# Supplementary material for: Tad pili with adaptable tips mediate contact-dependent killing during bacterial predation
Source: Nat Commun. 2025 May 13;16:4425. doi: 10.1038/s41467-025-58967-0 (PMC12075869; doi:10.1038/s41467-025-58967-0)
Supplement: Supplementary file 6 — Supplementary Data 5 [file 41467_2025_58967_MOESM6_ESM.zip › Supplementary Data 5/BP1993_1994_2003.pdb]

ATOM      1  N   SER A   1      37.247  66.817 -38.346  1.00 54.82      A    N  
ATOM      2  CA  SER A   1      37.797  66.787 -36.983  1.00 60.69      A    C  
ATOM      3  C   SER A   1      37.903  65.350 -36.515  1.00 62.63      A    C  
ATOM      4  O   SER A   1      36.900  64.645 -36.591  1.00 59.06      A    O  
ATOM      5  CB  SER A   1      36.898  67.568 -36.020  1.00 56.71      A    C  
ATOM      6  OG  SER A   1      37.362  67.419 -34.696  1.00 49.90      A    O  
ATOM      7  N   ILE A   2      39.075  64.915 -36.041  1.00 66.28      A    N  
ATOM      8  CA  ILE A   2      39.282  63.563 -35.507  1.00 67.23      A    C  
ATOM      9  C   ILE A   2      38.428  63.294 -34.246  1.00 68.62      A    C  
ATOM     10  O   ILE A   2      38.186  62.151 -33.889  1.00 66.07      A    O  
ATOM     11  CB  ILE A   2      40.792  63.337 -35.285  1.00 62.79      A    C  
ATOM     12  CG1 ILE A   2      41.304  62.253 -36.250  1.00 58.31      A    C  
ATOM     13  CG2 ILE A   2      41.186  63.033 -33.833  1.00 55.85      A    C  
ATOM     14  CD1 ILE A   2      42.818  62.167 -36.357  1.00 49.95      A    C  
ATOM     15  N   LEU A   3      37.926  64.338 -33.588  1.00 67.74      A    N  
ATOM     16  CA  LEU A   3      37.135  64.254 -32.358  1.00 69.44      A    C  
ATOM     17  C   LEU A   3      35.804  63.528 -32.545  1.00 70.67      A    C  
ATOM     18  O   LEU A   3      35.402  62.791 -31.657  1.00 69.49      A    O  
ATOM     19  CB  LEU A   3      36.880  65.676 -31.835  1.00 66.69      A    C  
ATOM     20  CG  LEU A   3      38.101  66.305 -31.143  1.00 61.02      A    C  
ATOM     21  CD1 LEU A   3      37.944  67.825 -31.078  1.00 55.72      A    C  
ATOM     22  CD2 LEU A   3      38.259  65.780 -29.722  1.00 54.88      A    C  
ATOM     23  N   ILE A   4      35.099  63.728 -33.672  1.00 74.73      A    N  
ATOM     24  CA  ILE A   4      33.799  63.089 -33.906  1.00 75.11      A    C  
ATOM     25  C   ILE A   4      33.955  61.565 -34.098  1.00 75.58      A    C  
ATOM     26  O   ILE A   4      33.290  60.815 -33.384  1.00 73.18      A    O  
ATOM     27  CB  ILE A   4      33.020  63.762 -35.053  1.00 72.26      A    C  
ATOM     28  CG1 ILE A   4      32.733  65.244 -34.723  1.00 65.89      A    C  
ATOM     29  CG2 ILE A   4      31.712  62.999 -35.340  1.00 62.85      A    C  
ATOM     30  CD1 ILE A   4      32.114  66.019 -35.890  1.00 56.10      A    C  
ATOM     31  N   PRO A   5      34.867  61.096 -34.968  1.00 74.32      A    N  
ATOM     32  CA  PRO A   5      35.205  59.671 -35.057  1.00 73.44      A    C  
ATOM     33  C   PRO A   5      35.633  59.075 -33.716  1.00 74.41      A    C  
ATOM     34  O   PRO A   5      35.165  58.002 -33.353  1.00 72.62      A    O  
ATOM     35  CB  PRO A   5      36.350  59.590 -36.067  1.00 70.38      A    C  
ATOM     36  CG  PRO A   5      36.185  60.822 -36.926  1.00 68.14      A    C  
ATOM     37  CD  PRO A   5      35.552  61.838 -36.003  1.00 68.72      A    C  
ATOM     38  N   ALA A   6      36.470  59.776 -32.955  1.00 75.17      A    N  
ATOM     39  CA  ALA A   6      36.928  59.297 -31.654  1.00 74.40      A    C  
ATOM     40  C   ALA A   6      35.780  59.197 -30.640  1.00 76.15      A    C  
ATOM     41  O   ALA A   6      35.662  58.188 -29.947  1.00 74.67      A    O  
ATOM     42  CB  ALA A   6      38.049  60.224 -31.153  1.00 71.39      A    C  
ATOM     43  N   ALA A   7      34.892  60.200 -30.583  1.00 76.75      A    N  
ATOM     44  CA  ALA A   7      33.734  60.170 -29.698  1.00 77.34      A    C  
ATOM     45  C   ALA A   7      32.772  59.026 -30.047  1.00 78.17      A    C  
ATOM     46  O   ALA A   7      32.322  58.309 -29.161  1.00 77.08      A    O  
ATOM     47  CB  ALA A   7      33.035  61.539 -29.759  1.00 75.82      A    C  
ATOM     48  N   LEU A   8      32.502  58.802 -31.335  1.00 77.10      A    N  
ATOM     49  CA  LEU A   8      31.677  57.682 -31.797  1.00 76.71      A    C  
ATOM     50  C   LEU A   8      32.327  56.327 -31.496  1.00 77.60      A    C  
ATOM     51  O   LEU A   8      31.638  55.399 -31.070  1.00 76.24      A    O  
ATOM     52  CB  LEU A   8      31.419  57.847 -33.300  1.00 74.50      A    C  
ATOM     53  CG  LEU A   8      30.350  58.902 -33.639  1.00 68.48      A    C  
ATOM     54  CD1 LEU A   8      30.437  59.292 -35.120  1.00 62.36      A    C  
ATOM     55  CD2 LEU A   8      28.946  58.375 -33.376  1.00 62.24      A    C  
ATOM     56  N   ALA A   9      33.651  56.227 -31.656  1.00 77.72      A    N  
ATOM     57  CA  ALA A   9      34.402  55.023 -31.317  1.00 76.57      A    C  
ATOM     58  C   ALA A   9      34.322  54.698 -29.822  1.00 77.55      A    C  
ATOM     59  O   ALA A   9      34.089  53.547 -29.450  1.00 75.70      A    O  
ATOM     60  CB  ALA A   9      35.858  55.208 -31.765  1.00 73.83      A    C  
ATOM     61  N   ILE A  10      34.437  55.701 -28.952  1.00 79.27      A    N  
ATOM     62  CA  ILE A  10      34.270  55.555 -27.501  1.00 79.27      A    C  
ATOM     63  C   ILE A  10      32.846  55.114 -27.170  1.00 80.00      A    C  
ATOM     64  O   ILE A  10      32.668  54.203 -26.367  1.00 79.18      A    O  
ATOM     65  CB  ILE A  10      34.656  56.855 -26.771  1.00 76.64      A    C  
ATOM     66  CG1 ILE A  10      36.177  57.101 -26.885  1.00 70.57      A    C  
ATOM     67  CG2 ILE A  10      34.252  56.800 -25.282  1.00 66.83      A    C  
ATOM     68  CD1 ILE A  10      36.604  58.532 -26.521  1.00 59.67      A    C  
ATOM     69  N   LEU A  11      31.830  55.698 -27.799  1.00 79.43      A    N  
ATOM     70  CA  LEU A  11      30.426  55.358 -27.553  1.00 79.04      A    C  
ATOM     71  C   LEU A  11      30.121  53.887 -27.880  1.00 79.77      A    C  
ATOM     72  O   LEU A  11      29.486  53.193 -27.090  1.00 79.52      A    O  
ATOM     73  CB  LEU A  11      29.530  56.313 -28.351  1.00 77.57      A    C  
ATOM     74  CG  LEU A  11      28.115  56.434 -27.754  1.00 69.58      A    C  
ATOM     75  CD1 LEU A  11      27.872  57.852 -27.244  1.00 62.71      A    C  
ATOM     76  CD2 LEU A  11      27.045  56.102 -28.782  1.00 61.78      A    C  
ATOM     77  N   ILE A  12      30.635  53.415 -29.014  1.00 80.13      A    N  
ATOM     78  CA  ILE A  12      30.513  51.999 -29.398  1.00 79.44      A    C  
ATOM     79  C   ILE A  12      31.318  51.099 -28.467  1.00 79.94      A    C  
ATOM     80  O   ILE A  12      30.823  50.045 -28.065  1.00 78.24      A    O  
ATOM     81  CB  ILE A  12      30.932  51.795 -30.862  1.00 77.49      A    C  
ATOM     82  CG1 ILE A  12      29.883  52.478 -31.750  1.00 71.69      A    C  
ATOM     83  CG2 ILE A  12      31.069  50.305 -31.216  1.00 67.38      A    C  
ATOM     84  CD1 ILE A  12      30.288  52.532 -33.210  1.00 60.24      A    C  
ATOM     85  N   GLY A  13      32.511  51.503 -28.091  1.00 80.41      A    N  
ATOM     86  CA  GLY A  13      33.322  50.809 -27.104  1.00 79.00      A    C  
ATOM     87  C   GLY A  13      32.563  50.617 -25.793  1.00 80.54      A    C  
ATOM     88  O   GLY A  13      32.457  49.494 -25.307  1.00 79.25      A    O  
ATOM     89  N   VAL A  14      31.940  51.677 -25.266  1.00 80.23      A    N  
ATOM     90  CA  VAL A  14      31.120  51.622 -24.048  1.00 80.24      A    C  
ATOM     91  C   VAL A  14      29.906  50.706 -24.223  1.00 80.78      A    C  
ATOM     92  O   VAL A  14      29.617  49.917 -23.325  1.00 80.10      A    O  
ATOM     93  CB  VAL A  14      30.703  53.038 -23.614  1.00 78.17      A    C  
ATOM     94  CG1 VAL A  14      29.703  53.032 -22.449  1.00 70.72      A    C  
ATOM     95  CG2 VAL A  14      31.927  53.840 -23.140  1.00 70.85      A    C  
ATOM     96  N   ALA A  15      29.221  50.768 -25.361  1.00 81.83      A    N  
ATOM     97  CA  ALA A  15      28.075  49.888 -25.631  1.00 80.95      A    C  
ATOM     98  C   ALA A  15      28.479  48.406 -25.675  1.00 81.70      A    C  
ATOM     99  O   ALA A  15      27.821  47.561 -25.065  1.00 80.23      A    O  
ATOM    100  CB  ALA A  15      27.407  50.330 -26.935  1.00 78.95      A    C  
ATOM    101  N   LEU A  16      29.591  48.077 -26.322  1.00 80.81      A    N  
ATOM    102  CA  LEU A  16      30.144  46.725 -26.378  1.00 79.53      A    C  
ATOM    103  C   LEU A  16      30.601  46.228 -25.007  1.00 81.04      A    C  
ATOM    104  O   LEU A  16      30.297  45.095 -24.633  1.00 80.30      A    O  
ATOM    105  CB  LEU A  16      31.325  46.707 -27.364  1.00 77.07      A    C  
ATOM    106  CG  LEU A  16      30.908  46.674 -28.838  1.00 71.89      A    C  
ATOM    107  CD1 LEU A  16      32.111  47.024 -29.714  1.00 66.84      A    C  
ATOM    108  CD2 LEU A  16      30.423  45.280 -29.243  1.00 65.51      A    C  
ATOM    109  N   LEU A  17      31.272  47.074 -24.223  1.00 81.71      A    N  
ATOM    110  CA  LEU A  17      31.684  46.766 -22.857  1.00 80.23      A    C  
ATOM    111  C   LEU A  17      30.471  46.526 -21.955  1.00 81.34      A    C  
ATOM    112  O   LEU A  17      30.472  45.574 -21.182  1.00 80.11      A    O  
ATOM    113  CB  LEU A  17      32.555  47.913 -22.313  1.00 77.66      A    C  
ATOM    114  CG  LEU A  17      33.949  48.035 -22.953  1.00 72.59      A    C  
ATOM    115  CD1 LEU A  17      34.612  49.342 -22.489  1.00 66.84      A    C  
ATOM    116  CD2 LEU A  17      34.869  46.889 -22.602  1.00 65.23      A    C  
ATOM    117  N   GLY A  18      29.412  47.327 -22.110  1.00 82.26      A    N  
ATOM    118  CA  GLY A  18      28.147  47.131 -21.409  1.00 81.51      A    C  
ATOM    119  C   GLY A  18      27.494  45.781 -21.716  1.00 82.95      A    C  
ATOM    120  O   GLY A  18      27.107  45.064 -20.799  1.00 81.66      A    O  
ATOM    121  N   ALA A  19      27.465  45.393 -22.990  1.00 83.20      A    N  
ATOM    122  CA  ALA A  19      26.936  44.096 -23.409  1.00 82.57      A    C  
ATOM    123  C   ALA A  19      27.746  42.916 -22.847  1.00 83.81      A    C  
ATOM    124  O   ALA A  19      27.173  41.952 -22.337  1.00 81.98      A    O  
ATOM    125  CB  ALA A  19      26.880  44.058 -24.937  1.00 80.90      A    C  
ATOM    126  N   ALA A  20      29.059  42.989 -22.871  1.00 84.79      A    N  
ATOM    127  CA  ALA A  20      29.936  41.969 -22.302  1.00 83.95      A    C  
ATOM    128  C   ALA A  20      29.784  41.866 -20.777  1.00 85.19      A    C  
ATOM    129  O   ALA A  20      29.738  40.767 -20.229  1.00 83.19      A    O  
ATOM    130  CB  ALA A  20      31.380  42.281 -22.699  1.00 82.26      A    C  
ATOM    131  N   GLN A  21      29.646  43.002 -20.085  1.00 85.44      A    N  
ATOM    132  CA  GLN A  21      29.450  43.039 -18.636  1.00 85.27      A    C  
ATOM    133  C   GLN A  21      28.084  42.487 -18.218  1.00 86.55      A    C  
ATOM    134  O   GLN A  21      27.995  41.775 -17.218  1.00 85.66      A    O  
ATOM    135  CB  GLN A  21      29.665  44.468 -18.148  1.00 83.04      A    C  
ATOM    136  CG  GLN A  21      29.584  44.537 -16.625  1.00 76.97      A    C  
ATOM    137  CD  GLN A  21      30.368  45.700 -16.041  1.00 74.09      A    C  
ATOM    138  NE2 GLN A  21      30.080  46.083 -14.832  1.00 63.38      A    N  
ATOM    139  OE1 GLN A  21      31.259  46.254 -16.643  1.00 65.28      A    O  
ATOM    140  N   LEU A  22      27.033  42.730 -18.986  1.00 85.98      A    N  
ATOM    141  CA  LEU A  22      25.730  42.087 -18.823  1.00 86.02      A    C  
ATOM    142  C   LEU A  22      25.845  40.564 -18.921  1.00 87.22      A    C  
ATOM    143  O   LEU A  22      25.346  39.857 -18.049  1.00 85.72      A    O  
ATOM    144  CB  LEU A  22      24.761  42.647 -19.886  1.00 83.87      A    C  
ATOM    145  CG  LEU A  22      23.712  43.598 -19.287  1.00 78.40      A    C  
ATOM    146  CD1 LEU A  22      23.343  44.700 -20.264  1.00 73.70      A    C  
ATOM    147  CD2 LEU A  22      22.449  42.824 -18.929  1.00 71.81      A    C  
ATOM    148  N   GLY A  23      26.565  40.079 -19.928  1.00 86.13      A    N  
ATOM    149  CA  GLY A  23      26.864  38.653 -20.072  1.00 85.60      A    C  
ATOM    150  C   GLY A  23      27.576  38.062 -18.855  1.00 87.35      A    C  
ATOM    151  O   GLY A  23      27.194  36.995 -18.379  1.00 85.62      A    O  
ATOM    152  N   TYR A  24      28.554  38.786 -18.288  1.00 87.07      A    N  
ATOM    153  CA  TYR A  24      29.259  38.365 -17.078  1.00 87.05      A    C  
ATOM    154  C   TYR A  24      28.355  38.320 -15.841  1.00 87.90      A    C  
ATOM    155  O   TYR A  24      28.388  37.341 -15.099  1.00 87.45      A    O  
ATOM    156  CB  TYR A  24      30.455  39.286 -16.817  1.00 86.12      A    C  
ATOM    157  CG  TYR A  24      31.242  38.894 -15.582  1.00 85.60      A    C  
ATOM    158  CD1 TYR A  24      31.234  39.712 -14.434  1.00 80.61      A    C  
ATOM    159  CD2 TYR A  24      31.984  37.696 -15.570  1.00 80.24      A    C  
ATOM    160  CE1 TYR A  24      31.966  39.339 -13.298  1.00 78.88      A    C  
ATOM    161  CE2 TYR A  24      32.705  37.314 -14.438  1.00 78.17      A    C  
ATOM    162  CZ  TYR A  24      32.702  38.138 -13.302  1.00 80.22      A    C  
ATOM    163  OH  TYR A  24      33.417  37.768 -12.189  1.00 78.90      A    O  
ATOM    164  N   PHE A  25      27.505  39.330 -15.621  1.00 88.06      A    N  
ATOM    165  CA  PHE A  25      26.566  39.323 -14.500  1.00 88.41      A    C  
ATOM    166  C   PHE A  25      25.535  38.199 -14.614  1.00 89.25      A    C  
ATOM    167  O   PHE A  25      25.258  37.538 -13.616  1.00 87.86      A    O  
ATOM    168  CB  PHE A  25      25.851  40.677 -14.389  1.00 87.30      A    C  
ATOM    169  CG  PHE A  25      26.686  41.831 -13.889  1.00 85.86      A    C  
ATOM    170  CD1 PHE A  25      27.633  41.658 -12.862  1.00 80.29      A    C  
ATOM    171  CD2 PHE A  25      26.463  43.124 -14.397  1.00 78.45      A    C  
ATOM    172  CE1 PHE A  25      28.352  42.754 -12.355  1.00 75.80      A    C  
ATOM    173  CE2 PHE A  25      27.177  44.217 -13.894  1.00 75.21      A    C  
ATOM    174  CZ  PHE A  25      28.124  44.045 -12.876  1.00 75.57      A    C  
ATOM    175  N   PHE A  26      25.005  37.917 -15.799  1.00 89.72      A    N  
ATOM    176  CA  PHE A  26      24.084  36.810 -16.002  1.00 89.71      A    C  
ATOM    177  C   PHE A  26      24.754  35.452 -15.791  1.00 90.26      A    C  
ATOM    178  O   PHE A  26      24.172  34.589 -15.137  1.00 89.15      A    O  
ATOM    179  CB  PHE A  26      23.447  36.905 -17.392  1.00 89.27      A    C  
ATOM    180  CG  PHE A  26      22.579  38.120 -17.647  1.00 89.07      A    C  
ATOM    181  CD1 PHE A  26      21.942  38.817 -16.599  1.00 84.07      A    C  
ATOM    182  CD2 PHE A  26      22.364  38.548 -18.976  1.00 84.07      A    C  
ATOM    183  CE1 PHE A  26      21.121  39.921 -16.864  1.00 81.86      A    C  
ATOM    184  CE2 PHE A  26      21.540  39.636 -19.247  1.00 81.94      A    C  
ATOM    185  CZ  PHE A  26      20.914  40.332 -18.194  1.00 83.67      A    C  
ATOM    186  N   TYR A  27      25.987  35.297 -16.245  1.00 89.38      A    N  
ATOM    187  CA  TYR A  27      26.784  34.113 -15.948  1.00 88.98      A    C  
ATOM    188  C   TYR A  27      26.977  33.905 -14.442  1.00 89.30      A    C  
ATOM    189  O   TYR A  27      26.668  32.829 -13.934  1.00 88.52      A    O  
ATOM    190  CB  TYR A  27      28.137  34.205 -16.661  1.00 88.22      A    C  
ATOM    191  CG  TYR A  27      29.140  33.186 -16.152  1.00 87.40      A    C  
ATOM    192  CD1 TYR A  27      30.348  33.605 -15.572  1.00 82.22      A    C  
ATOM    193  CD2 TYR A  27      28.822  31.816 -16.187  1.00 82.14      A    C  
ATOM    194  CE1 TYR A  27      31.244  32.656 -15.052  1.00 81.62      A    C  
ATOM    195  CE2 TYR A  27      29.701  30.863 -15.658  1.00 80.94      A    C  
ATOM    196  CZ  TYR A  27      30.915  31.285 -15.103  1.00 83.20      A    C  
ATOM    197  OH  TYR A  27      31.773  30.347 -14.607  1.00 81.60      A    O  
ATOM    198  N   MET A  28      27.396  34.926 -13.721  1.00 89.57      A    N  
ATOM    199  CA  MET A  28      27.593  34.821 -12.274  1.00 89.10      A    C  
ATOM    200  C   MET A  28      26.292  34.542 -11.534  1.00 89.97      A    C  
ATOM    201  O   MET A  28      26.293  33.741 -10.610  1.00 89.25      A    O  
ATOM    202  CB  MET A  28      28.262  36.088 -11.734  1.00 88.42      A    C  
ATOM    203  CG  MET A  28      29.761  36.135 -12.047  1.00 82.36      A    C  
ATOM    204  SD  MET A  28      30.750  34.710 -11.488  1.00 78.77      A    S  
ATOM    205  CE  MET A  28      30.349  34.657  -9.735  1.00 65.68      A    C  
ATOM    206  N   LYS A  29      25.176  35.125 -11.955  1.00 91.26      A    N  
ATOM    207  CA  LYS A  29      23.869  34.824 -11.373  1.00 91.68      A    C  
ATOM    208  C   LYS A  29      23.485  33.356 -11.580  1.00 92.11      A    C  
ATOM    209  O   LYS A  29      22.990  32.733 -10.648  1.00 91.48      A    O  
ATOM    210  CB  LYS A  29      22.800  35.783 -11.916  1.00 91.00      A    C  
ATOM    211  CG  LYS A  29      21.510  35.656 -11.083  1.00 87.10      A    C  
ATOM    212  CD  LYS A  29      20.412  36.637 -11.492  1.00 82.31      A    C  
ATOM    213  CE  LYS A  29      19.218  36.400 -10.564  1.00 77.19      A    C  
ATOM    214  NZ  LYS A  29      17.976  37.079 -10.982  1.00 69.86      A    N1+
ATOM    215  N   ARG A  30      23.739  32.775 -12.757  1.00 92.10      A    N  
ATOM    216  CA  ARG A  30      23.490  31.352 -13.013  1.00 91.97      A    C  
ATOM    217  C   ARG A  30      24.383  30.440 -12.208  1.00 92.57      A    C  
ATOM    218  O   ARG A  30      23.885  29.472 -11.649  1.00 91.12      A    O  
ATOM    219  CB  ARG A  30      23.622  31.016 -14.511  1.00 90.87      A    C  
ATOM    220  CG  ARG A  30      22.459  31.550 -15.321  1.00 81.40      A    C  
ATOM    221  CD  ARG A  30      21.116  30.947 -14.893  1.00 80.00      A    C  
ATOM    222  NE  ARG A  30      20.053  31.867 -15.228  1.00 74.76      A    N  
ATOM    223  CZ  ARG A  30      18.961  32.146 -14.540  1.00 68.63      A    C  
ATOM    224  NH1 ARG A  30      18.534  31.448 -13.536  1.00 60.02      A    N1+
ATOM    225  NH2 ARG A  30      18.292  33.184 -14.885  1.00 63.13      A    N  
ATOM    226  N   GLU A  31      25.652  30.765 -12.096  1.00 91.59      A    N  
ATOM    227  CA  GLU A  31      26.592  29.985 -11.293  1.00 91.10      A    C  
ATOM    228  C   GLU A  31      26.190  29.982  -9.808  1.00 92.22      A    C  
ATOM    229  O   GLU A  31      26.211  28.932  -9.163  1.00 91.02      A    O  
ATOM    230  CB  GLU A  31      28.002  30.545 -11.507  1.00 90.35      A    C  
ATOM    231  CG  GLU A  31      29.125  29.642 -10.965  1.00 83.68      A    C  
ATOM    232  CD  GLU A  31      29.270  28.299 -11.716  1.00 81.80      A    C  
ATOM    233  OE1 GLU A  31      29.972  27.409 -11.190  1.00 71.71      A    O  
ATOM    234  OE2 GLU A  31      28.690  28.113 -12.804  1.00 73.82      A    O1-
ATOM    235  N   LEU A  32      25.759  31.131  -9.272  1.00 91.41      A    N  
ATOM    236  CA  LEU A  32      25.256  31.251  -7.904  1.00 91.82      A    C  
ATOM    237  C   LEU A  32      23.924  30.513  -7.719  1.00 92.64      A    C  
ATOM    238  O   LEU A  32      23.791  29.783  -6.748  1.00 91.18      A    O  
ATOM    239  CB  LEU A  32      25.094  32.732  -7.530  1.00 91.35      A    C  
ATOM    240  CG  LEU A  32      26.421  33.469  -7.289  1.00 88.29      A    C  
ATOM    241  CD1 LEU A  32      26.138  34.969  -7.160  1.00 82.95      A    C  
ATOM    242  CD2 LEU A  32      27.109  33.007  -6.001  1.00 81.41      A    C  
ATOM    243  N   GLN A  33      22.982  30.654  -8.642  1.00 93.06      A    N  
ATOM    244  CA  GLN A  33      21.688  29.966  -8.558  1.00 93.38      A    C  
ATOM    245  C   GLN A  33      21.867  28.448  -8.578  1.00 94.06      A    C  
ATOM    246  O   GLN A  33      21.328  27.768  -7.718  1.00 92.62      A    O  
ATOM    247  CB  GLN A  33      20.769  30.430  -9.691  1.00 92.97      A    C  
ATOM    248  CG  GLN A  33      19.340  29.873  -9.547  1.00 90.26      A    C  
ATOM    249  CD  GLN A  33      18.622  30.460  -8.318  1.00 90.46      A    C  
ATOM    250  NE2 GLN A  33      18.260  29.658  -7.357  1.00 77.87      A    N  
ATOM    251  OE1 GLN A  33      18.416  31.653  -8.240  1.00 81.12      A    O  
ATOM    252  N   LYS A  34      22.677  27.925  -9.503  1.00 93.06      A    N  
ATOM    253  CA  LYS A  34      23.043  26.506  -9.548  1.00 92.65      A    C  
ATOM    254  C   LYS A  34      23.633  26.048  -8.219  1.00 93.27      A    C  
ATOM    255  O   LYS A  34      23.261  24.998  -7.711  1.00 92.22      A    O  
ATOM    256  CB  LYS A  34      24.052  26.296 -10.692  1.00 91.27      A    C  
ATOM    257  CG  LYS A  34      24.506  24.837 -10.857  1.00 87.40      A    C  
ATOM    258  CD  LYS A  34      25.872  24.740 -11.557  1.00 84.67      A    C  
ATOM    259  CE  LYS A  34      26.980  25.185 -10.603  1.00 78.77      A    C  
ATOM    260  NZ  LYS A  34      28.325  25.135 -11.224  1.00 75.13      A    N1+
ATOM    261  N   THR A  35      24.542  26.840  -7.652  1.00 93.13      A    N  
ATOM    262  CA  THR A  35      25.198  26.515  -6.387  1.00 93.14      A    C  
ATOM    263  C   THR A  35      24.209  26.504  -5.227  1.00 93.69      A    C  
ATOM    264  O   THR A  35      24.237  25.576  -4.429  1.00 91.95      A    O  
ATOM    265  CB  THR A  35      26.341  27.492  -6.107  1.00 92.52      A    C  
ATOM    266  CG2 THR A  35      27.087  27.133  -4.832  1.00 82.58      A    C  
ATOM    267  OG1 THR A  35      27.278  27.452  -7.159  1.00 82.60      A    O  
ATOM    268  N   ALA A  36      23.310  27.494  -5.141  1.00 94.43      A    N  
ATOM    269  CA  ALA A  36      22.274  27.554  -4.123  1.00 94.39      A    C  
ATOM    270  C   ALA A  36      21.301  26.379  -4.235  1.00 94.77      A    C  
ATOM    271  O   ALA A  36      21.011  25.737  -3.234  1.00 93.33      A    O  
ATOM    272  CB  ALA A  36      21.546  28.898  -4.237  1.00 94.03      A    C  
ATOM    273  N   ASP A  37      20.864  26.035  -5.448  1.00 94.95      A    N  
ATOM    274  CA  ASP A  37      19.950  24.934  -5.718  1.00 94.47      A    C  
ATOM    275  C   ASP A  37      20.543  23.590  -5.276  1.00 94.75      A    C  
ATOM    276  O   ASP A  37      19.922  22.841  -4.514  1.00 93.37      A    O  
ATOM    277  CB  ASP A  37      19.598  24.901  -7.221  1.00 93.67      A    C  
ATOM    278  CG  ASP A  37      18.729  26.076  -7.704  1.00 92.55      A    C  
ATOM    279  OD1 ASP A  37      18.220  26.850  -6.878  1.00 87.72      A    O  
ATOM    280  OD2 ASP A  37      18.494  26.194  -8.928  1.00 87.26      A    O1-
ATOM    281  N   LEU A  38      21.777  23.301  -5.666  1.00 94.07      A    N  
ATOM    282  CA  LEU A  38      22.459  22.056  -5.291  1.00 93.72      A    C  
ATOM    283  C   LEU A  38      22.819  22.009  -3.796  1.00 93.85      A    C  
ATOM    284  O   LEU A  38      22.772  20.941  -3.195  1.00 92.18      A    O  
ATOM    285  CB  LEU A  38      23.725  21.886  -6.152  1.00 93.40      A    C  
ATOM    286  CG  LEU A  38      23.457  21.723  -7.654  1.00 92.66      A    C  
ATOM    287  CD1 LEU A  38      24.796  21.673  -8.391  1.00 88.94      A    C  
ATOM    288  CD2 LEU A  38      22.682  20.455  -7.999  1.00 88.03      A    C  
ATOM    289  N   ALA A  39      23.133  23.153  -3.193  1.00 94.31      A    N  
ATOM    290  CA  ALA A  39      23.389  23.234  -1.766  1.00 93.92      A    C  
ATOM    291  C   ALA A  39      22.111  23.016  -0.945  1.00 94.31      A    C  
ATOM    292  O   ALA A  39      22.153  22.305   0.057  1.00 92.85      A    O  
ATOM    293  CB  ALA A  39      24.047  24.578  -1.448  1.00 93.62      A    C  
ATOM    294  N   ALA A  40      20.969  23.555  -1.371  1.00 94.56      A    N  
ATOM    295  CA  ALA A  40      19.683  23.322  -0.729  1.00 94.04      A    C  
ATOM    296  C   ALA A  40      19.265  21.850  -0.832  1.00 93.97      A    C  
ATOM    297  O   ALA A  40      18.908  21.245   0.171  1.00 92.41      A    O  
ATOM    298  CB  ALA A  40      18.644  24.265  -1.346  1.00 93.80      A    C  
ATOM    299  N   LEU A  41      19.407  21.245  -2.011  1.00 93.62      A    N  
ATOM    300  CA  LEU A  41      19.159  19.812  -2.220  1.00 92.35      A    C  
ATOM    301  C   LEU A  41      20.084  18.926  -1.379  1.00 92.04      A    C  
ATOM    302  O   LEU A  41      19.662  17.890  -0.880  1.00 90.76      A    O  
ATOM    303  CB  LEU A  41      19.337  19.474  -3.710  1.00 91.70      A    C  
ATOM    304  CG  LEU A  41      18.200  19.978  -4.617  1.00 90.77      A    C  
ATOM    305  CD1 LEU A  41      18.627  19.855  -6.080  1.00 87.60      A    C  
ATOM    306  CD2 LEU A  41      16.920  19.169  -4.421  1.00 87.28      A    C  
ATOM    307  N   THR A  42      21.337  19.333  -1.193  1.00 92.92      A    N  
ATOM    308  CA  THR A  42      22.271  18.643  -0.301  1.00 92.18      A    C  
ATOM    309  C   THR A  42      21.865  18.803   1.160  1.00 91.83      A    C  
ATOM    310  O   THR A  42      21.773  17.817   1.884  1.00 89.95      A    O  
ATOM    311  CB  THR A  42      23.699  19.161  -0.519  1.00 91.80      A    C  
ATOM    312  CG2 THR A  42      24.696  18.535   0.452  1.00 80.12      A    C  
ATOM    313  OG1 THR A  42      24.129  18.851  -1.826  1.00 80.57      A    O  
ATOM    314  N   GLY A  43      21.567  20.010   1.601  1.00 92.20      A    N  
ATOM    315  CA  GLY A  43      21.207  20.317   2.980  1.00 91.49      A    C  
ATOM    316  C   GLY A  43      19.955  19.575   3.447  1.00 91.63      A    C  
ATOM    317  O   GLY A  43      19.958  18.983   4.523  1.00 89.84      A    O  
ATOM    318  N   VAL A  44      18.922  19.518   2.619  1.00 90.96      A    N  
ATOM    319  CA  VAL A  44      17.672  18.838   2.974  1.00 89.76      A    C  
ATOM    320  C   VAL A  44      17.824  17.313   3.071  1.00 88.69      A    C  
ATOM    321  O   VAL A  44      17.103  16.677   3.832  1.00 84.86      A    O  
ATOM    322  CB  VAL A  44      16.541  19.254   2.022  1.00 88.59      A    C  
ATOM    323  CG1 VAL A  44      16.584  18.546   0.671  1.00 78.71      A    C  
ATOM    324  CG2 VAL A  44      15.180  19.022   2.672  1.00 79.32      A    C  
ATOM    325  N   GLN A  45      18.783  16.710   2.376  1.00 88.50      A    N  
ATOM    326  CA  GLN A  45      19.113  15.289   2.537  1.00 86.17      A    C  
ATOM    327  C   GLN A  45      19.789  14.993   3.876  1.00 84.28      A    C  
ATOM    328  O   GLN A  45      19.593  13.908   4.428  1.00 80.71      A    O  
ATOM    329  CB  GLN A  45      19.998  14.816   1.381  1.00 85.20      A    C  
ATOM    330  CG  GLN A  45      19.220  14.699   0.075  1.00 84.17      A    C  
ATOM    331  CD  GLN A  45      20.149  14.323  -1.072  1.00 84.13      A    C  
ATOM    332  NE2 GLN A  45      20.506  15.269  -1.906  1.00 74.27      A    N  
ATOM    333  OE1 GLN A  45      20.580  13.194  -1.209  1.00 75.80      A    O  
ATOM    334  N   VAL A  46      20.528  15.952   4.417  1.00 87.57      A    N  
ATOM    335  CA  VAL A  46      21.173  15.842   5.733  1.00 86.41      A    C  
ATOM    336  C   VAL A  46      20.190  16.174   6.871  1.00 84.89      A    C  
ATOM    337  O   VAL A  46      20.436  15.806   8.015  1.00 80.06      A    O  
ATOM    338  CB  VAL A  46      22.437  16.724   5.778  1.00 86.09      A    C  
ATOM    339  CG1 VAL A  46      23.210  16.619   7.094  1.00 79.80      A    C  
ATOM    340  CG2 VAL A  46      23.417  16.323   4.669  1.00 80.43      A    C  
ATOM    341  N   LEU A  47      19.050  16.812   6.570  1.00 85.00      A    N  
ATOM    342  CA  LEU A  47      18.030  17.240   7.536  1.00 83.40      A    C  
ATOM    343  C   LEU A  47      17.158  16.077   8.045  1.00 80.78      A    C  
ATOM    344  O   LEU A  47      15.931  16.106   7.959  1.00 74.59      A    O  
ATOM    345  CB  LEU A  47      17.229  18.389   6.891  1.00 83.22      A    C  
ATOM    346  CG  LEU A  47      16.336  19.164   7.870  1.00 83.42      A    C  
ATOM    347  CD1 LEU A  47      17.162  20.004   8.845  1.00 79.86      A    C  
ATOM    348  CD2 LEU A  47      15.418  20.102   7.097  1.00 79.27      A    C  
ATOM    349  N   SER A  48      17.789  15.045   8.591  1.00 77.94      A    N  
ATOM    350  CA  SER A  48      17.110  13.906   9.212  1.00 73.69      A    C  
ATOM    351  C   SER A  48      17.711  13.666  10.597  1.00 71.27      A    C  
ATOM    352  O   SER A  48      18.933  13.660  10.719  1.00 65.12      A    O  
ATOM    353  CB  SER A  48      17.259  12.668   8.333  1.00 69.41      A    C  
ATOM    354  OG  SER A  48      16.537  11.591   8.886  1.00 61.00      A    O  
ATOM    355  N   PRO A  49      16.905  13.518  11.665  1.00 71.50      A    N  
ATOM    356  CA  PRO A  49      15.448  13.384  11.708  1.00 69.81      A    C  
ATOM    357  C   PRO A  49      14.654  14.702  11.710  1.00 70.43      A    C  
ATOM    358  O   PRO A  49      13.437  14.671  11.911  1.00 66.32      A    O  
ATOM    359  CB  PRO A  49      15.205  12.567  12.982  1.00 66.70      A    C  
ATOM    360  CG  PRO A  49      16.299  13.080  13.919  1.00 65.03      A    C  
ATOM    361  CD  PRO A  49      17.478  13.274  12.963  1.00 67.08      A    C  
ATOM    362  N   GLY A  50      15.265  15.852  11.480  1.00 74.45      A    N  
ATOM    363  CA  GLY A  50      14.580  17.153  11.416  1.00 74.23      A    C  
ATOM    364  C   GLY A  50      14.529  17.924  12.733  1.00 76.08      A    C  
ATOM    365  O   GLY A  50      13.655  18.772  12.920  1.00 72.80      A    O  
ATOM    366  N   ASP A  51      15.450  17.644  13.653  1.00 74.30      A    N  
ATOM    367  CA  ASP A  51      15.648  18.399  14.890  1.00 75.53      A    C  
ATOM    368  C   ASP A  51      16.689  19.524  14.721  1.00 78.57      A    C  
ATOM    369  O   ASP A  51      17.263  19.729  13.645  1.00 77.92      A    O  
ATOM    370  CB  ASP A  51      15.996  17.418  16.030  1.00 72.20      A    C  
ATOM    371  CG  ASP A  51      17.328  16.677  15.866  1.00 68.02      A    C  
ATOM    372  OD1 ASP A  51      18.071  16.958  14.905  1.00 62.62      A    O  
ATOM    373  OD2 ASP A  51      17.619  15.827  16.730  1.00 63.90      A    O1-
ATOM    374  N   GLU A  52      16.940  20.272  15.802  1.00 81.63      A    N  
ATOM    375  CA  GLU A  52      17.935  21.352  15.804  1.00 83.69      A    C  
ATOM    376  C   GLU A  52      19.356  20.870  15.475  1.00 86.02      A    C  
ATOM    377  O   GLU A  52      20.123  21.556  14.789  1.00 85.00      A    O  
ATOM    378  CB  GLU A  52      17.933  22.032  17.188  1.00 81.94      A    C  
ATOM    379  CG  GLU A  52      16.792  23.046  17.370  1.00 74.59      A    C  
ATOM    380  CD  GLU A  52      16.954  24.294  16.484  1.00 68.92      A    C  
ATOM    381  OE1 GLU A  52      15.959  25.033  16.355  1.00 61.47      A    O  
ATOM    382  OE2 GLU A  52      18.063  24.503  15.942  1.00 60.88      A    O1-
ATOM    383  N   ALA A  53      19.729  19.676  15.937  1.00 82.78      A    N  
ATOM    384  CA  ALA A  53      21.035  19.101  15.635  1.00 83.74      A    C  
ATOM    385  C   ALA A  53      21.161  18.764  14.143  1.00 85.94      A    C  
ATOM    386  O   ALA A  53      22.188  19.067  13.521  1.00 84.66      A    O  
ATOM    387  CB  ALA A  53      21.243  17.867  16.520  1.00 81.58      A    C  
ATOM    388  N   ALA A  54      20.105  18.223  13.544  1.00 83.53      A    N  
ATOM    389  CA  ALA A  54      20.038  17.962  12.118  1.00 84.23      A    C  
ATOM    390  C   ALA A  54      20.062  19.258  11.298  1.00 86.71      A    C  
ATOM    391  O   ALA A  54      20.749  19.328  10.284  1.00 86.10      A    O  
ATOM    392  CB  ALA A  54      18.774  17.140  11.826  1.00 81.78      A    C  
ATOM    393  N   CYS A  55      19.400  20.335  11.777  1.00 88.29      A    N  
ATOM    394  CA  CYS A  55      19.478  21.645  11.147  1.00 90.14      A    C  
ATOM    395  C   CYS A  55      20.907  22.205  11.153  1.00 91.68      A    C  
ATOM    396  O   CYS A  55      21.391  22.689  10.132  1.00 90.25      A    O  
ATOM    397  CB  CYS A  55      18.506  22.612  11.831  1.00 89.32      A    C  
ATOM    398  SG  CYS A  55      18.557  24.239  11.042  1.00 85.70      A    S  
ATOM    399  N   ALA A  56      21.621  22.078  12.267  1.00 90.60      A    N  
ATOM    400  CA  ALA A  56      23.011  22.492  12.352  1.00 91.06      A    C  
ATOM    401  C   ALA A  56      23.915  21.693  11.388  1.00 92.00      A    C  
ATOM    402  O   ALA A  56      24.761  22.277  10.700  1.00 91.02      A    O  
ATOM    403  CB  ALA A  56      23.473  22.375  13.805  1.00 90.35      A    C  
ATOM    404  N   ALA A  57      23.702  20.383  11.291  1.00 89.40      A    N  
ATOM    405  CA  ALA A  57      24.413  19.518  10.350  1.00 89.12      A    C  
ATOM    406  C   ALA A  57      24.103  19.882   8.890  1.00 90.54      A    C  
ATOM    407  O   ALA A  57      25.024  20.027   8.080  1.00 89.82      A    O  
ATOM    408  CB  ALA A  57      24.062  18.059  10.659  1.00 87.77      A    C  
ATOM    409  N   ALA A  58      22.833  20.152   8.569  1.00 90.42      A    N  
ATOM    410  CA  ALA A  58      22.418  20.623   7.253  1.00 90.80      A    C  
ATOM    411  C   ALA A  58      23.089  21.949   6.889  1.00 92.19      A    C  
ATOM    412  O   ALA A  58      23.613  22.095   5.785  1.00 91.51      A    O  
ATOM    413  CB  ALA A  58      20.890  20.750   7.235  1.00 90.18      A    C  
ATOM    414  N   GLY A  59      23.177  22.878   7.830  1.00 92.38      A    N  
ATOM    415  CA  GLY A  59      23.887  24.142   7.639  1.00 92.62      A    C  
ATOM    416  C   GLY A  59      25.381  23.969   7.333  1.00 93.54      A    C  
ATOM    417  O   GLY A  59      25.928  24.683   6.495  1.00 92.52      A    O  
ATOM    418  N   GLN A  60      26.043  23.008   7.970  1.00 91.93      A    N  
ATOM    419  CA  GLN A  60      27.438  22.685   7.646  1.00 91.54      A    C  
ATOM    420  C   GLN A  60      27.572  22.035   6.260  1.00 92.15      A    C  
ATOM    421  O   GLN A  60      28.451  22.442   5.491  1.00 91.25      A    O  
ATOM    422  CB  GLN A  60      28.056  21.763   8.710  1.00 90.64      A    C  
ATOM    423  CG  GLN A  60      28.273  22.494  10.052  1.00 82.46      A    C  
ATOM    424  CD  GLN A  60      29.150  21.701  11.016  1.00 73.19      A    C  
ATOM    425  NE2 GLN A  60      29.332  22.169  12.232  1.00 58.51      A    N  
ATOM    426  OE1 GLN A  60      29.713  20.664  10.712  1.00 62.06      A    O  
ATOM    427  N   ALA A  61      26.683  21.102   5.918  1.00 91.61      A    N  
ATOM    428  CA  ALA A  61      26.670  20.460   4.609  1.00 91.51      A    C  
ATOM    429  C   ALA A  61      26.428  21.481   3.478  1.00 92.44      A    C  
ATOM    430  O   ALA A  61      27.142  21.463   2.478  1.00 91.56      A    O  
ATOM    431  CB  ALA A  61      25.617  19.359   4.611  1.00 90.85      A    C  
ATOM    432  N   VAL A  62      25.511  22.435   3.681  1.00 92.89      A    N  
ATOM    433  CA  VAL A  62      25.280  23.553   2.752  1.00 93.19      A    C  
ATOM    434  C   VAL A  62      26.552  24.367   2.534  1.00 93.42      A    C  
ATOM    435  O   VAL A  62      26.949  24.589   1.395  1.00 92.43      A    O  
ATOM    436  CB  VAL A  62      24.140  24.461   3.249  1.00 92.87      A    C  
ATOM    437  CG1 VAL A  62      24.074  25.799   2.507  1.00 87.59      A    C  
ATOM    438  CG2 VAL A  62      22.787  23.768   3.079  1.00 88.27      A    C  
ATOM    439  N   ARG A  63      27.235  24.774   3.605  1.00 92.72      A    N  
ATOM    440  CA  ARG A  63      28.482  25.556   3.480  1.00 92.39      A    C  
ATOM    441  C   ARG A  63      29.577  24.785   2.739  1.00 92.43      A    C  
ATOM    442  O   ARG A  63      30.281  25.370   1.916  1.00 91.33      A    O  
ATOM    443  CB  ARG A  63      28.986  25.990   4.863  1.00 91.65      A    C  
ATOM    444  CG  ARG A  63      28.094  27.046   5.518  1.00 87.08      A    C  
ATOM    445  CD  ARG A  63      28.557  27.317   6.955  1.00 86.87      A    C  
ATOM    446  NE  ARG A  63      27.538  28.007   7.757  1.00 81.96      A    N  
ATOM    447  CZ  ARG A  63      27.353  29.324   7.894  1.00 77.18      A    C  
ATOM    448  NH1 ARG A  63      28.111  30.201   7.311  1.00 66.28      A    N1+
ATOM    449  NH2 ARG A  63      26.377  29.764   8.624  1.00 73.41      A    N  
ATOM    450  N   ALA A  64      29.713  23.502   2.998  1.00 92.04      A    N  
ATOM    451  CA  ALA A  64      30.676  22.649   2.317  1.00 91.57      A    C  
ATOM    452  C   ALA A  64      30.312  22.449   0.829  1.00 92.17      A    C  
ATOM    453  O   ALA A  64      31.172  22.596  -0.030  1.00 90.65      A    O  
ATOM    454  CB  ALA A  64      30.769  21.323   3.077  1.00 90.86      A    C  
ATOM    455  N   SER A  65      29.025  22.223   0.528  1.00 91.63      A    N  
ATOM    456  CA  SER A  65      28.511  22.087  -0.835  1.00 91.44      A    C  
ATOM    457  C   SER A  65      28.720  23.363  -1.658  1.00 91.90      A    C  
ATOM    458  O   SER A  65      29.190  23.300  -2.798  1.00 90.36      A    O  
ATOM    459  CB  SER A  65      27.025  21.728  -0.793  1.00 91.57      A    C  
ATOM    460  OG  SER A  65      26.486  21.684  -2.098  1.00 82.87      A    O  
ATOM    461  N   VAL A  66      28.452  24.536  -1.078  1.00 92.60      A    N  
ATOM    462  CA  VAL A  66      28.688  25.821  -1.746  1.00 92.11      A    C  
ATOM    463  C   VAL A  66      30.164  25.986  -2.112  1.00 91.98      A    C  
ATOM    464  O   VAL A  66      30.469  26.337  -3.251  1.00 90.08      A    O  
ATOM    465  CB  VAL A  66      28.201  26.990  -0.875  1.00 91.95      A    C  
ATOM    466  CG1 VAL A  66      28.631  28.346  -1.432  1.00 85.79      A    C  
ATOM    467  CG2 VAL A  66      26.669  27.010  -0.790  1.00 86.83      A    C  
ATOM    468  N   ARG A  67      31.088  25.675  -1.190  1.00 91.94      A    N  
ATOM    469  CA  ARG A  67      32.527  25.721  -1.487  1.00 90.99      A    C  
ATOM    470  C   ARG A  67      32.938  24.714  -2.558  1.00 90.90      A    C  
ATOM    471  O   ARG A  67      33.744  25.058  -3.421  1.00 88.80      A    O  
ATOM    472  CB  ARG A  67      33.355  25.482  -0.218  1.00 89.58      A    C  
ATOM    473  CG  ARG A  67      33.386  26.717   0.680  1.00 79.14      A    C  
ATOM    474  CD  ARG A  67      34.322  26.451   1.854  1.00 74.52      A    C  
ATOM    475  NE  ARG A  67      34.315  27.578   2.804  1.00 65.76      A    N  
ATOM    476  CZ  ARG A  67      34.863  27.569   4.012  1.00 58.13      A    C  
ATOM    477  NH1 ARG A  67      35.528  26.541   4.443  1.00 51.98      A    N1+
ATOM    478  NH2 ARG A  67      34.737  28.609   4.787  1.00 52.33      A    N  
ATOM    479  N   ALA A  68      32.390  23.508  -2.523  1.00 90.38      A    N  
ATOM    480  CA  ALA A  68      32.692  22.482  -3.518  1.00 89.21      A    C  
ATOM    481  C   ALA A  68      32.224  22.894  -4.926  1.00 89.73      A    C  
ATOM    482  O   ALA A  68      32.935  22.667  -5.910  1.00 87.38      A    O  
ATOM    483  CB  ALA A  68      32.053  21.169  -3.070  1.00 88.85      A    C  
ATOM    484  N   ASN A  69      31.066  23.570  -5.038  1.00 90.15      A    N  
ATOM    485  CA  ASN A  69      30.508  24.004  -6.321  1.00 88.66      A    C  
ATOM    486  C   ASN A  69      31.163  25.277  -6.884  1.00 89.07      A    C  
ATOM    487  O   ASN A  69      31.366  25.365  -8.097  1.00 85.64      A    O  
ATOM    488  CB  ASN A  69      28.991  24.191  -6.165  1.00 88.65      A    C  
ATOM    489  CG  ASN A  69      28.248  22.879  -6.275  1.00 89.14      A    C  
ATOM    490  ND2 ASN A  69      27.843  22.302  -5.176  1.00 80.03      A    N  
ATOM    491  OD1 ASN A  69      28.024  22.363  -7.361  1.00 80.49      A    O  
ATOM    492  N   LEU A  70      31.490  26.260  -6.035  1.00 88.31      A    N  
ATOM    493  CA  LEU A  70      32.088  27.526  -6.476  1.00 86.80      A    C  
ATOM    494  C   LEU A  70      33.622  27.506  -6.531  1.00 86.06      A    C  
ATOM    495  O   LEU A  70      34.225  28.335  -7.220  1.00 79.27      A    O  
ATOM    496  CB  LEU A  70      31.599  28.682  -5.591  1.00 85.39      A    C  
ATOM    497  CG  LEU A  70      30.127  29.081  -5.808  1.00 84.66      A    C  
ATOM    498  CD1 LEU A  70      29.752  30.156  -4.786  1.00 79.90      A    C  
ATOM    499  CD2 LEU A  70      29.883  29.655  -7.203  1.00 79.69      A    C  
ATOM    500  N   GLY A  71      34.260  26.598  -5.817  1.00 85.23      A    N  
ATOM    501  CA  GLY A  71      35.706  26.531  -5.687  1.00 84.22      A    C  
ATOM    502  C   GLY A  71      36.288  27.811  -5.076  1.00 85.61      A    C  
ATOM    503  O   GLY A  71      35.780  28.326  -4.082  1.00 80.98      A    O  
ATOM    504  N   SER A  72      37.330  28.349  -5.696  1.00 82.09      A    N  
ATOM    505  CA  SER A  72      38.020  29.548  -5.211  1.00 81.35      A    C  
ATOM    506  C   SER A  72      37.145  30.807  -5.181  1.00 82.15      A    C  
ATOM    507  O   SER A  72      37.438  31.740  -4.445  1.00 77.67      A    O  
ATOM    508  CB  SER A  72      39.249  29.828  -6.078  1.00 79.21      A    C  
ATOM    509  OG  SER A  72      38.889  29.950  -7.439  1.00 72.22      A    O  
ATOM    510  N   ARG A  73      36.046  30.844  -5.937  1.00 82.80      A    N  
ATOM    511  CA  ARG A  73      35.122  31.988  -5.936  1.00 82.53      A    C  
ATOM    512  C   ARG A  73      34.346  32.123  -4.627  1.00 83.17      A    C  
ATOM    513  O   ARG A  73      33.822  33.199  -4.358  1.00 79.39      A    O  
ATOM    514  CB  ARG A  73      34.134  31.891  -7.096  1.00 78.94      A    C  
ATOM    515  CG  ARG A  73      34.831  31.932  -8.450  1.00 71.65      A    C  
ATOM    516  CD  ARG A  73      33.764  31.894  -9.533  1.00 68.79      A    C  
ATOM    517  NE  ARG A  73      34.360  31.783 -10.875  1.00 63.00      A    N  
ATOM    518  CZ  ARG A  73      33.722  31.348 -11.937  1.00 58.15      A    C  
ATOM    519  NH1 ARG A  73      32.455  31.039 -11.901  1.00 53.64      A    N1+
ATOM    520  NH2 ARG A  73      34.343  31.206 -13.074  1.00 52.64      A    N  
ATOM    521  N   ALA A  74      34.286  31.090  -3.815  1.00 80.99      A    N  
ATOM    522  CA  ALA A  74      33.666  31.146  -2.498  1.00 79.92      A    C  
ATOM    523  C   ALA A  74      34.407  32.090  -1.531  1.00 80.88      A    C  
ATOM    524  O   ALA A  74      33.808  32.581  -0.582  1.00 76.42      A    O  
ATOM    525  CB  ALA A  74      33.586  29.719  -1.942  1.00 77.37      A    C  
ATOM    526  N   ASP A  75      35.675  32.376  -1.794  1.00 80.35      A    N  
ATOM    527  CA  ASP A  75      36.501  33.250  -0.957  1.00 78.01      A    C  
ATOM    528  C   ASP A  75      36.336  34.741  -1.313  1.00 78.50      A    C  
ATOM    529  O   ASP A  75      36.754  35.617  -0.552  1.00 72.83      A    O  
ATOM    530  CB  ASP A  75      37.965  32.789  -1.030  1.00 74.26      A    C  
ATOM    531  CG  ASP A  75      38.173  31.335  -0.575  1.00 69.12      A    C  
ATOM    532  OD1 ASP A  75      37.498  30.908   0.392  1.00 61.91      A    O  
ATOM    533  OD2 ASP A  75      39.024  30.657  -1.181  1.00 60.91      A    O1-
ATOM    534  N   ASP A  76      35.646  35.060  -2.413  1.00 79.29      A    N  
ATOM    535  CA  ASP A  76      35.470  36.428  -2.913  1.00 77.04      A    C  
ATOM    536  C   ASP A  76      34.338  37.208  -2.201  1.00 77.51      A    C  
ATOM    537  O   ASP A  76      33.543  37.921  -2.816  1.00 70.54      A    O  
ATOM    538  CB  ASP A  76      35.301  36.424  -4.443  1.00 72.13      A    C  
ATOM    539  CG  ASP A  76      36.572  36.092  -5.223  1.00 66.36      A    C  
ATOM    540  OD1 ASP A  76      37.677  36.434  -4.737  1.00 59.63      A    O  
ATOM    541  OD2 ASP A  76      36.423  35.615  -6.365  1.00 59.31      A    O1-
ATOM    542  N   GLY A  77      34.261  37.080  -0.866  1.00 81.58      A    N  
ATOM    543  CA  GLY A  77      33.266  37.786  -0.051  1.00 82.73      A    C  
ATOM    544  C   GLY A  77      31.841  37.226  -0.165  1.00 85.45      A    C  
ATOM    545  O   GLY A  77      30.882  37.968   0.018  1.00 80.12      A    O  
ATOM    546  N   LEU A  78      31.709  35.957  -0.476  1.00 85.75      A    N  
ATOM    547  CA  LEU A  78      30.428  35.264  -0.525  1.00 86.63      A    C  
ATOM    548  C   LEU A  78      29.806  35.165   0.875  1.00 88.26      A    C  
ATOM    549  O   LEU A  78      30.412  34.626   1.799  1.00 84.88      A    O  
ATOM    550  CB  LEU A  78      30.665  33.871  -1.123  1.00 84.50      A    C  
ATOM    551  CG  LEU A  78      29.394  33.029  -1.309  1.00 83.30      A    C  
ATOM    552  CD1 LEU A  78      28.548  33.541  -2.462  1.00 76.57      A    C  
ATOM    553  CD2 LEU A  78      29.781  31.588  -1.613  1.00 77.23      A    C  
ATOM    554  N   SER A  79      28.556  35.623   1.023  1.00 89.79      A    N  
ATOM    555  CA  SER A  79      27.734  35.326   2.194  1.00 90.40      A    C  
ATOM    556  C   SER A  79      26.900  34.066   1.943  1.00 91.05      A    C  
ATOM    557  O   SER A  79      26.353  33.888   0.861  1.00 88.25      A    O  
ATOM    558  CB  SER A  79      26.857  36.514   2.592  1.00 88.61      A    C  
ATOM    559  OG  SER A  79      25.871  36.800   1.634  1.00 78.81      A    O  
ATOM    560  N   ILE A  80      26.823  33.193   2.941  1.00 90.97      A    N  
ATOM    561  CA  ILE A  80      26.057  31.946   2.894  1.00 91.10      A    C  
ATOM    562  C   ILE A  80      25.167  31.902   4.138  1.00 91.68      A    C  
ATOM    563  O   ILE A  80      25.685  31.779   5.244  1.00 89.31      A    O  
ATOM    564  CB  ILE A  80      26.981  30.708   2.848  1.00 89.81      A    C  
ATOM    565  CG1 ILE A  80      28.084  30.806   1.773  1.00 84.17      A    C  
ATOM    566  CG2 ILE A  80      26.123  29.444   2.648  1.00 83.48      A    C  
ATOM    567  CD1 ILE A  80      29.124  29.663   1.839  1.00 78.98      A    C  
ATOM    568  N   GLU A  81      23.856  31.946   3.937  1.00 92.32      A    N  
ATOM    569  CA  GLU A  81      22.845  31.866   4.990  1.00 92.73      A    C  
ATOM    570  C   GLU A  81      21.964  30.631   4.783  1.00 93.55      A    C  
ATOM    571  O   GLU A  81      20.956  30.680   4.069  1.00 91.48      A    O  
ATOM    572  CB  GLU A  81      22.030  33.157   5.064  1.00 91.25      A    C  
ATOM    573  CG  GLU A  81      22.872  34.314   5.607  1.00 78.96      A    C  
ATOM    574  CD  GLU A  81      22.057  35.594   5.865  1.00 70.33      A    C  
ATOM    575  OE1 GLU A  81      22.602  36.479   6.568  1.00 59.96      A    O  
ATOM    576  OE2 GLU A  81      20.912  35.691   5.367  1.00 61.03      A    O1-
ATOM    577  N   PRO A  82      22.345  29.479   5.376  1.00 94.10      A    N  
ATOM    578  CA  PRO A  82      21.475  28.323   5.458  1.00 93.94      A    C  
ATOM    579  C   PRO A  82      20.502  28.479   6.632  1.00 94.18      A    C  
ATOM    580  O   PRO A  82      20.918  28.759   7.758  1.00 91.65      A    O  
ATOM    581  CB  PRO A  82      22.414  27.131   5.641  1.00 91.96      A    C  
ATOM    582  CG  PRO A  82      23.586  27.712   6.435  1.00 89.09      A    C  
ATOM    583  CD  PRO A  82      23.628  29.186   6.004  1.00 91.84      A    C  
ATOM    584  N   THR A  83      19.215  28.252   6.379  1.00 94.07      A    N  
ATOM    585  CA  THR A  83      18.160  28.232   7.401  1.00 93.93      A    C  
ATOM    586  C   THR A  83      17.265  27.016   7.209  1.00 93.88      A    C  
ATOM    587  O   THR A  83      17.073  26.553   6.085  1.00 91.22      A    O  
ATOM    588  CB  THR A  83      17.320  29.522   7.391  1.00 92.25      A    C  
ATOM    589  CG2 THR A  83      18.133  30.740   7.819  1.00 82.63      A    C  
ATOM    590  OG1 THR A  83      16.820  29.796   6.107  1.00 83.15      A    O  
ATOM    591  N   CYS A  84      16.722  26.476   8.304  1.00 93.60      A    N  
ATOM    592  CA  CYS A  84      15.829  25.329   8.273  1.00 93.19      A    C  
ATOM    593  C   CYS A  84      14.394  25.774   8.561  1.00 93.27      A    C  
ATOM    594  O   CYS A  84      14.176  26.658   9.376  1.00 90.84      A    O  
ATOM    595  CB  CYS A  84      16.280  24.264   9.277  1.00 91.41      A    C  
ATOM    596  SG  CYS A  84      18.018  23.796   9.111  1.00 87.18      A    S  
ATOM    597  N   TRP A  85      13.443  25.131   7.899  1.00 93.08      A    N  
ATOM    598  CA  TRP A  85      12.035  25.501   7.943  1.00 92.78      A    C  
ATOM    599  C   TRP A  85      11.147  24.266   7.883  1.00 91.85      A    C  
ATOM    600  O   TRP A  85      11.555  23.186   7.442  1.00 88.72      A    O  
ATOM    601  CB  TRP A  85      11.730  26.437   6.766  1.00 92.32      A    C  
ATOM    602  CG  TRP A  85      12.510  27.720   6.758  1.00 93.30      A    C  
ATOM    603  CD1 TRP A  85      13.701  27.905   6.154  1.00 88.97      A    C  
ATOM    604  CD2 TRP A  85      12.192  28.974   7.424  1.00 91.79      A    C  
ATOM    605  CE2 TRP A  85      13.263  29.885   7.186  1.00 91.17      A    C  
ATOM    606  CE3 TRP A  85      11.117  29.428   8.222  1.00 88.20      A    C  
ATOM    607  NE1 TRP A  85      14.157  29.196   6.402  1.00 88.67      A    N  
ATOM    608  CZ2 TRP A  85      13.267  31.190   7.717  1.00 90.31      A    C  
ATOM    609  CZ3 TRP A  85      11.123  30.730   8.748  1.00 84.49      A    C  
ATOM    610  CH2 TRP A  85      12.192  31.599   8.503  1.00 86.35      A    C  
ATOM    611  N   ARG A  86       9.889  24.455   8.275  1.00 88.90      A    N  
ATOM    612  CA  ARG A  86       8.813  23.529   7.944  1.00 87.97      A    C  
ATOM    613  C   ARG A  86       8.195  23.960   6.619  1.00 88.73      A    C  
ATOM    614  O   ARG A  86       7.587  25.029   6.547  1.00 87.05      A    O  
ATOM    615  CB  ARG A  86       7.793  23.509   9.093  1.00 84.36      A    C  
ATOM    616  CG  ARG A  86       6.665  22.495   8.892  1.00 78.38      A    C  
ATOM    617  CD  ARG A  86       7.181  21.061   8.990  1.00 75.27      A    C  
ATOM    618  NE  ARG A  86       6.098  20.086   8.785  1.00 72.34      A    N  
ATOM    619  CZ  ARG A  86       6.237  18.770   8.802  1.00 67.30      A    C  
ATOM    620  NH1 ARG A  86       7.390  18.209   9.036  1.00 60.16      A    N1+
ATOM    621  NH2 ARG A  86       5.217  17.993   8.585  1.00 63.88      A    N  
ATOM    622  N   TRP A  87       8.328  23.149   5.587  1.00 88.44      A    N  
ATOM    623  CA  TRP A  87       7.592  23.348   4.336  1.00 87.25      A    C  
ATOM    624  C   TRP A  87       6.152  22.869   4.511  1.00 85.85      A    C  
ATOM    625  O   TRP A  87       5.902  21.698   4.781  1.00 83.01      A    O  
ATOM    626  CB  TRP A  87       8.282  22.639   3.181  1.00 86.33      A    C  
ATOM    627  CG  TRP A  87       7.621  22.823   1.856  1.00 86.15      A    C  
ATOM    628  CD1 TRP A  87       7.327  24.011   1.283  1.00 82.84      A    C  
ATOM    629  CD2 TRP A  87       7.165  21.795   0.915  1.00 84.77      A    C  
ATOM    630  CE2 TRP A  87       6.629  22.443  -0.220  1.00 83.91      A    C  
ATOM    631  CE3 TRP A  87       7.190  20.382   0.924  1.00 82.84      A    C  
ATOM    632  NE1 TRP A  87       6.734  23.789   0.046  1.00 82.92      A    N  
ATOM    633  CZ2 TRP A  87       6.129  21.728  -1.331  1.00 82.38      A    C  
ATOM    634  CZ3 TRP A  87       6.691  19.667  -0.177  1.00 80.09      A    C  
ATOM    635  CH2 TRP A  87       6.165  20.335  -1.292  1.00 80.70      A    C  
ATOM    636  N   ALA A  88       5.211  23.795   4.378  1.00 84.34      A    N  
ATOM    637  CA  ALA A  88       3.784  23.600   4.540  1.00 82.33      A    C  
ATOM    638  C   ALA A  88       3.088  23.877   3.200  1.00 82.09      A    C  
ATOM    639  O   ALA A  88       2.556  24.954   2.955  1.00 79.09      A    O  
ATOM    640  CB  ALA A  88       3.311  24.491   5.689  1.00 79.72      A    C  
ATOM    641  N   ARG A  89       3.147  22.905   2.311  1.00 82.22      A    N  
ATOM    642  CA  ARG A  89       2.716  23.040   0.903  1.00 80.58      A    C  
ATOM    643  C   ARG A  89       1.249  23.414   0.707  1.00 80.68      A    C  
ATOM    644  O   ARG A  89       0.895  23.941  -0.347  1.00 77.05      A    O  
ATOM    645  CB  ARG A  89       3.040  21.741   0.156  1.00 76.22      A    C  
ATOM    646  CG  ARG A  89       2.174  20.556   0.629  1.00 70.51      A    C  
ATOM    647  CD  ARG A  89       2.529  19.278  -0.127  1.00 67.86      A    C  
ATOM    648  NE  ARG A  89       1.616  18.205   0.280  1.00 62.28      A    N  
ATOM    649  CZ  ARG A  89       1.768  16.908   0.080  1.00 58.72      A    C  
ATOM    650  NH1 ARG A  89       2.766  16.431  -0.610  1.00 55.46      A    N1+
ATOM    651  NH2 ARG A  89       0.921  16.088   0.595  1.00 52.97      A    N  
ATOM    652  N   ASP A  90       0.402  23.135   1.704  1.00 79.11      A    N  
ATOM    653  CA  ASP A  90      -1.048  23.340   1.640  1.00 77.21      A    C  
ATOM    654  C   ASP A  90      -1.484  24.675   2.284  1.00 78.25      A    C  
ATOM    655  O   ASP A  90      -2.626  25.112   2.106  1.00 74.54      A    O  
ATOM    656  CB  ASP A  90      -1.750  22.126   2.268  1.00 73.01      A    C  
ATOM    657  CG  ASP A  90      -1.336  20.798   1.602  1.00 67.11      A    C  
ATOM    658  OD1 ASP A  90      -1.422  20.704   0.353  1.00 60.19      A    O  
ATOM    659  OD2 ASP A  90      -0.861  19.895   2.317  1.00 60.38      A    O1-
ATOM    660  N   GLU A  91      -0.593  25.366   2.985  1.00 80.83      A    N  
ATOM    661  CA  GLU A  91      -0.866  26.647   3.640  1.00 81.79      A    C  
ATOM    662  C   GLU A  91      -0.689  27.812   2.648  1.00 83.02      A    C  
ATOM    663  O   GLU A  91       0.383  28.407   2.528  1.00 80.93      A    O  
ATOM    664  CB  GLU A  91      -0.010  26.807   4.909  1.00 79.46      A    C  
ATOM    665  CG  GLU A  91      -0.399  25.819   6.025  1.00 74.89      A    C  
ATOM    666  CD  GLU A  91       0.479  25.952   7.288  1.00 72.29      A    C  
ATOM    667  OE1 GLU A  91       0.795  24.917   7.926  1.00 63.88      A    O  
ATOM    668  OE2 GLU A  91       0.877  27.082   7.633  1.00 65.81      A    O1-
ATOM    669  N   ALA A  92      -1.759  28.162   1.939  1.00 84.93      A    N  
ATOM    670  CA  ALA A  92      -1.727  29.159   0.870  1.00 84.82      A    C  
ATOM    671  C   ALA A  92      -1.297  30.561   1.326  1.00 85.48      A    C  
ATOM    672  O   ALA A  92      -0.745  31.327   0.532  1.00 81.94      A    O  
ATOM    673  CB  ALA A  92      -3.111  29.197   0.208  1.00 83.10      A    C  
ATOM    674  N   GLU A  93      -1.514  30.902   2.603  1.00 86.62      A    N  
ATOM    675  CA  GLU A  93      -1.064  32.162   3.201  1.00 87.58      A    C  
ATOM    676  C   GLU A  93       0.463  32.315   3.264  1.00 88.82      A    C  
ATOM    677  O   GLU A  93       0.966  33.434   3.332  1.00 87.08      A    O  
ATOM    678  CB  GLU A  93      -1.666  32.347   4.597  1.00 86.50      A    C  
ATOM    679  CG  GLU A  93      -1.421  31.199   5.606  1.00 75.70      A    C  
ATOM    680  CD  GLU A  93      -2.678  30.371   5.895  1.00 67.93      A    C  
ATOM    681  OE1 GLU A  93      -2.737  29.779   6.994  1.00 56.49      A    O  
ATOM    682  OE2 GLU A  93      -3.589  30.375   5.032  1.00 60.59      A    O1-
ATOM    683  N   LEU A  94       1.212  31.218   3.186  1.00 85.91      A    N  
ATOM    684  CA  LEU A  94       2.676  31.221   3.205  1.00 85.91      A    C  
ATOM    685  C   LEU A  94       3.300  31.420   1.814  1.00 86.81      A    C  
ATOM    686  O   LEU A  94       4.525  31.436   1.675  1.00 82.79      A    O  
ATOM    687  CB  LEU A  94       3.185  29.931   3.864  1.00 84.27      A    C  
ATOM    688  CG  LEU A  94       2.718  29.724   5.321  1.00 83.85      A    C  
ATOM    689  CD1 LEU A  94       3.216  28.360   5.802  1.00 77.81      A    C  
ATOM    690  CD2 LEU A  94       3.279  30.792   6.256  1.00 78.82      A    C  
ATOM    691  N   ALA A  95       2.484  31.585   0.783  1.00 87.31      A    N  
ATOM    692  CA  ALA A  95       2.974  31.824  -0.566  1.00 85.70      A    C  
ATOM    693  C   ALA A  95       3.880  33.066  -0.637  1.00 85.17      A    C  
ATOM    694  O   ALA A  95       3.619  34.071   0.023  1.00 80.74      A    O  
ATOM    695  CB  ALA A  95       1.780  31.938  -1.523  1.00 83.80      A    C  
ATOM    696  N   PRO A  96       4.953  33.086  -1.442  1.00 88.03      A    N  
ATOM    697  CA  PRO A  96       5.325  32.080  -2.430  1.00 87.40      A    C  
ATOM    698  C   PRO A  96       6.276  30.991  -1.920  1.00 88.36      A    C  
ATOM    699  O   PRO A  96       6.574  30.066  -2.669  1.00 83.54      A    O  
ATOM    700  CB  PRO A  96       5.989  32.895  -3.542  1.00 84.33      A    C  
ATOM    701  CG  PRO A  96       6.723  33.981  -2.759  1.00 81.39      A    C  
ATOM    702  CD  PRO A  96       5.761  34.287  -1.608  1.00 84.21      A    C  
ATOM    703  N   ARG A  97       6.793  31.097  -0.685  1.00 86.25      A    N  
ATOM    704  CA  ARG A  97       7.814  30.171  -0.163  1.00 87.07      A    C  
ATOM    705  C   ARG A  97       7.225  28.911   0.471  1.00 87.53      A    C  
ATOM    706  O   ARG A  97       7.890  27.880   0.469  1.00 82.86      A    O  
ATOM    707  CB  ARG A  97       8.740  30.889   0.839  1.00 86.02      A    C  
ATOM    708  CG  ARG A  97       9.615  31.951   0.178  1.00 84.71      A    C  
ATOM    709  CD  ARG A  97      10.607  32.512   1.205  1.00 84.21      A    C  
ATOM    710  NE  ARG A  97      11.527  33.489   0.616  1.00 81.05      A    N  
ATOM    711  CZ  ARG A  97      11.350  34.783   0.472  1.00 78.29      A    C  
ATOM    712  NH1 ARG A  97      10.259  35.378   0.872  1.00 68.39      A    N1+
ATOM    713  NH2 ARG A  97      12.273  35.485  -0.095  1.00 74.18      A    N  
ATOM    714  N   TYR A  98       6.002  29.005   1.002  1.00 89.39      A    N  
ATOM    715  CA  TYR A  98       5.326  27.918   1.711  1.00 89.23      A    C  
ATOM    716  C   TYR A  98       6.148  27.334   2.875  1.00 89.27      A    C  
ATOM    717  O   TYR A  98       6.081  26.147   3.174  1.00 85.02      A    O  
ATOM    718  CB  TYR A  98       4.837  26.847   0.732  1.00 87.95      A    C  
ATOM    719  CG  TYR A  98       3.791  27.333  -0.236  1.00 88.99      A    C  
ATOM    720  CD1 TYR A  98       2.423  27.153   0.048  1.00 84.05      A    C  
ATOM    721  CD2 TYR A  98       4.166  27.958  -1.442  1.00 85.48      A    C  
ATOM    722  CE1 TYR A  98       1.442  27.578  -0.851  1.00 83.60      A    C  
ATOM    723  CE2 TYR A  98       3.187  28.395  -2.351  1.00 84.15      A    C  
ATOM    724  CZ  TYR A  98       1.824  28.203  -2.054  1.00 86.37      A    C  
ATOM    725  OH  TYR A  98       0.869  28.610  -2.937  1.00 84.29      A    O  
ATOM    726  N   VAL A  99       6.930  28.185   3.534  1.00 89.67      A    N  
ATOM    727  CA  VAL A  99       7.742  27.789   4.679  1.00 89.72      A    C  
ATOM    728  C   VAL A  99       7.376  28.612   5.906  1.00 89.94      A    C  
ATOM    729  O   VAL A  99       7.112  29.808   5.811  1.00 87.17      A    O  
ATOM    730  CB  VAL A  99       9.253  27.839   4.408  1.00 87.98      A    C  
ATOM    731  CG1 VAL A  99       9.653  26.828   3.339  1.00 80.57      A    C  
ATOM    732  CG2 VAL A  99       9.760  29.226   4.004  1.00 81.45      A    C  
ATOM    733  N   ARG A 100       7.401  27.953   7.067  1.00 89.61      A    N  
ATOM    734  CA  ARG A 100       7.221  28.552   8.385  1.00 88.64      A    C  
ATOM    735  C   ARG A 100       8.138  27.885   9.406  1.00 88.79      A    C  
ATOM    736  O   ARG A 100       8.719  26.833   9.133  1.00 87.54      A    O  
ATOM    737  CB  ARG A 100       5.744  28.484   8.804  1.00 85.54      A    C  
ATOM    738  CG  ARG A 100       5.178  27.058   8.888  1.00 78.92      A    C  
ATOM    739  CD  ARG A 100       3.769  27.075   9.481  1.00 79.25      A    C  
ATOM    740  NE  ARG A 100       3.156  25.743   9.525  1.00 75.00      A    N  
ATOM    741  CZ  ARG A 100       3.420  24.765  10.398  1.00 73.12      A    C  
ATOM    742  NH1 ARG A 100       4.293  24.902  11.354  1.00 63.98      A    N1+
ATOM    743  NH2 ARG A 100       2.819  23.637  10.302  1.00 67.98      A    N  
ATOM    744  N   GLU A 101       8.250  28.502  10.573  1.00 88.49      A    N  
ATOM    745  CA  GLU A 101       8.805  27.820  11.739  1.00 87.55      A    C  
ATOM    746  C   GLU A 101       7.901  26.640  12.142  1.00 87.06      A    C  
ATOM    747  O   GLU A 101       6.683  26.709  11.937  1.00 83.96      A    O  
ATOM    748  CB  GLU A 101       8.938  28.810  12.900  1.00 86.01      A    C  
ATOM    749  CG  GLU A 101      10.074  29.832  12.717  1.00 78.16      A    C  
ATOM    750  CD  GLU A 101      11.481  29.263  12.995  1.00 70.44      A    C  
ATOM    751  OE1 GLU A 101      12.459  29.944  12.603  1.00 60.38      A    O  
ATOM    752  OE2 GLU A 101      11.586  28.168  13.598  1.00 61.73      A    O1-
ATOM    753  N   PRO A 102       8.462  25.567  12.726  1.00 83.48      A    N  
ATOM    754  CA  PRO A 102       7.680  24.535  13.383  1.00 80.88      A    C  
ATOM    755  C   PRO A 102       6.765  25.151  14.450  1.00 80.00      A    C  
ATOM    756  O   PRO A 102       7.194  26.000  15.226  1.00 76.01      A    O  
ATOM    757  CB  PRO A 102       8.694  23.567  13.997  1.00 78.43      A    C  
ATOM    758  CG  PRO A 102       9.943  23.765  13.138  1.00 75.86      A    C  
ATOM    759  CD  PRO A 102       9.880  25.247  12.793  1.00 78.84      A    C  
ATOM    760  N   ALA A 103       5.502  24.727  14.491  1.00 77.92      A    N  
ATOM    761  CA  ALA A 103       4.521  25.276  15.429  1.00 75.44      A    C  
ATOM    762  C   ALA A 103       4.780  24.825  16.872  1.00 74.73      A    C  
ATOM    763  O   ALA A 103       4.519  25.566  17.817  1.00 69.69      A    O  
ATOM    764  CB  ALA A 103       3.122  24.858  14.960  1.00 72.75      A    C  
ATOM    765  N   ASP A 104       5.306  23.620  17.038  1.00 71.61      A    N  
ATOM    766  CA  ASP A 104       5.631  23.019  18.320  1.00 70.14      A    C  
ATOM    767  C   ASP A 104       6.811  22.033  18.176  1.00 70.85      A    C  
ATOM    768  O   ASP A 104       7.222  21.694  17.061  1.00 67.18      A    O  
ATOM    769  CB  ASP A 104       4.364  22.372  18.903  1.00 66.53      A    C  
ATOM    770  CG  ASP A 104       3.856  21.188  18.096  1.00 61.41      A    C  
ATOM    771  OD1 ASP A 104       4.629  20.212  17.987  1.00 55.55      A    O  
ATOM    772  OD2 ASP A 104       2.696  21.234  17.643  1.00 55.63      A    O1-
ATOM    773  N   PRO A 105       7.380  21.547  19.294  1.00 66.68      A    N  
ATOM    774  CA  PRO A 105       8.536  20.648  19.264  1.00 64.72      A    C  
ATOM    775  C   PRO A 105       8.284  19.272  18.628  1.00 65.72      A    C  
ATOM    776  O   PRO A 105       9.247  18.539  18.399  1.00 62.62      A    O  
ATOM    777  CB  PRO A 105       8.952  20.489  20.732  1.00 62.53      A    C  
ATOM    778  CG  PRO A 105       8.395  21.729  21.420  1.00 61.52      A    C  
ATOM    779  CD  PRO A 105       7.110  21.982  20.648  1.00 63.00      A    C  
ATOM    780  N   SER A 106       7.038  18.883  18.398  1.00 63.04      A    N  
ATOM    781  CA  SER A 106       6.713  17.630  17.710  1.00 61.48      A    C  
ATOM    782  C   SER A 106       6.793  17.761  16.185  1.00 64.54      A    C  
ATOM    783  O   SER A 106       7.098  16.788  15.491  1.00 61.46      A    O  
ATOM    784  CB  SER A 106       5.346  17.099  18.148  1.00 57.68      A    C  
ATOM    785  OG  SER A 106       4.271  17.765  17.529  1.00 52.14      A    O  
ATOM    786  N   GLU A 107       6.623  18.976  15.659  1.00 66.59      A    N  
ATOM    787  CA  GLU A 107       6.937  19.273  14.274  1.00 68.39      A    C  
ATOM    788  C   GLU A 107       8.448  19.327  14.048  1.00 69.76      A    C  
ATOM    789  O   GLU A 107       9.236  19.778  14.869  1.00 68.80      A    O  
ATOM    790  CB  GLU A 107       6.284  20.573  13.790  1.00 66.91      A    C  
ATOM    791  CG  GLU A 107       4.779  20.447  13.564  1.00 62.48      A    C  
ATOM    792  CD  GLU A 107       4.243  21.617  12.727  1.00 61.08      A    C  
ATOM    793  OE1 GLU A 107       3.300  21.440  11.937  1.00 57.83      A    O  
ATOM    794  OE2 GLU A 107       4.827  22.723  12.763  1.00 59.88      A    O1-
ATOM    795  N   ARG A 108       8.854  18.889  12.883  1.00 73.06      A    N  
ATOM    796  CA  ARG A 108      10.246  18.824  12.479  1.00 74.47      A    C  
ATOM    797  C   ARG A 108      10.528  19.736  11.290  1.00 78.25      A    C  
ATOM    798  O   ARG A 108       9.639  20.049  10.496  1.00 77.13      A    O  
ATOM    799  CB  ARG A 108      10.630  17.379  12.185  1.00 69.30      A    C  
ATOM    800  CG  ARG A 108       9.672  16.773  11.151  1.00 60.42      A    C  
ATOM    801  CD  ARG A 108      10.094  15.346  10.862  1.00 56.44      A    C  
ATOM    802  NE  ARG A 108       9.025  14.697  10.152  1.00 51.02      A    N  
ATOM    803  CZ  ARG A 108       8.897  13.414  10.029  1.00 46.42      A    C  
ATOM    804  NH1 ARG A 108       9.808  12.587  10.440  1.00 44.16      A    N1+
ATOM    805  NH2 ARG A 108       7.813  12.963   9.502  1.00 40.56      A    N  
ATOM    806  N   TYR A 109      11.790  20.094  11.149  1.00 80.80      A    N  
ATOM    807  CA  TYR A 109      12.270  20.706   9.924  1.00 82.64      A    C  
ATOM    808  C   TYR A 109      12.223  19.684   8.784  1.00 82.20      A    C  
ATOM    809  O   TYR A 109      12.665  18.547   8.929  1.00 80.43      A    O  
ATOM    810  CB  TYR A 109      13.681  21.240  10.136  1.00 83.99      A    C  
ATOM    811  CG  TYR A 109      13.788  22.303  11.196  1.00 86.45      A    C  
ATOM    812  CD1 TYR A 109      13.198  23.564  10.996  1.00 83.25      A    C  
ATOM    813  CD2 TYR A 109      14.474  22.050  12.402  1.00 83.99      A    C  
ATOM    814  CE1 TYR A 109      13.281  24.562  11.971  1.00 83.36      A    C  
ATOM    815  CE2 TYR A 109      14.568  23.045  13.391  1.00 83.79      A    C  
ATOM    816  CZ  TYR A 109      13.967  24.301  13.171  1.00 86.29      A    C  
ATOM    817  OH  TYR A 109      14.048  25.277  14.129  1.00 84.93      A    O  
ATOM    818  N   ASN A 110      11.701  20.089   7.629  1.00 85.75      A    N  
ATOM    819  CA  ASN A 110      11.682  19.292   6.407  1.00 85.58      A    C  
ATOM    820  C   ASN A 110      12.133  20.084   5.172  1.00 87.25      A    C  
ATOM    821  O   ASN A 110      12.076  19.574   4.055  1.00 85.87      A    O  
ATOM    822  CB  ASN A 110      10.293  18.657   6.227  1.00 82.32      A    C  
ATOM    823  CG  ASN A 110       9.215  19.654   5.843  1.00 80.27      A    C  
ATOM    824  ND2 ASN A 110       8.094  19.172   5.374  1.00 75.23      A    N  
ATOM    825  OD1 ASN A 110       9.348  20.858   5.954  1.00 72.84      A    O  
ATOM    826  N   ALA A 111      12.576  21.319   5.354  1.00 88.99      A    N  
ATOM    827  CA  ALA A 111      13.069  22.171   4.287  1.00 90.38      A    C  
ATOM    828  C   ALA A 111      14.327  22.936   4.706  1.00 91.88      A    C  
ATOM    829  O   ALA A 111      14.491  23.312   5.862  1.00 91.16      A    O  
ATOM    830  CB  ALA A 111      11.949  23.115   3.839  1.00 89.13      A    C  
ATOM    831  N   VAL A 112      15.192  23.190   3.738  1.00 92.60      A    N  
ATOM    832  CA  VAL A 112      16.388  24.015   3.896  1.00 93.62      A    C  
ATOM    833  C   VAL A 112      16.347  25.135   2.865  1.00 94.29      A    C  
ATOM    834  O   VAL A 112      16.262  24.879   1.662  1.00 92.70      A    O  
ATOM    835  CB  VAL A 112      17.676  23.187   3.767  1.00 92.82      A    C  
ATOM    836  CG1 VAL A 112      18.927  24.062   3.854  1.00 86.62      A    C  
ATOM    837  CG2 VAL A 112      17.762  22.156   4.898  1.00 86.78      A    C  
ATOM    838  N   ALA A 113      16.422  26.378   3.339  1.00 94.75      A    N  
ATOM    839  CA  ALA A 113      16.609  27.556   2.517  1.00 95.21      A    C  
ATOM    840  C   ALA A 113      18.089  27.947   2.491  1.00 95.65      A    C  
ATOM    841  O   ALA A 113      18.765  27.928   3.521  1.00 93.96      A    O  
ATOM    842  CB  ALA A 113      15.714  28.693   3.030  1.00 94.34      A    C  
ATOM    843  N   VAL A 114      18.587  28.307   1.318  1.00 94.66      A    N  
ATOM    844  CA  VAL A 114      19.950  28.777   1.108  1.00 94.65      A    C  
ATOM    845  C   VAL A 114      19.890  30.121   0.409  1.00 94.83      A    C  
ATOM    846  O   VAL A 114      19.439  30.209  -0.732  1.00 92.74      A    O  
ATOM    847  CB  VAL A 114      20.782  27.773   0.292  1.00 93.50      A    C  
ATOM    848  CG1 VAL A 114      22.220  28.264   0.106  1.00 86.62      A    C  
ATOM    849  CG2 VAL A 114      20.840  26.403   0.987  1.00 87.79      A    C  
ATOM    850  N   VAL A 115      20.382  31.149   1.079  1.00 94.37      A    N  
ATOM    851  CA  VAL A 115      20.567  32.478   0.498  1.00 94.12      A    C  
ATOM    852  C   VAL A 115      22.058  32.699   0.271  1.00 93.72      A    C  
ATOM    853  O   VAL A 115      22.865  32.559   1.191  1.00 91.77      A    O  
ATOM    854  CB  VAL A 115      19.939  33.580   1.365  1.00 93.08      A    C  
ATOM    855  CG1 VAL A 115      20.104  34.959   0.712  1.00 84.63      A    C  
ATOM    856  CG2 VAL A 115      18.435  33.329   1.572  1.00 85.10      A    C  
ATOM    857  N   LEU A 116      22.433  33.026  -0.957  1.00 93.43      A    N  
ATOM    858  CA  LEU A 116      23.795  33.378  -1.319  1.00 93.17      A    C  
ATOM    859  C   LEU A 116      23.855  34.837  -1.772  1.00 93.20      A    C  
ATOM    860  O   LEU A 116      23.143  35.226  -2.701  1.00 91.12      A    O  
ATOM    861  CB  LEU A 116      24.352  32.458  -2.417  1.00 92.08      A    C  
ATOM    862  CG  LEU A 116      24.352  30.960  -2.090  1.00 91.02      A    C  
ATOM    863  CD1 LEU A 116      24.953  30.185  -3.264  1.00 86.81      A    C  
ATOM    864  CD2 LEU A 116      25.191  30.639  -0.852  1.00 87.08      A    C  
ATOM    865  N   GLY A 117      24.722  35.617  -1.161  1.00 92.15      A    N  
ATOM    866  CA  GLY A 117      25.045  36.979  -1.561  1.00 91.49      A    C  
ATOM    867  C   GLY A 117      26.500  37.069  -2.016  1.00 91.45      A    C  
ATOM    868  O   GLY A 117      27.409  36.734  -1.258  1.00 87.97      A    O  
ATOM    869  N   MET A 118      26.737  37.548  -3.240  1.00 90.02      A    N  
ATOM    870  CA  MET A 118      28.097  37.703  -3.756  1.00 89.31      A    C  
ATOM    871  C   MET A 118      28.312  39.088  -4.366  1.00 90.24      A    C  
ATOM    872  O   MET A 118      27.636  39.460  -5.323  1.00 88.02      A    O  
ATOM    873  CB  MET A 118      28.392  36.585  -4.761  1.00 87.04      A    C  
ATOM    874  CG  MET A 118      29.875  36.577  -5.155  1.00 81.43      A    C  
ATOM    875  SD  MET A 118      30.333  35.166  -6.191  1.00 79.08      A    S  
ATOM    876  CE  MET A 118      32.111  35.451  -6.329  1.00 68.72      A    C  
ATOM    877  N   PRO A 119      29.274  39.856  -3.854  1.00 87.60      A    N  
ATOM    878  CA  PRO A 119      29.673  41.104  -4.485  1.00 87.06      A    C  
ATOM    879  C   PRO A 119      30.445  40.811  -5.777  1.00 86.96      A    C  
ATOM    880  O   PRO A 119      31.588  40.359  -5.749  1.00 83.46      A    O  
ATOM    881  CB  PRO A 119      30.499  41.837  -3.429  1.00 85.30      A    C  
ATOM    882  CG  PRO A 119      31.129  40.715  -2.605  1.00 82.61      A    C  
ATOM    883  CD  PRO A 119      30.078  39.598  -2.669  1.00 86.15      A    C  
ATOM    884  N   VAL A 120      29.847  41.129  -6.913  1.00 83.96      A    N  
ATOM    885  CA  VAL A 120      30.489  40.984  -8.224  1.00 82.66      A    C  
ATOM    886  C   VAL A 120      31.021  42.337  -8.673  1.00 82.33      A    C  
ATOM    887  O   VAL A 120      30.272  43.302  -8.848  1.00 78.95      A    O  
ATOM    888  CB  VAL A 120      29.548  40.364  -9.257  1.00 80.60      A    C  
ATOM    889  CG1 VAL A 120      30.296  40.060 -10.546  1.00 71.81      A    C  
ATOM    890  CG2 VAL A 120      28.976  39.042  -8.740  1.00 74.37      A    C  
ATOM    891  N   ARG A 121      32.333  42.408  -8.855  1.00 80.53      A    N  
ATOM    892  CA  ARG A 121      32.975  43.616  -9.380  1.00 80.67      A    C  
ATOM    893  C   ARG A 121      32.676  43.765 -10.869  1.00 80.43      A    C  
ATOM    894  O   ARG A 121      32.555  42.788 -11.594  1.00 75.02      A    O  
ATOM    895  CB  ARG A 121      34.483  43.611  -9.107  1.00 76.05      A    C  
ATOM    896  CG  ARG A 121      34.770  43.766  -7.606  1.00 66.12      A    C  
ATOM    897  CD  ARG A 121      36.284  43.872  -7.358  1.00 62.24      A    C  
ATOM    898  NE  ARG A 121      36.574  44.006  -5.925  1.00 53.54      A    N  
ATOM    899  CZ  ARG A 121      37.778  44.100  -5.373  1.00 46.12      A    C  
ATOM    900  NH1 ARG A 121      38.855  44.124  -6.107  1.00 44.47      A    N1+
ATOM    901  NH2 ARG A 121      37.913  44.173  -4.084  1.00 40.63      A    N  
ATOM    902  N   ALA A 122      32.621  45.033 -11.305  1.00 78.30      A    N  
ATOM    903  CA  ALA A 122      32.574  45.343 -12.718  1.00 76.76      A    C  
ATOM    904  C   ALA A 122      33.832  44.811 -13.417  1.00 77.80      A    C  
ATOM    905  O   ALA A 122      34.944  45.041 -12.953  1.00 73.22      A    O  
ATOM    906  CB  ALA A 122      32.428  46.862 -12.880  1.00 71.71      A    C  
ATOM    907  N   LEU A 123      33.649  44.150 -14.547  1.00 74.59      A    N  
ATOM    908  CA  LEU A 123      34.762  43.744 -15.418  1.00 72.77      A    C  
ATOM    909  C   LEU A 123      35.514  44.954 -15.961  1.00 73.10      A    C  
ATOM    910  O   LEU A 123      36.731  44.917 -16.127  1.00 68.33      A    O  
ATOM    911  CB  LEU A 123      34.204  42.946 -16.604  1.00 68.63      A    C  
ATOM    912  CG  LEU A 123      34.001  41.459 -16.298  1.00 65.46      A    C  
ATOM    913  CD1 LEU A 123      33.103  40.862 -17.379  1.00 62.05      A    C  
ATOM    914  CD2 LEU A 123      35.335  40.705 -16.292  1.00 59.85      A    C  
ATOM    915  N   PHE A 124      34.761  46.028 -16.232  1.00 74.65      A    N  
ATOM    916  CA  PHE A 124      35.295  47.254 -16.796  1.00 72.89      A    C  
ATOM    917  C   PHE A 124      35.136  48.407 -15.809  1.00 72.96      A    C  
ATOM    918  O   PHE A 124      34.106  48.514 -15.136  1.00 68.51      A    O  
ATOM    919  CB  PHE A 124      34.610  47.527 -18.138  1.00 68.71      A    C  
ATOM    920  CG  PHE A 124      34.774  46.388 -19.110  1.00 66.71      A    C  
ATOM    921  CD1 PHE A 124      36.017  46.143 -19.723  1.00 62.43      A    C  
ATOM    922  CD2 PHE A 124      33.696  45.522 -19.377  1.00 60.28      A    C  
ATOM    923  CE1 PHE A 124      36.172  45.062 -20.608  1.00 55.39      A    C  
ATOM    924  CE2 PHE A 124      33.851  44.442 -20.258  1.00 55.21      A    C  
ATOM    925  CZ  PHE A 124      35.088  44.217 -20.871  1.00 55.17      A    C  
ATOM    926  N   PRO A 125      36.108  49.286 -15.718  1.00 72.88      A    N  
ATOM    927  CA  PRO A 125      35.984  50.481 -14.906  1.00 71.69      A    C  
ATOM    928  C   PRO A 125      34.777  51.310 -15.360  1.00 71.52      A    C  
ATOM    929  O   PRO A 125      34.324  51.217 -16.503  1.00 65.90      A    O  
ATOM    930  CB  PRO A 125      37.326  51.212 -15.055  1.00 67.61      A    C  
ATOM    931  CG  PRO A 125      37.850  50.736 -16.409  1.00 66.10      A    C  
ATOM    932  CD  PRO A 125      37.329  49.306 -16.506  1.00 68.51      A    C  
ATOM    933  N   PHE A 126      34.257  52.144 -14.454  1.00 70.47      A    N  
ATOM    934  CA  PHE A 126      33.117  53.051 -14.672  1.00 68.88      A    C  
ATOM    935  C   PHE A 126      31.719  52.413 -14.739  1.00 69.62      A    C  
ATOM    936  O   PHE A 126      30.741  53.135 -14.582  1.00 64.30      A    O  
ATOM    937  CB  PHE A 126      33.359  53.980 -15.876  1.00 64.23      A    C  
ATOM    938  CG  PHE A 126      34.781  54.453 -16.034  1.00 60.24      A    C  
ATOM    939  CD1 PHE A 126      35.309  55.396 -15.146  1.00 56.28      A    C  
ATOM    940  CD2 PHE A 126      35.604  53.922 -17.053  1.00 52.73      A    C  
ATOM    941  CE1 PHE A 126      36.651  55.812 -15.263  1.00 45.07      A    C  
ATOM    942  CE2 PHE A 126      36.930  54.332 -17.167  1.00 45.97      A    C  
ATOM    943  CZ  PHE A 126      37.463  55.274 -16.282  1.00 44.45      A    C  
ATOM    944  N   LEU A 127      31.574  51.100 -14.924  1.00 71.29      A    N  
ATOM    945  CA  LEU A 127      30.255  50.449 -15.009  1.00 70.55      A    C  
ATOM    946  C   LEU A 127      29.641  50.089 -13.643  1.00 71.32      A    C  
ATOM    947  O   LEU A 127      28.448  49.811 -13.568  1.00 64.92      A    O  
ATOM    948  CB  LEU A 127      30.349  49.262 -15.976  1.00 65.43      A    C  
ATOM    949  CG  LEU A 127      30.457  49.689 -17.454  1.00 61.62      A    C  
ATOM    950  CD1 LEU A 127      30.932  48.540 -18.327  1.00 58.56      A    C  
ATOM    951  CD2 LEU A 127      29.109  50.157 -18.005  1.00 56.42      A    C  
ATOM    952  N   GLY A 128      30.417  50.140 -12.571  1.00 73.25      A    N  
ATOM    953  CA  GLY A 128      29.959  49.834 -11.220  1.00 74.65      A    C  
ATOM    954  C   GLY A 128      29.820  48.331 -10.943  1.00 76.72      A    C  
ATOM    955  O   GLY A 128      29.503  47.542 -11.829  1.00 70.16      A    O  
ATOM    956  N   GLY A 129      30.068  47.955  -9.705  1.00 76.87      A    N  
ATOM    957  CA  GLY A 129      29.817  46.596  -9.238  1.00 77.32      A    C  
ATOM    958  C   GLY A 129      28.372  46.419  -8.779  1.00 79.65      A    C  
ATOM    959  O   GLY A 129      27.651  47.390  -8.546  1.00 75.07      A    O  
ATOM    960  N   ARG A 130      27.960  45.168  -8.611  1.00 82.01      A    N  
ATOM    961  CA  ARG A 130      26.654  44.822  -8.050  1.00 84.02      A    C  
ATOM    962  C   ARG A 130      26.786  43.639  -7.114  1.00 86.46      A    C  
ATOM    963  O   ARG A 130      27.577  42.742  -7.379  1.00 83.77      A    O  
ATOM    964  CB  ARG A 130      25.662  44.532  -9.203  1.00 78.40      A    C  
ATOM    965  CG  ARG A 130      24.368  45.317  -9.029  1.00 68.26      A    C  
ATOM    966  CD  ARG A 130      23.399  45.015 -10.168  1.00 66.29      A    C  
ATOM    967  NE  ARG A 130      22.202  45.865 -10.087  1.00 58.17      A    N  
ATOM    968  CZ  ARG A 130      21.146  45.794 -10.888  1.00 53.41      A    C  
ATOM    969  NH1 ARG A 130      21.080  44.928 -11.859  1.00 49.61      A    N1+
ATOM    970  NH2 ARG A 130      20.142  46.606 -10.723  1.00 46.77      A    N  
ATOM    971  N   THR A 131      26.024  43.641  -6.036  1.00 84.34      A    N  
ATOM    972  CA  THR A 131      25.847  42.436  -5.233  1.00 86.14      A    C  
ATOM    973  C   THR A 131      24.745  41.604  -5.867  1.00 87.13      A    C  
ATOM    974  O   THR A 131      23.644  42.110  -6.094  1.00 84.31      A    O  
ATOM    975  CB  THR A 131      25.541  42.763  -3.774  1.00 83.88      A    C  
ATOM    976  CG2 THR A 131      25.608  41.529  -2.882  1.00 69.54      A    C  
ATOM    977  OG1 THR A 131      26.512  43.671  -3.296  1.00 70.50      A    O  
ATOM    978  N   LEU A 132      25.059  40.369  -6.218  1.00 87.75      A    N  
ATOM    979  CA  LEU A 132      24.084  39.395  -6.671  1.00 88.17      A    C  
ATOM    980  C   LEU A 132      23.595  38.617  -5.460  1.00 89.59      A    C  
ATOM    981  O   LEU A 132      24.405  38.194  -4.645  1.00 87.71      A    O  
ATOM    982  CB  LEU A 132      24.702  38.456  -7.713  1.00 86.39      A    C  
ATOM    983  CG  LEU A 132      25.167  39.155  -9.004  1.00 83.47      A    C  
ATOM    984  CD1 LEU A 132      25.834  38.134  -9.922  1.00 78.60      A    C  
ATOM    985  CD2 LEU A 132      24.010  39.803  -9.765  1.00 78.05      A    C  
ATOM    986  N   GLU A 133      22.293  38.433  -5.383  1.00 91.81      A    N  
ATOM    987  CA  GLU A 133      21.649  37.634  -4.348  1.00 92.19      A    C  
ATOM    988  C   GLU A 133      20.764  36.584  -5.017  1.00 92.46      A    C  
ATOM    989  O   GLU A 133      20.071  36.872  -5.996  1.00 89.70      A    O  
ATOM    990  CB  GLU A 133      20.887  38.559  -3.408  1.00 90.25      A    C  
ATOM    991  CG  GLU A 133      20.442  37.863  -2.116  1.00 79.47      A    C  
ATOM    992  CD  GLU A 133      19.828  38.852  -1.102  1.00 75.71      A    C  
ATOM    993  OE1 GLU A 133      19.576  38.417   0.032  1.00 66.49      A    O  
ATOM    994  OE2 GLU A 133      19.634  40.040  -1.470  1.00 68.63      A    O1-
ATOM    995  N   VAL A 134      20.861  35.365  -4.545  1.00 92.75      A    N  
ATOM    996  CA  VAL A 134      20.050  34.242  -5.005  1.00 92.70      A    C  
ATOM    997  C   VAL A 134      19.554  33.453  -3.816  1.00 93.49      A    C  
ATOM    998  O   VAL A 134      20.244  33.329  -2.807  1.00 91.27      A    O  
ATOM    999  CB  VAL A 134      20.797  33.323  -5.990  1.00 91.00      A    C  
ATOM   1000  CG1 VAL A 134      21.156  34.060  -7.277  1.00 83.27      A    C  
ATOM   1001  CG2 VAL A 134      22.073  32.714  -5.412  1.00 84.05      A    C  
ATOM   1002  N   GLU A 135      18.357  32.895  -3.947  1.00 93.77      A    N  
ATOM   1003  CA  GLU A 135      17.712  32.064  -2.941  1.00 93.89      A    C  
ATOM   1004  C   GLU A 135      17.270  30.746  -3.584  1.00 93.99      A    C  
ATOM   1005  O   GLU A 135      16.816  30.716  -4.733  1.00 91.36      A    O  
ATOM   1006  CB  GLU A 135      16.544  32.850  -2.328  1.00 92.20      A    C  
ATOM   1007  CG  GLU A 135      15.878  32.139  -1.142  1.00 86.10      A    C  
ATOM   1008  CD  GLU A 135      14.716  32.961  -0.535  1.00 86.13      A    C  
ATOM   1009  OE1 GLU A 135      14.066  32.494   0.413  1.00 76.58      A    O  
ATOM   1010  OE2 GLU A 135      14.409  34.073  -1.025  1.00 80.23      A    O1-
ATOM   1011  N   ALA A 136      17.423  29.675  -2.854  1.00 94.54      A    N  
ATOM   1012  CA  ALA A 136      16.843  28.387  -3.189  1.00 94.30      A    C  
ATOM   1013  C   ALA A 136      16.287  27.742  -1.919  1.00 94.76      A    C  
ATOM   1014  O   ALA A 136      16.927  27.782  -0.874  1.00 92.73      A    O  
ATOM   1015  CB  ALA A 136      17.904  27.509  -3.847  1.00 93.19      A    C  
ATOM   1016  N   ILE A 137      15.117  27.110  -2.022  1.00 93.79      A    N  
ATOM   1017  CA  ILE A 137      14.546  26.299  -0.955  1.00 93.50      A    C  
ATOM   1018  C   ILE A 137      14.321  24.895  -1.507  1.00 93.18      A    C  
ATOM   1019  O   ILE A 137      13.613  24.724  -2.499  1.00 91.06      A    O  
ATOM   1020  CB  ILE A 137      13.260  26.916  -0.371  1.00 92.90      A    C  
ATOM   1021  CG1 ILE A 137      13.491  28.388   0.030  1.00 89.08      A    C  
ATOM   1022  CG2 ILE A 137      12.787  26.069   0.833  1.00 89.44      A    C  
ATOM   1023  CD1 ILE A 137      12.254  29.089   0.608  1.00 85.52      A    C  
ATOM   1024  N   ALA A 138      14.925  23.913  -0.863  1.00 92.96      A    N  
ATOM   1025  CA  ALA A 138      14.632  22.514  -1.115  1.00 92.24      A    C  
ATOM   1026  C   ALA A 138      13.865  21.936   0.071  1.00 92.27      A    C  
ATOM   1027  O   ALA A 138      14.156  22.250   1.225  1.00 90.83      A    O  
ATOM   1028  CB  ALA A 138      15.923  21.752  -1.403  1.00 91.20      A    C  
ATOM   1029  N   ALA A 139      12.902  21.082  -0.206  1.00 90.39      A    N  
ATOM   1030  CA  ALA A 139      12.127  20.378   0.795  1.00 88.85      A    C  
ATOM   1031  C   ALA A 139      12.118  18.882   0.508  1.00 88.39      A    C  
ATOM   1032  O   ALA A 139      12.273  18.442  -0.635  1.00 86.24      A    O  
ATOM   1033  CB  ALA A 139      10.720  20.967   0.853  1.00 87.28      A    C  
ATOM   1034  N   ARG A 140      11.899  18.102   1.559  1.00 85.10      A    N  
ATOM   1035  CA  ARG A 140      11.443  16.729   1.417  1.00 82.48      A    C  
ATOM   1036  C   ARG A 140       9.937  16.747   1.159  1.00 80.03      A    C  
ATOM   1037  O   ARG A 140       9.234  17.546   1.771  1.00 75.22      A    O  
ATOM   1038  CB  ARG A 140      11.794  15.919   2.663  1.00 80.31      A    C  
ATOM   1039  CG  ARG A 140      13.318  15.745   2.788  1.00 76.31      A    C  
ATOM   1040  CD  ARG A 140      13.638  14.856   3.974  1.00 74.46      A    C  
ATOM   1041  NE  ARG A 140      15.070  14.533   4.050  1.00 70.36      A    N  
ATOM   1042  CZ  ARG A 140      15.571  13.401   4.521  1.00 67.11      A    C  
ATOM   1043  NH1 ARG A 140      14.821  12.459   5.011  1.00 62.31      A    N1+
ATOM   1044  NH2 ARG A 140      16.840  13.200   4.498  1.00 61.75      A    N  
ATOM   1045  N   PRO A 141       9.424  15.890   0.273  1.00 76.44      A    N  
ATOM   1046  CA  PRO A 141       7.992  15.735   0.110  1.00 73.09      A    C  
ATOM   1047  C   PRO A 141       7.389  15.368   1.464  1.00 72.53      A    C  
ATOM   1048  O   PRO A 141       7.780  14.378   2.071  1.00 67.47      A    O  
ATOM   1049  CB  PRO A 141       7.802  14.631  -0.932  1.00 69.50      A    C  
ATOM   1050  CG  PRO A 141       9.127  14.600  -1.673  1.00 67.23      A    C  
ATOM   1051  CD  PRO A 141      10.141  14.986  -0.601  1.00 69.61      A    C  
ATOM   1052  N   ALA A 142       6.462  16.181   1.960  1.00 64.70      A    N  
ATOM   1053  CA  ALA A 142       5.868  16.012   3.287  1.00 62.40      A    C  
ATOM   1054  C   ALA A 142       4.850  14.864   3.372  1.00 66.90      A    C  
ATOM   1055  O   ALA A 142       4.072  14.812   4.315  1.00 61.71      A    O  
ATOM   1056  CB  ALA A 142       5.284  17.353   3.728  1.00 53.55      A    C  
ATOM   1057  N   ASP A 143       4.816  13.986   2.381  1.00 71.00      A    N  
ATOM   1058  CA  ASP A 143       3.942  12.820   2.361  1.00 71.94      A    C  
ATOM   1059  C   ASP A 143       4.675  11.646   3.006  1.00 75.86      A    C  
ATOM   1060  O   ASP A 143       5.550  11.039   2.380  1.00 73.99      A    O  
ATOM   1061  CB  ASP A 143       3.500  12.503   0.933  1.00 66.62      A    C  
ATOM   1062  CG  ASP A 143       2.539  13.551   0.403  1.00 60.44      A    C  
ATOM   1063  OD1 ASP A 143       1.667  14.006   1.158  1.00 54.40      A    O  
ATOM   1064  OD2 ASP A 143       2.687  13.981  -0.765  1.00 52.86      A    O1-
ATOM   1065  N   PRO A 144       4.349  11.342   4.260  1.00 79.67      A    N  
ATOM   1066  CA  PRO A 144       5.013  10.266   4.958  1.00 81.30      A    C  
ATOM   1067  C   PRO A 144       4.602   8.905   4.403  1.00 83.91      A    C  
ATOM   1068  O   PRO A 144       3.496   8.725   3.891  1.00 82.84      A    O  
ATOM   1069  CB  PRO A 144       4.625  10.464   6.424  1.00 78.49      A    C  
ATOM   1070  CG  PRO A 144       3.242  11.093   6.346  1.00 76.49      A    C  
ATOM   1071  CD  PRO A 144       3.331  11.961   5.103  1.00 78.63      A    C  
ATOM   1072  N   ILE A 145       5.476   7.926   4.566  1.00 85.01      A    N  
ATOM   1073  CA  ILE A 145       5.240   6.543   4.170  1.00 87.45      A    C  
ATOM   1074  C   ILE A 145       5.642   5.601   5.308  1.00 88.75      A    C  
ATOM   1075  O   ILE A 145       6.590   5.853   6.042  1.00 87.82      A    O  
ATOM   1076  CB  ILE A 145       5.936   6.238   2.832  1.00 85.84      A    C  
ATOM   1077  CG1 ILE A 145       5.444   4.902   2.250  1.00 79.08      A    C  
ATOM   1078  CG2 ILE A 145       7.475   6.254   2.965  1.00 78.99      A    C  
ATOM   1079  CD1 ILE A 145       5.898   4.658   0.805  1.00 74.46      A    C  
ATOM   1080  N   ALA A 146       4.906   4.513   5.435  1.00 91.09      A    N  
ATOM   1081  CA  ALA A 146       5.213   3.453   6.375  1.00 91.63      A    C  
ATOM   1082  C   ALA A 146       5.027   2.086   5.722  1.00 92.76      A    C  
ATOM   1083  O   ALA A 146       4.324   1.941   4.727  1.00 91.68      A    O  
ATOM   1084  CB  ALA A 146       4.346   3.628   7.625  1.00 90.46      A    C  
ATOM   1085  N   ALA A 147       5.643   1.075   6.314  1.00 93.60      A    N  
ATOM   1086  CA  ALA A 147       5.369  -0.319   6.010  1.00 94.11      A    C  
ATOM   1087  C   ALA A 147       5.023  -1.059   7.299  1.00 94.58      A    C  
ATOM   1088  O   ALA A 147       5.742  -0.949   8.296  1.00 92.99      A    O  
ATOM   1089  CB  ALA A 147       6.561  -0.946   5.292  1.00 93.44      A    C  
ATOM   1090  N   PHE A 148       3.939  -1.813   7.279  1.00 94.45      A    N  
ATOM   1091  CA  PHE A 148       3.518  -2.614   8.418  1.00 94.74      A    C  
ATOM   1092  C   PHE A 148       2.819  -3.902   7.985  1.00 95.05      A    C  
ATOM   1093  O   PHE A 148       2.296  -4.010   6.871  1.00 93.64      A    O  
ATOM   1094  CB  PHE A 148       2.659  -1.786   9.378  1.00 93.51      A    C  
ATOM   1095  CG  PHE A 148       1.236  -1.546   8.912  1.00 94.48      A    C  
ATOM   1096  CD1 PHE A 148       0.966  -0.573   7.933  1.00 91.37      A    C  
ATOM   1097  CD2 PHE A 148       0.185  -2.284   9.469  1.00 91.24      A    C  
ATOM   1098  CE1 PHE A 148      -0.350  -0.349   7.508  1.00 89.91      A    C  
ATOM   1099  CE2 PHE A 148      -1.135  -2.062   9.046  1.00 90.11      A    C  
ATOM   1100  CZ  PHE A 148      -1.405  -1.093   8.064  1.00 90.91      A    C  
ATOM   1101  N   SER A 149       2.814  -4.872   8.876  1.00 94.05      A    N  
ATOM   1102  CA  SER A 149       2.082  -6.123   8.739  1.00 93.47      A    C  
ATOM   1103  C   SER A 149       1.123  -6.300   9.904  1.00 92.97      A    C  
ATOM   1104  O   SER A 149       1.307  -5.742  10.988  1.00 90.83      A    O  
ATOM   1105  CB  SER A 149       3.045  -7.307   8.615  1.00 92.04      A    C  
ATOM   1106  OG  SER A 149       3.783  -7.463   9.810  1.00 84.06      A    O  
ATOM   1107  N   VAL A 150       0.098  -7.109   9.674  1.00 91.82      A    N  
ATOM   1108  CA  VAL A 150      -0.832  -7.555  10.721  1.00 91.27      A    C  
ATOM   1109  C   VAL A 150      -0.924  -9.073  10.702  1.00 90.48      A    C  
ATOM   1110  O   VAL A 150      -0.904  -9.706   9.650  1.00 87.62      A    O  
ATOM   1111  CB  VAL A 150      -2.220  -6.900  10.603  1.00 90.19      A    C  
ATOM   1112  CG1 VAL A 150      -2.136  -5.392  10.864  1.00 81.15      A    C  
ATOM   1113  CG2 VAL A 150      -2.880  -7.114   9.255  1.00 83.35      A    C  
ATOM   1114  N   GLY A 151      -1.031  -9.661  11.885  1.00 89.06      A    N  
ATOM   1115  CA  GLY A 151      -1.189 -11.091  12.071  1.00 87.52      A    C  
ATOM   1116  C   GLY A 151      -2.206 -11.392  13.162  1.00 88.07      A    C  
ATOM   1117  O   GLY A 151      -2.541 -10.544  13.980  1.00 85.94      A    O  
ATOM   1118  N   THR A 152      -2.709 -12.608  13.194  1.00 85.58      A    N  
ATOM   1119  CA  THR A 152      -3.580 -13.057  14.285  1.00 84.08      A    C  
ATOM   1120  C   THR A 152      -2.740 -13.404  15.501  1.00 84.11      A    C  
ATOM   1121  O   THR A 152      -1.686 -14.029  15.369  1.00 82.02      A    O  
ATOM   1122  CB  THR A 152      -4.435 -14.247  13.850  1.00 82.56      A    C  
ATOM   1123  CG2 THR A 152      -5.502 -14.595  14.882  1.00 75.17      A    C  
ATOM   1124  OG1 THR A 152      -5.102 -13.920  12.651  1.00 74.14      A    O  
ATOM   1125  N   GLY A 153      -3.202 -13.015  16.687  1.00 81.87      A    N  
ATOM   1126  CA  GLY A 153      -2.551 -13.387  17.937  1.00 80.29      A    C  
ATOM   1127  C   GLY A 153      -2.472 -14.905  18.118  1.00 81.45      A    C  
ATOM   1128  O   GLY A 153      -3.356 -15.652  17.676  1.00 80.57      A    O  
ATOM   1129  N   LEU A 154      -1.424 -15.379  18.776  1.00 81.85      A    N  
ATOM   1130  CA  LEU A 154      -1.197 -16.795  19.044  1.00 78.88      A    C  
ATOM   1131  C   LEU A 154      -1.264 -17.095  20.539  1.00 78.65      A    C  
ATOM   1132  O   LEU A 154      -0.817 -16.303  21.368  1.00 77.72      A    O  
ATOM   1133  CB  LEU A 154       0.154 -17.235  18.448  1.00 76.30      A    C  
ATOM   1134  CG  LEU A 154       0.260 -17.098  16.917  1.00 74.42      A    C  
ATOM   1135  CD1 LEU A 154       1.685 -17.436  16.486  1.00 71.01      A    C  
ATOM   1136  CD2 LEU A 154      -0.689 -18.035  16.183  1.00 71.65      A    C  
ATOM   1137  N   LEU A 155      -1.804 -18.265  20.885  1.00 78.38      A    N  
ATOM   1138  CA  LEU A 155      -1.854 -18.746  22.270  1.00 75.33      A    C  
ATOM   1139  C   LEU A 155      -0.483 -19.223  22.764  1.00 73.14      A    C  
ATOM   1140  O   LEU A 155      -0.135 -19.031  23.924  1.00 69.08      A    O  
ATOM   1141  CB  LEU A 155      -2.863 -19.901  22.366  1.00 74.06      A    C  
ATOM   1142  CG  LEU A 155      -4.326 -19.453  22.256  1.00 71.31      A    C  
ATOM   1143  CD1 LEU A 155      -5.209 -20.671  22.026  1.00 67.00      A    C  
ATOM   1144  CD2 LEU A 155      -4.801 -18.765  23.537  1.00 67.27      A    C  
ATOM   1145  N   ALA A 156       0.282 -19.878  21.890  1.00 71.42      A    N  
ATOM   1146  CA  ALA A 156       1.564 -20.450  22.263  1.00 68.27      A    C  
ATOM   1147  C   ALA A 156       2.618 -19.352  22.437  1.00 68.12      A    C  
ATOM   1148  O   ALA A 156       3.021 -18.680  21.491  1.00 63.20      A    O  
ATOM   1149  CB  ALA A 156       1.973 -21.495  21.220  1.00 61.80      A    C  
ATOM   1150  N   THR A 157       3.138 -19.249  23.654  1.00 63.35      A    N  
ATOM   1151  CA  THR A 157       4.333 -18.460  23.933  1.00 60.89      A    C  
ATOM   1152  C   THR A 157       5.586 -19.287  23.640  1.00 61.03      A    C  
ATOM   1153  O   THR A 157       5.732 -20.390  24.156  1.00 55.13      A    O  
ATOM   1154  CB  THR A 157       4.346 -17.979  25.391  1.00 55.14      A    C  
ATOM   1155  CG2 THR A 157       3.248 -16.940  25.654  1.00 47.65      A    C  
ATOM   1156  OG1 THR A 157       4.138 -19.059  26.269  1.00 50.03      A    O  
ATOM   1157  N   GLY A 158       6.509 -18.726  22.876  1.00 61.72      A    N  
ATOM   1158  CA  GLY A 158       7.867 -19.251  22.769  1.00 61.14      A    C  
ATOM   1159  C   GLY A 158       8.043 -20.376  21.745  1.00 64.76      A    C  
ATOM   1160  O   GLY A 158       7.991 -21.561  22.063  1.00 59.00      A    O  
ATOM   1161  N   SER A 159       8.358 -19.993  20.537  1.00 66.13      A    N  
ATOM   1162  CA  SER A 159       9.052 -20.784  19.523  1.00 67.35      A    C  
ATOM   1163  C   SER A 159       9.861 -19.797  18.686  1.00 71.22      A    C  
ATOM   1164  O   SER A 159       9.788 -18.593  18.945  1.00 65.74      A    O  
ATOM   1165  CB  SER A 159       8.062 -21.613  18.690  1.00 61.14      A    C  
ATOM   1166  OG  SER A 159       6.992 -20.829  18.219  1.00 56.22      A    O  
ATOM   1167  N   GLY A 160      10.664 -20.265  17.746  1.00 71.76      A    N  
ATOM   1168  CA  GLY A 160      11.381 -19.353  16.859  1.00 74.21      A    C  
ATOM   1169  C   GLY A 160      10.440 -18.359  16.177  1.00 78.45      A    C  
ATOM   1170  O   GLY A 160       9.274 -18.665  15.935  1.00 76.36      A    O  
ATOM   1171  N   GLU A 161      10.936 -17.185  15.874  1.00 77.02      A    N  
ATOM   1172  CA  GLU A 161      10.132 -16.103  15.307  1.00 79.02      A    C  
ATOM   1173  C   GLU A 161       9.492 -16.518  13.978  1.00 82.20      A    C  
ATOM   1174  O   GLU A 161       8.298 -16.316  13.782  1.00 81.66      A    O  
ATOM   1175  CB  GLU A 161      11.013 -14.851  15.170  1.00 76.65      A    C  
ATOM   1176  CG  GLU A 161      10.249 -13.580  14.747  1.00 69.89      A    C  
ATOM   1177  CD  GLU A 161       9.211 -13.089  15.767  1.00 64.32      A    C  
ATOM   1178  OE1 GLU A 161       8.428 -12.179  15.413  1.00 55.52      A    O  
ATOM   1179  OE2 GLU A 161       9.131 -13.615  16.895  1.00 57.48      A    O1-
ATOM   1180  N   LEU A 162      10.232 -17.200  13.113  1.00 80.43      A    N  
ATOM   1181  CA  LEU A 162       9.685 -17.724  11.864  1.00 82.44      A    C  
ATOM   1182  C   LEU A 162       8.599 -18.779  12.118  1.00 84.54      A    C  
ATOM   1183  O   LEU A 162       7.562 -18.739  11.469  1.00 83.89      A    O  
ATOM   1184  CB  LEU A 162      10.816 -18.269  10.975  1.00 82.55      A    C  
ATOM   1185  CG  LEU A 162      10.326 -18.768   9.606  1.00 84.46      A    C  
ATOM   1186  CD1 LEU A 162       9.625 -17.694   8.778  1.00 79.87      A    C  
ATOM   1187  CD2 LEU A 162      11.502 -19.286   8.778  1.00 80.56      A    C  
ATOM   1188  N   THR A 163       8.774 -19.658  13.085  1.00 83.43      A    N  
ATOM   1189  CA  THR A 163       7.739 -20.646  13.456  1.00 81.95      A    C  
ATOM   1190  C   THR A 163       6.461 -19.959  13.913  1.00 82.61      A    C  
ATOM   1191  O   THR A 163       5.366 -20.380  13.549  1.00 81.35      A    O  
ATOM   1192  CB  THR A 163       8.231 -21.566  14.582  1.00 80.65      A    C  
ATOM   1193  CG2 THR A 163       7.254 -22.709  14.869  1.00 72.56      A    C  
ATOM   1194  OG1 THR A 163       9.456 -22.158  14.248  1.00 74.02      A    O  
ATOM   1195  N   ARG A 164       6.577 -18.862  14.678  1.00 82.25      A    N  
ATOM   1196  CA  ARG A 164       5.451 -18.060  15.131  1.00 81.55      A    C  
ATOM   1197  C   ARG A 164       4.744 -17.376  13.965  1.00 82.91      A    C  
ATOM   1198  O   ARG A 164       3.523 -17.450  13.873  1.00 82.67      A    O  
ATOM   1199  CB  ARG A 164       5.961 -17.038  16.160  1.00 79.50      A    C  
ATOM   1200  CG  ARG A 164       4.818 -16.361  16.931  1.00 72.28      A    C  
ATOM   1201  CD  ARG A 164       5.361 -15.277  17.869  1.00 69.63      A    C  
ATOM   1202  NE  ARG A 164       5.898 -14.149  17.116  1.00 61.14      A    N  
ATOM   1203  CZ  ARG A 164       5.200 -13.172  16.550  1.00 54.69      A    C  
ATOM   1204  NH1 ARG A 164       3.936 -12.983  16.779  1.00 49.62      A    N1+
ATOM   1205  NH2 ARG A 164       5.792 -12.379  15.725  1.00 46.77      A    N  
ATOM   1206  N   LEU A 165       5.489 -16.777  13.048  1.00 81.73      A    N  
ATOM   1207  CA  LEU A 165       4.948 -16.134  11.849  1.00 80.86      A    C  
ATOM   1208  C   LEU A 165       4.252 -17.145  10.922  1.00 82.33      A    C  
ATOM   1209  O   LEU A 165       3.172 -16.869  10.414  1.00 83.24      A    O  
ATOM   1210  CB  LEU A 165       6.091 -15.405  11.118  1.00 81.69      A    C  
ATOM   1211  CG  LEU A 165       6.636 -14.176  11.865  1.00 81.40      A    C  
ATOM   1212  CD1 LEU A 165       7.871 -13.633  11.143  1.00 77.75      A    C  
ATOM   1213  CD2 LEU A 165       5.598 -13.064  11.947  1.00 78.61      A    C  
ATOM   1214  N   LEU A 166       4.812 -18.332  10.758  1.00 82.85      A    N  
ATOM   1215  CA  LEU A 166       4.200 -19.405   9.975  1.00 82.39      A    C  
ATOM   1216  C   LEU A 166       2.897 -19.919  10.608  1.00 83.03      A    C  
ATOM   1217  O   LEU A 166       1.938 -20.174   9.879  1.00 82.16      A    O  
ATOM   1218  CB  LEU A 166       5.208 -20.542   9.763  1.00 82.28      A    C  
ATOM   1219  CG  LEU A 166       6.387 -20.183   8.827  1.00 83.68      A    C  
ATOM   1220  CD1 LEU A 166       7.356 -21.364   8.758  1.00 79.88      A    C  
ATOM   1221  CD2 LEU A 166       5.933 -19.854   7.409  1.00 80.30      A    C  
ATOM   1222  N   LYS A 167       2.803 -19.971  11.944  1.00 84.05      A    N  
ATOM   1223  CA  LYS A 167       1.524 -20.261  12.611  1.00 82.40      A    C  
ATOM   1224  C   LYS A 167       0.456 -19.205  12.332  1.00 82.39      A    C  
ATOM   1225  O   LYS A 167      -0.703 -19.562  12.158  1.00 80.34      A    O  
ATOM   1226  CB  LYS A 167       1.713 -20.422  14.122  1.00 81.11      A    C  
ATOM   1227  CG  LYS A 167       2.078 -21.870  14.464  1.00 76.37      A    C  
ATOM   1228  CD  LYS A 167       1.979 -22.126  15.961  1.00 72.05      A    C  
ATOM   1229  CE  LYS A 167       2.128 -23.627  16.168  1.00 63.77      A    C  
ATOM   1230  NZ  LYS A 167       1.806 -24.061  17.537  1.00 57.52      A    N1+
ATOM   1231  N   GLN A 168       0.816 -17.935  12.233  1.00 81.11      A    N  
ATOM   1232  CA  GLN A 168      -0.129 -16.865  11.882  1.00 79.77      A    C  
ATOM   1233  C   GLN A 168      -0.703 -17.016  10.466  1.00 80.01      A    C  
ATOM   1234  O   GLN A 168      -1.820 -16.575  10.215  1.00 78.20      A    O  
ATOM   1235  CB  GLN A 168       0.522 -15.484  12.042  1.00 79.32      A    C  
ATOM   1236  CG  GLN A 168       0.805 -15.154  13.508  1.00 80.39      A    C  
ATOM   1237  CD  GLN A 168       1.415 -13.767  13.718  1.00 79.87      A    C  
ATOM   1238  NE2 GLN A 168       1.033 -13.091  14.770  1.00 71.53      A    N  
ATOM   1239  OE1 GLN A 168       2.238 -13.283  12.970  1.00 72.83      A    O  
ATOM   1240  N   VAL A 169       0.013 -17.684   9.566  1.00 81.79      A    N  
ATOM   1241  CA  VAL A 169      -0.471 -18.027   8.214  1.00 78.31      A    C  
ATOM   1242  C   VAL A 169      -1.031 -19.458   8.121  1.00 79.38      A    C  
ATOM   1243  O   VAL A 169      -1.265 -19.959   7.026  1.00 75.52      A    O  
ATOM   1244  CB  VAL A 169       0.575 -17.705   7.129  1.00 77.68      A    C  
ATOM   1245  CG1 VAL A 169       0.983 -16.230   7.177  1.00 72.62      A    C  
ATOM   1246  CG2 VAL A 169       1.837 -18.549   7.235  1.00 74.08      A    C  
ATOM   1247  N   GLY A 170      -1.271 -20.115   9.262  1.00 79.24      A    N  
ATOM   1248  CA  GLY A 170      -1.917 -21.424   9.329  1.00 77.18      A    C  
ATOM   1249  C   GLY A 170      -1.007 -22.625   9.067  1.00 79.75      A    C  
ATOM   1250  O   GLY A 170      -1.513 -23.730   8.839  1.00 76.72      A    O  
ATOM   1251  N   LEU A 171       0.310 -22.452   9.115  1.00 81.07      A    N  
ATOM   1252  CA  LEU A 171       1.292 -23.518   8.919  1.00 82.05      A    C  
ATOM   1253  C   LEU A 171       2.014 -23.848  10.224  1.00 82.77      A    C  
ATOM   1254  O   LEU A 171       2.661 -22.995  10.826  1.00 80.77      A    O  
ATOM   1255  CB  LEU A 171       2.295 -23.113   7.828  1.00 81.70      A    C  
ATOM   1256  CG  LEU A 171       1.688 -23.030   6.420  1.00 80.90      A    C  
ATOM   1257  CD1 LEU A 171       2.708 -22.391   5.482  1.00 76.12      A    C  
ATOM   1258  CD2 LEU A 171       1.329 -24.407   5.863  1.00 76.06      A    C  
ATOM   1259  N   ASP A 172       1.965 -25.117  10.624  1.00 80.79      A    N  
ATOM   1260  CA  ASP A 172       2.726 -25.621  11.764  1.00 79.58      A    C  
ATOM   1261  C   ASP A 172       4.037 -26.257  11.281  1.00 80.20      A    C  
ATOM   1262  O   ASP A 172       4.191 -27.470  11.196  1.00 76.65      A    O  
ATOM   1263  CB  ASP A 172       1.862 -26.541  12.644  1.00 76.20      A    C  
ATOM   1264  CG  ASP A 172       2.431 -26.727  14.057  1.00 71.67      A    C  
ATOM   1265  OD1 ASP A 172       3.189 -25.850  14.542  1.00 65.17      A    O  
ATOM   1266  OD2 ASP A 172       2.015 -27.690  14.745  1.00 64.60      A    O1-
ATOM   1267  N   ILE A 173       4.983 -25.404  10.911  1.00 80.28      A    N  
ATOM   1268  CA  ILE A 173       6.322 -25.801  10.454  1.00 80.29      A    C  
ATOM   1269  C   ILE A 173       7.343 -25.315  11.478  1.00 79.03      A    C  
ATOM   1270  O   ILE A 173       7.407 -24.134  11.821  1.00 74.14      A    O  
ATOM   1271  CB  ILE A 173       6.618 -25.291   9.037  1.00 79.16      A    C  
ATOM   1272  CG1 ILE A 173       5.548 -25.804   8.044  1.00 76.89      A    C  
ATOM   1273  CG2 ILE A 173       8.029 -25.736   8.594  1.00 73.79      A    C  
ATOM   1274  CD1 ILE A 173       5.713 -25.280   6.621  1.00 68.57      A    C  
ATOM   1275  N   GLY A 174       8.156 -26.230  11.956  1.00 78.27      A    N  
ATOM   1276  CA  GLY A 174       9.170 -25.950  12.959  1.00 76.29      A    C  
ATOM   1277  C   GLY A 174      10.381 -26.874  12.840  1.00 76.86      A    C  
ATOM   1278  O   GLY A 174      10.558 -27.613  11.868  1.00 70.69      A    O  
ATOM   1279  N   GLY A 175      11.232 -26.834  13.855  1.00 74.70      A    N  
ATOM   1280  CA  GLY A 175      12.405 -27.703  13.927  1.00 74.57      A    C  
ATOM   1281  C   GLY A 175      13.491 -27.330  12.918  1.00 76.23      A    C  
ATOM   1282  O   GLY A 175      13.798 -26.157  12.717  1.00 70.90      A    O  
ATOM   1283  N   THR A 176      14.096 -28.343  12.313  1.00 75.16      A    N  
ATOM   1284  CA  THR A 176      15.283 -28.163  11.463  1.00 73.38      A    C  
ATOM   1285  C   THR A 176      15.018 -27.376  10.181  1.00 73.79      A    C  
ATOM   1286  O   THR A 176      15.942 -26.749   9.682  1.00 71.42      A    O  
ATOM   1287  CB  THR A 176      15.884 -29.523  11.078  1.00 72.05      A    C  
ATOM   1288  CG2 THR A 176      16.541 -30.207  12.275  1.00 64.62      A    C  
ATOM   1289  OG1 THR A 176      14.872 -30.391  10.608  1.00 66.73      A    O  
ATOM   1290  N   ALA A 177      13.791 -27.388   9.663  1.00 76.94      A    N  
ATOM   1291  CA  ALA A 177      13.441 -26.681   8.431  1.00 76.84      A    C  
ATOM   1292  C   ALA A 177      13.499 -25.145   8.567  1.00 79.57      A    C  
ATOM   1293  O   ALA A 177      13.787 -24.459   7.600  1.00 77.94      A    O  
ATOM   1294  CB  ALA A 177      12.050 -27.136   7.999  1.00 75.16      A    C  
ATOM   1295  N   VAL A 178      13.250 -24.627   9.776  1.00 76.42      A    N  
ATOM   1296  CA  VAL A 178      13.254 -23.184  10.067  1.00 76.74      A    C  
ATOM   1297  C   VAL A 178      14.493 -22.742  10.855  1.00 77.41      A    C  
ATOM   1298  O   VAL A 178      14.661 -21.572  11.181  1.00 75.77      A    O  
ATOM   1299  CB  VAL A 178      11.959 -22.741  10.763  1.00 75.55      A    C  
ATOM   1300  CG1 VAL A 178      10.741 -22.984   9.874  1.00 69.68      A    C  
ATOM   1301  CG2 VAL A 178      11.742 -23.472  12.098  1.00 71.23      A    C  
ATOM   1302  N   LEU A 179      15.365 -23.689  11.180  1.00 78.33      A    N  
ATOM   1303  CA  LEU A 179      16.576 -23.405  11.937  1.00 75.77      A    C  
ATOM   1304  C   LEU A 179      17.526 -22.544  11.107  1.00 76.64      A    C  
ATOM   1305  O   LEU A 179      17.827 -22.856   9.963  1.00 72.97      A    O  
ATOM   1306  CB  LEU A 179      17.235 -24.731  12.371  1.00 72.72      A    C  
ATOM   1307  CG  LEU A 179      17.953 -24.613  13.725  1.00 66.65      A    C  
ATOM   1308  CD1 LEU A 179      17.013 -25.020  14.863  1.00 59.81      A    C  
ATOM   1309  CD2 LEU A 179      19.181 -25.512  13.785  1.00 59.30      A    C  
ATOM   1310  N   GLY A 180      18.019 -21.472  11.707  1.00 80.61      A    N  
ATOM   1311  CA  GLY A 180      18.963 -20.549  11.062  1.00 80.50      A    C  
ATOM   1312  C   GLY A 180      18.325 -19.264  10.541  1.00 83.28      A    C  
ATOM   1313  O   GLY A 180      18.994 -18.235  10.561  1.00 81.17      A    O  
ATOM   1314  N   TYR A 181      17.035 -19.285  10.170  1.00 82.91      A    N  
ATOM   1315  CA  TYR A 181      16.345 -18.072   9.711  1.00 84.66      A    C  
ATOM   1316  C   TYR A 181      16.250 -17.002  10.800  1.00 85.82      A    C  
ATOM   1317  O   TYR A 181      16.577 -15.846  10.533  1.00 82.76      A    O  
ATOM   1318  CB  TYR A 181      14.947 -18.417   9.200  1.00 84.10      A    C  
ATOM   1319  CG  TYR A 181      14.963 -19.171   7.893  1.00 87.46      A    C  
ATOM   1320  CD1 TYR A 181      15.086 -18.473   6.678  1.00 82.78      A    C  
ATOM   1321  CD2 TYR A 181      14.884 -20.571   7.880  1.00 83.88      A    C  
ATOM   1322  CE1 TYR A 181      15.115 -19.161   5.467  1.00 82.58      A    C  
ATOM   1323  CE2 TYR A 181      14.919 -21.274   6.665  1.00 82.89      A    C  
ATOM   1324  CZ  TYR A 181      15.036 -20.569   5.458  1.00 86.53      A    C  
ATOM   1325  OH  TYR A 181      15.074 -21.256   4.282  1.00 84.83      A    O  
ATOM   1326  N   ASP A 182      15.908 -17.378  12.031  1.00 85.22      A    N  
ATOM   1327  CA  ASP A 182      15.831 -16.434  13.144  1.00 82.74      A    C  
ATOM   1328  C   ASP A 182      17.183 -15.755  13.437  1.00 82.54      A    C  
ATOM   1329  O   ASP A 182      17.233 -14.587  13.802  1.00 80.77      A    O  
ATOM   1330  CB  ASP A 182      15.355 -17.146  14.415  1.00 81.04      A    C  
ATOM   1331  CG  ASP A 182      13.965 -17.774  14.301  1.00 78.56      A    C  
ATOM   1332  OD1 ASP A 182      13.115 -17.236  13.575  1.00 73.07      A    O  
ATOM   1333  OD2 ASP A 182      13.748 -18.818  14.966  1.00 74.11      A    O1-
ATOM   1334  N   ILE A 183      18.282 -16.480  13.258  1.00 84.39      A    N  
ATOM   1335  CA  ILE A 183      19.634 -15.940  13.474  1.00 82.57      A    C  
ATOM   1336  C   ILE A 183      20.118 -15.172  12.238  1.00 82.42      A    C  
ATOM   1337  O   ILE A 183      20.795 -14.155  12.353  1.00 78.21      A    O  
ATOM   1338  CB  ILE A 183      20.613 -17.076  13.851  1.00 80.09      A    C  
ATOM   1339  CG1 ILE A 183      20.135 -17.811  15.134  1.00 73.97      A    C  
ATOM   1340  CG2 ILE A 183      22.044 -16.530  14.051  1.00 70.66      A    C  
ATOM   1341  CD1 ILE A 183      20.944 -19.062  15.477  1.00 62.30      A    C  
ATOM   1342  N   GLY A 184      19.787 -15.662  11.052  1.00 83.18      A    N  
ATOM   1343  CA  GLY A 184      20.249 -15.110   9.788  1.00 82.21      A    C  
ATOM   1344  C   GLY A 184      19.492 -13.868   9.337  1.00 84.12      A    C  
ATOM   1345  O   GLY A 184      20.107 -12.973   8.759  1.00 81.92      A    O  
ATOM   1346  N   LEU A 185      18.185 -13.802   9.614  1.00 85.46      A    N  
ATOM   1347  CA  LEU A 185      17.298 -12.742   9.129  1.00 86.06      A    C  
ATOM   1348  C   LEU A 185      16.727 -11.838  10.233  1.00 86.71      A    C  
ATOM   1349  O   LEU A 185      16.173 -10.796   9.905  1.00 83.60      A    O  
ATOM   1350  CB  LEU A 185      16.164 -13.351   8.282  1.00 84.95      A    C  
ATOM   1351  CG  LEU A 185      16.606 -14.079   7.004  1.00 85.05      A    C  
ATOM   1352  CD1 LEU A 185      15.371 -14.638   6.288  1.00 80.88      A    C  
ATOM   1353  CD2 LEU A 185      17.324 -13.150   6.016  1.00 80.76      A    C  
ATOM   1354  N   ALA A 186      16.867 -12.176  11.521  1.00 86.04      A    N  
ATOM   1355  CA  ALA A 186      16.369 -11.331  12.598  1.00 83.95      A    C  
ATOM   1356  C   ALA A 186      16.952  -9.914  12.508  1.00 84.67      A    C  
ATOM   1357  O   ALA A 186      18.163  -9.721  12.480  1.00 81.31      A    O  
ATOM   1358  CB  ALA A 186      16.671 -11.962  13.955  1.00 81.02      A    C  
ATOM   1359  N   GLY A 187      16.051  -8.913  12.472  1.00 84.27      A    N  
ATOM   1360  CA  GLY A 187      16.412  -7.501  12.380  1.00 84.73      A    C  
ATOM   1361  C   GLY A 187      16.994  -7.061  11.030  1.00 87.05      A    C  
ATOM   1362  O   GLY A 187      17.315  -5.878  10.881  1.00 83.53      A    O  
ATOM   1363  N   VAL A 188      17.134  -7.963  10.052  1.00 88.15      A    N  
ATOM   1364  CA  VAL A 188      17.618  -7.604   8.720  1.00 89.51      A    C  
ATOM   1365  C   VAL A 188      16.513  -6.903   7.948  1.00 90.54      A    C  
ATOM   1366  O   VAL A 188      15.384  -7.383   7.878  1.00 89.25      A    O  
ATOM   1367  CB  VAL A 188      18.161  -8.819   7.945  1.00 88.45      A    C  
ATOM   1368  CG1 VAL A 188      18.730  -8.402   6.587  1.00 81.39      A    C  
ATOM   1369  CG2 VAL A 188      19.302  -9.493   8.722  1.00 82.54      A    C  
ATOM   1370  N   LYS A 189      16.850  -5.754   7.364  1.00 92.29      A    N  
ATOM   1371  CA  LYS A 189      15.952  -4.974   6.524  1.00 91.90      A    C  
ATOM   1372  C   LYS A 189      16.257  -5.221   5.053  1.00 92.24      A    C  
ATOM   1373  O   LYS A 189      17.411  -5.359   4.663  1.00 89.57      A    O  
ATOM   1374  CB  LYS A 189      16.038  -3.485   6.892  1.00 89.80      A    C  
ATOM   1375  CG  LYS A 189      15.651  -3.179   8.359  1.00 85.39      A    C  
ATOM   1376  CD  LYS A 189      14.223  -3.632   8.673  1.00 76.12      A    C  
ATOM   1377  CE  LYS A 189      13.800  -3.302  10.099  1.00 68.59      A    C  
ATOM   1378  NZ  LYS A 189      12.442  -3.842  10.374  1.00 59.71      A    N1+
ATOM   1379  N   ILE A 190      15.191  -5.263   4.252  1.00 92.77      A    N  
ATOM   1380  CA  ILE A 190      15.247  -5.285   2.794  1.00 92.88      A    C  
ATOM   1381  C   ILE A 190      14.318  -4.193   2.259  1.00 92.96      A    C  
ATOM   1382  O   ILE A 190      13.488  -3.671   2.992  1.00 91.33      A    O  
ATOM   1383  CB  ILE A 190      14.896  -6.673   2.219  1.00 91.68      A    C  
ATOM   1384  CG1 ILE A 190      13.440  -7.097   2.525  1.00 84.81      A    C  
ATOM   1385  CG2 ILE A 190      15.897  -7.720   2.736  1.00 82.97      A    C  
ATOM   1386  CD1 ILE A 190      13.010  -8.381   1.808  1.00 82.33      A    C  
ATOM   1387  N   THR A 191      14.434  -3.851   0.984  1.00 92.62      A    N  
ATOM   1388  CA  THR A 191      13.521  -2.920   0.320  1.00 91.81      A    C  
ATOM   1389  C   THR A 191      12.747  -3.629  -0.795  1.00 92.52      A    C  
ATOM   1390  O   THR A 191      13.249  -4.619  -1.342  1.00 91.54      A    O  
ATOM   1391  CB  THR A 191      14.260  -1.684  -0.232  1.00 89.81      A    C  
ATOM   1392  CG2 THR A 191      15.020  -0.934   0.855  1.00 79.39      A    C  
ATOM   1393  OG1 THR A 191      15.193  -2.054  -1.224  1.00 81.88      A    O  
ATOM   1394  N   PRO A 192      11.557  -3.137  -1.183  1.00 92.75      A    N  
ATOM   1395  CA  PRO A 192      10.865  -3.659  -2.356  1.00 92.89      A    C  
ATOM   1396  C   PRO A 192      11.725  -3.580  -3.620  1.00 93.14      A    C  
ATOM   1397  O   PRO A 192      11.734  -4.534  -4.397  1.00 91.79      A    O  
ATOM   1398  CB  PRO A 192       9.583  -2.823  -2.491  1.00 92.02      A    C  
ATOM   1399  CG  PRO A 192       9.337  -2.306  -1.086  1.00 90.60      A    C  
ATOM   1400  CD  PRO A 192      10.754  -2.124  -0.526  1.00 92.25      A    C  
ATOM   1401  N   ALA A 193      12.490  -2.509  -3.805  1.00 91.66      A    N  
ATOM   1402  CA  ALA A 193      13.421  -2.376  -4.927  1.00 90.13      A    C  
ATOM   1403  C   ALA A 193      14.467  -3.499  -4.941  1.00 90.95      A    C  
ATOM   1404  O   ALA A 193      14.643  -4.157  -5.959  1.00 89.58      A    O  
ATOM   1405  CB  ALA A 193      14.095  -0.996  -4.864  1.00 88.32      A    C  
ATOM   1406  N   GLY A 194      15.108  -3.773  -3.793  1.00 91.27      A    N  
ATOM   1407  CA  GLY A 194      16.083  -4.853  -3.668  1.00 90.85      A    C  
ATOM   1408  C   GLY A 194      15.471  -6.243  -3.878  1.00 92.49      A    C  
ATOM   1409  O   GLY A 194      16.083  -7.101  -4.509  1.00 91.31      A    O  
ATOM   1410  N   LEU A 195      14.227  -6.454  -3.420  1.00 91.98      A    N  
ATOM   1411  CA  LEU A 195      13.498  -7.701  -3.659  1.00 92.36      A    C  
ATOM   1412  C   LEU A 195      13.183  -7.898  -5.154  1.00 93.27      A    C  
ATOM   1413  O   LEU A 195      13.380  -8.995  -5.674  1.00 92.36      A    O  
ATOM   1414  CB  LEU A 195      12.209  -7.696  -2.809  1.00 92.33      A    C  
ATOM   1415  CG  LEU A 195      11.349  -8.966  -2.981  1.00 91.04      A    C  
ATOM   1416  CD1 LEU A 195      12.060 -10.213  -2.468  1.00 85.78      A    C  
ATOM   1417  CD2 LEU A 195      10.040  -8.814  -2.207  1.00 85.28      A    C  
ATOM   1418  N   LEU A 196      12.713  -6.855  -5.831  1.00 92.62      A    N  
ATOM   1419  CA  LEU A 196      12.396  -6.910  -7.254  1.00 92.12      A    C  
ATOM   1420  C   LEU A 196      13.655  -7.105  -8.112  1.00 92.35      A    C  
ATOM   1421  O   LEU A 196      13.618  -7.885  -9.063  1.00 91.37      A    O  
ATOM   1422  CB  LEU A 196      11.649  -5.625  -7.664  1.00 91.85      A    C  
ATOM   1423  CG  LEU A 196      10.224  -5.511  -7.089  1.00 90.95      A    C  
ATOM   1424  CD1 LEU A 196       9.648  -4.128  -7.393  1.00 86.28      A    C  
ATOM   1425  CD2 LEU A 196       9.267  -6.548  -7.674  1.00 85.11      A    C  
ATOM   1426  N   ASP A 197      14.754  -6.479  -7.749  1.00 91.94      A    N  
ATOM   1427  CA  ASP A 197      16.045  -6.663  -8.417  1.00 91.08      A    C  
ATOM   1428  C   ASP A 197      16.549  -8.108  -8.257  1.00 91.61      A    C  
ATOM   1429  O   ASP A 197      16.905  -8.770  -9.236  1.00 90.43      A    O  
ATOM   1430  CB  ASP A 197      17.046  -5.643  -7.869  1.00 89.62      A    C  
ATOM   1431  CG  ASP A 197      18.341  -5.625  -8.688  1.00 82.48      A    C  
ATOM   1432  OD1 ASP A 197      18.232  -5.475  -9.924  1.00 72.37      A    O  
ATOM   1433  OD2 ASP A 197      19.424  -5.752  -8.075  1.00 70.74      A    O1-
ATOM   1434  N   ALA A 198      16.458  -8.661  -7.045  1.00 91.52      A    N  
ATOM   1435  CA  ALA A 198      16.824 -10.051  -6.783  1.00 91.75      A    C  
ATOM   1436  C   ALA A 198      15.925 -11.073  -7.515  1.00 92.44      A    C  
ATOM   1437  O   ALA A 198      16.380 -12.170  -7.848  1.00 90.50      A    O  
ATOM   1438  CB  ALA A 198      16.815 -10.280  -5.271  1.00 91.56      A    C  
ATOM   1439  N   LEU A 199      14.672 -10.702  -7.808  1.00 91.12      A    N  
ATOM   1440  CA  LEU A 199      13.753 -11.471  -8.656  1.00 90.53      A    C  
ATOM   1441  C   LEU A 199      14.017 -11.288 -10.164  1.00 91.14      A    C  
ATOM   1442  O   LEU A 199      13.400 -11.985 -10.975  1.00 88.51      A    O  
ATOM   1443  CB  LEU A 199      12.301 -11.097  -8.305  1.00 90.56      A    C  
ATOM   1444  CG  LEU A 199      11.802 -11.697  -6.977  1.00 89.38      A    C  
ATOM   1445  CD1 LEU A 199      10.485 -11.037  -6.558  1.00 85.03      A    C  
ATOM   1446  CD2 LEU A 199      11.564 -13.201  -7.096  1.00 84.62      A    C  
ATOM   1447  N   GLY A 200      14.881 -10.356 -10.551  1.00 91.24      A    N  
ATOM   1448  CA  GLY A 200      15.139 -10.006 -11.946  1.00 90.81      A    C  
ATOM   1449  C   GLY A 200      14.001  -9.225 -12.613  1.00 91.74      A    C  
ATOM   1450  O   GLY A 200      13.900  -9.209 -13.844  1.00 88.25      A    O  
ATOM   1451  N   ILE A 201      13.137  -8.590 -11.826  1.00 90.58      A    N  
ATOM   1452  CA  ILE A 201      12.014  -7.778 -12.324  1.00 89.96      A    C  
ATOM   1453  C   ILE A 201      12.494  -6.339 -12.526  1.00 89.75      A    C  
ATOM   1454  O   ILE A 201      12.742  -5.612 -11.569  1.00 87.50      A    O  
ATOM   1455  CB  ILE A 201      10.790  -7.877 -11.394  1.00 89.30      A    C  
ATOM   1456  CG1 ILE A 201      10.314  -9.345 -11.299  1.00 87.19      A    C  
ATOM   1457  CG2 ILE A 201       9.655  -6.974 -11.912  1.00 85.71      A    C  
ATOM   1458  CD1 ILE A 201       9.221  -9.578 -10.246  1.00 79.29      A    C  
ATOM   1459  N   ALA A 202      12.585  -5.920 -13.775  1.00 89.44      A    N  
ATOM   1460  CA  ALA A 202      12.965  -4.560 -14.104  1.00 89.03      A    C  
ATOM   1461  C   ALA A 202      11.838  -3.570 -13.771  1.00 89.13      A    C  
ATOM   1462  O   ALA A 202      10.721  -3.686 -14.279  1.00 85.67      A    O  
ATOM   1463  CB  ALA A 202      13.366  -4.496 -15.585  1.00 86.02      A    C  
ATOM   1464  N   VAL A 203      12.151  -2.564 -12.970  1.00 87.84      A    N  
ATOM   1465  CA  VAL A 203      11.244  -1.460 -12.645  1.00 87.20      A    C  
ATOM   1466  C   VAL A 203      11.613  -0.248 -13.513  1.00 87.00      A    C  
ATOM   1467  O   VAL A 203      12.742   0.223 -13.434  1.00 84.73      A    O  
ATOM   1468  CB  VAL A 203      11.285  -1.114 -11.146  1.00 85.99      A    C  
ATOM   1469  CG1 VAL A 203      10.233  -0.051 -10.812  1.00 79.18      A    C  
ATOM   1470  CG2 VAL A 203      10.992  -2.346 -10.289  1.00 79.64      A    C  
ATOM   1471  N   PRO A 204      10.677   0.267 -14.337  1.00 85.10      A    N  
ATOM   1472  CA  PRO A 204      10.924   1.483 -15.101  1.00 83.32      A    C  
ATOM   1473  C   PRO A 204      11.243   2.669 -14.182  1.00 82.43      A    C  
ATOM   1474  O   PRO A 204      10.587   2.866 -13.166  1.00 79.53      A    O  
ATOM   1475  CB  PRO A 204       9.647   1.741 -15.914  1.00 82.26      A    C  
ATOM   1476  CG  PRO A 204       8.980   0.369 -15.979  1.00 81.01      A    C  
ATOM   1477  CD  PRO A 204       9.377  -0.280 -14.662  1.00 83.60      A    C  
ATOM   1478  N   THR A 205      12.203   3.497 -14.568  1.00 78.14      A    N  
ATOM   1479  CA  THR A 205      12.651   4.654 -13.763  1.00 74.57      A    C  
ATOM   1480  C   THR A 205      11.555   5.690 -13.501  1.00 73.01      A    C  
ATOM   1481  O   THR A 205      11.563   6.347 -12.469  1.00 67.35      A    O  
ATOM   1482  CB  THR A 205      13.813   5.374 -14.457  1.00 70.90      A    C  
ATOM   1483  CG2 THR A 205      15.094   4.554 -14.383  1.00 59.65      A    C  
ATOM   1484  OG1 THR A 205      13.518   5.572 -15.825  1.00 62.52      A    O  
ATOM   1485  N   ASP A 206      10.595   5.816 -14.432  1.00 73.59      A    N  
ATOM   1486  CA  ASP A 206       9.519   6.804 -14.367  1.00 72.56      A    C  
ATOM   1487  C   ASP A 206       8.167   6.159 -13.993  1.00 74.48      A    C  
ATOM   1488  O   ASP A 206       7.111   6.668 -14.345  1.00 71.03      A    O  
ATOM   1489  CB  ASP A 206       9.441   7.583 -15.689  1.00 67.88      A    C  
ATOM   1490  CG  ASP A 206      10.735   8.300 -16.077  1.00 60.67      A    C  
ATOM   1491  OD1 ASP A 206      11.567   8.608 -15.195  1.00 52.51      A    O  
ATOM   1492  OD2 ASP A 206      10.893   8.585 -17.283  1.00 51.76      A    O1-
ATOM   1493  N   ILE A 207       8.196   5.011 -13.327  1.00 77.52      A    N  
ATOM   1494  CA  ILE A 207       6.970   4.309 -12.956  1.00 80.16      A    C  
ATOM   1495  C   ILE A 207       6.150   5.137 -11.956  1.00 79.55      A    C  
ATOM   1496  O   ILE A 207       6.678   5.684 -10.990  1.00 77.40      A    O  
ATOM   1497  CB  ILE A 207       7.273   2.877 -12.479  1.00 81.01      A    C  
ATOM   1498  CG1 ILE A 207       6.003   2.013 -12.537  1.00 78.61      A    C  
ATOM   1499  CG2 ILE A 207       7.914   2.844 -11.075  1.00 77.86      A    C  
ATOM   1500  CD1 ILE A 207       6.276   0.513 -12.396  1.00 75.00      A    C  
ATOM   1501  N   SER A 208       4.841   5.229 -12.188  1.00 79.92      A    N  
ATOM   1502  CA  SER A 208       3.904   5.809 -11.229  1.00 80.17      A    C  
ATOM   1503  C   SER A 208       3.529   4.792 -10.152  1.00 82.58      A    C  
ATOM   1504  O   SER A 208       3.725   3.588 -10.330  1.00 82.46      A    O  
ATOM   1505  CB  SER A 208       2.659   6.322 -11.956  1.00 77.71      A    C  
ATOM   1506  OG  SER A 208       1.924   5.256 -12.520  1.00 72.12      A    O  
ATOM   1507  N   VAL A 209       2.911   5.236  -9.054  1.00 81.88      A    N  
ATOM   1508  CA  VAL A 209       2.384   4.341  -8.013  1.00 82.92      A    C  
ATOM   1509  C   VAL A 209       1.356   3.356  -8.597  1.00 84.92      A    C  
ATOM   1510  O   VAL A 209       1.419   2.166  -8.320  1.00 84.86      A    O  
ATOM   1511  CB  VAL A 209       1.763   5.140  -6.851  1.00 80.86      A    C  
ATOM   1512  CG1 VAL A 209       1.181   4.224  -5.766  1.00 73.22      A    C  
ATOM   1513  CG2 VAL A 209       2.815   6.034  -6.195  1.00 73.66      A    C  
ATOM   1514  N   ALA A 210       0.470   3.835  -9.470  1.00 84.58      A    N  
ATOM   1515  CA  ALA A 210      -0.482   2.976 -10.164  1.00 84.20      A    C  
ATOM   1516  C   ALA A 210       0.227   1.950 -11.073  1.00 85.91      A    C  
ATOM   1517  O   ALA A 210      -0.103   0.770 -11.052  1.00 85.27      A    O  
ATOM   1518  CB  ALA A 210      -1.445   3.861 -10.969  1.00 82.11      A    C  
ATOM   1519  N   GLY A 211       1.243   2.390 -11.808  1.00 87.45      A    N  
ATOM   1520  CA  GLY A 211       2.068   1.510 -12.631  1.00 87.99      A    C  
ATOM   1521  C   GLY A 211       2.860   0.487 -11.810  1.00 89.67      A    C  
ATOM   1522  O   GLY A 211       3.017  -0.652 -12.243  1.00 88.92      A    O  
ATOM   1523  N   LEU A 212       3.308   0.853 -10.601  1.00 89.21      A    N  
ATOM   1524  CA  LEU A 212       3.968  -0.063  -9.673  1.00 89.91      A    C  
ATOM   1525  C   LEU A 212       2.999  -1.132  -9.167  1.00 91.24      A    C  
ATOM   1526  O   LEU A 212       3.338  -2.315  -9.202  1.00 90.76      A    O  
ATOM   1527  CB  LEU A 212       4.606   0.745  -8.528  1.00 89.33      A    C  
ATOM   1528  CG  LEU A 212       5.331  -0.128  -7.485  1.00 87.68      A    C  
ATOM   1529  CD1 LEU A 212       6.484  -0.928  -8.087  1.00 82.28      A    C  
ATOM   1530  CD2 LEU A 212       5.908   0.770  -6.387  1.00 82.12      A    C  
ATOM   1531  N   ASN A 213       1.794  -0.750  -8.758  1.00 90.91      A    N  
ATOM   1532  CA  ASN A 213       0.761  -1.705  -8.361  1.00 90.64      A    C  
ATOM   1533  C   ASN A 213       0.426  -2.674  -9.507  1.00 91.36      A    C  
ATOM   1534  O   ASN A 213       0.330  -3.882  -9.282  1.00 90.73      A    O  
ATOM   1535  CB  ASN A 213      -0.493  -0.938  -7.901  1.00 89.89      A    C  
ATOM   1536  CG  ASN A 213      -0.367  -0.396  -6.490  1.00 88.90      A    C  
ATOM   1537  ND2 ASN A 213      -0.857   0.800  -6.251  1.00 81.05      A    N  
ATOM   1538  OD1 ASN A 213       0.126  -1.044  -5.585  1.00 81.81      A    O  
ATOM   1539  N   GLN A 214       0.328  -2.175 -10.725  1.00 90.93      A    N  
ATOM   1540  CA  GLN A 214       0.112  -2.991 -11.920  1.00 90.69      A    C  
ATOM   1541  C   GLN A 214       1.265  -3.962 -12.174  1.00 91.34      A    C  
ATOM   1542  O   GLN A 214       1.036  -5.138 -12.432  1.00 90.81      A    O  
ATOM   1543  CB  GLN A 214      -0.085  -2.074 -13.138  1.00 90.07      A    C  
ATOM   1544  CG  GLN A 214      -1.462  -2.320 -13.751  1.00 79.62      A    C  
ATOM   1545  CD  GLN A 214      -1.839  -1.372 -14.871  1.00 73.53      A    C  
ATOM   1546  NE2 GLN A 214      -3.055  -1.498 -15.357  1.00 60.23      A    N  
ATOM   1547  OE1 GLN A 214      -1.096  -0.522 -15.330  1.00 62.72      A    O  
ATOM   1548  N   LEU A 215       2.493  -3.486 -12.064  1.00 90.62      A    N  
ATOM   1549  CA  LEU A 215       3.690  -4.312 -12.230  1.00 90.79      A    C  
ATOM   1550  C   LEU A 215       3.729  -5.444 -11.199  1.00 91.60      A    C  
ATOM   1551  O   LEU A 215       3.961  -6.598 -11.566  1.00 90.78      A    O  
ATOM   1552  CB  LEU A 215       4.934  -3.414 -12.125  1.00 90.58      A    C  
ATOM   1553  CG  LEU A 215       6.265  -4.166 -12.300  1.00 88.21      A    C  
ATOM   1554  CD1 LEU A 215       6.502  -4.587 -13.753  1.00 81.21      A    C  
ATOM   1555  CD2 LEU A 215       7.429  -3.277 -11.873  1.00 80.02      A    C  
ATOM   1556  N   LEU A 216       3.472  -5.134  -9.933  1.00 91.61      A    N  
ATOM   1557  CA  LEU A 216       3.469  -6.114  -8.849  1.00 91.18      A    C  
ATOM   1558  C   LEU A 216       2.330  -7.129  -9.005  1.00 91.44      A    C  
ATOM   1559  O   LEU A 216       2.557  -8.327  -8.866  1.00 90.50      A    O  
ATOM   1560  CB  LEU A 216       3.373  -5.380  -7.502  1.00 91.32      A    C  
ATOM   1561  CG  LEU A 216       4.606  -4.534  -7.114  1.00 91.32      A    C  
ATOM   1562  CD1 LEU A 216       4.289  -3.715  -5.866  1.00 87.19      A    C  
ATOM   1563  CD2 LEU A 216       5.826  -5.394  -6.826  1.00 86.35      A    C  
ATOM   1564  N   SER A 217       1.128  -6.681  -9.347  1.00 92.11      A    N  
ATOM   1565  CA  SER A 217      -0.040  -7.549  -9.570  1.00 91.27      A    C  
ATOM   1566  C   SER A 217       0.144  -8.490 -10.767  1.00 91.07      A    C  
ATOM   1567  O   SER A 217      -0.248  -9.662 -10.709  1.00 88.96      A    O  
ATOM   1568  CB  SER A 217      -1.261  -6.659  -9.777  1.00 90.04      A    C  
ATOM   1569  OG  SER A 217      -2.405  -7.399 -10.128  1.00 78.02      A    O  
ATOM   1570  N   ALA A 218       0.769  -8.001 -11.835  1.00 91.51      A    N  
ATOM   1571  CA  ALA A 218       1.033  -8.785 -13.032  1.00 90.74      A    C  
ATOM   1572  C   ALA A 218       2.150  -9.827 -12.836  1.00 91.35      A    C  
ATOM   1573  O   ALA A 218       2.186 -10.823 -13.564  1.00 89.23      A    O  
ATOM   1574  CB  ALA A 218       1.381  -7.816 -14.178  1.00 89.74      A    C  
ATOM   1575  N   ASN A 219       3.034  -9.629 -11.863  1.00 89.53      A    N  
ATOM   1576  CA  ASN A 219       4.123 -10.556 -11.584  1.00 89.79      A    C  
ATOM   1577  C   ASN A 219       3.706 -11.624 -10.568  1.00 90.35      A    C  
ATOM   1578  O   ASN A 219       3.428 -11.353  -9.409  1.00 88.66      A    O  
ATOM   1579  CB  ASN A 219       5.382  -9.774 -11.163  1.00 88.92      A    C  
ATOM   1580  CG  ASN A 219       6.123  -9.267 -12.380  1.00 86.83      A    C  
ATOM   1581  ND2 ASN A 219       6.005  -8.000 -12.697  1.00 78.17      A    N  
ATOM   1582  OD1 ASN A 219       6.806 -10.016 -13.067  1.00 78.41      A    O  
ATOM   1583  N   VAL A 220       3.726 -12.869 -11.028  1.00 90.70      A    N  
ATOM   1584  CA  VAL A 220       3.558 -14.061 -10.199  1.00 89.70      A    C  
ATOM   1585  C   VAL A 220       4.853 -14.860 -10.276  1.00 89.90      A    C  
ATOM   1586  O   VAL A 220       5.214 -15.348 -11.348  1.00 87.15      A    O  
ATOM   1587  CB  VAL A 220       2.348 -14.905 -10.644  1.00 87.76      A    C  
ATOM   1588  CG1 VAL A 220       2.152 -16.111  -9.729  1.00 80.79      A    C  
ATOM   1589  CG2 VAL A 220       1.047 -14.086 -10.608  1.00 81.82      A    C  
ATOM   1590  N   SER A 221       5.548 -14.979  -9.154  1.00 90.75      A    N  
ATOM   1591  CA  SER A 221       6.821 -15.698  -9.045  1.00 90.43      A    C  
ATOM   1592  C   SER A 221       6.633 -17.033  -8.323  1.00 91.31      A    C  
ATOM   1593  O   SER A 221       5.727 -17.168  -7.505  1.00 89.51      A    O  
ATOM   1594  CB  SER A 221       7.861 -14.829  -8.338  1.00 89.01      A    C  
ATOM   1595  OG  SER A 221       8.122 -13.671  -9.113  1.00 78.41      A    O  
ATOM   1596  N   ALA A 222       7.481 -18.005  -8.616  1.00 90.89      A    N  
ATOM   1597  CA  ALA A 222       7.517 -19.244  -7.852  1.00 91.34      A    C  
ATOM   1598  C   ALA A 222       7.941 -18.964  -6.402  1.00 91.96      A    C  
ATOM   1599  O   ALA A 222       8.764 -18.082  -6.159  1.00 89.66      A    O  
ATOM   1600  CB  ALA A 222       8.457 -20.228  -8.553  1.00 89.78      A    C  
ATOM   1601  N   LEU A 223       7.380 -19.705  -5.437  1.00 90.48      A    N  
ATOM   1602  CA  LEU A 223       7.647 -19.482  -4.013  1.00 90.54      A    C  
ATOM   1603  C   LEU A 223       9.138 -19.623  -3.683  1.00 91.44      A    C  
ATOM   1604  O   LEU A 223       9.680 -18.758  -3.008  1.00 90.41      A    O  
ATOM   1605  CB  LEU A 223       6.787 -20.448  -3.174  1.00 89.85      A    C  
ATOM   1606  CG  LEU A 223       7.048 -20.369  -1.651  1.00 89.92      A    C  
ATOM   1607  CD1 LEU A 223       6.707 -18.997  -1.067  1.00 84.32      A    C  
ATOM   1608  CD2 LEU A 223       6.209 -21.409  -0.921  1.00 84.20      A    C  
ATOM   1609  N   ASP A 224       9.795 -20.659  -4.196  1.00 92.03      A    N  
ATOM   1610  CA  ASP A 224      11.230 -20.873  -4.045  1.00 91.17      A    C  
ATOM   1611  C   ASP A 224      12.042 -19.683  -4.575  1.00 92.11      A    C  
ATOM   1612  O   ASP A 224      12.930 -19.183  -3.873  1.00 89.91      A    O  
ATOM   1613  CB  ASP A 224      11.641 -22.184  -4.750  1.00 89.06      A    C  
ATOM   1614  CG  ASP A 224      11.316 -22.253  -6.250  1.00 79.32      A    C  
ATOM   1615  OD1 ASP A 224      10.406 -21.525  -6.696  1.00 69.31      A    O  
ATOM   1616  OD2 ASP A 224      11.967 -23.056  -6.945  1.00 69.84      A    O1-
ATOM   1617  N   GLY A 225      11.673 -19.143  -5.733  1.00 91.88      A    N  
ATOM   1618  CA  GLY A 225      12.296 -17.952  -6.300  1.00 92.06      A    C  
ATOM   1619  C   GLY A 225      12.116 -16.711  -5.430  1.00 93.49      A    C  
ATOM   1620  O   GLY A 225      13.052 -15.926  -5.284  1.00 91.71      A    O  
ATOM   1621  N   VAL A 226      10.939 -16.539  -4.802  1.00 92.54      A    N  
ATOM   1622  CA  VAL A 226      10.695 -15.422  -3.876  1.00 92.79      A    C  
ATOM   1623  C   VAL A 226      11.507 -15.581  -2.590  1.00 93.35      A    C  
ATOM   1624  O   VAL A 226      12.104 -14.614  -2.127  1.00 92.23      A    O  
ATOM   1625  CB  VAL A 226       9.201 -15.244  -3.558  1.00 92.21      A    C  
ATOM   1626  CG1 VAL A 226       8.952 -14.110  -2.559  1.00 87.13      A    C  
ATOM   1627  CG2 VAL A 226       8.412 -14.902  -4.820  1.00 88.19      A    C  
ATOM   1628  N   LEU A 227      11.583 -16.789  -2.029  1.00 92.98      A    N  
ATOM   1629  CA  LEU A 227      12.373 -17.050  -0.828  1.00 92.25      A    C  
ATOM   1630  C   LEU A 227      13.867 -16.801  -1.086  1.00 92.43      A    C  
ATOM   1631  O   LEU A 227      14.524 -16.140  -0.287  1.00 91.26      A    O  
ATOM   1632  CB  LEU A 227      12.141 -18.487  -0.324  1.00 91.62      A    C  
ATOM   1633  CG  LEU A 227      10.700 -18.826   0.092  1.00 89.73      A    C  
ATOM   1634  CD1 LEU A 227      10.647 -20.235   0.678  1.00 82.41      A    C  
ATOM   1635  CD2 LEU A 227      10.120 -17.866   1.124  1.00 82.27      A    C  
ATOM   1636  N   ASP A 228      14.372 -17.240  -2.228  1.00 93.30      A    N  
ATOM   1637  CA  ASP A 228      15.749 -16.985  -2.646  1.00 92.96      A    C  
ATOM   1638  C   ASP A 228      16.005 -15.486  -2.863  1.00 93.33      A    C  
ATOM   1639  O   ASP A 228      17.055 -14.975  -2.471  1.00 91.37      A    O  
ATOM   1640  CB  ASP A 228      16.043 -17.745  -3.952  1.00 91.95      A    C  
ATOM   1641  CG  ASP A 228      16.349 -19.230  -3.773  1.00 89.17      A    C  
ATOM   1642  OD1 ASP A 228      16.385 -19.717  -2.616  1.00 82.77      A    O  
ATOM   1643  OD2 ASP A 228      16.657 -19.860  -4.811  1.00 82.95      A    O1-
ATOM   1644  N   ALA A 229      15.037 -14.760  -3.442  1.00 93.40      A    N  
ATOM   1645  CA  ALA A 229      15.150 -13.324  -3.635  1.00 93.44      A    C  
ATOM   1646  C   ALA A 229      15.170 -12.556  -2.309  1.00 93.83      A    C  
ATOM   1647  O   ALA A 229      15.981 -11.643  -2.158  1.00 92.70      A    O  
ATOM   1648  CB  ALA A 229      14.012 -12.855  -4.544  1.00 93.47      A    C  
ATOM   1649  N   VAL A 230      14.363 -12.954  -1.316  1.00 93.36      A    N  
ATOM   1650  CA  VAL A 230      14.408 -12.364   0.032  1.00 92.76      A    C  
ATOM   1651  C   VAL A 230      15.780 -12.585   0.669  1.00 92.64      A    C  
ATOM   1652  O   VAL A 230      16.362 -11.650   1.213  1.00 91.35      A    O  
ATOM   1653  CB  VAL A 230      13.299 -12.938   0.936  1.00 92.67      A    C  
ATOM   1654  CG1 VAL A 230      13.443 -12.492   2.403  1.00 87.70      A    C  
ATOM   1655  CG2 VAL A 230      11.916 -12.485   0.474  1.00 88.48      A    C  
ATOM   1656  N   VAL A 231      16.320 -13.793   0.579  1.00 93.65      A    N  
ATOM   1657  CA  VAL A 231      17.626 -14.133   1.148  1.00 92.78      A    C  
ATOM   1658  C   VAL A 231      18.756 -13.352   0.467  1.00 92.28      A    C  
ATOM   1659  O   VAL A 231      19.639 -12.829   1.160  1.00 89.96      A    O  
ATOM   1660  CB  VAL A 231      17.840 -15.655   1.069  1.00 91.47      A    C  
ATOM   1661  CG1 VAL A 231      19.280 -16.069   1.351  1.00 84.52      A    C  
ATOM   1662  CG2 VAL A 231      16.958 -16.358   2.108  1.00 85.09      A    C  
ATOM   1663  N   ARG A 232      18.720 -13.206  -0.859  1.00 92.33      A    N  
ATOM   1664  CA  ARG A 232      19.694 -12.403  -1.614  1.00 91.57      A    C  
ATOM   1665  C   ARG A 232      19.582 -10.915  -1.301  1.00 91.44      A    C  
ATOM   1666  O   ARG A 232      20.597 -10.282  -1.034  1.00 89.60      A    O  
ATOM   1667  CB  ARG A 232      19.543 -12.638  -3.120  1.00 91.04      A    C  
ATOM   1668  CG  ARG A 232      20.029 -14.027  -3.541  1.00 86.40      A    C  
ATOM   1669  CD  ARG A 232      19.835 -14.193  -5.044  1.00 84.09      A    C  
ATOM   1670  NE  ARG A 232      19.837 -15.615  -5.431  1.00 77.85      A    N  
ATOM   1671  CZ  ARG A 232      19.349 -16.110  -6.556  1.00 71.45      A    C  
ATOM   1672  NH1 ARG A 232      18.999 -15.336  -7.536  1.00 63.34      A    N1+
ATOM   1673  NH2 ARG A 232      19.174 -17.395  -6.684  1.00 66.31      A    N  
ATOM   1674  N   ALA A 233      18.362 -10.383  -1.270  1.00 91.60      A    N  
ATOM   1675  CA  ALA A 233      18.130  -8.986  -0.915  1.00 90.72      A    C  
ATOM   1676  C   ALA A 233      18.581  -8.670   0.525  1.00 91.19      A    C  
ATOM   1677  O   ALA A 233      19.050  -7.562   0.803  1.00 88.80      A    O  
ATOM   1678  CB  ALA A 233      16.643  -8.673  -1.109  1.00 90.85      A    C  
ATOM   1679  N   ALA A 234      18.505  -9.652   1.416  1.00 90.99      A    N  
ATOM   1680  CA  ALA A 234      19.029  -9.560   2.774  1.00 89.56      A    C  
ATOM   1681  C   ALA A 234      20.560  -9.746   2.872  1.00 89.64      A    C  
ATOM   1682  O   ALA A 234      21.117  -9.661   3.975  1.00 86.61      A    O  
ATOM   1683  CB  ALA A 234      18.279 -10.573   3.640  1.00 89.24      A    C  
ATOM   1684  N   SER A 235      21.248 -10.036   1.772  1.00 88.85      A    N  
ATOM   1685  CA  SER A 235      22.678 -10.389   1.741  1.00 88.00      A    C  
ATOM   1686  C   SER A 235      23.021 -11.542   2.697  1.00 88.40      A    C  
ATOM   1687  O   SER A 235      23.980 -11.488   3.476  1.00 84.26      A    O  
ATOM   1688  CB  SER A 235      23.557  -9.149   1.961  1.00 86.33      A    C  
ATOM   1689  OG  SER A 235      23.265  -8.201   0.949  1.00 76.05      A    O  
ATOM   1690  N   ARG A 236      22.186 -12.583   2.664  1.00 88.39      A    N  
ATOM   1691  CA  ARG A 236      22.303 -13.790   3.491  1.00 88.24      A    C  
ATOM   1692  C   ARG A 236      22.298 -15.057   2.632  1.00 89.39      A    C  
ATOM   1693  O   ARG A 236      21.600 -16.022   2.944  1.00 86.35      A    O  
ATOM   1694  CB  ARG A 236      21.203 -13.799   4.565  1.00 85.63      A    C  
ATOM   1695  CG  ARG A 236      21.335 -12.686   5.612  1.00 83.15      A    C  
ATOM   1696  CD  ARG A 236      22.537 -12.906   6.535  1.00 79.72      A    C  
ATOM   1697  NE  ARG A 236      22.608 -11.848   7.557  1.00 76.07      A    N  
ATOM   1698  CZ  ARG A 236      23.408 -10.790   7.548  1.00 70.36      A    C  
ATOM   1699  NH1 ARG A 236      24.283 -10.600   6.593  1.00 63.04      A    N1+
ATOM   1700  NH2 ARG A 236      23.320  -9.907   8.491  1.00 65.08      A    N  
ATOM   1701  N   ASP A 237      23.138 -15.099   1.604  1.00 87.07      A    N  
ATOM   1702  CA  ASP A 237      23.225 -16.202   0.634  1.00 86.73      A    C  
ATOM   1703  C   ASP A 237      23.506 -17.573   1.268  1.00 87.71      A    C  
ATOM   1704  O   ASP A 237      23.166 -18.611   0.701  1.00 83.88      A    O  
ATOM   1705  CB  ASP A 237      24.318 -15.889  -0.392  1.00 84.71      A    C  
ATOM   1706  CG  ASP A 237      24.041 -14.660  -1.258  1.00 80.83      A    C  
ATOM   1707  OD1 ASP A 237      22.904 -14.139  -1.200  1.00 71.64      A    O  
ATOM   1708  OD2 ASP A 237      24.984 -14.252  -1.957  1.00 72.67      A    O1-
ATOM   1709  N   SER A 238      24.049 -17.603   2.483  1.00 88.76      A    N  
ATOM   1710  CA  SER A 238      24.203 -18.836   3.264  1.00 87.58      A    C  
ATOM   1711  C   SER A 238      22.884 -19.549   3.585  1.00 88.45      A    C  
ATOM   1712  O   SER A 238      22.908 -20.719   3.955  1.00 85.44      A    O  
ATOM   1713  CB  SER A 238      24.934 -18.517   4.579  1.00 86.08      A    C  
ATOM   1714  OG  SER A 238      24.218 -17.564   5.336  1.00 76.30      A    O  
ATOM   1715  N   LEU A 239      21.741 -18.872   3.472  1.00 86.56      A    N  
ATOM   1716  CA  LEU A 239      20.409 -19.444   3.682  1.00 87.40      A    C  
ATOM   1717  C   LEU A 239      19.780 -20.014   2.398  1.00 88.69      A    C  
ATOM   1718  O   LEU A 239      18.731 -20.634   2.492  1.00 87.06      A    O  
ATOM   1719  CB  LEU A 239      19.487 -18.397   4.330  1.00 86.52      A    C  
ATOM   1720  CG  LEU A 239      19.907 -17.953   5.750  1.00 85.49      A    C  
ATOM   1721  CD1 LEU A 239      19.011 -16.810   6.207  1.00 80.22      A    C  
ATOM   1722  CD2 LEU A 239      19.771 -19.089   6.765  1.00 80.36      A    C  
ATOM   1723  N   LEU A 240      20.405 -19.863   1.223  1.00 87.54      A    N  
ATOM   1724  CA  LEU A 240      19.873 -20.397  -0.037  1.00 87.41      A    C  
ATOM   1725  C   LEU A 240      19.700 -21.924   0.020  1.00 88.56      A    C  
ATOM   1726  O   LEU A 240      18.656 -22.446  -0.376  1.00 87.59      A    O  
ATOM   1727  CB  LEU A 240      20.788 -20.002  -1.214  1.00 87.34      A    C  
ATOM   1728  CG  LEU A 240      20.787 -18.495  -1.538  1.00 85.68      A    C  
ATOM   1729  CD1 LEU A 240      21.870 -18.191  -2.574  1.00 80.62      A    C  
ATOM   1730  CD2 LEU A 240      19.444 -18.030  -2.115  1.00 80.41      A    C  
ATOM   1731  N   ASP A 241      20.647 -22.637   0.607  1.00 88.34      A    N  
ATOM   1732  CA  ASP A 241      20.514 -24.083   0.811  1.00 87.45      A    C  
ATOM   1733  C   ASP A 241      19.395 -24.429   1.806  1.00 87.82      A    C  
ATOM   1734  O   ASP A 241      18.704 -25.440   1.659  1.00 85.17      A    O  
ATOM   1735  CB  ASP A 241      21.846 -24.656   1.319  1.00 85.88      A    C  
ATOM   1736  CG  ASP A 241      22.953 -24.719   0.273  1.00 78.91      A    C  
ATOM   1737  OD1 ASP A 241      22.642 -24.743  -0.939  1.00 69.90      A    O  
ATOM   1738  OD2 ASP A 241      24.134 -24.813   0.697  1.00 68.07      A    O1-
ATOM   1739  N   ALA A 242      19.172 -23.581   2.820  1.00 88.62      A    N  
ATOM   1740  CA  ALA A 242      18.095 -23.757   3.783  1.00 88.13      A    C  
ATOM   1741  C   ALA A 242      16.712 -23.532   3.149  1.00 89.35      A    C  
ATOM   1742  O   ALA A 242      15.761 -24.227   3.515  1.00 87.77      A    O  
ATOM   1743  CB  ALA A 242      18.336 -22.845   4.993  1.00 86.96      A    C  
ATOM   1744  N   ASN A 243      16.606 -22.649   2.157  1.00 88.51      A    N  
ATOM   1745  CA  ASN A 243      15.369 -22.415   1.408  1.00 88.68      A    C  
ATOM   1746  C   ASN A 243      14.877 -23.690   0.720  1.00 89.28      A    C  
ATOM   1747  O   ASN A 243      13.681 -23.969   0.765  1.00 88.05      A    O  
ATOM   1748  CB  ASN A 243      15.559 -21.307   0.361  1.00 87.82      A    C  
ATOM   1749  CG  ASN A 243      15.628 -19.913   0.942  1.00 87.41      A    C  
ATOM   1750  ND2 ASN A 243      15.992 -18.952   0.118  1.00 80.91      A    N  
ATOM   1751  OD1 ASN A 243      15.321 -19.645   2.095  1.00 80.60      A    O  
ATOM   1752  N   VAL A 244      15.760 -24.500   0.172  1.00 88.57      A    N  
ATOM   1753  CA  VAL A 244      15.387 -25.775  -0.450  1.00 87.65      A    C  
ATOM   1754  C   VAL A 244      14.682 -26.690   0.558  1.00 88.07      A    C  
ATOM   1755  O   VAL A 244      13.629 -27.254   0.261  1.00 86.57      A    O  
ATOM   1756  CB  VAL A 244      16.618 -26.491  -1.040  1.00 86.98      A    C  
ATOM   1757  CG1 VAL A 244      16.238 -27.806  -1.720  1.00 79.68      A    C  
ATOM   1758  CG2 VAL A 244      17.331 -25.614  -2.081  1.00 80.21      A    C  
ATOM   1759  N   GLY A 245      15.230 -26.801   1.762  1.00 88.93      A    N  
ATOM   1760  CA  GLY A 245      14.618 -27.587   2.842  1.00 88.05      A    C  
ATOM   1761  C   GLY A 245      13.294 -26.999   3.331  1.00 89.36      A    C  
ATOM   1762  O   GLY A 245      12.351 -27.751   3.588  1.00 87.64      A    O  
ATOM   1763  N   LEU A 246      13.194 -25.675   3.418  1.00 88.22      A    N  
ATOM   1764  CA  LEU A 246      11.980 -24.979   3.828  1.00 88.54      A    C  
ATOM   1765  C   LEU A 246      10.852 -25.164   2.804  1.00 89.57      A    C  
ATOM   1766  O   LEU A 246       9.752 -25.547   3.190  1.00 88.98      A    O  
ATOM   1767  CB  LEU A 246      12.300 -23.495   4.075  1.00 88.23      A    C  
ATOM   1768  CG  LEU A 246      11.089 -22.661   4.533  1.00 87.26      A    C  
ATOM   1769  CD1 LEU A 246      10.475 -23.171   5.841  1.00 81.94      A    C  
ATOM   1770  CD2 LEU A 246      11.508 -21.208   4.750  1.00 82.04      A    C  
ATOM   1771  N   VAL A 247      11.133 -24.975   1.511  1.00 89.17      A    N  
ATOM   1772  CA  VAL A 247      10.162 -25.204   0.431  1.00 88.67      A    C  
ATOM   1773  C   VAL A 247       9.664 -26.641   0.463  1.00 89.05      A    C  
ATOM   1774  O   VAL A 247       8.466 -26.878   0.413  1.00 88.90      A    O  
ATOM   1775  CB  VAL A 247      10.770 -24.859  -0.943  1.00 88.39      A    C  
ATOM   1776  CG1 VAL A 247       9.870 -25.285  -2.112  1.00 81.90      A    C  
ATOM   1777  CG2 VAL A 247      10.977 -23.350  -1.067  1.00 82.81      A    C  
ATOM   1778  N   GLN A 248      10.559 -27.595   0.654  1.00 90.46      A    N  
ATOM   1779  CA  GLN A 248      10.178 -29.006   0.718  1.00 89.59      A    C  
ATOM   1780  C   GLN A 248       9.282 -29.318   1.928  1.00 89.58      A    C  
ATOM   1781  O   GLN A 248       8.332 -30.100   1.808  1.00 88.87      A    O  
ATOM   1782  CB  GLN A 248      11.470 -29.839   0.696  1.00 89.12      A    C  
ATOM   1783  CG  GLN A 248      11.234 -31.219   0.083  1.00 78.85      A    C  
ATOM   1784  CD  GLN A 248      12.549 -31.940  -0.248  1.00 72.12      A    C  
ATOM   1785  NE2 GLN A 248      12.547 -32.804  -1.233  1.00 59.59      A    N  
ATOM   1786  OE1 GLN A 248      13.584 -31.751   0.367  1.00 61.99      A    O  
ATOM   1787  N   ALA A 249       9.535 -28.689   3.073  1.00 88.81      A    N  
ATOM   1788  CA  ALA A 249       8.680 -28.806   4.245  1.00 87.63      A    C  
ATOM   1789  C   ALA A 249       7.289 -28.186   4.000  1.00 88.08      A    C  
ATOM   1790  O   ALA A 249       6.279 -28.789   4.372  1.00 86.83      A    O  
ATOM   1791  CB  ALA A 249       9.386 -28.166   5.445  1.00 87.35      A    C  
ATOM   1792  N   ILE A 250       7.226 -27.041   3.324  1.00 88.66      A    N  
ATOM   1793  CA  ILE A 250       5.976 -26.364   2.952  1.00 87.80      A    C  
ATOM   1794  C   ILE A 250       5.166 -27.215   1.969  1.00 87.86      A    C  
ATOM   1795  O   ILE A 250       4.002 -27.494   2.222  1.00 86.65      A    O  
ATOM   1796  CB  ILE A 250       6.279 -24.961   2.377  1.00 88.36      A    C  
ATOM   1797  CG1 ILE A 250       6.858 -24.028   3.464  1.00 86.93      A    C  
ATOM   1798  CG2 ILE A 250       5.000 -24.320   1.795  1.00 86.72      A    C  
ATOM   1799  CD1 ILE A 250       7.583 -22.812   2.878  1.00 80.93      A    C  
ATOM   1800  N   GLU A 251       5.785 -27.694   0.898  1.00 89.40      A    N  
ATOM   1801  CA  GLU A 251       5.136 -28.576  -0.081  1.00 88.44      A    C  
ATOM   1802  C   GLU A 251       4.589 -29.850   0.577  1.00 88.37      A    C  
ATOM   1803  O   GLU A 251       3.490 -30.300   0.243  1.00 86.62      A    O  
ATOM   1804  CB  GLU A 251       6.135 -28.991  -1.173  1.00 87.85      A    C  
ATOM   1805  CG  GLU A 251       6.523 -27.877  -2.152  1.00 84.84      A    C  
ATOM   1806  CD  GLU A 251       7.399 -28.398  -3.304  1.00 84.34      A    C  
ATOM   1807  OE1 GLU A 251       7.516 -27.680  -4.315  1.00 76.67      A    O  
ATOM   1808  OE2 GLU A 251       7.889 -29.557  -3.233  1.00 79.49      A    O1-
ATOM   1809  N   THR A 252       5.323 -30.417   1.529  1.00 88.30      A    N  
ATOM   1810  CA  THR A 252       4.874 -31.599   2.271  1.00 87.04      A    C  
ATOM   1811  C   THR A 252       3.686 -31.286   3.184  1.00 86.79      A    C  
ATOM   1812  O   THR A 252       2.758 -32.080   3.261  1.00 84.50      A    O  
ATOM   1813  CB  THR A 252       6.022 -32.196   3.110  1.00 86.34      A    C  
ATOM   1814  CG2 THR A 252       5.627 -33.496   3.791  1.00 73.94      A    C  
ATOM   1815  OG1 THR A 252       7.120 -32.505   2.286  1.00 77.04      A    O  
ATOM   1816  N   ALA A 253       3.687 -30.123   3.843  1.00 86.50      A    N  
ATOM   1817  CA  ALA A 253       2.605 -29.712   4.735  1.00 84.53      A    C  
ATOM   1818  C   ALA A 253       1.305 -29.420   3.966  1.00 84.86      A    C  
ATOM   1819  O   ALA A 253       0.226 -29.806   4.410  1.00 82.67      A    O  
ATOM   1820  CB  ALA A 253       3.071 -28.489   5.539  1.00 83.59      A    C  
ATOM   1821  N   VAL A 254       1.409 -28.775   2.803  1.00 85.81      A    N  
ATOM   1822  CA  VAL A 254       0.246 -28.379   1.986  1.00 84.89      A    C  
ATOM   1823  C   VAL A 254      -0.184 -29.488   1.013  1.00 84.21      A    C  
ATOM   1824  O   VAL A 254      -1.347 -29.555   0.614  1.00 79.96      A    O  
ATOM   1825  CB  VAL A 254       0.542 -27.052   1.259  1.00 84.10      A    C  
ATOM   1826  CG1 VAL A 254      -0.666 -26.526   0.501  1.00 75.42      A    C  
ATOM   1827  CG2 VAL A 254       0.933 -25.953   2.258  1.00 76.27      A    C  
ATOM   1828  N   GLY A 255       0.731 -30.388   0.658  1.00 84.71      A    N  
ATOM   1829  CA  GLY A 255       0.482 -31.462  -0.306  1.00 83.70      A    C  
ATOM   1830  C   GLY A 255       0.420 -30.994  -1.766  1.00 84.71      A    C  
ATOM   1831  O   GLY A 255      -0.112 -31.711  -2.612  1.00 80.75      A    O  
ATOM   1832  N   VAL A 256       0.936 -29.816  -2.055  1.00 85.66      A    N  
ATOM   1833  CA  VAL A 256       0.967 -29.207  -3.393  1.00 85.94      A    C  
ATOM   1834  C   VAL A 256       2.393 -28.748  -3.692  1.00 87.00      A    C  
ATOM   1835  O   VAL A 256       3.094 -28.286  -2.802  1.00 84.38      A    O  
ATOM   1836  CB  VAL A 256      -0.039 -28.045  -3.504  1.00 82.86      A    C  
ATOM   1837  CG1 VAL A 256      -0.056 -27.427  -4.903  1.00 75.00      A    C  
ATOM   1838  CG2 VAL A 256      -1.464 -28.517  -3.202  1.00 75.85      A    C  
ATOM   1839  N   LYS A 257       2.796 -28.883  -4.947  1.00 86.61      A    N  
ATOM   1840  CA  LYS A 257       4.085 -28.414  -5.473  1.00 86.58      A    C  
ATOM   1841  C   LYS A 257       3.903 -27.177  -6.337  1.00 85.84      A    C  
ATOM   1842  O   LYS A 257       2.772 -26.820  -6.667  1.00 78.58      A    O  
ATOM   1843  CB  LYS A 257       4.767 -29.537  -6.262  1.00 83.07      A    C  
ATOM   1844  CG  LYS A 257       5.098 -30.726  -5.357  1.00 77.04      A    C  
ATOM   1845  CD  LYS A 257       6.067 -31.650  -6.067  1.00 71.99      A    C  
ATOM   1846  CE  LYS A 257       6.569 -32.672  -5.063  1.00 62.08      A    C  
ATOM   1847  NZ  LYS A 257       7.811 -33.300  -5.553  1.00 54.10      A    N1+
ATOM   1848  N   ASP A 258       5.015 -26.578  -6.724  1.00 87.59      A    N  
ATOM   1849  CA  ASP A 258       5.053 -25.426  -7.632  1.00 87.63      A    C  
ATOM   1850  C   ASP A 258       4.165 -24.267  -7.152  1.00 88.73      A    C  
ATOM   1851  O   ASP A 258       3.431 -23.641  -7.915  1.00 84.13      A    O  
ATOM   1852  CB  ASP A 258       4.783 -25.869  -9.079  1.00 84.59      A    C  
ATOM   1853  CG  ASP A 258       5.724 -26.978  -9.557  1.00 78.36      A    C  
ATOM   1854  OD1 ASP A 258       6.929 -26.916  -9.237  1.00 69.48      A    O  
ATOM   1855  OD2 ASP A 258       5.243 -27.903 -10.250  1.00 69.48      A    O1-
ATOM   1856  N   LEU A 259       4.220 -23.969  -5.849  1.00 88.08      A    N  
ATOM   1857  CA  LEU A 259       3.489 -22.871  -5.230  1.00 89.20      A    C  
ATOM   1858  C   LEU A 259       3.947 -21.537  -5.824  1.00 90.15      A    C  
ATOM   1859  O   LEU A 259       5.134 -21.314  -6.049  1.00 87.83      A    O  
ATOM   1860  CB  LEU A 259       3.676 -22.905  -3.707  1.00 88.13      A    C  
ATOM   1861  CG  LEU A 259       3.140 -24.172  -3.019  1.00 88.28      A    C  
ATOM   1862  CD1 LEU A 259       3.498 -24.149  -1.534  1.00 82.43      A    C  
ATOM   1863  CD2 LEU A 259       1.621 -24.296  -3.141  1.00 82.29      A    C  
ATOM   1864  N   ALA A 260       2.987 -20.648  -6.048  1.00 91.09      A    N  
ATOM   1865  CA  ALA A 260       3.217 -19.362  -6.680  1.00 91.08      A    C  
ATOM   1866  C   ALA A 260       2.786 -18.202  -5.770  1.00 91.76      A    C  
ATOM   1867  O   ALA A 260       1.820 -18.293  -5.024  1.00 88.61      A    O  
ATOM   1868  CB  ALA A 260       2.498 -19.341  -8.033  1.00 88.35      A    C  
ATOM   1869  N   VAL A 261       3.503 -17.098  -5.875  1.00 90.75      A    N  
ATOM   1870  CA  VAL A 261       3.297 -15.882  -5.085  1.00 91.28      A    C  
ATOM   1871  C   VAL A 261       3.036 -14.720  -6.028  1.00 91.73      A    C  
ATOM   1872  O   VAL A 261       3.913 -14.329  -6.806  1.00 89.96      A    O  
ATOM   1873  CB  VAL A 261       4.517 -15.593  -4.188  1.00 90.19      A    C  
ATOM   1874  CG1 VAL A 261       4.320 -14.335  -3.352  1.00 85.08      A    C  
ATOM   1875  CG2 VAL A 261       4.783 -16.761  -3.232  1.00 85.99      A    C  
ATOM   1876  N   ARG A 262       1.843 -14.140  -5.955  1.00 93.09      A    N  
ATOM   1877  CA  ARG A 262       1.563 -12.846  -6.585  1.00 92.56      A    C  
ATOM   1878  C   ARG A 262       2.190 -11.742  -5.736  1.00 92.50      A    C  
ATOM   1879  O   ARG A 262       1.989 -11.720  -4.530  1.00 91.00      A    O  
ATOM   1880  CB  ARG A 262       0.053 -12.659  -6.763  1.00 91.22      A    C  
ATOM   1881  CG  ARG A 262      -0.254 -11.370  -7.548  1.00 87.22      A    C  
ATOM   1882  CD  ARG A 262      -1.758 -11.147  -7.723  1.00 83.57      A    C  
ATOM   1883  NE  ARG A 262      -2.365 -12.200  -8.559  1.00 76.78      A    N  
ATOM   1884  CZ  ARG A 262      -3.665 -12.447  -8.671  1.00 71.38      A    C  
ATOM   1885  NH1 ARG A 262      -4.556 -11.739  -8.033  1.00 62.15      A    N1+
ATOM   1886  NH2 ARG A 262      -4.078 -13.422  -9.433  1.00 65.36      A    N  
ATOM   1887  N   LEU A 263       2.915 -10.823  -6.355  1.00 91.30      A    N  
ATOM   1888  CA  LEU A 263       3.683  -9.818  -5.620  1.00 91.57      A    C  
ATOM   1889  C   LEU A 263       2.857  -8.619  -5.147  1.00 91.51      A    C  
ATOM   1890  O   LEU A 263       3.228  -7.984  -4.172  1.00 88.52      A    O  
ATOM   1891  CB  LEU A 263       4.874  -9.351  -6.468  1.00 91.18      A    C  
ATOM   1892  CG  LEU A 263       5.876 -10.464  -6.844  1.00 91.29      A    C  
ATOM   1893  CD1 LEU A 263       6.993  -9.868  -7.678  1.00 86.66      A    C  
ATOM   1894  CD2 LEU A 263       6.499 -11.133  -5.613  1.00 85.63      A    C  
ATOM   1895  N   GLY A 264       1.741  -8.297  -5.808  1.00 91.32      A    N  
ATOM   1896  CA  GLY A 264       0.957  -7.120  -5.454  1.00 90.52      A    C  
ATOM   1897  C   GLY A 264      -0.505  -7.189  -5.854  1.00 90.84      A    C  
ATOM   1898  O   GLY A 264      -1.011  -8.216  -6.317  1.00 87.30      A    O  
ATOM   1899  N   SER A 265      -1.195  -6.064  -5.653  1.00 89.30      A    N  
ATOM   1900  CA  SER A 265      -2.629  -5.910  -5.855  1.00 87.91      A    C  
ATOM   1901  C   SER A 265      -2.924  -4.592  -6.570  1.00 88.33      A    C  
ATOM   1902  O   SER A 265      -2.512  -3.534  -6.104  1.00 85.43      A    O  
ATOM   1903  CB  SER A 265      -3.337  -5.935  -4.493  1.00 85.09      A    C  
ATOM   1904  OG  SER A 265      -3.058  -7.129  -3.790  1.00 71.96      A    O  
ATOM   1905  N   GLU A 266      -3.679  -4.632  -7.667  1.00 85.54      A    N  
ATOM   1906  CA  GLU A 266      -4.100  -3.418  -8.384  1.00 84.75      A    C  
ATOM   1907  C   GLU A 266      -5.246  -2.678  -7.685  1.00 84.58      A    C  
ATOM   1908  O   GLU A 266      -5.328  -1.456  -7.721  1.00 80.63      A    O  
ATOM   1909  CB  GLU A 266      -4.566  -3.771  -9.806  1.00 82.49      A    C  
ATOM   1910  CG  GLU A 266      -3.407  -4.127 -10.739  1.00 76.30      A    C  
ATOM   1911  CD  GLU A 266      -3.863  -4.403 -12.185  1.00 72.26      A    C  
ATOM   1912  OE1 GLU A 266      -2.980  -4.770 -12.993  1.00 64.06      A    O  
ATOM   1913  OE2 GLU A 266      -5.063  -4.249 -12.488  1.00 67.09      A    O1-
ATOM   1914  N   THR A 267      -6.154  -3.436  -7.075  1.00 84.51      A    N  
ATOM   1915  CA  THR A 267      -7.350  -2.886  -6.443  1.00 83.53      A    C  
ATOM   1916  C   THR A 267      -7.057  -2.490  -4.990  1.00 84.29      A    C  
ATOM   1917  O   THR A 267      -6.306  -3.167  -4.300  1.00 80.70      A    O  
ATOM   1918  CB  THR A 267      -8.517  -3.876  -6.499  1.00 79.71      A    C  
ATOM   1919  CG2 THR A 267      -8.959  -4.124  -7.939  1.00 68.17      A    C  
ATOM   1920  OG1 THR A 267      -8.158  -5.114  -5.947  1.00 70.78      A    O  
ATOM   1921  N   ALA A 268      -7.704  -1.420  -4.530  1.00 80.31      A    N  
ATOM   1922  CA  ALA A 268      -7.624  -1.002  -3.127  1.00 79.05      A    C  
ATOM   1923  C   ALA A 268      -8.194  -2.054  -2.160  1.00 80.74      A    C  
ATOM   1924  O   ALA A 268      -7.799  -2.120  -0.997  1.00 77.05      A    O  
ATOM   1925  CB  ALA A 268      -8.368   0.329  -2.987  1.00 74.76      A    C  
ATOM   1926  N   GLU A 269      -9.105  -2.890  -2.646  1.00 78.68      A    N  
ATOM   1927  CA  GLU A 269      -9.624  -4.036  -1.911  1.00 78.02      A    C  
ATOM   1928  C   GLU A 269      -8.596  -5.179  -1.864  1.00 79.74      A    C  
ATOM   1929  O   GLU A 269      -7.640  -5.240  -2.631  1.00 76.03      A    O  
ATOM   1930  CB  GLU A 269     -10.945  -4.507  -2.531  1.00 73.58      A    C  
ATOM   1931  CG  GLU A 269     -12.041  -3.439  -2.437  1.00 65.19      A    C  
ATOM   1932  CD  GLU A 269     -13.404  -3.902  -2.988  1.00 57.71      A    C  
ATOM   1933  OE1 GLU A 269     -14.327  -3.056  -3.007  1.00 49.88      A    O  
ATOM   1934  OE2 GLU A 269     -13.506  -5.072  -3.396  1.00 51.30      A    O1-
ATOM   1935  N   ARG A 270      -8.842  -6.105  -0.970  1.00 80.48      A    N  
ATOM   1936  CA  ARG A 270      -8.002  -7.289  -0.793  1.00 81.14      A    C  
ATOM   1937  C   ARG A 270      -7.983  -8.136  -2.064  1.00 81.57      A    C  
ATOM   1938  O   ARG A 270      -9.004  -8.694  -2.449  1.00 77.10      A    O  
ATOM   1939  CB  ARG A 270      -8.545  -8.057   0.418  1.00 77.65      A    C  
ATOM   1940  CG  ARG A 270      -7.607  -9.183   0.830  1.00 76.42      A    C  
ATOM   1941  CD  ARG A 270      -8.173  -9.860   2.078  1.00 74.52      A    C  
ATOM   1942  NE  ARG A 270      -7.205 -10.824   2.608  1.00 73.68      A    N  
ATOM   1943  CZ  ARG A 270      -7.270 -11.445   3.765  1.00 73.26      A    C  
ATOM   1944  NH1 ARG A 270      -8.297 -11.328   4.554  1.00 67.24      A    N1+
ATOM   1945  NH2 ARG A 270      -6.279 -12.177   4.149  1.00 68.30      A    N  
ATOM   1946  N   ALA A 271      -6.804  -8.296  -2.677  1.00 79.12      A    N  
ATOM   1947  CA  ALA A 271      -6.640  -9.040  -3.923  1.00 77.87      A    C  
ATOM   1948  C   ALA A 271      -5.587 -10.165  -3.855  1.00 80.57      A    C  
ATOM   1949  O   ALA A 271      -5.226 -10.737  -4.884  1.00 72.68      A    O  
ATOM   1950  CB  ALA A 271      -6.380  -8.034  -5.050  1.00 70.85      A    C  
ATOM   1951  N   GLY A 272      -5.084 -10.497  -2.663  1.00 81.27      A    N  
ATOM   1952  CA  GLY A 272      -4.233 -11.663  -2.440  1.00 82.36      A    C  
ATOM   1953  C   GLY A 272      -2.799 -11.552  -2.970  1.00 85.40      A    C  
ATOM   1954  O   GLY A 272      -2.239 -12.542  -3.437  1.00 78.90      A    O  
ATOM   1955  N   GLY A 273      -2.205 -10.373  -2.906  1.00 88.08      A    N  
ATOM   1956  CA  GLY A 273      -0.786 -10.162  -3.201  1.00 89.78      A    C  
ATOM   1957  C   GLY A 273       0.092 -10.151  -1.942  1.00 91.84      A    C  
ATOM   1958  O   GLY A 273      -0.394  -9.890  -0.845  1.00 89.36      A    O  
ATOM   1959  N   LEU A 274       1.390 -10.368  -2.112  1.00 91.03      A    N  
ATOM   1960  CA  LEU A 274       2.406 -10.201  -1.067  1.00 91.87      A    C  
ATOM   1961  C   LEU A 274       2.347  -8.792  -0.451  1.00 92.85      A    C  
ATOM   1962  O   LEU A 274       2.347  -8.637   0.766  1.00 91.55      A    O  
ATOM   1963  CB  LEU A 274       3.795 -10.464  -1.687  1.00 91.69      A    C  
ATOM   1964  CG  LEU A 274       4.981 -10.184  -0.741  1.00 91.47      A    C  
ATOM   1965  CD1 LEU A 274       4.989 -11.129   0.460  1.00 86.69      A    C  
ATOM   1966  CD2 LEU A 274       6.300 -10.377  -1.490  1.00 86.46      A    C  
ATOM   1967  N   PHE A 275       2.250  -7.794  -1.311  1.00 93.65      A    N  
ATOM   1968  CA  PHE A 275       1.967  -6.419  -0.935  1.00 93.45      A    C  
ATOM   1969  C   PHE A 275       0.505  -6.097  -1.242  1.00 93.09      A    C  
ATOM   1970  O   PHE A 275      -0.003  -6.416  -2.321  1.00 90.75      A    O  
ATOM   1971  CB  PHE A 275       2.935  -5.471  -1.651  1.00 93.33      A    C  
ATOM   1972  CG  PHE A 275       4.391  -5.761  -1.352  1.00 94.59      A    C  
ATOM   1973  CD1 PHE A 275       4.897  -5.560  -0.058  1.00 91.29      A    C  
ATOM   1974  CD2 PHE A 275       5.235  -6.282  -2.350  1.00 90.89      A    C  
ATOM   1975  CE1 PHE A 275       6.228  -5.873   0.243  1.00 90.18      A    C  
ATOM   1976  CE2 PHE A 275       6.576  -6.595  -2.052  1.00 90.14      A    C  
ATOM   1977  CZ  PHE A 275       7.066  -6.390  -0.756  1.00 92.25      A    C  
ATOM   1978  N   ALA A 276      -0.172  -5.469  -0.289  1.00 91.96      A    N  
ATOM   1979  CA  ALA A 276      -1.460  -4.847  -0.539  1.00 91.10      A    C  
ATOM   1980  C   ALA A 276      -1.308  -3.680  -1.528  1.00 91.63      A    C  
ATOM   1981  O   ALA A 276      -0.193  -3.271  -1.859  1.00 90.15      A    O  
ATOM   1982  CB  ALA A 276      -2.062  -4.408   0.803  1.00 90.18      A    C  
ATOM   1983  N   ASN A 277      -2.425  -3.129  -1.993  1.00 89.93      A    N  
ATOM   1984  CA  ASN A 277      -2.393  -1.970  -2.874  1.00 89.48      A    C  
ATOM   1985  C   ASN A 277      -1.596  -0.817  -2.238  1.00 89.35      A    C  
ATOM   1986  O   ASN A 277      -1.925  -0.354  -1.144  1.00 87.82      A    O  
ATOM   1987  CB  ASN A 277      -3.831  -1.559  -3.198  1.00 88.03      A    C  
ATOM   1988  CG  ASN A 277      -3.868  -0.446  -4.224  1.00 86.31      A    C  
ATOM   1989  ND2 ASN A 277      -3.770  -0.782  -5.488  1.00 76.79      A    N  
ATOM   1990  OD1 ASN A 277      -3.980   0.719  -3.904  1.00 76.61      A    O  
ATOM   1991  N   ILE A 278      -0.539  -0.400  -2.916  1.00 89.91      A    N  
ATOM   1992  CA  ILE A 278       0.370   0.626  -2.419  1.00 89.20      A    C  
ATOM   1993  C   ILE A 278      -0.296   1.995  -2.572  1.00 88.07      A    C  
ATOM   1994  O   ILE A 278      -0.587   2.435  -3.686  1.00 85.62      A    O  
ATOM   1995  CB  ILE A 278       1.738   0.554  -3.131  1.00 89.02      A    C  
ATOM   1996  CG1 ILE A 278       2.414  -0.811  -2.862  1.00 87.63      A    C  
ATOM   1997  CG2 ILE A 278       2.643   1.709  -2.663  1.00 87.56      A    C  
ATOM   1998  CD1 ILE A 278       3.750  -1.022  -3.579  1.00 82.52      A    C  
ATOM   1999  N   GLN A 279      -0.469   2.686  -1.451  1.00 86.37      A    N  
ATOM   2000  CA  GLN A 279      -0.965   4.056  -1.378  1.00 82.97      A    C  
ATOM   2001  C   GLN A 279       0.157   4.975  -0.891  1.00 81.59      A    C  
ATOM   2002  O   GLN A 279       0.200   5.374   0.266  1.00 76.34      A    O  
ATOM   2003  CB  GLN A 279      -2.211   4.126  -0.481  1.00 79.74      A    C  
ATOM   2004  CG  GLN A 279      -3.372   3.304  -1.033  1.00 72.49      A    C  
ATOM   2005  CD  GLN A 279      -4.689   3.611  -0.328  1.00 66.78      A    C  
ATOM   2006  NE2 GLN A 279      -5.735   2.866  -0.608  1.00 56.81      A    N  
ATOM   2007  OE1 GLN A 279      -4.819   4.530   0.446  1.00 59.20      A    O  
ATOM   2008  N   ALA A 280       1.082   5.277  -1.786  1.00 78.25      A    N  
ATOM   2009  CA  ALA A 280       2.256   6.077  -1.497  1.00 77.23      A    C  
ATOM   2010  C   ALA A 280       2.206   7.431  -2.231  1.00 77.63      A    C  
ATOM   2011  O   ALA A 280       1.520   7.554  -3.245  1.00 75.11      A    O  
ATOM   2012  CB  ALA A 280       3.490   5.257  -1.879  1.00 76.11      A    C  
ATOM   2013  N   PRO A 281       2.970   8.437  -1.765  1.00 71.74      A    N  
ATOM   2014  CA  PRO A 281       3.111   9.711  -2.465  1.00 69.19      A    C  
ATOM   2015  C   PRO A 281       3.743   9.563  -3.855  1.00 70.77      A    C  
ATOM   2016  O   PRO A 281       3.362  10.247  -4.797  1.00 67.65      A    O  
ATOM   2017  CB  PRO A 281       3.993  10.571  -1.551  1.00 66.13      A    C  
ATOM   2018  CG  PRO A 281       4.739   9.575  -0.675  1.00 63.71      A    C  
ATOM   2019  CD  PRO A 281       3.734   8.442  -0.528  1.00 65.53      A    C  
ATOM   2020  N   ASP A 282       4.701   8.661  -3.982  1.00 73.12      A    N  
ATOM   2021  CA  ASP A 282       5.388   8.350  -5.225  1.00 73.73      A    C  
ATOM   2022  C   ASP A 282       5.914   6.901  -5.210  1.00 77.46      A    C  
ATOM   2023  O   ASP A 282       5.990   6.246  -4.169  1.00 76.83      A    O  
ATOM   2024  CB  ASP A 282       6.506   9.372  -5.465  1.00 69.46      A    C  
ATOM   2025  CG  ASP A 282       7.609   9.232  -4.430  1.00 63.36      A    C  
ATOM   2026  OD1 ASP A 282       8.509   8.394  -4.676  1.00 58.89      A    O  
ATOM   2027  OD2 ASP A 282       7.534   9.889  -3.374  1.00 58.33      A    O1-
ATOM   2028  N   ALA A 283       6.260   6.384  -6.372  1.00 77.65      A    N  
ATOM   2029  CA  ALA A 283       6.750   5.019  -6.490  1.00 79.95      A    C  
ATOM   2030  C   ALA A 283       8.158   4.835  -5.908  1.00 81.80      A    C  
ATOM   2031  O   ALA A 283       8.491   3.751  -5.439  1.00 81.05      A    O  
ATOM   2032  CB  ALA A 283       6.707   4.613  -7.965  1.00 79.67      A    C  
ATOM   2033  N   ALA A 284       8.995   5.877  -5.933  1.00 79.18      A    N  
ATOM   2034  CA  ALA A 284      10.362   5.798  -5.450  1.00 78.17      A    C  
ATOM   2035  C   ALA A 284      10.418   5.647  -3.924  1.00 80.04      A    C  
ATOM   2036  O   ALA A 284      11.176   4.817  -3.418  1.00 79.21      A    O  
ATOM   2037  CB  ALA A 284      11.133   7.044  -5.922  1.00 74.80      A    C  
ATOM   2038  N   SER A 285       9.569   6.378  -3.181  1.00 80.08      A    N  
ATOM   2039  CA  SER A 285       9.436   6.215  -1.737  1.00 80.50      A    C  
ATOM   2040  C   SER A 285       8.905   4.824  -1.378  1.00 83.15      A    C  
ATOM   2041  O   SER A 285       9.477   4.171  -0.510  1.00 82.23      A    O  
ATOM   2042  CB  SER A 285       8.567   7.334  -1.139  1.00 77.59      A    C  
ATOM   2043  OG  SER A 285       7.311   7.406  -1.751  1.00 67.65      A    O  
ATOM   2044  N   ALA A 286       7.914   4.311  -2.113  1.00 85.19      A    N  
ATOM   2045  CA  ALA A 286       7.387   2.968  -1.913  1.00 86.80      A    C  
ATOM   2046  C   ALA A 286       8.434   1.865  -2.176  1.00 88.68      A    C  
ATOM   2047  O   ALA A 286       8.556   0.929  -1.397  1.00 88.05      A    O  
ATOM   2048  CB  ALA A 286       6.162   2.778  -2.811  1.00 86.58      A    C  
ATOM   2049  N   LEU A 287       9.216   1.997  -3.235  1.00 87.22      A    N  
ATOM   2050  CA  LEU A 287      10.265   1.033  -3.591  1.00 87.68      A    C  
ATOM   2051  C   LEU A 287      11.427   1.022  -2.595  1.00 88.60      A    C  
ATOM   2052  O   LEU A 287      12.102   0.002  -2.450  1.00 87.66      A    O  
ATOM   2053  CB  LEU A 287      10.788   1.375  -4.998  1.00 87.35      A    C  
ATOM   2054  CG  LEU A 287       9.849   0.935  -6.130  1.00 85.49      A    C  
ATOM   2055  CD1 LEU A 287      10.281   1.590  -7.444  1.00 81.82      A    C  
ATOM   2056  CD2 LEU A 287       9.868  -0.586  -6.326  1.00 81.90      A    C  
ATOM   2057  N   ASN A 288      11.662   2.131  -1.900  1.00 87.74      A    N  
ATOM   2058  CA  ASN A 288      12.773   2.286  -0.974  1.00 85.98      A    C  
ATOM   2059  C   ASN A 288      12.391   2.131   0.503  1.00 87.12      A    C  
ATOM   2060  O   ASN A 288      13.247   2.311   1.370  1.00 84.92      A    O  
ATOM   2061  CB  ASN A 288      13.453   3.633  -1.252  1.00 82.80      A    C  
ATOM   2062  CG  ASN A 288      14.258   3.602  -2.530  1.00 76.68      A    C  
ATOM   2063  ND2 ASN A 288      13.951   4.448  -3.493  1.00 65.82      A    N  
ATOM   2064  OD1 ASN A 288      15.192   2.834  -2.664  1.00 67.76      A    O  
ATOM   2065  N   VAL A 289      11.118   1.816   0.807  1.00 88.32      A    N  
ATOM   2066  CA  VAL A 289      10.674   1.616   2.188  1.00 89.51      A    C  
ATOM   2067  C   VAL A 289      11.372   0.399   2.797  1.00 90.54      A    C  
ATOM   2068  O   VAL A 289      11.638  -0.594   2.121  1.00 89.40      A    O  
ATOM   2069  CB  VAL A 289       9.138   1.525   2.251  1.00 88.52      A    C  
ATOM   2070  CG1 VAL A 289       8.581   0.151   1.896  1.00 79.10      A    C  
ATOM   2071  CG2 VAL A 289       8.640   1.911   3.647  1.00 79.53      A    C  
ATOM   2072  N   GLU A 290      11.702   0.481   4.088  1.00 90.47      A    N  
ATOM   2073  CA  GLU A 290      12.335  -0.632   4.782  1.00 90.88      A    C  
ATOM   2074  C   GLU A 290      11.297  -1.657   5.236  1.00 91.92      A    C  
ATOM   2075  O   GLU A 290      10.357  -1.343   5.965  1.00 90.62      A    O  
ATOM   2076  CB  GLU A 290      13.161  -0.152   5.973  1.00 88.73      A    C  
ATOM   2077  CG  GLU A 290      14.410   0.619   5.531  1.00 81.15      A    C  
ATOM   2078  CD  GLU A 290      15.320   1.009   6.712  1.00 74.83      A    C  
ATOM   2079  OE1 GLU A 290      16.385   1.588   6.422  1.00 65.75      A    O  
ATOM   2080  OE2 GLU A 290      14.960   0.717   7.879  1.00 66.15      A    O1-
ATOM   2081  N   LEU A 291      11.512  -2.905   4.841  1.00 92.23      A    N  
ATOM   2082  CA  LEU A 291      10.720  -4.060   5.224  1.00 92.62      A    C  
ATOM   2083  C   LEU A 291      11.536  -4.979   6.127  1.00 93.03      A    C  
ATOM   2084  O   LEU A 291      12.757  -5.048   6.020  1.00 91.33      A    O  
ATOM   2085  CB  LEU A 291      10.262  -4.812   3.964  1.00 92.13      A    C  
ATOM   2086  CG  LEU A 291       9.488  -3.972   2.939  1.00 92.13      A    C  
ATOM   2087  CD1 LEU A 291       9.226  -4.816   1.691  1.00 88.60      A    C  
ATOM   2088  CD2 LEU A 291       8.148  -3.498   3.495  1.00 88.17      A    C  
ATOM   2089  N   ASP A 292      10.856  -5.710   6.991  1.00 93.21      A    N  
ATOM   2090  CA  ASP A 292      11.469  -6.782   7.760  1.00 92.65      A    C  
ATOM   2091  C   ASP A 292      11.601  -8.045   6.891  1.00 93.13      A    C  
ATOM   2092  O   ASP A 292      10.609  -8.548   6.375  1.00 91.93      A    O  
ATOM   2093  CB  ASP A 292      10.640  -7.042   9.013  1.00 91.30      A    C  
ATOM   2094  CG  ASP A 292      11.441  -7.888   9.983  1.00 86.51      A    C  
ATOM   2095  OD1 ASP A 292      11.424  -9.121   9.806  1.00 77.51      A    O  
ATOM   2096  OD2 ASP A 292      12.116  -7.261  10.838  1.00 76.10      A    O1-
ATOM   2097  N   ALA A 293      12.814  -8.544   6.707  1.00 92.72      A    N  
ATOM   2098  CA  ALA A 293      13.069  -9.683   5.833  1.00 92.85      A    C  
ATOM   2099  C   ALA A 293      12.311 -10.944   6.267  1.00 93.14      A    C  
ATOM   2100  O   ALA A 293      11.810 -11.687   5.431  1.00 91.93      A    O  
ATOM   2101  CB  ALA A 293      14.578  -9.936   5.786  1.00 92.25      A    C  
ATOM   2102  N   LEU A 294      12.176 -11.164   7.581  1.00 91.58      A    N  
ATOM   2103  CA  LEU A 294      11.470 -12.317   8.131  1.00 90.67      A    C  
ATOM   2104  C   LEU A 294       9.960 -12.219   7.887  1.00 90.92      A    C  
ATOM   2105  O   LEU A 294       9.326 -13.214   7.528  1.00 89.79      A    O  
ATOM   2106  CB  LEU A 294      11.783 -12.449   9.633  1.00 89.46      A    C  
ATOM   2107  CG  LEU A 294      12.195 -13.877  10.012  1.00 84.17      A    C  
ATOM   2108  CD1 LEU A 294      13.687 -13.955  10.312  1.00 78.62      A    C  
ATOM   2109  CD2 LEU A 294      11.458 -14.354  11.261  1.00 77.60      A    C  
ATOM   2110  N   GLU A 295       9.370 -11.018   8.031  1.00 92.13      A    N  
ATOM   2111  CA  GLU A 295       7.954 -10.770   7.738  1.00 91.85      A    C  
ATOM   2112  C   GLU A 295       7.650 -10.948   6.251  1.00 92.76      A    C  
ATOM   2113  O   GLU A 295       6.640 -11.561   5.899  1.00 91.51      A    O  
ATOM   2114  CB  GLU A 295       7.558  -9.355   8.172  1.00 90.16      A    C  
ATOM   2115  CG  GLU A 295       7.435  -9.182   9.695  1.00 82.06      A    C  
ATOM   2116  CD  GLU A 295       6.191  -9.848  10.314  1.00 79.20      A    C  
ATOM   2117  OE1 GLU A 295       6.062  -9.747  11.549  1.00 71.07      A    O  
ATOM   2118  OE2 GLU A 295       5.352 -10.421   9.607  1.00 71.91      A    O1-
ATOM   2119  N   VAL A 296       8.519 -10.466   5.365  1.00 92.31      A    N  
ATOM   2120  CA  VAL A 296       8.361 -10.659   3.923  1.00 92.90      A    C  
ATOM   2121  C   VAL A 296       8.428 -12.145   3.571  1.00 93.44      A    C  
ATOM   2122  O   VAL A 296       7.583 -12.632   2.828  1.00 92.61      A    O  
ATOM   2123  CB  VAL A 296       9.400  -9.850   3.121  1.00 92.89      A    C  
ATOM   2124  CG1 VAL A 296       9.289 -10.116   1.612  1.00 88.58      A    C  
ATOM   2125  CG2 VAL A 296       9.199  -8.355   3.318  1.00 89.06      A    C  
ATOM   2126  N   LEU A 297       9.376 -12.871   4.143  1.00 92.01      A    N  
ATOM   2127  CA  LEU A 297       9.520 -14.313   3.939  1.00 91.78      A    C  
ATOM   2128  C   LEU A 297       8.262 -15.073   4.383  1.00 92.02      A    C  
ATOM   2129  O   LEU A 297       7.696 -15.850   3.618  1.00 91.21      A    O  
ATOM   2130  CB  LEU A 297      10.765 -14.791   4.714  1.00 91.11      A    C  
ATOM   2131  CG  LEU A 297      11.204 -16.218   4.332  1.00 87.85      A    C  
ATOM   2132  CD1 LEU A 297      12.165 -16.188   3.142  1.00 80.93      A    C  
ATOM   2133  CD2 LEU A 297      11.933 -16.894   5.489  1.00 80.14      A    C  
ATOM   2134  N   ALA A 298       7.782 -14.814   5.609  1.00 92.20      A    N  
ATOM   2135  CA  ALA A 298       6.602 -15.472   6.155  1.00 91.35      A    C  
ATOM   2136  C   ALA A 298       5.322 -15.114   5.380  1.00 91.71      A    C  
ATOM   2137  O   ALA A 298       4.499 -15.987   5.105  1.00 90.35      A    O  
ATOM   2138  CB  ALA A 298       6.476 -15.093   7.632  1.00 90.43      A    C  
ATOM   2139  N   THR A 299       5.174 -13.858   4.978  1.00 91.94      A    N  
ATOM   2140  CA  THR A 299       4.032 -13.405   4.178  1.00 91.96      A    C  
ATOM   2141  C   THR A 299       4.054 -14.037   2.787  1.00 92.24      A    C  
ATOM   2142  O   THR A 299       3.021 -14.511   2.335  1.00 91.14      A    O  
ATOM   2143  CB  THR A 299       3.984 -11.875   4.076  1.00 92.09      A    C  
ATOM   2144  CG2 THR A 299       2.704 -11.393   3.396  1.00 82.81      A    C  
ATOM   2145  OG1 THR A 299       3.987 -11.309   5.362  1.00 83.36      A    O  
ATOM   2146  N   ALA A 300       5.210 -14.132   2.145  1.00 92.36      A    N  
ATOM   2147  CA  ALA A 300       5.349 -14.817   0.865  1.00 92.30      A    C  
ATOM   2148  C   ALA A 300       4.934 -16.300   0.962  1.00 92.63      A    C  
ATOM   2149  O   ALA A 300       4.198 -16.785   0.108  1.00 91.47      A    O  
ATOM   2150  CB  ALA A 300       6.788 -14.669   0.367  1.00 92.76      A    C  
ATOM   2151  N   ILE A 301       5.327 -16.982   2.037  1.00 92.17      A    N  
ATOM   2152  CA  ILE A 301       4.891 -18.358   2.311  1.00 91.18      A    C  
ATOM   2153  C   ILE A 301       3.372 -18.403   2.498  1.00 90.75      A    C  
ATOM   2154  O   ILE A 301       2.718 -19.271   1.929  1.00 89.06      A    O  
ATOM   2155  CB  ILE A 301       5.646 -18.932   3.527  1.00 90.95      A    C  
ATOM   2156  CG1 ILE A 301       7.145 -19.109   3.194  1.00 89.53      A    C  
ATOM   2157  CG2 ILE A 301       5.053 -20.287   3.951  1.00 89.29      A    C  
ATOM   2158  CD1 ILE A 301       8.040 -19.279   4.436  1.00 84.25      A    C  
ATOM   2159  N   GLY A 302       2.794 -17.460   3.234  1.00 91.03      A    N  
ATOM   2160  CA  GLY A 302       1.351 -17.351   3.418  1.00 89.71      A    C  
ATOM   2161  C   GLY A 302       0.586 -17.157   2.105  1.00 90.30      A    C  
ATOM   2162  O   GLY A 302      -0.417 -17.825   1.876  1.00 88.86      A    O  
ATOM   2163  N   VAL A 303       1.090 -16.311   1.215  1.00 90.89      A    N  
ATOM   2164  CA  VAL A 303       0.510 -16.108  -0.125  1.00 90.34      A    C  
ATOM   2165  C   VAL A 303       0.641 -17.376  -0.973  1.00 90.20      A    C  
ATOM   2166  O   VAL A 303      -0.348 -17.832  -1.536  1.00 88.47      A    O  
ATOM   2167  CB  VAL A 303       1.147 -14.898  -0.836  1.00 90.40      A    C  
ATOM   2168  CG1 VAL A 303       0.605 -14.730  -2.262  1.00 84.95      A    C  
ATOM   2169  CG2 VAL A 303       0.850 -13.595  -0.098  1.00 86.00      A    C  
ATOM   2170  N   GLY A 304       1.825 -17.975  -1.005  1.00 89.89      A    N  
ATOM   2171  CA  GLY A 304       2.084 -19.168  -1.810  1.00 89.00      A    C  
ATOM   2172  C   GLY A 304       1.265 -20.391  -1.381  1.00 89.89      A    C  
ATOM   2173  O   GLY A 304       0.884 -21.197  -2.220  1.00 87.88      A    O  
ATOM   2174  N   THR A 305       0.958 -20.514  -0.096  1.00 89.54      A    N  
ATOM   2175  CA  THR A 305       0.197 -21.641   0.470  1.00 88.03      A    C  
ATOM   2176  C   THR A 305      -1.307 -21.395   0.534  1.00 87.45      A    C  
ATOM   2177  O   THR A 305      -2.064 -22.303   0.882  1.00 83.78      A    O  
ATOM   2178  CB  THR A 305       0.726 -22.031   1.849  1.00 87.22      A    C  
ATOM   2179  CG2 THR A 305       2.166 -22.522   1.772  1.00 78.85      A    C  
ATOM   2180  OG1 THR A 305       0.690 -20.952   2.743  1.00 79.30      A    O  
ATOM   2181  N   SER A 306      -1.770 -20.182   0.198  1.00 88.19      A    N  
ATOM   2182  CA  SER A 306      -3.181 -19.850   0.229  1.00 86.74      A    C  
ATOM   2183  C   SER A 306      -3.988 -20.625  -0.821  1.00 86.38      A    C  
ATOM   2184  O   SER A 306      -3.456 -21.098  -1.827  1.00 82.60      A    O  
ATOM   2185  CB  SER A 306      -3.386 -18.338   0.084  1.00 85.01      A    C  
ATOM   2186  OG  SER A 306      -3.168 -17.903  -1.241  1.00 74.43      A    O  
ATOM   2187  N   GLY A 307      -5.290 -20.803  -0.554  1.00 84.27      A    N  
ATOM   2188  CA  GLY A 307      -6.196 -21.521  -1.449  1.00 83.17      A    C  
ATOM   2189  C   GLY A 307      -6.073 -23.045  -1.399  1.00 84.22      A    C  
ATOM   2190  O   GLY A 307      -6.929 -23.738  -1.964  1.00 79.26      A    O  
ATOM   2191  N   HIS A 308      -5.097 -23.600  -0.690  1.00 83.64      A    N  
ATOM   2192  CA  HIS A 308      -4.921 -25.042  -0.551  1.00 83.26      A    C  
ATOM   2193  C   HIS A 308      -5.491 -25.554   0.775  1.00 83.96      A    C  
ATOM   2194  O   HIS A 308      -5.039 -25.183   1.856  1.00 81.89      A    O  
ATOM   2195  CB  HIS A 308      -3.446 -25.405  -0.743  1.00 82.48      A    C  
ATOM   2196  CG  HIS A 308      -2.947 -25.007  -2.103  1.00 82.33      A    C  
ATOM   2197  CD2 HIS A 308      -1.968 -24.097  -2.378  1.00 73.00      A    C  
ATOM   2198  ND1 HIS A 308      -3.445 -25.434  -3.323  1.00 73.48      A    N  
ATOM   2199  CE1 HIS A 308      -2.775 -24.805  -4.299  1.00 73.88      A    C  
ATOM   2200  NE2 HIS A 308      -1.865 -23.980  -3.762  1.00 74.72      A    N  
ATOM   2201  N   ALA A 309      -6.490 -26.431   0.689  1.00 83.11      A    N  
ATOM   2202  CA  ALA A 309      -7.092 -27.040   1.867  1.00 81.98      A    C  
ATOM   2203  C   ALA A 309      -6.247 -28.218   2.361  1.00 82.74      A    C  
ATOM   2204  O   ALA A 309      -5.989 -29.167   1.624  1.00 80.99      A    O  
ATOM   2205  CB  ALA A 309      -8.530 -27.456   1.541  1.00 79.32      A    C  
ATOM   2206  N   ILE A 310      -5.904 -28.201   3.643  1.00 82.65      A    N  
ATOM   2207  CA  ILE A 310      -5.151 -29.247   4.327  1.00 82.23      A    C  
ATOM   2208  C   ILE A 310      -6.023 -29.944   5.374  1.00 83.28      A    C  
ATOM   2209  O   ILE A 310      -7.001 -29.387   5.869  1.00 81.94      A    O  
ATOM   2210  CB  ILE A 310      -3.835 -28.695   4.919  1.00 80.03      A    C  
ATOM   2211  CG1 ILE A 310      -4.077 -27.548   5.922  1.00 72.01      A    C  
ATOM   2212  CG2 ILE A 310      -2.908 -28.273   3.769  1.00 69.79      A    C  
ATOM   2213  CD1 ILE A 310      -2.816 -27.094   6.666  1.00 65.01      A    C  
ATOM   2214  N   ALA A 311      -5.674 -31.173   5.722  1.00 82.12      A    N  
ATOM   2215  CA  ALA A 311      -6.319 -31.886   6.806  1.00 80.47      A    C  
ATOM   2216  C   ALA A 311      -5.859 -31.309   8.156  1.00 80.41      A    C  
ATOM   2217  O   ALA A 311      -4.677 -31.352   8.483  1.00 77.31      A    O  
ATOM   2218  CB  ALA A 311      -6.022 -33.383   6.678  1.00 78.09      A    C  
ATOM   2219  N   CYS A 312      -6.809 -30.827   8.949  1.00 82.36      A    N  
ATOM   2220  CA  CYS A 312      -6.554 -30.393  10.320  1.00 79.27      A    C  
ATOM   2221  C   CYS A 312      -6.735 -31.591  11.235  1.00 77.35      A    C  
ATOM   2222  O   CYS A 312      -7.744 -32.284  11.162  1.00 68.25      A    O  
ATOM   2223  CB  CYS A 312      -7.502 -29.239  10.670  1.00 76.47      A    C  
ATOM   2224  SG  CYS A 312      -7.268 -27.873   9.503  1.00 72.46      A    S  
ATOM   2225  N   GLY A 313      -5.783 -31.843  12.111  1.00 74.94      A    N  
ATOM   2226  CA  GLY A 313      -5.682 -33.090  12.884  1.00 73.08      A    C  
ATOM   2227  C   GLY A 313      -6.820 -33.412  13.863  1.00 76.18      A    C  
ATOM   2228  O   GLY A 313      -6.753 -34.433  14.532  1.00 68.71      A    O  
ATOM   2229  N   VAL A 314      -7.866 -32.599  13.961  1.00 77.71      A    N  
ATOM   2230  CA  VAL A 314      -9.033 -32.880  14.798  1.00 77.80      A    C  
ATOM   2231  C   VAL A 314     -10.036 -33.725  14.023  1.00 79.59      A    C  
ATOM   2232  O   VAL A 314     -10.568 -33.316  12.996  1.00 75.68      A    O  
ATOM   2233  CB  VAL A 314      -9.681 -31.604  15.347  1.00 74.17      A    C  
ATOM   2234  CG1 VAL A 314     -10.849 -31.937  16.263  1.00 67.61      A    C  
ATOM   2235  CG2 VAL A 314      -8.664 -30.810  16.169  1.00 69.40      A    C  
ATOM   2236  N   ALA A 315     -10.331 -34.909  14.565  1.00 79.26      A    N  
ATOM   2237  CA  ALA A 315     -11.407 -35.768  14.128  1.00 78.02      A    C  
ATOM   2238  C   ALA A 315     -12.277 -36.132  15.327  1.00 80.28      A    C  
ATOM   2239  O   ALA A 315     -11.764 -36.508  16.381  1.00 74.79      A    O  
ATOM   2240  CB  ALA A 315     -10.815 -37.010  13.442  1.00 71.89      A    C  
ATOM   2241  N   VAL A 316     -13.590 -36.073  15.159  1.00 79.82      A    N  
ATOM   2242  CA  VAL A 316     -14.564 -36.529  16.158  1.00 80.51      A    C  
ATOM   2243  C   VAL A 316     -15.172 -37.824  15.630  1.00 81.91      A    C  
ATOM   2244  O   VAL A 316     -16.038 -37.766  14.757  1.00 80.10      A    O  
ATOM   2245  CB  VAL A 316     -15.627 -35.457  16.443  1.00 78.79      A    C  
ATOM   2246  CG1 VAL A 316     -16.604 -35.952  17.508  1.00 72.63      A    C  
ATOM   2247  CG2 VAL A 316     -14.978 -34.169  16.959  1.00 74.15      A    C  
ATOM   2248  N   PRO A 317     -14.741 -39.008  16.114  1.00 79.44      A    N  
ATOM   2249  CA  PRO A 317     -15.091 -40.290  15.490  1.00 77.82      A    C  
ATOM   2250  C   PRO A 317     -16.595 -40.557  15.395  1.00 78.45      A    C  
ATOM   2251  O   PRO A 317     -17.040 -41.233  14.471  1.00 73.76      A    O  
ATOM   2252  CB  PRO A 317     -14.405 -41.355  16.345  1.00 74.83      A    C  
ATOM   2253  CG  PRO A 317     -13.224 -40.619  16.964  1.00 73.85      A    C  
ATOM   2254  CD  PRO A 317     -13.758 -39.208  17.165  1.00 76.85      A    C  
ATOM   2255  N   LEU A 318     -17.380 -40.039  16.347  1.00 80.76      A    N  
ATOM   2256  CA  LEU A 318     -18.825 -40.221  16.363  1.00 80.75      A    C  
ATOM   2257  C   LEU A 318     -19.530 -39.391  15.276  1.00 82.30      A    C  
ATOM   2258  O   LEU A 318     -20.522 -39.847  14.713  1.00 77.95      A    O  
ATOM   2259  CB  LEU A 318     -19.354 -39.867  17.767  1.00 77.98      A    C  
ATOM   2260  CG  LEU A 318     -20.774 -40.404  18.021  1.00 71.95      A    C  
ATOM   2261  CD1 LEU A 318     -20.740 -41.869  18.441  1.00 65.94      A    C  
ATOM   2262  CD2 LEU A 318     -21.461 -39.615  19.129  1.00 65.68      A    C  
ATOM   2263  N   LEU A 319     -19.024 -38.192  15.000  1.00 83.05      A    N  
ATOM   2264  CA  LEU A 319     -19.649 -37.219  14.101  1.00 82.91      A    C  
ATOM   2265  C   LEU A 319     -18.961 -37.102  12.746  1.00 84.36      A    C  
ATOM   2266  O   LEU A 319     -19.537 -36.557  11.807  1.00 81.40      A    O  
ATOM   2267  CB  LEU A 319     -19.662 -35.840  14.795  1.00 81.29      A    C  
ATOM   2268  CG  LEU A 319     -20.544 -35.753  16.055  1.00 79.90      A    C  
ATOM   2269  CD1 LEU A 319     -20.404 -34.362  16.659  1.00 75.07      A    C  
ATOM   2270  CD2 LEU A 319     -22.015 -35.981  15.742  1.00 75.15      A    C  
ATOM   2271  N   MET A 320     -17.724 -37.571  12.618  1.00 83.18      A    N  
ATOM   2272  CA  MET A 320     -16.897 -37.344  11.436  1.00 82.21      A    C  
ATOM   2273  C   MET A 320     -16.244 -38.636  10.968  1.00 81.82      A    C  
ATOM   2274  O   MET A 320     -15.681 -39.388  11.758  1.00 78.71      A    O  
ATOM   2275  CB  MET A 320     -15.840 -36.279  11.734  1.00 80.42      A    C  
ATOM   2276  CG  MET A 320     -16.433 -34.933  12.152  1.00 77.81      A    C  
ATOM   2277  SD  MET A 320     -15.209 -33.664  12.592  1.00 76.84      A    S  
ATOM   2278  CE  MET A 320     -14.381 -33.450  10.997  1.00 65.43      A    C  
ATOM   2279  N   SER A 321     -16.254 -38.850   9.659  1.00 80.86      A    N  
ATOM   2280  CA  SER A 321     -15.560 -39.976   9.016  1.00 78.20      A    C  
ATOM   2281  C   SER A 321     -14.077 -39.697   8.732  1.00 78.80      A    C  
ATOM   2282  O   SER A 321     -13.346 -40.600   8.333  1.00 72.02      A    O  
ATOM   2283  CB  SER A 321     -16.288 -40.349   7.721  1.00 74.47      A    C  
ATOM   2284  OG  SER A 321     -16.416 -39.226   6.874  1.00 66.85      A    O  
ATOM   2285  N   GLY A 322     -13.642 -38.452   8.903  1.00 79.11      A    N  
ATOM   2286  CA  GLY A 322     -12.276 -38.006   8.667  1.00 79.42      A    C  
ATOM   2287  C   GLY A 322     -12.003 -36.678   9.372  1.00 81.97      A    C  
ATOM   2288  O   GLY A 322     -12.929 -36.105   9.943  1.00 78.90      A    O  
ATOM   2289  N   PRO A 323     -10.764 -36.201   9.338  1.00 83.07      A    N  
ATOM   2290  CA  PRO A 323     -10.416 -34.950   9.993  1.00 83.24      A    C  
ATOM   2291  C   PRO A 323     -11.110 -33.763   9.325  1.00 84.95      A    C  
ATOM   2292  O   PRO A 323     -11.480 -33.803   8.144  1.00 82.70      A    O  
ATOM   2293  CB  PRO A 323      -8.888 -34.864   9.901  1.00 80.06      A    C  
ATOM   2294  CG  PRO A 323      -8.572 -35.644   8.628  1.00 77.19      A    C  
ATOM   2295  CD  PRO A 323      -9.621 -36.757   8.644  1.00 80.39      A    C  
ATOM   2296  N   ALA A 324     -11.238 -32.687  10.080  1.00 85.61      A    N  
ATOM   2297  CA  ALA A 324     -11.603 -31.398   9.529  1.00 86.45      A    C  
ATOM   2298  C   ALA A 324     -10.562 -30.938   8.489  1.00 86.99      A    C  
ATOM   2299  O   ALA A 324      -9.397 -31.339   8.532  1.00 84.48      A    O  
ATOM   2300  CB  ALA A 324     -11.756 -30.387  10.666  1.00 85.65      A    C  
ATOM   2301  N   ARG A 325     -10.957 -30.071   7.558  1.00 87.96      A    N  
ATOM   2302  CA  ARG A 325     -10.058 -29.425   6.610  1.00 88.33      A    C  
ATOM   2303  C   ARG A 325      -9.969 -27.938   6.908  1.00 88.69      A    C  
ATOM   2304  O   ARG A 325     -10.980 -27.327   7.212  1.00 87.45      A    O  
ATOM   2305  CB  ARG A 325     -10.497 -29.694   5.167  1.00 87.02      A    C  
ATOM   2306  CG  ARG A 325     -10.391 -31.187   4.807  1.00 83.20      A    C  
ATOM   2307  CD  ARG A 325     -10.669 -31.426   3.317  1.00 80.99      A    C  
ATOM   2308  NE  ARG A 325     -12.045 -31.069   2.959  1.00 74.12      A    N  
ATOM   2309  CZ  ARG A 325     -12.465 -30.625   1.779  1.00 69.08      A    C  
ATOM   2310  NH1 ARG A 325     -11.667 -30.519   0.754  1.00 62.79      A    N1+
ATOM   2311  NH2 ARG A 325     -13.702 -30.274   1.628  1.00 61.09      A    N  
ATOM   2312  N   CYS A 326      -8.786 -27.398   6.789  1.00 87.86      A    N  
ATOM   2313  CA  CYS A 326      -8.525 -25.981   6.969  1.00 87.01      A    C  
ATOM   2314  C   CYS A 326      -7.847 -25.425   5.725  1.00 87.28      A    C  
ATOM   2315  O   CYS A 326      -7.052 -26.110   5.093  1.00 84.23      A    O  
ATOM   2316  CB  CYS A 326      -7.674 -25.737   8.222  1.00 85.08      A    C  
ATOM   2317  SG  CYS A 326      -8.225 -26.588   9.730  1.00 78.21      A    S  
ATOM   2318  N   SER A 327      -8.164 -24.196   5.377  1.00 88.32      A    N  
ATOM   2319  CA  SER A 327      -7.519 -23.481   4.283  1.00 88.08      A    C  
ATOM   2320  C   SER A 327      -7.367 -22.012   4.643  1.00 88.65      A    C  
ATOM   2321  O   SER A 327      -8.231 -21.441   5.303  1.00 87.03      A    O  
ATOM   2322  CB  SER A 327      -8.333 -23.616   3.004  1.00 86.64      A    C  
ATOM   2323  OG  SER A 327      -7.621 -23.102   1.898  1.00 77.60      A    O  
ATOM   2324  N   VAL A 328      -6.297 -21.407   4.161  1.00 87.32      A    N  
ATOM   2325  CA  VAL A 328      -6.200 -19.954   4.091  1.00 86.61      A    C  
ATOM   2326  C   VAL A 328      -6.871 -19.535   2.785  1.00 86.77      A    C  
ATOM   2327  O   VAL A 328      -6.320 -19.754   1.714  1.00 85.08      A    O  
ATOM   2328  CB  VAL A 328      -4.741 -19.494   4.170  1.00 85.40      A    C  
ATOM   2329  CG1 VAL A 328      -4.642 -17.979   4.041  1.00 80.25      A    C  
ATOM   2330  CG2 VAL A 328      -4.123 -19.899   5.511  1.00 81.67      A    C  
ATOM   2331  N   VAL A 329      -8.104 -19.011   2.869  1.00 87.64      A    N  
ATOM   2332  CA  VAL A 329      -8.876 -18.625   1.671  1.00 86.45      A    C  
ATOM   2333  C   VAL A 329      -8.421 -17.286   1.097  1.00 85.88      A    C  
ATOM   2334  O   VAL A 329      -8.484 -17.090  -0.108  1.00 81.90      A    O  
ATOM   2335  CB  VAL A 329     -10.392 -18.618   1.925  1.00 85.32      A    C  
ATOM   2336  CG1 VAL A 329     -10.898 -20.046   2.159  1.00 77.59      A    C  
ATOM   2337  CG2 VAL A 329     -10.809 -17.764   3.125  1.00 80.02      A    C  
ATOM   2338  N   GLU A 330      -7.937 -16.412   1.964  1.00 87.93      A    N  
ATOM   2339  CA  GLU A 330      -7.330 -15.142   1.580  1.00 87.21      A    C  
ATOM   2340  C   GLU A 330      -5.972 -15.012   2.275  1.00 88.46      A    C  
ATOM   2341  O   GLU A 330      -5.908 -15.100   3.513  1.00 87.52      A    O  
ATOM   2342  CB  GLU A 330      -8.246 -13.978   1.970  1.00 85.43      A    C  
ATOM   2343  CG  GLU A 330      -9.401 -13.766   0.987  1.00 79.78      A    C  
ATOM   2344  CD  GLU A 330      -8.965 -13.207  -0.376  1.00 76.59      A    C  
ATOM   2345  OE1 GLU A 330      -9.809 -13.202  -1.292  1.00 67.11      A    O  
ATOM   2346  OE2 GLU A 330      -7.795 -12.781  -0.506  1.00 68.07      A    O1-
ATOM   2347  N   PRO A 331      -4.890 -14.806   1.524  1.00 88.47      A    N  
ATOM   2348  CA  PRO A 331      -3.561 -14.707   2.093  1.00 88.48      A    C  
ATOM   2349  C   PRO A 331      -3.366 -13.395   2.879  1.00 89.92      A    C  
ATOM   2350  O   PRO A 331      -4.134 -12.441   2.695  1.00 88.00      A    O  
ATOM   2351  CB  PRO A 331      -2.608 -14.803   0.896  1.00 85.57      A    C  
ATOM   2352  CG  PRO A 331      -3.422 -14.226  -0.247  1.00 84.44      A    C  
ATOM   2353  CD  PRO A 331      -4.840 -14.663   0.086  1.00 86.91      A    C  
ATOM   2354  N   PRO A 332      -2.345 -13.317   3.733  1.00 89.65      A    N  
ATOM   2355  CA  PRO A 332      -1.938 -12.052   4.325  1.00 90.00      A    C  
ATOM   2356  C   PRO A 332      -1.363 -11.115   3.254  1.00 90.92      A    C  
ATOM   2357  O   PRO A 332      -0.969 -11.549   2.171  1.00 88.49      A    O  
ATOM   2358  CB  PRO A 332      -0.895 -12.430   5.381  1.00 88.56      A    C  
ATOM   2359  CG  PRO A 332      -0.222 -13.660   4.768  1.00 87.58      A    C  
ATOM   2360  CD  PRO A 332      -1.375 -14.353   4.046  1.00 89.80      A    C  
ATOM   2361  N   SER A 333      -1.306  -9.831   3.564  1.00 91.70      A    N  
ATOM   2362  CA  SER A 333      -0.642  -8.839   2.714  1.00 92.23      A    C  
ATOM   2363  C   SER A 333       0.007  -7.755   3.569  1.00 92.80      A    C  
ATOM   2364  O   SER A 333      -0.596  -7.268   4.515  1.00 90.82      A    O  
ATOM   2365  CB  SER A 333      -1.633  -8.201   1.732  1.00 90.00      A    C  
ATOM   2366  OG  SER A 333      -2.076  -9.139   0.779  1.00 79.16      A    O  
ATOM   2367  N   ILE A 334       1.219  -7.375   3.207  1.00 93.22      A    N  
ATOM   2368  CA  ILE A 334       1.959  -6.270   3.825  1.00 93.63      A    C  
ATOM   2369  C   ILE A 334       1.459  -4.950   3.230  1.00 93.78      A    C  
ATOM   2370  O   ILE A 334       1.326  -4.828   2.014  1.00 91.98      A    O  
ATOM   2371  CB  ILE A 334       3.476  -6.467   3.619  1.00 93.09      A    C  
ATOM   2372  CG1 ILE A 334       3.959  -7.719   4.385  1.00 90.43      A    C  
ATOM   2373  CG2 ILE A 334       4.265  -5.226   4.077  1.00 90.94      A    C  
ATOM   2374  CD1 ILE A 334       5.381  -8.154   4.031  1.00 85.22      A    C  
ATOM   2375  N   ALA A 335       1.217  -3.956   4.078  1.00 94.20      A    N  
ATOM   2376  CA  ALA A 335       0.885  -2.613   3.631  1.00 93.81      A    C  
ATOM   2377  C   ALA A 335       2.149  -1.771   3.446  1.00 93.97      A    C  
ATOM   2378  O   ALA A 335       3.031  -1.757   4.304  1.00 92.72      A    O  
ATOM   2379  CB  ALA A 335      -0.071  -1.953   4.622  1.00 92.82      A    C  
ATOM   2380  N   ILE A 336       2.184  -1.023   2.357  1.00 93.55      A    N  
ATOM   2381  CA  ILE A 336       3.166   0.028   2.096  1.00 92.86      A    C  
ATOM   2382  C   ILE A 336       2.385   1.274   1.673  1.00 91.99      A    C  
ATOM   2383  O   ILE A 336       1.619   1.229   0.721  1.00 89.29      A    O  
ATOM   2384  CB  ILE A 336       4.163  -0.395   0.999  1.00 92.28      A    C  
ATOM   2385  CG1 ILE A 336       4.958  -1.650   1.426  1.00 90.00      A    C  
ATOM   2386  CG2 ILE A 336       5.122   0.767   0.677  1.00 90.85      A    C  
ATOM   2387  CD1 ILE A 336       5.858  -2.221   0.316  1.00 86.34      A    C  
ATOM   2388  N   GLY A 337       2.581   2.377   2.383  1.00 90.47      A    N  
ATOM   2389  CA  GLY A 337       1.944   3.637   2.029  1.00 89.25      A    C  
ATOM   2390  C   GLY A 337       1.796   4.610   3.187  1.00 89.87      A    C  
ATOM   2391  O   GLY A 337       2.376   4.442   4.260  1.00 87.73      A    O  
ATOM   2392  N   GLY A 338       1.023   5.671   2.934  1.00 86.42      A    N  
ATOM   2393  CA  GLY A 338       0.651   6.659   3.934  1.00 85.40      A    C  
ATOM   2394  C   GLY A 338      -0.689   6.341   4.608  1.00 86.91      A    C  
ATOM   2395  O   GLY A 338      -1.081   5.180   4.749  1.00 85.14      A    O  
ATOM   2396  N   VAL A 339      -1.408   7.392   5.014  1.00 84.15      A    N  
ATOM   2397  CA  VAL A 339      -2.751   7.266   5.595  1.00 82.40      A    C  
ATOM   2398  C   VAL A 339      -3.681   6.531   4.622  1.00 81.83      A    C  
ATOM   2399  O   VAL A 339      -3.710   6.833   3.430  1.00 78.02      A    O  
ATOM   2400  CB  VAL A 339      -3.316   8.652   5.958  1.00 79.78      A    C  
ATOM   2401  CG1 VAL A 339      -4.730   8.557   6.537  1.00 73.58      A    C  
ATOM   2402  CG2 VAL A 339      -2.434   9.332   7.012  1.00 73.32      A    C  
ATOM   2403  N   GLY A 340      -4.420   5.565   5.140  1.00 84.24      A    N  
ATOM   2404  CA  GLY A 340      -5.303   4.690   4.367  1.00 83.80      A    C  
ATOM   2405  C   GLY A 340      -4.661   3.375   3.909  1.00 85.98      A    C  
ATOM   2406  O   GLY A 340      -5.389   2.462   3.530  1.00 83.97      A    O  
ATOM   2407  N   ALA A 341      -3.336   3.240   3.969  1.00 88.55      A    N  
ATOM   2408  CA  ALA A 341      -2.668   1.987   3.636  1.00 89.46      A    C  
ATOM   2409  C   ALA A 341      -3.147   0.856   4.567  1.00 90.87      A    C  
ATOM   2410  O   ALA A 341      -3.146   1.002   5.786  1.00 90.17      A    O  
ATOM   2411  CB  ALA A 341      -1.151   2.164   3.701  1.00 88.64      A    C  
ATOM   2412  N   THR A 342      -3.561  -0.254   3.978  1.00 90.23      A    N  
ATOM   2413  CA  THR A 342      -4.211  -1.355   4.699  1.00 90.66      A    C  
ATOM   2414  C   THR A 342      -3.440  -2.656   4.513  1.00 91.30      A    C  
ATOM   2415  O   THR A 342      -3.193  -3.088   3.389  1.00 90.16      A    O  
ATOM   2416  CB  THR A 342      -5.675  -1.501   4.257  1.00 89.49      A    C  
ATOM   2417  CG2 THR A 342      -6.415  -2.594   5.031  1.00 79.33      A    C  
ATOM   2418  OG1 THR A 342      -6.369  -0.306   4.513  1.00 79.69      A    O  
ATOM   2419  N   ALA A 343      -3.085  -3.305   5.622  1.00 92.04      A    N  
ATOM   2420  CA  ALA A 343      -2.523  -4.648   5.668  1.00 92.00      A    C  
ATOM   2421  C   ALA A 343      -3.594  -5.664   6.060  1.00 92.54      A    C  
ATOM   2422  O   ALA A 343      -4.514  -5.347   6.805  1.00 91.49      A    O  
ATOM   2423  CB  ALA A 343      -1.353  -4.682   6.661  1.00 91.43      A    C  
ATOM   2424  N   TYR A 344      -3.454  -6.902   5.605  1.00 91.99      A    N  
ATOM   2425  CA  TYR A 344      -4.411  -7.965   5.853  1.00 91.36      A    C  
ATOM   2426  C   TYR A 344      -3.759  -9.155   6.569  1.00 91.31      A    C  
ATOM   2427  O   TYR A 344      -2.633  -9.535   6.254  1.00 90.44      A    O  
ATOM   2428  CB  TYR A 344      -5.061  -8.395   4.533  1.00 90.41      A    C  
ATOM   2429  CG  TYR A 344      -5.805  -7.284   3.828  1.00 90.41      A    C  
ATOM   2430  CD1 TYR A 344      -7.147  -6.999   4.149  1.00 86.77      A    C  
ATOM   2431  CD2 TYR A 344      -5.155  -6.508   2.846  1.00 87.12      A    C  
ATOM   2432  CE1 TYR A 344      -7.836  -5.968   3.507  1.00 85.67      A    C  
ATOM   2433  CE2 TYR A 344      -5.839  -5.467   2.192  1.00 85.68      A    C  
ATOM   2434  CZ  TYR A 344      -7.175  -5.197   2.532  1.00 87.55      A    C  
ATOM   2435  OH  TYR A 344      -7.843  -4.176   1.903  1.00 85.04      A    O  
ATOM   2436  N   THR A 345      -4.495  -9.769   7.489  1.00 89.88      A    N  
ATOM   2437  CA  THR A 345      -4.118 -11.058   8.075  1.00 88.76      A    C  
ATOM   2438  C   THR A 345      -4.466 -12.199   7.116  1.00 88.87      A    C  
ATOM   2439  O   THR A 345      -5.224 -12.018   6.162  1.00 86.71      A    O  
ATOM   2440  CB  THR A 345      -4.809 -11.308   9.429  1.00 87.95      A    C  
ATOM   2441  CG2 THR A 345      -4.660 -10.150  10.402  1.00 80.51      A    C  
ATOM   2442  OG1 THR A 345      -6.182 -11.563   9.266  1.00 79.42      A    O  
ATOM   2443  N   SER A 346      -3.997 -13.407   7.391  1.00 87.47      A    N  
ATOM   2444  CA  SER A 346      -4.579 -14.598   6.769  1.00 87.30      A    C  
ATOM   2445  C   SER A 346      -6.051 -14.746   7.154  1.00 87.91      A    C  
ATOM   2446  O   SER A 346      -6.404 -14.619   8.325  1.00 85.95      A    O  
ATOM   2447  CB  SER A 346      -3.822 -15.856   7.201  1.00 86.10      A    C  
ATOM   2448  OG  SER A 346      -2.463 -15.716   6.880  1.00 75.31      A    O  
ATOM   2449  N   GLN A 347      -6.913 -15.064   6.187  1.00 87.92      A    N  
ATOM   2450  CA  GLN A 347      -8.283 -15.489   6.438  1.00 87.06      A    C  
ATOM   2451  C   GLN A 347      -8.325 -17.010   6.463  1.00 87.47      A    C  
ATOM   2452  O   GLN A 347      -8.184 -17.663   5.433  1.00 86.84      A    O  
ATOM   2453  CB  GLN A 347      -9.227 -14.876   5.395  1.00 85.53      A    C  
ATOM   2454  CG  GLN A 347     -10.686 -15.279   5.640  1.00 77.73      A    C  
ATOM   2455  CD  GLN A 347     -11.651 -14.643   4.630  1.00 73.87      A    C  
ATOM   2456  NE2 GLN A 347     -12.921 -14.957   4.685  1.00 63.49      A    N  
ATOM   2457  OE1 GLN A 347     -11.278 -13.845   3.791  1.00 66.43      A    O  
ATOM   2458  N   ILE A 348      -8.521 -17.578   7.645  1.00 87.95      A    N  
ATOM   2459  CA  ILE A 348      -8.536 -19.024   7.849  1.00 87.97      A    C  
ATOM   2460  C   ILE A 348      -9.978 -19.505   7.873  1.00 88.20      A    C  
ATOM   2461  O   ILE A 348     -10.773 -19.063   8.699  1.00 87.45      A    O  
ATOM   2462  CB  ILE A 348      -7.756 -19.424   9.120  1.00 87.36      A    C  
ATOM   2463  CG1 ILE A 348      -6.288 -18.924   9.027  1.00 84.13      A    C  
ATOM   2464  CG2 ILE A 348      -7.810 -20.946   9.311  1.00 84.07      A    C  
ATOM   2465  CD1 ILE A 348      -5.461 -19.153  10.299  1.00 78.00      A    C  
ATOM   2466  N   ARG A 349     -10.292 -20.455   6.999  1.00 90.35      A    N  
ATOM   2467  CA  ARG A 349     -11.572 -21.156   6.949  1.00 90.34      A    C  
ATOM   2468  C   ARG A 349     -11.387 -22.616   7.320  1.00 90.16      A    C  
ATOM   2469  O   ARG A 349     -10.450 -23.274   6.872  1.00 88.52      A    O  
ATOM   2470  CB  ARG A 349     -12.202 -20.969   5.561  1.00 89.48      A    C  
ATOM   2471  CG  ARG A 349     -13.611 -21.588   5.484  1.00 87.21      A    C  
ATOM   2472  CD  ARG A 349     -14.307 -21.210   4.168  1.00 87.19      A    C  
ATOM   2473  NE  ARG A 349     -14.651 -19.788   4.136  1.00 85.56      A    N  
ATOM   2474  CZ  ARG A 349     -14.923 -19.036   3.079  1.00 86.77      A    C  
ATOM   2475  NH1 ARG A 349     -14.981 -19.521   1.873  1.00 78.18      A    N1+
ATOM   2476  NH2 ARG A 349     -15.137 -17.768   3.238  1.00 80.74      A    N  
ATOM   2477  N   VAL A 350     -12.324 -23.129   8.106  1.00 89.58      A    N  
ATOM   2478  CA  VAL A 350     -12.394 -24.530   8.505  1.00 89.28      A    C  
ATOM   2479  C   VAL A 350     -13.681 -25.137   7.989  1.00 89.75      A    C  
ATOM   2480  O   VAL A 350     -14.734 -24.523   8.073  1.00 89.00      A    O  
ATOM   2481  CB  VAL A 350     -12.291 -24.660  10.028  1.00 88.29      A    C  
ATOM   2482  CG1 VAL A 350     -12.486 -26.106  10.464  1.00 80.73      A    C  
ATOM   2483  CG2 VAL A 350     -10.928 -24.160  10.526  1.00 82.24      A    C  
ATOM   2484  N   HIS A 351     -13.610 -26.370   7.489  1.00 90.60      A    N  
ATOM   2485  CA  HIS A 351     -14.773 -27.157   7.108  1.00 90.17      A    C  
ATOM   2486  C   HIS A 351     -14.742 -28.537   7.755  1.00 89.92      A    C  
ATOM   2487  O   HIS A 351     -13.754 -29.266   7.657  1.00 88.85      A    O  
ATOM   2488  CB  HIS A 351     -14.857 -27.253   5.591  1.00 89.73      A    C  
ATOM   2489  CG  HIS A 351     -16.086 -27.986   5.139  1.00 89.35      A    C  
ATOM   2490  CD2 HIS A 351     -16.160 -29.262   4.638  1.00 78.46      A    C  
ATOM   2491  ND1 HIS A 351     -17.379 -27.511   5.182  1.00 77.95      A    N  
ATOM   2492  CE1 HIS A 351     -18.193 -28.458   4.712  1.00 80.85      A    C  
ATOM   2493  NE2 HIS A 351     -17.490 -29.539   4.368  1.00 82.67      A    N  
ATOM   2494  N   ALA A 352     -15.856 -28.919   8.376  1.00 89.60      A    N  
ATOM   2495  CA  ALA A 352     -16.049 -30.216   8.995  1.00 89.19      A    C  
ATOM   2496  C   ALA A 352     -17.431 -30.772   8.615  1.00 89.50      A    C  
ATOM   2497  O   ALA A 352     -18.448 -30.247   9.064  1.00 87.66      A    O  
ATOM   2498  CB  ALA A 352     -15.872 -30.066  10.508  1.00 87.95      A    C  
ATOM   2499  N   PRO A 353     -17.502 -31.835   7.795  1.00 88.77      A    N  
ATOM   2500  CA  PRO A 353     -18.759 -32.508   7.507  1.00 87.59      A    C  
ATOM   2501  C   PRO A 353     -19.140 -33.406   8.694  1.00 88.18      A    C  
ATOM   2502  O   PRO A 353     -18.537 -34.458   8.903  1.00 84.96      A    O  
ATOM   2503  CB  PRO A 353     -18.495 -33.281   6.213  1.00 85.21      A    C  
ATOM   2504  CG  PRO A 353     -17.000 -33.609   6.275  1.00 82.43      A    C  
ATOM   2505  CD  PRO A 353     -16.405 -32.435   7.053  1.00 86.15      A    C  
ATOM   2506  N   LEU A 354     -20.156 -33.003   9.453  1.00 88.30      A    N  
ATOM   2507  CA  LEU A 354     -20.664 -33.744  10.599  1.00 88.14      A    C  
ATOM   2508  C   LEU A 354     -21.796 -34.666  10.148  1.00 88.50      A    C  
ATOM   2509  O   LEU A 354     -22.775 -34.205   9.564  1.00 86.79      A    O  
ATOM   2510  CB  LEU A 354     -21.152 -32.779  11.687  1.00 87.47      A    C  
ATOM   2511  CG  LEU A 354     -20.125 -31.717  12.117  1.00 86.37      A    C  
ATOM   2512  CD1 LEU A 354     -20.749 -30.795  13.158  1.00 80.99      A    C  
ATOM   2513  CD2 LEU A 354     -18.869 -32.342  12.713  1.00 81.34      A    C  
ATOM   2514  N   ARG A 355     -21.663 -35.958  10.434  1.00 88.39      A    N  
ATOM   2515  CA  ARG A 355     -22.694 -36.961  10.142  1.00 88.23      A    C  
ATOM   2516  C   ARG A 355     -22.859 -37.920  11.299  1.00 87.97      A    C  
ATOM   2517  O   ARG A 355     -21.899 -38.513  11.771  1.00 84.57      A    O  
ATOM   2518  CB  ARG A 355     -22.360 -37.723   8.853  1.00 85.59      A    C  
ATOM   2519  CG  ARG A 355     -22.799 -36.941   7.629  1.00 76.34      A    C  
ATOM   2520  CD  ARG A 355     -22.567 -37.764   6.366  1.00 73.73      A    C  
ATOM   2521  NE  ARG A 355     -23.178 -37.103   5.208  1.00 63.43      A    N  
ATOM   2522  CZ  ARG A 355     -23.029 -37.427   3.932  1.00 55.72      A    C  
ATOM   2523  NH1 ARG A 355     -22.251 -38.411   3.570  1.00 50.34      A    N1+
ATOM   2524  NH2 ARG A 355     -23.664 -36.750   3.046  1.00 47.51      A    N  
ATOM   2525  N   LEU A 356     -24.123 -38.115  11.681  1.00 87.08      A    N  
ATOM   2526  CA  LEU A 356     -24.517 -39.123  12.639  1.00 86.74      A    C  
ATOM   2527  C   LEU A 356     -25.897 -39.641  12.257  1.00 87.28      A    C  
ATOM   2528  O   LEU A 356     -26.820 -38.865  12.060  1.00 84.40      A    O  
ATOM   2529  CB  LEU A 356     -24.508 -38.508  14.044  1.00 85.04      A    C  
ATOM   2530  CG  LEU A 356     -24.905 -39.471  15.168  1.00 82.65      A    C  
ATOM   2531  CD1 LEU A 356     -23.863 -40.565  15.371  1.00 75.66      A    C  
ATOM   2532  CD2 LEU A 356     -25.061 -38.706  16.473  1.00 75.63      A    C  
ATOM   2533  N   ASP A 357     -26.033 -40.961  12.210  1.00 86.52      A    N  
ATOM   2534  CA  ASP A 357     -27.324 -41.621  12.085  1.00 84.50      A    C  
ATOM   2535  C   ASP A 357     -27.415 -42.667  13.196  1.00 84.00      A    C  
ATOM   2536  O   ASP A 357     -26.765 -43.713  13.141  1.00 78.36      A    O  
ATOM   2537  CB  ASP A 357     -27.483 -42.194  10.669  1.00 81.19      A    C  
ATOM   2538  CG  ASP A 357     -28.842 -42.829  10.433  1.00 75.12      A    C  
ATOM   2539  OD1 ASP A 357     -29.686 -42.907  11.352  1.00 66.04      A    O  
ATOM   2540  OD2 ASP A 357     -29.096 -43.326   9.309  1.00 66.52      A    O1-
ATOM   2541  N   THR A 358     -28.180 -42.371  14.237  1.00 85.67      A    N  
ATOM   2542  CA  THR A 358     -28.333 -43.247  15.396  1.00 83.14      A    C  
ATOM   2543  C   THR A 358     -29.799 -43.525  15.691  1.00 82.19      A    C  
ATOM   2544  O   THR A 358     -30.579 -42.623  15.979  1.00 73.58      A    O  
ATOM   2545  CB  THR A 358     -27.562 -42.732  16.619  1.00 79.06      A    C  
ATOM   2546  CG2 THR A 358     -27.944 -41.349  17.112  1.00 68.40      A    C  
ATOM   2547  OG1 THR A 358     -27.763 -43.638  17.684  1.00 69.28      A    O  
ATOM   2548  N   GLY A 359     -30.150 -44.802  15.667  1.00 80.42      A    N  
ATOM   2549  CA  GLY A 359     -31.483 -45.291  16.045  1.00 78.23      A    C  
ATOM   2550  C   GLY A 359     -31.553 -45.845  17.463  1.00 80.56      A    C  
ATOM   2551  O   GLY A 359     -32.512 -46.540  17.785  1.00 72.83      A    O  
ATOM   2552  N   SER A 360     -30.564 -45.623  18.295  1.00 80.52      A    N  
ATOM   2553  CA  SER A 360     -30.452 -46.238  19.621  1.00 80.05      A    C  
ATOM   2554  C   SER A 360     -30.946 -45.358  20.770  1.00 82.91      A    C  
ATOM   2555  O   SER A 360     -30.962 -45.816  21.920  1.00 75.88      A    O  
ATOM   2556  CB  SER A 360     -29.009 -46.687  19.862  1.00 72.98      A    C  
ATOM   2557  OG  SER A 360     -28.127 -45.586  19.779  1.00 65.15      A    O  
ATOM   2558  N   LEU A 361     -31.348 -44.132  20.495  1.00 79.79      A    N  
ATOM   2559  CA  LEU A 361     -31.824 -43.207  21.527  1.00 80.80      A    C  
ATOM   2560  C   LEU A 361     -33.094 -43.740  22.192  1.00 82.38      A    C  
ATOM   2561  O   LEU A 361     -33.984 -44.273  21.533  1.00 80.21      A    O  
ATOM   2562  CB  LEU A 361     -32.044 -41.810  20.922  1.00 80.19      A    C  
ATOM   2563  CG  LEU A 361     -30.763 -41.101  20.462  1.00 80.21      A    C  
ATOM   2564  CD1 LEU A 361     -31.121 -39.815  19.724  1.00 74.64      A    C  
ATOM   2565  CD2 LEU A 361     -29.858 -40.717  21.637  1.00 74.49      A    C  
ATOM   2566  N   LEU A 362     -33.160 -43.615  23.496  1.00 82.94      A    N  
ATOM   2567  CA  LEU A 362     -34.255 -44.114  24.332  1.00 82.24      A    C  
ATOM   2568  C   LEU A 362     -34.622 -45.589  24.054  1.00 83.60      A    C  
ATOM   2569  O   LEU A 362     -35.788 -45.968  24.019  1.00 78.35      A    O  
ATOM   2570  CB  LEU A 362     -35.464 -43.166  24.246  1.00 79.79      A    C  
ATOM   2571  CG  LEU A 362     -35.223 -41.778  24.866  1.00 78.08      A    C  
ATOM   2572  CD1 LEU A 362     -36.408 -40.872  24.546  1.00 72.51      A    C  
ATOM   2573  CD2 LEU A 362     -35.103 -41.860  26.391  1.00 72.79      A    C  
ATOM   2574  N   GLY A 363     -33.605 -46.441  23.876  1.00 80.38      A    N  
ATOM   2575  CA  GLY A 363     -33.816 -47.879  23.644  1.00 78.59      A    C  
ATOM   2576  C   GLY A 363     -34.367 -48.220  22.261  1.00 80.63      A    C  
ATOM   2577  O   GLY A 363     -34.992 -49.255  22.096  1.00 73.54      A    O  
ATOM   2578  N   GLY A 364     -34.120 -47.356  21.270  1.00 82.15      A    N  
ATOM   2579  CA  GLY A 364     -34.580 -47.542  19.896  1.00 82.88      A    C  
ATOM   2580  C   GLY A 364     -35.920 -46.872  19.575  1.00 85.63      A    C  
ATOM   2581  O   GLY A 364     -36.396 -47.006  18.450  1.00 80.12      A    O  
ATOM   2582  N   LEU A 365     -36.512 -46.157  20.526  1.00 85.60      A    N  
ATOM   2583  CA  LEU A 365     -37.751 -45.406  20.329  1.00 85.80      A    C  
ATOM   2584  C   LEU A 365     -37.562 -44.195  19.404  1.00 87.38      A    C  
ATOM   2585  O   LEU A 365     -38.483 -43.811  18.686  1.00 84.73      A    O  
ATOM   2586  CB  LEU A 365     -38.262 -44.966  21.712  1.00 84.05      A    C  
ATOM   2587  CG  LEU A 365     -39.675 -44.358  21.674  1.00 80.22      A    C  
ATOM   2588  CD1 LEU A 365     -40.729 -45.417  21.387  1.00 74.02      A    C  
ATOM   2589  CD2 LEU A 365     -40.006 -43.738  23.036  1.00 74.07      A    C  
ATOM   2590  N   VAL A 366     -36.375 -43.614  19.430  1.00 87.14      A    N  
ATOM   2591  CA  VAL A 366     -36.043 -42.398  18.685  1.00 87.31      A    C  
ATOM   2592  C   VAL A 366     -34.799 -42.626  17.846  1.00 87.71      A    C  
ATOM   2593  O   VAL A 366     -33.808 -43.191  18.307  1.00 86.22      A    O  
ATOM   2594  CB  VAL A 366     -35.875 -41.193  19.630  1.00 86.24      A    C  
ATOM   2595  CG1 VAL A 366     -35.551 -39.911  18.866  1.00 78.40      A    C  
ATOM   2596  CG2 VAL A 366     -37.152 -40.948  20.432  1.00 79.31      A    C  
ATOM   2597  N   ARG A 367     -34.839 -42.134  16.612  1.00 89.96      A    N  
ATOM   2598  CA  ARG A 367     -33.705 -42.048  15.700  1.00 89.77      A    C  
ATOM   2599  C   ARG A 367     -33.353 -40.582  15.478  1.00 89.72      A    C  
ATOM   2600  O   ARG A 367     -34.232 -39.799  15.130  1.00 87.66      A    O  
ATOM   2601  CB  ARG A 367     -34.063 -42.784  14.405  1.00 87.80      A    C  
ATOM   2602  CG  ARG A 367     -32.946 -42.727  13.356  1.00 80.61      A    C  
ATOM   2603  CD  ARG A 367     -33.358 -43.548  12.135  1.00 78.86      A    C  
ATOM   2604  NE  ARG A 367     -32.337 -43.523  11.086  1.00 69.38      A    N  
ATOM   2605  CZ  ARG A 367     -32.123 -44.449  10.178  1.00 62.88      A    C  
ATOM   2606  NH1 ARG A 367     -32.839 -45.521  10.105  1.00 56.15      A    N1+
ATOM   2607  NH2 ARG A 367     -31.172 -44.310   9.304  1.00 53.92      A    N  
ATOM   2608  N   LEU A 368     -32.089 -40.249  15.633  1.00 88.09      A    N  
ATOM   2609  CA  LEU A 368     -31.523 -38.957  15.255  1.00 87.53      A    C  
ATOM   2610  C   LEU A 368     -30.717 -39.132  13.967  1.00 88.05      A    C  
ATOM   2611  O   LEU A 368     -29.815 -39.963  13.908  1.00 86.05      A    O  
ATOM   2612  CB  LEU A 368     -30.655 -38.432  16.413  1.00 86.44      A    C  
ATOM   2613  CG  LEU A 368     -29.932 -37.107  16.108  1.00 86.00      A    C  
ATOM   2614  CD1 LEU A 368     -30.900 -35.932  15.997  1.00 79.52      A    C  
ATOM   2615  CD2 LEU A 368     -28.937 -36.789  17.229  1.00 80.15      A    C  
ATOM   2616  N   ASP A 369     -31.065 -38.353  12.975  1.00 89.75      A    N  
ATOM   2617  CA  ASP A 369     -30.290 -38.188  11.741  1.00 88.82      A    C  
ATOM   2618  C   ASP A 369     -29.682 -36.783  11.741  1.00 89.08      A    C  
ATOM   2619  O   ASP A 369     -30.396 -35.792  11.877  1.00 86.13      A    O  
ATOM   2620  CB  ASP A 369     -31.219 -38.440  10.544  1.00 86.64      A    C  
ATOM   2621  CG  ASP A 369     -30.536 -38.264   9.190  1.00 77.76      A    C  
ATOM   2622  OD1 ASP A 369     -29.311 -38.507   9.106  1.00 68.16      A    O  
ATOM   2623  OD2 ASP A 369     -31.262 -37.896   8.239  1.00 67.72      A    O1-
ATOM   2624  N   LEU A 370     -28.352 -36.707  11.641  1.00 88.42      A    N  
ATOM   2625  CA  LEU A 370     -27.575 -35.483  11.662  1.00 87.76      A    C  
ATOM   2626  C   LEU A 370     -26.665 -35.450  10.439  1.00 87.86      A    C  
ATOM   2627  O   LEU A 370     -25.854 -36.349  10.234  1.00 85.71      A    O  
ATOM   2628  CB  LEU A 370     -26.837 -35.411  13.022  1.00 86.15      A    C  
ATOM   2629  CG  LEU A 370     -25.963 -34.158  13.240  1.00 82.97      A    C  
ATOM   2630  CD1 LEU A 370     -25.841 -33.855  14.736  1.00 75.12      A    C  
ATOM   2631  CD2 LEU A 370     -24.539 -34.327  12.709  1.00 75.42      A    C  
ATOM   2632  N   ASP A 371     -26.792 -34.410   9.621  1.00 89.37      A    N  
ATOM   2633  CA  ASP A 371     -25.956 -34.159   8.454  1.00 88.37      A    C  
ATOM   2634  C   ASP A 371     -25.685 -32.655   8.324  1.00 88.11      A    C  
ATOM   2635  O   ASP A 371     -26.347 -31.943   7.566  1.00 84.34      A    O  
ATOM   2636  CB  ASP A 371     -26.600 -34.785   7.197  1.00 86.62      A    C  
ATOM   2637  CG  ASP A 371     -25.706 -34.731   5.953  1.00 83.89      A    C  
ATOM   2638  OD1 ASP A 371     -24.545 -34.270   6.007  1.00 77.72      A    O  
ATOM   2639  OD2 ASP A 371     -26.159 -35.119   4.861  1.00 77.18      A    O1-
ATOM   2640  N   ILE A 372     -24.721 -32.178   9.103  1.00 88.32      A    N  
ATOM   2641  CA  ILE A 372     -24.357 -30.763   9.200  1.00 87.76      A    C  
ATOM   2642  C   ILE A 372     -23.013 -30.540   8.514  1.00 87.90      A    C  
ATOM   2643  O   ILE A 372     -21.974 -30.885   9.078  1.00 86.34      A    O  
ATOM   2644  CB  ILE A 372     -24.339 -30.284  10.673  1.00 86.48      A    C  
ATOM   2645  CG1 ILE A 372     -25.720 -30.480  11.338  1.00 82.93      A    C  
ATOM   2646  CG2 ILE A 372     -23.915 -28.806  10.746  1.00 82.27      A    C  
ATOM   2647  CD1 ILE A 372     -25.765 -30.124  12.830  1.00 77.75      A    C  
ATOM   2648  N   PRO A 373     -22.984 -29.923   7.322  1.00 89.14      A    N  
ATOM   2649  CA  PRO A 373     -21.751 -29.355   6.803  1.00 88.18      A    C  
ATOM   2650  C   PRO A 373     -21.452 -28.053   7.559  1.00 88.51      A    C  
ATOM   2651  O   PRO A 373     -22.064 -27.019   7.311  1.00 85.71      A    O  
ATOM   2652  CB  PRO A 373     -22.018 -29.154   5.303  1.00 86.21      A    C  
ATOM   2653  CG  PRO A 373     -23.517 -28.902   5.239  1.00 85.09      A    C  
ATOM   2654  CD  PRO A 373     -24.097 -29.647   6.449  1.00 88.24      A    C  
ATOM   2655  N   LEU A 374     -20.524 -28.128   8.497  1.00 88.84      A    N  
ATOM   2656  CA  LEU A 374     -20.069 -27.002   9.292  1.00 88.88      A    C  
ATOM   2657  C   LEU A 374     -18.916 -26.301   8.577  1.00 89.43      A    C  
ATOM   2658  O   LEU A 374     -17.876 -26.916   8.345  1.00 87.98      A    O  
ATOM   2659  CB  LEU A 374     -19.652 -27.538  10.678  1.00 87.74      A    C  
ATOM   2660  CG  LEU A 374     -19.059 -26.477  11.627  1.00 86.85      A    C  
ATOM   2661  CD1 LEU A 374     -20.121 -25.483  12.097  1.00 80.16      A    C  
ATOM   2662  CD2 LEU A 374     -18.481 -27.154  12.865  1.00 79.73      A    C  
ATOM   2663  N   THR A 375     -19.071 -25.022   8.265  1.00 90.05      A    N  
ATOM   2664  CA  THR A 375     -18.006 -24.154   7.747  1.00 89.99      A    C  
ATOM   2665  C   THR A 375     -17.839 -22.974   8.693  1.00 89.72      A    C  
ATOM   2666  O   THR A 375     -18.819 -22.364   9.098  1.00 88.04      A    O  
ATOM   2667  CB  THR A 375     -18.303 -23.676   6.319  1.00 89.51      A    C  
ATOM   2668  CG2 THR A 375     -17.089 -23.028   5.671  1.00 79.61      A    C  
ATOM   2669  OG1 THR A 375     -18.669 -24.768   5.506  1.00 79.63      A    O  
ATOM   2670  N   VAL A 376     -16.612 -22.671   9.066  1.00 89.72      A    N  
ATOM   2671  CA  VAL A 376     -16.300 -21.592  10.007  1.00 89.44      A    C  
ATOM   2672  C   VAL A 376     -15.208 -20.709   9.409  1.00 89.75      A    C  
ATOM   2673  O   VAL A 376     -14.114 -21.191   9.148  1.00 88.65      A    O  
ATOM   2674  CB  VAL A 376     -15.859 -22.141  11.379  1.00 88.57      A    C  
ATOM   2675  CG1 VAL A 376     -15.662 -21.008  12.394  1.00 82.46      A    C  
ATOM   2676  CG2 VAL A 376     -16.889 -23.110  11.963  1.00 83.69      A    C  
ATOM   2677  N   ASP A 377     -15.511 -19.438   9.248  1.00 89.68      A    N  
ATOM   2678  CA  ASP A 377     -14.497 -18.410   9.034  1.00 88.60      A    C  
ATOM   2679  C   ASP A 377     -13.929 -18.027  10.405  1.00 88.22      A    C  
ATOM   2680  O   ASP A 377     -14.542 -17.286  11.165  1.00 86.20      A    O  
ATOM   2681  CB  ASP A 377     -15.080 -17.206   8.276  1.00 87.69      A    C  
ATOM   2682  CG  ASP A 377     -15.317 -17.498   6.792  1.00 85.81      A    C  
ATOM   2683  OD1 ASP A 377     -14.585 -18.323   6.208  1.00 81.02      A    O  
ATOM   2684  OD2 ASP A 377     -16.230 -16.897   6.197  1.00 81.12      A    O1-
ATOM   2685  N   VAL A 378     -12.780 -18.604  10.728  1.00 88.23      A    N  
ATOM   2686  CA  VAL A 378     -12.187 -18.511  12.073  1.00 87.01      A    C  
ATOM   2687  C   VAL A 378     -11.729 -17.092  12.356  1.00 86.51      A    C  
ATOM   2688  O   VAL A 378     -12.047 -16.529  13.401  1.00 83.79      A    O  
ATOM   2689  CB  VAL A 378     -11.020 -19.503  12.226  1.00 86.58      A    C  
ATOM   2690  CG1 VAL A 378     -10.383 -19.420  13.613  1.00 80.69      A    C  
ATOM   2691  CG2 VAL A 378     -11.484 -20.950  12.021  1.00 82.47      A    C  
ATOM   2692  N   VAL A 379     -10.992 -16.511  11.411  1.00 87.54      A    N  
ATOM   2693  CA  VAL A 379     -10.452 -15.161  11.544  1.00 86.92      A    C  
ATOM   2694  C   VAL A 379     -10.309 -14.506  10.182  1.00 87.08      A    C  
ATOM   2695  O   VAL A 379      -9.883 -15.138   9.217  1.00 85.82      A    O  
ATOM   2696  CB  VAL A 379      -9.126 -15.183  12.323  1.00 85.59      A    C  
ATOM   2697  CG1 VAL A 379      -7.993 -15.954  11.625  1.00 75.77      A    C  
ATOM   2698  CG2 VAL A 379      -8.647 -13.768  12.638  1.00 77.60      A    C  
ATOM   2699  N   ASN A 380     -10.654 -13.221  10.117  1.00 88.05      A    N  
ATOM   2700  CA  ASN A 380     -10.339 -12.319   9.023  1.00 87.25      A    C  
ATOM   2701  C   ASN A 380     -10.091 -10.935   9.618  1.00 87.89      A    C  
ATOM   2702  O   ASN A 380     -10.988 -10.371  10.234  1.00 85.06      A    O  
ATOM   2703  CB  ASN A 380     -11.509 -12.323   8.026  1.00 84.37      A    C  
ATOM   2704  CG  ASN A 380     -11.236 -11.450   6.814  1.00 81.32      A    C  
ATOM   2705  ND2 ASN A 380     -12.217 -11.296   5.948  1.00 73.84      A    N  
ATOM   2706  OD1 ASN A 380     -10.157 -10.925   6.612  1.00 72.96      A    O  
ATOM   2707  N   GLY A 381      -8.876 -10.407   9.474  1.00 88.37      A    N  
ATOM   2708  CA  GLY A 381      -8.488  -9.136  10.059  1.00 88.70      A    C  
ATOM   2709  C   GLY A 381      -7.748  -8.242   9.077  1.00 90.30      A    C  
ATOM   2710  O   GLY A 381      -7.119  -8.714   8.130  1.00 89.33      A    O  
ATOM   2711  N   HIS A 382      -7.811  -6.949   9.331  1.00 90.54      A    N  
ATOM   2712  CA  HIS A 382      -7.007  -5.954   8.639  1.00 90.69      A    C  
ATOM   2713  C   HIS A 382      -6.625  -4.824   9.589  1.00 91.15      A    C  
ATOM   2714  O   HIS A 382      -7.259  -4.622  10.624  1.00 89.95      A    O  
ATOM   2715  CB  HIS A 382      -7.755  -5.438   7.395  1.00 89.12      A    C  
ATOM   2716  CG  HIS A 382      -9.072  -4.796   7.692  1.00 87.03      A    C  
ATOM   2717  CD2 HIS A 382      -9.332  -3.456   7.873  1.00 75.99      A    C  
ATOM   2718  ND1 HIS A 382     -10.291  -5.449   7.779  1.00 75.91      A    N  
ATOM   2719  CE1 HIS A 382     -11.238  -4.527   8.015  1.00 78.52      A    C  
ATOM   2720  NE2 HIS A 382     -10.700  -3.312   8.077  1.00 80.35      A    N  
ATOM   2721  N   GLY A 383      -5.574  -4.103   9.232  1.00 91.58      A    N  
ATOM   2722  CA  GLY A 383      -5.137  -2.900   9.919  1.00 91.69      A    C  
ATOM   2723  C   GLY A 383      -4.942  -1.774   8.916  1.00 92.59      A    C  
ATOM   2724  O   GLY A 383      -4.453  -2.015   7.816  1.00 91.15      A    O  
ATOM   2725  N   THR A 384      -5.330  -0.556   9.291  1.00 92.11      A    N  
ATOM   2726  CA  THR A 384      -5.255   0.627   8.434  1.00 91.80      A    C  
ATOM   2727  C   THR A 384      -4.527   1.745   9.165  1.00 92.02      A    C  
ATOM   2728  O   THR A 384      -4.764   1.965  10.345  1.00 90.85      A    O  
ATOM   2729  CB  THR A 384      -6.657   1.080   7.994  1.00 90.35      A    C  
ATOM   2730  CG2 THR A 384      -6.625   2.221   6.991  1.00 78.14      A    C  
ATOM   2731  OG1 THR A 384      -7.339   0.007   7.370  1.00 79.42      A    O  
ATOM   2732  N   ILE A 385      -3.652   2.463   8.465  1.00 91.81      A    N  
ATOM   2733  CA  ILE A 385      -3.013   3.661   9.011  1.00 91.27      A    C  
ATOM   2734  C   ILE A 385      -4.047   4.790   9.044  1.00 89.94      A    C  
ATOM   2735  O   ILE A 385      -4.495   5.255   8.002  1.00 87.63      A    O  
ATOM   2736  CB  ILE A 385      -1.760   4.055   8.189  1.00 90.78      A    C  
ATOM   2737  CG1 ILE A 385      -0.707   2.928   8.220  1.00 87.48      A    C  
ATOM   2738  CG2 ILE A 385      -1.164   5.364   8.746  1.00 86.87      A    C  
ATOM   2739  CD1 ILE A 385       0.541   3.193   7.367  1.00 79.38      A    C  
ATOM   2740  N   GLU A 386      -4.384   5.256  10.240  1.00 89.89      A    N  
ATOM   2741  CA  GLU A 386      -5.317   6.365  10.449  1.00 87.81      A    C  
ATOM   2742  C   GLU A 386      -4.586   7.714  10.492  1.00 87.04      A    C  
ATOM   2743  O   GLU A 386      -5.063   8.717   9.965  1.00 82.90      A    O  
ATOM   2744  CB  GLU A 386      -6.084   6.153  11.764  1.00 86.71      A    C  
ATOM   2745  CG  GLU A 386      -6.929   4.872  11.815  1.00 84.23      A    C  
ATOM   2746  CD  GLU A 386      -8.074   4.803  10.794  1.00 82.70      A    C  
ATOM   2747  OE1 GLU A 386      -8.600   3.676  10.610  1.00 73.32      A    O  
ATOM   2748  OE2 GLU A 386      -8.446   5.842  10.206  1.00 74.14      A    O1-
ATOM   2749  N   ALA A 387      -3.391   7.729  11.087  1.00 85.61      A    N  
ATOM   2750  CA  ALA A 387      -2.516   8.888  11.106  1.00 84.10      A    C  
ATOM   2751  C   ALA A 387      -1.047   8.455  11.014  1.00 85.40      A    C  
ATOM   2752  O   ALA A 387      -0.656   7.397  11.493  1.00 84.30      A    O  
ATOM   2753  CB  ALA A 387      -2.789   9.726  12.366  1.00 80.09      A    C  
ATOM   2754  N   LEU A 388      -0.220   9.300  10.408  1.00 83.91      A    N  
ATOM   2755  CA  LEU A 388       1.193   9.022  10.216  1.00 83.65      A    C  
ATOM   2756  C   LEU A 388       2.000  10.294  10.477  1.00 82.16      A    C  
ATOM   2757  O   LEU A 388       1.689  11.346   9.918  1.00 78.29      A    O  
ATOM   2758  CB  LEU A 388       1.376   8.463   8.798  1.00 83.36      A    C  
ATOM   2759  CG  LEU A 388       2.767   7.883   8.526  1.00 82.58      A    C  
ATOM   2760  CD1 LEU A 388       3.071   6.659   9.385  1.00 78.75      A    C  
ATOM   2761  CD2 LEU A 388       2.843   7.416   7.070  1.00 79.10      A    C  
ATOM   2762  N   CYS A 389       3.015  10.187  11.316  1.00 78.89      A    N  
ATOM   2763  CA  CYS A 389       3.888  11.301  11.681  1.00 76.26      A    C  
ATOM   2764  C   CYS A 389       3.148  12.502  12.291  1.00 74.47      A    C  
ATOM   2765  O   CYS A 389       3.564  13.647  12.110  1.00 69.80      A    O  
ATOM   2766  CB  CYS A 389       4.745  11.681  10.480  1.00 75.48      A    C  
ATOM   2767  SG  CYS A 389       5.544  10.230   9.760  1.00 73.30      A    S  
ATOM   2768  N   HIS A 390       2.045  12.221  12.984  1.00 71.38      A    N  
ATOM   2769  CA  HIS A 390       1.253  13.227  13.682  1.00 67.70      A    C  
ATOM   2770  C   HIS A 390       1.919  13.688  14.978  1.00 67.21      A    C  
ATOM   2771  O   HIS A 390       1.744  14.831  15.389  1.00 62.88      A    O  
ATOM   2772  CB  HIS A 390      -0.140  12.647  13.964  1.00 64.62      A    C  
ATOM   2773  CG  HIS A 390      -0.132  11.507  14.958  1.00 59.79      A    C  
ATOM   2774  CD2 HIS A 390      -0.578  11.558  16.253  1.00 51.47      A    C  
ATOM   2775  ND1 HIS A 390       0.404  10.241  14.773  1.00 51.50      A    N  
ATOM   2776  CE1 HIS A 390       0.293   9.567  15.926  1.00 47.27      A    C  
ATOM   2777  NE2 HIS A 390      -0.302  10.329  16.851  1.00 47.66      A    N  
ATOM   2778  N   ALA A 391       2.684  12.806  15.628  1.00 71.86      A    N  
ATOM   2779  CA  ALA A 391       3.350  13.066  16.892  1.00 71.95      A    C  
ATOM   2780  C   ALA A 391       4.635  12.244  16.999  1.00 74.50      A    C  
ATOM   2781  O   ALA A 391       4.858  11.279  16.266  1.00 72.43      A    O  
ATOM   2782  CB  ALA A 391       2.379  12.739  18.035  1.00 67.17      A    C  
ATOM   2783  N   ARG A 392       5.458  12.617  17.982  1.00 72.01      A    N  
ATOM   2784  CA  ARG A 392       6.605  11.841  18.442  1.00 72.58      A    C  
ATOM   2785  C   ARG A 392       6.379  11.350  19.869  1.00 74.58      A    C  
ATOM   2786  O   ARG A 392       5.717  12.026  20.658  1.00 72.19      A    O  
ATOM   2787  CB  ARG A 392       7.896  12.668  18.326  1.00 68.67      A    C  
ATOM   2788  CG  ARG A 392       8.297  12.849  16.859  1.00 62.21      A    C  
ATOM   2789  CD  ARG A 392       9.583  13.668  16.747  1.00 60.00      A    C  
ATOM   2790  NE  ARG A 392      10.079  13.644  15.374  1.00 54.70      A    N  
ATOM   2791  CZ  ARG A 392      11.193  14.170  14.916  1.00 50.02      A    C  
ATOM   2792  NH1 ARG A 392      11.972  14.906  15.655  1.00 47.13      A    N1+
ATOM   2793  NH2 ARG A 392      11.536  13.940  13.689  1.00 43.96      A    N  
ATOM   2794  N   ASP A 393       6.944  10.210  20.200  1.00 74.83      A    N  
ATOM   2795  CA  ASP A 393       6.949   9.730  21.576  1.00 75.65      A    C  
ATOM   2796  C   ASP A 393       7.987  10.471  22.445  1.00 75.75      A    C  
ATOM   2797  O   ASP A 393       8.777  11.291  21.968  1.00 73.57      A    O  
ATOM   2798  CB  ASP A 393       7.082   8.190  21.605  1.00 75.15      A    C  
ATOM   2799  CG  ASP A 393       8.476   7.621  21.361  1.00 74.37      A    C  
ATOM   2800  OD1 ASP A 393       9.452   8.375  21.179  1.00 69.14      A    O  
ATOM   2801  OD2 ASP A 393       8.624   6.383  21.450  1.00 71.56      A    O1-
ATOM   2802  N   ALA A 394       8.011  10.137  23.734  1.00 76.19      A    N  
ATOM   2803  CA  ALA A 394       8.949  10.743  24.674  1.00 75.07      A    C  
ATOM   2804  C   ALA A 394      10.433  10.467  24.347  1.00 74.63      A    C  
ATOM   2805  O   ALA A 394      11.310  11.164  24.852  1.00 71.55      A    O  
ATOM   2806  CB  ALA A 394       8.593  10.226  26.075  1.00 73.99      A    C  
ATOM   2807  N   ALA A 395      10.719   9.466  23.517  1.00 76.24      A    N  
ATOM   2808  CA  ALA A 395      12.063   9.158  23.035  1.00 76.21      A    C  
ATOM   2809  C   ALA A 395      12.396   9.863  21.700  1.00 75.87      A    C  
ATOM   2810  O   ALA A 395      13.477   9.643  21.158  1.00 72.34      A    O  
ATOM   2811  CB  ALA A 395      12.226   7.630  22.964  1.00 76.36      A    C  
ATOM   2812  N   GLY A 396      11.478  10.685  21.184  1.00 74.57      A    N  
ATOM   2813  CA  GLY A 396      11.644  11.408  19.923  1.00 72.83      A    C  
ATOM   2814  C   GLY A 396      11.417  10.562  18.664  1.00 75.12      A    C  
ATOM   2815  O   GLY A 396      11.801  10.978  17.576  1.00 71.75      A    O  
ATOM   2816  N   ARG A 397      10.805   9.378  18.805  1.00 76.99      A    N  
ATOM   2817  CA  ARG A 397      10.483   8.511  17.664  1.00 79.79      A    C  
ATOM   2818  C   ARG A 397       9.153   8.921  17.048  1.00 80.30      A    C  
ATOM   2819  O   ARG A 397       8.182   9.141  17.768  1.00 79.66      A    O  
ATOM   2820  CB  ARG A 397      10.447   7.041  18.098  1.00 80.27      A    C  
ATOM   2821  CG  ARG A 397      11.798   6.568  18.668  1.00 79.69      A    C  
ATOM   2822  CD  ARG A 397      11.699   5.146  19.227  1.00 79.81      A    C  
ATOM   2823  NE  ARG A 397      10.822   5.108  20.397  1.00 76.95      A    N  
ATOM   2824  CZ  ARG A 397      10.647   4.104  21.236  1.00 74.71      A    C  
ATOM   2825  NH1 ARG A 397      11.293   2.975  21.100  1.00 69.45      A    N1+
ATOM   2826  NH2 ARG A 397       9.821   4.237  22.226  1.00 70.27      A    N  
ATOM   2827  N   ASP A 398       9.111   8.977  15.729  1.00 80.80      A    N  
ATOM   2828  CA  ASP A 398       7.887   9.246  14.992  1.00 81.68      A    C  
ATOM   2829  C   ASP A 398       6.875   8.119  15.184  1.00 85.06      A    C  
ATOM   2830  O   ASP A 398       7.232   6.938  15.188  1.00 84.33      A    O  
ATOM   2831  CB  ASP A 398       8.216   9.463  13.509  1.00 77.79      A    C  
ATOM   2832  CG  ASP A 398       9.031  10.742  13.281  1.00 73.87      A    C  
ATOM   2833  OD1 ASP A 398       8.592  11.817  13.744  1.00 68.38      A    O  
ATOM   2834  OD2 ASP A 398      10.095  10.693  12.632  1.00 67.93      A    O1-
ATOM   2835  N   LEU A 399       5.601   8.492  15.337  1.00 84.09      A    N  
ATOM   2836  CA  LEU A 399       4.496   7.575  15.593  1.00 85.54      A    C  
ATOM   2837  C   LEU A 399       3.565   7.475  14.382  1.00 86.58      A    C  
ATOM   2838  O   LEU A 399       3.322   8.446  13.657  1.00 85.61      A    O  
ATOM   2839  CB  LEU A 399       3.731   8.020  16.853  1.00 84.77      A    C  
ATOM   2840  CG  LEU A 399       4.552   8.001  18.158  1.00 83.76      A    C  
ATOM   2841  CD1 LEU A 399       3.707   8.553  19.307  1.00 79.14      A    C  
ATOM   2842  CD2 LEU A 399       4.996   6.586  18.539  1.00 79.30      A    C  
ATOM   2843  N   ALA A 400       3.000   6.289  14.210  1.00 89.76      A    N  
ATOM   2844  CA  ALA A 400       1.874   6.013  13.340  1.00 90.37      A    C  
ATOM   2845  C   ALA A 400       0.709   5.473  14.163  1.00 91.29      A    C  
ATOM   2846  O   ALA A 400       0.916   4.620  15.019  1.00 89.99      A    O  
ATOM   2847  CB  ALA A 400       2.305   5.005  12.275  1.00 89.52      A    C  
ATOM   2848  N   VAL A 401      -0.506   5.932  13.885  1.00 90.75      A    N  
ATOM   2849  CA  VAL A 401      -1.734   5.378  14.463  1.00 90.18      A    C  
ATOM   2850  C   VAL A 401      -2.259   4.309  13.517  1.00 90.74      A    C  
ATOM   2851  O   VAL A 401      -2.501   4.592  12.344  1.00 90.05      A    O  
ATOM   2852  CB  VAL A 401      -2.801   6.454  14.700  1.00 88.24      A    C  
ATOM   2853  CG1 VAL A 401      -4.040   5.865  15.373  1.00 81.18      A    C  
ATOM   2854  CG2 VAL A 401      -2.283   7.582  15.585  1.00 81.19      A    C  
ATOM   2855  N   VAL A 402      -2.435   3.091  14.012  1.00 91.14      A    N  
ATOM   2856  CA  VAL A 402      -3.010   1.985  13.246  1.00 91.62      A    C  
ATOM   2857  C   VAL A 402      -4.285   1.515  13.924  1.00 91.65      A    C  
ATOM   2858  O   VAL A 402      -4.257   1.082  15.075  1.00 90.41      A    O  
ATOM   2859  CB  VAL A 402      -2.009   0.829  13.072  1.00 91.32      A    C  
ATOM   2860  CG1 VAL A 402      -2.606  -0.316  12.251  1.00 86.90      A    C  
ATOM   2861  CG2 VAL A 402      -0.749   1.298  12.340  1.00 87.52      A    C  
ATOM   2862  N   SER A 403      -5.398   1.559  13.196  1.00 92.13      A    N  
ATOM   2863  CA  SER A 403      -6.631   0.885  13.586  1.00 91.68      A    C  
ATOM   2864  C   SER A 403      -6.619  -0.555  13.076  1.00 91.84      A    C  
ATOM   2865  O   SER A 403      -6.195  -0.833  11.953  1.00 90.40      A    O  
ATOM   2866  CB  SER A 403      -7.871   1.648  13.119  1.00 90.06      A    C  
ATOM   2867  OG  SER A 403      -8.130   1.489  11.742  1.00 80.25      A    O  
ATOM   2868  N   THR A 404      -7.090  -1.486  13.898  1.00 90.44      A    N  
ATOM   2869  CA  THR A 404      -7.284  -2.877  13.492  1.00 89.73      A    C  
ATOM   2870  C   THR A 404      -8.745  -3.262  13.608  1.00 89.24      A    C  
ATOM   2871  O   THR A 404      -9.448  -2.847  14.525  1.00 87.37      A    O  
ATOM   2872  CB  THR A 404      -6.394  -3.874  14.254  1.00 88.87      A    C  
ATOM   2873  CG2 THR A 404      -4.916  -3.495  14.195  1.00 76.82      A    C  
ATOM   2874  OG1 THR A 404      -6.761  -3.972  15.607  1.00 76.43      A    O  
ATOM   2875  N   ARG A 405      -9.214  -4.064  12.661  1.00 89.08      A    N  
ATOM   2876  CA  ARG A 405     -10.539  -4.676  12.673  1.00 88.28      A    C  
ATOM   2877  C   ARG A 405     -10.406  -6.156  12.387  1.00 88.69      A    C  
ATOM   2878  O   ARG A 405      -9.759  -6.539  11.419  1.00 87.07      A    O  
ATOM   2879  CB  ARG A 405     -11.469  -3.997  11.661  1.00 86.05      A    C  
ATOM   2880  CG  ARG A 405     -11.799  -2.559  12.074  1.00 75.09      A    C  
ATOM   2881  CD  ARG A 405     -12.822  -1.939  11.128  1.00 72.45      A    C  
ATOM   2882  NE  ARG A 405     -13.131  -0.554  11.535  1.00 64.38      A    N  
ATOM   2883  CZ  ARG A 405     -13.841   0.325  10.838  1.00 57.59      A    C  
ATOM   2884  NH1 ARG A 405     -14.403   0.023   9.703  1.00 50.90      A    N1+
ATOM   2885  NH2 ARG A 405     -13.975   1.530  11.289  1.00 49.42      A    N  
ATOM   2886  N   SER A 406     -11.057  -6.983  13.207  1.00 87.46      A    N  
ATOM   2887  CA  SER A 406     -11.092  -8.424  13.025  1.00 86.76      A    C  
ATOM   2888  C   SER A 406     -12.527  -8.926  13.065  1.00 87.02      A    C  
ATOM   2889  O   SER A 406     -13.299  -8.570  13.947  1.00 84.69      A    O  
ATOM   2890  CB  SER A 406     -10.226  -9.138  14.060  1.00 84.99      A    C  
ATOM   2891  OG  SER A 406      -8.873  -8.770  13.909  1.00 72.84      A    O  
ATOM   2892  N   SER A 407     -12.865  -9.769  12.093  1.00 85.73      A    N  
ATOM   2893  CA  SER A 407     -14.097 -10.544  12.015  1.00 85.05      A    C  
ATOM   2894  C   SER A 407     -13.773 -11.978  12.418  1.00 85.43      A    C  
ATOM   2895  O   SER A 407     -12.876 -12.595  11.850  1.00 82.98      A    O  
ATOM   2896  CB  SER A 407     -14.632 -10.467  10.585  1.00 83.09      A    C  
ATOM   2897  OG  SER A 407     -15.865 -11.138  10.470  1.00 71.74      A    O  
ATOM   2898  N   LEU A 408     -14.477 -12.500  13.419  1.00 85.19      A    N  
ATOM   2899  CA  LEU A 408     -14.109 -13.728  14.104  1.00 84.61      A    C  
ATOM   2900  C   LEU A 408     -15.293 -14.680  14.197  1.00 85.06      A    C  
ATOM   2901  O   LEU A 408     -16.404 -14.265  14.510  1.00 82.98      A    O  
ATOM   2902  CB  LEU A 408     -13.601 -13.385  15.509  1.00 82.64      A    C  
ATOM   2903  CG  LEU A 408     -12.389 -12.442  15.507  1.00 78.89      A    C  
ATOM   2904  CD1 LEU A 408     -12.179 -11.860  16.890  1.00 73.45      A    C  
ATOM   2905  CD2 LEU A 408     -11.106 -13.167  15.101  1.00 74.22      A    C  
ATOM   2906  N   LEU A 409     -15.040 -15.973  13.980  1.00 84.65      A    N  
ATOM   2907  CA  LEU A 409     -15.992 -17.059  14.204  1.00 85.17      A    C  
ATOM   2908  C   LEU A 409     -17.339 -16.884  13.493  1.00 86.00      A    C  
ATOM   2909  O   LEU A 409     -18.394 -17.127  14.081  1.00 83.01      A    O  
ATOM   2910  CB  LEU A 409     -16.158 -17.282  15.720  1.00 83.33      A    C  
ATOM   2911  CG  LEU A 409     -14.929 -17.921  16.385  1.00 80.00      A    C  
ATOM   2912  CD1 LEU A 409     -15.020 -17.676  17.886  1.00 75.15      A    C  
ATOM   2913  CD2 LEU A 409     -14.905 -19.419  16.117  1.00 75.08      A    C  
ATOM   2914  N   LYS A 410     -17.328 -16.526  12.217  1.00 86.68      A    N  
ATOM   2915  CA  LYS A 410     -18.537 -16.644  11.400  1.00 87.40      A    C  
ATOM   2916  C   LYS A 410     -18.787 -18.118  11.123  1.00 87.60      A    C  
ATOM   2917  O   LYS A 410     -17.951 -18.787  10.519  1.00 86.18      A    O  
ATOM   2918  CB  LYS A 410     -18.398 -15.804  10.129  1.00 86.40      A    C  
ATOM   2919  CG  LYS A 410     -19.730 -15.736   9.368  1.00 85.46      A    C  
ATOM   2920  CD  LYS A 410     -19.649 -14.736   8.213  1.00 82.56      A    C  
ATOM   2921  CE  LYS A 410     -21.032 -14.541   7.599  1.00 77.33      A    C  
ATOM   2922  NZ  LYS A 410     -21.029 -13.521   6.520  1.00 70.71      A    N1+
ATOM   2923  N   ILE A 411     -19.911 -18.639  11.573  1.00 87.79      A    N  
ATOM   2924  CA  ILE A 411     -20.263 -20.057  11.431  1.00 87.33      A    C  
ATOM   2925  C   ILE A 411     -21.401 -20.186  10.429  1.00 87.64      A    C  
ATOM   2926  O   ILE A 411     -22.442 -19.554  10.594  1.00 86.15      A    O  
ATOM   2927  CB  ILE A 411     -20.616 -20.705  12.792  1.00 86.48      A    C  
ATOM   2928  CG1 ILE A 411     -19.489 -20.498  13.827  1.00 84.09      A    C  
ATOM   2929  CG2 ILE A 411     -20.914 -22.203  12.577  1.00 83.97      A    C  
ATOM   2930  CD1 ILE A 411     -19.801 -21.020  15.238  1.00 78.89      A    C  
ATOM   2931  N   CYS A 412     -21.214 -21.018   9.423  1.00 88.85      A    N  
ATOM   2932  CA  CYS A 412     -22.163 -21.259   8.358  1.00 88.53      A    C  
ATOM   2933  C   CYS A 412     -22.560 -22.736   8.332  1.00 88.92      A    C  
ATOM   2934  O   CYS A 412     -21.703 -23.613   8.235  1.00 86.76      A    O  
ATOM   2935  CB  CYS A 412     -21.539 -20.808   7.029  1.00 87.26      A    C  
ATOM   2936  SG  CYS A 412     -21.135 -19.041   6.965  1.00 83.82      A    S  
ATOM   2937  N   LEU A 413     -23.858 -23.010   8.401  1.00 87.61      A    N  
ATOM   2938  CA  LEU A 413     -24.437 -24.347   8.331  1.00 87.07      A    C  
ATOM   2939  C   LEU A 413     -25.305 -24.452   7.084  1.00 86.72      A    C  
ATOM   2940  O   LEU A 413     -26.439 -23.981   7.054  1.00 82.82      A    O  
ATOM   2941  CB  LEU A 413     -25.243 -24.643   9.606  1.00 85.42      A    C  
ATOM   2942  CG  LEU A 413     -24.476 -24.508  10.931  1.00 83.90      A    C  
ATOM   2943  CD1 LEU A 413     -25.409 -24.834  12.086  1.00 76.68      A    C  
ATOM   2944  CD2 LEU A 413     -23.293 -25.458  11.021  1.00 76.24      A    C  
ATOM   2945  N   GLY A 414     -24.777 -25.081   6.051  1.00 87.27      A    N  
ATOM   2946  CA  GLY A 414     -25.489 -25.212   4.786  1.00 86.85      A    C  
ATOM   2947  C   GLY A 414     -24.769 -26.132   3.814  1.00 87.80      A    C  
ATOM   2948  O   GLY A 414     -23.652 -26.594   4.056  1.00 84.89      A    O  
ATOM   2949  N   GLY A 415     -25.445 -26.436   2.717  1.00 86.50      A    N  
ATOM   2950  CA  GLY A 415     -24.948 -27.343   1.694  1.00 86.32      A    C  
ATOM   2951  C   GLY A 415     -24.239 -26.633   0.548  1.00 87.45      A    C  
ATOM   2952  O   GLY A 415     -24.323 -25.414   0.418  1.00 84.68      A    O  
ATOM   2953  N   PRO A 416     -23.575 -27.420  -0.323  1.00 85.98      A    N  
ATOM   2954  CA  PRO A 416     -22.962 -26.896  -1.531  1.00 85.38      A    C  
ATOM   2955  C   PRO A 416     -24.016 -26.400  -2.532  1.00 85.92      A    C  
ATOM   2956  O   PRO A 416     -25.156 -26.886  -2.529  1.00 82.82      A    O  
ATOM   2957  CB  PRO A 416     -22.159 -28.063  -2.112  1.00 82.76      A    C  
ATOM   2958  CG  PRO A 416     -22.922 -29.290  -1.629  1.00 82.16      A    C  
ATOM   2959  CD  PRO A 416     -23.446 -28.855  -0.259  1.00 85.41      A    C  
ATOM   2960  N   PRO A 417     -23.637 -25.510  -3.456  1.00 84.88      A    N  
ATOM   2961  CA  PRO A 417     -24.458 -25.169  -4.610  1.00 83.56      A    C  
ATOM   2962  C   PRO A 417     -24.844 -26.414  -5.417  1.00 84.02      A    C  
ATOM   2963  O   PRO A 417     -24.130 -27.418  -5.447  1.00 80.58      A    O  
ATOM   2964  CB  PRO A 417     -23.625 -24.194  -5.454  1.00 80.84      A    C  
ATOM   2965  CG  PRO A 417     -22.613 -23.627  -4.466  1.00 79.15      A    C  
ATOM   2966  CD  PRO A 417     -22.387 -24.780  -3.493  1.00 82.28      A    C  
ATOM   2967  N   ALA A 418     -25.980 -26.338  -6.092  1.00 83.06      A    N  
ATOM   2968  CA  ALA A 418     -26.437 -27.435  -6.923  1.00 82.32      A    C  
ATOM   2969  C   ALA A 418     -25.504 -27.661  -8.131  1.00 82.35      A    C  
ATOM   2970  O   ALA A 418     -25.038 -26.712  -8.751  1.00 76.40      A    O  
ATOM   2971  CB  ALA A 418     -27.883 -27.158  -7.357  1.00 78.28      A    C  
ATOM   2972  N   GLY A 419     -25.291 -28.923  -8.498  1.00 80.98      A    N  
ATOM   2973  CA  GLY A 419     -24.560 -29.299  -9.711  1.00 81.09      A    C  
ATOM   2974  C   GLY A 419     -23.061 -29.543  -9.534  1.00 82.58      A    C  
ATOM   2975  O   GLY A 419     -22.439 -30.079 -10.450  1.00 77.95      A    O  
ATOM   2976  N   LEU A 420     -22.496 -29.233  -8.371  1.00 79.63      A    N  
ATOM   2977  CA  LEU A 420     -21.087 -29.510  -8.101  1.00 80.19      A    C  
ATOM   2978  C   LEU A 420     -20.821 -31.020  -7.993  1.00 80.69      A    C  
ATOM   2979  O   LEU A 420     -21.565 -31.764  -7.346  1.00 78.02      A    O  
ATOM   2980  CB  LEU A 420     -20.619 -28.774  -6.837  1.00 77.95      A    C  
ATOM   2981  CG  LEU A 420     -20.696 -27.240  -6.906  1.00 75.01      A    C  
ATOM   2982  CD1 LEU A 420     -20.186 -26.655  -5.590  1.00 70.09      A    C  
ATOM   2983  CD2 LEU A 420     -19.862 -26.651  -8.040  1.00 71.18      A    C  
ATOM   2984  N   THR A 421     -19.730 -31.468  -8.606  1.00 82.03      A    N  
ATOM   2985  CA  THR A 421     -19.313 -32.878  -8.590  1.00 81.47      A    C  
ATOM   2986  C   THR A 421     -17.800 -33.018  -8.426  1.00 80.81      A    C  
ATOM   2987  O   THR A 421     -17.038 -32.091  -8.695  1.00 75.96      A    O  
ATOM   2988  CB  THR A 421     -19.774 -33.631  -9.857  1.00 78.37      A    C  
ATOM   2989  CG2 THR A 421     -21.291 -33.708 -10.001  1.00 68.91      A    C  
ATOM   2990  OG1 THR A 421     -19.264 -33.050 -11.020  1.00 70.86      A    O  
ATOM   2991  N   GLY A 422     -17.349 -34.178  -7.977  1.00 79.45      A    N  
ATOM   2992  CA  GLY A 422     -15.928 -34.505  -7.902  1.00 79.33      A    C  
ATOM   2993  C   GLY A 422     -15.096 -33.520  -7.066  1.00 81.03      A    C  
ATOM   2994  O   GLY A 422     -15.452 -33.232  -5.923  1.00 77.19      A    O  
ATOM   2995  N   PRO A 423     -13.978 -33.004  -7.608  1.00 78.89      A    N  
ATOM   2996  CA  PRO A 423     -13.086 -32.094  -6.889  1.00 78.78      A    C  
ATOM   2997  C   PRO A 423     -13.758 -30.774  -6.496  1.00 80.77      A    C  
ATOM   2998  O   PRO A 423     -13.507 -30.266  -5.409  1.00 77.31      A    O  
ATOM   2999  CB  PRO A 423     -11.897 -31.847  -7.831  1.00 76.32      A    C  
ATOM   3000  CG  PRO A 423     -11.924 -33.032  -8.778  1.00 74.75      A    C  
ATOM   3001  CD  PRO A 423     -13.417 -33.332  -8.907  1.00 77.72      A    C  
ATOM   3002  N   GLU A 424     -14.644 -30.243  -7.341  1.00 77.61      A    N  
ATOM   3003  CA  GLU A 424     -15.378 -29.008  -7.052  1.00 78.20      A    C  
ATOM   3004  C   GLU A 424     -16.299 -29.184  -5.839  1.00 80.14      A    C  
ATOM   3005  O   GLU A 424     -16.320 -28.339  -4.960  1.00 80.11      A    O  
ATOM   3006  CB  GLU A 424     -16.216 -28.589  -8.265  1.00 76.59      A    C  
ATOM   3007  CG  GLU A 424     -15.364 -28.188  -9.469  1.00 71.13      A    C  
ATOM   3008  CD  GLU A 424     -16.210 -27.807 -10.685  1.00 63.93      A    C  
ATOM   3009  OE1 GLU A 424     -15.608 -27.290 -11.658  1.00 56.79      A    O  
ATOM   3010  OE2 GLU A 424     -17.428 -28.076 -10.674  1.00 60.32      A    O1-
ATOM   3011  N   LEU A 425     -16.977 -30.314  -5.739  1.00 78.92      A    N  
ATOM   3012  CA  LEU A 425     -17.795 -30.642  -4.579  1.00 79.54      A    C  
ATOM   3013  C   LEU A 425     -16.947 -30.831  -3.315  1.00 81.21      A    C  
ATOM   3014  O   LEU A 425     -17.404 -30.525  -2.211  1.00 79.08      A    O  
ATOM   3015  CB  LEU A 425     -18.614 -31.906  -4.888  1.00 78.44      A    C  
ATOM   3016  CG  LEU A 425     -19.571 -32.327  -3.762  1.00 76.52      A    C  
ATOM   3017  CD1 LEU A 425     -20.692 -31.310  -3.543  1.00 70.39      A    C  
ATOM   3018  CD2 LEU A 425     -20.219 -33.672  -4.101  1.00 72.07      A    C  
ATOM   3019  N   ALA A 426     -15.742 -31.340  -3.446  1.00 80.66      A    N  
ATOM   3020  CA  ALA A 426     -14.850 -31.477  -2.305  1.00 79.02      A    C  
ATOM   3021  C   ALA A 426     -14.370 -30.103  -1.810  1.00 80.78      A    C  
ATOM   3022  O   ALA A 426     -14.283 -29.898  -0.605  1.00 78.20      A    O  
ATOM   3023  CB  ALA A 426     -13.680 -32.396  -2.682  1.00 76.27      A    C  
ATOM   3024  N   ASN A 427     -14.104 -29.162  -2.714  1.00 81.49      A    N  
ATOM   3025  CA  ASN A 427     -13.476 -27.881  -2.397  1.00 81.72      A    C  
ATOM   3026  C   ASN A 427     -14.455 -26.708  -2.281  1.00 83.45      A    C  
ATOM   3027  O   ASN A 427     -14.011 -25.629  -1.899  1.00 80.47      A    O  
ATOM   3028  CB  ASN A 427     -12.346 -27.624  -3.398  1.00 78.70      A    C  
ATOM   3029  CG  ASN A 427     -11.171 -28.562  -3.199  1.00 71.27      A    C  
ATOM   3030  ND2 ASN A 427     -10.318 -28.671  -4.193  1.00 62.04      A    N  
ATOM   3031  OD1 ASN A 427     -10.989 -29.196  -2.173  1.00 63.51      A    O  
ATOM   3032  N   TRP A 428     -15.759 -26.904  -2.522  1.00 83.98      A    N  
ATOM   3033  CA  TRP A 428     -16.757 -25.830  -2.448  1.00 84.00      A    C  
ATOM   3034  C   TRP A 428     -16.713 -24.978  -1.164  1.00 84.69      A    C  
ATOM   3035  O   TRP A 428     -16.911 -23.774  -1.283  1.00 82.08      A    O  
ATOM   3036  CB  TRP A 428     -18.174 -26.385  -2.674  1.00 82.75      A    C  
ATOM   3037  CG  TRP A 428     -18.820 -27.009  -1.465  1.00 83.37      A    C  
ATOM   3038  CD1 TRP A 428     -18.806 -28.321  -1.150  1.00 77.71      A    C  
ATOM   3039  CD2 TRP A 428     -19.525 -26.340  -0.375  1.00 82.74      A    C  
ATOM   3040  CE2 TRP A 428     -19.886 -27.325   0.581  1.00 81.81      A    C  
ATOM   3041  CE3 TRP A 428     -19.889 -25.009  -0.100  1.00 79.21      A    C  
ATOM   3042  NE1 TRP A 428     -19.441 -28.516   0.071  1.00 77.62      A    N  
ATOM   3043  CZ2 TRP A 428     -20.559 -26.998   1.788  1.00 80.33      A    C  
ATOM   3044  CZ3 TRP A 428     -20.560 -24.681   1.094  1.00 75.88      A    C  
ATOM   3045  CH2 TRP A 428     -20.881 -25.665   2.027  1.00 76.86      A    C  
ATOM   3046  N   PRO A 429     -16.400 -25.517   0.029  1.00 83.66      A    N  
ATOM   3047  CA  PRO A 429     -16.349 -24.684   1.231  1.00 83.09      A    C  
ATOM   3048  C   PRO A 429     -15.249 -23.634   1.196  1.00 84.17      A    C  
ATOM   3049  O   PRO A 429     -15.324 -22.638   1.893  1.00 80.66      A    O  
ATOM   3050  CB  PRO A 429     -16.133 -25.661   2.398  1.00 80.72      A    C  
ATOM   3051  CG  PRO A 429     -16.540 -27.011   1.838  1.00 80.98      A    C  
ATOM   3052  CD  PRO A 429     -16.128 -26.888   0.377  1.00 85.53      A    C  
ATOM   3053  N   PHE A 430     -14.233 -23.853   0.380  1.00 85.90      A    N  
ATOM   3054  CA  PHE A 430     -13.069 -22.987   0.242  1.00 84.98      A    C  
ATOM   3055  C   PHE A 430     -13.059 -22.203  -1.081  1.00 83.84      A    C  
ATOM   3056  O   PHE A 430     -12.065 -21.560  -1.390  1.00 79.01      A    O  
ATOM   3057  CB  PHE A 430     -11.802 -23.837   0.389  1.00 83.80      A    C  
ATOM   3058  CG  PHE A 430     -11.797 -24.719   1.619  1.00 85.79      A    C  
ATOM   3059  CD1 PHE A 430     -11.692 -24.141   2.898  1.00 82.50      A    C  
ATOM   3060  CD2 PHE A 430     -11.883 -26.111   1.498  1.00 82.76      A    C  
ATOM   3061  CE1 PHE A 430     -11.664 -24.950   4.040  1.00 81.61      A    C  
ATOM   3062  CE2 PHE A 430     -11.851 -26.927   2.643  1.00 81.88      A    C  
ATOM   3063  CZ  PHE A 430     -11.734 -26.348   3.916  1.00 84.45      A    C  
ATOM   3064  N   SER A 431     -14.130 -22.265  -1.863  1.00 81.71      A    N  
ATOM   3065  CA  SER A 431     -14.203 -21.614  -3.172  1.00 78.14      A    C  
ATOM   3066  C   SER A 431     -14.600 -20.140  -3.112  1.00 77.46      A    C  
ATOM   3067  O   SER A 431     -14.443 -19.433  -4.109  1.00 72.80      A    O  
ATOM   3068  CB  SER A 431     -15.173 -22.374  -4.081  1.00 75.34      A    C  
ATOM   3069  OG  SER A 431     -16.506 -22.288  -3.620  1.00 69.32      A    O  
ATOM   3070  N   THR A 432     -15.118 -19.685  -1.975  1.00 75.88      A    N  
ATOM   3071  CA  THR A 432     -15.493 -18.281  -1.770  1.00 72.94      A    C  
ATOM   3072  C   THR A 432     -14.427 -17.570  -0.954  1.00 75.05      A    C  
ATOM   3073  O   THR A 432     -13.875 -18.144  -0.013  1.00 72.14      A    O  
ATOM   3074  CB  THR A 432     -16.870 -18.153  -1.084  1.00 68.25      A    C  
ATOM   3075  CG2 THR A 432     -17.967 -18.773  -1.934  1.00 64.74      A    C  
ATOM   3076  OG1 THR A 432     -16.877 -18.809   0.160  1.00 65.28      A    O  
ATOM   3077  N   THR A 433     -14.124 -16.325  -1.294  1.00 76.97      A    N  
ATOM   3078  CA  THR A 433     -13.089 -15.529  -0.626  1.00 75.43      A    C  
ATOM   3079  C   THR A 433     -13.665 -14.578   0.417  1.00 76.74      A    C  
ATOM   3080  O   THR A 433     -13.094 -14.433   1.488  1.00 70.95      A    O  
ATOM   3081  CB  THR A 433     -12.260 -14.748  -1.658  1.00 70.81      A    C  
ATOM   3082  CG2 THR A 433     -11.450 -15.693  -2.542  1.00 63.62      A    C  
ATOM   3083  OG1 THR A 433     -13.114 -14.007  -2.497  1.00 65.28      A    O  
ATOM   3084  N   ALA A 434     -14.836 -13.988   0.158  1.00 76.30      A    N  
ATOM   3085  CA  ALA A 434     -15.393 -12.983   1.053  1.00 74.72      A    C  
ATOM   3086  C   ALA A 434     -15.936 -13.587   2.353  1.00 77.65      A    C  
ATOM   3087  O   ALA A 434     -15.513 -13.212   3.444  1.00 72.09      A    O  
ATOM   3088  CB  ALA A 434     -16.447 -12.170   0.296  1.00 68.44      A    C  
ATOM   3089  N   SER A 435     -16.878 -14.533   2.256  1.00 79.69      A    N  
ATOM   3090  CA  SER A 435     -17.546 -15.086   3.428  1.00 82.27      A    C  
ATOM   3091  C   SER A 435     -18.086 -16.497   3.189  1.00 84.62      A    C  
ATOM   3092  O   SER A 435     -18.456 -16.849   2.072  1.00 81.99      A    O  
ATOM   3093  CB  SER A 435     -18.676 -14.142   3.821  1.00 78.78      A    C  
ATOM   3094  OG  SER A 435     -19.361 -14.662   4.929  1.00 71.52      A    O  
ATOM   3095  N   CYS A 436     -18.179 -17.300   4.242  1.00 84.28      A    N  
ATOM   3096  CA  CYS A 436     -18.714 -18.655   4.165  1.00 85.19      A    C  
ATOM   3097  C   CYS A 436     -20.214 -18.727   3.854  1.00 86.36      A    C  
ATOM   3098  O   CYS A 436     -20.700 -19.804   3.516  1.00 83.17      A    O  
ATOM   3099  CB  CYS A 436     -18.390 -19.411   5.458  1.00 83.52      A    C  
ATOM   3100  SG  CYS A 436     -19.205 -18.827   6.974  1.00 81.84      A    S  
ATOM   3101  N   ASP A 437     -20.963 -17.631   3.975  1.00 85.10      A    N  
ATOM   3102  CA  ASP A 437     -22.383 -17.566   3.617  1.00 84.19      A    C  
ATOM   3103  C   ASP A 437     -22.628 -17.379   2.116  1.00 84.22      A    C  
ATOM   3104  O   ASP A 437     -23.750 -17.602   1.644  1.00 80.35      A    O  
ATOM   3105  CB  ASP A 437     -23.115 -16.501   4.450  1.00 81.60      A    C  
ATOM   3106  CG  ASP A 437     -22.572 -15.073   4.348  1.00 77.54      A    C  
ATOM   3107  OD1 ASP A 437     -21.521 -14.841   3.736  1.00 69.27      A    O  
ATOM   3108  OD2 ASP A 437     -23.112 -14.199   5.061  1.00 71.53      A    O1-
ATOM   3109  N   GLU A 438     -21.598 -17.053   1.351  1.00 83.62      A    N  
ATOM   3110  CA  GLU A 438     -21.709 -16.955  -0.093  1.00 79.99      A    C  
ATOM   3111  C   GLU A 438     -21.961 -18.320  -0.733  1.00 77.95      A    C  
ATOM   3112  O   GLU A 438     -21.299 -19.314  -0.433  1.00 73.32      A    O  
ATOM   3113  CB  GLU A 438     -20.466 -16.327  -0.715  1.00 77.72      A    C  
ATOM   3114  CG  GLU A 438     -20.309 -14.851  -0.349  1.00 70.49      A    C  
ATOM   3115  CD  GLU A 438     -19.131 -14.225  -1.096  1.00 65.68      A    C  
ATOM   3116  OE1 GLU A 438     -19.180 -12.998  -1.312  1.00 57.08      A    O  
ATOM   3117  OE2 GLU A 438     -18.174 -14.962  -1.445  1.00 58.14      A    O1-
ATOM   3118  N   ASN A 439     -22.915 -18.365  -1.652  1.00 81.07      A    N  
ATOM   3119  CA  ASN A 439     -23.320 -19.578  -2.355  1.00 80.70      A    C  
ATOM   3120  C   ASN A 439     -23.747 -20.741  -1.433  1.00 83.21      A    C  
ATOM   3121  O   ASN A 439     -23.797 -21.892  -1.869  1.00 78.77      A    O  
ATOM   3122  CB  ASN A 439     -22.238 -19.969  -3.372  1.00 75.53      A    C  
ATOM   3123  CG  ASN A 439     -22.016 -18.893  -4.416  1.00 68.58      A    C  
ATOM   3124  ND2 ASN A 439     -20.777 -18.622  -4.767  1.00 59.81      A    N  
ATOM   3125  OD1 ASN A 439     -22.946 -18.315  -4.936  1.00 59.76      A    O  
ATOM   3126  N   LEU A 440     -24.088 -20.463  -0.176  1.00 81.43      A    N  
ATOM   3127  CA  LEU A 440     -24.569 -21.464   0.750  1.00 83.18      A    C  
ATOM   3128  C   LEU A 440     -26.015 -21.836   0.401  1.00 84.49      A    C  
ATOM   3129  O   LEU A 440     -26.870 -20.968   0.253  1.00 82.51      A    O  
ATOM   3130  CB  LEU A 440     -24.424 -20.905   2.179  1.00 81.63      A    C  
ATOM   3131  CG  LEU A 440     -24.326 -22.001   3.249  1.00 80.86      A    C  
ATOM   3132  CD1 LEU A 440     -22.939 -22.623   3.282  1.00 75.88      A    C  
ATOM   3133  CD2 LEU A 440     -24.606 -21.398   4.620  1.00 76.02      A    C  
ATOM   3134  N   THR A 441     -26.306 -23.121   0.304  1.00 83.82      A    N  
ATOM   3135  CA  THR A 441     -27.665 -23.597   0.019  1.00 83.76      A    C  
ATOM   3136  C   THR A 441     -28.308 -24.208   1.256  1.00 84.63      A    C  
ATOM   3137  O   THR A 441     -27.629 -24.768   2.123  1.00 82.67      A    O  
ATOM   3138  CB  THR A 441     -27.721 -24.567  -1.158  1.00 82.02      A    C  
ATOM   3139  CG2 THR A 441     -27.224 -23.923  -2.450  1.00 71.87      A    C  
ATOM   3140  OG1 THR A 441     -26.961 -25.715  -0.912  1.00 72.33      A    O  
ATOM   3141  N   ARG A 442     -29.625 -24.114   1.333  1.00 85.38      A    N  
ATOM   3142  CA  ARG A 442     -30.378 -24.750   2.414  1.00 84.79      A    C  
ATOM   3143  C   ARG A 442     -30.176 -26.260   2.402  1.00 85.64      A    C  
ATOM   3144  O   ARG A 442     -30.179 -26.903   1.354  1.00 81.93      A    O  
ATOM   3145  CB  ARG A 442     -31.860 -24.350   2.370  1.00 81.19      A    C  
ATOM   3146  CG  ARG A 442     -32.611 -24.941   1.170  1.00 72.96      A    C  
ATOM   3147  CD  ARG A 442     -34.057 -24.463   1.176  1.00 69.73      A    C  
ATOM   3148  NE  ARG A 442     -34.826 -25.067   0.082  1.00 61.43      A    N  
ATOM   3149  CZ  ARG A 442     -36.067 -24.746  -0.231  1.00 55.84      A    C  
ATOM   3150  NH1 ARG A 442     -36.714 -23.819   0.417  1.00 51.88      A    N1+
ATOM   3151  NH2 ARG A 442     -36.676 -25.346  -1.208  1.00 48.57      A    N  
ATOM   3152  N   LYS A 443     -30.049 -26.848   3.590  1.00 84.61      A    N  
ATOM   3153  CA  LYS A 443     -29.911 -28.285   3.783  1.00 85.14      A    C  
ATOM   3154  C   LYS A 443     -30.632 -28.712   5.048  1.00 85.55      A    C  
ATOM   3155  O   LYS A 443     -30.638 -27.982   6.042  1.00 82.47      A    O  
ATOM   3156  CB  LYS A 443     -28.418 -28.638   3.814  1.00 83.53      A    C  
ATOM   3157  CG  LYS A 443     -28.201 -30.149   3.861  1.00 80.76      A    C  
ATOM   3158  CD  LYS A 443     -26.733 -30.524   3.805  1.00 77.67      A    C  
ATOM   3159  CE  LYS A 443     -26.661 -32.044   3.922  1.00 72.85      A    C  
ATOM   3160  NZ  LYS A 443     -25.285 -32.552   3.972  1.00 65.64      A    N1+
ATOM   3161  N   ARG A 444     -31.233 -29.902   5.027  1.00 84.99      A    N  
ATOM   3162  CA  ARG A 444     -31.723 -30.550   6.241  1.00 85.15      A    C  
ATOM   3163  C   ARG A 444     -30.527 -30.909   7.115  1.00 85.84      A    C  
ATOM   3164  O   ARG A 444     -29.729 -31.752   6.725  1.00 83.19      A    O  
ATOM   3165  CB  ARG A 444     -32.575 -31.772   5.875  1.00 83.57      A    C  
ATOM   3166  CG  ARG A 444     -33.086 -32.507   7.123  1.00 78.69      A    C  
ATOM   3167  CD  ARG A 444     -33.974 -33.691   6.727  1.00 75.29      A    C  
ATOM   3168  NE  ARG A 444     -34.172 -34.612   7.852  1.00 67.03      A    N  
ATOM   3169  CZ  ARG A 444     -34.624 -35.862   7.778  1.00 60.63      A    C  
ATOM   3170  NH1 ARG A 444     -35.125 -36.344   6.684  1.00 54.94      A    N1+
ATOM   3171  NH2 ARG A 444     -34.545 -36.646   8.800  1.00 53.34      A    N  
ATOM   3172  N   LEU A 445     -30.430 -30.263   8.269  1.00 85.51      A    N  
ATOM   3173  CA  LEU A 445     -29.314 -30.421   9.204  1.00 84.55      A    C  
ATOM   3174  C   LEU A 445     -29.568 -31.525  10.225  1.00 85.81      A    C  
ATOM   3175  O   LEU A 445     -28.682 -32.313  10.530  1.00 84.14      A    O  
ATOM   3176  CB  LEU A 445     -29.067 -29.089   9.933  1.00 82.87      A    C  
ATOM   3177  CG  LEU A 445     -28.762 -27.878   9.033  1.00 82.81      A    C  
ATOM   3178  CD1 LEU A 445     -28.574 -26.640   9.911  1.00 78.23      A    C  
ATOM   3179  CD2 LEU A 445     -27.501 -28.080   8.188  1.00 78.63      A    C  
ATOM   3180  N   LEU A 446     -30.787 -31.577  10.755  1.00 85.62      A    N  
ATOM   3181  CA  LEU A 446     -31.183 -32.487  11.813  1.00 84.50      A    C  
ATOM   3182  C   LEU A 446     -32.564 -33.069  11.509  1.00 85.52      A    C  
ATOM   3183  O   LEU A 446     -33.461 -32.359  11.064  1.00 83.48      A    O  
ATOM   3184  CB  LEU A 446     -31.188 -31.734  13.160  1.00 82.30      A    C  
ATOM   3185  CG  LEU A 446     -29.795 -31.360  13.682  1.00 78.62      A    C  
ATOM   3186  CD1 LEU A 446     -29.884 -30.242  14.715  1.00 71.79      A    C  
ATOM   3187  CD2 LEU A 446     -29.122 -32.548  14.353  1.00 72.14      A    C  
ATOM   3188  N   GLY A 447     -32.736 -34.351  11.796  1.00 87.12      A    N  
ATOM   3189  CA  GLY A 447     -34.012 -35.034  11.742  1.00 87.05      A    C  
ATOM   3190  C   GLY A 447     -34.220 -35.895  12.977  1.00 88.45      A    C  
ATOM   3191  O   GLY A 447     -33.290 -36.549  13.451  1.00 86.57      A    O  
ATOM   3192  N   LEU A 448     -35.441 -35.914  13.471  1.00 85.36      A    N  
ATOM   3193  CA  LEU A 448     -35.853 -36.789  14.562  1.00 85.20      A    C  
ATOM   3194  C   LEU A 448     -37.008 -37.652  14.096  1.00 85.78      A    C  
ATOM   3195  O   LEU A 448     -38.037 -37.144  13.655  1.00 84.40      A    O  
ATOM   3196  CB  LEU A 448     -36.212 -35.938  15.798  1.00 84.56      A    C  
ATOM   3197  CG  LEU A 448     -35.605 -36.516  17.085  1.00 81.71      A    C  
ATOM   3198  CD1 LEU A 448     -34.372 -35.718  17.501  1.00 75.98      A    C  
ATOM   3199  CD2 LEU A 448     -36.596 -36.460  18.234  1.00 77.04      A    C  
ATOM   3200  N   GLU A 449     -36.852 -38.969  14.201  1.00 88.33      A    N  
ATOM   3201  CA  GLU A 449     -37.891 -39.934  13.860  1.00 87.91      A    C  
ATOM   3202  C   GLU A 449     -38.259 -40.784  15.081  1.00 87.71      A    C  
ATOM   3203  O   GLU A 449     -37.388 -41.260  15.812  1.00 85.66      A    O  
ATOM   3204  CB  GLU A 449     -37.470 -40.832  12.688  1.00 85.81      A    C  
ATOM   3205  CG  GLU A 449     -37.395 -40.081  11.348  1.00 77.46      A    C  
ATOM   3206  CD  GLU A 449     -37.067 -41.001  10.157  1.00 77.03      A    C  
ATOM   3207  OE1 GLU A 449     -37.238 -40.555   9.001  1.00 68.35      A    O  
ATOM   3208  OE2 GLU A 449     -36.648 -42.169  10.371  1.00 70.54      A    O1-
ATOM   3209  N   LEU A 450     -39.548 -41.018  15.265  1.00 87.57      A    N  
ATOM   3210  CA  LEU A 450     -40.062 -42.008  16.203  1.00 86.53      A    C  
ATOM   3211  C   LEU A 450     -40.184 -43.357  15.508  1.00 86.80      A    C  
ATOM   3212  O   LEU A 450     -40.640 -43.444  14.373  1.00 84.68      A    O  
ATOM   3213  CB  LEU A 450     -41.415 -41.555  16.750  1.00 85.14      A    C  
ATOM   3214  CG  LEU A 450     -41.352 -40.315  17.655  1.00 82.24      A    C  
ATOM   3215  CD1 LEU A 450     -42.770 -39.854  17.978  1.00 76.55      A    C  
ATOM   3216  CD2 LEU A 450     -40.631 -40.615  18.965  1.00 78.08      A    C  
ATOM   3217  N   ASN A 451     -39.841 -44.418  16.218  1.00 87.79      A    N  
ATOM   3218  CA  ASN A 451     -40.057 -45.787  15.797  1.00 85.98      A    C  
ATOM   3219  C   ASN A 451     -41.148 -46.427  16.668  1.00 85.79      A    C  
ATOM   3220  O   ASN A 451     -40.873 -46.902  17.764  1.00 81.93      A    O  
ATOM   3221  CB  ASN A 451     -38.719 -46.534  15.830  1.00 83.69      A    C  
ATOM   3222  CG  ASN A 451     -38.807 -47.911  15.219  1.00 77.52      A    C  
ATOM   3223  ND2 ASN A 451     -37.795 -48.733  15.436  1.00 68.44      A    N  
ATOM   3224  OD1 ASN A 451     -39.744 -48.278  14.528  1.00 69.19      A    O  
ATOM   3225  N   LEU A 452     -42.363 -46.428  16.160  1.00 85.66      A    N  
ATOM   3226  CA  LEU A 452     -43.539 -46.947  16.855  1.00 84.24      A    C  
ATOM   3227  C   LEU A 452     -43.971 -48.263  16.205  1.00 83.11      A    C  
ATOM   3228  O   LEU A 452     -44.486 -48.258  15.078  1.00 78.62      A    O  
ATOM   3229  CB  LEU A 452     -44.668 -45.900  16.806  1.00 82.85      A    C  
ATOM   3230  CG  LEU A 452     -44.317 -44.540  17.444  1.00 81.85      A    C  
ATOM   3231  CD1 LEU A 452     -45.473 -43.557  17.213  1.00 77.00      A    C  
ATOM   3232  CD2 LEU A 452     -44.069 -44.656  18.952  1.00 78.08      A    C  
ATOM   3233  N   LEU A 453     -43.724 -49.394  16.862  1.00 83.63      A    N  
ATOM   3234  CA  LEU A 453     -44.020 -50.738  16.329  1.00 82.30      A    C  
ATOM   3235  C   LEU A 453     -43.463 -50.971  14.906  1.00 83.24      A    C  
ATOM   3236  O   LEU A 453     -44.117 -51.544  14.036  1.00 77.05      A    O  
ATOM   3237  CB  LEU A 453     -45.533 -51.004  16.419  1.00 78.90      A    C  
ATOM   3238  CG  LEU A 453     -46.030 -51.427  17.816  1.00 72.37      A    C  
ATOM   3239  CD1 LEU A 453     -47.550 -51.357  17.814  1.00 65.48      A    C  
ATOM   3240  CD2 LEU A 453     -45.638 -52.869  18.133  1.00 65.11      A    C  
ATOM   3241  N   GLY A 454     -42.250 -50.485  14.643  1.00 80.96      A    N  
ATOM   3242  CA  GLY A 454     -41.602 -50.556  13.332  1.00 81.23      A    C  
ATOM   3243  C   GLY A 454     -42.082 -49.516  12.316  1.00 83.25      A    C  
ATOM   3244  O   GLY A 454     -41.453 -49.353  11.269  1.00 78.59      A    O  
ATOM   3245  N   LYS A 455     -43.133 -48.772  12.605  1.00 83.19      A    N  
ATOM   3246  CA  LYS A 455     -43.558 -47.617  11.817  1.00 84.22      A    C  
ATOM   3247  C   LYS A 455     -42.671 -46.429  12.160  1.00 85.10      A    C  
ATOM   3248  O   LYS A 455     -42.635 -45.997  13.303  1.00 82.02      A    O  
ATOM   3249  CB  LYS A 455     -45.043 -47.328  12.090  1.00 81.71      A    C  
ATOM   3250  CG  LYS A 455     -45.609 -46.192  11.230  1.00 76.01      A    C  
ATOM   3251  CD  LYS A 455     -47.040 -45.859  11.691  1.00 73.91      A    C  
ATOM   3252  CE  LYS A 455     -47.611 -44.650  10.959  1.00 66.35      A    C  
ATOM   3253  NZ  LYS A 455     -48.812 -44.135  11.646  1.00 59.61      A    N1+
ATOM   3254  N   ARG A 456     -41.985 -45.883  11.159  1.00 85.73      A    N  
ATOM   3255  CA  ARG A 456     -41.229 -44.645  11.323  1.00 85.78      A    C  
ATOM   3256  C   ARG A 456     -42.154 -43.446  11.159  1.00 86.65      A    C  
ATOM   3257  O   ARG A 456     -42.832 -43.330  10.143  1.00 83.30      A    O  
ATOM   3258  CB  ARG A 456     -40.051 -44.573  10.345  1.00 83.09      A    C  
ATOM   3259  CG  ARG A 456     -39.014 -45.665  10.642  1.00 76.64      A    C  
ATOM   3260  CD  ARG A 456     -37.777 -45.434   9.774  1.00 72.44      A    C  
ATOM   3261  NE  ARG A 456     -36.826 -46.536   9.903  1.00 63.64      A    N  
ATOM   3262  CZ  ARG A 456     -35.634 -46.590   9.328  1.00 57.41      A    C  
ATOM   3263  NH1 ARG A 456     -35.184 -45.594   8.603  1.00 52.90      A    N1+
ATOM   3264  NH2 ARG A 456     -34.886 -47.638   9.471  1.00 49.55      A    N  
ATOM   3265  N   VAL A 457     -42.167 -42.576  12.144  1.00 84.74      A    N  
ATOM   3266  CA  VAL A 457     -42.930 -41.328  12.136  1.00 84.56      A    C  
ATOM   3267  C   VAL A 457     -41.948 -40.181  12.265  1.00 85.74      A    C  
ATOM   3268  O   VAL A 457     -41.213 -40.107  13.243  1.00 83.48      A    O  
ATOM   3269  CB  VAL A 457     -43.979 -41.292  13.255  1.00 82.78      A    C  
ATOM   3270  CG1 VAL A 457     -44.815 -40.018  13.162  1.00 75.56      A    C  
ATOM   3271  CG2 VAL A 457     -44.930 -42.491  13.162  1.00 76.80      A    C  
ATOM   3272  N   ASN A 458     -41.922 -39.315  11.282  1.00 85.01      A    N  
ATOM   3273  CA  ASN A 458     -41.058 -38.143  11.330  1.00 83.44      A    C  
ATOM   3274  C   ASN A 458     -41.605 -37.151  12.363  1.00 82.97      A    C  
ATOM   3275  O   ASN A 458     -42.741 -36.701  12.238  1.00 81.02      A    O  
ATOM   3276  CB  ASN A 458     -40.954 -37.542   9.919  1.00 82.14      A    C  
ATOM   3277  CG  ASN A 458     -39.827 -36.530   9.808  1.00 75.07      A    C  
ATOM   3278  ND2 ASN A 458     -39.764 -35.795   8.722  1.00 65.68      A    N  
ATOM   3279  OD1 ASN A 458     -38.973 -36.399  10.659  1.00 66.37      A    O  
ATOM   3280  N   LEU A 459     -40.807 -36.854  13.386  1.00 84.25      A    N  
ATOM   3281  CA  LEU A 459     -41.195 -35.951  14.465  1.00 83.14      A    C  
ATOM   3282  C   LEU A 459     -40.706 -34.527  14.205  1.00 83.22      A    C  
ATOM   3283  O   LEU A 459     -41.438 -33.571  14.434  1.00 79.27      A    O  
ATOM   3284  CB  LEU A 459     -40.629 -36.501  15.789  1.00 81.52      A    C  
ATOM   3285  CG  LEU A 459     -41.302 -35.869  17.019  1.00 79.27      A    C  
ATOM   3286  CD1 LEU A 459     -42.667 -36.490  17.272  1.00 74.53      A    C  
ATOM   3287  CD2 LEU A 459     -40.446 -36.079  18.264  1.00 74.52      A    C  
ATOM   3288  N   ALA A 460     -39.479 -34.397  13.708  1.00 84.55      A    N  
ATOM   3289  CA  ALA A 460     -38.858 -33.111  13.438  1.00 83.44      A    C  
ATOM   3290  C   ALA A 460     -37.922 -33.183  12.232  1.00 84.85      A    C  
ATOM   3291  O   ALA A 460     -37.267 -34.187  11.971  1.00 82.77      A    O  
ATOM   3292  CB  ALA A 460     -38.108 -32.634  14.680  1.00 80.36      A    C  
ATOM   3293  N   SER A 461     -37.848 -32.077  11.521  1.00 82.98      A    N  
ATOM   3294  CA  SER A 461     -36.884 -31.871  10.456  1.00 81.61      A    C  
ATOM   3295  C   SER A 461     -36.412 -30.422  10.503  1.00 81.61      A    C  
ATOM   3296  O   SER A 461     -37.188 -29.522  10.179  1.00 79.24      A    O  
ATOM   3297  CB  SER A 461     -37.536 -32.199   9.108  1.00 79.90      A    C  
ATOM   3298  OG  SER A 461     -36.632 -31.958   8.046  1.00 70.49      A    O  
ATOM   3299  N   LEU A 462     -35.173 -30.208  10.884  1.00 81.56      A    N  
ATOM   3300  CA  LEU A 462     -34.559 -28.892  10.883  1.00 80.47      A    C  
ATOM   3301  C   LEU A 462     -33.931 -28.634   9.512  1.00 81.11      A    C  
ATOM   3302  O   LEU A 462     -32.871 -29.170   9.201  1.00 80.40      A    O  
ATOM   3303  CB  LEU A 462     -33.559 -28.804  12.043  1.00 79.39      A    C  
ATOM   3304  CG  LEU A 462     -33.040 -27.371  12.265  1.00 75.26      A    C  
ATOM   3305  CD1 LEU A 462     -34.144 -26.461  12.797  1.00 69.52      A    C  
ATOM   3306  CD2 LEU A 462     -31.891 -27.367  13.271  1.00 69.92      A    C  
ATOM   3307  N   ASN A 463     -34.602 -27.834   8.709  1.00 81.24      A    N  
ATOM   3308  CA  ASN A 463     -34.161 -27.432   7.380  1.00 79.90      A    C  
ATOM   3309  C   ASN A 463     -34.251 -25.904   7.263  1.00 79.28      A    C  
ATOM   3310  O   ASN A 463     -35.226 -25.401   6.705  1.00 75.57      A    O  
ATOM   3311  CB  ASN A 463     -35.015 -28.175   6.339  1.00 78.07      A    C  
ATOM   3312  CG  ASN A 463     -34.514 -27.961   4.922  1.00 73.29      A    C  
ATOM   3313  ND2 ASN A 463     -35.333 -28.230   3.940  1.00 66.46      A    N  
ATOM   3314  OD1 ASN A 463     -33.385 -27.597   4.657  1.00 65.09      A    O  
ATOM   3315  N   PRO A 464     -33.283 -25.163   7.829  1.00 81.51      A    N  
ATOM   3316  CA  PRO A 464     -33.348 -23.709   7.886  1.00 80.22      A    C  
ATOM   3317  C   PRO A 464     -33.326 -23.101   6.480  1.00 81.18      A    C  
ATOM   3318  O   PRO A 464     -32.542 -23.505   5.617  1.00 78.45      A    O  
ATOM   3319  CB  PRO A 464     -32.158 -23.269   8.745  1.00 76.73      A    C  
ATOM   3320  CG  PRO A 464     -31.180 -24.431   8.677  1.00 75.49      A    C  
ATOM   3321  CD  PRO A 464     -32.085 -25.651   8.493  1.00 79.20      A    C  
ATOM   3322  N   ASP A 465     -34.186 -22.104   6.272  1.00 78.20      A    N  
ATOM   3323  CA  ASP A 465     -34.289 -21.312   5.050  1.00 76.86      A    C  
ATOM   3324  C   ASP A 465     -34.492 -19.842   5.428  1.00 76.66      A    C  
ATOM   3325  O   ASP A 465     -35.548 -19.491   5.953  1.00 70.79      A    O  
ATOM   3326  CB  ASP A 465     -35.452 -21.847   4.194  1.00 72.96      A    C  
ATOM   3327  CG  ASP A 465     -35.453 -21.351   2.747  1.00 69.03      A    C  
ATOM   3328  OD1 ASP A 465     -34.497 -20.668   2.328  1.00 63.67      A    O  
ATOM   3329  OD2 ASP A 465     -36.352 -21.782   1.991  1.00 63.19      A    O1-
ATOM   3330  N   PRO A 466     -33.472 -18.949   5.228  1.00 78.31      A    N  
ATOM   3331  CA  PRO A 466     -32.149 -19.201   4.663  1.00 78.79      A    C  
ATOM   3332  C   PRO A 466     -31.283 -20.130   5.539  1.00 80.65      A    C  
ATOM   3333  O   PRO A 466     -31.636 -20.385   6.694  1.00 77.27      A    O  
ATOM   3334  CB  PRO A 466     -31.525 -17.812   4.496  1.00 74.86      A    C  
ATOM   3335  CG  PRO A 466     -32.142 -17.012   5.640  1.00 72.94      A    C  
ATOM   3336  CD  PRO A 466     -33.562 -17.568   5.687  1.00 76.15      A    C  
ATOM   3337  N   PRO A 467     -30.141 -20.633   5.017  1.00 80.28      A    N  
ATOM   3338  CA  PRO A 467     -29.204 -21.429   5.803  1.00 81.06      A    C  
ATOM   3339  C   PRO A 467     -28.809 -20.737   7.111  1.00 82.88      A    C  
ATOM   3340  O   PRO A 467     -28.666 -19.516   7.146  1.00 80.11      A    O  
ATOM   3341  CB  PRO A 467     -27.978 -21.648   4.909  1.00 78.37      A    C  
ATOM   3342  CG  PRO A 467     -28.532 -21.508   3.501  1.00 78.18      A    C  
ATOM   3343  CD  PRO A 467     -29.642 -20.471   3.663  1.00 82.48      A    C  
ATOM   3344  N   LEU A 468     -28.582 -21.500   8.166  1.00 82.25      A    N  
ATOM   3345  CA  LEU A 468     -28.194 -20.929   9.448  1.00 82.07      A    C  
ATOM   3346  C   LEU A 468     -26.784 -20.346   9.354  1.00 83.39      A    C  
ATOM   3347  O   LEU A 468     -25.821 -21.061   9.083  1.00 82.08      A    O  
ATOM   3348  CB  LEU A 468     -28.292 -21.994  10.547  1.00 80.04      A    C  
ATOM   3349  CG  LEU A 468     -27.858 -21.480  11.934  1.00 76.01      A    C  
ATOM   3350  CD1 LEU A 468     -28.793 -20.381  12.460  1.00 70.08      A    C  
ATOM   3351  CD2 LEU A 468     -27.844 -22.620  12.948  1.00 70.35      A    C  
ATOM   3352  N   VAL A 469     -26.675 -19.061   9.654  1.00 82.39      A    N  
ATOM   3353  CA  VAL A 469     -25.407 -18.345   9.773  1.00 81.89      A    C  
ATOM   3354  C   VAL A 469     -25.344 -17.695  11.146  1.00 82.04      A    C  
ATOM   3355  O   VAL A 469     -26.192 -16.879  11.493  1.00 80.55      A    O  
ATOM   3356  CB  VAL A 469     -25.239 -17.311   8.649  1.00 80.48      A    C  
ATOM   3357  CG1 VAL A 469     -23.898 -16.583   8.761  1.00 73.62      A    C  
ATOM   3358  CG2 VAL A 469     -25.303 -17.979   7.264  1.00 75.12      A    C  
ATOM   3359  N   VAL A 470     -24.337 -18.064  11.933  1.00 83.32      A    N  
ATOM   3360  CA  VAL A 470     -23.983 -17.338  13.153  1.00 82.02      A    C  
ATOM   3361  C   VAL A 470     -23.128 -16.147  12.735  1.00 83.14      A    C  
ATOM   3362  O   VAL A 470     -22.097 -16.354  12.094  1.00 82.33      A    O  
ATOM   3363  CB  VAL A 470     -23.239 -18.226  14.167  1.00 80.71      A    C  
ATOM   3364  CG1 VAL A 470     -22.991 -17.473  15.474  1.00 75.79      A    C  
ATOM   3365  CG2 VAL A 470     -24.041 -19.491  14.483  1.00 76.96      A    C  
ATOM   3366  N   PRO A 471     -23.543 -14.907  13.040  1.00 81.53      A    N  
ATOM   3367  CA  PRO A 471     -22.817 -13.720  12.613  1.00 80.50      A    C  
ATOM   3368  C   PRO A 471     -21.423 -13.675  13.238  1.00 80.51      A    C  
ATOM   3369  O   PRO A 471     -21.212 -14.110  14.370  1.00 77.87      A    O  
ATOM   3370  CB  PRO A 471     -23.690 -12.531  13.026  1.00 78.30      A    C  
ATOM   3371  CG  PRO A 471     -24.492 -13.073  14.208  1.00 77.40      A    C  
ATOM   3372  CD  PRO A 471     -24.700 -14.536  13.837  1.00 80.24      A    C  
ATOM   3373  N   ALA A 472     -20.475 -13.119  12.488  1.00 83.05      A    N  
ATOM   3374  CA  ALA A 472     -19.126 -12.914  12.977  1.00 81.66      A    C  
ATOM   3375  C   ALA A 472     -19.103 -11.906  14.132  1.00 82.52      A    C  
ATOM   3376  O   ALA A 472     -19.772 -10.875  14.092  1.00 80.19      A    O  
ATOM   3377  CB  ALA A 472     -18.246 -12.445  11.818  1.00 78.46      A    C  
ATOM   3378  N   LEU A 473     -18.265 -12.181  15.124  1.00 81.44      A    N  
ATOM   3379  CA  LEU A 473     -17.932 -11.215  16.157  1.00 80.01      A    C  
ATOM   3380  C   LEU A 473     -16.922 -10.223  15.587  1.00 81.30      A    C  
ATOM   3381  O   LEU A 473     -15.934 -10.617  14.978  1.00 79.99      A    O  
ATOM   3382  CB  LEU A 473     -17.389 -11.963  17.379  1.00 77.81      A    C  
ATOM   3383  CG  LEU A 473     -18.463 -12.799  18.081  1.00 71.78      A    C  
ATOM   3384  CD1 LEU A 473     -17.814 -13.827  18.998  1.00 65.75      A    C  
ATOM   3385  CD2 LEU A 473     -19.396 -11.920  18.924  1.00 65.92      A    C  
ATOM   3386  N   GLN A 474     -17.183  -8.933  15.791  1.00 83.69      A    N  
ATOM   3387  CA  GLN A 474     -16.301  -7.864  15.349  1.00 83.06      A    C  
ATOM   3388  C   GLN A 474     -15.505  -7.329  16.533  1.00 83.21      A    C  
ATOM   3389  O   GLN A 474     -16.067  -7.036  17.583  1.00 80.64      A    O  
ATOM   3390  CB  GLN A 474     -17.118  -6.752  14.673  1.00 80.93      A    C  
ATOM   3391  CG  GLN A 474     -17.830  -7.224  13.389  1.00 75.72      A    C  
ATOM   3392  CD  GLN A 474     -16.864  -7.558  12.245  1.00 71.53      A    C  
ATOM   3393  NE2 GLN A 474     -17.273  -8.376  11.309  1.00 60.57      A    N  
ATOM   3394  OE1 GLN A 474     -15.742  -7.088  12.175  1.00 63.47      A    O  
ATOM   3395  N   THR A 475     -14.200  -7.172  16.344  1.00 83.75      A    N  
ATOM   3396  CA  THR A 475     -13.325  -6.476  17.300  1.00 83.61      A    C  
ATOM   3397  C   THR A 475     -12.606  -5.342  16.600  1.00 85.03      A    C  
ATOM   3398  O   THR A 475     -12.249  -5.441  15.424  1.00 83.10      A    O  
ATOM   3399  CB  THR A 475     -12.323  -7.409  17.985  1.00 80.37      A    C  
ATOM   3400  CG2 THR A 475     -13.019  -8.523  18.743  1.00 68.23      A    C  
ATOM   3401  OG1 THR A 475     -11.447  -7.994  17.058  1.00 68.83      A    O  
ATOM   3402  N   THR A 476     -12.392  -4.253  17.331  1.00 84.19      A    N  
ATOM   3403  CA  THR A 476     -11.668  -3.070  16.863  1.00 83.62      A    C  
ATOM   3404  C   THR A 476     -10.681  -2.649  17.929  1.00 84.10      A    C  
ATOM   3405  O   THR A 476     -11.005  -2.677  19.120  1.00 81.76      A    O  
ATOM   3406  CB  THR A 476     -12.618  -1.906  16.541  1.00 81.75      A    C  
ATOM   3407  CG2 THR A 476     -13.530  -2.215  15.353  1.00 69.24      A    C  
ATOM   3408  OG1 THR A 476     -13.444  -1.619  17.644  1.00 70.51      A    O  
ATOM   3409  N   SER A 477      -9.491  -2.242  17.513  1.00 86.52      A    N  
ATOM   3410  CA  SER A 477      -8.515  -1.595  18.379  1.00 85.80      A    C  
ATOM   3411  C   SER A 477      -7.768  -0.522  17.604  1.00 87.74      A    C  
ATOM   3412  O   SER A 477      -7.715  -0.566  16.376  1.00 85.76      A    O  
ATOM   3413  CB  SER A 477      -7.557  -2.620  18.990  1.00 82.06      A    C  
ATOM   3414  OG  SER A 477      -6.681  -3.189  18.037  1.00 68.79      A    O  
ATOM   3415  N   GLU A 478      -7.206   0.443  18.324  1.00 86.70      A    N  
ATOM   3416  CA  GLU A 478      -6.382   1.504  17.766  1.00 87.15      A    C  
ATOM   3417  C   GLU A 478      -5.239   1.784  18.745  1.00 87.44      A    C  
ATOM   3418  O   GLU A 478      -5.461   1.784  19.954  1.00 84.20      A    O  
ATOM   3419  CB  GLU A 478      -7.251   2.740  17.520  1.00 84.69      A    C  
ATOM   3420  CG  GLU A 478      -6.542   3.833  16.712  1.00 79.26      A    C  
ATOM   3421  CD  GLU A 478      -7.477   5.024  16.473  1.00 77.65      A    C  
ATOM   3422  OE1 GLU A 478      -7.074   6.145  16.814  1.00 69.82      A    O  
ATOM   3423  OE2 GLU A 478      -8.610   4.799  15.988  1.00 71.38      A    O1-
ATOM   3424  N   ASP A 479      -4.028   1.950  18.255  1.00 88.69      A    N  
ATOM   3425  CA  ASP A 479      -2.865   2.306  19.077  1.00 88.63      A    C  
ATOM   3426  C   ASP A 479      -1.784   3.000  18.241  1.00 90.19      A    C  
ATOM   3427  O   ASP A 479      -1.771   2.935  17.010  1.00 88.39      A    O  
ATOM   3428  CB  ASP A 479      -2.311   1.041  19.762  1.00 85.73      A    C  
ATOM   3429  CG  ASP A 479      -1.531   1.285  21.064  1.00 78.53      A    C  
ATOM   3430  OD1 ASP A 479      -1.336   2.440  21.479  1.00 72.20      A    O  
ATOM   3431  OD2 ASP A 479      -1.083   0.282  21.674  1.00 70.60      A    O1-
ATOM   3432  N   ASP A 480      -0.863   3.646  18.953  1.00 89.99      A    N  
ATOM   3433  CA  ASP A 480       0.322   4.286  18.397  1.00 89.33      A    C  
ATOM   3434  C   ASP A 480       1.489   3.297  18.281  1.00 90.41      A    C  
ATOM   3435  O   ASP A 480       1.821   2.568  19.223  1.00 87.89      A    O  
ATOM   3436  CB  ASP A 480       0.754   5.459  19.277  1.00 85.81      A    C  
ATOM   3437  CG  ASP A 480      -0.217   6.639  19.294  1.00 78.52      A    C  
ATOM   3438  OD1 ASP A 480      -0.906   6.851  18.286  1.00 68.37      A    O  
ATOM   3439  OD2 ASP A 480      -0.183   7.375  20.308  1.00 70.14      A    O1-
ATOM   3440  N   TYR A 481       2.196   3.344  17.152  1.00 91.44      A    N  
ATOM   3441  CA  TYR A 481       3.368   2.525  16.864  1.00 91.90      A    C  
ATOM   3442  C   TYR A 481       4.538   3.387  16.413  1.00 92.20      A    C  
ATOM   3443  O   TYR A 481       4.397   4.253  15.559  1.00 90.46      A    O  
ATOM   3444  CB  TYR A 481       3.040   1.478  15.796  1.00 91.27      A    C  
ATOM   3445  CG  TYR A 481       1.937   0.531  16.184  1.00 91.80      A    C  
ATOM   3446  CD1 TYR A 481       2.231  -0.713  16.767  1.00 87.70      A    C  
ATOM   3447  CD2 TYR A 481       0.591   0.909  15.983  1.00 88.26      A    C  
ATOM   3448  CE1 TYR A 481       1.198  -1.579  17.145  1.00 86.98      A    C  
ATOM   3449  CE2 TYR A 481      -0.442   0.052  16.361  1.00 87.27      A    C  
ATOM   3450  CZ  TYR A 481      -0.140  -1.187  16.941  1.00 88.57      A    C  
ATOM   3451  OH  TYR A 481      -1.151  -2.016  17.305  1.00 86.73      A    O  
ATOM   3452  N   TYR A 482       5.726   3.104  16.942  1.00 91.29      A    N  
ATOM   3453  CA  TYR A 482       6.982   3.608  16.399  1.00 91.35      A    C  
ATOM   3454  C   TYR A 482       7.622   2.572  15.455  1.00 91.68      A    C  
ATOM   3455  O   TYR A 482       7.306   1.384  15.507  1.00 90.83      A    O  
ATOM   3456  CB  TYR A 482       7.925   4.025  17.543  1.00 90.83      A    C  
ATOM   3457  CG  TYR A 482       8.313   2.901  18.487  1.00 90.65      A    C  
ATOM   3458  CD1 TYR A 482       7.620   2.726  19.705  1.00 87.32      A    C  
ATOM   3459  CD2 TYR A 482       9.363   2.025  18.163  1.00 86.77      A    C  
ATOM   3460  CE1 TYR A 482       7.970   1.687  20.574  1.00 84.96      A    C  
ATOM   3461  CE2 TYR A 482       9.717   0.976  19.021  1.00 84.93      A    C  
ATOM   3462  CZ  TYR A 482       9.016   0.816  20.234  1.00 85.71      A    C  
ATOM   3463  OH  TYR A 482       9.359  -0.218  21.082  1.00 83.77      A    O  
ATOM   3464  N   ALA A 483       8.553   3.016  14.617  1.00 90.44      A    N  
ATOM   3465  CA  ALA A 483       9.265   2.138  13.689  1.00 88.85      A    C  
ATOM   3466  C   ALA A 483       9.971   0.977  14.424  1.00 88.64      A    C  
ATOM   3467  O   ALA A 483      10.702   1.176  15.392  1.00 85.92      A    O  
ATOM   3468  CB  ALA A 483      10.269   2.975  12.890  1.00 86.80      A    C  
ATOM   3469  N   GLY A 484       9.742  -0.244  13.957  1.00 89.59      A    N  
ATOM   3470  CA  GLY A 484      10.243  -1.483  14.539  1.00 88.44      A    C  
ATOM   3471  C   GLY A 484       9.408  -2.025  15.713  1.00 89.64      A    C  
ATOM   3472  O   GLY A 484       9.698  -3.114  16.205  1.00 87.18      A    O  
ATOM   3473  N   GLN A 485       8.378  -1.299  16.161  1.00 88.70      A    N  
ATOM   3474  CA  GLN A 485       7.533  -1.768  17.256  1.00 89.34      A    C  
ATOM   3475  C   GLN A 485       6.615  -2.894  16.812  1.00 90.00      A    C  
ATOM   3476  O   GLN A 485       5.981  -2.834  15.761  1.00 89.39      A    O  
ATOM   3477  CB  GLN A 485       6.733  -0.607  17.855  1.00 88.80      A    C  
ATOM   3478  CG  GLN A 485       6.078  -0.994  19.186  1.00 85.58      A    C  
ATOM   3479  CD  GLN A 485       5.379   0.185  19.875  1.00 86.89      A    C  
ATOM   3480  NE2 GLN A 485       5.107   0.087  21.154  1.00 77.57      A    N  
ATOM   3481  OE1 GLN A 485       5.075   1.205  19.291  1.00 78.74      A    O  
ATOM   3482  N   ARG A 486       6.481  -3.885  17.704  1.00 88.55      A    N  
ATOM   3483  CA  ARG A 486       5.462  -4.924  17.605  1.00 87.01      A    C  
ATOM   3484  C   ARG A 486       4.585  -4.885  18.849  1.00 86.63      A    C  
ATOM   3485  O   ARG A 486       5.100  -4.881  19.969  1.00 83.42      A    O  
ATOM   3486  CB  ARG A 486       6.156  -6.274  17.396  1.00 84.80      A    C  
ATOM   3487  CG  ARG A 486       5.201  -7.308  16.786  1.00 76.65      A    C  
ATOM   3488  CD  ARG A 486       5.973  -8.595  16.497  1.00 74.71      A    C  
ATOM   3489  NE  ARG A 486       5.277  -9.405  15.490  1.00 67.46      A    N  
ATOM   3490  CZ  ARG A 486       5.840 -10.177  14.578  1.00 61.12      A    C  
ATOM   3491  NH1 ARG A 486       7.113 -10.452  14.599  1.00 55.95      A    N1+
ATOM   3492  NH2 ARG A 486       5.139 -10.643  13.603  1.00 53.35      A    N  
ATOM   3493  N   ARG A 487       3.265  -4.858  18.663  1.00 86.29      A    N  
ATOM   3494  CA  ARG A 487       2.288  -4.930  19.757  1.00 85.79      A    C  
ATOM   3495  C   ARG A 487       1.161  -5.876  19.394  1.00 86.20      A    C  
ATOM   3496  O   ARG A 487       0.701  -5.878  18.258  1.00 83.44      A    O  
ATOM   3497  CB  ARG A 487       1.718  -3.547  20.094  1.00 83.61      A    C  
ATOM   3498  CG  ARG A 487       2.656  -2.690  20.956  1.00 77.72      A    C  
ATOM   3499  CD  ARG A 487       1.917  -1.434  21.394  1.00 75.94      A    C  
ATOM   3500  NE  ARG A 487       2.755  -0.531  22.214  1.00 69.53      A    N  
ATOM   3501  CZ  ARG A 487       2.358   0.637  22.693  1.00 63.87      A    C  
ATOM   3502  NH1 ARG A 487       1.150   1.086  22.511  1.00 58.45      A    N1+
ATOM   3503  NH2 ARG A 487       3.174   1.390  23.354  1.00 55.45      A    N  
ATOM   3504  N   SER A 488       0.704  -6.622  20.398  1.00 84.06      A    N  
ATOM   3505  CA  SER A 488      -0.510  -7.424  20.331  1.00 81.79      A    C  
ATOM   3506  C   SER A 488      -1.628  -6.658  21.031  1.00 81.02      A    C  
ATOM   3507  O   SER A 488      -1.498  -6.321  22.214  1.00 76.66      A    O  
ATOM   3508  CB  SER A 488      -0.306  -8.792  20.988  1.00 78.87      A    C  
ATOM   3509  OG  SER A 488       0.821  -9.453  20.449  1.00 69.77      A    O  
ATOM   3510  N   LEU A 489      -2.707  -6.368  20.304  1.00 78.23      A    N  
ATOM   3511  CA  LEU A 489      -3.835  -5.578  20.776  1.00 76.44      A    C  
ATOM   3512  C   LEU A 489      -5.146  -6.321  20.603  1.00 78.73      A    C  
ATOM   3513  O   LEU A 489      -5.301  -7.152  19.719  1.00 74.52      A    O  
ATOM   3514  CB  LEU A 489      -3.872  -4.243  20.025  1.00 71.41      A    C  
ATOM   3515  CG  LEU A 489      -2.818  -3.251  20.524  1.00 64.54      A    C  
ATOM   3516  CD1 LEU A 489      -2.690  -2.150  19.491  1.00 59.05      A    C  
ATOM   3517  CD2 LEU A 489      -3.208  -2.618  21.867  1.00 58.62      A    C  
ATOM   3518  N   GLY A 490      -6.109  -5.975  21.453  1.00 75.13      A    N  
ATOM   3519  CA  GLY A 490      -7.449  -6.534  21.457  1.00 74.65      A    C  
ATOM   3520  C   GLY A 490      -7.725  -7.391  22.683  1.00 76.70      A    C  
ATOM   3521  O   GLY A 490      -6.870  -7.612  23.542  1.00 72.07      A    O  
ATOM   3522  N   ASN A 491      -8.966  -7.857  22.769  1.00 72.26      A    N  
ATOM   3523  CA  ASN A 491      -9.440  -8.713  23.845  1.00 71.16      A    C  
ATOM   3524  C   ASN A 491      -9.702 -10.106  23.295  1.00 72.23      A    C  
ATOM   3525  O   ASN A 491     -10.385 -10.255  22.282  1.00 68.37      A    O  
ATOM   3526  CB  ASN A 491     -10.690  -8.102  24.486  1.00 67.14      A    C  
ATOM   3527  CG  ASN A 491     -10.382  -6.844  25.272  1.00 62.16      A    C  
ATOM   3528  ND2 ASN A 491     -11.271  -5.876  25.255  1.00 54.02      A    N  
ATOM   3529  OD1 ASN A 491      -9.367  -6.705  25.920  1.00 55.13      A    O  
ATOM   3530  N   GLU A 492      -9.188 -11.107  23.986  1.00 73.93      A    N  
ATOM   3531  CA  GLU A 492      -9.434 -12.501  23.631  1.00 73.77      A    C  
ATOM   3532  C   GLU A 492     -10.922 -12.830  23.738  1.00 73.77      A    C  
ATOM   3533  O   GLU A 492     -11.573 -12.554  24.746  1.00 69.80      A    O  
ATOM   3534  CB  GLU A 492      -8.577 -13.384  24.545  1.00 70.02      A    C  
ATOM   3535  CG  GLU A 492      -8.554 -14.849  24.111  1.00 64.63      A    C  
ATOM   3536  CD  GLU A 492      -7.544 -15.668  24.929  1.00 60.70      A    C  
ATOM   3537  OE1 GLU A 492      -7.505 -16.902  24.748  1.00 54.23      A    O  
ATOM   3538  OE2 GLU A 492      -6.765 -15.062  25.715  1.00 56.45      A    O1-
ATOM   3539  N   LEU A 493     -11.473 -13.418  22.686  1.00 74.33      A    N  
ATOM   3540  CA  LEU A 493     -12.876 -13.793  22.636  1.00 73.51      A    C  
ATOM   3541  C   LEU A 493     -13.101 -15.157  23.273  1.00 75.34      A    C  
ATOM   3542  O   LEU A 493     -12.399 -16.124  22.994  1.00 71.16      A    O  
ATOM   3543  CB  LEU A 493     -13.369 -13.735  21.184  1.00 69.27      A    C  
ATOM   3544  CG  LEU A 493     -14.121 -12.416  20.928  1.00 64.15      A    C  
ATOM   3545  CD1 LEU A 493     -13.986 -12.011  19.483  1.00 58.10      A    C  
ATOM   3546  CD2 LEU A 493     -15.601 -12.549  21.276  1.00 58.11      A    C  
ATOM   3547  N   ALA A 494     -14.142 -15.225  24.104  1.00 71.21      A    N  
ATOM   3548  CA  ALA A 494     -14.583 -16.479  24.689  1.00 70.63      A    C  
ATOM   3549  C   ALA A 494     -15.273 -17.339  23.617  1.00 72.79      A    C  
ATOM   3550  O   ALA A 494     -16.485 -17.285  23.432  1.00 69.02      A    O  
ATOM   3551  CB  ALA A 494     -15.467 -16.164  25.897  1.00 64.80      A    C  
ATOM   3552  N   LEU A 495     -14.499 -18.188  22.948  1.00 74.53      A    N  
ATOM   3553  CA  LEU A 495     -14.993 -19.182  21.986  1.00 75.42      A    C  
ATOM   3554  C   LEU A 495     -16.195 -19.983  22.514  1.00 77.30      A    C  
ATOM   3555  O   LEU A 495     -17.096 -20.344  21.757  1.00 74.35      A    O  
ATOM   3556  CB  LEU A 495     -13.816 -20.127  21.667  1.00 73.43      A    C  
ATOM   3557  CG  LEU A 495     -14.158 -21.271  20.685  1.00 68.62      A    C  
ATOM   3558  CD1 LEU A 495     -14.428 -20.736  19.290  1.00 63.53      A    C  
ATOM   3559  CD2 LEU A 495     -12.994 -22.256  20.605  1.00 63.10      A    C  
ATOM   3560  N   GLY A 496     -16.198 -20.274  23.821  1.00 74.14      A    N  
ATOM   3561  CA  GLY A 496     -17.237 -21.060  24.477  1.00 74.01      A    C  
ATOM   3562  C   GLY A 496     -18.641 -20.486  24.318  1.00 77.47      A    C  
ATOM   3563  O   GLY A 496     -19.568 -21.267  24.117  1.00 74.83      A    O  
ATOM   3564  N   ASP A 497     -18.798 -19.171  24.357  1.00 75.42      A    N  
ATOM   3565  CA  ASP A 497     -20.119 -18.541  24.332  1.00 76.99      A    C  
ATOM   3566  C   ASP A 497     -20.766 -18.646  22.946  1.00 79.22      A    C  
ATOM   3567  O   ASP A 497     -21.896 -19.114  22.826  1.00 77.20      A    O  
ATOM   3568  CB  ASP A 497     -20.016 -17.083  24.806  1.00 74.36      A    C  
ATOM   3569  CG  ASP A 497     -19.567 -16.948  26.269  1.00 70.08      A    C  
ATOM   3570  OD1 ASP A 497     -19.686 -17.936  27.031  1.00 62.94      A    O  
ATOM   3571  OD2 ASP A 497     -19.072 -15.854  26.620  1.00 62.60      A    O1-
ATOM   3572  N   THR A 498     -20.013 -18.344  21.886  1.00 78.37      A    N  
ATOM   3573  CA  THR A 498     -20.509 -18.460  20.500  1.00 78.93      A    C  
ATOM   3574  C   THR A 498     -20.886 -19.898  20.141  1.00 81.02      A    C  
ATOM   3575  O   THR A 498     -21.888 -20.145  19.483  1.00 80.46      A    O  
ATOM   3576  CB  THR A 498     -19.436 -17.978  19.512  1.00 77.29      A    C  
ATOM   3577  CG2 THR A 498     -19.972 -17.830  18.080  1.00 68.13      A    C  
ATOM   3578  OG1 THR A 498     -18.956 -16.724  19.899  1.00 69.95      A    O  
ATOM   3579  N   VAL A 499     -20.083 -20.861  20.575  1.00 80.55      A    N  
ATOM   3580  CA  VAL A 499     -20.366 -22.284  20.351  1.00 81.16      A    C  
ATOM   3581  C   VAL A 499     -21.595 -22.727  21.132  1.00 83.35      A    C  
ATOM   3582  O   VAL A 499     -22.417 -23.461  20.592  1.00 82.69      A    O  
ATOM   3583  CB  VAL A 499     -19.148 -23.132  20.725  1.00 79.72      A    C  
ATOM   3584  CG1 VAL A 499     -19.479 -24.614  20.699  1.00 72.99      A    C  
ATOM   3585  CG2 VAL A 499     -17.998 -22.890  19.740  1.00 73.20      A    C  
ATOM   3586  N   LYS A 500     -21.725 -22.272  22.372  1.00 82.01      A    N  
ATOM   3587  CA  LYS A 500     -22.881 -22.594  23.210  1.00 83.39      A    C  
ATOM   3588  C   LYS A 500     -24.165 -22.030  22.602  1.00 84.74      A    C  
ATOM   3589  O   LYS A 500     -25.123 -22.777  22.467  1.00 83.60      A    O  
ATOM   3590  CB  LYS A 500     -22.642 -22.085  24.628  1.00 82.06      A    C  
ATOM   3591  CG  LYS A 500     -23.776 -22.523  25.545  1.00 77.45      A    C  
ATOM   3592  CD  LYS A 500     -23.582 -21.969  26.965  1.00 73.12      A    C  
ATOM   3593  CE  LYS A 500     -24.819 -22.346  27.763  1.00 64.25      A    C  
ATOM   3594  NZ  LYS A 500     -24.835 -21.685  29.076  1.00 56.37      A    N1+
ATOM   3595  N   ASP A 501     -24.152 -20.796  22.156  1.00 81.69      A    N  
ATOM   3596  CA  ASP A 501     -25.293 -20.169  21.492  1.00 81.30      A    C  
ATOM   3597  C   ASP A 501     -25.723 -20.956  20.244  1.00 82.62      A    C  
ATOM   3598  O   ASP A 501     -26.917 -21.168  20.025  1.00 82.19      A    O  
ATOM   3599  CB  ASP A 501     -24.948 -18.722  21.110  1.00 80.26      A    C  
ATOM   3600  CG  ASP A 501     -24.958 -17.725  22.277  1.00 77.54      A    C  
ATOM   3601  OD1 ASP A 501     -25.568 -18.019  23.328  1.00 71.02      A    O  
ATOM   3602  OD2 ASP A 501     -24.424 -16.600  22.085  1.00 71.97      A    O1-
ATOM   3603  N   LEU A 502     -24.766 -21.445  19.449  1.00 82.56      A    N  
ATOM   3604  CA  LEU A 502     -25.065 -22.299  18.302  1.00 82.41      A    C  
ATOM   3605  C   LEU A 502     -25.706 -23.627  18.716  1.00 83.87      A    C  
ATOM   3606  O   LEU A 502     -26.714 -24.040  18.127  1.00 83.79      A    O  
ATOM   3607  CB  LEU A 502     -23.774 -22.532  17.495  1.00 82.00      A    C  
ATOM   3608  CG  LEU A 502     -23.940 -23.532  16.332  1.00 79.78      A    C  
ATOM   3609  CD1 LEU A 502     -24.875 -23.007  15.242  1.00 73.73      A    C  
ATOM   3610  CD2 LEU A 502     -22.586 -23.845  15.698  1.00 73.67      A    C  
ATOM   3611  N   VAL A 503     -25.120 -24.323  19.693  1.00 84.42      A    N  
ATOM   3612  CA  VAL A 503     -25.605 -25.632  20.155  1.00 84.57      A    C  
ATOM   3613  C   VAL A 503     -27.000 -25.505  20.766  1.00 85.52      A    C  
ATOM   3614  O   VAL A 503     -27.890 -26.274  20.410  1.00 84.69      A    O  
ATOM   3615  CB  VAL A 503     -24.610 -26.261  21.141  1.00 84.18      A    C  
ATOM   3616  CG1 VAL A 503     -25.180 -27.499  21.833  1.00 78.16      A    C  
ATOM   3617  CG2 VAL A 503     -23.336 -26.692  20.400  1.00 78.59      A    C  
ATOM   3618  N   ASP A 504     -27.202 -24.505  21.615  1.00 85.01      A    N  
ATOM   3619  CA  ASP A 504     -28.487 -24.240  22.249  1.00 84.41      A    C  
ATOM   3620  C   ASP A 504     -29.545 -23.862  21.202  1.00 84.48      A    C  
ATOM   3621  O   ASP A 504     -30.674 -24.342  21.276  1.00 82.94      A    O  
ATOM   3622  CB  ASP A 504     -28.324 -23.135  23.313  1.00 83.81      A    C  
ATOM   3623  CG  ASP A 504     -27.619 -23.578  24.611  1.00 82.05      A    C  
ATOM   3624  OD1 ASP A 504     -27.385 -24.791  24.797  1.00 76.69      A    O  
ATOM   3625  OD2 ASP A 504     -27.377 -22.696  25.480  1.00 77.71      A    O1-
ATOM   3626  N   ALA A 505     -29.184 -23.097  20.172  1.00 85.00      A    N  
ATOM   3627  CA  ALA A 505     -30.096 -22.779  19.075  1.00 83.18      A    C  
ATOM   3628  C   ALA A 505     -30.495 -24.019  18.275  1.00 83.70      A    C  
ATOM   3629  O   ALA A 505     -31.681 -24.212  18.008  1.00 82.85      A    O  
ATOM   3630  CB  ALA A 505     -29.460 -21.711  18.171  1.00 81.95      A    C  
ATOM   3631  N   LEU A 506     -29.543 -24.884  17.920  1.00 82.11      A    N  
ATOM   3632  CA  LEU A 506     -29.840 -26.132  17.213  1.00 81.33      A    C  
ATOM   3633  C   LEU A 506     -30.731 -27.056  18.048  1.00 82.51      A    C  
ATOM   3634  O   LEU A 506     -31.703 -27.613  17.531  1.00 83.16      A    O  
ATOM   3635  CB  LEU A 506     -28.526 -26.852  16.861  1.00 81.59      A    C  
ATOM   3636  CG  LEU A 506     -27.719 -26.200  15.719  1.00 80.56      A    C  
ATOM   3637  CD1 LEU A 506     -26.361 -26.892  15.613  1.00 76.05      A    C  
ATOM   3638  CD2 LEU A 506     -28.431 -26.347  14.365  1.00 76.44      A    C  
ATOM   3639  N   LEU A 507     -30.439 -27.185  19.332  1.00 83.55      A    N  
ATOM   3640  CA  LEU A 507     -31.199 -28.023  20.255  1.00 83.24      A    C  
ATOM   3641  C   LEU A 507     -32.618 -27.484  20.455  1.00 83.84      A    C  
ATOM   3642  O   LEU A 507     -33.586 -28.234  20.309  1.00 83.65      A    O  
ATOM   3643  CB  LEU A 507     -30.405 -28.110  21.570  1.00 83.67      A    C  
ATOM   3644  CG  LEU A 507     -31.010 -29.087  22.590  1.00 80.81      A    C  
ATOM   3645  CD1 LEU A 507     -30.997 -30.527  22.092  1.00 75.37      A    C  
ATOM   3646  CD2 LEU A 507     -30.178 -29.037  23.863  1.00 76.08      A    C  
ATOM   3647  N   ALA A 508     -32.760 -26.190  20.707  1.00 85.40      A    N  
ATOM   3648  CA  ALA A 508     -34.060 -25.552  20.876  1.00 83.30      A    C  
ATOM   3649  C   ALA A 508     -34.896 -25.596  19.590  1.00 83.03      A    C  
ATOM   3650  O   ALA A 508     -36.094 -25.861  19.651  1.00 81.41      A    O  
ATOM   3651  CB  ALA A 508     -33.843 -24.119  21.353  1.00 82.07      A    C  
ATOM   3652  N   ALA A 509     -34.286 -25.420  18.427  1.00 84.18      A    N  
ATOM   3653  CA  ALA A 509     -34.969 -25.538  17.145  1.00 82.41      A    C  
ATOM   3654  C   ALA A 509     -35.462 -26.967  16.884  1.00 83.29      A    C  
ATOM   3655  O   ALA A 509     -36.594 -27.159  16.444  1.00 82.38      A    O  
ATOM   3656  CB  ALA A 509     -34.010 -25.074  16.045  1.00 81.45      A    C  
ATOM   3657  N   LEU A 510     -34.643 -27.971  17.209  1.00 80.41      A    N  
ATOM   3658  CA  LEU A 510     -35.035 -29.369  17.093  1.00 79.71      A    C  
ATOM   3659  C   LEU A 510     -36.190 -29.714  18.041  1.00 80.31      A    C  
ATOM   3660  O   LEU A 510     -37.137 -30.383  17.628  1.00 81.56      A    O  
ATOM   3661  CB  LEU A 510     -33.798 -30.245  17.354  1.00 80.77      A    C  
ATOM   3662  CG  LEU A 510     -34.035 -31.742  17.092  1.00 78.50      A    C  
ATOM   3663  CD1 LEU A 510     -34.284 -32.034  15.613  1.00 73.79      A    C  
ATOM   3664  CD2 LEU A 510     -32.812 -32.539  17.539  1.00 74.59      A    C  
ATOM   3665  N   ILE A 511     -36.148 -29.237  19.277  1.00 83.62      A    N  
ATOM   3666  CA  ILE A 511     -37.218 -29.408  20.262  1.00 82.22      A    C  
ATOM   3667  C   ILE A 511     -38.493 -28.705  19.783  1.00 82.30      A    C  
ATOM   3668  O   ILE A 511     -39.547 -29.327  19.776  1.00 81.07      A    O  
ATOM   3669  CB  ILE A 511     -36.762 -28.918  21.654  1.00 82.01      A    C  
ATOM   3670  CG1 ILE A 511     -35.704 -29.886  22.212  1.00 79.79      A    C  
ATOM   3671  CG2 ILE A 511     -37.952 -28.817  22.625  1.00 77.98      A    C  
ATOM   3672  CD1 ILE A 511     -34.941 -29.327  23.420  1.00 70.64      A    C  
ATOM   3673  N   GLY A 512     -38.397 -27.468  19.340  1.00 82.64      A    N  
ATOM   3674  CA  GLY A 512     -39.525 -26.707  18.815  1.00 80.63      A    C  
ATOM   3675  C   GLY A 512     -40.219 -27.413  17.649  1.00 81.35      A    C  
ATOM   3676  O   GLY A 512     -41.426 -27.649  17.695  1.00 79.52      A    O  
ATOM   3677  N   ASN A 513     -39.446 -27.863  16.668  1.00 80.43      A    N  
ATOM   3678  CA  ASN A 513     -39.973 -28.651  15.554  1.00 79.80      A    C  
ATOM   3679  C   ASN A 513     -40.585 -29.976  16.013  1.00 79.89      A    C  
ATOM   3680  O   ASN A 513     -41.605 -30.393  15.480  1.00 78.61      A    O  
ATOM   3681  CB  ASN A 513     -38.854 -28.899  14.529  1.00 79.19      A    C  
ATOM   3682  CG  ASN A 513     -38.701 -27.777  13.524  1.00 74.18      A    C  
ATOM   3683  ND2 ASN A 513     -37.532 -27.606  12.959  1.00 66.02      A    N  
ATOM   3684  OD1 ASN A 513     -39.630 -27.078  13.189  1.00 66.48      A    O  
ATOM   3685  N   SER A 514     -40.001 -30.615  17.018  1.00 82.38      A    N  
ATOM   3686  CA  SER A 514     -40.531 -31.873  17.564  1.00 81.42      A    C  
ATOM   3687  C   SER A 514     -41.849 -31.668  18.306  1.00 81.67      A    C  
ATOM   3688  O   SER A 514     -42.745 -32.505  18.193  1.00 81.12      A    O  
ATOM   3689  CB  SER A 514     -39.523 -32.532  18.506  1.00 81.83      A    C  
ATOM   3690  OG  SER A 514     -38.330 -32.809  17.819  1.00 75.67      A    O  
ATOM   3691  N   LEU A 515     -42.002 -30.555  19.019  1.00 81.64      A    N  
ATOM   3692  CA  LEU A 515     -43.260 -30.184  19.657  1.00 79.36      A    C  
ATOM   3693  C   LEU A 515     -44.355 -29.937  18.615  1.00 78.74      A    C  
ATOM   3694  O   LEU A 515     -45.472 -30.428  18.771  1.00 77.01      A    O  
ATOM   3695  CB  LEU A 515     -43.046 -28.940  20.539  1.00 78.42      A    C  
ATOM   3696  CG  LEU A 515     -42.216 -29.192  21.814  1.00 76.15      A    C  
ATOM   3697  CD1 LEU A 515     -41.814 -27.857  22.441  1.00 72.25      A    C  
ATOM   3698  CD2 LEU A 515     -42.997 -29.985  22.852  1.00 73.07      A    C  
ATOM   3699  N   GLN A 516     -44.034 -29.258  17.519  1.00 80.53      A    N  
ATOM   3700  CA  GLN A 516     -44.976 -29.028  16.422  1.00 78.73      A    C  
ATOM   3701  C   GLN A 516     -45.344 -30.320  15.689  1.00 78.85      A    C  
ATOM   3702  O   GLN A 516     -46.523 -30.579  15.456  1.00 76.12      A    O  
ATOM   3703  CB  GLN A 516     -44.395 -28.004  15.440  1.00 75.99      A    C  
ATOM   3704  CG  GLN A 516     -45.276 -26.761  15.366  1.00 69.39      A    C  
ATOM   3705  CD  GLN A 516     -44.801 -25.740  14.328  1.00 65.89      A    C  
ATOM   3706  NE2 GLN A 516     -45.409 -24.590  14.271  1.00 55.89      A    N  
ATOM   3707  OE1 GLN A 516     -43.895 -25.973  13.551  1.00 57.68      A    O  
ATOM   3708  N   GLY A 517     -44.352 -31.152  15.372  1.00 79.86      A    N  
ATOM   3709  CA  GLY A 517     -44.573 -32.457  14.752  1.00 78.96      A    C  
ATOM   3710  C   GLY A 517     -45.387 -33.393  15.644  1.00 80.26      A    C  
ATOM   3711  O   GLY A 517     -46.286 -34.093  15.171  1.00 77.15      A    O  
ATOM   3712  N   GLY A 518     -45.128 -33.348  16.956  1.00 79.26      A    N  
ATOM   3713  CA  GLY A 518     -45.870 -34.098  17.958  1.00 77.68      A    C  
ATOM   3714  C   GLY A 518     -47.331 -33.679  18.083  1.00 78.84      A    C  
ATOM   3715  O   GLY A 518     -48.185 -34.541  18.295  1.00 76.06      A    O  
ATOM   3716  N   ALA A 519     -47.657 -32.413  17.877  1.00 78.13      A    N  
ATOM   3717  CA  ALA A 519     -49.036 -31.931  17.849  1.00 76.96      A    C  
ATOM   3718  C   ALA A 519     -49.846 -32.527  16.679  1.00 77.34      A    C  
ATOM   3719  O   ALA A 519     -51.066 -32.685  16.787  1.00 73.15      A    O  
ATOM   3720  CB  ALA A 519     -49.019 -30.400  17.783  1.00 74.27      A    C  
ATOM   3721  N   GLY A 520     -49.174 -32.903  15.591  1.00 78.96      A    N  
ATOM   3722  CA  GLY A 520     -49.781 -33.566  14.437  1.00 78.79      A    C  
ATOM   3723  C   GLY A 520     -49.919 -35.091  14.551  1.00 80.58      A    C  
ATOM   3724  O   GLY A 520     -50.444 -35.718  13.631  1.00 76.62      A    O  
ATOM   3725  N   LEU A 521     -49.454 -35.712  15.642  1.00 79.27      A    N  
ATOM   3726  CA  LEU A 521     -49.528 -37.166  15.818  1.00 79.77      A    C  
ATOM   3727  C   LEU A 521     -50.978 -37.646  15.929  1.00 80.46      A    C  
ATOM   3728  O   LEU A 521     -51.755 -37.188  16.760  1.00 76.93      A    O  
ATOM   3729  CB  LEU A 521     -48.695 -37.586  17.046  1.00 78.37      A    C  
ATOM   3730  CG  LEU A 521     -47.262 -38.006  16.665  1.00 76.00      A    C  
ATOM   3731  CD1 LEU A 521     -46.307 -37.708  17.807  1.00 70.92      A    C  
ATOM   3732  CD2 LEU A 521     -47.188 -39.504  16.391  1.00 71.09      A    C  
ATOM   3733  N   GLY A 522     -51.325 -38.656  15.154  1.00 80.36      A    N  
ATOM   3734  CA  GLY A 522     -52.624 -39.314  15.235  1.00 80.67      A    C  
ATOM   3735  C   GLY A 522     -52.846 -40.031  16.570  1.00 82.54      A    C  
ATOM   3736  O   GLY A 522     -51.905 -40.520  17.191  1.00 78.55      A    O  
ATOM   3737  N   GLY A 523     -54.073 -40.144  16.985  1.00 79.35      A    N  
ATOM   3738  CA  GLY A 523     -54.404 -40.750  18.286  1.00 79.47      A    C  
ATOM   3739  C   GLY A 523     -53.888 -42.181  18.474  1.00 81.78      A    C  
ATOM   3740  O   GLY A 523     -53.531 -42.556  19.591  1.00 76.94      A    O  
ATOM   3741  N   GLY A 524     -53.793 -42.985  17.414  1.00 80.67      A    N  
ATOM   3742  CA  GLY A 524     -53.198 -44.322  17.449  1.00 82.28      A    C  
ATOM   3743  C   GLY A 524     -51.696 -44.281  17.741  1.00 85.14      A    C  
ATOM   3744  O   GLY A 524     -51.242 -44.947  18.666  1.00 82.03      A    O  
ATOM   3745  N   ASP A 525     -50.978 -43.432  17.048  1.00 83.34      A    N  
ATOM   3746  CA  ASP A 525     -49.537 -43.249  17.231  1.00 84.14      A    C  
ATOM   3747  C   ASP A 525     -49.222 -42.642  18.608  1.00 85.71      A    C  
ATOM   3748  O   ASP A 525     -48.269 -43.057  19.265  1.00 84.21      A    O  
ATOM   3749  CB  ASP A 525     -48.978 -42.388  16.082  1.00 82.80      A    C  
ATOM   3750  CG  ASP A 525     -49.078 -43.012  14.683  1.00 81.68      A    C  
ATOM   3751  OD1 ASP A 525     -49.137 -44.244  14.533  1.00 75.27      A    O  
ATOM   3752  OD2 ASP A 525     -49.077 -42.263  13.682  1.00 77.05      A    O1-
ATOM   3753  N   GLN A 526     -50.066 -41.748  19.125  1.00 84.88      A    N  
ATOM   3754  CA  GLN A 526     -49.946 -41.242  20.497  1.00 84.41      A    C  
ATOM   3755  C   GLN A 526     -50.145 -42.350  21.543  1.00 85.89      A    C  
ATOM   3756  O   GLN A 526     -49.478 -42.356  22.571  1.00 84.77      A    O  
ATOM   3757  CB  GLN A 526     -50.985 -40.149  20.777  1.00 82.54      A    C  
ATOM   3758  CG  GLN A 526     -50.741 -38.851  20.006  1.00 78.59      A    C  
ATOM   3759  CD  GLN A 526     -51.755 -37.765  20.390  1.00 75.84      A    C  
ATOM   3760  NE2 GLN A 526     -51.986 -36.795  19.546  1.00 66.50      A    N  
ATOM   3761  OE1 GLN A 526     -52.361 -37.790  21.453  1.00 69.22      A    O  
ATOM   3762  N   GLY A 527     -51.065 -43.260  21.299  1.00 85.44      A    N  
ATOM   3763  CA  GLY A 527     -51.302 -44.405  22.169  1.00 85.50      A    C  
ATOM   3764  C   GLY A 527     -50.084 -45.319  22.239  1.00 87.41      A    C  
ATOM   3765  O   GLY A 527     -49.676 -45.704  23.336  1.00 85.64      A    O  
ATOM   3766  N   GLU A 528     -49.492 -45.609  21.090  1.00 86.50      A    N  
ATOM   3767  CA  GLU A 528     -48.297 -46.437  20.994  1.00 86.83      A    C  
ATOM   3768  C   GLU A 528     -47.084 -45.759  21.659  1.00 88.31      A    C  
ATOM   3769  O   GLU A 528     -46.423 -46.371  22.494  1.00 87.23      A    O  
ATOM   3770  CB  GLU A 528     -48.030 -46.787  19.515  1.00 86.61      A    C  
ATOM   3771  CG  GLU A 528     -47.488 -48.220  19.359  1.00 77.62      A    C  
ATOM   3772  CD  GLU A 528     -48.473 -49.290  19.885  1.00 71.57      A    C  
ATOM   3773  OE1 GLU A 528     -48.013 -50.352  20.359  1.00 61.98      A    O  
ATOM   3774  OE2 GLU A 528     -49.695 -49.060  19.868  1.00 62.60      A    O1-
ATOM   3775  N   LEU A 529     -46.902 -44.462  21.412  1.00 86.59      A    N  
ATOM   3776  CA  LEU A 529     -45.849 -43.676  22.059  1.00 87.07      A    C  
ATOM   3777  C   LEU A 529     -45.961 -43.708  23.585  1.00 88.01      A    C  
ATOM   3778  O   LEU A 529     -44.964 -43.921  24.262  1.00 87.38      A    O  
ATOM   3779  CB  LEU A 529     -45.906 -42.231  21.529  1.00 87.07      A    C  
ATOM   3780  CG  LEU A 529     -44.907 -41.283  22.212  1.00 86.77      A    C  
ATOM   3781  CD1 LEU A 529     -43.453 -41.680  21.953  1.00 79.69      A    C  
ATOM   3782  CD2 LEU A 529     -45.116 -39.856  21.708  1.00 80.42      A    C  
ATOM   3783  N   ARG A 530     -47.169 -43.531  24.130  1.00 87.91      A    N  
ATOM   3784  CA  ARG A 530     -47.380 -43.606  25.580  1.00 87.03      A    C  
ATOM   3785  C   ARG A 530     -46.995 -44.968  26.141  1.00 87.54      A    C  
ATOM   3786  O   ARG A 530     -46.425 -45.032  27.226  1.00 87.00      A    O  
ATOM   3787  CB  ARG A 530     -48.836 -43.303  25.933  1.00 86.34      A    C  
ATOM   3788  CG  ARG A 530     -49.168 -41.805  25.854  1.00 82.21      A    C  
ATOM   3789  CD  ARG A 530     -50.567 -41.523  26.405  1.00 81.89      A    C  
ATOM   3790  NE  ARG A 530     -51.630 -42.153  25.603  1.00 74.93      A    N  
ATOM   3791  CZ  ARG A 530     -52.467 -41.544  24.771  1.00 70.52      A    C  
ATOM   3792  NH1 ARG A 530     -52.421 -40.258  24.564  1.00 62.28      A    N1+
ATOM   3793  NH2 ARG A 530     -53.387 -42.214  24.148  1.00 62.93      A    N  
ATOM   3794  N   LYS A 531     -47.292 -46.032  25.411  1.00 89.06      A    N  
ATOM   3795  CA  LYS A 531     -46.989 -47.396  25.829  1.00 88.87      A    C  
ATOM   3796  C   LYS A 531     -45.490 -47.670  25.842  1.00 89.64      A    C  
ATOM   3797  O   LYS A 531     -44.972 -48.131  26.850  1.00 87.83      A    O  
ATOM   3798  CB  LYS A 531     -47.720 -48.362  24.890  1.00 87.87      A    C  
ATOM   3799  CG  LYS A 531     -48.439 -49.463  25.654  1.00 77.57      A    C  
ATOM   3800  CD  LYS A 531     -49.087 -50.377  24.605  1.00 73.75      A    C  
ATOM   3801  CE  LYS A 531     -49.910 -51.484  25.232  1.00 62.39      A    C  
ATOM   3802  NZ  LYS A 531     -50.446 -52.339  24.140  1.00 54.38      A    N1+
ATOM   3803  N   ASP A 532     -44.827 -47.344  24.759  1.00 89.48      A    N  
ATOM   3804  CA  ASP A 532     -43.389 -47.548  24.614  1.00 88.51      A    C  
ATOM   3805  C   ASP A 532     -42.595 -46.667  25.593  1.00 89.42      A    C  
ATOM   3806  O   ASP A 532     -41.691 -47.152  26.282  1.00 87.97      A    O  
ATOM   3807  CB  ASP A 532     -42.970 -47.261  23.162  1.00 88.11      A    C  
ATOM   3808  CG  ASP A 532     -43.395 -48.344  22.168  1.00 85.25      A    C  
ATOM   3809  OD1 ASP A 532     -43.756 -49.456  22.610  1.00 77.75      A    O  
ATOM   3810  OD2 ASP A 532     -43.300 -48.063  20.952  1.00 78.30      A    O1-
ATOM   3811  N   LEU A 533     -42.988 -45.407  25.751  1.00 87.97      A    N  
ATOM   3812  CA  LEU A 533     -42.362 -44.488  26.693  1.00 87.31      A    C  
ATOM   3813  C   LEU A 533     -42.597 -44.922  28.142  1.00 88.07      A    C  
ATOM   3814  O   LEU A 533     -41.652 -44.943  28.930  1.00 87.41      A    O  
ATOM   3815  CB  LEU A 533     -42.862 -43.065  26.411  1.00 87.55      A    C  
ATOM   3816  CG  LEU A 533     -42.149 -41.980  27.247  1.00 86.27      A    C  
ATOM   3817  CD1 LEU A 533     -40.651 -41.906  26.956  1.00 79.49      A    C  
ATOM   3818  CD2 LEU A 533     -42.755 -40.621  26.924  1.00 80.30      A    C  
ATOM   3819  N   ALA A 534     -43.806 -45.347  28.491  1.00 89.63      A    N  
ATOM   3820  CA  ALA A 534     -44.101 -45.877  29.821  1.00 88.75      A    C  
ATOM   3821  C   ALA A 534     -43.279 -47.132  30.128  1.00 89.05      A    C  
ATOM   3822  O   ALA A 534     -42.762 -47.274  31.235  1.00 87.64      A    O  
ATOM   3823  CB  ALA A 534     -45.598 -46.154  29.927  1.00 88.00      A    C  
ATOM   3824  N   GLY A 535     -43.105 -48.019  29.154  1.00 90.26      A    N  
ATOM   3825  CA  GLY A 535     -42.232 -49.185  29.262  1.00 89.27      A    C  
ATOM   3826  C   GLY A 535     -40.780 -48.795  29.516  1.00 90.33      A    C  
ATOM   3827  O   GLY A 535     -40.127 -49.367  30.391  1.00 88.91      A    O  
ATOM   3828  N   LYS A 536     -40.290 -47.780  28.817  1.00 90.55      A    N  
ATOM   3829  CA  LYS A 536     -38.939 -47.255  28.992  1.00 89.19      A    C  
ATOM   3830  C   LYS A 536     -38.738 -46.615  30.362  1.00 89.85      A    C  
ATOM   3831  O   LYS A 536     -37.802 -46.994  31.058  1.00 88.69      A    O  
ATOM   3832  CB  LYS A 536     -38.629 -46.280  27.839  1.00 88.59      A    C  
ATOM   3833  CG  LYS A 536     -37.178 -45.785  27.823  1.00 78.75      A    C  
ATOM   3834  CD  LYS A 536     -36.169 -46.913  27.601  1.00 72.10      A    C  
ATOM   3835  CE  LYS A 536     -34.764 -46.331  27.694  1.00 63.84      A    C  
ATOM   3836  NZ  LYS A 536     -33.738 -47.379  27.880  1.00 55.89      A    N1+
ATOM   3837  N   ILE A 537     -39.653 -45.748  30.790  1.00 88.87      A    N  
ATOM   3838  CA  ILE A 537     -39.623 -45.115  32.117  1.00 87.33      A    C  
ATOM   3839  C   ILE A 537     -39.634 -46.188  33.211  1.00 88.09      A    C  
ATOM   3840  O   ILE A 537     -38.819 -46.150  34.131  1.00 86.53      A    O  
ATOM   3841  CB  ILE A 537     -40.806 -44.136  32.278  1.00 86.87      A    C  
ATOM   3842  CG1 ILE A 537     -40.660 -42.932  31.319  1.00 84.95      A    C  
ATOM   3843  CG2 ILE A 537     -40.914 -43.620  33.728  1.00 85.01      A    C  
ATOM   3844  CD1 ILE A 537     -41.957 -42.131  31.144  1.00 80.41      A    C  
ATOM   3845  N   TRP A 538     -40.497 -47.195  33.087  1.00 89.74      A    N  
ATOM   3846  CA  TRP A 538     -40.557 -48.300  34.035  1.00 89.22      A    C  
ATOM   3847  C   TRP A 538     -39.241 -49.074  34.103  1.00 89.64      A    C  
ATOM   3848  O   TRP A 538     -38.769 -49.367  35.204  1.00 86.67      A    O  
ATOM   3849  CB  TRP A 538     -41.713 -49.230  33.675  1.00 88.70      A    C  
ATOM   3850  CG  TRP A 538     -41.858 -50.382  34.603  1.00 89.83      A    C  
ATOM   3851  CD1 TRP A 538     -41.497 -51.664  34.359  1.00 84.12      A    C  
ATOM   3852  CD2 TRP A 538     -42.374 -50.359  35.978  1.00 88.73      A    C  
ATOM   3853  CE2 TRP A 538     -42.300 -51.680  36.478  1.00 87.60      A    C  
ATOM   3854  CE3 TRP A 538     -42.892 -49.354  36.801  1.00 86.56      A    C  
ATOM   3855  NE1 TRP A 538     -41.764 -52.445  35.473  1.00 84.85      A    N  
ATOM   3856  CZ2 TRP A 538     -42.732 -51.999  37.794  1.00 87.81      A    C  
ATOM   3857  CZ3 TRP A 538     -43.318 -49.666  38.106  1.00 82.10      A    C  
ATOM   3858  CH2 TRP A 538     -43.237 -50.976  38.589  1.00 83.51      A    C  
ATOM   3859  N   ALA A 539     -38.640 -49.396  32.976  1.00 90.77      A    N  
ATOM   3860  CA  ALA A 539     -37.359 -50.090  32.916  1.00 89.50      A    C  
ATOM   3861  C   ALA A 539     -36.252 -49.280  33.607  1.00 89.78      A    C  
ATOM   3862  O   ALA A 539     -35.547 -49.831  34.449  1.00 87.41      A    O  
ATOM   3863  CB  ALA A 539     -37.026 -50.398  31.459  1.00 88.59      A    C  
ATOM   3864  N   ASP A 540     -36.158 -47.971  33.335  1.00 89.51      A    N  
ATOM   3865  CA  ASP A 540     -35.127 -47.099  33.908  1.00 87.97      A    C  
ATOM   3866  C   ASP A 540     -35.259 -46.995  35.439  1.00 88.49      A    C  
ATOM   3867  O   ASP A 540     -34.261 -47.065  36.155  1.00 85.12      A    O  
ATOM   3868  CB  ASP A 540     -35.162 -45.730  33.208  1.00 86.34      A    C  
ATOM   3869  CG  ASP A 540     -34.761 -45.763  31.719  1.00 82.65      A    C  
ATOM   3870  OD1 ASP A 540     -34.175 -46.758  31.238  1.00 75.48      A    O  
ATOM   3871  OD2 ASP A 540     -35.045 -44.776  31.006  1.00 76.00      A    O1-
ATOM   3872  N   THR A 541     -36.482 -47.010  35.987  1.00 88.38      A    N  
ATOM   3873  CA  THR A 541     -36.685 -47.010  37.450  1.00 86.61      A    C  
ATOM   3874  C   THR A 541     -36.083 -48.220  38.162  1.00 86.85      A    C  
ATOM   3875  O   THR A 541     -35.868 -48.162  39.370  1.00 83.55      A    O  
ATOM   3876  CB  THR A 541     -38.161 -46.913  37.865  1.00 85.83      A    C  
ATOM   3877  CG2 THR A 541     -38.858 -45.646  37.404  1.00 77.71      A    C  
ATOM   3878  OG1 THR A 541     -38.910 -48.029  37.471  1.00 77.91      A    O  
ATOM   3879  N   ALA A 542     -35.777 -49.292  37.464  1.00 88.17      A    N  
ATOM   3880  CA  ALA A 542     -35.175 -50.466  38.084  1.00 86.65      A    C  
ATOM   3881  C   ALA A 542     -33.758 -50.197  38.597  1.00 86.84      A    C  
ATOM   3882  O   ALA A 542     -33.353 -50.787  39.602  1.00 83.38      A    O  
ATOM   3883  CB  ALA A 542     -35.184 -51.630  37.088  1.00 85.06      A    C  
ATOM   3884  N   ALA A 543     -33.024 -49.335  37.940  1.00 88.42      A    N  
ATOM   3885  CA  ALA A 543     -31.674 -48.948  38.331  1.00 87.49      A    C  
ATOM   3886  C   ALA A 543     -31.655 -47.818  39.378  1.00 88.30      A    C  
ATOM   3887  O   ALA A 543     -30.654 -47.636  40.069  1.00 83.26      A    O  
ATOM   3888  CB  ALA A 543     -30.917 -48.548  37.062  1.00 85.09      A    C  
ATOM   3889  N   GLU A 544     -32.753 -47.090  39.522  1.00 86.30      A    N  
ATOM   3890  CA  GLU A 544     -32.843 -45.906  40.392  1.00 85.00      A    C  
ATOM   3891  C   GLU A 544     -33.418 -46.206  41.785  1.00 86.08      A    C  
ATOM   3892  O   GLU A 544     -33.293 -45.386  42.699  1.00 81.93      A    O  
ATOM   3893  CB  GLU A 544     -33.705 -44.849  39.699  1.00 83.38      A    C  
ATOM   3894  CG  GLU A 544     -33.111 -44.352  38.372  1.00 80.96      A    C  
ATOM   3895  CD  GLU A 544     -33.980 -43.262  37.726  1.00 77.99      A    C  
ATOM   3896  OE1 GLU A 544     -33.568 -42.702  36.686  1.00 69.37      A    O  
ATOM   3897  OE2 GLU A 544     -35.072 -42.969  38.270  1.00 72.24      A    O1-
ATOM   3898  N   VAL A 545     -34.037 -47.371  41.947  1.00 86.77      A    N  
ATOM   3899  CA  VAL A 545     -34.636 -47.816  43.209  1.00 85.45      A    C  
ATOM   3900  C   VAL A 545     -33.814 -48.965  43.776  1.00 85.82      A    C  
ATOM   3901  O   VAL A 545     -33.158 -49.710  43.055  1.00 80.79      A    O  
ATOM   3902  CB  VAL A 545     -36.120 -48.178  43.030  1.00 83.18      A    C  
ATOM   3903  CG1 VAL A 545     -36.837 -48.235  44.378  1.00 73.48      A    C  
ATOM   3904  CG2 VAL A 545     -36.891 -47.150  42.190  1.00 74.94      A    C  
ATOM   3905  N   ALA A 546     -33.859 -49.145  45.089  1.00 85.58      A    N  
ATOM   3906  CA  ALA A 546     -33.238 -50.296  45.734  1.00 84.71      A    C  
ATOM   3907  C   ALA A 546     -33.707 -51.604  45.087  1.00 85.85      A    C  
ATOM   3908  O   ALA A 546     -34.888 -51.778  44.787  1.00 81.23      A    O  
ATOM   3909  CB  ALA A 546     -33.563 -50.258  47.228  1.00 82.05      A    C  
ATOM   3910  N   ALA A 547     -32.760 -52.537  44.877  1.00 85.81      A    N  
ATOM   3911  CA  ALA A 547     -33.030 -53.798  44.199  1.00 86.51      A    C  
ATOM   3912  C   ALA A 547     -34.223 -54.522  44.834  1.00 87.73      A    C  
ATOM   3913  O   ALA A 547     -34.205 -54.879  46.009  1.00 82.12      A    O  
ATOM   3914  CB  ALA A 547     -31.764 -54.650  44.217  1.00 83.33      A    C  
ATOM   3915  N   CYS A 548     -35.276 -54.764  44.058  1.00 87.41      A    N  
ATOM   3916  CA  CYS A 548     -36.497 -55.408  44.478  1.00 87.51      A    C  
ATOM   3917  C   CYS A 548     -37.136 -56.170  43.317  1.00 88.46      A    C  
ATOM   3918  O   CYS A 548     -36.841 -55.925  42.151  1.00 83.62      A    O  
ATOM   3919  CB  CYS A 548     -37.438 -54.365  45.090  1.00 84.37      A    C  
ATOM   3920  SG  CYS A 548     -38.083 -53.129  43.925  1.00 78.69      A    S  
ATOM   3921  N   THR A 549     -38.016 -57.084  43.634  1.00 86.92      A    N  
ATOM   3922  CA  THR A 549     -38.702 -57.926  42.651  1.00 86.71      A    C  
ATOM   3923  C   THR A 549     -40.148 -57.470  42.502  1.00 87.19      A    C  
ATOM   3924  O   THR A 549     -40.975 -57.788  43.362  1.00 83.19      A    O  
ATOM   3925  CB  THR A 549     -38.623 -59.419  43.017  1.00 84.30      A    C  
ATOM   3926  CG2 THR A 549     -38.298 -60.258  41.787  1.00 72.74      A    C  
ATOM   3927  OG1 THR A 549     -37.635 -59.687  43.975  1.00 75.82      A    O  
ATOM   3928  N   PRO A 550     -40.512 -56.752  41.450  1.00 86.42      A    N  
ATOM   3929  CA  PRO A 550     -41.848 -56.187  41.294  1.00 85.27      A    C  
ATOM   3930  C   PRO A 550     -42.935 -57.259  41.124  1.00 86.55      A    C  
ATOM   3931  O   PRO A 550     -44.077 -57.060  41.540  1.00 81.38      A    O  
ATOM   3932  CB  PRO A 550     -41.753 -55.254  40.078  1.00 81.95      A    C  
ATOM   3933  CG  PRO A 550     -40.601 -55.826  39.255  1.00 81.48      A    C  
ATOM   3934  CD  PRO A 550     -39.655 -56.369  40.325  1.00 85.53      A    C  
ATOM   3935  N   GLY A 551     -42.572 -58.409  40.577  1.00 85.01      A    N  
ATOM   3936  CA  GLY A 551     -43.468 -59.559  40.444  1.00 83.78      A    C  
ATOM   3937  C   GLY A 551     -43.644 -60.403  41.713  1.00 85.21      A    C  
ATOM   3938  O   GLY A 551     -44.404 -61.368  41.693  1.00 80.03      A    O  
ATOM   3939  N   ALA A 552     -42.975 -60.065  42.823  1.00 83.54      A    N  
ATOM   3940  CA  ALA A 552     -43.113 -60.809  44.068  1.00 83.35      A    C  
ATOM   3941  C   ALA A 552     -44.551 -60.747  44.600  1.00 83.85      A    C  
ATOM   3942  O   ALA A 552     -45.256 -59.746  44.482  1.00 79.80      A    O  
ATOM   3943  CB  ALA A 552     -42.098 -60.302  45.093  1.00 81.51      A    C  
ATOM   3944  N   SER A 553     -44.986 -61.822  45.232  1.00 83.84      A    N  
ATOM   3945  CA  SER A 553     -46.321 -61.875  45.821  1.00 82.99      A    C  
ATOM   3946  C   SER A 553     -46.401 -61.087  47.133  1.00 83.46      A    C  
ATOM   3947  O   SER A 553     -45.415 -60.916  47.853  1.00 76.63      A    O  
ATOM   3948  CB  SER A 553     -46.759 -63.328  46.004  1.00 79.49      A    C  
ATOM   3949  OG  SER A 553     -45.828 -64.051  46.779  1.00 70.69      A    O  
ATOM   3950  N   GLY A 554     -47.601 -60.631  47.451  1.00 82.14      A    N  
ATOM   3951  CA  GLY A 554     -47.872 -59.961  48.714  1.00 82.60      A    C  
ATOM   3952  C   GLY A 554     -47.229 -58.579  48.847  1.00 84.94      A    C  
ATOM   3953  O   GLY A 554     -47.064 -57.848  47.874  1.00 81.26      A    O  
ATOM   3954  N   LYS A 555     -46.856 -58.206  50.074  1.00 84.12      A    N  
ATOM   3955  CA  LYS A 555     -46.384 -56.871  50.441  1.00 85.15      A    C  
ATOM   3956  C   LYS A 555     -45.065 -56.480  49.759  1.00 86.00      A    C  
ATOM   3957  O   LYS A 555     -44.940 -55.351  49.298  1.00 83.39      A    O  
ATOM   3958  CB  LYS A 555     -46.298 -56.762  51.968  1.00 83.55      A    C  
ATOM   3959  CG  LYS A 555     -46.029 -55.314  52.400  1.00 79.56      A    C  
ATOM   3960  CD  LYS A 555     -46.011 -55.135  53.927  1.00 76.93      A    C  
ATOM   3961  CE  LYS A 555     -45.667 -53.664  54.186  1.00 69.98      A    C  
ATOM   3962  NZ  LYS A 555     -45.550 -53.341  55.616  1.00 62.52      A    N1+
ATOM   3963  N   ALA A 556     -44.130 -57.414  49.650  1.00 86.70      A    N  
ATOM   3964  CA  ALA A 556     -42.823 -57.125  49.050  1.00 87.44      A    C  
ATOM   3965  C   ALA A 556     -42.934 -56.692  47.579  1.00 88.34      A    C  
ATOM   3966  O   ALA A 556     -42.307 -55.719  47.167  1.00 85.49      A    O  
ATOM   3967  CB  ALA A 556     -41.947 -58.368  49.199  1.00 86.48      A    C  
ATOM   3968  N   GLY A 557     -43.773 -57.367  46.807  1.00 86.79      A    N  
ATOM   3969  CA  GLY A 557     -44.050 -56.978  45.430  1.00 85.93      A    C  
ATOM   3970  C   GLY A 557     -44.812 -55.660  45.329  1.00 87.00      A    C  
ATOM   3971  O   GLY A 557     -44.508 -54.845  44.464  1.00 84.63      A    O  
ATOM   3972  N   TYR A 558     -45.761 -55.427  46.254  1.00 84.93      A    N  
ATOM   3973  CA  TYR A 558     -46.494 -54.166  46.346  1.00 83.88      A    C  
ATOM   3974  C   TYR A 558     -45.565 -52.987  46.635  1.00 84.80      A    C  
ATOM   3975  O   TYR A 558     -45.604 -52.003  45.905  1.00 83.37      A    O  
ATOM   3976  CB  TYR A 558     -47.586 -54.290  47.411  1.00 81.87      A    C  
ATOM   3977  CG  TYR A 558     -48.254 -52.987  47.775  1.00 79.34      A    C  
ATOM   3978  CD1 TYR A 558     -47.748 -52.194  48.826  1.00 74.29      A    C  
ATOM   3979  CD2 TYR A 558     -49.372 -52.540  47.043  1.00 74.54      A    C  
ATOM   3980  CE1 TYR A 558     -48.361 -50.976  49.149  1.00 71.99      A    C  
ATOM   3981  CE2 TYR A 558     -49.990 -51.327  47.367  1.00 71.29      A    C  
ATOM   3982  CZ  TYR A 558     -49.492 -50.539  48.417  1.00 73.87      A    C  
ATOM   3983  OH  TYR A 558     -50.084 -49.343  48.743  1.00 72.00      A    O  
ATOM   3984  N   ASP A 559     -44.713 -53.111  47.646  1.00 84.82      A    N  
ATOM   3985  CA  ASP A 559     -43.790 -52.050  48.046  1.00 84.30      A    C  
ATOM   3986  C   ASP A 559     -42.788 -51.738  46.916  1.00 85.39      A    C  
ATOM   3987  O   ASP A 559     -42.556 -50.572  46.596  1.00 83.76      A    O  
ATOM   3988  CB  ASP A 559     -43.077 -52.436  49.356  1.00 83.24      A    C  
ATOM   3989  CG  ASP A 559     -43.979 -52.455  50.608  1.00 80.12      A    C  
ATOM   3990  OD1 ASP A 559     -45.042 -51.807  50.610  1.00 75.10      A    O  
ATOM   3991  OD2 ASP A 559     -43.600 -53.103  51.615  1.00 74.02      A    O1-
ATOM   3992  N   CYS A 560     -42.297 -52.793  46.250  1.00 87.33      A    N  
ATOM   3993  CA  CYS A 560     -41.415 -52.616  45.089  1.00 87.89      A    C  
ATOM   3994  C   CYS A 560     -42.111 -51.893  43.933  1.00 88.57      A    C  
ATOM   3995  O   CYS A 560     -41.571 -50.922  43.394  1.00 85.76      A    O  
ATOM   3996  CB  CYS A 560     -40.898 -53.984  44.644  1.00 86.94      A    C  
ATOM   3997  SG  CYS A 560     -39.706 -53.903  43.274  1.00 83.77      A    S  
ATOM   3998  N   ARG A 561     -43.305 -52.330  43.551  1.00 85.66      A    N  
ATOM   3999  CA  ARG A 561     -44.067 -51.693  42.471  1.00 85.08      A    C  
ATOM   4000  C   ARG A 561     -44.407 -50.246  42.802  1.00 85.34      A    C  
ATOM   4001  O   ARG A 561     -44.263 -49.390  41.934  1.00 84.42      A    O  
ATOM   4002  CB  ARG A 561     -45.341 -52.482  42.159  1.00 85.21      A    C  
ATOM   4003  CG  ARG A 561     -45.048 -53.799  41.423  1.00 83.65      A    C  
ATOM   4004  CD  ARG A 561     -46.347 -54.452  40.912  1.00 84.83      A    C  
ATOM   4005  NE  ARG A 561     -47.301 -54.759  41.991  1.00 81.56      A    N  
ATOM   4006  CZ  ARG A 561     -47.382 -55.872  42.707  1.00 80.57      A    C  
ATOM   4007  NH1 ARG A 561     -46.565 -56.870  42.522  1.00 71.03      A    N1+
ATOM   4008  NH2 ARG A 561     -48.301 -56.012  43.619  1.00 74.73      A    N  
ATOM   4009  N   ARG A 562     -44.783 -49.969  44.044  1.00 83.75      A    N  
ATOM   4010  CA  ARG A 562     -45.105 -48.619  44.501  1.00 82.18      A    C  
ATOM   4011  C   ARG A 562     -43.881 -47.701  44.466  1.00 82.94      A    C  
ATOM   4012  O   ARG A 562     -43.998 -46.579  43.989  1.00 81.32      A    O  
ATOM   4013  CB  ARG A 562     -45.729 -48.698  45.894  1.00 79.32      A    C  
ATOM   4014  CG  ARG A 562     -46.308 -47.339  46.324  1.00 72.17      A    C  
ATOM   4015  CD  ARG A 562     -46.960 -47.458  47.704  1.00 68.41      A    C  
ATOM   4016  NE  ARG A 562     -47.545 -46.168  48.113  1.00 60.86      A    N  
ATOM   4017  CZ  ARG A 562     -48.133 -45.919  49.265  1.00 55.37      A    C  
ATOM   4018  NH1 ARG A 562     -48.239 -46.823  50.196  1.00 51.83      A    N1+
ATOM   4019  NH2 ARG A 562     -48.612 -44.730  49.502  1.00 49.56      A    N  
ATOM   4020  N   ALA A 563     -42.733 -48.187  44.933  1.00 85.17      A    N  
ATOM   4021  CA  ALA A 563     -41.492 -47.416  44.895  1.00 84.80      A    C  
ATOM   4022  C   ALA A 563     -41.073 -47.082  43.453  1.00 85.60      A    C  
ATOM   4023  O   ALA A 563     -40.804 -45.921  43.144  1.00 84.41      A    O  
ATOM   4024  CB  ALA A 563     -40.401 -48.191  45.642  1.00 84.89      A    C  
ATOM   4025  N   ARG A 564     -41.076 -48.070  42.554  1.00 85.25      A    N  
ATOM   4026  CA  ARG A 564     -40.740 -47.859  41.139  1.00 86.11      A    C  
ATOM   4027  C   ARG A 564     -41.746 -46.963  40.428  1.00 86.23      A    C  
ATOM   4028  O   ARG A 564     -41.346 -46.130  39.637  1.00 84.46      A    O  
ATOM   4029  CB  ARG A 564     -40.607 -49.196  40.415  1.00 86.30      A    C  
ATOM   4030  CG  ARG A 564     -39.322 -49.939  40.820  1.00 84.32      A    C  
ATOM   4031  CD  ARG A 564     -39.145 -51.249  40.036  1.00 85.08      A    C  
ATOM   4032  NE  ARG A 564     -39.002 -51.014  38.602  1.00 83.34      A    N  
ATOM   4033  CZ  ARG A 564     -38.852 -51.940  37.658  1.00 82.92      A    C  
ATOM   4034  NH1 ARG A 564     -38.773 -53.208  37.947  1.00 76.83      A    N1+
ATOM   4035  NH2 ARG A 564     -38.777 -51.599  36.407  1.00 76.33      A    N  
ATOM   4036  N   TRP A 565     -43.039 -47.111  40.720  1.00 84.47      A    N  
ATOM   4037  CA  TRP A 565     -44.079 -46.268  40.139  1.00 83.27      A    C  
ATOM   4038  C   TRP A 565     -43.951 -44.810  40.597  1.00 83.25      A    C  
ATOM   4039  O   TRP A 565     -43.942 -43.919  39.751  1.00 81.14      A    O  
ATOM   4040  CB  TRP A 565     -45.446 -46.855  40.470  1.00 81.50      A    C  
ATOM   4041  CG  TRP A 565     -46.609 -46.126  39.877  1.00 78.93      A    C  
ATOM   4042  CD1 TRP A 565     -46.625 -45.491  38.685  1.00 73.79      A    C  
ATOM   4043  CD2 TRP A 565     -47.955 -45.962  40.435  1.00 76.69      A    C  
ATOM   4044  CE2 TRP A 565     -48.735 -45.209  39.498  1.00 74.94      A    C  
ATOM   4045  CE3 TRP A 565     -48.583 -46.386  41.618  1.00 71.85      A    C  
ATOM   4046  NE1 TRP A 565     -47.891 -44.939  38.455  1.00 72.97      A    N  
ATOM   4047  CZ2 TRP A 565     -50.079 -44.873  39.734  1.00 72.16      A    C  
ATOM   4048  CZ3 TRP A 565     -49.929 -46.059  41.853  1.00 69.08      A    C  
ATOM   4049  CH2 TRP A 565     -50.664 -45.311  40.916  1.00 69.50      A    C  
ATOM   4050  N   SER A 566     -43.734 -44.575  41.900  1.00 84.23      A    N  
ATOM   4051  CA  SER A 566     -43.481 -43.238  42.435  1.00 82.40      A    C  
ATOM   4052  C   SER A 566     -42.246 -42.602  41.795  1.00 83.27      A    C  
ATOM   4053  O   SER A 566     -42.304 -41.453  41.376  1.00 81.79      A    O  
ATOM   4054  CB  SER A 566     -43.286 -43.305  43.948  1.00 80.05      A    C  
ATOM   4055  OG  SER A 566     -43.296 -42.024  44.525  1.00 69.78      A    O  
ATOM   4056  N   ARG A 567     -41.154 -43.370  41.636  1.00 84.67      A    N  
ATOM   4057  CA  ARG A 567     -39.944 -42.885  40.968  1.00 85.45      A    C  
ATOM   4058  C   ARG A 567     -40.177 -42.574  39.489  1.00 86.09      A    C  
ATOM   4059  O   ARG A 567     -39.647 -41.584  38.999  1.00 84.95      A    O  
ATOM   4060  CB  ARG A 567     -38.811 -43.905  41.164  1.00 85.91      A    C  
ATOM   4061  CG  ARG A 567     -37.455 -43.383  40.687  1.00 82.50      A    C  
ATOM   4062  CD  ARG A 567     -37.036 -42.126  41.474  1.00 81.03      A    C  
ATOM   4063  NE  ARG A 567     -35.742 -41.625  41.027  1.00 75.64      A    N  
ATOM   4064  CZ  ARG A 567     -35.138 -40.560  41.503  1.00 70.00      A    C  
ATOM   4065  NH1 ARG A 567     -35.641 -39.858  42.497  1.00 62.28      A    N1+
ATOM   4066  NH2 ARG A 567     -34.033 -40.161  40.984  1.00 63.84      A    N  
ATOM   4067  N   GLY A 568     -40.978 -43.381  38.811  1.00 86.04      A    N  
ATOM   4068  CA  GLY A 568     -41.366 -43.127  37.425  1.00 85.38      A    C  
ATOM   4069  C   GLY A 568     -42.120 -41.810  37.267  1.00 85.41      A    C  
ATOM   4070  O   GLY A 568     -41.834 -41.069  36.327  1.00 83.94      A    O  
ATOM   4071  N   ILE A 569     -43.012 -41.481  38.196  1.00 84.96      A    N  
ATOM   4072  CA  ILE A 569     -43.747 -40.210  38.203  1.00 82.92      A    C  
ATOM   4073  C   ILE A 569     -42.811 -39.035  38.512  1.00 83.05      A    C  
ATOM   4074  O   ILE A 569     -42.821 -38.056  37.777  1.00 81.37      A    O  
ATOM   4075  CB  ILE A 569     -44.945 -40.287  39.164  1.00 80.98      A    C  
ATOM   4076  CG1 ILE A 569     -45.985 -41.293  38.619  1.00 76.19      A    C  
ATOM   4077  CG2 ILE A 569     -45.590 -38.901  39.336  1.00 74.40      A    C  
ATOM   4078  CD1 ILE A 569     -47.076 -41.681  39.620  1.00 68.22      A    C  
ATOM   4079  N   GLU A 570     -41.930 -39.168  39.509  1.00 83.64      A    N  
ATOM   4080  CA  GLU A 570     -40.893 -38.167  39.790  1.00 83.05      A    C  
ATOM   4081  C   GLU A 570     -39.999 -37.906  38.574  1.00 83.67      A    C  
ATOM   4082  O   GLU A 570     -39.673 -36.761  38.272  1.00 82.60      A    O  
ATOM   4083  CB  GLU A 570     -39.986 -38.641  40.940  1.00 82.09      A    C  
ATOM   4084  CG  GLU A 570     -40.322 -38.038  42.298  1.00 75.15      A    C  
ATOM   4085  CD  GLU A 570     -39.320 -38.470  43.390  1.00 72.12      A    C  
ATOM   4086  OE1 GLU A 570     -39.369 -37.899  44.503  1.00 63.79      A    O  
ATOM   4087  OE2 GLU A 570     -38.480 -39.377  43.135  1.00 65.56      A    O1-
ATOM   4088  N   ASN A 571     -39.630 -38.958  37.855  1.00 84.57      A    N  
ATOM   4089  CA  ASN A 571     -38.828 -38.821  36.648  1.00 84.36      A    C  
ATOM   4090  C   ASN A 571     -39.595 -38.068  35.558  1.00 84.49      A    C  
ATOM   4091  O   ASN A 571     -39.035 -37.141  34.976  1.00 83.34      A    O  
ATOM   4092  CB  ASN A 571     -38.367 -40.197  36.174  1.00 85.25      A    C  
ATOM   4093  CG  ASN A 571     -37.254 -40.799  37.023  1.00 85.32      A    C  
ATOM   4094  ND2 ASN A 571     -36.916 -42.037  36.742  1.00 79.89      A    N  
ATOM   4095  OD1 ASN A 571     -36.653 -40.178  37.876  1.00 79.29      A    O  
ATOM   4096  N   ILE A 572     -40.868 -38.396  35.322  1.00 84.56      A    N  
ATOM   4097  CA  ILE A 572     -41.718 -37.668  34.369  1.00 83.03      A    C  
ATOM   4098  C   ILE A 572     -41.759 -36.181  34.709  1.00 82.76      A    C  
ATOM   4099  O   ILE A 572     -41.575 -35.340  33.824  1.00 80.90      A    O  
ATOM   4100  CB  ILE A 572     -43.135 -38.277  34.329  1.00 82.36      A    C  
ATOM   4101  CG1 ILE A 572     -43.106 -39.662  33.626  1.00 79.60      A    C  
ATOM   4102  CG2 ILE A 572     -44.135 -37.365  33.604  1.00 80.26      A    C  
ATOM   4103  CD1 ILE A 572     -44.363 -40.506  33.883  1.00 76.14      A    C  
ATOM   4104  N   GLU A 573     -41.940 -35.844  35.981  1.00 81.81      A    N  
ATOM   4105  CA  GLU A 573     -41.967 -34.464  36.462  1.00 80.28      A    C  
ATOM   4106  C   GLU A 573     -40.611 -33.775  36.281  1.00 81.28      A    C  
ATOM   4107  O   GLU A 573     -40.526 -32.715  35.654  1.00 80.18      A    O  
ATOM   4108  CB  GLU A 573     -42.420 -34.478  37.924  1.00 77.41      A    C  
ATOM   4109  CG  GLU A 573     -42.681 -33.062  38.462  1.00 68.26      A    C  
ATOM   4110  CD  GLU A 573     -43.251 -33.050  39.889  1.00 63.75      A    C  
ATOM   4111  OE1 GLU A 573     -43.638 -31.942  40.329  1.00 56.19      A    O  
ATOM   4112  OE2 GLU A 573     -43.305 -34.116  40.532  1.00 55.32      A    O1-
ATOM   4113  N   ASN A 574     -39.518 -34.402  36.712  1.00 82.80      A    N  
ATOM   4114  CA  ASN A 574     -38.173 -33.851  36.642  1.00 82.64      A    C  
ATOM   4115  C   ASN A 574     -37.704 -33.611  35.200  1.00 82.97      A    C  
ATOM   4116  O   ASN A 574     -37.166 -32.548  34.901  1.00 81.69      A    O  
ATOM   4117  CB  ASN A 574     -37.197 -34.778  37.382  1.00 82.47      A    C  
ATOM   4118  CG  ASN A 574     -37.328 -34.691  38.892  1.00 79.31      A    C  
ATOM   4119  ND2 ASN A 574     -37.015 -35.752  39.596  1.00 72.66      A    N  
ATOM   4120  OD1 ASN A 574     -37.659 -33.669  39.458  1.00 73.36      A    O  
ATOM   4121  N   TYR A 575     -37.938 -34.573  34.308  1.00 83.34      A    N  
ATOM   4122  CA  TYR A 575     -37.553 -34.397  32.903  1.00 83.00      A    C  
ATOM   4123  C   TYR A 575     -38.411 -33.347  32.187  1.00 83.00      A    C  
ATOM   4124  O   TYR A 575     -37.882 -32.601  31.355  1.00 81.23      A    O  
ATOM   4125  CB  TYR A 575     -37.608 -35.743  32.173  1.00 83.81      A    C  
ATOM   4126  CG  TYR A 575     -36.450 -36.665  32.487  1.00 85.59      A    C  
ATOM   4127  CD1 TYR A 575     -35.138 -36.319  32.080  1.00 80.81      A    C  
ATOM   4128  CD2 TYR A 575     -36.649 -37.875  33.177  1.00 82.28      A    C  
ATOM   4129  CE1 TYR A 575     -34.051 -37.170  32.371  1.00 80.41      A    C  
ATOM   4130  CE2 TYR A 575     -35.574 -38.717  33.473  1.00 81.21      A    C  
ATOM   4131  CZ  TYR A 575     -34.272 -38.368  33.068  1.00 83.33      A    C  
ATOM   4132  OH  TYR A 575     -33.218 -39.195  33.365  1.00 81.07      A    O  
ATOM   4133  N   SER A 576     -39.707 -33.247  32.554  1.00 83.09      A    N  
ATOM   4134  CA  SER A 576     -40.577 -32.201  32.010  1.00 80.82      A    C  
ATOM   4135  C   SER A 576     -40.149 -30.807  32.486  1.00 80.53      A    C  
ATOM   4136  O   SER A 576     -40.047 -29.878  31.681  1.00 78.40      A    O  
ATOM   4137  CB  SER A 576     -42.035 -32.460  32.401  1.00 79.02      A    C  
ATOM   4138  OG  SER A 576     -42.452 -33.723  31.938  1.00 69.10      A    O  
ATOM   4139  N   ASN A 577     -39.808 -30.664  33.759  1.00 81.02      A    N  
ATOM   4140  CA  ASN A 577     -39.278 -29.433  34.332  1.00 80.09      A    C  
ATOM   4141  C   ASN A 577     -37.904 -29.081  33.754  1.00 80.71      A    C  
ATOM   4142  O   ASN A 577     -37.636 -27.915  33.466  1.00 78.38      A    O  
ATOM   4143  CB  ASN A 577     -39.228 -29.567  35.860  1.00 77.64      A    C  
ATOM   4144  CG  ASN A 577     -40.609 -29.478  36.500  1.00 73.62      A    C  
ATOM   4145  ND2 ASN A 577     -40.763 -29.986  37.708  1.00 66.61      A    N  
ATOM   4146  OD1 ASN A 577     -41.539 -28.932  35.947  1.00 67.76      A    O  
ATOM   4147  N   GLY A 578     -37.050 -30.074  33.510  1.00 82.23      A    N  
ATOM   4148  CA  GLY A 578     -35.759 -29.897  32.850  1.00 82.52      A    C  
ATOM   4149  C   GLY A 578     -35.893 -29.316  31.437  1.00 83.76      A    C  
ATOM   4150  O   GLY A 578     -35.188 -28.369  31.101  1.00 82.19      A    O  
ATOM   4151  N   LEU A 579     -36.838 -29.814  30.653  1.00 82.31      A    N  
ATOM   4152  CA  LEU A 579     -37.134 -29.277  29.319  1.00 81.77      A    C  
ATOM   4153  C   LEU A 579     -37.614 -27.827  29.390  1.00 81.75      A    C  
ATOM   4154  O   LEU A 579     -37.146 -26.975  28.639  1.00 80.54      A    O  
ATOM   4155  CB  LEU A 579     -38.186 -30.176  28.650  1.00 81.38      A    C  
ATOM   4156  CG  LEU A 579     -38.487 -29.779  27.198  1.00 79.79      A    C  
ATOM   4157  CD1 LEU A 579     -37.307 -30.092  26.276  1.00 74.99      A    C  
ATOM   4158  CD2 LEU A 579     -39.705 -30.529  26.677  1.00 75.26      A    C  
ATOM   4159  N   THR A 580     -38.527 -27.547  30.329  1.00 81.24      A    N  
ATOM   4160  CA  THR A 580     -39.064 -26.197  30.540  1.00 79.07      A    C  
ATOM   4161  C   THR A 580     -37.968 -25.229  30.978  1.00 78.91      A    C  
ATOM   4162  O   THR A 580     -37.881 -24.114  30.467  1.00 76.10      A    O  
ATOM   4163  CB  THR A 580     -40.179 -26.218  31.593  1.00 76.25      A    C  
ATOM   4164  CG2 THR A 580     -40.919 -24.887  31.661  1.00 66.19      A    C  
ATOM   4165  OG1 THR A 580     -41.141 -27.189  31.271  1.00 68.00      A    O  
ATOM   4166  N   GLY A 581     -37.086 -25.645  31.878  1.00 81.25      A    N  
ATOM   4167  CA  GLY A 581     -35.948 -24.867  32.350  1.00 80.74      A    C  
ATOM   4168  C   GLY A 581     -34.932 -24.565  31.243  1.00 81.92      A    C  
ATOM   4169  O   GLY A 581     -34.454 -23.438  31.156  1.00 79.71      A    O  
ATOM   4170  N   PHE A 582     -34.649 -25.537  30.361  1.00 82.70      A    N  
ATOM   4171  CA  PHE A 582     -33.774 -25.331  29.201  1.00 82.38      A    C  
ATOM   4172  C   PHE A 582     -34.342 -24.273  28.248  1.00 81.81      A    C  
ATOM   4173  O   PHE A 582     -33.653 -23.311  27.929  1.00 81.60      A    O  
ATOM   4174  CB  PHE A 582     -33.544 -26.664  28.475  1.00 83.44      A    C  
ATOM   4175  CG  PHE A 582     -32.836 -26.494  27.149  1.00 84.25      A    C  
ATOM   4176  CD1 PHE A 582     -33.569 -26.538  25.949  1.00 80.10      A    C  
ATOM   4177  CD2 PHE A 582     -31.460 -26.212  27.115  1.00 80.49      A    C  
ATOM   4178  CE1 PHE A 582     -32.924 -26.293  24.717  1.00 80.50      A    C  
ATOM   4179  CE2 PHE A 582     -30.820 -25.964  25.887  1.00 80.19      A    C  
ATOM   4180  CZ  PHE A 582     -31.558 -26.000  24.698  1.00 82.88      A    C  
ATOM   4181  N   LEU A 583     -35.603 -24.421  27.865  1.00 82.28      A    N  
ATOM   4182  CA  LEU A 583     -36.241 -23.488  26.938  1.00 80.37      A    C  
ATOM   4183  C   LEU A 583     -36.370 -22.084  27.539  1.00 79.73      A    C  
ATOM   4184  O   LEU A 583     -36.123 -21.097  26.835  1.00 76.61      A    O  
ATOM   4185  CB  LEU A 583     -37.606 -24.055  26.515  1.00 78.72      A    C  
ATOM   4186  CG  LEU A 583     -37.544 -25.317  25.636  1.00 75.85      A    C  
ATOM   4187  CD1 LEU A 583     -38.956 -25.876  25.425  1.00 71.89      A    C  
ATOM   4188  CD2 LEU A 583     -36.953 -25.044  24.254  1.00 71.84      A    C  
ATOM   4189  N   GLY A 584     -36.669 -21.954  28.815  1.00 79.08      A    N  
ATOM   4190  CA  GLY A 584     -36.756 -20.673  29.513  1.00 77.59      A    C  
ATOM   4191  C   GLY A 584     -35.408 -19.988  29.760  1.00 78.01      A    C  
ATOM   4192  O   GLY A 584     -35.376 -18.784  30.002  1.00 73.81      A    O  
ATOM   4193  N   GLY A 585     -34.304 -20.741  29.705  1.00 78.29      A    N  
ATOM   4194  CA  GLY A 585     -32.946 -20.254  29.960  1.00 78.29      A    C  
ATOM   4195  C   GLY A 585     -32.156 -19.827  28.718  1.00 79.53      A    C  
ATOM   4196  O   GLY A 585     -30.970 -19.526  28.844  1.00 76.43      A    O  
ATOM   4197  N   LEU A 586     -32.775 -19.830  27.537  1.00 78.69      A    N  
ATOM   4198  CA  LEU A 586     -32.091 -19.494  26.293  1.00 78.41      A    C  
ATOM   4199  C   LEU A 586     -31.615 -18.030  26.284  1.00 78.78      A    C  
ATOM   4200  O   LEU A 586     -32.354 -17.121  26.659  1.00 76.86      A    O  
ATOM   4201  CB  LEU A 586     -33.004 -19.765  25.085  1.00 76.95      A    C  
ATOM   4202  CG  LEU A 586     -33.362 -21.244  24.874  1.00 75.73      A    C  
ATOM   4203  CD1 LEU A 586     -34.392 -21.369  23.754  1.00 71.49      A    C  
ATOM   4204  CD2 LEU A 586     -32.144 -22.091  24.509  1.00 72.75      A    C  
ATOM   4205  N   SER A 587     -30.387 -17.812  25.815  1.00 78.21      A    N  
ATOM   4206  CA  SER A 587     -29.805 -16.469  25.715  1.00 77.67      A    C  
ATOM   4207  C   SER A 587     -30.507 -15.629  24.628  1.00 77.48      A    C  
ATOM   4208  O   SER A 587     -31.138 -16.155  23.710  1.00 75.36      A    O  
ATOM   4209  CB  SER A 587     -28.284 -16.548  25.490  1.00 75.51      A    C  
ATOM   4210  OG  SER A 587     -27.947 -16.585  24.115  1.00 70.44      A    O  
ATOM   4211  N   ALA A 588     -30.367 -14.311  24.703  1.00 78.01      A    N  
ATOM   4212  CA  ALA A 588     -30.889 -13.416  23.677  1.00 77.32      A    C  
ATOM   4213  C   ALA A 588     -30.274 -13.684  22.289  1.00 77.95      A    C  
ATOM   4214  O   ALA A 588     -30.976 -13.627  21.277  1.00 74.96      A    O  
ATOM   4215  CB  ALA A 588     -30.643 -11.962  24.122  1.00 75.55      A    C  
ATOM   4216  N   ASN A 589     -28.992 -14.046  22.249  1.00 78.19      A    N  
ATOM   4217  CA  ASN A 589     -28.315 -14.422  21.000  1.00 77.15      A    C  
ATOM   4218  C   ASN A 589     -28.889 -15.719  20.425  1.00 76.73      A    C  
ATOM   4219  O   ASN A 589     -29.200 -15.785  19.238  1.00 75.07      A    O  
ATOM   4220  CB  ASN A 589     -26.808 -14.577  21.258  1.00 76.27      A    C  
ATOM   4221  CG  ASN A 589     -26.105 -13.293  21.640  1.00 72.88      A    C  
ATOM   4222  ND2 ASN A 589     -24.933 -13.429  22.219  1.00 65.76      A    N  
ATOM   4223  OD1 ASN A 589     -26.575 -12.185  21.426  1.00 65.23      A    O  
ATOM   4224  N   THR A 590     -29.101 -16.717  21.277  1.00 76.24      A    N  
ATOM   4225  CA  THR A 590     -29.718 -17.985  20.891  1.00 75.87      A    C  
ATOM   4226  C   THR A 590     -31.132 -17.774  20.340  1.00 75.73      A    C  
ATOM   4227  O   THR A 590     -31.485 -18.350  19.320  1.00 75.27      A    O  
ATOM   4228  CB  THR A 590     -29.765 -18.946  22.084  1.00 75.66      A    C  
ATOM   4229  CG2 THR A 590     -30.225 -20.342  21.685  1.00 70.40      A    C  
ATOM   4230  OG1 THR A 590     -28.495 -19.090  22.656  1.00 69.63      A    O  
ATOM   4231  N   LEU A 591     -31.930 -16.901  20.969  1.00 78.00      A    N  
ATOM   4232  CA  LEU A 591     -33.264 -16.544  20.485  1.00 76.05      A    C  
ATOM   4233  C   LEU A 591     -33.212 -15.822  19.128  1.00 76.00      A    C  
ATOM   4234  O   LEU A 591     -34.050 -16.088  18.266  1.00 73.53      A    O  
ATOM   4235  CB  LEU A 591     -33.983 -15.672  21.535  1.00 74.79      A    C  
ATOM   4236  CG  LEU A 591     -34.410 -16.428  22.811  1.00 71.64      A    C  
ATOM   4237  CD1 LEU A 591     -34.903 -15.429  23.858  1.00 66.94      A    C  
ATOM   4238  CD2 LEU A 591     -35.541 -17.421  22.535  1.00 67.98      A    C  
ATOM   4239  N   GLY A 592     -32.214 -14.962  18.910  1.00 75.32      A    N  
ATOM   4240  CA  GLY A 592     -31.986 -14.325  17.613  1.00 73.28      A    C  
ATOM   4241  C   GLY A 592     -31.672 -15.338  16.503  1.00 73.69      A    C  
ATOM   4242  O   GLY A 592     -32.261 -15.287  15.423  1.00 71.86      A    O  
ATOM   4243  N   LEU A 593     -30.811 -16.317  16.798  1.00 77.28      A    N  
ATOM   4244  CA  LEU A 593     -30.501 -17.418  15.881  1.00 75.76      A    C  
ATOM   4245  C   LEU A 593     -31.720 -18.311  15.617  1.00 74.85      A    C  
ATOM   4246  O   LEU A 593     -31.951 -18.728  14.479  1.00 73.53      A    O  
ATOM   4247  CB  LEU A 593     -29.344 -18.254  16.451  1.00 75.45      A    C  
ATOM   4248  CG  LEU A 593     -27.979 -17.539  16.465  1.00 73.57      A    C  
ATOM   4249  CD1 LEU A 593     -26.965 -18.391  17.236  1.00 69.13      A    C  
ATOM   4250  CD2 LEU A 593     -27.449 -17.310  15.047  1.00 70.15      A    C  
ATOM   4251  N   LEU A 594     -32.538 -18.571  16.644  1.00 74.83      A    N  
ATOM   4252  CA  LEU A 594     -33.784 -19.326  16.533  1.00 73.11      A    C  
ATOM   4253  C   LEU A 594     -34.781 -18.680  15.578  1.00 73.10      A    C  
ATOM   4254  O   LEU A 594     -35.401 -19.396  14.794  1.00 70.28      A    O  
ATOM   4255  CB  LEU A 594     -34.403 -19.469  17.933  1.00 71.86      A    C  
ATOM   4256  CG  LEU A 594     -34.036 -20.820  18.570  1.00 69.04      A    C  
ATOM   4257  CD1 LEU A 594     -34.089 -20.722  20.089  1.00 64.16      A    C  
ATOM   4258  CD2 LEU A 594     -35.007 -21.888  18.118  1.00 65.39      A    C  
ATOM   4259  N   GLY A 595     -34.895 -17.360  15.581  1.00 69.42      A    N  
ATOM   4260  CA  GLY A 595     -35.756 -16.635  14.642  1.00 66.68      A    C  
ATOM   4261  C   GLY A 595     -35.406 -16.902  13.170  1.00 66.52      A    C  
ATOM   4262  O   GLY A 595     -36.296 -16.948  12.325  1.00 61.39      A    O  
ATOM   4263  N   ASN A 596     -34.138 -17.161  12.879  1.00 63.72      A    N  
ATOM   4264  CA  ASN A 596     -33.670 -17.529  11.538  1.00 61.59      A    C  
ATOM   4265  C   ASN A 596     -33.791 -19.045  11.261  1.00 60.68      A    C  
ATOM   4266  O   ASN A 596     -33.936 -19.458  10.112  1.00 57.63      A    O  
ATOM   4267  CB  ASN A 596     -32.223 -17.063  11.377  1.00 59.11      A    C  
ATOM   4268  CG  ASN A 596     -32.065 -15.541  11.394  1.00 55.95      A    C  
ATOM   4269  ND2 ASN A 596     -30.885 -15.065  11.699  1.00 50.74      A    N  
ATOM   4270  OD1 ASN A 596     -32.968 -14.781  11.113  1.00 50.97      A    O  
ATOM   4271  N   LEU A 597     -33.696 -19.874  12.296  1.00 65.47      A    N  
ATOM   4272  CA  LEU A 597     -33.765 -21.337  12.184  1.00 63.50      A    C  
ATOM   4273  C   LEU A 597     -35.180 -21.851  11.942  1.00 63.36      A    C  
ATOM   4274  O   LEU A 597     -35.369 -22.846  11.234  1.00 60.00      A    O  
ATOM   4275  CB  LEU A 597     -33.215 -21.960  13.474  1.00 61.51      A    C  
ATOM   4276  CG  LEU A 597     -31.695 -22.144  13.457  1.00 60.40      A    C  
ATOM   4277  CD1 LEU A 597     -31.183 -22.359  14.876  1.00 56.92      A    C  
ATOM   4278  CD2 LEU A 597     -31.319 -23.364  12.621  1.00 58.02      A    C  
ATOM   4279  N   VAL A 598     -36.147 -21.236  12.600  1.00 58.95      A    N  
ATOM   4280  CA  VAL A 598     -37.498 -21.767  12.667  1.00 57.96      A    C  
ATOM   4281  C   VAL A 598     -38.491 -20.625  12.518  1.00 59.04      A    C  
ATOM   4282  O   VAL A 598     -38.449 -19.649  13.257  1.00 55.41      A    O  
ATOM   4283  CB  VAL A 598     -37.777 -22.549  13.970  1.00 53.92      A    C  
ATOM   4284  CG1 VAL A 598     -38.426 -23.878  13.616  1.00 49.28      A    C  
ATOM   4285  CG2 VAL A 598     -36.545 -22.880  14.826  1.00 49.22      A    C  
ATOM   4286  N   THR A 599     -39.450 -20.793  11.631  1.00 52.89      A    N  
ATOM   4287  CA  THR A 599     -40.657 -19.952  11.561  1.00 51.61      A    C  
ATOM   4288  C   THR A 599     -41.584 -20.123  12.772  1.00 51.68      A    C  
ATOM   4289  O   THR A 599     -42.648 -19.520  12.846  1.00 48.69      A    O  
ATOM   4290  CB  THR A 599     -41.442 -20.284  10.284  1.00 48.49      A    C  
ATOM   4291  CG2 THR A 599     -40.729 -19.770   9.030  1.00 44.17      A    C  
ATOM   4292  OG1 THR A 599     -41.575 -21.682  10.147  1.00 45.70      A    O  
ATOM   4293  N   LEU A 600     -41.184 -20.993  13.692  1.00 53.00      A    N  
ATOM   4294  CA  LEU A 600     -41.897 -21.261  14.927  1.00 52.41      A    C  
ATOM   4295  C   LEU A 600     -41.750 -20.074  15.867  1.00 54.03      A    C  
ATOM   4296  O   LEU A 600     -40.648 -19.660  16.205  1.00 50.77      A    O  
ATOM   4297  CB  LEU A 600     -41.319 -22.528  15.551  1.00 47.85      A    C  
ATOM   4298  CG  LEU A 600     -42.012 -23.779  15.012  1.00 44.28      A    C  
ATOM   4299  CD1 LEU A 600     -41.097 -24.986  15.049  1.00 41.03      A    C  
ATOM   4300  CD2 LEU A 600     -43.239 -24.054  15.859  1.00 40.05      A    C  
ATOM   4301  N   ASP A 601     -42.881 -19.631  16.378  1.00 53.37      A    N  
ATOM   4302  CA  ASP A 601     -42.907 -18.791  17.565  1.00 52.80      A    C  
ATOM   4303  C   ASP A 601     -42.475 -19.638  18.770  1.00 53.27      A    C  
ATOM   4304  O   ASP A 601     -43.293 -20.232  19.473  1.00 50.95      A    O  
ATOM   4305  CB  ASP A 601     -44.289 -18.147  17.723  1.00 49.90      A    C  
ATOM   4306  CG  ASP A 601     -44.356 -17.222  18.946  1.00 46.99      A    C  
ATOM   4307  OD1 ASP A 601     -43.306 -16.992  19.589  1.00 43.74      A    O  
ATOM   4308  OD2 ASP A 601     -45.477 -16.784  19.267  1.00 43.02      A    O1-
ATOM   4309  N   VAL A 602     -41.181 -19.753  18.967  1.00 54.21      A    N  
ATOM   4310  CA  VAL A 602     -40.581 -20.511  20.075  1.00 53.14      A    C  
ATOM   4311  C   VAL A 602     -41.046 -19.954  21.415  1.00 53.90      A    C  
ATOM   4312  O   VAL A 602     -41.246 -20.716  22.352  1.00 52.25      A    O  
ATOM   4313  CB  VAL A 602     -39.042 -20.503  19.979  1.00 50.43      A    C  
ATOM   4314  CG1 VAL A 602     -38.384 -21.291  21.107  1.00 47.02      A    C  
ATOM   4315  CG2 VAL A 602     -38.577 -21.114  18.654  1.00 47.34      A    C  
ATOM   4316  N   VAL A 603     -41.285 -18.650  21.494  1.00 52.78      A    N  
ATOM   4317  CA  VAL A 603     -41.798 -18.001  22.708  1.00 51.75      A    C  
ATOM   4318  C   VAL A 603     -43.235 -18.434  22.976  1.00 52.93      A    C  
ATOM   4319  O   VAL A 603     -43.570 -18.797  24.107  1.00 50.44      A    O  
ATOM   4320  CB  VAL A 603     -41.697 -16.472  22.592  1.00 48.39      A    C  
ATOM   4321  CG1 VAL A 603     -42.165 -15.789  23.870  1.00 44.57      A    C  
ATOM   4322  CG2 VAL A 603     -40.250 -16.029  22.330  1.00 44.52      A    C  
ATOM   4323  N   GLY A 604     -44.088 -18.487  21.961  1.00 55.74      A    N  
ATOM   4324  CA  GLY A 604     -45.446 -19.013  22.067  1.00 55.05      A    C  
ATOM   4325  C   GLY A 604     -45.469 -20.506  22.412  1.00 55.35      A    C  
ATOM   4326  O   GLY A 604     -46.214 -20.930  23.305  1.00 53.12      A    O  
ATOM   4327  N   LEU A 605     -44.594 -21.290  21.796  1.00 58.68      A    N  
ATOM   4328  CA  LEU A 605     -44.405 -22.703  22.123  1.00 57.48      A    C  
ATOM   4329  C   LEU A 605     -43.926 -22.898  23.557  1.00 57.57      A    C  
ATOM   4330  O   LEU A 605     -44.432 -23.786  24.233  1.00 55.53      A    O  
ATOM   4331  CB  LEU A 605     -43.400 -23.329  21.148  1.00 54.95      A    C  
ATOM   4332  CG  LEU A 605     -44.114 -24.026  19.972  1.00 52.46      A    C  
ATOM   4333  CD1 LEU A 605     -43.191 -24.049  18.771  1.00 49.58      A    C  
ATOM   4334  CD2 LEU A 605     -44.479 -25.461  20.322  1.00 49.47      A    C  
ATOM   4335  N   LEU A 606     -43.010 -22.076  24.041  1.00 57.10      A    N  
ATOM   4336  CA  LEU A 606     -42.559 -22.067  25.429  1.00 55.92      A    C  
ATOM   4337  C   LEU A 606     -43.724 -21.871  26.397  1.00 56.71      A    C  
ATOM   4338  O   LEU A 606     -43.881 -22.663  27.322  1.00 53.44      A    O  
ATOM   4339  CB  LEU A 606     -41.523 -20.941  25.604  1.00 52.10      A    C  
ATOM   4340  CG  LEU A 606     -40.086 -21.478  25.631  1.00 48.89      A    C  
ATOM   4341  CD1 LEU A 606     -39.104 -20.399  25.199  1.00 45.70      A    C  
ATOM   4342  CD2 LEU A 606     -39.766 -21.915  27.051  1.00 45.17      A    C  
ATOM   4343  N   GLY A 607     -44.554 -20.878  26.148  1.00 56.63      A    N  
ATOM   4344  CA  GLY A 607     -45.756 -20.658  26.954  1.00 56.06      A    C  
ATOM   4345  C   GLY A 607     -46.674 -21.883  26.981  1.00 57.32      A    C  
ATOM   4346  O   GLY A 607     -47.134 -22.305  28.041  1.00 54.32      A    O  
ATOM   4347  N   ASN A 608     -46.889 -22.530  25.842  1.00 58.28      A    N  
ATOM   4348  CA  ASN A 608     -47.683 -23.750  25.737  1.00 57.45      A    C  
ATOM   4349  C   ASN A 608     -47.034 -24.937  26.456  1.00 56.83      A    C  
ATOM   4350  O   ASN A 608     -47.720 -25.674  27.150  1.00 54.49      A    O  
ATOM   4351  CB  ASN A 608     -47.923 -24.058  24.256  1.00 54.90      A    C  
ATOM   4352  CG  ASN A 608     -48.912 -23.106  23.613  1.00 51.87      A    C  
ATOM   4353  ND2 ASN A 608     -48.851 -22.967  22.305  1.00 47.32      A    N  
ATOM   4354  OD1 ASN A 608     -49.774 -22.522  24.230  1.00 48.07      A    O  
ATOM   4355  N   VAL A 609     -45.713 -25.109  26.329  1.00 57.53      A    N  
ATOM   4356  CA  VAL A 609     -44.969 -26.179  27.018  1.00 55.82      A    C  
ATOM   4357  C   VAL A 609     -45.035 -26.006  28.526  1.00 55.47      A    C  
ATOM   4358  O   VAL A 609     -45.327 -26.971  29.219  1.00 53.25      A    O  
ATOM   4359  CB  VAL A 609     -43.514 -26.239  26.527  1.00 53.79      A    C  
ATOM   4360  CG1 VAL A 609     -42.640 -27.168  27.361  1.00 50.79      A    C  
ATOM   4361  CG2 VAL A 609     -43.451 -26.747  25.089  1.00 51.25      A    C  
ATOM   4362  N   VAL A 610     -44.847 -24.796  29.032  1.00 55.75      A    N  
ATOM   4363  CA  VAL A 610     -44.966 -24.506  30.471  1.00 54.28      A    C  
ATOM   4364  C   VAL A 610     -46.365 -24.863  30.971  1.00 54.94      A    C  
ATOM   4365  O   VAL A 610     -46.498 -25.552  31.980  1.00 51.69      A    O  
ATOM   4366  CB  VAL A 610     -44.632 -23.036  30.769  1.00 51.26      A    C  
ATOM   4367  CG1 VAL A 610     -44.911 -22.659  32.224  1.00 47.62      A    C  
ATOM   4368  CG2 VAL A 610     -43.157 -22.748  30.508  1.00 47.72      A    C  
ATOM   4369  N   GLY A 611     -47.404 -24.478  30.249  1.00 54.72      A    N  
ATOM   4370  CA  GLY A 611     -48.785 -24.820  30.606  1.00 53.15      A    C  
ATOM   4371  C   GLY A 611     -49.053 -26.323  30.569  1.00 53.39      A    C  
ATOM   4372  O   GLY A 611     -49.685 -26.865  31.479  1.00 50.85      A    O  
ATOM   4373  N   LEU A 612     -48.551 -27.030  29.580  1.00 55.41      A    N  
ATOM   4374  CA  LEU A 612     -48.694 -28.480  29.443  1.00 53.90      A    C  
ATOM   4375  C   LEU A 612     -47.975 -29.237  30.557  1.00 53.98      A    C  
ATOM   4376  O   LEU A 612     -48.539 -30.184  31.111  1.00 51.08      A    O  
ATOM   4377  CB  LEU A 612     -48.141 -28.926  28.077  1.00 50.15      A    C  
ATOM   4378  CG  LEU A 612     -49.119 -28.690  26.922  1.00 47.03      A    C  
ATOM   4379  CD1 LEU A 612     -48.365 -28.744  25.603  1.00 44.00      A    C  
ATOM   4380  CD2 LEU A 612     -50.214 -29.764  26.895  1.00 43.34      A    C  
ATOM   4381  N   VAL A 613     -46.754 -28.825  30.885  1.00 53.60      A    N  
ATOM   4382  CA  VAL A 613     -45.971 -29.429  31.971  1.00 52.59      A    C  
ATOM   4383  C   VAL A 613     -46.659 -29.196  33.306  1.00 52.66      A    C  
ATOM   4384  O   VAL A 613     -46.833 -30.148  34.054  1.00 50.72      A    O  
ATOM   4385  CB  VAL A 613     -44.529 -28.894  31.975  1.00 50.36      A    C  
ATOM   4386  CG1 VAL A 613     -43.749 -29.344  33.207  1.00 47.56      A    C  
ATOM   4387  CG2 VAL A 613     -43.769 -29.405  30.745  1.00 47.22      A    C  
ATOM   4388  N   GLY A 614     -47.135 -27.980  33.568  1.00 52.76      A    N  
ATOM   4389  CA  GLY A 614     -47.895 -27.682  34.785  1.00 51.94      A    C  
ATOM   4390  C   GLY A 614     -49.133 -28.572  34.931  1.00 52.67      A    C  
ATOM   4391  O   GLY A 614     -49.296 -29.233  35.946  1.00 50.35      A    O  
ATOM   4392  N   ASN A 615     -49.921 -28.706  33.880  1.00 55.23      A    N  
ATOM   4393  CA  ASN A 615     -51.087 -29.588  33.892  1.00 54.19      A    C  
ATOM   4394  C   ASN A 615     -50.718 -31.057  34.100  1.00 53.07      A    C  
ATOM   4395  O   ASN A 615     -51.445 -31.792  34.760  1.00 50.78      A    O  
ATOM   4396  CB  ASN A 615     -51.843 -29.436  32.561  1.00 51.99      A    C  
ATOM   4397  CG  ASN A 615     -52.607 -28.122  32.443  1.00 48.89      A    C  
ATOM   4398  ND2 ASN A 615     -52.927 -27.726  31.234  1.00 44.87      A    N  
ATOM   4399  OD1 ASN A 615     -52.972 -27.460  33.391  1.00 45.29      A    O  
ATOM   4400  N   LEU A 616     -49.602 -31.511  33.524  1.00 55.89      A    N  
ATOM   4401  CA  LEU A 616     -49.138 -32.889  33.669  1.00 54.34      A    C  
ATOM   4402  C   LEU A 616     -48.696 -33.181  35.104  1.00 54.55      A    C  
ATOM   4403  O   LEU A 616     -49.041 -34.225  35.650  1.00 52.45      A    O  
ATOM   4404  CB  LEU A 616     -47.989 -33.128  32.678  1.00 50.95      A    C  
ATOM   4405  CG  LEU A 616     -47.676 -34.631  32.514  1.00 47.99      A    C  
ATOM   4406  CD1 LEU A 616     -48.106 -35.116  31.145  1.00 45.13      A    C  
ATOM   4407  CD2 LEU A 616     -46.193 -34.912  32.688  1.00 44.85      A    C  
ATOM   4408  N   VAL A 617     -47.966 -32.261  35.718  1.00 52.32      A    N  
ATOM   4409  CA  VAL A 617     -47.508 -32.347  37.111  1.00 51.79      A    C  
ATOM   4410  C   VAL A 617     -48.702 -32.376  38.060  1.00 52.73      A    C  
ATOM   4411  O   VAL A 617     -48.760 -33.253  38.918  1.00 50.66      A    O  
ATOM   4412  CB  VAL A 617     -46.549 -31.197  37.427  1.00 49.37      A    C  
ATOM   4413  CG1 VAL A 617     -46.205 -31.105  38.906  1.00 46.23      A    C  
ATOM   4414  CG2 VAL A 617     -45.234 -31.378  36.657  1.00 46.10      A    C  
ATOM   4415  N   ASP A 618     -49.683 -31.503  37.863  1.00 55.09      A    N  
ATOM   4416  CA  ASP A 618     -50.902 -31.482  38.680  1.00 54.20      A    C  
ATOM   4417  C   ASP A 618     -51.676 -32.803  38.566  1.00 53.78      A    C  
ATOM   4418  O   ASP A 618     -52.062 -33.393  39.578  1.00 51.47      A    O  
ATOM   4419  CB  ASP A 618     -51.796 -30.304  38.257  1.00 52.07      A    C  
ATOM   4420  CG  ASP A 618     -51.288 -28.922  38.703  1.00 49.92      A    C  
ATOM   4421  OD1 ASP A 618     -50.447 -28.857  39.624  1.00 46.73      A    O  
ATOM   4422  OD2 ASP A 618     -51.797 -27.925  38.138  1.00 46.37      A    O1-
ATOM   4423  N   LEU A 619     -51.832 -33.323  37.354  1.00 54.25      A    N  
ATOM   4424  CA  LEU A 619     -52.486 -34.615  37.118  1.00 52.93      A    C  
ATOM   4425  C   LEU A 619     -51.766 -35.775  37.806  1.00 53.40      A    C  
ATOM   4426  O   LEU A 619     -52.401 -36.652  38.389  1.00 50.76      A    O  
ATOM   4427  CB  LEU A 619     -52.563 -34.865  35.603  1.00 48.95      A    C  
ATOM   4428  CG  LEU A 619     -54.005 -34.850  35.063  1.00 45.41      A    C  
ATOM   4429  CD1 LEU A 619     -54.069 -34.135  33.725  1.00 42.25      A    C  
ATOM   4430  CD2 LEU A 619     -54.530 -36.268  34.891  1.00 41.59      A    C  
ATOM   4431  N   LEU A 620     -50.438 -35.794  37.748  1.00 51.94      A    N  
ATOM   4432  CA  LEU A 620     -49.626 -36.811  38.401  1.00 51.30      A    C  
ATOM   4433  C   LEU A 620     -49.718 -36.726  39.926  1.00 51.84      A    C  
ATOM   4434  O   LEU A 620     -49.800 -37.759  40.595  1.00 50.26      A    O  
ATOM   4435  CB  LEU A 620     -48.172 -36.668  37.924  1.00 48.71      A    C  
ATOM   4436  CG  LEU A 620     -47.948 -37.190  36.491  1.00 45.71      A    C  
ATOM   4437  CD1 LEU A 620     -46.583 -36.728  35.989  1.00 42.73      A    C  
ATOM   4438  CD2 LEU A 620     -47.985 -38.709  36.434  1.00 42.98      A    C  
ATOM   4439  N   GLY A 621     -49.734 -35.523  40.469  1.00 54.21      A    N  
ATOM   4440  CA  GLY A 621     -49.946 -35.275  41.889  1.00 53.31      A    C  
ATOM   4441  C   GLY A 621     -51.289 -35.810  42.379  1.00 53.98      A    C  
ATOM   4442  O   GLY A 621     -51.334 -36.535  43.379  1.00 51.73      A    O  
ATOM   4443  N   ASP A 622     -52.371 -35.566  41.648  1.00 51.82      A    N  
ATOM   4444  CA  ASP A 622     -53.710 -36.073  41.974  1.00 50.78      A    C  
ATOM   4445  C   ASP A 622     -53.805 -37.606  41.928  1.00 50.00      A    C  
ATOM   4446  O   ASP A 622     -54.409 -38.227  42.804  1.00 47.50      A    O  
ATOM   4447  CB  ASP A 622     -54.744 -35.455  41.015  1.00 47.82      A    C  
ATOM   4448  CG  ASP A 622     -55.223 -34.053  41.419  1.00 45.23      A    C  
ATOM   4449  OD1 ASP A 622     -54.970 -33.639  42.569  1.00 42.94      A    O  
ATOM   4450  OD2 ASP A 622     -55.962 -33.460  40.599  1.00 42.26      A    O1-
ATOM   4451  N   ILE A 623     -53.146 -38.233  40.942  1.00 53.34      A    N  
ATOM   4452  CA  ILE A 623     -53.127 -39.703  40.824  1.00 52.18      A    C  
ATOM   4453  C   ILE A 623     -52.403 -40.352  42.014  1.00 52.38      A    C  
ATOM   4454  O   ILE A 623     -52.838 -41.395  42.508  1.00 50.08      A    O  
ATOM   4455  CB  ILE A 623     -52.515 -40.127  39.465  1.00 49.37      A    C  
ATOM   4456  CG1 ILE A 623     -53.441 -39.720  38.305  1.00 46.48      A    C  
ATOM   4457  CG2 ILE A 623     -52.276 -41.651  39.404  1.00 46.15      A    C  
ATOM   4458  CD1 ILE A 623     -52.765 -39.783  36.924  1.00 43.39      A    C  
ATOM   4459  N   LEU A 624     -51.299 -39.745  42.490  1.00 50.79      A    N  
ATOM   4460  CA  LEU A 624     -50.558 -40.244  43.651  1.00 50.47      A    C  
ATOM   4461  C   LEU A 624     -51.306 -40.043  44.983  1.00 50.53      A    C  
ATOM   4462  O   LEU A 624     -51.209 -40.883  45.871  1.00 48.80      A    O  
ATOM   4463  CB  LEU A 624     -49.192 -39.546  43.707  1.00 48.33      A    C  
ATOM   4464  CG  LEU A 624     -48.171 -40.105  42.704  1.00 45.39      A    C  
ATOM   4465  CD1 LEU A 624     -46.988 -39.154  42.591  1.00 42.66      A    C  
ATOM   4466  CD2 LEU A 624     -47.646 -41.469  43.161  1.00 43.23      A    C  
ATOM   4467  N   GLY A 625     -52.031 -38.943  45.112  1.00 50.56      A    N  
ATOM   4468  CA  GLY A 625     -52.716 -38.549  46.342  1.00 49.48      A    C  
ATOM   4469  C   GLY A 625     -54.003 -39.310  46.658  1.00 49.83      A    C  
ATOM   4470  O   GLY A 625     -54.548 -39.165  47.754  1.00 47.39      A    O  
ATOM   4471  N   GLY A 626     -54.494 -40.138  45.748  1.00 49.27      A    N  
ATOM   4472  CA  GLY A 626     -55.790 -40.811  45.850  1.00 48.04      A    C  
ATOM   4473  C   GLY A 626     -55.900 -41.797  47.018  1.00 48.06      A    C  
ATOM   4474  O   GLY A 626     -55.654 -42.994  46.874  1.00 45.47      A    O  
ATOM   4475  N   ILE A 627     -56.367 -41.330  48.174  1.00 47.72      A    N  
ATOM   4476  CA  ILE A 627     -56.554 -42.103  49.424  1.00 47.43      A    C  
ATOM   4477  C   ILE A 627     -57.616 -43.200  49.295  1.00 48.32      A    C  
ATOM   4478  O   ILE A 627     -57.601 -44.175  50.047  1.00 47.23      A    O  
ATOM   4479  CB  ILE A 627     -56.900 -41.111  50.567  1.00 44.51      A    C  
ATOM   4480  CG1 ILE A 627     -55.763 -40.087  50.783  1.00 41.19      A    C  
ATOM   4481  CG2 ILE A 627     -57.205 -41.829  51.895  1.00 41.70      A    C  
ATOM   4482  CD1 ILE A 627     -56.108 -38.939  51.746  1.00 38.54      A    C  
ATOM   4483  N   LEU A 628     -58.544 -43.089  48.357  1.00 47.59      A    N  
ATOM   4484  CA  LEU A 628     -59.777 -43.890  48.304  1.00 48.57      A    C  
ATOM   4485  C   LEU A 628     -59.580 -45.390  48.016  1.00 49.40      A    C  
ATOM   4486  O   LEU A 628     -60.566 -46.129  47.961  1.00 47.79      A    O  
ATOM   4487  CB  LEU A 628     -60.743 -43.233  47.297  1.00 46.51      A    C  
ATOM   4488  CG  LEU A 628     -61.579 -42.101  47.920  1.00 42.99      A    C  
ATOM   4489  CD1 LEU A 628     -62.146 -41.195  46.825  1.00 40.30      A    C  
ATOM   4490  CD2 LEU A 628     -62.757 -42.665  48.712  1.00 40.85      A    C  
ATOM   4491  N   GLY A 629     -58.368 -45.887  47.865  1.00 50.04      A    N  
ATOM   4492  CA  GLY A 629     -58.086 -47.270  47.452  1.00 49.51      A    C  
ATOM   4493  C   GLY A 629     -58.454 -48.390  48.419  1.00 50.18      A    C  
ATOM   4494  O   GLY A 629     -58.162 -49.553  48.123  1.00 47.61      A    O  
ATOM   4495  N   VAL A 630     -59.043 -48.093  49.563  1.00 54.11      A    N  
ATOM   4496  CA  VAL A 630     -59.230 -49.115  50.608  1.00 53.25      A    C  
ATOM   4497  C   VAL A 630     -60.252 -50.195  50.227  1.00 54.68      A    C  
ATOM   4498  O   VAL A 630     -60.068 -51.365  50.577  1.00 52.52      A    O  
ATOM   4499  CB  VAL A 630     -59.617 -48.469  51.951  1.00 49.52      A    C  
ATOM   4500  CG1 VAL A 630     -59.597 -49.496  53.084  1.00 45.94      A    C  
ATOM   4501  CG2 VAL A 630     -58.655 -47.343  52.351  1.00 47.82      A    C  
ATOM   4502  N   LEU A 631     -61.314 -49.808  49.540  1.00 58.60      A    N  
ATOM   4503  CA  LEU A 631     -62.417 -50.742  49.254  1.00 58.45      A    C  
ATOM   4504  C   LEU A 631     -62.242 -51.511  47.943  1.00 58.48      A    C  
ATOM   4505  O   LEU A 631     -62.511 -52.710  47.905  1.00 56.55      A    O  
ATOM   4506  CB  LEU A 631     -63.749 -49.970  49.269  1.00 56.58      A    C  
ATOM   4507  CG  LEU A 631     -64.250 -49.643  50.680  1.00 53.41      A    C  
ATOM   4508  CD1 LEU A 631     -65.332 -48.569  50.624  1.00 49.41      A    C  
ATOM   4509  CD2 LEU A 631     -64.861 -50.875  51.349  1.00 51.76      A    C  
ATOM   4510  N   PHE A 632     -61.817 -50.845  46.905  1.00 60.16      A    N  
ATOM   4511  CA  PHE A 632     -61.674 -51.420  45.566  1.00 60.37      A    C  
ATOM   4512  C   PHE A 632     -60.299 -51.071  44.983  1.00 59.98      A    C  
ATOM   4513  O   PHE A 632     -59.735 -50.039  45.337  1.00 56.40      A    O  
ATOM   4514  CB  PHE A 632     -62.793 -50.908  44.648  1.00 57.67      A    C  
ATOM   4515  CG  PHE A 632     -64.171 -51.394  45.043  1.00 54.93      A    C  
ATOM   4516  CD1 PHE A 632     -64.567 -52.699  44.745  1.00 51.77      A    C  
ATOM   4517  CD2 PHE A 632     -65.044 -50.545  45.747  1.00 50.81      A    C  
ATOM   4518  CE1 PHE A 632     -65.822 -53.165  45.141  1.00 44.90      A    C  
ATOM   4519  CE2 PHE A 632     -66.301 -51.005  46.145  1.00 45.52      A    C  
ATOM   4520  CZ  PHE A 632     -66.690 -52.313  45.848  1.00 45.07      A    C  
ATOM   4521  N   PRO A 633     -59.783 -51.928  44.100  1.00 59.67      A    N  
ATOM   4522  CA  PRO A 633     -58.524 -51.612  43.431  1.00 60.28      A    C  
ATOM   4523  C   PRO A 633     -58.679 -50.324  42.611  1.00 60.48      A    C  
ATOM   4524  O   PRO A 633     -59.499 -50.249  41.695  1.00 57.57      A    O  
ATOM   4525  CB  PRO A 633     -58.186 -52.837  42.576  1.00 58.37      A    C  
ATOM   4526  CG  PRO A 633     -59.527 -53.525  42.359  1.00 58.01      A    C  
ATOM   4527  CD  PRO A 633     -60.310 -53.189  43.633  1.00 61.03      A    C  
ATOM   4528  N   THR A 634     -57.874 -49.318  42.954  1.00 66.56      A    N  
ATOM   4529  CA  THR A 634     -57.912 -47.999  42.313  1.00 65.07      A    C  
ATOM   4530  C   THR A 634     -56.945 -47.871  41.145  1.00 66.13      A    C  
ATOM   4531  O   THR A 634     -57.132 -47.020  40.281  1.00 60.42      A    O  
ATOM   4532  CB  THR A 634     -57.619 -46.893  43.324  1.00 59.80      A    C  
ATOM   4533  CG2 THR A 634     -58.782 -46.698  44.287  1.00 52.23      A    C  
ATOM   4534  OG1 THR A 634     -56.478 -47.228  44.102  1.00 53.87      A    O  
ATOM   4535  N   ASN A 635     -55.923 -48.728  41.100  1.00 70.68      A    N  
ATOM   4536  CA  ASN A 635     -54.943 -48.753  40.022  1.00 71.30      A    C  
ATOM   4537  C   ASN A 635     -54.490 -50.186  39.721  1.00 72.50      A    C  
ATOM   4538  O   ASN A 635     -54.758 -51.119  40.485  1.00 68.67      A    O  
ATOM   4539  CB  ASN A 635     -53.784 -47.802  40.365  1.00 68.76      A    C  
ATOM   4540  CG  ASN A 635     -52.958 -48.282  41.544  1.00 66.97      A    C  
ATOM   4541  ND2 ASN A 635     -53.001 -47.584  42.650  1.00 62.25      A    N  
ATOM   4542  OD1 ASN A 635     -52.271 -49.279  41.477  1.00 62.56      A    O  
ATOM   4543  N   GLN A 636     -53.806 -50.379  38.625  1.00 75.24      A    N  
ATOM   4544  CA  GLN A 636     -53.322 -51.685  38.164  1.00 77.37      A    C  
ATOM   4545  C   GLN A 636     -51.900 -52.017  38.632  1.00 78.51      A    C  
ATOM   4546  O   GLN A 636     -51.426 -53.130  38.427  1.00 73.85      A    O  
ATOM   4547  CB  GLN A 636     -53.434 -51.756  36.632  1.00 75.26      A    C  
ATOM   4548  CG  GLN A 636     -54.878 -51.582  36.127  1.00 73.15      A    C  
ATOM   4549  CD  GLN A 636     -54.989 -51.680  34.609  1.00 71.10      A    C  
ATOM   4550  NE2 GLN A 636     -56.176 -51.540  34.073  1.00 62.96      A    N  
ATOM   4551  OE1 GLN A 636     -54.043 -51.883  33.880  1.00 63.52      A    O  
ATOM   4552  N   CYS A 637     -51.204 -51.073  39.241  1.00 79.18      A    N  
ATOM   4553  CA  CYS A 637     -49.790 -51.200  39.588  1.00 79.56      A    C  
ATOM   4554  C   CYS A 637     -49.588 -51.721  41.013  1.00 79.99      A    C  
ATOM   4555  O   CYS A 637     -49.012 -52.795  41.214  1.00 73.55      A    O  
ATOM   4556  CB  CYS A 637     -49.100 -49.850  39.349  1.00 78.16      A    C  
ATOM   4557  SG  CYS A 637     -47.313 -49.966  39.657  1.00 76.29      A    S  
ATOM   4558  N   ALA A 638     -50.042 -50.961  41.996  1.00 76.87      A    N  
ATOM   4559  CA  ALA A 638     -49.827 -51.255  43.402  1.00 76.24      A    C  
ATOM   4560  C   ALA A 638     -51.053 -50.851  44.215  1.00 75.78      A    C  
ATOM   4561  O   ALA A 638     -51.169 -49.726  44.685  1.00 71.74      A    O  
ATOM   4562  CB  ALA A 638     -48.545 -50.549  43.854  1.00 73.87      A    C  
ATOM   4563  N   THR A 639     -51.982 -51.812  44.413  1.00 74.52      A    N  
ATOM   4564  CA  THR A 639     -53.207 -51.598  45.183  1.00 74.07      A    C  
ATOM   4565  C   THR A 639     -53.280 -52.546  46.369  1.00 74.48      A    C  
ATOM   4566  O   THR A 639     -52.718 -53.646  46.351  1.00 70.77      A    O  
ATOM   4567  CB  THR A 639     -54.471 -51.701  44.324  1.00 70.31      A    C  
ATOM   4568  CG2 THR A 639     -54.406 -50.826  43.089  1.00 63.49      A    C  
ATOM   4569  OG1 THR A 639     -54.690 -53.018  43.895  1.00 63.12      A    O  
ATOM   4570  N   TRP A 640     -53.970 -52.102  47.375  1.00 73.59      A    N  
ATOM   4571  CA  TRP A 640     -54.356 -52.942  48.495  1.00 71.82      A    C  
ATOM   4572  C   TRP A 640     -55.845 -52.781  48.741  1.00 70.87      A    C  
ATOM   4573  O   TRP A 640     -56.343 -51.666  48.849  1.00 67.15      A    O  
ATOM   4574  CB  TRP A 640     -53.531 -52.614  49.731  1.00 69.80      A    C  
ATOM   4575  CG  TRP A 640     -53.814 -53.500  50.896  1.00 67.90      A    C  
ATOM   4576  CD1 TRP A 640     -53.248 -54.694  51.129  1.00 61.29      A    C  
ATOM   4577  CD2 TRP A 640     -54.771 -53.282  51.974  1.00 64.21      A    C  
ATOM   4578  CE2 TRP A 640     -54.705 -54.409  52.841  1.00 61.77      A    C  
ATOM   4579  CE3 TRP A 640     -55.670 -52.258  52.313  1.00 59.16      A    C  
ATOM   4580  NE1 TRP A 640     -53.768 -55.247  52.288  1.00 58.10      A    N  
ATOM   4581  CZ2 TRP A 640     -55.515 -54.511  53.995  1.00 58.03      A    C  
ATOM   4582  CZ3 TRP A 640     -56.481 -52.351  53.467  1.00 53.57      A    C  
ATOM   4583  CH2 TRP A 640     -56.393 -53.469  54.294  1.00 54.28      A    C  
ATOM   4584  N   SER A 641     -56.549 -53.907  48.841  1.00 72.50      A    N  
ATOM   4585  CA  SER A 641     -57.974 -53.896  49.177  1.00 71.98      A    C  
ATOM   4586  C   SER A 641     -58.268 -54.871  50.309  1.00 71.43      A    C  
ATOM   4587  O   SER A 641     -57.581 -55.880  50.483  1.00 67.67      A    O  
ATOM   4588  CB  SER A 641     -58.826 -54.174  47.939  1.00 68.70      A    C  
ATOM   4589  OG  SER A 641     -58.871 -55.548  47.627  1.00 62.66      A    O  
ATOM   4590  N   LEU A 642     -59.282 -54.568  51.053  1.00 71.55      A    N  
ATOM   4591  CA  LEU A 642     -59.748 -55.435  52.144  1.00 69.81      A    C  
ATOM   4592  C   LEU A 642     -60.151 -56.835  51.671  1.00 69.36      A    C  
ATOM   4593  O   LEU A 642     -59.978 -57.798  52.413  1.00 65.77      A    O  
ATOM   4594  CB  LEU A 642     -60.944 -54.741  52.829  1.00 68.12      A    C  
ATOM   4595  CG  LEU A 642     -60.534 -53.816  53.991  1.00 64.88      A    C  
ATOM   4596  CD1 LEU A 642     -61.578 -52.727  54.207  1.00 60.36      A    C  
ATOM   4597  CD2 LEU A 642     -60.395 -54.608  55.287  1.00 60.13      A    C  
ATOM   4598  N   LEU A 643     -60.663 -56.963  50.471  1.00 71.82      A    N  
ATOM   4599  CA  LEU A 643     -61.161 -58.228  49.927  1.00 70.33      A    C  
ATOM   4600  C   LEU A 643     -60.108 -59.022  49.141  1.00 70.44      A    C  
ATOM   4601  O   LEU A 643     -60.135 -60.246  49.160  1.00 65.05      A    O  
ATOM   4602  CB  LEU A 643     -62.386 -57.918  49.041  1.00 67.35      A    C  
ATOM   4603  CG  LEU A 643     -63.662 -57.570  49.844  1.00 63.38      A    C  
ATOM   4604  CD1 LEU A 643     -64.656 -56.831  48.955  1.00 58.29      A    C  
ATOM   4605  CD2 LEU A 643     -64.337 -58.826  50.380  1.00 57.88      A    C  
ATOM   4606  N   GLY A 644     -59.214 -58.354  48.465  1.00 71.78      A    N  
ATOM   4607  CA  GLY A 644     -58.241 -58.977  47.559  1.00 71.79      A    C  
ATOM   4608  C   GLY A 644     -56.787 -58.959  48.042  1.00 73.24      A    C  
ATOM   4609  O   GLY A 644     -55.924 -59.549  47.392  1.00 67.86      A    O  
ATOM   4610  N   GLY A 645     -56.503 -58.291  49.149  1.00 74.12      A    N  
ATOM   4611  CA  GLY A 645     -55.141 -58.109  49.634  1.00 75.68      A    C  
ATOM   4612  C   GLY A 645     -54.301 -57.218  48.715  1.00 78.35      A    C  
ATOM   4613  O   GLY A 645     -54.800 -56.287  48.092  1.00 75.31      A    O  
ATOM   4614  N   TYR A 646     -53.011 -57.541  48.647  1.00 78.65      A    N  
ATOM   4615  CA  TYR A 646     -52.092 -56.814  47.762  1.00 79.03      A    C  
ATOM   4616  C   TYR A 646     -52.293 -57.248  46.307  1.00 79.32      A    C  
ATOM   4617  O   TYR A 646     -52.130 -58.421  45.975  1.00 76.31      A    O  
ATOM   4618  CB  TYR A 646     -50.650 -57.042  48.202  1.00 77.88      A    C  
ATOM   4619  CG  TYR A 646     -50.329 -56.466  49.554  1.00 78.87      A    C  
ATOM   4620  CD1 TYR A 646     -50.149 -55.081  49.710  1.00 74.62      A    C  
ATOM   4621  CD2 TYR A 646     -50.211 -57.308  50.682  1.00 75.65      A    C  
ATOM   4622  CE1 TYR A 646     -49.849 -54.534  50.971  1.00 72.57      A    C  
ATOM   4623  CE2 TYR A 646     -49.916 -56.770  51.943  1.00 73.20      A    C  
ATOM   4624  CZ  TYR A 646     -49.734 -55.383  52.086  1.00 76.54      A    C  
ATOM   4625  OH  TYR A 646     -49.446 -54.847  53.316  1.00 72.96      A    O  
ATOM   4626  N   GLN A 647     -52.623 -56.317  45.462  1.00 79.68      A    N  
ATOM   4627  CA  GLN A 647     -52.854 -56.530  44.040  1.00 79.62      A    C  
ATOM   4628  C   GLN A 647     -51.976 -55.613  43.183  1.00 80.11      A    C  
ATOM   4629  O   GLN A 647     -51.342 -54.677  43.678  1.00 74.64      A    O  
ATOM   4630  CB  GLN A 647     -54.341 -56.358  43.695  1.00 76.12      A    C  
ATOM   4631  CG  GLN A 647     -55.234 -57.364  44.438  1.00 72.11      A    C  
ATOM   4632  CD  GLN A 647     -56.676 -57.387  43.917  1.00 68.19      A    C  
ATOM   4633  NE2 GLN A 647     -57.523 -58.171  44.510  1.00 57.43      A    N  
ATOM   4634  OE1 GLN A 647     -57.046 -56.716  42.965  1.00 59.87      A    O  
ATOM   4635  N   GLY A 648     -51.969 -55.921  41.926  1.00 81.88      A    N  
ATOM   4636  CA  GLY A 648     -51.210 -55.203  40.914  1.00 82.22      A    C  
ATOM   4637  C   GLY A 648     -50.182 -56.088  40.220  1.00 84.00      A    C  
ATOM   4638  O   GLY A 648     -49.842 -57.181  40.681  1.00 80.63      A    O  
ATOM   4639  N   SER A 649     -49.716 -55.622  39.106  1.00 84.52      A    N  
ATOM   4640  CA  SER A 649     -48.721 -56.299  38.282  1.00 85.74      A    C  
ATOM   4641  C   SER A 649     -47.736 -55.308  37.690  1.00 86.81      A    C  
ATOM   4642  O   SER A 649     -47.994 -54.110  37.660  1.00 83.70      A    O  
ATOM   4643  CB  SER A 649     -49.406 -57.109  37.173  1.00 84.00      A    C  
ATOM   4644  OG  SER A 649     -50.017 -56.267  36.217  1.00 78.96      A    O  
ATOM   4645  N   GLU A 650     -46.620 -55.810  37.188  1.00 87.68      A    N  
ATOM   4646  CA  GLU A 650     -45.634 -54.991  36.489  1.00 87.82      A    C  
ATOM   4647  C   GLU A 650     -46.223 -54.386  35.202  1.00 88.81      A    C  
ATOM   4648  O   GLU A 650     -46.095 -53.182  34.974  1.00 86.76      A    O  
ATOM   4649  CB  GLU A 650     -44.412 -55.870  36.211  1.00 86.23      A    C  
ATOM   4650  CG  GLU A 650     -43.141 -55.036  36.134  1.00 80.42      A    C  
ATOM   4651  CD  GLU A 650     -41.874 -55.888  36.031  1.00 79.44      A    C  
ATOM   4652  OE1 GLU A 650     -40.787 -55.289  36.118  1.00 71.20      A    O  
ATOM   4653  OE2 GLU A 650     -41.984 -57.118  35.923  1.00 73.80      A    O1-
ATOM   4654  N   ALA A 651     -46.969 -55.174  34.455  1.00 88.69      A    N  
ATOM   4655  CA  ALA A 651     -47.697 -54.680  33.289  1.00 88.93      A    C  
ATOM   4656  C   ALA A 651     -48.752 -53.631  33.658  1.00 89.68      A    C  
ATOM   4657  O   ALA A 651     -48.974 -52.674  32.916  1.00 86.60      A    O  
ATOM   4658  CB  ALA A 651     -48.342 -55.879  32.587  1.00 88.62      A    C  
ATOM   4659  N   GLY A 652     -49.364 -53.762  34.814  1.00 87.98      A    N  
ATOM   4660  CA  GLY A 652     -50.276 -52.773  35.372  1.00 86.51      A    C  
ATOM   4661  C   GLY A 652     -49.577 -51.459  35.704  1.00 87.37      A    C  
ATOM   4662  O   GLY A 652     -50.113 -50.404  35.405  1.00 84.80      A    O  
ATOM   4663  N   CYS A 653     -48.361 -51.518  36.230  1.00 87.25      A    N  
ATOM   4664  CA  CYS A 653     -47.561 -50.315  36.480  1.00 86.51      A    C  
ATOM   4665  C   CYS A 653     -47.193 -49.579  35.189  1.00 87.34      A    C  
ATOM   4666  O   CYS A 653     -47.298 -48.360  35.135  1.00 85.14      A    O  
ATOM   4667  CB  CYS A 653     -46.292 -50.682  37.248  1.00 85.51      A    C  
ATOM   4668  SG  CYS A 653     -46.654 -51.297  38.910  1.00 82.84      A    S  
ATOM   4669  N   VAL A 654     -46.814 -50.304  34.148  1.00 88.69      A    N  
ATOM   4670  CA  VAL A 654     -46.557 -49.691  32.837  1.00 88.51      A    C  
ATOM   4671  C   VAL A 654     -47.825 -49.041  32.279  1.00 88.59      A    C  
ATOM   4672  O   VAL A 654     -47.768 -47.931  31.760  1.00 86.89      A    O  
ATOM   4673  CB  VAL A 654     -45.991 -50.726  31.847  1.00 88.22      A    C  
ATOM   4674  CG1 VAL A 654     -45.771 -50.140  30.450  1.00 81.36      A    C  
ATOM   4675  CG2 VAL A 654     -44.638 -51.267  32.334  1.00 82.07      A    C  
ATOM   4676  N   ASN A 655     -48.996 -49.675  32.443  1.00 88.41      A    N  
ATOM   4677  CA  ASN A 655     -50.264 -49.084  32.027  1.00 86.77      A    C  
ATOM   4678  C   ASN A 655     -50.614 -47.819  32.815  1.00 85.86      A    C  
ATOM   4679  O   ASN A 655     -51.123 -46.870  32.217  1.00 83.49      A    O  
ATOM   4680  CB  ASN A 655     -51.390 -50.126  32.152  1.00 87.05      A    C  
ATOM   4681  CG  ASN A 655     -51.502 -51.048  30.958  1.00 82.24      A    C  
ATOM   4682  ND2 ASN A 655     -52.202 -52.155  31.122  1.00 73.27      A    N  
ATOM   4683  OD1 ASN A 655     -51.045 -50.792  29.875  1.00 74.66      A    O  
ATOM   4684  N   GLU A 656     -50.353 -47.779  34.117  1.00 84.81      A    N  
ATOM   4685  CA  GLU A 656     -50.604 -46.585  34.932  1.00 82.58      A    C  
ATOM   4686  C   GLU A 656     -49.650 -45.439  34.567  1.00 82.98      A    C  
ATOM   4687  O   GLU A 656     -50.102 -44.311  34.409  1.00 80.66      A    O  
ATOM   4688  CB  GLU A 656     -50.530 -46.910  36.423  1.00 81.13      A    C  
ATOM   4689  CG  GLU A 656     -51.695 -47.780  36.936  1.00 76.72      A    C  
ATOM   4690  CD  GLU A 656     -53.088 -47.201  36.657  1.00 76.02      A    C  
ATOM   4691  OE1 GLU A 656     -54.036 -48.001  36.461  1.00 68.16      A    O  
ATOM   4692  OE2 GLU A 656     -53.251 -45.969  36.573  1.00 68.38      A    O1-
ATOM   4693  N   LEU A 657     -48.371 -45.717  34.301  1.00 83.15      A    N  
ATOM   4694  CA  LEU A 657     -47.452 -44.721  33.753  1.00 83.31      A    C  
ATOM   4695  C   LEU A 657     -47.911 -44.226  32.381  1.00 83.51      A    C  
ATOM   4696  O   LEU A 657     -47.881 -43.032  32.109  1.00 82.13      A    O  
ATOM   4697  CB  LEU A 657     -46.036 -45.311  33.673  1.00 83.53      A    C  
ATOM   4698  CG  LEU A 657     -45.341 -45.498  35.032  1.00 82.88      A    C  
ATOM   4699  CD1 LEU A 657     -44.036 -46.269  34.840  1.00 77.94      A    C  
ATOM   4700  CD2 LEU A 657     -44.994 -44.163  35.688  1.00 78.96      A    C  
ATOM   4701  N   GLY A 658     -48.417 -45.119  31.540  1.00 84.96      A    N  
ATOM   4702  CA  GLY A 658     -49.002 -44.744  30.252  1.00 84.00      A    C  
ATOM   4703  C   GLY A 658     -50.233 -43.853  30.377  1.00 84.06      A    C  
ATOM   4704  O   GLY A 658     -50.425 -42.951  29.566  1.00 82.07      A    O  
ATOM   4705  N   LYS A 659     -51.066 -44.053  31.399  1.00 82.81      A    N  
ATOM   4706  CA  LYS A 659     -52.186 -43.157  31.724  1.00 80.68      A    C  
ATOM   4707  C   LYS A 659     -51.707 -41.807  32.244  1.00 79.54      A    C  
ATOM   4708  O   LYS A 659     -52.285 -40.800  31.863  1.00 75.55      A    O  
ATOM   4709  CB  LYS A 659     -53.102 -43.784  32.777  1.00 78.96      A    C  
ATOM   4710  CG  LYS A 659     -54.006 -44.890  32.238  1.00 72.72      A    C  
ATOM   4711  CD  LYS A 659     -54.784 -45.422  33.444  1.00 69.76      A    C  
ATOM   4712  CE  LYS A 659     -55.642 -46.634  33.141  1.00 62.08      A    C  
ATOM   4713  NZ  LYS A 659     -56.072 -47.226  34.440  1.00 55.74      A    N1+
ATOM   4714  N   ALA A 660     -50.670 -41.794  33.074  1.00 80.51      A    N  
ATOM   4715  CA  ALA A 660     -50.071 -40.558  33.569  1.00 78.61      A    C  
ATOM   4716  C   ALA A 660     -49.506 -39.694  32.427  1.00 79.01      A    C  
ATOM   4717  O   ALA A 660     -49.610 -38.475  32.462  1.00 76.71      A    O  
ATOM   4718  CB  ALA A 660     -48.999 -40.918  34.596  1.00 76.38      A    C  
ATOM   4719  N   LEU A 661     -48.992 -40.322  31.368  1.00 77.54      A    N  
ATOM   4720  CA  LEU A 661     -48.540 -39.638  30.151  1.00 78.10      A    C  
ATOM   4721  C   LEU A 661     -49.675 -39.178  29.228  1.00 78.21      A    C  
ATOM   4722  O   LEU A 661     -49.424 -38.493  28.238  1.00 75.95      A    O  
ATOM   4723  CB  LEU A 661     -47.601 -40.583  29.378  1.00 78.68      A    C  
ATOM   4724  CG  LEU A 661     -46.280 -40.915  30.095  1.00 79.68      A    C  
ATOM   4725  CD1 LEU A 661     -45.569 -42.035  29.330  1.00 75.13      A    C  
ATOM   4726  CD2 LEU A 661     -45.357 -39.710  30.170  1.00 76.89      A    C  
ATOM   4727  N   ALA A 662     -50.918 -39.604  29.496  1.00 77.89      A    N  
ATOM   4728  CA  ALA A 662     -52.056 -39.207  28.685  1.00 76.41      A    C  
ATOM   4729  C   ALA A 662     -52.578 -37.831  29.121  1.00 75.79      A    C  
ATOM   4730  O   ALA A 662     -52.596 -37.503  30.299  1.00 71.59      A    O  
ATOM   4731  CB  ALA A 662     -53.146 -40.282  28.744  1.00 74.25      A    C  
ATOM   4732  N   ASN A 663     -53.069 -37.074  28.159  1.00 74.03      A    N  
ATOM   4733  CA  ASN A 663     -53.765 -35.828  28.463  1.00 71.70      A    C  
ATOM   4734  C   ASN A 663     -55.159 -36.151  29.013  1.00 69.95      A    C  
ATOM   4735  O   ASN A 663     -55.860 -37.013  28.484  1.00 65.03      A    O  
ATOM   4736  CB  ASN A 663     -53.845 -34.952  27.198  1.00 69.55      A    C  
ATOM   4737  CG  ASN A 663     -52.493 -34.445  26.716  1.00 66.95      A    C  
ATOM   4738  ND2 ASN A 663     -52.476 -33.330  26.038  1.00 62.48      A    N  
ATOM   4739  OD1 ASN A 663     -51.452 -35.032  26.906  1.00 61.63      A    O  
ATOM   4740  N   SER A 664     -55.566 -35.422  30.050  1.00 68.45      A    N  
ATOM   4741  CA  SER A 664     -56.915 -35.523  30.608  1.00 66.40      A    C  
ATOM   4742  C   SER A 664     -57.985 -35.076  29.619  1.00 66.20      A    C  
ATOM   4743  O   SER A 664     -59.050 -35.687  29.503  1.00 61.15      A    O  
ATOM   4744  CB  SER A 664     -57.008 -34.673  31.874  1.00 62.46      A    C  
ATOM   4745  OG  SER A 664     -56.593 -33.345  31.603  1.00 57.06      A    O  
ATOM   4746  N   THR A 665     -57.683 -34.043  28.875  1.00 68.89      A    N  
ATOM   4747  CA  THR A 665     -58.487 -33.546  27.769  1.00 68.08      A    C  
ATOM   4748  C   THR A 665     -57.662 -33.603  26.483  1.00 68.62      A    C  
ATOM   4749  O   THR A 665     -56.451 -33.400  26.538  1.00 64.17      A    O  
ATOM   4750  CB  THR A 665     -58.974 -32.109  28.026  1.00 64.15      A    C  
ATOM   4751  CG2 THR A 665     -60.147 -32.103  29.009  1.00 56.05      A    C  
ATOM   4752  OG1 THR A 665     -57.966 -31.317  28.586  1.00 58.02      A    O  
ATOM   4753  N   PRO A 666     -58.281 -33.884  25.334  1.00 65.82      A    N  
ATOM   4754  CA  PRO A 666     -57.570 -33.827  24.071  1.00 65.15      A    C  
ATOM   4755  C   PRO A 666     -56.889 -32.467  23.910  1.00 65.88      A    C  
ATOM   4756  O   PRO A 666     -57.548 -31.446  24.123  1.00 61.94      A    O  
ATOM   4757  CB  PRO A 666     -58.629 -34.055  22.976  1.00 62.46      A    C  
ATOM   4758  CG  PRO A 666     -59.750 -34.771  23.710  1.00 60.95      A    C  
ATOM   4759  CD  PRO A 666     -59.675 -34.208  25.123  1.00 63.21      A    C  
ATOM   4760  N   PRO A 667     -55.595 -32.432  23.563  1.00 63.85      A    N  
ATOM   4761  CA  PRO A 667     -54.897 -31.171  23.400  1.00 62.21      A    C  
ATOM   4762  C   PRO A 667     -55.570 -30.360  22.287  1.00 62.60      A    C  
ATOM   4763  O   PRO A 667     -55.818 -30.852  21.186  1.00 58.68      A    O  
ATOM   4764  CB  PRO A 667     -53.441 -31.527  23.098  1.00 59.46      A    C  
ATOM   4765  CG  PRO A 667     -53.507 -32.955  22.559  1.00 59.22      A    C  
ATOM   4766  CD  PRO A 667     -54.724 -33.548  23.263  1.00 61.46      A    C  
ATOM   4767  N   SER A 668     -55.910 -29.128  22.611  1.00 62.54      A    N  
ATOM   4768  CA  SER A 668     -56.560 -28.211  21.683  1.00 62.09      A    C  
ATOM   4769  C   SER A 668     -55.576 -27.170  21.161  1.00 63.37      A    C  
ATOM   4770  O   SER A 668     -54.525 -26.936  21.752  1.00 57.57      A    O  
ATOM   4771  CB  SER A 668     -57.778 -27.558  22.353  1.00 56.80      A    C  
ATOM   4772  OG  SER A 668     -57.397 -26.768  23.459  1.00 51.16      A    O  
ATOM   4773  N   GLY A 669     -55.893 -26.552  20.012  1.00 62.56      A    N  
ATOM   4774  CA  GLY A 669     -55.126 -25.414  19.505  1.00 61.16      A    C  
ATOM   4775  C   GLY A 669     -53.709 -25.732  19.014  1.00 63.03      A    C  
ATOM   4776  O   GLY A 669     -52.860 -24.848  19.027  1.00 57.68      A    O  
ATOM   4777  N   GLY A 670     -53.427 -26.971  18.608  1.00 66.72      A    N  
ATOM   4778  CA  GLY A 670     -52.110 -27.355  18.094  1.00 66.11      A    C  
ATOM   4779  C   GLY A 670     -51.050 -27.590  19.178  1.00 68.18      A    C  
ATOM   4780  O   GLY A 670     -49.867 -27.687  18.856  1.00 63.09      A    O  
ATOM   4781  N   ASN A 671     -51.452 -27.701  20.440  1.00 70.61      A    N  
ATOM   4782  CA  ASN A 671     -50.541 -28.045  21.528  1.00 70.96      A    C  
ATOM   4783  C   ASN A 671     -50.086 -29.507  21.422  1.00 73.15      A    C  
ATOM   4784  O   ASN A 671     -50.903 -30.381  21.124  1.00 70.51      A    O  
ATOM   4785  CB  ASN A 671     -51.213 -27.757  22.876  1.00 66.81      A    C  
ATOM   4786  CG  ASN A 671     -51.385 -26.274  23.142  1.00 61.40      A    C  
ATOM   4787  ND2 ASN A 671     -52.262 -25.917  24.046  1.00 55.27      A    N  
ATOM   4788  OD1 ASN A 671     -50.738 -25.427  22.562  1.00 56.11      A    O  
ATOM   4789  N   PRO A 672     -48.816 -29.805  21.686  1.00 74.18      A    N  
ATOM   4790  CA  PRO A 672     -48.312 -31.167  21.674  1.00 74.96      A    C  
ATOM   4791  C   PRO A 672     -48.918 -31.990  22.815  1.00 76.74      A    C  
ATOM   4792  O   PRO A 672     -49.219 -31.452  23.887  1.00 74.98      A    O  
ATOM   4793  CB  PRO A 672     -46.792 -31.044  21.787  1.00 73.10      A    C  
ATOM   4794  CG  PRO A 672     -46.606 -29.729  22.532  1.00 70.93      A    C  
ATOM   4795  CD  PRO A 672     -47.773 -28.871  22.042  1.00 73.50      A    C  
ATOM   4796  N   PRO A 673     -49.092 -33.308  22.642  1.00 76.81      A    N  
ATOM   4797  CA  PRO A 673     -49.515 -34.186  23.730  1.00 78.05      A    C  
ATOM   4798  C   PRO A 673     -48.443 -34.285  24.813  1.00 79.65      A    C  
ATOM   4799  O   PRO A 673     -47.248 -34.264  24.526  1.00 77.72      A    O  
ATOM   4800  CB  PRO A 673     -49.803 -35.531  23.061  1.00 76.38      A    C  
ATOM   4801  CG  PRO A 673     -48.901 -35.521  21.825  1.00 74.49      A    C  
ATOM   4802  CD  PRO A 673     -48.865 -34.058  21.425  1.00 77.33      A    C  
ATOM   4803  N   ASN A 674     -48.857 -34.498  26.046  1.00 79.46      A    N  
ATOM   4804  CA  ASN A 674     -47.960 -34.615  27.203  1.00 79.34      A    C  
ATOM   4805  C   ASN A 674     -46.866 -35.674  26.993  1.00 81.33      A    C  
ATOM   4806  O   ASN A 674     -45.728 -35.481  27.404  1.00 79.76      A    O  
ATOM   4807  CB  ASN A 674     -48.793 -34.971  28.451  1.00 76.36      A    C  
ATOM   4808  CG  ASN A 674     -49.709 -33.858  28.924  1.00 71.98      A    C  
ATOM   4809  ND2 ASN A 674     -50.598 -34.146  29.845  1.00 65.94      A    N  
ATOM   4810  OD1 ASN A 674     -49.649 -32.725  28.481  1.00 67.03      A    O  
ATOM   4811  N   ALA A 675     -47.189 -36.775  26.317  1.00 81.56      A    N  
ATOM   4812  CA  ALA A 675     -46.222 -37.819  26.003  1.00 82.71      A    C  
ATOM   4813  C   ALA A 675     -45.041 -37.315  25.165  1.00 84.50      A    C  
ATOM   4814  O   ALA A 675     -43.920 -37.777  25.364  1.00 83.59      A    O  
ATOM   4815  CB  ALA A 675     -46.955 -38.951  25.287  1.00 81.96      A    C  
ATOM   4816  N   ILE A 676     -45.253 -36.358  24.269  1.00 82.32      A    N  
ATOM   4817  CA  ILE A 676     -44.179 -35.737  23.477  1.00 83.48      A    C  
ATOM   4818  C   ILE A 676     -43.323 -34.832  24.353  1.00 84.79      A    C  
ATOM   4819  O   ILE A 676     -42.104 -34.859  24.231  1.00 84.14      A    O  
ATOM   4820  CB  ILE A 676     -44.759 -34.981  22.266  1.00 83.06      A    C  
ATOM   4821  CG1 ILE A 676     -45.336 -35.955  21.219  1.00 78.97      A    C  
ATOM   4822  CG2 ILE A 676     -43.737 -34.030  21.619  1.00 77.45      A    C  
ATOM   4823  CD1 ILE A 676     -44.301 -36.763  20.414  1.00 70.73      A    C  
ATOM   4824  N   VAL A 677     -43.915 -34.069  25.257  1.00 83.06      A    N  
ATOM   4825  CA  VAL A 677     -43.172 -33.207  26.185  1.00 82.29      A    C  
ATOM   4826  C   VAL A 677     -42.243 -34.046  27.058  1.00 83.70      A    C  
ATOM   4827  O   VAL A 677     -41.057 -33.754  27.161  1.00 82.89      A    O  
ATOM   4828  CB  VAL A 677     -44.122 -32.365  27.048  1.00 79.99      A    C  
ATOM   4829  CG1 VAL A 677     -43.362 -31.458  28.013  1.00 73.56      A    C  
ATOM   4830  CG2 VAL A 677     -45.018 -31.478  26.177  1.00 73.82      A    C  
ATOM   4831  N   VAL A 678     -42.758 -35.147  27.632  1.00 84.16      A    N  
ATOM   4832  CA  VAL A 678     -41.956 -36.059  28.453  1.00 84.53      A    C  
ATOM   4833  C   VAL A 678     -40.870 -36.745  27.620  1.00 86.23      A    C  
ATOM   4834  O   VAL A 678     -39.726 -36.804  28.048  1.00 85.63      A    O  
ATOM   4835  CB  VAL A 678     -42.846 -37.090  29.154  1.00 83.42      A    C  
ATOM   4836  CG1 VAL A 678     -42.033 -38.068  29.999  1.00 76.56      A    C  
ATOM   4837  CG2 VAL A 678     -43.839 -36.399  30.091  1.00 77.56      A    C  
ATOM   4838  N   LEU A 679     -41.190 -37.198  26.412  1.00 85.74      A    N  
ATOM   4839  CA  LEU A 679     -40.217 -37.792  25.492  1.00 85.61      A    C  
ATOM   4840  C   LEU A 679     -39.050 -36.836  25.220  1.00 86.77      A    C  
ATOM   4841  O   LEU A 679     -37.890 -37.244  25.307  1.00 86.70      A    O  
ATOM   4842  CB  LEU A 679     -40.934 -38.155  24.178  1.00 86.28      A    C  
ATOM   4843  CG  LEU A 679     -40.004 -38.702  23.081  1.00 85.73      A    C  
ATOM   4844  CD1 LEU A 679     -39.617 -40.154  23.361  1.00 78.81      A    C  
ATOM   4845  CD2 LEU A 679     -40.699 -38.642  21.727  1.00 79.53      A    C  
ATOM   4846  N   LEU A 680     -39.336 -35.568  24.925  1.00 86.43      A    N  
ATOM   4847  CA  LEU A 680     -38.316 -34.553  24.662  1.00 85.32      A    C  
ATOM   4848  C   LEU A 680     -37.519 -34.216  25.918  1.00 85.90      A    C  
ATOM   4849  O   LEU A 680     -36.317 -34.004  25.821  1.00 85.51      A    O  
ATOM   4850  CB  LEU A 680     -38.984 -33.307  24.065  1.00 84.86      A    C  
ATOM   4851  CG  LEU A 680     -39.557 -33.529  22.658  1.00 83.57      A    C  
ATOM   4852  CD1 LEU A 680     -40.356 -32.291  22.242  1.00 78.75      A    C  
ATOM   4853  CD2 LEU A 680     -38.475 -33.769  21.612  1.00 79.08      A    C  
ATOM   4854  N   GLY A 681     -38.124 -34.245  27.082  1.00 87.10      A    N  
ATOM   4855  CA  GLY A 681     -37.421 -34.127  28.358  1.00 85.92      A    C  
ATOM   4856  C   GLY A 681     -36.378 -35.226  28.555  1.00 87.28      A    C  
ATOM   4857  O   GLY A 681     -35.234 -34.947  28.901  1.00 85.85      A    O  
ATOM   4858  N   TYR A 682     -36.746 -36.489  28.248  1.00 88.06      A    N  
ATOM   4859  CA  TYR A 682     -35.806 -37.614  28.272  1.00 87.75      A    C  
ATOM   4860  C   TYR A 682     -34.731 -37.533  27.177  1.00 88.55      A    C  
ATOM   4861  O   TYR A 682     -33.621 -38.028  27.370  1.00 86.62      A    O  
ATOM   4862  CB  TYR A 682     -36.584 -38.934  28.144  1.00 87.32      A    C  
ATOM   4863  CG  TYR A 682     -37.022 -39.513  29.469  1.00 87.52      A    C  
ATOM   4864  CD1 TYR A 682     -36.189 -40.427  30.139  1.00 81.65      A    C  
ATOM   4865  CD2 TYR A 682     -38.249 -39.145  30.047  1.00 82.73      A    C  
ATOM   4866  CE1 TYR A 682     -36.578 -40.971  31.377  1.00 80.66      A    C  
ATOM   4867  CE2 TYR A 682     -38.640 -39.675  31.283  1.00 80.33      A    C  
ATOM   4868  CZ  TYR A 682     -37.807 -40.594  31.953  1.00 83.52      A    C  
ATOM   4869  OH  TYR A 682     -38.187 -41.112  33.157  1.00 81.98      A    O  
ATOM   4870  N   LEU A 683     -35.030 -36.918  26.052  1.00 88.30      A    N  
ATOM   4871  CA  LEU A 683     -34.098 -36.734  24.939  1.00 87.48      A    C  
ATOM   4872  C   LEU A 683     -33.167 -35.541  25.125  1.00 88.49      A    C  
ATOM   4873  O   LEU A 683     -32.111 -35.523  24.490  1.00 87.51      A    O  
ATOM   4874  CB  LEU A 683     -34.888 -36.595  23.631  1.00 86.78      A    C  
ATOM   4875  CG  LEU A 683     -35.405 -37.926  23.081  1.00 83.91      A    C  
ATOM   4876  CD1 LEU A 683     -36.381 -37.651  21.934  1.00 79.36      A    C  
ATOM   4877  CD2 LEU A 683     -34.262 -38.785  22.533  1.00 79.18      A    C  
ATOM   4878  N   LEU A 684     -33.513 -34.565  25.958  1.00 87.78      A    N  
ATOM   4879  CA  LEU A 684     -32.774 -33.312  26.096  1.00 86.38      A    C  
ATOM   4880  C   LEU A 684     -31.286 -33.553  26.361  1.00 86.83      A    C  
ATOM   4881  O   LEU A 684     -30.451 -33.028  25.638  1.00 86.03      A    O  
ATOM   4882  CB  LEU A 684     -33.419 -32.472  27.211  1.00 85.38      A    C  
ATOM   4883  CG  LEU A 684     -32.705 -31.131  27.471  1.00 81.80      A    C  
ATOM   4884  CD1 LEU A 684     -32.804 -30.185  26.273  1.00 75.91      A    C  
ATOM   4885  CD2 LEU A 684     -33.332 -30.444  28.675  1.00 76.36      A    C  
ATOM   4886  N   LYS A 685     -30.951 -34.368  27.349  1.00 88.60      A    N  
ATOM   4887  CA  LYS A 685     -29.569 -34.644  27.718  1.00 87.44      A    C  
ATOM   4888  C   LYS A 685     -28.806 -35.418  26.631  1.00 87.51      A    C  
ATOM   4889  O   LYS A 685     -27.776 -34.908  26.200  1.00 86.36      A    O  
ATOM   4890  CB  LYS A 685     -29.501 -35.270  29.116  1.00 86.36      A    C  
ATOM   4891  CG  LYS A 685     -28.048 -35.501  29.529  1.00 78.68      A    C  
ATOM   4892  CD  LYS A 685     -27.958 -36.066  30.945  1.00 72.33      A    C  
ATOM   4893  CE  LYS A 685     -26.479 -36.302  31.234  1.00 61.47      A    C  
ATOM   4894  NZ  LYS A 685     -26.253 -36.864  32.579  1.00 53.16      A    N1+
ATOM   4895  N   PRO A 686     -29.296 -36.554  26.109  1.00 88.47      A    N  
ATOM   4896  CA  PRO A 686     -28.634 -37.246  24.998  1.00 87.02      A    C  
ATOM   4897  C   PRO A 686     -28.415 -36.373  23.756  1.00 87.83      A    C  
ATOM   4898  O   PRO A 686     -27.363 -36.454  23.132  1.00 86.18      A    O  
ATOM   4899  CB  PRO A 686     -29.541 -38.437  24.675  1.00 85.93      A    C  
ATOM   4900  CG  PRO A 686     -30.241 -38.722  25.994  1.00 83.48      A    C  
ATOM   4901  CD  PRO A 686     -30.394 -37.339  26.620  1.00 87.43      A    C  
ATOM   4902  N   LEU A 687     -29.393 -35.552  23.398  1.00 87.26      A    N  
ATOM   4903  CA  LEU A 687     -29.268 -34.637  22.266  1.00 85.81      A    C  
ATOM   4904  C   LEU A 687     -28.257 -33.529  22.547  1.00 86.65      A    C  
ATOM   4905  O   LEU A 687     -27.441 -33.223  21.679  1.00 86.32      A    O  
ATOM   4906  CB  LEU A 687     -30.642 -34.031  21.930  1.00 85.73      A    C  
ATOM   4907  CG  LEU A 687     -31.659 -35.013  21.323  1.00 83.06      A    C  
ATOM   4908  CD1 LEU A 687     -33.013 -34.310  21.181  1.00 77.77      A    C  
ATOM   4909  CD2 LEU A 687     -31.237 -35.505  19.946  1.00 78.69      A    C  
ATOM   4910  N   ALA A 688     -28.274 -32.962  23.749  1.00 89.06      A    N  
ATOM   4911  CA  ALA A 688     -27.311 -31.952  24.167  1.00 87.47      A    C  
ATOM   4912  C   ALA A 688     -25.891 -32.511  24.170  1.00 87.68      A    C  
ATOM   4913  O   ALA A 688     -24.999 -31.868  23.635  1.00 86.60      A    O  
ATOM   4914  CB  ALA A 688     -27.698 -31.412  25.547  1.00 86.97      A    C  
ATOM   4915  N   ASP A 689     -25.673 -33.716  24.682  1.00 89.18      A    N  
ATOM   4916  CA  ASP A 689     -24.359 -34.364  24.713  1.00 87.25      A    C  
ATOM   4917  C   ASP A 689     -23.802 -34.565  23.287  1.00 87.19      A    C  
ATOM   4918  O   ASP A 689     -22.643 -34.259  23.040  1.00 85.09      A    O  
ATOM   4919  CB  ASP A 689     -24.448 -35.708  25.471  1.00 86.55      A    C  
ATOM   4920  CG  ASP A 689     -24.677 -35.596  26.989  1.00 83.23      A    C  
ATOM   4921  OD1 ASP A 689     -24.455 -34.507  27.567  1.00 76.85      A    O  
ATOM   4922  OD2 ASP A 689     -25.050 -36.623  27.608  1.00 76.96      A    O1-
ATOM   4923  N   ILE A 690     -24.638 -34.979  22.340  1.00 87.61      A    N  
ATOM   4924  CA  ILE A 690     -24.238 -35.132  20.936  1.00 86.56      A    C  
ATOM   4925  C   ILE A 690     -23.893 -33.777  20.302  1.00 87.18      A    C  
ATOM   4926  O   ILE A 690     -22.862 -33.647  19.651  1.00 85.95      A    O  
ATOM   4927  CB  ILE A 690     -25.330 -35.873  20.133  1.00 86.34      A    C  
ATOM   4928  CG1 ILE A 690     -25.409 -37.356  20.572  1.00 83.17      A    C  
ATOM   4929  CG2 ILE A 690     -25.068 -35.795  18.614  1.00 82.94      A    C  
ATOM   4930  CD1 ILE A 690     -26.691 -38.077  20.104  1.00 75.13      A    C  
ATOM   4931  N   LEU A 691     -24.752 -32.766  20.472  1.00 86.34      A    N  
ATOM   4932  CA  LEU A 691     -24.534 -31.452  19.855  1.00 85.07      A    C  
ATOM   4933  C   LEU A 691     -23.371 -30.688  20.502  1.00 85.47      A    C  
ATOM   4934  O   LEU A 691     -22.650 -29.984  19.803  1.00 84.48      A    O  
ATOM   4935  CB  LEU A 691     -25.841 -30.647  19.896  1.00 84.44      A    C  
ATOM   4936  CG  LEU A 691     -26.960 -31.191  18.976  1.00 84.07      A    C  
ATOM   4937  CD1 LEU A 691     -28.243 -30.396  19.208  1.00 78.83      A    C  
ATOM   4938  CD2 LEU A 691     -26.601 -31.072  17.494  1.00 79.10      A    C
[truncated: 197,342 more chars]
