# Supplementary material for: Tad pili with adaptable tips mediate contact-dependent killing during bacterial predation
Source: Nat Commun. 2025 May 13;16:4425. doi: 10.1038/s41467-025-58967-0 (PMC12075869; doi:10.1038/s41467-025-58967-0)
Supplement: Supplementary file 6 — Supplementary Data 5 [file 41467_2025_58967_MOESM6_ESM.zip › Supplementary Data 5/BP2528A_2529.pdb]

ATOM      1  N   GLN A   1     -81.533   1.412 -20.914  1.00 60.66      A    N  
ATOM      2  CA  GLN A   1     -80.854   2.190 -19.849  1.00 65.34      A    C  
ATOM      3  C   GLN A   1     -79.774   1.371 -19.151  1.00 65.95      A    C  
ATOM      4  O   GLN A   1     -78.634   1.813 -19.157  1.00 62.44      A    O  
ATOM      5  CB  GLN A   1     -81.852   2.773 -18.841  1.00 61.03      A    C  
ATOM      6  CG  GLN A   1     -82.537   4.021 -19.423  1.00 55.66      A    C  
ATOM      7  CD  GLN A   1     -83.568   4.616 -18.459  1.00 50.80      A    C  
ATOM      8  NE2 GLN A   1     -83.965   5.852 -18.643  1.00 43.65      A    N  
ATOM      9  OE1 GLN A   1     -84.029   3.963 -17.567  1.00 46.41      A    O  
ATOM     10  N   ALA A   2     -80.062   0.179 -18.643  1.00 66.67      A    N  
ATOM     11  CA  ALA A   2     -79.076  -0.675 -17.971  1.00 68.24      A    C  
ATOM     12  C   ALA A   2     -77.839  -0.987 -18.835  1.00 69.44      A    C  
ATOM     13  O   ALA A   2     -76.711  -0.903 -18.352  1.00 66.33      A    O  
ATOM     14  CB  ALA A   2     -79.777  -1.971 -17.537  1.00 64.19      A    C  
ATOM     15  N   LEU A   3     -78.012  -1.229 -20.135  1.00 73.20      A    N  
ATOM     16  CA  LEU A   3     -76.917  -1.462 -21.093  1.00 72.84      A    C  
ATOM     17  C   LEU A   3     -75.983  -0.260 -21.241  1.00 73.43      A    C  
ATOM     18  O   LEU A   3     -74.763  -0.422 -21.274  1.00 71.13      A    O  
ATOM     19  CB  LEU A   3     -77.541  -1.868 -22.442  1.00 68.94      A    C  
ATOM     20  CG  LEU A   3     -77.071  -3.255 -22.921  1.00 63.44      A    C  
ATOM     21  CD1 LEU A   3     -78.243  -4.047 -23.473  1.00 58.40      A    C  
ATOM     22  CD2 LEU A   3     -76.006  -3.121 -24.006  1.00 56.74      A    C  
ATOM     23  N   ALA A   4     -76.534   0.962 -21.277  1.00 73.90      A    N  
ATOM     24  CA  ALA A   4     -75.746   2.196 -21.332  1.00 75.13      A    C  
ATOM     25  C   ALA A   4     -74.963   2.414 -20.027  1.00 75.55      A    C  
ATOM     26  O   ALA A   4     -73.801   2.822 -20.058  1.00 73.36      A    O  
ATOM     27  CB  ALA A   4     -76.681   3.371 -21.630  1.00 72.94      A    C  
ATOM     28  N   LEU A   5     -75.558   2.098 -18.878  1.00 76.81      A    N  
ATOM     29  CA  LEU A   5     -74.906   2.136 -17.570  1.00 75.83      A    C  
ATOM     30  C   LEU A   5     -73.773   1.106 -17.480  1.00 76.20      A    C  
ATOM     31  O   LEU A   5     -72.704   1.420 -16.967  1.00 73.65      A    O  
ATOM     32  CB  LEU A   5     -75.960   1.921 -16.472  1.00 72.93      A    C  
ATOM     33  CG  LEU A   5     -75.993   3.070 -15.453  1.00 66.65      A    C  
ATOM     34  CD1 LEU A   5     -77.409   3.640 -15.327  1.00 61.04      A    C  
ATOM     35  CD2 LEU A   5     -75.538   2.605 -14.073  1.00 59.84      A    C  
ATOM     36  N   GLY A   6     -73.986  -0.094 -18.034  1.00 75.43      A    N  
ATOM     37  CA  GLY A   6     -72.976  -1.152 -18.127  1.00 73.85      A    C  
ATOM     38  C   GLY A   6     -71.783  -0.768 -18.994  1.00 74.76      A    C  
ATOM     39  O   GLY A   6     -70.637  -0.955 -18.582  1.00 73.52      A    O  
ATOM     40  N   LEU A   7     -72.028  -0.142 -20.158  1.00 77.09      A    N  
ATOM     41  CA  LEU A   7     -70.983   0.406 -21.029  1.00 76.89      A    C  
ATOM     42  C   LEU A   7     -70.194   1.531 -20.362  1.00 77.60      A    C  
ATOM     43  O   LEU A   7     -68.967   1.545 -20.437  1.00 76.60      A    O  
ATOM     44  CB  LEU A   7     -71.626   0.894 -22.347  1.00 74.10      A    C  
ATOM     45  CG  LEU A   7     -71.649  -0.190 -23.431  1.00 67.89      A    C  
ATOM     46  CD1 LEU A   7     -72.770   0.065 -24.436  1.00 61.44      A    C  
ATOM     47  CD2 LEU A   7     -70.315  -0.213 -24.185  1.00 61.80      A    C  
ATOM     48  N   ALA A   8     -70.867   2.441 -19.661  1.00 78.61      A    N  
ATOM     49  CA  ALA A   8     -70.224   3.511 -18.906  1.00 78.71      A    C  
ATOM     50  C   ALA A   8     -69.355   2.955 -17.772  1.00 78.98      A    C  
ATOM     51  O   ALA A   8     -68.217   3.392 -17.606  1.00 77.48      A    O  
ATOM     52  CB  ALA A   8     -71.300   4.479 -18.390  1.00 77.12      A    C  
ATOM     53  N   LEU A   9     -69.833   1.945 -17.037  1.00 78.85      A    N  
ATOM     54  CA  LEU A   9     -69.070   1.251 -15.997  1.00 77.59      A    C  
ATOM     55  C   LEU A   9     -67.850   0.526 -16.562  1.00 77.96      A    C  
ATOM     56  O   LEU A   9     -66.768   0.632 -15.981  1.00 76.33      A    O  
ATOM     57  CB  LEU A   9     -70.003   0.269 -15.254  1.00 74.54      A    C  
ATOM     58  CG  LEU A   9     -70.428   0.791 -13.876  1.00 68.35      A    C  
ATOM     59  CD1 LEU A   9     -71.832   0.322 -13.518  1.00 62.18      A    C  
ATOM     60  CD2 LEU A   9     -69.459   0.298 -12.805  1.00 62.37      A    C  
ATOM     61  N   MET A  10     -67.975  -0.155 -17.721  1.00 78.16      A    N  
ATOM     62  CA  MET A  10     -66.834  -0.776 -18.409  1.00 77.73      A    C  
ATOM     63  C   MET A  10     -65.802   0.251 -18.854  1.00 78.81      A    C  
ATOM     64  O   MET A  10     -64.609   0.039 -18.659  1.00 77.18      A    O  
ATOM     65  CB  MET A  10     -67.284  -1.592 -19.624  1.00 73.91      A    C  
ATOM     66  CG  MET A  10     -67.476  -3.057 -19.289  1.00 66.53      A    C  
ATOM     67  SD  MET A  10     -67.413  -4.177 -20.717  1.00 61.62      A    S  
ATOM     68  CE  MET A  10     -69.037  -3.858 -21.439  1.00 53.17      A    C  
ATOM     69  N   ALA A  11     -66.240   1.385 -19.429  1.00 78.63      A    N  
ATOM     70  CA  ALA A  11     -65.340   2.458 -19.843  1.00 79.10      A    C  
ATOM     71  C   ALA A  11     -64.610   3.061 -18.632  1.00 79.24      A    C  
ATOM     72  O   ALA A  11     -63.398   3.282 -18.683  1.00 78.10      A    O  
ATOM     73  CB  ALA A  11     -66.151   3.507 -20.607  1.00 77.37      A    C  
ATOM     74  N   LEU A  12     -65.301   3.262 -17.521  1.00 79.50      A    N  
ATOM     75  CA  LEU A  12     -64.730   3.776 -16.275  1.00 79.34      A    C  
ATOM     76  C   LEU A  12     -63.736   2.788 -15.663  1.00 79.54      A    C  
ATOM     77  O   LEU A  12     -62.643   3.181 -15.243  1.00 77.98      A    O  
ATOM     78  CB  LEU A  12     -65.869   4.128 -15.306  1.00 76.43      A    C  
ATOM     79  CG  LEU A  12     -65.655   5.478 -14.586  1.00 69.02      A    C  
ATOM     80  CD1 LEU A  12     -66.863   6.391 -14.811  1.00 62.98      A    C  
ATOM     81  CD2 LEU A  12     -65.467   5.292 -13.090  1.00 64.02      A    C  
ATOM     82  N   ALA A  13     -64.050   1.494 -15.648  1.00 79.80      A    N  
ATOM     83  CA  ALA A  13     -63.167   0.426 -15.194  1.00 78.56      A    C  
ATOM     84  C   ALA A  13     -61.921   0.310 -16.089  1.00 79.35      A    C  
ATOM     85  O   ALA A  13     -60.809   0.188 -15.575  1.00 77.10      A    O  
ATOM     86  CB  ALA A  13     -63.955  -0.882 -15.140  1.00 75.57      A    C  
ATOM     87  N   GLY A  14     -62.085   0.424 -17.406  1.00 79.92      A    N  
ATOM     88  CA  GLY A  14     -60.985   0.439 -18.367  1.00 79.06      A    C  
ATOM     89  C   GLY A  14     -60.048   1.638 -18.181  1.00 79.82      A    C  
ATOM     90  O   GLY A  14     -58.835   1.464 -18.115  1.00 78.20      A    O  
ATOM     91  N   MET A  15     -60.617   2.839 -18.002  1.00 78.31      A    N  
ATOM     92  CA  MET A  15     -59.813   4.034 -17.684  1.00 78.84      A    C  
ATOM     93  C   MET A  15     -59.098   3.902 -16.332  1.00 78.98      A    C  
ATOM     94  O   MET A  15     -57.922   4.255 -16.241  1.00 77.55      A    O  
ATOM     95  CB  MET A  15     -60.670   5.304 -17.691  1.00 76.96      A    C  
ATOM     96  CG  MET A  15     -60.856   5.867 -19.100  1.00 69.81      A    C  
ATOM     97  SD  MET A  15     -61.203   7.658 -19.134  1.00 64.20      A    S  
ATOM     98  CE  MET A  15     -62.911   7.671 -18.531  1.00 54.66      A    C  
ATOM     99  N   ALA A  16     -59.746   3.390 -15.310  1.00 82.12      A    N  
ATOM    100  CA  ALA A  16     -59.135   3.154 -14.008  1.00 80.68      A    C  
ATOM    101  C   ALA A  16     -57.995   2.128 -14.099  1.00 81.47      A    C  
ATOM    102  O   ALA A  16     -56.937   2.325 -13.505  1.00 79.10      A    O  
ATOM    103  CB  ALA A  16     -60.228   2.712 -13.019  1.00 77.87      A    C  
ATOM    104  N   TRP A  17     -58.174   1.065 -14.892  1.00 78.55      A    N  
ATOM    105  CA  TRP A  17     -57.150   0.056 -15.142  1.00 77.07      A    C  
ATOM    106  C   TRP A  17     -55.939   0.637 -15.879  1.00 76.99      A    C  
ATOM    107  O   TRP A  17     -54.804   0.434 -15.442  1.00 75.21      A    O  
ATOM    108  CB  TRP A  17     -57.763  -1.115 -15.901  1.00 74.35      A    C  
ATOM    109  CG  TRP A  17     -56.845  -2.286 -16.052  1.00 72.47      A    C  
ATOM    110  CD1 TRP A  17     -56.704  -3.299 -15.170  1.00 63.73      A    C  
ATOM    111  CD2 TRP A  17     -55.907  -2.570 -17.150  1.00 70.13      A    C  
ATOM    112  CE2 TRP A  17     -55.248  -3.786 -16.856  1.00 67.39      A    C  
ATOM    113  CE3 TRP A  17     -55.582  -1.911 -18.357  1.00 65.63      A    C  
ATOM    114  NE1 TRP A  17     -55.757  -4.206 -15.643  1.00 64.42      A    N  
ATOM    115  CZ2 TRP A  17     -54.284  -4.349 -17.729  1.00 65.60      A    C  
ATOM    116  CZ3 TRP A  17     -54.619  -2.468 -19.222  1.00 60.30      A    C  
ATOM    117  CH2 TRP A  17     -53.985  -3.670 -18.905  1.00 61.82      A    C  
ATOM    118  N   LEU A  18     -56.168   1.432 -16.927  1.00 78.80      A    N  
ATOM    119  CA  LEU A  18     -55.100   2.141 -17.652  1.00 77.82      A    C  
ATOM    120  C   LEU A  18     -54.338   3.123 -16.746  1.00 77.47      A    C  
ATOM    121  O   LEU A  18     -53.105   3.165 -16.771  1.00 75.94      A    O  
ATOM    122  CB  LEU A  18     -55.712   2.896 -18.853  1.00 76.54      A    C  
ATOM    123  CG  LEU A  18     -55.919   2.002 -20.090  1.00 70.92      A    C  
ATOM    124  CD1 LEU A  18     -56.899   2.663 -21.067  1.00 64.45      A    C  
ATOM    125  CD2 LEU A  18     -54.594   1.780 -20.832  1.00 65.87      A    C  
ATOM    126  N   ALA A  19     -55.047   3.876 -15.905  1.00 79.84      A    N  
ATOM    127  CA  ALA A  19     -54.429   4.782 -14.934  1.00 78.33      A    C  
ATOM    128  C   ALA A  19     -53.583   4.019 -13.901  1.00 78.38      A    C  
ATOM    129  O   ALA A  19     -52.443   4.396 -13.627  1.00 76.70      A    O  
ATOM    130  CB  ALA A  19     -55.531   5.617 -14.267  1.00 77.87      A    C  
ATOM    131  N   LEU A  20     -54.076   2.894 -13.376  1.00 81.20      A    N  
ATOM    132  CA  LEU A  20     -53.344   2.010 -12.469  1.00 78.54      A    C  
ATOM    133  C   LEU A  20     -52.125   1.371 -13.132  1.00 78.69      A    C  
ATOM    134  O   LEU A  20     -51.076   1.266 -12.490  1.00 76.61      A    O  
ATOM    135  CB  LEU A  20     -54.301   0.914 -11.953  1.00 76.46      A    C  
ATOM    136  CG  LEU A  20     -55.139   1.353 -10.736  1.00 69.18      A    C  
ATOM    137  CD1 LEU A  20     -56.334   0.425 -10.565  1.00 64.38      A    C  
ATOM    138  CD2 LEU A  20     -54.309   1.299  -9.454  1.00 64.33      A    C  
ATOM    139  N   TYR A  21     -52.230   0.982 -14.403  1.00 83.64      A    N  
ATOM    140  CA  TYR A  21     -51.122   0.450 -15.196  1.00 81.59      A    C  
ATOM    141  C   TYR A  21     -50.019   1.496 -15.379  1.00 81.60      A    C  
ATOM    142  O   TYR A  21     -48.865   1.234 -15.027  1.00 79.32      A    O  
ATOM    143  CB  TYR A  21     -51.657  -0.063 -16.538  1.00 79.53      A    C  
ATOM    144  CG  TYR A  21     -50.575  -0.668 -17.393  1.00 79.05      A    C  
ATOM    145  CD1 TYR A  21     -49.976   0.083 -18.433  1.00 72.97      A    C  
ATOM    146  CD2 TYR A  21     -50.123  -1.986 -17.154  1.00 72.10      A    C  
ATOM    147  CE1 TYR A  21     -48.961  -0.490 -19.213  1.00 68.89      A    C  
ATOM    148  CE2 TYR A  21     -49.113  -2.550 -17.929  1.00 69.12      A    C  
ATOM    149  CZ  TYR A  21     -48.532  -1.803 -18.960  1.00 69.64      A    C  
ATOM    150  OH  TYR A  21     -47.534  -2.352 -19.711  1.00 69.76      A    O  
ATOM    151  N   GLY A  22     -50.369   2.702 -15.805  1.00 79.93      A    N  
ATOM    152  CA  GLY A  22     -49.423   3.805 -15.958  1.00 78.25      A    C  
ATOM    153  C   GLY A  22     -48.748   4.199 -14.646  1.00 78.34      A    C  
ATOM    154  O   GLY A  22     -47.524   4.344 -14.567  1.00 76.23      A    O  
ATOM    155  N   LEU A  23     -49.510   4.282 -13.550  1.00 78.07      A    N  
ATOM    156  CA  LEU A  23     -48.960   4.520 -12.216  1.00 75.86      A    C  
ATOM    157  C   LEU A  23     -48.043   3.372 -11.765  1.00 76.26      A    C  
ATOM    158  O   LEU A  23     -47.055   3.584 -11.058  1.00 73.34      A    O  
ATOM    159  CB  LEU A  23     -50.128   4.714 -11.229  1.00 74.24      A    C  
ATOM    160  CG  LEU A  23     -49.718   5.525  -9.985  1.00 66.81      A    C  
ATOM    161  CD1 LEU A  23     -49.947   7.021 -10.213  1.00 61.39      A    C  
ATOM    162  CD2 LEU A  23     -50.524   5.097  -8.764  1.00 60.80      A    C  
ATOM    163  N   GLY A  24     -48.381   2.144 -12.166  1.00 78.70      A    N  
ATOM    164  CA  GLY A  24     -47.621   0.921 -11.944  1.00 75.12      A    C  
ATOM    165  C   GLY A  24     -46.250   0.964 -12.588  1.00 77.07      A    C  
ATOM    166  O   GLY A  24     -45.238   0.798 -11.896  1.00 75.45      A    O  
ATOM    167  N   GLN A  25     -46.218   1.268 -13.872  1.00 80.41      A    N  
ATOM    168  CA  GLN A  25     -44.985   1.416 -14.644  1.00 79.81      A    C  
ATOM    169  C   GLN A  25     -44.107   2.540 -14.087  1.00 81.03      A    C  
ATOM    170  O   GLN A  25     -42.933   2.309 -13.816  1.00 79.36      A    O  
ATOM    171  CB  GLN A  25     -45.307   1.681 -16.109  1.00 77.06      A    C  
ATOM    172  CG  GLN A  25     -45.734   0.416 -16.876  1.00 70.54      A    C  
ATOM    173  CD  GLN A  25     -45.199   0.411 -18.316  1.00 67.96      A    C  
ATOM    174  NE2 GLN A  25     -45.455  -0.605 -19.100  1.00 56.90      A    N  
ATOM    175  OE1 GLN A  25     -44.504   1.311 -18.740  1.00 59.27      A    O  
ATOM    176  N   ARG A  26     -44.654   3.718 -13.805  1.00 79.82      A    N  
ATOM    177  CA  ARG A  26     -43.895   4.844 -13.234  1.00 80.27      A    C  
ATOM    178  C   ARG A  26     -43.266   4.497 -11.876  1.00 81.09      A    C  
ATOM    179  O   ARG A  26     -42.107   4.828 -11.633  1.00 78.60      A    O  
ATOM    180  CB  ARG A  26     -44.791   6.083 -13.085  1.00 77.56      A    C  
ATOM    181  CG  ARG A  26     -45.133   6.716 -14.441  1.00 68.98      A    C  
ATOM    182  CD  ARG A  26     -46.019   7.950 -14.223  1.00 66.97      A    C  
ATOM    183  NE  ARG A  26     -46.539   8.463 -15.504  1.00 59.66      A    N  
ATOM    184  CZ  ARG A  26     -47.278   9.548 -15.670  1.00 53.31      A    C  
ATOM    185  NH1 ARG A  26     -47.604  10.329 -14.675  1.00 50.20      A    N1+
ATOM    186  NH2 ARG A  26     -47.706   9.857 -16.853  1.00 47.47      A    N  
ATOM    187  N   ALA A  27     -43.996   3.824 -11.000  1.00 82.32      A    N  
ATOM    188  CA  ALA A  27     -43.450   3.418  -9.709  1.00 81.35      A    C  
ATOM    189  C   ALA A  27     -42.362   2.343  -9.856  1.00 83.15      A    C  
ATOM    190  O   ALA A  27     -41.354   2.407  -9.150  1.00 81.10      A    O  
ATOM    191  CB  ALA A  27     -44.588   2.958  -8.804  1.00 79.25      A    C  
ATOM    192  N   GLY A  28     -42.528   1.398 -10.785  1.00 80.76      A    N  
ATOM    193  CA  GLY A  28     -41.515   0.398 -11.120  1.00 81.01      A    C  
ATOM    194  C   GLY A  28     -40.235   1.026 -11.670  1.00 83.99      A    C  
ATOM    195  O   GLY A  28     -39.148   0.749 -11.159  1.00 82.78      A    O  
ATOM    196  N   ALA A  29     -40.363   1.945 -12.617  1.00 83.00      A    N  
ATOM    197  CA  ALA A  29     -39.250   2.681 -13.207  1.00 83.24      A    C  
ATOM    198  C   ALA A  29     -38.486   3.501 -12.154  1.00 85.07      A    C  
ATOM    199  O   ALA A  29     -37.254   3.458 -12.097  1.00 84.29      A    O  
ATOM    200  CB  ALA A  29     -39.801   3.567 -14.330  1.00 81.93      A    C  
ATOM    201  N   ARG A  30     -39.200   4.172 -11.259  1.00 85.35      A    N  
ATOM    202  CA  ARG A  30     -38.584   4.913 -10.150  1.00 86.14      A    C  
ATOM    203  C   ARG A  30     -37.852   3.991  -9.176  1.00 87.29      A    C  
ATOM    204  O   ARG A  30     -36.720   4.294  -8.794  1.00 85.33      A    O  
ATOM    205  CB  ARG A  30     -39.655   5.766  -9.444  1.00 84.27      A    C  
ATOM    206  CG  ARG A  30     -39.023   6.705  -8.410  1.00 76.99      A    C  
ATOM    207  CD  ARG A  30     -40.062   7.670  -7.843  1.00 72.41      A    C  
ATOM    208  NE  ARG A  30     -39.455   8.616  -6.893  1.00 64.89      A    N  
ATOM    209  CZ  ARG A  30     -40.003   9.718  -6.408  1.00 57.69      A    C  
ATOM    210  NH1 ARG A  30     -41.220  10.067  -6.721  1.00 52.36      A    N1+
ATOM    211  NH2 ARG A  30     -39.333  10.492  -5.599  1.00 50.50      A    N  
ATOM    212  N   ALA A  31     -38.441   2.869  -8.794  1.00 88.18      A    N  
ATOM    213  CA  ALA A  31     -37.804   1.888  -7.918  1.00 88.08      A    C  
ATOM    214  C   ALA A  31     -36.545   1.283  -8.559  1.00 89.54      A    C  
ATOM    215  O   ALA A  31     -35.531   1.106  -7.884  1.00 88.32      A    O  
ATOM    216  CB  ALA A  31     -38.834   0.802  -7.563  1.00 87.11      A    C  
ATOM    217  N   GLN A  32     -36.574   1.013  -9.860  1.00 88.31      A    N  
ATOM    218  CA  GLN A  32     -35.415   0.531 -10.614  1.00 88.85      A    C  
ATOM    219  C   GLN A  32     -34.293   1.572 -10.648  1.00 90.48      A    C  
ATOM    220  O   GLN A  32     -33.143   1.222 -10.368  1.00 89.61      A    O  
ATOM    221  CB  GLN A  32     -35.857   0.103 -12.013  1.00 87.24      A    C  
ATOM    222  CG  GLN A  32     -34.698  -0.512 -12.815  1.00 82.88      A    C  
ATOM    223  CD  GLN A  32     -35.150  -1.097 -14.156  1.00 80.78      A    C  
ATOM    224  NE2 GLN A  32     -34.229  -1.508 -14.999  1.00 69.99      A    N  
ATOM    225  OE1 GLN A  32     -36.323  -1.204 -14.441  1.00 73.56      A    O  
ATOM    226  N   LEU A  33     -34.617   2.841 -10.921  1.00 89.53      A    N  
ATOM    227  CA  LEU A  33     -33.625   3.915 -10.948  1.00 90.67      A    C  
ATOM    228  C   LEU A  33     -32.981   4.127  -9.571  1.00 91.60      A    C  
ATOM    229  O   LEU A  33     -31.761   4.231  -9.484  1.00 90.77      A    O  
ATOM    230  CB  LEU A  33     -34.266   5.202 -11.479  1.00 90.41      A    C  
ATOM    231  CG  LEU A  33     -33.258   6.360 -11.635  1.00 90.05      A    C  
ATOM    232  CD1 LEU A  33     -32.181   6.056 -12.683  1.00 87.48      A    C  
ATOM    233  CD2 LEU A  33     -33.990   7.627 -12.072  1.00 86.94      A    C  
ATOM    234  N   LEU A  34     -33.765   4.114  -8.492  1.00 91.60      A    N  
ATOM    235  CA  LEU A  34     -33.240   4.194  -7.125  1.00 91.18      A    C  
ATOM    236  C   LEU A  34     -32.282   3.036  -6.829  1.00 92.38      A    C  
ATOM    237  O   LEU A  34     -31.166   3.273  -6.362  1.00 91.83      A    O  
ATOM    238  CB  LEU A  34     -34.406   4.197  -6.123  1.00 90.02      A    C  
ATOM    239  CG  LEU A  34     -35.161   5.528  -6.033  1.00 78.71      A    C  
ATOM    240  CD1 LEU A  34     -36.460   5.342  -5.251  1.00 70.26      A    C  
ATOM    241  CD2 LEU A  34     -34.333   6.603  -5.319  1.00 71.71      A    C  
ATOM    242  N   ARG A  35     -32.650   1.807  -7.164  1.00 91.54      A    N  
ATOM    243  CA  ARG A  35     -31.814   0.619  -6.980  1.00 92.13      A    C  
ATOM    244  C   ARG A  35     -30.508   0.696  -7.778  1.00 93.31      A    C  
ATOM    245  O   ARG A  35     -29.448   0.390  -7.236  1.00 92.92      A    O  
ATOM    246  CB  ARG A  35     -32.639  -0.627  -7.343  1.00 90.53      A    C  
ATOM    247  CG  ARG A  35     -31.866  -1.922  -7.100  1.00 85.16      A    C  
ATOM    248  CD  ARG A  35     -32.729  -3.162  -7.343  1.00 85.26      A    C  
ATOM    249  NE  ARG A  35     -33.133  -3.300  -8.752  1.00 81.21      A    N  
ATOM    250  CZ  ARG A  35     -34.362  -3.334  -9.239  1.00 81.11      A    C  
ATOM    251  NH1 ARG A  35     -35.412  -3.229  -8.482  1.00 69.16      A    N1+
ATOM    252  NH2 ARG A  35     -34.557  -3.490 -10.517  1.00 74.03      A    N  
ATOM    253  N   ALA A  36     -30.596   1.128  -9.033  1.00 93.06      A    N  
ATOM    254  CA  ALA A  36     -29.435   1.282  -9.902  1.00 93.14      A    C  
ATOM    255  C   ALA A  36     -28.489   2.386  -9.403  1.00 94.03      A    C  
ATOM    256  O   ALA A  36     -27.276   2.203  -9.378  1.00 93.02      A    O  
ATOM    257  CB  ALA A  36     -29.930   1.561 -11.324  1.00 92.34      A    C  
ATOM    258  N   THR A  37     -29.047   3.506  -8.935  1.00 92.92      A    N  
ATOM    259  CA  THR A  37     -28.284   4.640  -8.399  1.00 93.32      A    C  
ATOM    260  C   THR A  37     -27.571   4.271  -7.099  1.00 93.90      A    C  
ATOM    261  O   THR A  37     -26.387   4.553  -6.947  1.00 92.60      A    O  
ATOM    262  CB  THR A  37     -29.198   5.850  -8.172  1.00 92.87      A    C  
ATOM    263  CG2 THR A  37     -28.406   7.108  -7.850  1.00 83.63      A    C  
ATOM    264  OG1 THR A  37     -29.936   6.127  -9.331  1.00 81.66      A    O  
ATOM    265  N   ASP A  38     -28.258   3.565  -6.201  1.00 94.90      A    N  
ATOM    266  CA  ASP A  38     -27.651   3.059  -4.973  1.00 94.10      A    C  
ATOM    267  C   ASP A  38     -26.520   2.056  -5.253  1.00 95.08      A    C  
ATOM    268  O   ASP A  38     -25.468   2.104  -4.613  1.00 94.37      A    O  
ATOM    269  CB  ASP A  38     -28.729   2.357  -4.138  1.00 92.50      A    C  
ATOM    270  CG  ASP A  38     -29.656   3.293  -3.372  1.00 87.25      A    C  
ATOM    271  OD1 ASP A  38     -29.237   4.399  -2.998  1.00 82.68      A    O  
ATOM    272  OD2 ASP A  38     -30.738   2.810  -2.955  1.00 81.11      A    O1-
ATOM    273  N   ALA A  39     -26.714   1.162  -6.224  1.00 94.16      A    N  
ATOM    274  CA  ALA A  39     -25.700   0.210  -6.652  1.00 94.07      A    C  
ATOM    275  C   ALA A  39     -24.495   0.912  -7.295  1.00 94.84      A    C  
ATOM    276  O   ALA A  39     -23.352   0.539  -7.030  1.00 93.89      A    O  
ATOM    277  CB  ALA A  39     -26.349  -0.803  -7.601  1.00 93.43      A    C  
ATOM    278  N   ALA A  40     -24.739   1.960  -8.083  1.00 94.61      A    N  
ATOM    279  CA  ALA A  40     -23.686   2.771  -8.683  1.00 94.63      A    C  
ATOM    280  C   ALA A  40     -22.861   3.515  -7.622  1.00 95.20      A    C  
ATOM    281  O   ALA A  40     -21.636   3.413  -7.624  1.00 94.30      A    O  
ATOM    282  CB  ALA A  40     -24.310   3.728  -9.705  1.00 94.13      A    C  
ATOM    283  N   ALA A  41     -23.506   4.162  -6.651  1.00 95.46      A    N  
ATOM    284  CA  ALA A  41     -22.829   4.861  -5.564  1.00 95.43      A    C  
ATOM    285  C   ALA A  41     -21.974   3.913  -4.711  1.00 95.54      A    C  
ATOM    286  O   ALA A  41     -20.795   4.172  -4.467  1.00 94.40      A    O  
ATOM    287  CB  ALA A  41     -23.877   5.587  -4.714  1.00 94.77      A    C  
ATOM    288  N   TYR A  42     -22.533   2.754  -4.326  1.00 95.59      A    N  
ATOM    289  CA  TYR A  42     -21.768   1.735  -3.611  1.00 95.30      A    C  
ATOM    290  C   TYR A  42     -20.577   1.225  -4.433  1.00 95.74      A    C  
ATOM    291  O   TYR A  42     -19.471   1.104  -3.912  1.00 95.13      A    O  
ATOM    292  CB  TYR A  42     -22.694   0.582  -3.228  1.00 94.78      A    C  
ATOM    293  CG  TYR A  42     -21.968  -0.512  -2.469  1.00 94.45      A    C  
ATOM    294  CD1 TYR A  42     -21.477  -1.641  -3.153  1.00 92.41      A    C  
ATOM    295  CD2 TYR A  42     -21.723  -0.368  -1.094  1.00 92.74      A    C  
ATOM    296  CE1 TYR A  42     -20.756  -2.621  -2.464  1.00 91.84      A    C  
ATOM    297  CE2 TYR A  42     -21.003  -1.351  -0.390  1.00 91.41      A    C  
ATOM    298  CZ  TYR A  42     -20.517  -2.475  -1.082  1.00 91.98      A    C  
ATOM    299  OH  TYR A  42     -19.800  -3.430  -0.410  1.00 90.44      A    O  
ATOM    300  N   SER A  43     -20.767   1.002  -5.721  1.00 94.35      A    N  
ATOM    301  CA  SER A  43     -19.702   0.540  -6.614  1.00 93.86      A    C  
ATOM    302  C   SER A  43     -18.575   1.560  -6.753  1.00 94.26      A    C  
ATOM    303  O   SER A  43     -17.414   1.175  -6.739  1.00 93.33      A    O  
ATOM    304  CB  SER A  43     -20.258   0.211  -7.993  1.00 93.03      A    C  
ATOM    305  OG  SER A  43     -21.252  -0.785  -7.885  1.00 85.38      A    O  
ATOM    306  N   GLY A  44     -18.896   2.847  -6.820  1.00 94.04      A    N  
ATOM    307  CA  GLY A  44     -17.910   3.922  -6.793  1.00 93.85      A    C  
ATOM    308  C   GLY A  44     -17.084   3.915  -5.502  1.00 94.32      A    C  
ATOM    309  O   GLY A  44     -15.857   3.965  -5.555  1.00 93.32      A    O  
ATOM    310  N   ALA A  45     -17.742   3.731  -4.354  1.00 95.35      A    N  
ATOM    311  CA  ALA A  45     -17.059   3.608  -3.066  1.00 94.95      A    C  
ATOM    312  C   ALA A  45     -16.155   2.362  -2.990  1.00 95.02      A    C  
ATOM    313  O   ALA A  45     -15.062   2.432  -2.425  1.00 94.01      A    O  
ATOM    314  CB  ALA A  45     -18.109   3.615  -1.954  1.00 94.48      A    C  
ATOM    315  N   VAL A  46     -16.558   1.241  -3.603  1.00 94.97      A    N  
ATOM    316  CA  VAL A  46     -15.715   0.035  -3.727  1.00 94.35      A    C  
ATOM    317  C   VAL A  46     -14.472   0.322  -4.571  1.00 94.31      A    C  
ATOM    318  O   VAL A  46     -13.380  -0.090  -4.185  1.00 93.46      A    O  
ATOM    319  CB  VAL A  46     -16.494  -1.155  -4.317  1.00 93.50      A    C  
ATOM    320  CG1 VAL A  46     -15.594  -2.349  -4.657  1.00 88.53      A    C  
ATOM    321  CG2 VAL A  46     -17.548  -1.669  -3.334  1.00 88.96      A    C  
ATOM    322  N   VAL A  47     -14.603   1.019  -5.694  1.00 94.55      A    N  
ATOM    323  CA  VAL A  47     -13.459   1.358  -6.554  1.00 93.98      A    C  
ATOM    324  C   VAL A  47     -12.485   2.293  -5.833  1.00 94.28      A    C  
ATOM    325  O   VAL A  47     -11.284   2.042  -5.876  1.00 93.60      A    O  
ATOM    326  CB  VAL A  47     -13.921   1.944  -7.896  1.00 92.81      A    C  
ATOM    327  CG1 VAL A  47     -12.743   2.423  -8.749  1.00 88.71      A    C  
ATOM    328  CG2 VAL A  47     -14.661   0.879  -8.705  1.00 89.29      A    C  
ATOM    329  N   GLN A  48     -12.979   3.290  -5.108  1.00 94.79      A    N  
ATOM    330  CA  GLN A  48     -12.136   4.130  -4.258  1.00 94.65      A    C  
ATOM    331  C   GLN A  48     -11.428   3.309  -3.172  1.00 95.08      A    C  
ATOM    332  O   GLN A  48     -10.223   3.450  -3.004  1.00 94.36      A    O  
ATOM    333  CB  GLN A  48     -12.964   5.224  -3.572  1.00 93.13      A    C  
ATOM    334  CG  GLN A  48     -13.424   6.318  -4.525  1.00 87.91      A    C  
ATOM    335  CD  GLN A  48     -14.178   7.449  -3.819  1.00 91.22      A    C  
ATOM    336  NE2 GLN A  48     -14.622   7.294  -2.585  1.00 81.67      A    N  
ATOM    337  OE1 GLN A  48     -14.387   8.498  -4.397  1.00 80.89      A    O  
ATOM    338  N   ALA A  49     -12.139   2.420  -2.492  1.00 95.02      A    N  
ATOM    339  CA  ALA A  49     -11.541   1.564  -1.473  1.00 94.76      A    C  
ATOM    340  C   ALA A  49     -10.460   0.642  -2.055  1.00 94.96      A    C  
ATOM    341  O   ALA A  49      -9.398   0.486  -1.451  1.00 94.15      A    O  
ATOM    342  CB  ALA A  49     -12.650   0.764  -0.783  1.00 94.26      A    C  
ATOM    343  N   ARG A  50     -10.671   0.091  -3.257  1.00 94.76      A    N  
ATOM    344  CA  ARG A  50      -9.648  -0.678  -3.977  1.00 93.70      A    C  
ATOM    345  C   ARG A  50      -8.412   0.170  -4.283  1.00 93.85      A    C  
ATOM    346  O   ARG A  50      -7.302  -0.305  -4.067  1.00 93.31      A    O  
ATOM    347  CB  ARG A  50     -10.203  -1.239  -5.287  1.00 92.56      A    C  
ATOM    348  CG  ARG A  50     -11.164  -2.413  -5.095  1.00 87.98      A    C  
ATOM    349  CD  ARG A  50     -11.733  -2.795  -6.451  1.00 88.97      A    C  
ATOM    350  NE  ARG A  50     -12.724  -3.884  -6.366  1.00 86.46      A    N  
ATOM    351  CZ  ARG A  50     -13.538  -4.252  -7.335  1.00 87.34      A    C  
ATOM    352  NH1 ARG A  50     -13.536  -3.669  -8.509  1.00 80.05      A    N1+
ATOM    353  NH2 ARG A  50     -14.384  -5.219  -7.146  1.00 81.25      A    N  
ATOM    354  N   ALA A  51      -8.598   1.400  -4.745  1.00 94.72      A    N  
ATOM    355  CA  ALA A  51      -7.497   2.304  -5.036  1.00 94.56      A    C  
ATOM    356  C   ALA A  51      -6.687   2.647  -3.773  1.00 95.14      A    C  
ATOM    357  O   ALA A  51      -5.465   2.529  -3.774  1.00 94.67      A    O  
ATOM    358  CB  ALA A  51      -8.047   3.559  -5.728  1.00 93.83      A    C  
ATOM    359  N   LEU A  52      -7.369   2.973  -2.670  1.00 94.81      A    N  
ATOM    360  CA  LEU A  52      -6.736   3.279  -1.390  1.00 95.16      A    C  
ATOM    361  C   LEU A  52      -6.011   2.068  -0.791  1.00 95.41      A    C  
ATOM    362  O   LEU A  52      -4.874   2.194  -0.334  1.00 94.95      A    O  
ATOM    363  CB  LEU A  52      -7.804   3.828  -0.427  1.00 94.95      A    C  
ATOM    364  CG  LEU A  52      -8.372   5.196  -0.836  1.00 94.31      A    C  
ATOM    365  CD1 LEU A  52      -9.628   5.512  -0.013  1.00 92.77      A    C  
ATOM    366  CD2 LEU A  52      -7.359   6.323  -0.623  1.00 92.16      A    C  
ATOM    367  N   ASN A  53      -6.607   0.873  -0.861  1.00 95.29      A    N  
ATOM    368  CA  ASN A  53      -5.954  -0.359  -0.423  1.00 95.07      A    C  
ATOM    369  C   ASN A  53      -4.739  -0.704  -1.286  1.00 95.25      A    C  
ATOM    370  O   ASN A  53      -3.697  -1.074  -0.748  1.00 94.82      A    O  
ATOM    371  CB  ASN A  53      -6.967  -1.511  -0.444  1.00 94.74      A    C  
ATOM    372  CG  ASN A  53      -7.945  -1.462   0.715  1.00 94.10      A    C  
ATOM    373  ND2 ASN A  53      -9.123  -2.013   0.539  1.00 88.05      A    N  
ATOM    374  OD1 ASN A  53      -7.669  -0.975   1.797  1.00 88.89      A    O  
ATOM    375  N   LEU A  54      -4.837  -0.565  -2.605  1.00 94.66      A    N  
ATOM    376  CA  LEU A  54      -3.704  -0.806  -3.495  1.00 94.43      A    C  
ATOM    377  C   LEU A  54      -2.564   0.181  -3.224  1.00 94.83      A    C  
ATOM    378  O   LEU A  54      -1.411  -0.235  -3.145  1.00 94.39      A    O  
ATOM    379  CB  LEU A  54      -4.169  -0.749  -4.955  1.00 93.88      A    C  
ATOM    380  CG  LEU A  54      -3.040  -1.022  -5.967  1.00 91.90      A    C  
ATOM    381  CD1 LEU A  54      -2.386  -2.396  -5.763  1.00 88.14      A    C  
ATOM    382  CD2 LEU A  54      -3.612  -0.985  -7.387  1.00 87.44      A    C  
ATOM    383  N   LEU A  55      -2.886   1.449  -3.009  1.00 95.09      A    N  
ATOM    384  CA  LEU A  55      -1.906   2.462  -2.627  1.00 95.32      A    C  
ATOM    385  C   LEU A  55      -1.231   2.105  -1.296  1.00 95.80      A    C  
ATOM    386  O   LEU A  55      -0.012   2.164  -1.205  1.00 95.55      A    O  
ATOM    387  CB  LEU A  55      -2.609   3.826  -2.578  1.00 94.85      A    C  
ATOM    388  CG  LEU A  55      -1.651   5.005  -2.341  1.00 91.94      A    C  
ATOM    389  CD1 LEU A  55      -0.637   5.162  -3.478  1.00 89.71      A    C  
ATOM    390  CD2 LEU A  55      -2.465   6.288  -2.242  1.00 88.40      A    C  
ATOM    391  N   ALA A  56      -1.998   1.645  -0.307  1.00 95.31      A    N  
ATOM    392  CA  ALA A  56      -1.458   1.180   0.959  1.00 95.20      A    C  
ATOM    393  C   ALA A  56      -0.519  -0.026   0.789  1.00 95.55      A    C  
ATOM    394  O   ALA A  56       0.548  -0.071   1.398  1.00 94.90      A    O  
ATOM    395  CB  ALA A  56      -2.620   0.872   1.906  1.00 94.99      A    C  
ATOM    396  N   TYR A  57      -0.862  -0.997  -0.078  1.00 95.81      A    N  
ATOM    397  CA  TYR A  57       0.037  -2.101  -0.406  1.00 95.84      A    C  
ATOM    398  C   TYR A  57       1.320  -1.617  -1.099  1.00 95.73      A    C  
ATOM    399  O   TYR A  57       2.394  -2.089  -0.748  1.00 95.06      A    O  
ATOM    400  CB  TYR A  57      -0.664  -3.140  -1.278  1.00 95.20      A    C  
ATOM    401  CG  TYR A  57      -1.605  -4.062  -0.535  1.00 93.24      A    C  
ATOM    402  CD1 TYR A  57      -1.098  -4.944   0.445  1.00 89.42      A    C  
ATOM    403  CD2 TYR A  57      -2.983  -4.076  -0.832  1.00 89.40      A    C  
ATOM    404  CE1 TYR A  57      -1.959  -5.810   1.133  1.00 87.34      A    C  
ATOM    405  CE2 TYR A  57      -3.847  -4.937  -0.144  1.00 87.17      A    C  
ATOM    406  CZ  TYR A  57      -3.335  -5.798   0.836  1.00 88.59      A    C  
ATOM    407  OH  TYR A  57      -4.184  -6.628   1.522  1.00 85.94      A    O  
ATOM    408  N   ILE A  58       1.229  -0.665  -2.028  1.00 95.24      A    N  
ATOM    409  CA  ILE A  58       2.399  -0.069  -2.669  1.00 95.16      A    C  
ATOM    410  C   ILE A  58       3.284   0.618  -1.624  1.00 95.49      A    C  
ATOM    411  O   ILE A  58       4.486   0.365  -1.588  1.00 94.79      A    O  
ATOM    412  CB  ILE A  58       1.986   0.906  -3.803  1.00 94.88      A    C  
ATOM    413  CG1 ILE A  58       1.364   0.131  -4.983  1.00 92.59      A    C  
ATOM    414  CG2 ILE A  58       3.207   1.708  -4.302  1.00 92.92      A    C  
ATOM    415  CD1 ILE A  58       0.610   1.017  -5.982  1.00 89.43      A    C  
ATOM    416  N   HIS A  59       2.715   1.424  -0.731  1.00 95.53      A    N  
ATOM    417  CA  HIS A  59       3.464   2.078   0.338  1.00 95.50      A    C  
ATOM    418  C   HIS A  59       4.137   1.074   1.274  1.00 95.53      A    C  
ATOM    419  O   HIS A  59       5.311   1.230   1.605  1.00 95.13      A    O  
ATOM    420  CB  HIS A  59       2.521   2.990   1.137  1.00 95.40      A    C  
ATOM    421  CG  HIS A  59       2.060   4.214   0.411  1.00 95.48      A    C  
ATOM    422  CD2 HIS A  59       2.581   4.781  -0.726  1.00 83.89      A    C  
ATOM    423  ND1 HIS A  59       1.041   5.055   0.844  1.00 83.65      A    N  
ATOM    424  CE1 HIS A  59       0.972   6.076  -0.006  1.00 87.54      A    C  
ATOM    425  NE2 HIS A  59       1.876   5.950  -0.971  1.00 89.39      A    N  
ATOM    426  N   ARG A  60       3.458  -0.009   1.652  1.00 95.80      A    N  
ATOM    427  CA  ARG A  60       4.057  -1.084   2.459  1.00 95.59      A    C  
ATOM    428  C   ARG A  60       5.170  -1.812   1.700  1.00 95.59      A    C  
ATOM    429  O   ARG A  60       6.213  -2.085   2.289  1.00 94.15      A    O  
ATOM    430  CB  ARG A  60       2.995  -2.071   2.948  1.00 94.38      A    C  
ATOM    431  CG  ARG A  60       2.037  -1.407   3.950  1.00 90.13      A    C  
ATOM    432  CD  ARG A  60       1.074  -2.436   4.562  1.00 90.06      A    C  
ATOM    433  NE  ARG A  60       1.717  -3.197   5.648  1.00 88.11      A    N  
ATOM    434  CZ  ARG A  60       1.815  -2.822   6.924  1.00 90.97      A    C  
ATOM    435  NH1 ARG A  60       1.341  -1.694   7.361  1.00 78.69      A    N1+
ATOM    436  NH2 ARG A  60       2.386  -3.589   7.791  1.00 83.11      A    N  
ATOM    437  N   ALA A  61       5.006  -2.063   0.407  1.00 95.26      A    N  
ATOM    438  CA  ALA A  61       6.067  -2.626  -0.423  1.00 94.66      A    C  
ATOM    439  C   ALA A  61       7.284  -1.693  -0.493  1.00 94.73      A    C  
ATOM    440  O   ALA A  61       8.413  -2.164  -0.369  1.00 93.92      A    O  
ATOM    441  CB  ALA A  61       5.509  -2.957  -1.805  1.00 94.21      A    C  
ATOM    442  N   GLN A  62       7.077  -0.380  -0.580  1.00 95.21      A    N  
ATOM    443  CA  GLN A  62       8.154   0.605  -0.509  1.00 95.21      A    C  
ATOM    444  C   GLN A  62       8.914   0.528   0.826  1.00 95.07      A    C  
ATOM    445  O   GLN A  62      10.139   0.527   0.829  1.00 94.13      A    O  
ATOM    446  CB  GLN A  62       7.612   2.040  -0.725  1.00 94.71      A    C  
ATOM    447  CG  GLN A  62       7.052   2.345  -2.116  1.00 92.76      A    C  
ATOM    448  CD  GLN A  62       8.093   2.389  -3.228  1.00 93.94      A    C  
ATOM    449  NE2 GLN A  62       7.821   3.110  -4.290  1.00 82.45      A    N  
ATOM    450  OE1 GLN A  62       9.146   1.787  -3.173  1.00 82.43      A    O  
ATOM    451  N   VAL A  63       8.209   0.393   1.946  1.00 95.85      A    N  
ATOM    452  CA  VAL A  63       8.847   0.172   3.253  1.00 95.43      A    C  
ATOM    453  C   VAL A  63       9.662  -1.130   3.251  1.00 95.26      A    C  
ATOM    454  O   VAL A  63      10.796  -1.130   3.705  1.00 94.28      A    O  
ATOM    455  CB  VAL A  63       7.814   0.155   4.396  1.00 94.98      A    C  
ATOM    456  CG1 VAL A  63       8.456  -0.130   5.755  1.00 91.54      A    C  
ATOM    457  CG2 VAL A  63       7.090   1.504   4.524  1.00 92.08      A    C  
ATOM    458  N   GLY A  64       9.123  -2.206   2.687  1.00 94.81      A    N  
ATOM    459  CA  GLY A  64       9.828  -3.477   2.534  1.00 94.05      A    C  
ATOM    460  C   GLY A  64      11.110  -3.341   1.705  1.00 94.28      A    C  
ATOM    461  O   GLY A  64      12.157  -3.840   2.104  1.00 93.09      A    O  
ATOM    462  N   HIS A  65      11.067  -2.598   0.604  1.00 95.48      A    N  
ATOM    463  CA  HIS A  65      12.255  -2.300  -0.195  1.00 94.94      A    C  
ATOM    464  C   HIS A  65      13.272  -1.462   0.577  1.00 94.80      A    C  
ATOM    465  O   HIS A  65      14.461  -1.759   0.485  1.00 94.05      A    O  
ATOM    466  CB  HIS A  65      11.869  -1.626  -1.516  1.00 94.24      A    C  
ATOM    467  CG  HIS A  65      11.256  -2.588  -2.494  1.00 93.15      A    C  
ATOM    468  CD2 HIS A  65       9.979  -2.573  -2.979  1.00 84.40      A    C  
ATOM    469  ND1 HIS A  65      11.886  -3.696  -3.024  1.00 84.55      A    N  
ATOM    470  CE1 HIS A  65      10.997  -4.334  -3.802  1.00 86.29      A    C  
ATOM    471  NE2 HIS A  65       9.836  -3.686  -3.804  1.00 87.07      A    N  
ATOM    472  N   GLN A  66      12.852  -0.491   1.385  1.00 95.55      A    N  
ATOM    473  CA  GLN A  66      13.780   0.262   2.236  1.00 95.47      A    C  
ATOM    474  C   GLN A  66      14.461  -0.631   3.282  1.00 95.36      A    C  
ATOM    475  O   GLN A  66      15.662  -0.505   3.502  1.00 94.49      A    O  
ATOM    476  CB  GLN A  66      13.067   1.444   2.905  1.00 95.37      A    C  
ATOM    477  CG  GLN A  66      12.598   2.521   1.926  1.00 94.06      A    C  
ATOM    478  CD  GLN A  66      13.733   3.060   1.048  1.00 94.79      A    C  
ATOM    479  NE2 GLN A  66      13.576   3.055  -0.254  1.00 86.57      A    N  
ATOM    480  OE1 GLN A  66      14.766   3.467   1.541  1.00 86.81      A    O  
ATOM    481  N   VAL A  67      13.731  -1.566   3.872  1.00 95.49      A    N  
ATOM    482  CA  VAL A  67      14.308  -2.577   4.770  1.00 94.68      A    C  
ATOM    483  C   VAL A  67      15.331  -3.440   4.029  1.00 94.02      A    C  
ATOM    484  O   VAL A  67      16.423  -3.675   4.550  1.00 92.85      A    O  
ATOM    485  CB  VAL A  67      13.196  -3.443   5.390  1.00 94.22      A    C  
ATOM    486  CG1 VAL A  67      13.737  -4.677   6.109  1.00 90.58      A    C  
ATOM    487  CG2 VAL A  67      12.385  -2.630   6.406  1.00 91.36      A    C  
ATOM    488  N   ALA A  68      15.022  -3.869   2.802  1.00 94.24      A    N  
ATOM    489  CA  ALA A  68      15.948  -4.633   1.983  1.00 93.19      A    C  
ATOM    490  C   ALA A  68      17.222  -3.833   1.653  1.00 93.03      A    C  
ATOM    491  O   ALA A  68      18.323  -4.332   1.869  1.00 92.42      A    O  
ATOM    492  CB  ALA A  68      15.225  -5.097   0.713  1.00 92.46      A    C  
ATOM    493  N   LEU A  69      17.086  -2.575   1.235  1.00 93.93      A    N  
ATOM    494  CA  LEU A  69      18.209  -1.684   0.938  1.00 94.02      A    C  
ATOM    495  C   LEU A  69      19.103  -1.462   2.167  1.00 93.74      A    C  
ATOM    496  O   LEU A  69      20.327  -1.541   2.063  1.00 93.07      A    O  
ATOM    497  CB  LEU A  69      17.673  -0.344   0.408  1.00 94.44      A    C  
ATOM    498  CG  LEU A  69      16.986  -0.413  -0.976  1.00 93.92      A    C  
ATOM    499  CD1 LEU A  69      16.318   0.927  -1.285  1.00 92.25      A    C  
ATOM    500  CD2 LEU A  69      17.965  -0.729  -2.094  1.00 91.82      A    C  
ATOM    501  N   ALA A  70      18.504  -1.265   3.342  1.00 94.38      A    N  
ATOM    502  CA  ALA A  70      19.247  -1.125   4.588  1.00 94.14      A    C  
ATOM    503  C   ALA A  70      20.054  -2.388   4.927  1.00 93.66      A    C  
ATOM    504  O   ALA A  70      21.224  -2.295   5.301  1.00 92.69      A    O  
ATOM    505  CB  ALA A  70      18.255  -0.783   5.709  1.00 94.43      A    C  
ATOM    506  N   HIS A  71      19.456  -3.570   4.747  1.00 93.17      A    N  
ATOM    507  CA  HIS A  71      20.158  -4.842   4.933  1.00 92.10      A    C  
ATOM    508  C   HIS A  71      21.279  -5.022   3.917  1.00 91.60      A    C  
ATOM    509  O   HIS A  71      22.384  -5.375   4.307  1.00 90.75      A    O  
ATOM    510  CB  HIS A  71      19.183  -6.023   4.836  1.00 91.63      A    C  
ATOM    511  CG  HIS A  71      18.380  -6.222   6.076  1.00 91.05      A    C  
ATOM    512  CD2 HIS A  71      18.654  -7.070   7.125  1.00 82.63      A    C  
ATOM    513  ND1 HIS A  71      17.197  -5.585   6.391  1.00 82.29      A    N  
ATOM    514  CE1 HIS A  71      16.783  -6.021   7.586  1.00 84.32      A    C  
ATOM    515  NE2 HIS A  71      17.639  -6.930   8.059  1.00 85.96      A    N  
ATOM    516  N   LEU A  72      21.033  -4.749   2.650  1.00 92.09      A    N  
ATOM    517  CA  LEU A  72      22.028  -4.934   1.589  1.00 91.54      A    C  
ATOM    518  C   LEU A  72      23.224  -3.988   1.746  1.00 91.54      A    C  
ATOM    519  O   LEU A  72      24.363  -4.430   1.595  1.00 90.77      A    O  
ATOM    520  CB  LEU A  72      21.342  -4.767   0.227  1.00 91.34      A    C  
ATOM    521  CG  LEU A  72      20.354  -5.902  -0.103  1.00 90.11      A    C  
ATOM    522  CD1 LEU A  72      19.499  -5.503  -1.297  1.00 88.32      A    C  
ATOM    523  CD2 LEU A  72      21.069  -7.215  -0.422  1.00 87.85      A    C  
ATOM    524  N   ALA A  73      22.996  -2.728   2.123  1.00 92.39      A    N  
ATOM    525  CA  ALA A  73      24.077  -1.801   2.460  1.00 92.54      A    C  
ATOM    526  C   ALA A  73      24.887  -2.304   3.666  1.00 92.27      A    C  
ATOM    527  O   ALA A  73      26.114  -2.294   3.649  1.00 91.21      A    O  
ATOM    528  CB  ALA A  73      23.472  -0.418   2.725  1.00 93.08      A    C  
ATOM    529  N   SER A  74      24.202  -2.813   4.690  1.00 91.55      A    N  
ATOM    530  CA  SER A  74      24.847  -3.364   5.882  1.00 90.82      A    C  
ATOM    531  C   SER A  74      25.661  -4.620   5.562  1.00 90.30      A    C  
ATOM    532  O   SER A  74      26.810  -4.724   5.969  1.00 88.89      A    O  
ATOM    533  CB  SER A  74      23.808  -3.675   6.962  1.00 90.86      A    C  
ATOM    534  OG  SER A  74      23.070  -2.514   7.280  1.00 85.92      A    O  
ATOM    535  N   LEU A  75      25.099  -5.539   4.774  1.00 89.78      A    N  
ATOM    536  CA  LEU A  75      25.784  -6.748   4.315  1.00 88.64      A    C  
ATOM    537  C   LEU A  75      27.007  -6.414   3.444  1.00 88.88      A    C  
ATOM    538  O   LEU A  75      28.043  -7.057   3.590  1.00 88.02      A    O  
ATOM    539  CB  LEU A  75      24.793  -7.628   3.532  1.00 87.58      A    C  
ATOM    540  CG  LEU A  75      23.743  -8.340   4.397  1.00 84.59      A    C  
ATOM    541  CD1 LEU A  75      22.655  -8.940   3.500  1.00 82.84      A    C  
ATOM    542  CD2 LEU A  75      24.355  -9.484   5.216  1.00 82.20      A    C  
ATOM    543  N   ALA A  76      26.924  -5.388   2.601  1.00 90.60      A    N  
ATOM    544  CA  ALA A  76      28.055  -4.946   1.794  1.00 90.71      A    C  
ATOM    545  C   ALA A  76      29.193  -4.364   2.648  1.00 91.02      A    C  
ATOM    546  O   ALA A  76      30.364  -4.687   2.420  1.00 90.39      A    O  
ATOM    547  CB  ALA A  76      27.548  -3.934   0.772  1.00 90.90      A    C  
ATOM    548  N   ALA A  77      28.866  -3.567   3.671  1.00 90.92      A    N  
ATOM    549  CA  ALA A  77      29.852  -3.090   4.636  1.00 91.10      A    C  
ATOM    550  C   ALA A  77      30.493  -4.267   5.392  1.00 91.19      A    C  
ATOM    551  O   ALA A  77      31.721  -4.322   5.511  1.00 90.17      A    O  
ATOM    552  CB  ALA A  77      29.185  -2.098   5.591  1.00 91.71      A    C  
ATOM    553  N   TRP A  78      29.678  -5.247   5.814  1.00 89.11      A    N  
ATOM    554  CA  TRP A  78      30.158  -6.477   6.448  1.00 88.01      A    C  
ATOM    555  C   TRP A  78      31.055  -7.307   5.533  1.00 88.43      A    C  
ATOM    556  O   TRP A  78      32.070  -7.808   5.998  1.00 86.93      A    O  
ATOM    557  CB  TRP A  78      28.967  -7.315   6.907  1.00 85.78      A    C  
ATOM    558  CG  TRP A  78      28.509  -7.030   8.286  1.00 80.45      A    C  
ATOM    559  CD1 TRP A  78      27.449  -6.278   8.628  1.00 68.49      A    C  
ATOM    560  CD2 TRP A  78      29.067  -7.539   9.538  1.00 72.36      A    C  
ATOM    561  CE2 TRP A  78      28.254  -7.073  10.605  1.00 67.19      A    C  
ATOM    562  CE3 TRP A  78      30.142  -8.380   9.856  1.00 59.77      A    C  
ATOM    563  NE1 TRP A  78      27.297  -6.301  10.015  1.00 62.73      A    N  
ATOM    564  CZ2 TRP A  78      28.490  -7.446  11.949  1.00 62.56      A    C  
ATOM    565  CZ3 TRP A  78      30.396  -8.742  11.203  1.00 55.05      A    C  
ATOM    566  CH2 TRP A  78      29.570  -8.285  12.225  1.00 57.90      A    C  
ATOM    567  N   ALA A  79      30.738  -7.428   4.249  1.00 89.03      A    N  
ATOM    568  CA  ALA A  79      31.557  -8.159   3.284  1.00 88.52      A    C  
ATOM    569  C   ALA A  79      32.961  -7.544   3.164  1.00 89.47      A    C  
ATOM    570  O   ALA A  79      33.967  -8.240   3.311  1.00 88.94      A    O  
ATOM    571  CB  ALA A  79      30.825  -8.186   1.943  1.00 87.65      A    C  
ATOM    572  N   ARG A  80      33.033  -6.218   3.013  1.00 90.49      A    N  
ATOM    573  CA  ARG A  80      34.321  -5.495   3.016  1.00 91.19      A    C  
ATOM    574  C   ARG A  80      35.050  -5.595   4.350  1.00 91.95      A    C  
ATOM    575  O   ARG A  80      36.274  -5.724   4.371  1.00 91.36      A    O  
ATOM    576  CB  ARG A  80      34.096  -4.023   2.656  1.00 90.60      A    C  
ATOM    577  CG  ARG A  80      33.956  -3.792   1.154  1.00 83.03      A    C  
ATOM    578  CD  ARG A  80      35.295  -4.035   0.444  1.00 79.78      A    C  
ATOM    579  NE  ARG A  80      35.247  -3.550  -0.950  1.00 75.05      A    N  
ATOM    580  CZ  ARG A  80      36.261  -3.524  -1.798  1.00 69.49      A    C  
ATOM    581  NH1 ARG A  80      37.440  -3.974  -1.468  1.00 62.44      A    N1+
ATOM    582  NH2 ARG A  80      36.096  -3.051  -2.992  1.00 63.53      A    N  
ATOM    583  N   PHE A  81      34.328  -5.555   5.439  1.00 90.31      A    N  
ATOM    584  CA  PHE A  81      34.876  -5.702   6.778  1.00 90.44      A    C  
ATOM    585  C   PHE A  81      35.480  -7.093   7.005  1.00 90.44      A    C  
ATOM    586  O   PHE A  81      36.571  -7.196   7.565  1.00 89.70      A    O  
ATOM    587  CB  PHE A  81      33.771  -5.392   7.784  1.00 90.66      A    C  
ATOM    588  CG  PHE A  81      34.146  -5.648   9.217  1.00 91.09      A    C  
ATOM    589  CD1 PHE A  81      33.485  -6.648   9.956  1.00 89.34      A    C  
ATOM    590  CD2 PHE A  81      35.142  -4.871   9.819  1.00 89.46      A    C  
ATOM    591  CE1 PHE A  81      33.824  -6.858  11.298  1.00 88.96      A    C  
ATOM    592  CE2 PHE A  81      35.480  -5.087  11.169  1.00 88.96      A    C  
ATOM    593  CZ  PHE A  81      34.819  -6.079  11.908  1.00 89.52      A    C  
ATOM    594  N   ALA A  82      34.810  -8.151   6.543  1.00 89.34      A    N  
ATOM    595  CA  ALA A  82      35.325  -9.512   6.604  1.00 88.36      A    C  
ATOM    596  C   ALA A  82      36.565  -9.683   5.728  1.00 89.40      A    C  
ATOM    597  O   ALA A  82      37.600 -10.150   6.213  1.00 89.08      A    O  
ATOM    598  CB  ALA A  82      34.201 -10.470   6.203  1.00 86.55      A    C  
ATOM    599  N   GLN A  83      36.528  -9.191   4.490  1.00 89.86      A    N  
ATOM    600  CA  GLN A  83      37.655  -9.223   3.562  1.00 90.06      A    C  
ATOM    601  C   GLN A  83      38.895  -8.527   4.136  1.00 91.38      A    C  
ATOM    602  O   GLN A  83      40.001  -9.076   4.140  1.00 91.44      A    O  
ATOM    603  CB  GLN A  83      37.205  -8.549   2.254  1.00 88.92      A    C  
ATOM    604  CG  GLN A  83      38.316  -8.529   1.196  1.00 79.15      A    C  
ATOM    605  CD  GLN A  83      37.834  -7.941  -0.123  1.00 77.25      A    C  
ATOM    606  NE2 GLN A  83      37.897  -8.709  -1.184  1.00 65.70      A    N  
ATOM    607  OE1 GLN A  83      37.397  -6.803  -0.213  1.00 68.97      A    O  
ATOM    608  N   THR A  84      38.730  -7.313   4.654  1.00 91.83      A    N  
ATOM    609  CA  THR A  84      39.851  -6.540   5.201  1.00 92.60      A    C  
ATOM    610  C   THR A  84      40.382  -7.132   6.502  1.00 93.05      A    C  
ATOM    611  O   THR A  84      41.596  -7.116   6.709  1.00 92.30      A    O  
ATOM    612  CB  THR A  84      39.490  -5.068   5.401  1.00 92.69      A    C  
ATOM    613  CG2 THR A  84      39.267  -4.349   4.071  1.00 85.72      A    C  
ATOM    614  OG1 THR A  84      38.325  -4.929   6.168  1.00 86.22      A    O  
ATOM    615  N   GLN A  85      39.543  -7.727   7.334  1.00 91.65      A    N  
ATOM    616  CA  GLN A  85      39.993  -8.502   8.493  1.00 91.74      A    C  
ATOM    617  C   GLN A  85      40.811  -9.726   8.082  1.00 92.58      A    C  
ATOM    618  O   GLN A  85      41.858  -9.964   8.677  1.00 91.97      A    O  
ATOM    619  CB  GLN A  85      38.810  -8.977   9.336  1.00 90.34      A    C  
ATOM    620  CG  GLN A  85      38.423  -7.964  10.400  1.00 84.48      A    C  
ATOM    621  CD  GLN A  85      37.268  -8.500  11.224  1.00 84.65      A    C  
ATOM    622  NE2 GLN A  85      36.060  -8.288  10.772  1.00 75.81      A    N  
ATOM    623  OE1 GLN A  85      37.427  -9.129  12.253  1.00 77.85      A    O  
ATOM    624  N   ALA A  86      40.354 -10.474   7.084  1.00 91.36      A    N  
ATOM    625  CA  ALA A  86      41.092 -11.624   6.580  1.00 91.18      A    C  
ATOM    626  C   ALA A  86      42.484 -11.213   6.075  1.00 92.04      A    C  
ATOM    627  O   ALA A  86      43.477 -11.811   6.482  1.00 91.58      A    O  
ATOM    628  CB  ALA A  86      40.257 -12.307   5.500  1.00 89.99      A    C  
ATOM    629  N   ALA A  87      42.555 -10.119   5.304  1.00 92.65      A    N  
ATOM    630  CA  ALA A  87      43.821  -9.579   4.821  1.00 93.09      A    C  
ATOM    631  C   ALA A  87      44.750  -9.142   5.966  1.00 93.85      A    C  
ATOM    632  O   ALA A  87      45.926  -9.509   5.990  1.00 93.14      A    O  
ATOM    633  CB  ALA A  87      43.514  -8.422   3.861  1.00 92.54      A    C  
ATOM    634  N   ARG A  88      44.229  -8.412   6.959  1.00 93.31      A    N  
ATOM    635  CA  ARG A  88      45.017  -7.971   8.123  1.00 94.02      A    C  
ATOM    636  C   ARG A  88      45.479  -9.135   8.994  1.00 94.49      A    C  
ATOM    637  O   ARG A  88      46.610  -9.115   9.478  1.00 93.09      A    O  
ATOM    638  CB  ARG A  88      44.212  -6.969   8.962  1.00 93.90      A    C  
ATOM    639  CG  ARG A  88      44.155  -5.571   8.337  1.00 91.28      A    C  
ATOM    640  CD  ARG A  88      45.507  -4.852   8.440  1.00 87.79      A    C  
ATOM    641  NE  ARG A  88      45.431  -3.470   7.910  1.00 84.25      A    N  
ATOM    642  CZ  ARG A  88      46.377  -2.539   7.995  1.00 82.08      A    C  
ATOM    643  NH1 ARG A  88      47.513  -2.748   8.593  1.00 73.08      A    N1+
ATOM    644  NH2 ARG A  88      46.196  -1.380   7.462  1.00 76.77      A    N  
ATOM    645  N   ARG A  89      44.655 -10.158   9.166  1.00 93.13      A    N  
ATOM    646  CA  ARG A  89      45.018 -11.384   9.876  1.00 92.71      A    C  
ATOM    647  C   ARG A  89      46.154 -12.118   9.173  1.00 93.51      A    C  
ATOM    648  O   ARG A  89      47.124 -12.477   9.828  1.00 92.43      A    O  
ATOM    649  CB  ARG A  89      43.774 -12.278   9.986  1.00 90.93      A    C  
ATOM    650  CG  ARG A  89      44.063 -13.584  10.728  1.00 87.06      A    C  
ATOM    651  CD  ARG A  89      42.868 -14.528  10.638  1.00 84.89      A    C  
ATOM    652  NE  ARG A  89      42.660 -15.012   9.266  1.00 79.66      A    N  
ATOM    653  CZ  ARG A  89      41.501 -15.395   8.740  1.00 77.38      A    C  
ATOM    654  NH1 ARG A  89      40.403 -15.368   9.421  1.00 67.87      A    N1+
ATOM    655  NH2 ARG A  89      41.443 -15.820   7.519  1.00 71.53      A    N  
ATOM    656  N   THR A  90      46.060 -12.282   7.859  1.00 93.32      A    N  
ATOM    657  CA  THR A  90      47.099 -12.939   7.055  1.00 93.26      A    C  
ATOM    658  C   THR A  90      48.415 -12.161   7.092  1.00 93.85      A    C  
ATOM    659  O   THR A  90      49.472 -12.762   7.266  1.00 92.43      A    O  
ATOM    660  CB  THR A  90      46.627 -13.113   5.601  1.00 92.37      A    C  
ATOM    661  CG2 THR A  90      47.613 -13.897   4.742  1.00 81.47      A    C  
ATOM    662  OG1 THR A  90      45.420 -13.838   5.591  1.00 82.44      A    O  
ATOM    663  N   ALA A  91      48.334 -10.835   7.034  1.00 93.17      A    N  
ATOM    664  CA  ALA A  91      49.497  -9.957   7.178  1.00 92.67      A    C  
ATOM    665  C   ALA A  91      50.035  -9.860   8.620  1.00 93.17      A    C  
ATOM    666  O   ALA A  91      50.981  -9.119   8.869  1.00 90.45      A    O  
ATOM    667  CB  ALA A  91      49.120  -8.577   6.617  1.00 91.92      A    C  
ATOM    668  N   GLN A  92      49.391 -10.539   9.569  1.00 91.82      A    N  
ATOM    669  CA  GLN A  92      49.712 -10.487  10.999  1.00 92.01      A    C  
ATOM    670  C   GLN A  92      49.761  -9.063  11.570  1.00 93.00      A    C  
ATOM    671  O   GLN A  92      50.556  -8.754  12.458  1.00 88.85      A    O  
ATOM    672  CB  GLN A  92      50.977 -11.297  11.308  1.00 91.09      A    C  
ATOM    673  CG  GLN A  92      50.872 -12.775  10.873  1.00 88.23      A    C  
ATOM    674  CD  GLN A  92      52.037 -13.608  11.407  1.00 82.21      A    C  
ATOM    675  NE2 GLN A  92      52.086 -14.874  11.074  1.00 70.21      A    N  
ATOM    676  OE1 GLN A  92      52.894 -13.153  12.141  1.00 72.59      A    O  
ATOM    677  N   ASN A  93      48.900  -8.188  11.095  1.00 92.46      A    N  
ATOM    678  CA  ASN A  93      48.874  -6.783  11.489  1.00 92.16      A    C  
ATOM    679  C   ASN A  93      47.483  -6.334  11.996  1.00 93.14      A    C  
ATOM    680  O   ASN A  93      46.715  -5.749  11.220  1.00 88.00      A    O  
ATOM    681  CB  ASN A  93      49.405  -5.941  10.324  1.00 89.11      A    C  
ATOM    682  CG  ASN A  93      49.653  -4.491  10.719  1.00 83.07      A    C  
ATOM    683  ND2 ASN A  93      50.047  -3.682   9.769  1.00 73.43      A    N  
ATOM    684  OD1 ASN A  93      49.499  -4.066  11.854  1.00 75.33      A    O  
ATOM    685  N   PRO A  94      47.136  -6.578  13.265  1.00 92.47      A    N  
ATOM    686  CA  PRO A  94      47.883  -7.328  14.276  1.00 93.27      A    C  
ATOM    687  C   PRO A  94      47.695  -8.858  14.143  1.00 94.32      A    C  
ATOM    688  O   PRO A  94      46.699  -9.309  13.571  1.00 91.96      A    O  
ATOM    689  CB  PRO A  94      47.355  -6.809  15.610  1.00 90.81      A    C  
ATOM    690  CG  PRO A  94      45.898  -6.482  15.283  1.00 87.58      A    C  
ATOM    691  CD  PRO A  94      45.959  -5.988  13.848  1.00 89.37      A    C  
ATOM    692  N   PRO A  95      48.596  -9.675  14.726  1.00 94.47      A    N  
ATOM    693  CA  PRO A  95      48.442 -11.127  14.721  1.00 94.11      A    C  
ATOM    694  C   PRO A  95      47.303 -11.596  15.647  1.00 94.51      A    C  
ATOM    695  O   PRO A  95      47.071 -11.022  16.708  1.00 92.93      A    O  
ATOM    696  CB  PRO A  95      49.808 -11.683  15.148  1.00 92.64      A    C  
ATOM    697  CG  PRO A  95      50.397 -10.569  16.006  1.00 91.06      A    C  
ATOM    698  CD  PRO A  95      49.842  -9.294  15.369  1.00 93.38      A    C  
ATOM    699  N   VAL A  96      46.657 -12.692  15.281  1.00 93.73      A    N  
ATOM    700  CA  VAL A  96      45.554 -13.282  16.070  1.00 93.33      A    C  
ATOM    701  C   VAL A  96      45.994 -13.650  17.486  1.00 93.73      A    C  
ATOM    702  O   VAL A  96      45.249 -13.428  18.438  1.00 92.01      A    O  
ATOM    703  CB  VAL A  96      44.992 -14.540  15.371  1.00 91.22      A    C  
ATOM    704  CG1 VAL A  96      43.894 -15.237  16.188  1.00 82.36      A    C  
ATOM    705  CG2 VAL A  96      44.382 -14.193  14.014  1.00 82.83      A    C  
ATOM    706  N   ALA A  97      47.214 -14.165  17.642  1.00 93.91      A    N  
ATOM    707  CA  ALA A  97      47.770 -14.548  18.940  1.00 93.95      A    C  
ATOM    708  C   ALA A  97      47.836 -13.363  19.911  1.00 94.22      A    C  
ATOM    709  O   ALA A  97      47.447 -13.496  21.071  1.00 92.50      A    O  
ATOM    710  CB  ALA A  97      49.150 -15.168  18.702  1.00 93.53      A    C  
ATOM    711  N   LEU A  98      48.216 -12.175  19.433  1.00 93.84      A    N  
ATOM    712  CA  LEU A  98      48.249 -10.954  20.238  1.00 93.52      A    C  
ATOM    713  C   LEU A  98      46.842 -10.545  20.696  1.00 94.02      A    C  
ATOM    714  O   LEU A  98      46.632 -10.229  21.868  1.00 93.33      A    O  
ATOM    715  CB  LEU A  98      48.913  -9.838  19.421  1.00 93.15      A    C  
ATOM    716  CG  LEU A  98      49.039  -8.498  20.171  1.00 91.63      A    C  
ATOM    717  CD1 LEU A  98      49.989  -8.602  21.370  1.00 87.35      A    C  
ATOM    718  CD2 LEU A  98      49.571  -7.417  19.234  1.00 86.69      A    C  
ATOM    719  N   ILE A  99      45.869 -10.608  19.808  1.00 93.01      A    N  
ATOM    720  CA  ILE A  99      44.474 -10.290  20.137  1.00 92.60      A    C  
ATOM    721  C   ILE A  99      43.906 -11.289  21.145  1.00 93.22      A    C  
ATOM    722  O   ILE A  99      43.197 -10.893  22.066  1.00 92.39      A    O  
ATOM    723  CB  ILE A  99      43.632 -10.217  18.846  1.00 92.15      A    C  
ATOM    724  CG1 ILE A  99      44.127  -9.118  17.874  1.00 90.11      A    C  
ATOM    725  CG2 ILE A  99      42.137 -10.009  19.149  1.00 90.74      A    C  
ATOM    726  CD1 ILE A  99      44.200  -7.694  18.473  1.00 85.80      A    C  
ATOM    727  N   GLY A 100      44.228 -12.567  21.001  1.00 93.67      A    N  
ATOM    728  CA  GLY A 100      43.834 -13.596  21.958  1.00 93.01      A    C  
ATOM    729  C   GLY A 100      44.449 -13.393  23.340  1.00 93.44      A    C  
ATOM    730  O   GLY A 100      43.740 -13.498  24.340  1.00 92.38      A    O  
ATOM    731  N   LEU A 101      45.722 -13.035  23.394  1.00 93.65      A    N  
ATOM    732  CA  LEU A 101      46.443 -12.769  24.634  1.00 93.49      A    C  
ATOM    733  C   LEU A 101      45.870 -11.550  25.378  1.00 93.66      A    C  
ATOM    734  O   LEU A 101      45.650 -11.610  26.591  1.00 92.07      A    O  
ATOM    735  CB  LEU A 101      47.929 -12.559  24.284  1.00 93.04      A    C  
ATOM    736  CG  LEU A 101      48.859 -12.591  25.513  1.00 86.92      A    C  
ATOM    737  CD1 LEU A 101      49.207 -14.032  25.901  1.00 81.24      A    C  
ATOM    738  CD2 LEU A 101      50.152 -11.830  25.226  1.00 79.15      A    C  
ATOM    739  N   LEU A 102      45.573 -10.468  24.657  1.00 93.53      A    N  
ATOM    740  CA  LEU A 102      45.123  -9.206  25.257  1.00 93.07      A    C  
ATOM    741  C   LEU A 102      43.630  -9.176  25.587  1.00 93.13      A    C  
ATOM    742  O   LEU A 102      43.238  -8.592  26.592  1.00 91.41      A    O  
ATOM    743  CB  LEU A 102      45.487  -8.048  24.314  1.00 92.85      A    C  
ATOM    744  CG  LEU A 102      46.999  -7.813  24.113  1.00 92.07      A    C  
ATOM    745  CD1 LEU A 102      47.182  -6.679  23.116  1.00 88.50      A    C  
ATOM    746  CD2 LEU A 102      47.711  -7.436  25.408  1.00 88.63      A    C  
ATOM    747  N   PHE A 103      42.797  -9.793  24.765  1.00 92.42      A    N  
ATOM    748  CA  PHE A 103      41.336  -9.658  24.833  1.00 92.23      A    C  
ATOM    749  C   PHE A 103      40.582 -10.983  24.980  1.00 91.50      A    C  
ATOM    750  O   PHE A 103      39.345 -11.007  25.052  1.00 88.29      A    O  
ATOM    751  CB  PHE A 103      40.846  -8.854  23.629  1.00 92.33      A    C  
ATOM    752  CG  PHE A 103      41.530  -7.525  23.449  1.00 93.47      A    C  
ATOM    753  CD1 PHE A 103      41.291  -6.478  24.361  1.00 92.17      A    C  
ATOM    754  CD2 PHE A 103      42.429  -7.319  22.390  1.00 92.56      A    C  
ATOM    755  CE1 PHE A 103      41.938  -5.238  24.208  1.00 91.90      A    C  
ATOM    756  CE2 PHE A 103      43.079  -6.086  22.235  1.00 92.27      A    C  
ATOM    757  CZ  PHE A 103      42.834  -5.043  23.143  1.00 92.94      A    C  
ATOM    758  N   GLY A 104      41.294 -12.081  25.046  1.00 91.97      A    N  
ATOM    759  CA  GLY A 104      40.776 -13.408  25.302  1.00 91.44      A    C  
ATOM    760  C   GLY A 104      40.346 -14.210  24.064  1.00 92.00      A    C  
ATOM    761  O   GLY A 104      40.284 -13.699  22.938  1.00 90.73      A    O  
ATOM    762  N   PRO A 105      39.998 -15.481  24.262  1.00 90.75      A    N  
ATOM    763  CA  PRO A 105      39.817 -16.437  23.171  1.00 90.08      A    C  
ATOM    764  C   PRO A 105      38.599 -16.163  22.285  1.00 89.88      A    C  
ATOM    765  O   PRO A 105      38.544 -16.628  21.147  1.00 88.02      A    O  
ATOM    766  CB  PRO A 105      39.716 -17.803  23.865  1.00 89.03      A    C  
ATOM    767  CG  PRO A 105      39.176 -17.457  25.256  1.00 87.00      A    C  
ATOM    768  CD  PRO A 105      39.858 -16.129  25.552  1.00 90.24      A    C  
ATOM    769  N   ARG A 106      37.607 -15.440  22.760  1.00 89.19      A    N  
ATOM    770  CA  ARG A 106      36.474 -15.021  21.923  1.00 88.02      A    C  
ATOM    771  C   ARG A 106      36.888 -13.954  20.912  1.00 88.66      A    C  
ATOM    772  O   ARG A 106      36.442 -14.011  19.777  1.00 86.87      A    O  
ATOM    773  CB  ARG A 106      35.287 -14.522  22.762  1.00 85.21      A    C  
ATOM    774  CG  ARG A 106      34.535 -15.644  23.499  1.00 75.64      A    C  
ATOM    775  CD  ARG A 106      33.293 -15.080  24.204  1.00 72.67      A    C  
ATOM    776  NE  ARG A 106      32.553 -16.102  24.952  1.00 64.04      A    N  
ATOM    777  CZ  ARG A 106      31.489 -15.900  25.727  1.00 58.48      A    C  
ATOM    778  NH1 ARG A 106      30.975 -14.720  25.897  1.00 54.92      A    N1+
ATOM    779  NH2 ARG A 106      30.911 -16.900  26.351  1.00 51.80      A    N  
ATOM    780  N   ALA A 107      37.743 -13.037  21.299  1.00 88.72      A    N  
ATOM    781  CA  ALA A 107      38.294 -12.020  20.410  1.00 88.94      A    C  
ATOM    782  C   ALA A 107      39.181 -12.655  19.329  1.00 89.47      A    C  
ATOM    783  O   ALA A 107      39.004 -12.373  18.147  1.00 88.16      A    O  
ATOM    784  CB  ALA A 107      39.046 -10.984  21.256  1.00 88.48      A    C  
ATOM    785  N   ALA A 108      40.045 -13.580  19.726  1.00 89.98      A    N  
ATOM    786  CA  ALA A 108      40.863 -14.340  18.787  1.00 89.35      A    C  
ATOM    787  C   ALA A 108      40.011 -15.130  17.779  1.00 89.47      A    C  
ATOM    788  O   ALA A 108      40.259 -15.060  16.585  1.00 88.22      A    O  
ATOM    789  CB  ALA A 108      41.773 -15.278  19.578  1.00 89.15      A    C  
ATOM    790  N   ARG A 109      38.967 -15.828  18.243  1.00 89.05      A    N  
ATOM    791  CA  ARG A 109      38.046 -16.559  17.358  1.00 88.19      A    C  
ATOM    792  C   ARG A 109      37.306 -15.638  16.387  1.00 88.23      A    C  
ATOM    793  O   ARG A 109      37.229 -15.975  15.218  1.00 86.65      A    O  
ATOM    794  CB  ARG A 109      37.059 -17.403  18.167  1.00 86.91      A    C  
ATOM    795  CG  ARG A 109      37.682 -18.744  18.562  1.00 79.11      A    C  
ATOM    796  CD  ARG A 109      36.675 -19.645  19.274  1.00 77.41      A    C  
ATOM    797  NE  ARG A 109      36.454 -19.231  20.669  1.00 69.27      A    N  
ATOM    798  CZ  ARG A 109      35.569 -19.773  21.501  1.00 63.03      A    C  
ATOM    799  NH1 ARG A 109      34.730 -20.699  21.109  1.00 57.92      A    N1+
ATOM    800  NH2 ARG A 109      35.533 -19.410  22.743  1.00 57.32      A    N  
ATOM    801  N   GLY A 110      36.818 -14.507  16.856  1.00 87.44      A    N  
ATOM    802  CA  GLY A 110      36.125 -13.549  15.988  1.00 86.50      A    C  
ATOM    803  C   GLY A 110      37.032 -13.008  14.877  1.00 86.98      A    C  
ATOM    804  O   GLY A 110      36.664 -13.045  13.709  1.00 85.21      A    O  
ATOM    805  N   TYR A 111      38.226 -12.573  15.220  1.00 89.20      A    N  
ATOM    806  CA  TYR A 111      39.210 -12.111  14.233  1.00 89.66      A    C  
ATOM    807  C   TYR A 111      39.719 -13.249  13.328  1.00 88.56      A    C  
ATOM    808  O   TYR A 111      39.942 -13.052  12.136  1.00 85.58      A    O  
ATOM    809  CB  TYR A 111      40.364 -11.428  14.989  1.00 90.28      A    C  
ATOM    810  CG  TYR A 111      41.413 -10.776  14.113  1.00 91.37      A    C  
ATOM    811  CD1 TYR A 111      42.780 -10.980  14.382  1.00 89.30      A    C  
ATOM    812  CD2 TYR A 111      41.037  -9.927  13.056  1.00 89.57      A    C  
ATOM    813  CE1 TYR A 111      43.761 -10.337  13.616  1.00 89.89      A    C  
ATOM    814  CE2 TYR A 111      42.015  -9.280  12.277  1.00 90.17      A    C  
ATOM    815  CZ  TYR A 111      43.375  -9.481  12.562  1.00 91.43      A    C  
ATOM    816  OH  TYR A 111      44.332  -8.842  11.808  1.00 91.03      A    O  
ATOM    817  N   GLY A 112      39.872 -14.463  13.883  1.00 87.48      A    N  
ATOM    818  CA  GLY A 112      40.299 -15.653  13.161  1.00 86.29      A    C  
ATOM    819  C   GLY A 112      39.259 -16.206  12.183  1.00 86.34      A    C  
ATOM    820  O   GLY A 112      39.649 -16.840  11.206  1.00 83.92      A    O  
ATOM    821  N   ALA A 113      37.983 -15.963  12.419  1.00 85.53      A    N  
ATOM    822  CA  ALA A 113      36.889 -16.471  11.598  1.00 83.79      A    C  
ATOM    823  C   ALA A 113      36.606 -15.622  10.347  1.00 83.00      A    C  
ATOM    824  O   ALA A 113      35.852 -16.061   9.480  1.00 78.76      A    O  
ATOM    825  CB  ALA A 113      35.641 -16.590  12.479  1.00 81.24      A    C  
ATOM    826  N   ALA A 114      37.164 -14.417  10.233  1.00 82.75      A    N  
ATOM    827  CA  ALA A 114      36.921 -13.555   9.086  1.00 80.86      A    C  
ATOM    828  C   ALA A 114      37.405 -14.227   7.787  1.00 81.47      A    C  
ATOM    829  O   ALA A 114      38.576 -14.593   7.679  1.00 79.80      A    O  
ATOM    830  CB  ALA A 114      37.606 -12.205   9.310  1.00 78.42      A    C  
ATOM    831  N   GLN A 115      36.500 -14.351   6.811  1.00 80.82      A    N  
ATOM    832  CA  GLN A 115      36.790 -14.885   5.483  1.00 79.47      A    C  
ATOM    833  C   GLN A 115      36.442 -13.859   4.413  1.00 79.22      A    C  
ATOM    834  O   GLN A 115      35.681 -12.916   4.656  1.00 74.98      A    O  
ATOM    835  CB  GLN A 115      36.064 -16.213   5.250  1.00 75.36      A    C  
ATOM    836  CG  GLN A 115      36.516 -17.293   6.241  1.00 67.92      A    C  
ATOM    837  CD  GLN A 115      36.083 -18.697   5.828  1.00 63.99      A    C  
ATOM    838  NE2 GLN A 115      36.086 -19.655   6.729  1.00 54.71      A    N  
ATOM    839  OE1 GLN A 115      35.776 -18.969   4.689  1.00 57.15      A    O  
ATOM    840  N   ASP A 116      37.025 -14.031   3.228  1.00 77.26      A    N  
ATOM    841  CA  ASP A 116      36.717 -13.165   2.107  1.00 76.03      A    C  
ATOM    842  C   ASP A 116      35.269 -13.384   1.662  1.00 76.38      A    C  
ATOM    843  O   ASP A 116      34.808 -14.521   1.512  1.00 72.29      A    O  
ATOM    844  CB  ASP A 116      37.733 -13.376   0.973  1.00 72.69      A    C  
ATOM    845  CG  ASP A 116      37.779 -12.201  -0.004  1.00 68.52      A    C  
ATOM    846  OD1 ASP A 116      37.075 -11.193   0.217  1.00 63.50      A    O  
ATOM    847  OD2 ASP A 116      38.579 -12.268  -0.963  1.00 63.17      A    O1-
ATOM    848  N   ALA A 117      34.542 -12.281   1.487  1.00 77.67      A    N  
ATOM    849  CA  ALA A 117      33.136 -12.311   1.116  1.00 75.48      A    C  
ATOM    850  C   ALA A 117      32.902 -11.340  -0.055  1.00 76.59      A    C  
ATOM    851  O   ALA A 117      33.227 -10.159   0.039  1.00 73.32      A    O  
ATOM    852  CB  ALA A 117      32.288 -11.978   2.344  1.00 70.71      A    C  
ATOM    853  N   PRO A 118      32.305 -11.807  -1.161  1.00 76.53      A    N  
ATOM    854  CA  PRO A 118      32.078 -10.963  -2.320  1.00 76.24      A    C  
ATOM    855  C   PRO A 118      30.979  -9.935  -2.038  1.00 77.83      A    C  
ATOM    856  O   PRO A 118      29.871 -10.278  -1.622  1.00 73.88      A    O  
ATOM    857  CB  PRO A 118      31.718 -11.925  -3.457  1.00 72.06      A    C  
ATOM    858  CG  PRO A 118      31.089 -13.117  -2.729  1.00 68.68      A    C  
ATOM    859  CD  PRO A 118      31.861 -13.162  -1.409  1.00 70.34      A    C  
ATOM    860  N   ALA A 119      31.262  -8.660  -2.304  1.00 76.96      A    N  
ATOM    861  CA  ALA A 119      30.296  -7.570  -2.154  1.00 76.41      A    C  
ATOM    862  C   ALA A 119      29.542  -7.220  -3.452  1.00 79.86      A    C  
ATOM    863  O   ALA A 119      28.566  -6.484  -3.406  1.00 77.30      A    O  
ATOM    864  CB  ALA A 119      31.033  -6.355  -1.579  1.00 72.37      A    C  
ATOM    865  N   GLY A 120      29.997  -7.713  -4.608  1.00 77.08      A    N  
ATOM    866  CA  GLY A 120      29.450  -7.342  -5.919  1.00 76.76      A    C  
ATOM    867  C   GLY A 120      27.965  -7.677  -6.069  1.00 80.99      A    C  
ATOM    868  O   GLY A 120      27.160  -6.799  -6.381  1.00 78.48      A    O  
ATOM    869  N   ASP A 121      27.586  -8.905  -5.725  1.00 82.11      A    N  
ATOM    870  CA  ASP A 121      26.204  -9.378  -5.819  1.00 83.17      A    C  
ATOM    871  C   ASP A 121      25.268  -8.603  -4.880  1.00 85.55      A    C  
ATOM    872  O   ASP A 121      24.105  -8.368  -5.204  1.00 84.33      A    O  
ATOM    873  CB  ASP A 121      26.149 -10.877  -5.491  1.00 79.40      A    C  
ATOM    874  CG  ASP A 121      26.975 -11.769  -6.414  1.00 71.79      A    C  
ATOM    875  OD1 ASP A 121      27.449 -11.272  -7.457  1.00 63.92      A    O  
ATOM    876  OD2 ASP A 121      27.163 -12.952  -6.034  1.00 64.57      A    O1-
ATOM    877  N   LEU A 122      25.770  -8.135  -3.731  1.00 85.07      A    N  
ATOM    878  CA  LEU A 122      25.014  -7.302  -2.798  1.00 86.08      A    C  
ATOM    879  C   LEU A 122      24.702  -5.930  -3.400  1.00 87.87      A    C  
ATOM    880  O   LEU A 122      23.593  -5.432  -3.223  1.00 87.52      A    O  
ATOM    881  CB  LEU A 122      25.803  -7.120  -1.483  1.00 84.86      A    C  
ATOM    882  CG  LEU A 122      25.977  -8.414  -0.680  1.00 83.62      A    C  
ATOM    883  CD1 LEU A 122      27.054  -8.241   0.377  1.00 80.01      A    C  
ATOM    884  CD2 LEU A 122      24.671  -8.776   0.031  1.00 80.27      A    C  
ATOM    885  N   MET A 123      25.640  -5.325  -4.129  1.00 86.71      A    N  
ATOM    886  CA  MET A 123      25.424  -4.045  -4.812  1.00 87.55      A    C  
ATOM    887  C   MET A 123      24.451  -4.176  -5.978  1.00 88.91      A    C  
ATOM    888  O   MET A 123      23.609  -3.304  -6.168  1.00 88.27      A    O  
ATOM    889  CB  MET A 123      26.765  -3.463  -5.277  1.00 86.42      A    C  
ATOM    890  CG  MET A 123      27.740  -3.139  -4.134  1.00 82.31      A    C  
ATOM    891  SD  MET A 123      27.232  -1.787  -3.018  1.00 77.19      A    S  
ATOM    892  CE  MET A 123      26.175  -2.653  -1.830  1.00 64.41      A    C  
ATOM    893  N   GLN A 124      24.492  -5.280  -6.718  1.00 88.90      A    N  
ATOM    894  CA  GLN A 124      23.500  -5.570  -7.756  1.00 88.73      A    C  
ATOM    895  C   GLN A 124      22.100  -5.768  -7.163  1.00 89.78      A    C  
ATOM    896  O   GLN A 124      21.126  -5.225  -7.687  1.00 89.44      A    O  
ATOM    897  CB  GLN A 124      23.903  -6.817  -8.550  1.00 87.85      A    C  
ATOM    898  CG  GLN A 124      25.147  -6.578  -9.422  1.00 79.70      A    C  
ATOM    899  CD  GLN A 124      25.493  -7.800 -10.270  1.00 73.18      A    C  
ATOM    900  NE2 GLN A 124      26.558  -7.758 -11.040  1.00 60.21      A    N  
ATOM    901  OE1 GLN A 124      24.809  -8.809 -10.278  1.00 62.73      A    O  
ATOM    902  N   ALA A 125      21.986  -6.479  -6.050  1.00 89.94      A    N  
ATOM    903  CA  ALA A 125      20.717  -6.652  -5.352  1.00 89.62      A    C  
ATOM    904  C   ALA A 125      20.175  -5.316  -4.816  1.00 91.10      A    C  
ATOM    905  O   ALA A 125      18.979  -5.041  -4.945  1.00 90.91      A    O  
ATOM    906  CB  ALA A 125      20.906  -7.693  -4.245  1.00 88.37      A    C  
ATOM    907  N   TYR A 126      21.049  -4.458  -4.286  1.00 88.48      A    N  
ATOM    908  CA  TYR A 126      20.682  -3.097  -3.883  1.00 90.17      A    C  
ATOM    909  C   TYR A 126      20.116  -2.305  -5.057  1.00 90.61      A    C  
ATOM    910  O   TYR A 126      19.010  -1.759  -4.966  1.00 90.29      A    O  
ATOM    911  CB  TYR A 126      21.898  -2.394  -3.269  1.00 90.87      A    C  
ATOM    912  CG  TYR A 126      21.596  -1.032  -2.659  1.00 92.34      A    C  
ATOM    913  CD1 TYR A 126      21.398   0.095  -3.487  1.00 90.48      A    C  
ATOM    914  CD2 TYR A 126      21.501  -0.889  -1.261  1.00 90.71      A    C  
ATOM    915  CE1 TYR A 126      21.086   1.340  -2.927  1.00 89.65      A    C  
ATOM    916  CE2 TYR A 126      21.197   0.363  -0.696  1.00 89.62      A    C  
ATOM    917  CZ  TYR A 126      20.979   1.475  -1.533  1.00 90.29      A    C  
ATOM    918  OH  TYR A 126      20.661   2.697  -0.985  1.00 88.71      A    O  
ATOM    919  N   ALA A 127      20.804  -2.290  -6.191  1.00 90.87      A    N  
ATOM    920  CA  ALA A 127      20.358  -1.602  -7.395  1.00 90.65      A    C  
ATOM    921  C   ALA A 127      19.010  -2.132  -7.905  1.00 91.14      A    C  
ATOM    922  O   ALA A 127      18.143  -1.341  -8.285  1.00 90.72      A    O  
ATOM    923  CB  ALA A 127      21.454  -1.718  -8.457  1.00 90.12      A    C  
ATOM    924  N   ALA A 128      18.784  -3.443  -7.844  1.00 91.25      A    N  
ATOM    925  CA  ALA A 128      17.523  -4.056  -8.258  1.00 90.79      A    C  
ATOM    926  C   ALA A 128      16.336  -3.625  -7.369  1.00 91.86      A    C  
ATOM    927  O   ALA A 128      15.264  -3.321  -7.881  1.00 91.27      A    O  
ATOM    928  CB  ALA A 128      17.697  -5.583  -8.263  1.00 89.56      A    C  
ATOM    929  N   HIS A 129      16.534  -3.547  -6.055  1.00 91.17      A    N  
ATOM    930  CA  HIS A 129      15.508  -3.053  -5.136  1.00 91.47      A    C  
ATOM    931  C   HIS A 129      15.212  -1.566  -5.346  1.00 92.06      A    C  
ATOM    932  O   HIS A 129      14.045  -1.184  -5.397  1.00 90.92      A    O  
ATOM    933  CB  HIS A 129      15.911  -3.332  -3.682  1.00 90.88      A    C  
ATOM    934  CG  HIS A 129      15.546  -4.706  -3.210  1.00 90.99      A    C  
ATOM    935  CD2 HIS A 129      16.351  -5.815  -3.124  1.00 83.39      A    C  
ATOM    936  ND1 HIS A 129      14.298  -5.098  -2.751  1.00 82.62      A    N  
ATOM    937  CE1 HIS A 129      14.359  -6.392  -2.406  1.00 84.48      A    C  
ATOM    938  NE2 HIS A 129      15.592  -6.862  -2.620  1.00 85.91      A    N  
ATOM    939  N   ASP A 130      16.227  -0.727  -5.514  1.00 91.66      A    N  
ATOM    940  CA  ASP A 130      16.078   0.706  -5.775  1.00 91.82      A    C  
ATOM    941  C   ASP A 130      15.360   0.970  -7.112  1.00 92.33      A    C  
ATOM    942  O   ASP A 130      14.419   1.762  -7.189  1.00 91.75      A    O  
ATOM    943  CB  ASP A 130      17.461   1.372  -5.748  1.00 91.62      A    C  
ATOM    944  CG  ASP A 130      17.358   2.885  -5.933  1.00 91.17      A    C  
ATOM    945  OD1 ASP A 130      17.048   3.588  -4.937  1.00 85.04      A    O  
ATOM    946  OD2 ASP A 130      17.620   3.378  -7.051  1.00 84.71      A    O1-
ATOM    947  N   GLU A 131      15.729   0.240  -8.156  1.00 92.05      A    N  
ATOM    948  CA  GLU A 131      15.091   0.350  -9.458  1.00 91.44      A    C  
ATOM    949  C   GLU A 131      13.609  -0.034  -9.399  1.00 92.04      A    C  
ATOM    950  O   GLU A 131      12.765   0.691  -9.934  1.00 91.36      A    O  
ATOM    951  CB  GLU A 131      15.844  -0.490 -10.497  1.00 90.51      A    C  
ATOM    952  CG  GLU A 131      15.204  -0.305 -11.881  1.00 81.91      A    C  
ATOM    953  CD  GLU A 131      16.025  -0.859 -13.047  1.00 75.41      A    C  
ATOM    954  OE1 GLU A 131      15.681  -0.454 -14.185  1.00 66.12      A    O  
ATOM    955  OE2 GLU A 131      16.987  -1.607 -12.829  1.00 67.43      A    O1-
ATOM    956  N   LEU A 132      13.271  -1.129  -8.719  1.00 90.73      A    N  
ATOM    957  CA  LEU A 132      11.887  -1.555  -8.561  1.00 90.70      A    C  
ATOM    958  C   LEU A 132      11.067  -0.531  -7.770  1.00 91.64      A    C  
ATOM    959  O   LEU A 132       9.962  -0.173  -8.180  1.00 90.86      A    O  
ATOM    960  CB  LEU A 132      11.885  -2.970  -7.942  1.00 89.20      A    C  
ATOM    961  CG  LEU A 132      10.532  -3.699  -8.059  1.00 82.97      A    C  
ATOM    962  CD1 LEU A 132      10.739  -5.201  -7.884  1.00 75.25      A    C  
ATOM    963  CD2 LEU A 132       9.512  -3.259  -7.015  1.00 75.59      A    C  
ATOM    964  N   ALA A 133      11.621   0.013  -6.695  1.00 91.77      A    N  
ATOM    965  CA  ALA A 133      10.971   1.039  -5.885  1.00 91.71      A    C  
ATOM    966  C   ALA A 133      10.624   2.292  -6.707  1.00 92.35      A    C  
ATOM    967  O   ALA A 133       9.513   2.817  -6.604  1.00 91.47      A    O  
ATOM    968  CB  ALA A 133      11.885   1.379  -4.702  1.00 91.65      A    C  
ATOM    969  N   HIS A 134      11.522   2.742  -7.567  1.00 92.78      A    N  
ATOM    970  CA  HIS A 134      11.322   3.967  -8.345  1.00 92.10      A    C  
ATOM    971  C   HIS A 134      10.614   3.753  -9.688  1.00 91.92      A    C  
ATOM    972  O   HIS A 134       9.730   4.527 -10.038  1.00 89.16      A    O  
ATOM    973  CB  HIS A 134      12.669   4.655  -8.548  1.00 91.39      A    C  
ATOM    974  CG  HIS A 134      13.127   5.395  -7.325  1.00 91.74      A    C  
ATOM    975  CD2 HIS A 134      13.956   4.935  -6.346  1.00 80.88      A    C  
ATOM    976  ND1 HIS A 134      12.754   6.685  -6.994  1.00 79.49      A    N  
ATOM    977  CE1 HIS A 134      13.358   6.993  -5.839  1.00 82.99      A    C  
ATOM    978  NE2 HIS A 134      14.095   5.958  -5.421  1.00 85.33      A    N  
ATOM    979  N   ARG A 135      10.995   2.736 -10.463  1.00 91.90      A    N  
ATOM    980  CA  ARG A 135      10.468   2.534 -11.824  1.00 90.73      A    C  
ATOM    981  C   ARG A 135       9.149   1.784 -11.850  1.00 90.93      A    C  
ATOM    982  O   ARG A 135       8.388   1.992 -12.778  1.00 88.30      A    O  
ATOM    983  CB  ARG A 135      11.477   1.801 -12.719  1.00 89.19      A    C  
ATOM    984  CG  ARG A 135      12.689   2.677 -13.086  1.00 79.88      A    C  
ATOM    985  CD  ARG A 135      13.489   2.008 -14.196  1.00 73.57      A    C  
ATOM    986  NE  ARG A 135      14.568   2.891 -14.699  1.00 63.89      A    N  
ATOM    987  CZ  ARG A 135      15.467   2.546 -15.617  1.00 57.06      A    C  
ATOM    988  NH1 ARG A 135      15.473   1.364 -16.153  1.00 51.35      A    N1+
ATOM    989  NH2 ARG A 135      16.373   3.384 -16.007  1.00 49.09      A    N  
ATOM    990  N   VAL A 136       8.889   0.948 -10.874  1.00 91.53      A    N  
ATOM    991  CA  VAL A 136       7.670   0.135 -10.844  1.00 90.69      A    C  
ATOM    992  C   VAL A 136       6.694   0.697  -9.825  1.00 91.70      A    C  
ATOM    993  O   VAL A 136       5.610   1.150 -10.194  1.00 90.88      A    O  
ATOM    994  CB  VAL A 136       7.985  -1.359 -10.619  1.00 89.07      A    C  
ATOM    995  CG1 VAL A 136       6.714  -2.194 -10.578  1.00 82.79      A    C  
ATOM    996  CG2 VAL A 136       8.902  -1.894 -11.723  1.00 83.79      A    C  
ATOM    997  N   LEU A 137       7.059   0.714  -8.553  1.00 92.53      A    N  
ATOM    998  CA  LEU A 137       6.109   1.020  -7.489  1.00 92.71      A    C  
ATOM    999  C   LEU A 137       5.707   2.494  -7.445  1.00 93.07      A    C  
ATOM   1000  O   LEU A 137       4.524   2.790  -7.353  1.00 92.40      A    O  
ATOM   1001  CB  LEU A 137       6.664   0.570  -6.123  1.00 92.54      A    C  
ATOM   1002  CG  LEU A 137       6.896  -0.939  -5.995  1.00 91.76      A    C  
ATOM   1003  CD1 LEU A 137       7.425  -1.240  -4.597  1.00 88.52      A    C  
ATOM   1004  CD2 LEU A 137       5.605  -1.737  -6.185  1.00 87.39      A    C  
ATOM   1005  N   GLN A 138       6.648   3.417  -7.542  1.00 93.77      A    N  
ATOM   1006  CA  GLN A 138       6.332   4.842  -7.562  1.00 93.56      A    C  
ATOM   1007  C   GLN A 138       5.481   5.207  -8.781  1.00 93.84      A    C  
ATOM   1008  O   GLN A 138       4.474   5.892  -8.645  1.00 92.81      A    O  
ATOM   1009  CB  GLN A 138       7.619   5.676  -7.506  1.00 92.67      A    C  
ATOM   1010  CG  GLN A 138       7.307   7.170  -7.325  1.00 87.34      A    C  
ATOM   1011  CD  GLN A 138       8.583   8.008  -7.332  1.00 84.13      A    C  
ATOM   1012  NE2 GLN A 138       8.930   8.587  -8.451  1.00 71.32      A    N  
ATOM   1013  OE1 GLN A 138       9.274   8.152  -6.341  1.00 74.63      A    O  
ATOM   1014  N   GLN A 139       5.825   4.710  -9.969  1.00 92.77      A    N  
ATOM   1015  CA  GLN A 139       5.051   4.972 -11.182  1.00 91.44      A    C  
ATOM   1016  C   GLN A 139       3.647   4.358 -11.109  1.00 91.93      A    C  
ATOM   1017  O   GLN A 139       2.686   4.973 -11.568  1.00 90.96      A    O  
ATOM   1018  CB  GLN A 139       5.778   4.432 -12.415  1.00 90.39      A    C  
ATOM   1019  CG  GLN A 139       7.062   5.212 -12.727  1.00 82.21      A    C  
ATOM   1020  CD  GLN A 139       7.715   4.766 -14.035  1.00 74.56      A    C  
ATOM   1021  NE2 GLN A 139       8.853   5.322 -14.380  1.00 62.62      A    N  
ATOM   1022  OE1 GLN A 139       7.218   3.929 -14.776  1.00 66.01      A    O  
ATOM   1023  N   ALA A 140       3.515   3.183 -10.512  1.00 93.19      A    N  
ATOM   1024  CA  ALA A 140       2.219   2.565 -10.283  1.00 92.75      A    C  
ATOM   1025  C   ALA A 140       1.357   3.390  -9.315  1.00 93.41      A    C  
ATOM   1026  O   ALA A 140       0.184   3.612  -9.597  1.00 92.80      A    O  
ATOM   1027  CB  ALA A 140       2.427   1.135  -9.779  1.00 92.33      A    C  
ATOM   1028  N   ALA A 141       1.928   3.901  -8.230  1.00 93.09      A    N  
ATOM   1029  CA  ALA A 141       1.234   4.776  -7.292  1.00 93.19      A    C  
ATOM   1030  C   ALA A 141       0.804   6.095  -7.952  1.00 93.40      A    C  
ATOM   1031  O   ALA A 141      -0.348   6.505  -7.807  1.00 92.77      A    O  
ATOM   1032  CB  ALA A 141       2.145   5.033  -6.082  1.00 93.24      A    C  
ATOM   1033  N   ASP A 142       1.678   6.726  -8.732  1.00 93.82      A    N  
ATOM   1034  CA  ASP A 142       1.391   7.972  -9.445  1.00 93.29      A    C  
ATOM   1035  C   ASP A 142       0.270   7.778 -10.486  1.00 93.17      A    C  
ATOM   1036  O   ASP A 142      -0.659   8.581 -10.579  1.00 92.24      A    O  
ATOM   1037  CB  ASP A 142       2.678   8.502 -10.115  1.00 92.75      A    C  
ATOM   1038  CG  ASP A 142       3.732   9.053  -9.140  1.00 91.68      A    C  
ATOM   1039  OD1 ASP A 142       3.404   9.406  -7.986  1.00 88.01      A    O  
ATOM   1040  OD2 ASP A 142       4.901   9.261  -9.547  1.00 88.07      A    O1-
ATOM   1041  N   THR A 143       0.304   6.672 -11.222  1.00 92.99      A    N  
ATOM   1042  CA  THR A 143      -0.741   6.306 -12.188  1.00 91.84      A    C  
ATOM   1043  C   THR A 143      -2.070   6.023 -11.486  1.00 92.19      A    C  
ATOM   1044  O   THR A 143      -3.109   6.533 -11.905  1.00 91.06      A    O  
ATOM   1045  CB  THR A 143      -0.313   5.084 -13.009  1.00 90.61      A    C  
ATOM   1046  CG2 THR A 143      -1.331   4.707 -14.085  1.00 77.81      A    C  
ATOM   1047  OG1 THR A 143       0.901   5.351 -13.672  1.00 80.27      A    O  
ATOM   1048  N   LEU A 144      -2.042   5.280 -10.394  1.00 92.31      A    N  
ATOM   1049  CA  LEU A 144      -3.224   4.972  -9.596  1.00 91.94      A    C  
ATOM   1050  C   LEU A 144      -3.877   6.245  -9.050  1.00 92.47      A    C  
ATOM   1051  O   LEU A 144      -5.083   6.413  -9.182  1.00 91.47      A    O  
ATOM   1052  CB  LEU A 144      -2.812   4.019  -8.467  1.00 91.06      A    C  
ATOM   1053  CG  LEU A 144      -3.962   3.606  -7.545  1.00 87.89      A    C  
ATOM   1054  CD1 LEU A 144      -4.974   2.714  -8.261  1.00 83.59      A    C  
ATOM   1055  CD2 LEU A 144      -3.382   2.845  -6.355  1.00 82.65      A    C  
ATOM   1056  N   ALA A 145      -3.098   7.152  -8.461  1.00 92.94      A    N  
ATOM   1057  CA  ALA A 145      -3.603   8.404  -7.909  1.00 92.79      A    C  
ATOM   1058  C   ALA A 145      -4.239   9.296  -8.982  1.00 92.80      A    C  
ATOM   1059  O   ALA A 145      -5.279   9.914  -8.735  1.00 91.45      A    O  
ATOM   1060  CB  ALA A 145      -2.449   9.116  -7.199  1.00 92.56      A    C  
ATOM   1061  N   ARG A 146      -3.666   9.329 -10.190  1.00 92.13      A    N  
ATOM   1062  CA  ARG A 146      -4.191  10.088 -11.330  1.00 91.27      A    C  
ATOM   1063  C   ARG A 146      -5.493   9.501 -11.871  1.00 91.58      A    C  
ATOM   1064  O   ARG A 146      -6.436  10.243 -12.133  1.00 90.42      A    O  
ATOM   1065  CB  ARG A 146      -3.098  10.133 -12.415  1.00 90.20      A    C  
ATOM   1066  CG  ARG A 146      -3.478  11.034 -13.597  1.00 83.65      A    C  
ATOM   1067  CD  ARG A 146      -2.451  10.903 -14.721  1.00 81.09      A    C  
ATOM   1068  NE  ARG A 146      -2.488   9.549 -15.290  1.00 75.03      A    N  
ATOM   1069  CZ  ARG A 146      -1.485   8.827 -15.755  1.00 69.01      A    C  
ATOM   1070  NH1 ARG A 146      -0.276   9.310 -15.858  1.00 62.11      A    N1+
ATOM   1071  NH2 ARG A 146      -1.713   7.606 -16.118  1.00 64.86      A    N  
ATOM   1072  N   ASP A 147      -5.567   8.185 -12.014  1.00 91.80      A    N  
ATOM   1073  CA  ASP A 147      -6.627   7.512 -12.783  1.00 91.05      A    C  
ATOM   1074  C   ASP A 147      -7.780   6.986 -11.909  1.00 91.87      A    C  
ATOM   1075  O   ASP A 147      -8.846   6.649 -12.424  1.00 90.48      A    O  
ATOM   1076  CB  ASP A 147      -6.001   6.401 -13.651  1.00 89.24      A    C  
ATOM   1077  CG  ASP A 147      -4.968   6.896 -14.676  1.00 85.19      A    C  
ATOM   1078  OD1 ASP A 147      -4.864   8.117 -14.942  1.00 81.03      A    O  
ATOM   1079  OD2 ASP A 147      -4.213   6.056 -15.229  1.00 80.45      A    O1-
ATOM   1080  N   ALA A 148      -7.632   6.940 -10.577  1.00 92.85      A    N  
ATOM   1081  CA  ALA A 148      -8.628   6.387  -9.662  1.00 92.62      A    C  
ATOM   1082  C   ALA A 148     -10.001   7.070  -9.776  1.00 93.22      A    C  
ATOM   1083  O   ALA A 148     -11.023   6.384  -9.816  1.00 92.55      A    O  
ATOM   1084  CB  ALA A 148      -8.107   6.486  -8.221  1.00 91.92      A    C  
ATOM   1085  N   ARG A 149     -10.049   8.399  -9.881  1.00 91.78      A    N  
ATOM   1086  CA  ARG A 149     -11.304   9.150 -10.050  1.00 92.44      A    C  
ATOM   1087  C   ARG A 149     -12.015   8.767 -11.347  1.00 92.86      A    C  
ATOM   1088  O   ARG A 149     -13.200   8.447 -11.331  1.00 91.85      A    O  
ATOM   1089  CB  ARG A 149     -11.021  10.660  -9.976  1.00 91.44      A    C  
ATOM   1090  CG  ARG A 149     -12.326  11.471 -10.081  1.00 86.86      A    C  
ATOM   1091  CD  ARG A 149     -12.036  12.972 -10.048  1.00 84.32      A    C  
ATOM   1092  NE  ARG A 149     -13.281  13.745 -10.174  1.00 76.42      A    N  
ATOM   1093  CZ  ARG A 149     -13.377  15.052 -10.345  1.00 71.07      A    C  
ATOM   1094  NH1 ARG A 149     -12.327  15.823 -10.431  1.00 64.80      A    N1+
ATOM   1095  NH2 ARG A 149     -14.554  15.615 -10.427  1.00 62.06      A    N  
ATOM   1096  N   ALA A 150     -11.299   8.761 -12.464  1.00 92.87      A    N  
ATOM   1097  CA  ALA A 150     -11.855   8.393 -13.764  1.00 92.30      A    C  
ATOM   1098  C   ALA A 150     -12.346   6.941 -13.775  1.00 92.70      A    C  
ATOM   1099  O   ALA A 150     -13.435   6.650 -14.279  1.00 91.72      A    O  
ATOM   1100  CB  ALA A 150     -10.787   8.640 -14.836  1.00 91.35      A    C  
ATOM   1101  N   THR A 151     -11.603   6.027 -13.140  1.00 92.92      A    N  
ATOM   1102  CA  THR A 151     -11.986   4.611 -12.998  1.00 92.25      A    C  
ATOM   1103  C   THR A 151     -13.244   4.449 -12.146  1.00 93.14      A    C  
ATOM   1104  O   THR A 151     -14.126   3.667 -12.504  1.00 92.53      A    O  
ATOM   1105  CB  THR A 151     -10.832   3.809 -12.386  1.00 90.92      A    C  
ATOM   1106  CG2 THR A 151     -11.121   2.308 -12.367  1.00 82.08      A    C  
ATOM   1107  OG1 THR A 151      -9.666   3.979 -13.148  1.00 83.51      A    O  
ATOM   1108  N   ARG A 152     -13.369   5.201 -11.050  1.00 92.03      A    N  
ATOM   1109  CA  ARG A 152     -14.583   5.250 -10.225  1.00 92.63      A    C  
ATOM   1110  C   ARG A 152     -15.785   5.698 -11.048  1.00 93.22      A    C  
ATOM   1111  O   ARG A 152     -16.783   4.986 -11.093  1.00 92.61      A    O  
ATOM   1112  CB  ARG A 152     -14.350   6.204  -9.035  1.00 92.03      A    C  
ATOM   1113  CG  ARG A 152     -15.566   6.324  -8.109  1.00 90.37      A    C  
ATOM   1114  CD  ARG A 152     -15.471   7.570  -7.230  1.00 90.46      A    C  
ATOM   1115  NE  ARG A 152     -15.657   8.781  -8.024  1.00 88.74      A    N  
ATOM   1116  CZ  ARG A 152     -15.451  10.027  -7.637  1.00 91.45      A    C  
ATOM   1117  NH1 ARG A 152     -15.047  10.327  -6.433  1.00 81.01      A    N1+
ATOM   1118  NH2 ARG A 152     -15.660  11.008  -8.462  1.00 83.86      A    N  
ATOM   1119  N   ASP A 153     -15.678   6.821 -11.745  1.00 93.93      A    N  
ATOM   1120  CA  ASP A 153     -16.780   7.403 -12.510  1.00 93.75      A    C  
ATOM   1121  C   ASP A 153     -17.208   6.493 -13.671  1.00 93.87      A    C  
ATOM   1122  O   ASP A 153     -18.397   6.273 -13.894  1.00 93.15      A    O  
ATOM   1123  CB  ASP A 153     -16.382   8.793 -13.027  1.00 93.31      A    C  
ATOM   1124  CG  ASP A 153     -16.181   9.843 -11.925  1.00 92.18      A    C  
ATOM   1125  OD1 ASP A 153     -16.527   9.567 -10.761  1.00 88.43      A    O  
ATOM   1126  OD2 ASP A 153     -15.698  10.942 -12.264  1.00 88.68      A    O1-
ATOM   1127  N   ALA A 154     -16.246   5.894 -14.364  1.00 93.60      A    N  
ATOM   1128  CA  ALA A 154     -16.516   4.930 -15.423  1.00 92.86      A    C  
ATOM   1129  C   ALA A 154     -17.201   3.666 -14.897  1.00 93.22      A    C  
ATOM   1130  O   ALA A 154     -18.133   3.159 -15.517  1.00 92.43      A    O  
ATOM   1131  CB  ALA A 154     -15.198   4.613 -16.130  1.00 91.72      A    C  
ATOM   1132  N   THR A 155     -16.804   3.177 -13.703  1.00 93.09      A    N  
ATOM   1133  CA  THR A 155     -17.434   2.024 -13.064  1.00 92.83      A    C  
ATOM   1134  C   THR A 155     -18.858   2.337 -12.636  1.00 93.46      A    C  
ATOM   1135  O   THR A 155     -19.752   1.532 -12.886  1.00 92.73      A    O  
ATOM   1136  CB  THR A 155     -16.618   1.528 -11.867  1.00 91.99      A    C  
ATOM   1137  CG2 THR A 155     -17.219   0.267 -11.241  1.00 83.56      A    C  
ATOM   1138  OG1 THR A 155     -15.316   1.193 -12.285  1.00 83.66      A    O  
ATOM   1139  N   MET A 156     -19.117   3.504 -12.062  1.00 93.67      A    N  
ATOM   1140  CA  MET A 156     -20.473   3.922 -11.695  1.00 93.71      A    C  
ATOM   1141  C   MET A 156     -21.392   4.010 -12.918  1.00 94.12      A    C  
ATOM   1142  O   MET A 156     -22.513   3.504 -12.872  1.00 93.43      A    O  
ATOM   1143  CB  MET A 156     -20.435   5.275 -10.970  1.00 93.55      A    C  
ATOM   1144  CG  MET A 156     -19.820   5.166  -9.574  1.00 91.86      A    C  
ATOM   1145  SD  MET A 156     -20.053   6.640  -8.546  1.00 91.37      A    S  
ATOM   1146  CE  MET A 156     -19.091   7.879  -9.452  1.00 79.45      A    C  
ATOM   1147  N   ARG A 157     -20.914   4.571 -14.031  1.00 93.78      A    N  
ATOM   1148  CA  ARG A 157     -21.665   4.598 -15.296  1.00 93.04      A    C  
ATOM   1149  C   ARG A 157     -21.912   3.199 -15.845  1.00 92.96      A    C  
ATOM   1150  O   ARG A 157     -23.026   2.915 -16.272  1.00 91.95      A    O  
ATOM   1151  CB  ARG A 157     -20.926   5.457 -16.329  1.00 92.55      A    C  
ATOM   1152  CG  ARG A 157     -20.969   6.959 -15.980  1.00 87.92      A    C  
ATOM   1153  CD  ARG A 157     -20.177   7.770 -17.003  1.00 86.25      A    C  
ATOM   1154  NE  ARG A 157     -19.988   9.162 -16.552  1.00 83.16      A    N  
ATOM   1155  CZ  ARG A 157     -18.839   9.844 -16.484  1.00 79.31      A    C  
ATOM   1156  NH1 ARG A 157     -17.712   9.336 -16.886  1.00 68.42      A    N1+
ATOM   1157  NH2 ARG A 157     -18.827  11.044 -15.990  1.00 75.05      A    N  
ATOM   1158  N   ALA A 158     -20.931   2.310 -15.793  1.00 92.74      A    N  
ATOM   1159  CA  ALA A 158     -21.093   0.929 -16.237  1.00 92.03      A    C  
ATOM   1160  C   ALA A 158     -22.123   0.159 -15.389  1.00 92.55      A    C  
ATOM   1161  O   ALA A 158     -22.931  -0.578 -15.935  1.00 91.66      A    O  
ATOM   1162  CB  ALA A 158     -19.725   0.235 -16.208  1.00 91.06      A    C  
ATOM   1163  N   VAL A 159     -22.117   0.359 -14.063  1.00 92.73      A    N  
ATOM   1164  CA  VAL A 159     -23.110  -0.230 -13.149  1.00 92.80      A    C  
ATOM   1165  C   VAL A 159     -24.510   0.298 -13.446  1.00 93.22      A    C  
ATOM   1166  O   VAL A 159     -25.442  -0.504 -13.536  1.00 92.31      A    O  
ATOM   1167  CB  VAL A 159     -22.732   0.036 -11.687  1.00 92.60      A    C  
ATOM   1168  CG1 VAL A 159     -23.860  -0.291 -10.707  1.00 89.20      A    C  
ATOM   1169  CG2 VAL A 159     -21.526  -0.822 -11.299  1.00 89.70      A    C  
ATOM   1170  N   LEU A 160     -24.678   1.599 -13.632  1.00 93.04      A    N  
ATOM   1171  CA  LEU A 160     -25.965   2.193 -13.981  1.00 92.78      A    C  
ATOM   1172  C   LEU A 160     -26.491   1.602 -15.293  1.00 92.83      A    C  
ATOM   1173  O   LEU A 160     -27.601   1.065 -15.317  1.00 91.87      A    O  
ATOM   1174  CB  LEU A 160     -25.812   3.722 -14.053  1.00 92.62      A    C  
ATOM   1175  CG  LEU A 160     -27.109   4.472 -14.406  1.00 91.52      A    C  
ATOM   1176  CD1 LEU A 160     -28.194   4.303 -13.343  1.00 88.57      A    C  
ATOM   1177  CD2 LEU A 160     -26.810   5.969 -14.552  1.00 87.81      A    C  
ATOM   1178  N   ARG A 161     -25.661   1.579 -16.335  1.00 92.13      A    N  
ATOM   1179  CA  ARG A 161     -25.990   1.039 -17.658  1.00 91.02      A    C  
ATOM   1180  C   ARG A 161     -26.336  -0.459 -17.615  1.00 91.03      A    C  
ATOM   1181  O   ARG A 161     -27.272  -0.896 -18.270  1.00 88.91      A    O  
ATOM   1182  CB  ARG A 161     -24.803   1.336 -18.599  1.00 89.51      A    C  
ATOM   1183  CG  ARG A 161     -25.227   1.232 -20.056  1.00 79.01      A    C  
ATOM   1184  CD  ARG A 161     -24.063   1.535 -21.014  1.00 72.71      A    C  
ATOM   1185  NE  ARG A 161     -23.643   2.950 -20.939  1.00 63.62      A    N  
ATOM   1186  CZ  ARG A 161     -22.575   3.468 -21.540  1.00 55.12      A    C  
ATOM   1187  NH1 ARG A 161     -21.753   2.728 -22.225  1.00 50.56      A    N1+
ATOM   1188  NH2 ARG A 161     -22.332   4.742 -21.445  1.00 49.16      A    N  
ATOM   1189  N   ALA A 162     -25.672  -1.222 -16.775  1.00 91.11      A    N  
ATOM   1190  CA  ALA A 162     -25.946  -2.653 -16.624  1.00 90.56      A    C  
ATOM   1191  C   ALA A 162     -27.349  -2.972 -16.073  1.00 90.90      A    C  
ATOM   1192  O   ALA A 162     -27.809  -4.107 -16.199  1.00 89.20      A    O  
ATOM   1193  CB  ALA A 162     -24.854  -3.257 -15.741  1.00 89.78      A    C  
ATOM   1194  N   HIS A 163     -28.043  -2.008 -15.465  1.00 90.06      A    N  
ATOM   1195  CA  HIS A 163     -29.444  -2.164 -15.044  1.00 89.94      A    C  
ATOM   1196  C   HIS A 163     -30.443  -1.901 -16.175  1.00 89.81      A    C  
ATOM   1197  O   HIS A 163     -31.620  -2.218 -16.024  1.00 87.04      A    O  
ATOM   1198  CB  HIS A 163     -29.747  -1.241 -13.866  1.00 90.26      A    C  
ATOM   1199  CG  HIS A 163     -29.052  -1.634 -12.595  1.00 92.39      A    C  
ATOM   1200  CD2 HIS A 163     -29.612  -2.265 -11.514  1.00 83.62      A    C  
ATOM   1201  ND1 HIS A 163     -27.727  -1.391 -12.278  1.00 82.09      A    N  
ATOM   1202  CE1 HIS A 163     -27.501  -1.856 -11.038  1.00 86.41      A    C  
ATOM   1203  NE2 HIS A 163     -28.624  -2.389 -10.541  1.00 88.38      A    N  
ATOM   1204  N   TYR A 164     -29.986  -1.340 -17.286  1.00 89.33      A    N  
ATOM   1205  CA  TYR A 164     -30.798  -0.980 -18.445  1.00 88.25      A    C  
ATOM   1206  C   TYR A 164     -30.169  -1.547 -19.731  1.00 86.51      A    C  
ATOM   1207  O   TYR A 164     -29.694  -0.790 -20.574  1.00 80.42      A    O  
ATOM   1208  CB  TYR A 164     -30.945   0.541 -18.490  1.00 87.70      A    C  
ATOM   1209  CG  TYR A 164     -31.643   1.126 -17.294  1.00 89.65      A    C  
ATOM   1210  CD1 TYR A 164     -33.042   1.081 -17.194  1.00 87.34      A    C  
ATOM   1211  CD2 TYR A 164     -30.895   1.728 -16.253  1.00 88.03      A    C  
ATOM   1212  CE1 TYR A 164     -33.701   1.656 -16.097  1.00 86.74      A    C  
ATOM   1213  CE2 TYR A 164     -31.544   2.301 -15.155  1.00 87.30      A    C  
ATOM   1214  CZ  TYR A 164     -32.950   2.271 -15.078  1.00 88.33      A    C  
ATOM   1215  OH  TYR A 164     -33.589   2.854 -14.016  1.00 86.81      A    O  
ATOM   1216  N   PRO A 165     -30.132  -2.885 -19.883  1.00 86.09      A    N  
ATOM   1217  CA  PRO A 165     -29.485  -3.506 -21.039  1.00 82.85      A    C  
ATOM   1218  C   PRO A 165     -30.196  -3.211 -22.366  1.00 81.50      A    C  
ATOM   1219  O   PRO A 165     -29.599  -3.344 -23.427  1.00 73.61      A    O  
ATOM   1220  CB  PRO A 165     -29.482  -5.003 -20.724  1.00 79.88      A    C  
ATOM   1221  CG  PRO A 165     -30.700  -5.179 -19.812  1.00 78.78      A    C  
ATOM   1222  CD  PRO A 165     -30.713  -3.881 -19.011  1.00 82.40      A    C  
ATOM   1223  N   GLN A 166     -31.457  -2.833 -22.294  1.00 81.83      A    N  
ATOM   1224  CA  GLN A 166     -32.276  -2.411 -23.423  1.00 77.92      A    C  
ATOM   1225  C   GLN A 166     -32.713  -0.964 -23.169  1.00 75.55      A    C  
ATOM   1226  O   GLN A 166     -33.391  -0.697 -22.177  1.00 66.24      A    O  
ATOM   1227  CB  GLN A 166     -33.495  -3.327 -23.572  1.00 73.52      A    C  
ATOM   1228  CG  GLN A 166     -33.106  -4.774 -23.942  1.00 62.13      A    C  
ATOM   1229  CD  GLN A 166     -34.321  -5.707 -24.029  1.00 55.60      A    C  
ATOM   1230  NE2 GLN A 166     -34.134  -6.936 -24.448  1.00 46.36      A    N  
ATOM   1231  OE1 GLN A 166     -35.438  -5.363 -23.711  1.00 48.32      A    O  
ATOM   1232  N   GLY A 167     -32.325  -0.038 -24.042  1.00 73.18      A    N  
ATOM   1233  CA  GLY A 167     -32.695   1.375 -23.941  1.00 71.34      A    C  
ATOM   1234  C   GLY A 167     -31.866   2.147 -22.908  1.00 72.60      A    C  
ATOM   1235  O   GLY A 167     -32.397   2.662 -21.928  1.00 65.01      A    O  
ATOM   1236  N   ASP A 168     -30.564   2.249 -23.151  1.00 69.56      A    N  
ATOM   1237  CA  ASP A 168     -29.651   3.092 -22.362  1.00 67.38      A    C  
ATOM   1238  C   ASP A 168     -29.799   4.590 -22.665  1.00 70.48      A    C  
ATOM   1239  O   ASP A 168     -29.134   5.430 -22.044  1.00 63.16      A    O  
ATOM   1240  CB  ASP A 168     -28.197   2.651 -22.613  1.00 59.19      A    C  
ATOM   1241  CG  ASP A 168     -27.807   1.327 -21.961  1.00 52.97      A    C  
ATOM   1242  OD1 ASP A 168     -28.510   0.865 -21.035  1.00 48.14      A    O  
ATOM   1243  OD2 ASP A 168     -26.727   0.816 -22.323  1.00 46.41      A    O1-
ATOM   1244  N   ASP A 169     -30.649   4.935 -23.627  1.00 71.98      A    N  
ATOM   1245  CA  ASP A 169     -30.818   6.303 -24.071  1.00 71.44      A    C  
ATOM   1246  C   ASP A 169     -31.443   7.165 -22.972  1.00 74.44      A    C  
ATOM   1247  O   ASP A 169     -32.384   6.792 -22.273  1.00 66.66      A    O  
ATOM   1248  CB  ASP A 169     -31.611   6.355 -25.387  1.00 63.45      A    C  
ATOM   1249  CG  ASP A 169     -30.840   5.729 -26.548  1.00 56.13      A    C  
ATOM   1250  OD1 ASP A 169     -29.585   5.741 -26.498  1.00 49.02      A    O  
ATOM   1251  OD2 ASP A 169     -31.506   5.232 -27.480  1.00 47.28      A    O1-
ATOM   1252  N   GLY A 170     -30.867   8.357 -22.793  1.00 80.58      A    N  
ATOM   1253  CA  GLY A 170     -31.325   9.322 -21.795  1.00 82.94      A    C  
ATOM   1254  C   GLY A 170     -30.876   9.052 -20.353  1.00 86.07      A    C  
ATOM   1255  O   GLY A 170     -31.282   9.787 -19.456  1.00 82.19      A    O  
ATOM   1256  N   LEU A 171     -30.021   8.044 -20.108  1.00 88.22      A    N  
ATOM   1257  CA  LEU A 171     -29.373   7.842 -18.812  1.00 88.89      A    C  
ATOM   1258  C   LEU A 171     -28.170   8.767 -18.640  1.00 90.47      A    C  
ATOM   1259  O   LEU A 171     -27.199   8.720 -19.387  1.00 88.15      A    O  
ATOM   1260  CB  LEU A 171     -28.940   6.370 -18.646  1.00 86.23      A    C  
ATOM   1261  CG  LEU A 171     -30.074   5.470 -18.161  1.00 82.84      A    C  
ATOM   1262  CD1 LEU A 171     -29.712   4.009 -18.429  1.00 77.70      A    C  
ATOM   1263  CD2 LEU A 171     -30.284   5.623 -16.647  1.00 77.52      A    C  
ATOM   1264  N   THR A 172     -28.203   9.565 -17.570  1.00 90.18      A    N  
ATOM   1265  CA  THR A 172     -27.085  10.429 -17.177  1.00 90.13      A    C  
ATOM   1266  C   THR A 172     -26.706  10.200 -15.723  1.00 90.81      A    C  
ATOM   1267  O   THR A 172     -27.551   9.893 -14.878  1.00 89.32      A    O  
ATOM   1268  CB  THR A 172     -27.372  11.912 -17.458  1.00 88.21      A    C  
ATOM   1269  CG2 THR A 172     -27.613  12.190 -18.945  1.00 75.90      A    C  
ATOM   1270  OG1 THR A 172     -28.503  12.360 -16.755  1.00 76.97      A    O  
ATOM   1271  N   LEU A 173     -25.413  10.325 -15.427  1.00 91.47      A    N  
ATOM   1272  CA  LEU A 173     -24.855  10.279 -14.081  1.00 91.59      A    C  
ATOM   1273  C   LEU A 173     -23.945  11.479 -13.889  1.00 91.68      A    C  
ATOM   1274  O   LEU A 173     -22.998  11.682 -14.653  1.00 89.75      A    O  
ATOM   1275  CB  LEU A 173     -24.144   8.939 -13.853  1.00 90.31      A    C  
ATOM   1276  CG  LEU A 173     -23.612   8.734 -12.408  1.00 91.73      A    C  
ATOM   1277  CD1 LEU A 173     -23.538   7.246 -12.093  1.00 86.00      A    C  
ATOM   1278  CD2 LEU A 173     -22.199   9.317 -12.204  1.00 85.12      A    C  
ATOM   1279  N   GLU A 174     -24.224  12.238 -12.839  1.00 92.81      A    N  
ATOM   1280  CA  GLU A 174     -23.508  13.438 -12.463  1.00 92.67      A    C  
ATOM   1281  C   GLU A 174     -23.008  13.316 -11.022  1.00 93.05      A    C  
ATOM   1282  O   GLU A 174     -23.728  12.827 -10.151  1.00 91.40      A    O  
ATOM   1283  CB  GLU A 174     -24.451  14.626 -12.661  1.00 90.80      A    C  
ATOM   1284  CG  GLU A 174     -23.744  15.985 -12.645  1.00 77.48      A    C  
ATOM   1285  CD  GLU A 174     -24.749  17.120 -12.925  1.00 74.86      A    C  
ATOM   1286  OE1 GLU A 174     -24.318  18.161 -13.448  1.00 65.02      A    O  
ATOM   1287  OE2 GLU A 174     -25.955  16.947 -12.609  1.00 69.44      A    O1-
ATOM   1288  N   VAL A 175     -21.773  13.721 -10.762  1.00 92.52      A    N  
ATOM   1289  CA  VAL A 175     -21.209  13.772  -9.406  1.00 91.53      A    C  
ATOM   1290  C   VAL A 175     -21.457  15.172  -8.850  1.00 91.52      A    C  
ATOM   1291  O   VAL A 175     -20.922  16.142  -9.370  1.00 89.43      A    O  
ATOM   1292  CB  VAL A 175     -19.717  13.408  -9.390  1.00 90.38      A    C  
ATOM   1293  CG1 VAL A 175     -19.184  13.382  -7.953  1.00 84.78      A    C  
ATOM   1294  CG2 VAL A 175     -19.466  12.026 -10.015  1.00 86.67      A    C  
ATOM   1295  N   LEU A 176     -22.283  15.271  -7.805  1.00 93.61      A    N  
ATOM   1296  CA  LEU A 176     -22.684  16.541  -7.189  1.00 92.18      A    C  
ATOM   1297  C   LEU A 176     -21.672  17.028  -6.152  1.00 91.90      A    C  
ATOM   1298  O   LEU A 176     -21.363  18.214  -6.084  1.00 87.96      A    O  
ATOM   1299  CB  LEU A 176     -24.047  16.366  -6.498  1.00 90.38      A    C  
ATOM   1300  CG  LEU A 176     -25.222  16.019  -7.424  1.00 87.15      A    C  
ATOM   1301  CD1 LEU A 176     -26.483  15.856  -6.564  1.00 82.36      A    C  
ATOM   1302  CD2 LEU A 176     -25.473  17.124  -8.450  1.00 81.30      A    C  
ATOM   1303  N   ARG A 177     -21.170  16.098  -5.333  1.00 92.01      A    N  
ATOM   1304  CA  ARG A 177     -20.166  16.326  -4.291  1.00 91.51      A    C  
ATOM   1305  C   ARG A 177     -19.118  15.241  -4.410  1.00 92.23      A    C  
ATOM   1306  O   ARG A 177     -19.466  14.084  -4.635  1.00 90.58      A    O  
ATOM   1307  CB  ARG A 177     -20.846  16.327  -2.917  1.00 88.72      A    C  
ATOM   1308  CG  ARG A 177     -19.870  16.674  -1.783  1.00 79.07      A    C  
ATOM   1309  CD  ARG A 177     -20.530  16.622  -0.413  1.00 75.36      A    C  
ATOM   1310  NE  ARG A 177     -20.925  15.243  -0.057  1.00 64.69      A    N  
ATOM   1311  CZ  ARG A 177     -20.887  14.708   1.148  1.00 57.51      A    C  
ATOM   1312  NH1 ARG A 177     -20.513  15.394   2.198  1.00 52.38      A    N1+
ATOM   1313  NH2 ARG A 177     -21.226  13.467   1.325  1.00 49.68      A    N  
ATOM   1314  N   ASP A 178     -17.864  15.610  -4.268  1.00 90.22      A    N  
ATOM   1315  CA  ASP A 178     -16.761  14.673  -4.411  1.00 90.38      A    C  
ATOM   1316  C   ASP A 178     -15.587  15.080  -3.518  1.00 90.55      A    C  
ATOM   1317  O   ASP A 178     -14.926  16.079  -3.790  1.00 86.51      A    O  
ATOM   1318  CB  ASP A 178     -16.347  14.642  -5.898  1.00 87.78      A    C  
ATOM   1319  CG  ASP A 178     -15.383  13.516  -6.234  1.00 88.98      A    C  
ATOM   1320  OD1 ASP A 178     -15.101  12.648  -5.388  1.00 85.06      A    O  
ATOM   1321  OD2 ASP A 178     -14.988  13.406  -7.417  1.00 85.87      A    O1-
ATOM   1322  N   ASP A 179     -15.329  14.290  -2.478  1.00 91.81      A    N  
ATOM   1323  CA  ASP A 179     -14.243  14.523  -1.529  1.00 90.65      A    C  
ATOM   1324  C   ASP A 179     -12.910  13.927  -2.031  1.00 91.42      A    C  
ATOM   1325  O   ASP A 179     -11.857  14.104  -1.418  1.00 88.89      A    O  
ATOM   1326  CB  ASP A 179     -14.630  13.949  -0.145  1.00 88.39      A    C  
ATOM   1327  CG  ASP A 179     -15.989  14.393   0.405  1.00 85.59      A    C  
ATOM   1328  OD1 ASP A 179     -16.480  15.503   0.071  1.00 80.64      A    O  
ATOM   1329  OD2 ASP A 179     -16.627  13.591   1.136  1.00 81.02      A    O1-
ATOM   1330  N   TRP A 180     -12.925  13.212  -3.159  1.00 92.14      A    N  
ATOM   1331  CA  TRP A 180     -11.727  12.586  -3.733  1.00 92.27      A    C  
ATOM   1332  C   TRP A 180     -10.703  13.575  -4.320  1.00 92.58      A    C  
ATOM   1333  O   TRP A 180      -9.506  13.385  -4.093  1.00 89.96      A    O  
ATOM   1334  CB  TRP A 180     -12.133  11.534  -4.771  1.00 91.33      A    C  
ATOM   1335  CG  TRP A 180     -10.970  10.800  -5.361  1.00 92.10      A    C  
ATOM   1336  CD1 TRP A 180     -10.262  11.182  -6.452  1.00 87.99      A    C  
ATOM   1337  CD2 TRP A 180     -10.314   9.620  -4.836  1.00 91.10      A    C  
ATOM   1338  CE2 TRP A 180      -9.204   9.334  -5.667  1.00 89.66      A    C  
ATOM   1339  CE3 TRP A 180     -10.549   8.764  -3.734  1.00 87.18      A    C  
ATOM   1340  NE1 TRP A 180      -9.206  10.297  -6.648  1.00 86.73      A    N  
ATOM   1341  CZ2 TRP A 180      -8.321   8.244  -5.407  1.00 88.23      A    C  
ATOM   1342  CZ3 TRP A 180      -9.689   7.682  -3.482  1.00 83.75      A    C  
ATOM   1343  CH2 TRP A 180      -8.586   7.437  -4.300  1.00 85.32      A    C  
ATOM   1344  N   PRO A 181     -11.105  14.625  -5.080  1.00 91.43      A    N  
ATOM   1345  CA  PRO A 181     -10.161  15.587  -5.619  1.00 89.45      A    C  
ATOM   1346  C   PRO A 181      -9.349  16.266  -4.516  1.00 88.47      A    C  
ATOM   1347  O   PRO A 181      -9.892  16.880  -3.606  1.00 82.07      A    O  
ATOM   1348  CB  PRO A 181     -10.999  16.596  -6.419  1.00 87.50      A    C  
ATOM   1349  CG  PRO A 181     -12.240  15.802  -6.783  1.00 87.28      A    C  
ATOM   1350  CD  PRO A 181     -12.443  14.926  -5.553  1.00 90.92      A    C  
ATOM   1351  N   GLY A 182      -8.031  16.157  -4.590  1.00 90.50      A    N  
ATOM   1352  CA  GLY A 182      -7.120  16.744  -3.610  1.00 90.19      A    C  
ATOM   1353  C   GLY A 182      -6.957  15.950  -2.305  1.00 91.34      A    C  
ATOM   1354  O   GLY A 182      -6.139  16.352  -1.481  1.00 88.17      A    O  
ATOM   1355  N   TYR A 183      -7.656  14.819  -2.127  1.00 92.59      A    N  
ATOM   1356  CA  TYR A 183      -7.494  13.960  -0.951  1.00 92.77      A    C  
ATOM   1357  C   TYR A 183      -6.089  13.353  -0.855  1.00 93.25      A    C  
ATOM   1358  O   TYR A 183      -5.504  13.294   0.224  1.00 92.23      A    O  
ATOM   1359  CB  TYR A 183      -8.553  12.850  -0.956  1.00 92.44      A    C  
ATOM   1360  CG  TYR A 183      -8.447  11.927   0.241  1.00 93.07      A    C  
ATOM   1361  CD1 TYR A 183      -7.899  10.633   0.117  1.00 91.30      A    C  
ATOM   1362  CD2 TYR A 183      -8.844  12.385   1.515  1.00 91.49      A    C  
ATOM   1363  CE1 TYR A 183      -7.762   9.804   1.236  1.00 90.42      A    C  
ATOM   1364  CE2 TYR A 183      -8.705  11.565   2.643  1.00 90.51      A    C  
ATOM   1365  CZ  TYR A 183      -8.161  10.273   2.504  1.00 90.76      A    C  
ATOM   1366  OH  TYR A 183      -8.026   9.469   3.610  1.00 89.24      A    O  
ATOM   1367  N   LEU A 184      -5.532  12.925  -1.985  1.00 92.22      A    N  
ATOM   1368  CA  LEU A 184      -4.184  12.388  -2.057  1.00 92.23      A    C  
ATOM   1369  C   LEU A 184      -3.197  13.512  -2.358  1.00 92.45      A    C  
ATOM   1370  O   LEU A 184      -3.265  14.139  -3.419  1.00 90.97      A    O  
ATOM   1371  CB  LEU A 184      -4.105  11.280  -3.123  1.00 91.29      A    C  
ATOM   1372  CG  LEU A 184      -4.977  10.045  -2.850  1.00 91.15      A    C  
ATOM   1373  CD1 LEU A 184      -4.773   9.028  -3.974  1.00 89.03      A    C  
ATOM   1374  CD2 LEU A 184      -4.624   9.364  -1.527  1.00 88.98      A    C  
ATOM   1375  N   ARG A 185      -2.232  13.731  -1.471  1.00 93.09      A    N  
ATOM   1376  CA  ARG A 185      -1.124  14.665  -1.676  1.00 92.84      A    C  
ATOM   1377  C   ARG A 185       0.177  13.884  -1.820  1.00 93.33      A    C  
ATOM   1378  O   ARG A 185       0.534  13.100  -0.951  1.00 92.28      A    O  
ATOM   1379  CB  ARG A 185      -1.044  15.663  -0.521  1.00 90.70      A    C  
ATOM   1380  CG  ARG A 185      -2.238  16.637  -0.545  1.00 78.64      A    C  
ATOM   1381  CD  ARG A 185      -2.068  17.688   0.548  1.00 75.62      A    C  
ATOM   1382  NE  ARG A 185      -3.171  18.661   0.518  1.00 65.15      A    N  
ATOM   1383  CZ  ARG A 185      -3.340  19.670   1.359  1.00 56.30      A    C  
ATOM   1384  NH1 ARG A 185      -2.503  19.905   2.328  1.00 52.08      A    N1+
ATOM   1385  NH2 ARG A 185      -4.365  20.450   1.227  1.00 46.99      A    N  
ATOM   1386  N   ARG A 186       0.884  14.133  -2.908  1.00 92.92      A    N  
ATOM   1387  CA  ARG A 186       2.196  13.525  -3.140  1.00 93.38      A    C  
ATOM   1388  C   ARG A 186       3.249  14.185  -2.261  1.00 93.18      A    C  
ATOM   1389  O   ARG A 186       3.384  15.404  -2.258  1.00 91.44      A    O  
ATOM   1390  CB  ARG A 186       2.537  13.616  -4.632  1.00 92.70      A    C  
ATOM   1391  CG  ARG A 186       3.685  12.684  -5.046  1.00 90.82      A    C  
ATOM   1392  CD  ARG A 186       3.872  12.767  -6.558  1.00 90.05      A    C  
ATOM   1393  NE  ARG A 186       4.822  11.785  -7.084  1.00 86.02      A    N  
ATOM   1394  CZ  ARG A 186       6.020  12.003  -7.616  1.00 85.07      A    C  
ATOM   1395  NH1 ARG A 186       6.568  13.183  -7.632  1.00 76.51      A    N1+
ATOM   1396  NH2 ARG A 186       6.674  11.022  -8.147  1.00 76.85      A    N  
ATOM   1397  N   VAL A 187       4.019  13.372  -1.551  1.00 94.33      A    N  
ATOM   1398  CA  VAL A 187       5.139  13.807  -0.707  1.00 93.86      A    C  
ATOM   1399  C   VAL A 187       6.418  13.215  -1.280  1.00 94.43      A    C  
ATOM   1400  O   VAL A 187       6.539  11.998  -1.429  1.00 92.70      A    O  
ATOM   1401  CB  VAL A 187       4.947  13.411   0.758  1.00 91.98      A    C  
ATOM   1402  CG1 VAL A 187       6.052  14.020   1.628  1.00 84.38      A    C  
ATOM   1403  CG2 VAL A 187       3.611  13.913   1.296  1.00 85.17      A    C  
ATOM   1404  N   THR A 188       7.375  14.070  -1.609  1.00 92.80      A    N  
ATOM   1405  CA  THR A 188       8.666  13.629  -2.139  1.00 91.86      A    C  
ATOM   1406  C   THR A 188       9.448  12.834  -1.088  1.00 91.12      A    C  
ATOM   1407  O   THR A 188       9.247  13.006   0.119  1.00 85.94      A    O  
ATOM   1408  CB  THR A 188       9.507  14.820  -2.627  1.00 89.94      A    C  
ATOM   1409  CG2 THR A 188       8.833  15.571  -3.772  1.00 76.75      A    C  
ATOM   1410  OG1 THR A 188       9.717  15.723  -1.576  1.00 78.35      A    O  
ATOM   1411  N   GLY A 189      10.375  11.997  -1.525  1.00 89.05      A    N  
ATOM   1412  CA  GLY A 189      11.203  11.193  -0.620  1.00 87.00      A    C  
ATOM   1413  C   GLY A 189      12.040  12.002   0.372  1.00 87.40      A    C  
ATOM   1414  O   GLY A 189      12.300  11.546   1.483  1.00 82.28      A    O  
ATOM   1415  N   THR A 190      12.398  13.238   0.018  1.00 85.06      A    N  
ATOM   1416  CA  THR A 190      13.123  14.177   0.887  1.00 82.87      A    C  
ATOM   1417  C   THR A 190      12.212  14.961   1.841  1.00 83.34      A    C  
ATOM   1418  O   THR A 190      12.704  15.626   2.752  1.00 78.19      A    O  
ATOM   1419  CB  THR A 190      13.935  15.160   0.042  1.00 79.79      A    C  
ATOM   1420  CG2 THR A 190      15.044  14.455  -0.746  1.00 72.28      A    C  
ATOM   1421  OG1 THR A 190      13.097  15.794  -0.909  1.00 74.38      A    O  
ATOM   1422  N   GLY A 191      10.903  14.882   1.667  1.00 82.97      A    N  
ATOM   1423  CA  GLY A 191       9.927  15.557   2.511  1.00 82.84      A    C  
ATOM   1424  C   GLY A 191       9.895  14.988   3.931  1.00 84.01      A    C  
ATOM   1425  O   GLY A 191      10.001  13.785   4.138  1.00 81.32      A    O  
ATOM   1426  N   ALA A 192       9.679  15.856   4.927  1.00 82.62      A    N  
ATOM   1427  CA  ALA A 192       9.658  15.457   6.335  1.00 81.81      A    C  
ATOM   1428  C   ALA A 192       8.558  14.424   6.661  1.00 83.05      A    C  
ATOM   1429  O   ALA A 192       8.756  13.549   7.506  1.00 78.43      A    O  
ATOM   1430  CB  ALA A 192       9.485  16.719   7.188  1.00 77.93      A    C  
ATOM   1431  N   ARG A 193       7.417  14.502   5.975  1.00 85.98      A    N  
ATOM   1432  CA  ARG A 193       6.287  13.557   6.103  1.00 85.68      A    C  
ATOM   1433  C   ARG A 193       6.324  12.429   5.069  1.00 87.24      A    C  
ATOM   1434  O   ARG A 193       5.357  11.705   4.901  1.00 82.29      A    O  
ATOM   1435  CB  ARG A 193       4.958  14.327   6.065  1.00 81.72      A    C  
ATOM   1436  CG  ARG A 193       4.848  15.352   7.218  1.00 74.28      A    C  
ATOM   1437  CD  ARG A 193       3.448  15.969   7.303  1.00 67.80      A    C  
ATOM   1438  NE  ARG A 193       3.145  16.802   6.117  1.00 59.87      A    N  
ATOM   1439  CZ  ARG A 193       1.945  17.232   5.771  1.00 53.54      A    C  
ATOM   1440  NH1 ARG A 193       0.907  17.053   6.528  1.00 49.50      A    N1+
ATOM   1441  NH2 ARG A 193       1.769  17.860   4.640  1.00 45.90      A    N  
ATOM   1442  N   GLY A 194       7.440  12.308   4.350  1.00 88.89      A    N  
ATOM   1443  CA  GLY A 194       7.639  11.269   3.356  1.00 89.58      A    C  
ATOM   1444  C   GLY A 194       7.978   9.897   3.962  1.00 91.51      A    C  
ATOM   1445  O   GLY A 194       7.846   9.655   5.155  1.00 88.82      A    O  
ATOM   1446  N   LEU A 195       8.488   9.009   3.121  1.00 91.64      A    N  
ATOM   1447  CA  LEU A 195       8.799   7.626   3.496  1.00 92.69      A    C  
ATOM   1448  C   LEU A 195       9.896   7.497   4.572  1.00 93.79      A    C  
ATOM   1449  O   LEU A 195      10.012   6.448   5.195  1.00 92.14      A    O  
ATOM   1450  CB  LEU A 195       9.174   6.880   2.204  1.00 91.56      A    C  
ATOM   1451  CG  LEU A 195       9.301   5.356   2.336  1.00 92.10      A    C  
ATOM   1452  CD1 LEU A 195       7.971   4.692   2.714  1.00 89.59      A    C  
ATOM   1453  CD2 LEU A 195       9.763   4.761   1.009  1.00 88.90      A    C  
ATOM   1454  N   ARG A 196      10.693   8.539   4.812  1.00 93.95      A    N  
ATOM   1455  CA  ARG A 196      11.833   8.492   5.742  1.00 93.56      A    C  
ATOM   1456  C   ARG A 196      11.466   7.967   7.130  1.00 93.85      A    C  
ATOM   1457  O   ARG A 196      12.160   7.093   7.639  1.00 92.74      A    O  
ATOM   1458  CB  ARG A 196      12.465   9.895   5.856  1.00 92.17      A    C  
ATOM   1459  CG  ARG A 196      13.651   9.918   6.841  1.00 88.55      A    C  
ATOM   1460  CD  ARG A 196      14.294  11.314   6.923  1.00 87.24      A    C  
ATOM   1461  NE  ARG A 196      14.969  11.678   5.668  1.00 83.32      A    N  
ATOM   1462  CZ  ARG A 196      16.174  11.286   5.266  1.00 82.01      A    C  
ATOM   1463  NH1 ARG A 196      16.956  10.541   5.991  1.00 70.67      A    N1+
ATOM   1464  NH2 ARG A 196      16.617  11.648   4.100  1.00 74.71      A    N  
ATOM   1465  N   GLY A 197      10.407   8.492   7.722  1.00 93.07      A    N  
ATOM   1466  CA  GLY A 197       9.981   8.077   9.061  1.00 93.07      A    C  
ATOM   1467  C   GLY A 197       9.586   6.603   9.106  1.00 94.17      A    C  
ATOM   1468  O   GLY A 197      10.024   5.870   9.995  1.00 93.15      A    O  
ATOM   1469  N   TRP A 198       8.849   6.146   8.093  1.00 94.69      A    N  
ATOM   1470  CA  TRP A 198       8.495   4.737   7.938  1.00 95.08      A    C  
ATOM   1471  C   TRP A 198       9.724   3.850   7.753  1.00 95.43      A    C  
ATOM   1472  O   TRP A 198       9.879   2.864   8.472  1.00 94.30      A    O  
ATOM   1473  CB  TRP A 198       7.538   4.581   6.749  1.00 94.57      A    C  
ATOM   1474  CG  TRP A 198       6.099   4.737   7.117  1.00 94.10      A    C  
ATOM   1475  CD1 TRP A 198       5.375   5.868   7.083  1.00 90.60      A    C  
ATOM   1476  CD2 TRP A 198       5.205   3.681   7.603  1.00 92.98      A    C  
ATOM   1477  CE2 TRP A 198       3.933   4.275   7.839  1.00 92.16      A    C  
ATOM   1478  CE3 TRP A 198       5.359   2.307   7.855  1.00 90.22      A    C  
ATOM   1479  NE1 TRP A 198       4.076   5.603   7.508  1.00 90.56      A    N  
ATOM   1480  CZ2 TRP A 198       2.841   3.517   8.327  1.00 90.94      A    C  
ATOM   1481  CZ3 TRP A 198       4.267   1.556   8.339  1.00 88.81      A    C  
ATOM   1482  CH2 TRP A 198       3.025   2.156   8.572  1.00 89.27      A    C  
ATOM   1483  N   ALA A 199      10.631   4.211   6.859  1.00 94.95      A    N  
ATOM   1484  CA  ALA A 199      11.838   3.449   6.583  1.00 94.61      A    C  
ATOM   1485  C   ALA A 199      12.737   3.320   7.823  1.00 94.97      A    C  
ATOM   1486  O   ALA A 199      13.189   2.224   8.156  1.00 94.04      A    O  
ATOM   1487  CB  ALA A 199      12.576   4.133   5.420  1.00 94.36      A    C  
ATOM   1488  N   GLN A 200      12.936   4.412   8.550  1.00 95.19      A    N  
ATOM   1489  CA  GLN A 200      13.737   4.415   9.775  1.00 94.75      A    C  
ATOM   1490  C   GLN A 200      13.074   3.610  10.900  1.00 94.92      A    C  
ATOM   1491  O   GLN A 200      13.751   2.850  11.592  1.00 93.89      A    O  
ATOM   1492  CB  GLN A 200      13.977   5.854  10.240  1.00 93.81      A    C  
ATOM   1493  CG  GLN A 200      14.996   6.566   9.341  1.00 89.49      A    C  
ATOM   1494  CD  GLN A 200      15.239   8.021   9.755  1.00 88.08      A    C  
ATOM   1495  NE2 GLN A 200      16.455   8.508   9.623  1.00 76.02      A    N  
ATOM   1496  OE1 GLN A 200      14.368   8.749  10.190  1.00 78.04      A    O  
ATOM   1497  N   ARG A 201      11.756   3.752  11.076  1.00 94.82      A    N  
ATOM   1498  CA  ARG A 201      11.022   2.995  12.093  1.00 94.75      A    C  
ATOM   1499  C   ARG A 201      11.016   1.506  11.778  1.00 94.99      A    C  
ATOM   1500  O   ARG A 201      11.263   0.719  12.681  1.00 94.06      A    O  
ATOM   1501  CB  ARG A 201       9.601   3.556  12.230  1.00 94.01      A    C  
ATOM   1502  CG  ARG A 201       8.779   2.882  13.339  1.00 89.11      A    C  
ATOM   1503  CD  ARG A 201       9.282   3.182  14.753  1.00 85.64      A    C  
ATOM   1504  NE  ARG A 201       9.123   4.617  15.068  1.00 80.15      A    N  
ATOM   1505  CZ  ARG A 201       9.126   5.159  16.286  1.00 75.01      A    C  
ATOM   1506  NH1 ARG A 201       9.330   4.448  17.352  1.00 65.40      A    N1+
ATOM   1507  NH2 ARG A 201       8.911   6.436  16.420  1.00 69.03      A    N  
ATOM   1508  N   ALA A 202      10.798   1.136  10.524  1.00 95.13      A    N  
ATOM   1509  CA  ALA A 202      10.832  -0.252  10.088  1.00 95.01      A    C  
ATOM   1510  C   ALA A 202      12.226  -0.867  10.269  1.00 95.27      A    C  
ATOM   1511  O   ALA A 202      12.337  -1.966  10.804  1.00 94.14      A    O  
ATOM   1512  CB  ALA A 202      10.366  -0.334   8.633  1.00 94.93      A    C  
ATOM   1513  N   ALA A 203      13.287  -0.140   9.936  1.00 95.41      A    N  
ATOM   1514  CA  ALA A 203      14.654  -0.581  10.191  1.00 94.91      A    C  
ATOM   1515  C   ALA A 203      14.916  -0.829  11.689  1.00 94.79      A    C  
ATOM   1516  O   ALA A 203      15.679  -1.728  12.040  1.00 93.11      A    O  
ATOM   1517  CB  ALA A 203      15.616   0.460   9.618  1.00 94.56      A    C  
ATOM   1518  N   GLY A 204      14.239  -0.093  12.577  1.00 94.96      A    N  
ATOM   1519  CA  GLY A 204      14.314  -0.285  14.020  1.00 94.33      A    C  
ATOM   1520  C   GLY A 204      13.810  -1.644  14.526  1.00 94.42      A    C  
ATOM   1521  O   GLY A 204      14.156  -2.026  15.638  1.00 92.75      A    O  
ATOM   1522  N   TYR A 205      13.037  -2.387  13.723  1.00 94.18      A    N  
ATOM   1523  CA  TYR A 205      12.583  -3.737  14.067  1.00 93.49      A    C  
ATOM   1524  C   TYR A 205      13.665  -4.811  13.887  1.00 92.74      A    C  
ATOM   1525  O   TYR A 205      13.490  -5.934  14.365  1.00 89.43      A    O  
ATOM   1526  CB  TYR A 205      11.362  -4.107  13.219  1.00 93.27      A    C  
ATOM   1527  CG  TYR A 205      10.053  -3.489  13.663  1.00 94.01      A    C  
ATOM   1528  CD1 TYR A 205       9.084  -4.292  14.296  1.00 91.49      A    C  
ATOM   1529  CD2 TYR A 205       9.778  -2.132  13.431  1.00 91.55      A    C  
ATOM   1530  CE1 TYR A 205       7.859  -3.747  14.689  1.00 90.64      A    C  
ATOM   1531  CE2 TYR A 205       8.547  -1.577  13.830  1.00 90.98      A    C  
ATOM   1532  CZ  TYR A 205       7.585  -2.385  14.453  1.00 91.76      A    C  
ATOM   1533  OH  TYR A 205       6.382  -1.853  14.835  1.00 90.13      A    O  
ATOM   1534  N   PHE A 206      14.749  -4.503  13.184  1.00 92.87      A    N  
ATOM   1535  CA  PHE A 206      15.751  -5.481  12.788  1.00 92.19      A    C  
ATOM   1536  C   PHE A 206      17.022  -5.344  13.611  1.00 91.64      A    C  
ATOM   1537  O   PHE A 206      17.725  -4.331  13.541  1.00 89.15      A    O  
ATOM   1538  CB  PHE A 206      16.042  -5.341  11.297  1.00 91.95      A    C  
ATOM   1539  CG  PHE A 206      14.852  -5.684  10.433  1.00 92.90      A    C  
ATOM   1540  CD1 PHE A 206      14.655  -6.996   9.984  1.00 91.05      A    C  
ATOM   1541  CD2 PHE A 206      13.919  -4.687  10.096  1.00 91.09      A    C  
ATOM   1542  CE1 PHE A 206      13.541  -7.318   9.207  1.00 90.05      A    C  
ATOM   1543  CE2 PHE A 206      12.794  -5.006   9.320  1.00 90.61      A    C  
ATOM   1544  CZ  PHE A 206      12.600  -6.324   8.876  1.00 91.23      A    C  
ATOM   1545  N   ASP A 207      17.371  -6.392  14.335  1.00 90.26      A    N  
ATOM   1546  CA  ASP A 207      18.570  -6.417  15.177  1.00 88.84      A    C  
ATOM   1547  C   ASP A 207      19.858  -6.229  14.372  1.00 88.72      A    C  
ATOM   1548  O   ASP A 207      20.793  -5.582  14.834  1.00 86.70      A    O  
ATOM   1549  CB  ASP A 207      18.640  -7.751  15.922  1.00 87.31      A    C  
ATOM   1550  CG  ASP A 207      17.537  -7.909  16.966  1.00 83.14      A    C  
ATOM   1551  OD1 ASP A 207      17.144  -6.868  17.547  1.00 78.72      A    O  
ATOM   1552  OD2 ASP A 207      17.138  -9.071  17.185  1.00 77.01      A    O1-
ATOM   1553  N   PHE A 208      19.892  -6.755  13.149  1.00 89.40      A    N  
ATOM   1554  CA  PHE A 208      21.030  -6.641  12.252  1.00 88.47      A    C  
ATOM   1555  C   PHE A 208      21.348  -5.199  11.848  1.00 89.03      A    C  
ATOM   1556  O   PHE A 208      22.511  -4.863  11.611  1.00 87.73      A    O  
ATOM   1557  CB  PHE A 208      20.768  -7.496  11.003  1.00 86.82      A    C  
ATOM   1558  CG  PHE A 208      21.936  -7.511  10.050  1.00 85.33      A    C  
ATOM   1559  CD1 PHE A 208      21.842  -6.886   8.788  1.00 83.22      A    C  
ATOM   1560  CD2 PHE A 208      23.147  -8.093  10.442  1.00 82.22      A    C  
ATOM   1561  CE1 PHE A 208      22.946  -6.855   7.929  1.00 80.93      A    C  
ATOM   1562  CE2 PHE A 208      24.257  -8.057   9.584  1.00 80.29      A    C  
ATOM   1563  CZ  PHE A 208      24.162  -7.437   8.330  1.00 80.64      A    C  
ATOM   1564  N   LEU A 209      20.326  -4.322  11.810  1.00 90.05      A    N  
ATOM   1565  CA  LEU A 209      20.465  -2.919  11.417  1.00 91.10      A    C  
ATOM   1566  C   LEU A 209      20.812  -1.997  12.589  1.00 91.81      A    C  
ATOM   1567  O   LEU A 209      21.088  -0.815  12.379  1.00 90.87      A    O  
ATOM   1568  CB  LEU A 209      19.178  -2.462  10.714  1.00 91.13      A    C  
ATOM   1569  CG  LEU A 209      18.789  -3.288   9.478  1.00 91.22      A    C  
ATOM   1570  CD1 LEU A 209      17.525  -2.689   8.851  1.00 89.84      A    C  
ATOM   1571  CD2 LEU A 209      19.893  -3.308   8.420  1.00 89.33      A    C  
ATOM   1572  N   GLN A 210      20.806  -2.511  13.814  1.00 91.02      A    N  
ATOM   1573  CA  GLN A 210      21.130  -1.716  14.994  1.00 91.63      A    C  
ATOM   1574  C   GLN A 210      22.641  -1.490  15.121  1.00 92.16      A    C  
ATOM   1575  O   GLN A 210      23.433  -2.245  14.543  1.00 91.64      A    O  
ATOM   1576  CB  GLN A 210      20.546  -2.361  16.265  1.00 91.72      A    C  
ATOM   1577  CG  GLN A 210      19.025  -2.576  16.212  1.00 90.40      A    C  
ATOM   1578  CD  GLN A 210      18.272  -1.341  15.704  1.00 89.95      A    C  
ATOM   1579  NE2 GLN A 210      17.510  -1.498  14.651  1.00 77.98      A    N  
ATOM   1580  OE1 GLN A 210      18.411  -0.238  16.217  1.00 80.80      A    O  
ATOM   1581  N   PRO A 211      23.074  -0.473  15.907  1.00 91.67      A    N  
ATOM   1582  CA  PRO A 211      24.489  -0.262  16.194  1.00 91.46      A    C  
ATOM   1583  C   PRO A 211      25.159  -1.535  16.725  1.00 90.86      A    C  
ATOM   1584  O   PRO A 211      24.671  -2.197  17.644  1.00 88.34      A    O  
ATOM   1585  CB  PRO A 211      24.550   0.888  17.203  1.00 90.81      A    C  
ATOM   1586  CG  PRO A 211      23.282   1.678  16.896  1.00 89.95      A    C  
ATOM   1587  CD  PRO A 211      22.280   0.583  16.517  1.00 92.24      A    C  
ATOM   1588  N   ARG A 212      26.323  -1.874  16.145  1.00 90.74      A    N  
ATOM   1589  CA  ARG A 212      27.102  -3.080  16.435  1.00 89.71      A    C  
ATOM   1590  C   ARG A 212      28.359  -2.737  17.228  1.00 90.32      A    C  
ATOM   1591  O   ARG A 212      29.467  -3.136  16.870  1.00 88.63      A    O  
ATOM   1592  CB  ARG A 212      27.393  -3.820  15.117  1.00 87.28      A    C  
ATOM   1593  CG  ARG A 212      26.099  -4.302  14.431  1.00 83.88      A    C  
ATOM   1594  CD  ARG A 212      26.400  -4.965  13.091  1.00 84.45      A    C  
ATOM   1595  NE  ARG A 212      26.773  -3.972  12.069  1.00 84.06      A    N  
ATOM   1596  CZ  ARG A 212      26.024  -3.552  11.057  1.00 85.94      A    C  
ATOM   1597  NH1 ARG A 212      24.824  -3.988  10.845  1.00 75.88      A    N1+
ATOM   1598  NH2 ARG A 212      26.485  -2.688  10.222  1.00 80.93      A    N  
ATOM   1599  N   ASP A 213      28.171  -1.953  18.280  1.00 91.48      A    N  
ATOM   1600  CA  ASP A 213      29.270  -1.402  19.052  1.00 91.37      A    C  
ATOM   1601  C   ASP A 213      29.573  -2.261  20.271  1.00 91.09      A    C  
ATOM   1602  O   ASP A 213      28.697  -2.592  21.068  1.00 89.04      A    O  
ATOM   1603  CB  ASP A 213      28.965   0.049  19.449  1.00 90.86      A    C  
ATOM   1604  CG  ASP A 213      29.028   1.039  18.284  1.00 90.33      A    C  
ATOM   1605  OD1 ASP A 213      29.295   0.620  17.144  1.00 86.46      A    O  
ATOM   1606  OD2 ASP A 213      28.902   2.248  18.566  1.00 86.93      A    O1-
ATOM   1607  N   PHE A 214      30.845  -2.579  20.447  1.00 91.60      A    N  
ATOM   1608  CA  PHE A 214      31.351  -3.051  21.727  1.00 91.40      A    C  
ATOM   1609  C   PHE A 214      32.806  -2.605  21.911  1.00 92.77      A    C  
ATOM   1610  O   PHE A 214      33.549  -2.402  20.946  1.00 92.14      A    O  
ATOM   1611  CB  PHE A 214      31.186  -4.568  21.887  1.00 89.11      A    C  
ATOM   1612  CG  PHE A 214      32.090  -5.396  21.010  1.00 87.89      A    C  
ATOM   1613  CD1 PHE A 214      31.616  -5.961  19.818  1.00 83.48      A    C  
ATOM   1614  CD2 PHE A 214      33.424  -5.633  21.402  1.00 82.86      A    C  
ATOM   1615  CE1 PHE A 214      32.467  -6.745  19.010  1.00 78.87      A    C  
ATOM   1616  CE2 PHE A 214      34.280  -6.406  20.596  1.00 78.90      A    C  
ATOM   1617  CZ  PHE A 214      33.798  -6.957  19.398  1.00 79.16      A    C  
ATOM   1618  N   THR A 215      33.208  -2.485  23.176  1.00 92.50      A    N  
ATOM   1619  CA  THR A 215      34.600  -2.257  23.569  1.00 92.92      A    C  
ATOM   1620  C   THR A 215      34.996  -3.354  24.546  1.00 92.93      A    C  
ATOM   1621  O   THR A 215      34.261  -3.641  25.482  1.00 90.99      A    O  
ATOM   1622  CB  THR A 215      34.797  -0.863  24.180  1.00 92.37      A    C  
ATOM   1623  CG2 THR A 215      36.266  -0.556  24.456  1.00 83.83      A    C  
ATOM   1624  OG1 THR A 215      34.330   0.126  23.284  1.00 84.65      A    O  
ATOM   1625  N   ARG A 216      36.149  -3.974  24.314  1.00 93.31      A    N  
ATOM   1626  CA  ARG A 216      36.784  -4.847  25.297  1.00 92.93      A    C  
ATOM   1627  C   ARG A 216      38.070  -4.208  25.759  1.00 93.87      A    C  
ATOM   1628  O   ARG A 216      38.881  -3.813  24.936  1.00 92.93      A    O  
ATOM   1629  CB  ARG A 216      37.066  -6.232  24.715  1.00 91.12      A    C  
ATOM   1630  CG  ARG A 216      35.786  -7.056  24.586  1.00 80.30      A    C  
ATOM   1631  CD  ARG A 216      36.152  -8.490  24.199  1.00 74.90      A    C  
ATOM   1632  NE  ARG A 216      34.973  -9.375  24.209  1.00 66.90      A    N  
ATOM   1633  CZ  ARG A 216      35.001 -10.687  24.188  1.00 59.75      A    C  
ATOM   1634  NH1 ARG A 216      36.125 -11.343  24.096  1.00 53.79      A    N1+
ATOM   1635  NH2 ARG A 216      33.889 -11.353  24.257  1.00 53.61      A    N  
ATOM   1636  N   GLU A 217      38.246  -4.146  27.062  1.00 93.32      A    N  
ATOM   1637  CA  GLU A 217      39.486  -3.693  27.673  1.00 92.96      A    C  
ATOM   1638  C   GLU A 217      40.405  -4.880  27.971  1.00 93.16      A    C  
ATOM   1639  O   GLU A 217      39.943  -5.978  28.316  1.00 89.56      A    O  
ATOM   1640  CB  GLU A 217      39.190  -2.872  28.929  1.00 91.00      A    C  
ATOM   1641  CG  GLU A 217      38.428  -1.583  28.581  1.00 83.16      A    C  
ATOM   1642  CD  GLU A 217      38.162  -0.676  29.786  1.00 81.73      A    C  
ATOM   1643  OE1 GLU A 217      37.576   0.406  29.557  1.00 74.23      A    O  
ATOM   1644  OE2 GLU A 217      38.529  -1.059  30.928  1.00 75.60      A    O1-
ATOM   1645  N   GLY A 218      41.691  -4.649  27.821  1.00 91.63      A    N  
ATOM   1646  CA  GLY A 218      42.704  -5.591  28.260  1.00 90.74      A    C  
ATOM   1647  C   GLY A 218      42.769  -5.682  29.781  1.00 90.82      A    C  
ATOM   1648  O   GLY A 218      42.400  -4.756  30.506  1.00 86.77      A    O  
ATOM   1649  N   ASN A 219      43.285  -6.798  30.292  1.00 86.47      A    N  
ATOM   1650  CA  ASN A 219      43.308  -7.054  31.734  1.00 84.49      A    C  
ATOM   1651  C   ASN A 219      44.491  -6.405  32.464  1.00 85.15      A    C  
ATOM   1652  O   ASN A 219      44.456  -6.282  33.688  1.00 78.71      A    O  
ATOM   1653  CB  ASN A 219      43.237  -8.567  31.963  1.00 79.90      A    C  
ATOM   1654  CG  ASN A 219      41.863  -9.142  31.617  1.00 72.85      A    C  
ATOM   1655  ND2 ASN A 219      41.782 -10.434  31.414  1.00 63.28      A    N  
ATOM   1656  OD1 ASN A 219      40.877  -8.442  31.532  1.00 63.45      A    O  
ATOM   1657  N   TRP A 220      45.508  -5.960  31.730  1.00 87.87      A    N  
ATOM   1658  CA  TRP A 220      46.768  -5.502  32.310  1.00 87.81      A    C  
ATOM   1659  C   TRP A 220      46.907  -3.982  32.260  1.00 90.14      A    C  
ATOM   1660  O   TRP A 220      46.483  -3.331  31.302  1.00 85.31      A    O  
ATOM   1661  CB  TRP A 220      47.944  -6.201  31.613  1.00 81.80      A    C  
ATOM   1662  CG  TRP A 220      47.881  -7.700  31.604  1.00 74.98      A    C  
ATOM   1663  CD1 TRP A 220      47.377  -8.490  32.581  1.00 63.43      A    C  
ATOM   1664  CD2 TRP A 220      48.332  -8.618  30.556  1.00 67.29      A    C  
ATOM   1665  CE2 TRP A 220      48.073  -9.943  30.984  1.00 61.09      A    C  
ATOM   1666  CE3 TRP A 220      48.947  -8.433  29.300  1.00 54.45      A    C  
ATOM   1667  NE1 TRP A 220      47.484  -9.831  32.215  1.00 56.05      A    N  
ATOM   1668  CZ2 TRP A 220      48.414 -11.060  30.193  1.00 54.05      A    C  
ATOM   1669  CZ3 TRP A 220      49.287  -9.548  28.509  1.00 52.48      A    C  
ATOM   1670  CH2 TRP A 220      49.018 -10.848  28.963  1.00 53.28      A    C  
ATOM   1671  N   ILE A 221      47.531  -3.419  33.296  1.00 88.08      A    N  
ATOM   1672  CA  ILE A 221      47.973  -2.025  33.304  1.00 88.44      A    C  
ATOM   1673  C   ILE A 221      49.133  -1.902  32.313  1.00 88.93      A    C  
ATOM   1674  O   ILE A 221      50.098  -2.653  32.384  1.00 85.48      A    O  
ATOM   1675  CB  ILE A 221      48.366  -1.560  34.718  1.00 86.74      A    C  
ATOM   1676  CG1 ILE A 221      47.151  -1.642  35.669  1.00 80.83      A    C  
ATOM   1677  CG2 ILE A 221      48.923  -0.121  34.666  1.00 79.83      A    C  
ATOM   1678  CD1 ILE A 221      47.483  -1.363  37.144  1.00 71.20      A    C  
ATOM   1679  N   VAL A 222      49.041  -0.946  31.402  1.00 88.92      A    N  
ATOM   1680  CA  VAL A 222      50.014  -0.771  30.314  1.00 89.27      A    C  
ATOM   1681  C   VAL A 222      51.045   0.293  30.643  1.00 89.68      A    C  
ATOM   1682  O   VAL A 222      52.230   0.147  30.336  1.00 83.20      A    O  
ATOM   1683  CB  VAL A 222      49.297  -0.422  28.999  1.00 86.62      A    C  
ATOM   1684  CG1 VAL A 222      50.276  -0.355  27.821  1.00 79.29      A    C  
ATOM   1685  CG2 VAL A 222      48.207  -1.450  28.664  1.00 81.62      A    C  
ATOM   1686  N   SER A 223      50.594   1.396  31.263  1.00 89.91      A    N  
ATOM   1687  CA  SER A 223      51.457   2.516  31.622  1.00 89.10      A    C  
ATOM   1688  C   SER A 223      51.150   3.013  33.027  1.00 89.93      A    C  
ATOM   1689  O   SER A 223      49.989   3.337  33.319  1.00 86.93      A    O  
ATOM   1690  CB  SER A 223      51.289   3.652  30.612  1.00 86.47      A    C  
ATOM   1691  OG  SER A 223      52.122   4.741  30.966  1.00 79.59      A    O  
ATOM   1692  N   PRO A 224      52.155   3.182  33.878  1.00 91.25      A    N  
ATOM   1693  CA  PRO A 224      51.959   3.750  35.207  1.00 90.48      A    C  
ATOM   1694  C   PRO A 224      51.512   5.219  35.170  1.00 90.64      A    C  
ATOM   1695  O   PRO A 224      50.928   5.704  36.125  1.00 86.63      A    O  
ATOM   1696  CB  PRO A 224      53.298   3.572  35.918  1.00 88.90      A    C  
ATOM   1697  CG  PRO A 224      54.316   3.576  34.785  1.00 86.36      A    C  
ATOM   1698  CD  PRO A 224      53.559   2.888  33.651  1.00 90.14      A    C  
ATOM   1699  N   ARG A 225      51.705   5.922  34.041  1.00 89.51      A    N  
ATOM   1700  CA  ARG A 225      51.252   7.312  33.857  1.00 89.54      A    C  
ATOM   1701  C   ARG A 225      49.734   7.441  33.678  1.00 90.21      A    C  
ATOM   1702  O   ARG A 225      49.195   8.527  33.860  1.00 86.25      A    O  
ATOM   1703  CB  ARG A 225      51.954   7.950  32.652  1.00 87.19      A    C  
ATOM   1704  CG  ARG A 225      53.467   8.114  32.853  1.00 80.43      A    C  
ATOM   1705  CD  ARG A 225      54.056   8.821  31.635  1.00 77.01      A    C  
ATOM   1706  NE  ARG A 225      55.506   9.054  31.789  1.00 69.04      A    N  
ATOM   1707  CZ  ARG A 225      56.301   9.623  30.889  1.00 63.77      A    C  
ATOM   1708  NH1 ARG A 225      55.839  10.030  29.742  1.00 58.37      A    N1+
ATOM   1709  NH2 ARG A 225      57.569   9.786  31.143  1.00 57.29      A    N  
ATOM   1710  N   CYS A 226      49.084   6.372  33.292  1.00 90.52      A    N  
ATOM   1711  CA  CYS A 226      47.643   6.322  33.072  1.00 90.61      A    C  
ATOM   1712  C   CYS A 226      47.096   4.926  33.404  1.00 91.66      A    C  
ATOM   1713  O   CYS A 226      46.628   4.211  32.512  1.00 87.71      A    O  
ATOM   1714  CB  CYS A 226      47.326   6.792  31.639  1.00 88.37      A    C  
ATOM   1715  SG  CYS A 226      48.319   6.009  30.344  1.00 83.86      A    S  
ATOM   1716  N   PRO A 227      47.126   4.517  34.668  1.00 91.52      A    N  
ATOM   1717  CA  PRO A 227      46.831   3.139  35.085  1.00 90.54      A    C  
ATOM   1718  C   PRO A 227      45.386   2.715  34.804  1.00 90.64      A    C  
ATOM   1719  O   PRO A 227      45.099   1.528  34.668  1.00 86.11      A    O  
ATOM   1720  CB  PRO A 227      47.164   3.095  36.577  1.00 88.56      A    C  
ATOM   1721  CG  PRO A 227      46.983   4.541  37.040  1.00 86.82      A    C  
ATOM   1722  CD  PRO A 227      47.458   5.333  35.828  1.00 90.20      A    C  
ATOM   1723  N   THR A 228      44.480   3.679  34.664  1.00 90.96      A    N  
ATOM   1724  CA  THR A 228      43.079   3.436  34.316  1.00 90.81      A    C  
ATOM   1725  C   THR A 228      42.870   3.185  32.816  1.00 91.29      A    C  
ATOM   1726  O   THR A 228      41.794   2.733  32.420  1.00 87.90      A    O  
ATOM   1727  CB  THR A 228      42.211   4.623  34.741  1.00 88.63      A    C  
ATOM   1728  CG2 THR A 228      42.218   4.834  36.263  1.00 79.71      A    C  
ATOM   1729  OG1 THR A 228      42.701   5.810  34.152  1.00 80.72      A    O  
ATOM   1730  N   ARG A 229      43.856   3.496  31.972  1.00 91.92      A    N  
ATOM   1731  CA  ARG A 229      43.790   3.295  30.524  1.00 92.32      A    C  
ATOM   1732  C   ARG A 229      44.477   1.996  30.153  1.00 93.24      A    C  
ATOM   1733  O   ARG A 229      45.682   1.842  30.334  1.00 90.35      A    O  
ATOM   1734  CB  ARG A 229      44.397   4.495  29.791  1.00 90.95      A    C  
ATOM   1735  CG  ARG A 229      43.656   5.821  30.038  1.00 87.34      A    C  
ATOM   1736  CD  ARG A 229      42.212   5.766  29.532  1.00 82.35      A    C  
ATOM   1737  NE  ARG A 229      41.548   7.080  29.683  1.00 77.39      A    N  
ATOM   1738  CZ  ARG A 229      40.374   7.423  29.159  1.00 71.08      A    C  
ATOM   1739  NH1 ARG A 229      39.675   6.586  28.435  1.00 63.79      A    N1+
ATOM   1740  NH2 ARG A 229      39.892   8.612  29.363  1.00 65.40      A    N  
ATOM   1741  N   ARG A 230      43.695   1.067  29.628  1.00 93.99      A    N  
ATOM   1742  CA  ARG A 230      44.144  -0.250  29.181  1.00 94.21      A    C  
ATOM   1743  C   ARG A 230      44.046  -0.346  27.666  1.00 95.05      A    C  
ATOM   1744  O   ARG A 230      43.372   0.465  27.040  1.00 92.85      A    O  
ATOM   1745  CB  ARG A 230      43.332  -1.340  29.882  1.00 91.95      A    C  
ATOM   1746  CG  ARG A 230      43.507  -1.262  31.406  1.00 87.58      A    C  
ATOM   1747  CD  ARG A 230      42.758  -2.403  32.079  1.00 82.17      A    C  
ATOM   1748  NE  ARG A 230      42.869  -2.318  33.536  1.00 76.79      A    N  
ATOM   1749  CZ  ARG A 230      42.342  -3.179  34.397  1.00 70.71      A    C  
ATOM   1750  NH1 ARG A 230      41.667  -4.206  33.990  1.00 63.87      A    N1+
ATOM   1751  NH2 ARG A 230      42.502  -3.003  35.676  1.00 64.16      A    N  
ATOM   1752  N   HIS A 231      44.700  -1.331  27.075  1.00 95.26      A    N  
ATOM   1753  CA  HIS A 231      44.486  -1.631  25.664  1.00 95.38      A    C  
ATOM   1754  C   HIS A 231      43.002  -1.888  25.395  1.00 95.52      A    C  
ATOM   1755  O   HIS A 231      42.333  -2.534  26.194  1.00 94.26      A    O  
ATOM   1756  CB  HIS A 231      45.321  -2.844  25.253  1.00 94.84      A    C  
ATOM   1757  CG  HIS A 231      46.799  -2.624  25.346  1.00 94.18      A    C  
ATOM   1758  CD2 HIS A 231      47.735  -3.477  25.874  1.00 85.40      A    C  
ATOM   1759  ND1 HIS A 231      47.498  -1.526  24.878  1.00 84.92      A    N  
ATOM   1760  CE1 HIS A 231      48.805  -1.720  25.119  1.00 87.34      A    C  
ATOM   1761  NE2 HIS A 231      48.981  -2.895  25.720  1.00 88.71      A    N  
ATOM   1762  N   GLU A 232      42.496  -1.389  24.296  1.00 95.55      A    N  
ATOM   1763  CA  GLU A 232      41.102  -1.545  23.920  1.00 95.83      A    C  
ATOM   1764  C   GLU A 232      40.966  -2.216  22.557  1.00 96.23      A    C  
ATOM   1765  O   GLU A 232      41.644  -1.869  21.600  1.00 94.97      A    O  
ATOM   1766  CB  GLU A 232      40.362  -0.198  23.918  1.00 94.56      A    C  
ATOM   1767  CG  GLU A 232      40.213   0.433  25.302  1.00 91.08      A    C  
ATOM   1768  CD  GLU A 232      39.483   1.800  25.266  1.00 92.34      A    C  
ATOM   1769  OE1 GLU A 232      39.472   2.509  26.285  1.00 86.18      A    O  
ATOM   1770  OE2 GLU A 232      38.972   2.186  24.191  1.00 87.79      A    O1-
ATOM   1771  N   LEU A 233      40.039  -3.158  22.464  1.00 95.59      A    N  
ATOM   1772  CA  LEU A 233      39.541  -3.681  21.208  1.00 95.17      A    C  
ATOM   1773  C   LEU A 233      38.171  -3.061  20.949  1.00 95.13      A    C  
ATOM   1774  O   LEU A 233      37.207  -3.365  21.660  1.00 93.70      A    O  
ATOM   1775  CB  LEU A 233      39.488  -5.206  21.295  1.00 94.25      A    C  
ATOM   1776  CG  LEU A 233      39.081  -5.882  19.982  1.00 93.14      A    C  
ATOM   1777  CD1 LEU A 233      40.181  -5.768  18.924  1.00 89.71      A    C  
ATOM   1778  CD2 LEU A 233      38.828  -7.360  20.261  1.00 88.91      A    C  
ATOM   1779  N   ARG A 234      38.075  -2.203  19.946  1.00 95.57      A    N  
ATOM   1780  CA  ARG A 234      36.844  -1.490  19.610  1.00 95.61      A    C  
ATOM   1781  C   ARG A 234      36.229  -2.044  18.329  1.00 95.42      A    C  
ATOM   1782  O   ARG A 234      36.793  -1.905  17.247  1.00 94.19      A    O  
ATOM   1783  CB  ARG A 234      37.108   0.019  19.486  1.00 95.37      A    C  
ATOM   1784  CG  ARG A 234      37.682   0.647  20.759  1.00 93.00      A    C  
ATOM   1785  CD  ARG A 234      37.830   2.159  20.555  1.00 92.74      A    C  
ATOM   1786  NE  ARG A 234      38.518   2.789  21.690  1.00 91.73      A    N  
ATOM   1787  CZ  ARG A 234      39.170   3.938  21.703  1.00 92.64      A    C  
ATOM   1788  NH1 ARG A 234      39.216   4.725  20.659  1.00 87.16      A    N1+
ATOM   1789  NH2 ARG A 234      39.800   4.304  22.771  1.00 87.76      A    N  
ATOM   1790  N   ARG A 235      35.053  -2.628  18.454  1.00 94.34      A    N  
ATOM   1791  CA  ARG A 235      34.163  -2.933  17.340  1.00 93.54      A    C  
ATOM   1792  C   ARG A 235      33.170  -1.790  17.204  1.00 93.81      A    C  
ATOM   1793  O   ARG A 235      32.509  -1.454  18.197  1.00 92.98      A    O  
ATOM   1794  CB  ARG A 235      33.472  -4.276  17.602  1.00 92.07      A    C  
ATOM   1795  CG  ARG A 235      32.486  -4.705  16.517  1.00 88.63      A    C  
ATOM   1796  CD  ARG A 235      33.181  -5.045  15.195  1.00 85.23      A    C  
ATOM   1797  NE  ARG A 235      32.192  -5.515  14.211  1.00 82.17      A    N  
ATOM   1798  CZ  ARG A 235      31.551  -4.781  13.320  1.00 79.38      A    C  
ATOM   1799  NH1 ARG A 235      31.801  -3.520  13.126  1.00 71.36      A    N1+
ATOM   1800  NH2 ARG A 235      30.624  -5.308  12.611  1.00 73.97      A    N  
ATOM   1801  N   ARG A 236      33.025  -1.218  16.029  1.00 94.08      A    N  
ATOM   1802  CA  ARG A 236      32.029  -0.192  15.721  1.00 94.29      A    C  
ATOM   1803  C   ARG A 236      31.310  -0.558  14.439  1.00 93.85      A    C  
ATOM   1804  O   ARG A 236      31.936  -1.021  13.487  1.00 92.43      A    O  
ATOM   1805  CB  ARG A 236      32.690   1.197  15.598  1.00 94.14      A    C  
ATOM   1806  CG  ARG A 236      33.413   1.668  16.858  1.00 93.54      A    C  
ATOM   1807  CD  ARG A 236      32.428   1.934  18.012  1.00 92.85      A    C  
ATOM   1808  NE  ARG A 236      33.127   2.357  19.237  1.00 91.80      A    N  
ATOM   1809  CZ  ARG A 236      33.447   1.587  20.270  1.00 92.06      A    C  
ATOM   1810  NH1 ARG A 236      33.210   0.303  20.301  1.00 86.13      A    N1+
ATOM   1811  NH2 ARG A 236      34.007   2.106  21.313  1.00 88.97      A    N  
ATOM   1812  N   GLY A 237      30.024  -0.358  14.418  1.00 93.43      A    N  
ATOM   1813  CA  GLY A 237      29.223  -0.603  13.234  1.00 93.04      A    C  
ATOM   1814  C   GLY A 237      27.873   0.071  13.332  1.00 93.65      A    C  
ATOM   1815  O   GLY A 237      27.213   0.020  14.366  1.00 92.51      A    O  
ATOM   1816  N   VAL A 238      27.459   0.721  12.258  1.00 93.87      A    N  
ATOM   1817  CA  VAL A 238      26.205   1.461  12.219  1.00 94.34      A    C  
ATOM   1818  C   VAL A 238      25.624   1.429  10.810  1.00 94.74      A    C  
ATOM   1819  O   VAL A 238      26.359   1.466   9.823  1.00 93.39      A    O  
ATOM   1820  CB  VAL A 238      26.402   2.891  12.753  1.00 93.17      A    C  
ATOM   1821  CG1 VAL A 238      27.368   3.740  11.921  1.00 85.20      A    C  
ATOM   1822  CG2 VAL A 238      25.082   3.643  12.915  1.00 85.67      A    C  
ATOM   1823  N   THR A 239      24.297   1.385  10.736  1.00 94.32      A    N  
ATOM   1824  CA  THR A 239      23.523   1.580   9.506  1.00 94.20      A    C  
ATOM   1825  C   THR A 239      22.740   2.878   9.638  1.00 94.86      A    C  
ATOM   1826  O   THR A 239      22.184   3.165  10.699  1.00 93.66      A    O  
ATOM   1827  CB  THR A 239      22.589   0.389   9.262  1.00 93.00      A    C  
ATOM   1828  CG2 THR A 239      21.821   0.506   7.944  1.00 86.41      A    C  
ATOM   1829  OG1 THR A 239      23.346  -0.800   9.207  1.00 86.63      A    O  
ATOM   1830  N   TRP A 240      22.688   3.679   8.583  1.00 95.19      A    N  
ATOM   1831  CA  TRP A 240      21.974   4.948   8.587  1.00 95.57      A    C  
ATOM   1832  C   TRP A 240      21.280   5.213   7.248  1.00 95.72      A    C  
ATOM   1833  O   TRP A 240      21.670   4.702   6.205  1.00 94.57      A    O  
ATOM   1834  CB  TRP A 240      22.917   6.100   8.940  1.00 95.25      A    C  
ATOM   1835  CG  TRP A 240      23.965   6.388   7.912  1.00 95.39      A    C  
ATOM   1836  CD1 TRP A 240      23.845   7.250   6.873  1.00 92.16      A    C  
ATOM   1837  CD2 TRP A 240      25.299   5.792   7.781  1.00 94.54      A    C  
ATOM   1838  CE2 TRP A 240      25.916   6.345   6.630  1.00 94.23      A    C  
ATOM   1839  CE3 TRP A 240      26.016   4.843   8.533  1.00 92.18      A    C  
ATOM   1840  NE1 TRP A 240      25.009   7.230   6.107  1.00 91.32      A    N  
ATOM   1841  CZ2 TRP A 240      27.213   5.957   6.220  1.00 92.83      A    C  
ATOM   1842  CZ3 TRP A 240      27.312   4.462   8.125  1.00 90.55      A    C  
ATOM   1843  CH2 TRP A 240      27.898   5.002   6.977  1.00 91.14      A    C  
ATOM   1844  N   LEU A 241      20.279   6.092   7.305  1.00 94.43      A    N  
ATOM   1845  CA  LEU A 241      19.662   6.695   6.133  1.00 93.83      A    C  
ATOM   1846  C   LEU A 241      20.198   8.121   5.991  1.00 93.20      A    C  
ATOM   1847  O   LEU A 241      20.030   8.938   6.901  1.00 90.38      A    O  
ATOM   1848  CB  LEU A 241      18.143   6.627   6.312  1.00 93.16      A    C  
ATOM   1849  CG  LEU A 241      17.351   7.044   5.055  1.00 93.18      A    C  
ATOM   1850  CD1 LEU A 241      17.552   6.059   3.905  1.00 90.51      A    C  
ATOM   1851  CD2 LEU A 241      15.866   7.066   5.401  1.00 89.89      A    C  
ATOM   1852  N   ASP A 242      20.866   8.420   4.886  1.00 93.16      A    N  
ATOM   1853  CA  ASP A 242      21.490   9.719   4.665  1.00 92.26      A    C  
ATOM   1854  C   ASP A 242      20.469  10.824   4.346  1.00 92.54      A    C  
ATOM   1855  O   ASP A 242      19.247  10.618   4.397  1.00 90.61      A    O  
ATOM   1856  CB  ASP A 242      22.643   9.588   3.651  1.00 90.09      A    C  
ATOM   1857  CG  ASP A 242      22.239   9.490   2.185  1.00 88.40      A    C  
ATOM   1858  OD1 ASP A 242      21.059   9.719   1.861  1.00 83.33      A    O  
ATOM   1859  OD2 ASP A 242      23.158   9.284   1.362  1.00 84.03      A    O1-
ATOM   1860  N   ARG A 243      20.938  12.051   4.095  1.00 90.73      A    N  
ATOM   1861  CA  ARG A 243      20.065  13.197   3.821  1.00 89.98      A    C  
ATOM   1862  C   ARG A 243      19.309  13.051   2.502  1.00 90.23      A    C  
ATOM   1863  O   ARG A 243      18.171  13.502   2.425  1.00 87.45      A    O  
ATOM   1864  CB  ARG A 243      20.857  14.512   3.846  1.00 87.77      A    C  
ATOM   1865  CG  ARG A 243      21.304  14.871   5.269  1.00 78.38      A    C  
ATOM   1866  CD  ARG A 243      21.984  16.250   5.264  1.00 72.69      A    C  
ATOM   1867  NE  ARG A 243      22.400  16.662   6.621  1.00 62.81      A    N  
ATOM   1868  CZ  ARG A 243      22.994  17.808   6.933  1.00 53.54      A    C  
ATOM   1869  NH1 ARG A 243      23.275  18.698   6.025  1.00 49.72      A    N1+
ATOM   1870  NH2 ARG A 243      23.316  18.071   8.169  1.00 47.87      A    N  
ATOM   1871  N   ASP A 244      19.911  12.387   1.525  1.00 90.48      A    N  
ATOM   1872  CA  ASP A 244      19.337  12.159   0.200  1.00 89.89      A    C  
ATOM   1873  C   ASP A 244      18.392  10.946   0.176  1.00 90.72      A    C  
ATOM   1874  O   ASP A 244      17.772  10.642  -0.835  1.00 88.47      A    O  
ATOM   1875  CB  ASP A 244      20.473  11.991  -0.821  1.00 88.12      A    C  
ATOM   1876  CG  ASP A 244      21.474  13.151  -0.823  1.00 84.23      A    C  
ATOM   1877  OD1 ASP A 244      21.055  14.310  -0.578  1.00 79.78      A    O  
ATOM   1878  OD2 ASP A 244      22.673  12.854  -1.016  1.00 78.07      A    O1-
ATOM   1879  N   GLY A 245      18.253  10.262   1.321  1.00 90.77      A    N  
ATOM   1880  CA  GLY A 245      17.399   9.087   1.442  1.00 91.58      A    C  
ATOM   1881  C   GLY A 245      18.048   7.796   0.955  1.00 92.83      A    C  
ATOM   1882  O   GLY A 245      17.331   6.856   0.623  1.00 90.98      A    O  
ATOM   1883  N   ARG A 246      19.383   7.739   0.921  1.00 93.86      A    N  
ATOM   1884  CA  ARG A 246      20.138   6.536   0.578  1.00 94.15      A    C  
ATOM   1885  C   ARG A 246      20.678   5.866   1.824  1.00 94.52      A    C  
ATOM   1886  O   ARG A 246      21.143   6.529   2.756  1.00 93.32      A    O  
ATOM   1887  CB  ARG A 246      21.253   6.871  -0.418  1.00 92.61      A    C  
ATOM   1888  CG  ARG A 246      20.672   7.353  -1.763  1.00 88.59      A    C  
ATOM   1889  CD  ARG A 246      21.765   7.719  -2.759  1.00 85.43      A    C  
ATOM   1890  NE  ARG A 246      22.426   8.971  -2.382  1.00 76.77      A    N  
ATOM   1891  CZ  ARG A 246      23.318   9.632  -3.102  1.00 70.98      A    C  
ATOM   1892  NH1 ARG A 246      23.706   9.201  -4.266  1.00 64.65      A    N1+
ATOM   1893  NH2 ARG A 246      23.825  10.733  -2.639  1.00 60.64      A    N  
ATOM   1894  N   TRP A 247      20.598   4.552   1.871  1.00 94.60      A    N  
ATOM   1895  CA  TRP A 247      21.128   3.777   2.982  1.00 95.14      A    C  
ATOM   1896  C   TRP A 247      22.646   3.658   2.888  1.00 95.05      A    C  
ATOM   1897  O   TRP A 247      23.213   3.436   1.820  1.00 93.45      A    O  
ATOM   1898  CB  TRP A 247      20.452   2.415   3.043  1.00 95.40      A    C  
ATOM   1899  CG  TRP A 247      19.028   2.496   3.497  1.00 95.67      A    C  
ATOM   1900  CD1 TRP A 247      17.940   2.520   2.682  1.00 93.96      A    C  
ATOM   1901  CD2 TRP A 247      18.528   2.584   4.862  1.00 95.23      A    C  
ATOM   1902  CE2 TRP A 247      17.109   2.646   4.801  1.00 95.04      A    C  
ATOM   1903  CE3 TRP A 247      19.138   2.603   6.134  1.00 94.97      A    C  
ATOM   1904  NE1 TRP A 247      16.796   2.615   3.459  1.00 94.17      A    N  
ATOM   1905  CZ2 TRP A 247      16.315   2.732   5.963  1.00 94.52      A    C  
ATOM   1906  CZ3 TRP A 247      18.345   2.685   7.298  1.00 93.24      A    C  
ATOM   1907  CH2 TRP A 247      16.952   2.755   7.207  1.00 93.44      A    C  
ATOM   1908  N   GLY A 248      23.291   3.772   4.030  1.00 95.06      A    N  
ATOM   1909  CA  GLY A 248      24.709   3.529   4.195  1.00 95.05      A    C  
ATOM   1910  C   GLY A 248      24.973   2.700   5.433  1.00 95.55      A    C  
ATOM   1911  O   GLY A 248      24.189   2.689   6.383  1.00 94.75      A    O  
ATOM   1912  N   ALA A 249      26.108   2.011   5.433  1.00 94.61      A    N  
ATOM   1913  CA  ALA A 249      26.568   1.267   6.593  1.00 94.46      A    C  
ATOM   1914  C   ALA A 249      28.091   1.291   6.684  1.00 95.09      A    C  
ATOM   1915  O   ALA A 249      28.799   1.353   5.672  1.00 94.12      A    O  
ATOM   1916  CB  ALA A 249      26.030  -0.157   6.530  1.00 93.04      A    C  
ATOM   1917  N   SER A 250      28.580   1.222   7.901  1.00 94.83      A    N  
ATOM   1918  CA  SER A 250      29.999   1.036   8.162  1.00 95.02      A    C  
ATOM   1919  C   SER A 250      30.221  -0.010   9.236  1.00 94.67      A    C  
ATOM   1920  O   SER A 250      29.442  -0.122  10.188  1.00 93.16      A    O  
ATOM   1921  CB  SER A 250      30.679   2.343   8.567  1.00 94.24      A    C  
ATOM   1922  OG  SER A 250      30.323   2.695   9.891  1.00 86.15      A    O  
ATOM   1923  N   ASP A 251      31.329  -0.722   9.112  1.00 94.05      A    N  
ATOM   1924  CA  ASP A 251      31.801  -1.666  10.103  1.00 93.33      A    C  
ATOM   1925  C   ASP A 251      33.306  -1.557  10.245  1.00 94.06      A    C  
ATOM   1926  O   ASP A 251      34.038  -1.583   9.253  1.00 93.41      A    O  
ATOM   1927  CB  ASP A 251      31.359  -3.067   9.704  1.00 91.78      A    C  
ATOM   1928  CG  ASP A 251      29.880  -3.270  10.037  1.00 89.74      A    C  
ATOM   1929  OD1 ASP A 251      29.559  -3.227  11.247  1.00 85.06      A    O  
ATOM   1930  OD2 ASP A 251      29.051  -3.484   9.149  1.00 84.11      A    O1-
ATOM   1931  N   THR A 252      33.772  -1.408  11.477  1.00 94.18      A    N  
ATOM   1932  CA  THR A 252      35.195  -1.281  11.783  1.00 94.51      A    C  
ATOM   1933  C   THR A 252      35.569  -2.083  13.021  1.00 94.27      A    C  
ATOM   1934  O   THR A 252      34.781  -2.247  13.950  1.00 92.87      A    O  
ATOM   1935  CB  THR A 252      35.641   0.190  11.952  1.00 94.29      A    C  
ATOM   1936  CG2 THR A 252      35.415   1.028  10.696  1.00 87.67      A    C  
ATOM   1937  OG1 THR A 252      34.951   0.819  13.002  1.00 87.70      A    O  
ATOM   1938  N   LEU A 253      36.804  -2.571  13.030  1.00 95.06      A    N  
ATOM   1939  CA  LEU A 253      37.436  -3.199  14.172  1.00 94.81      A    C  
ATOM   1940  C   LEU A 253      38.859  -2.670  14.285  1.00 95.43      A    C  
ATOM   1941  O   LEU A 253      39.617  -2.730  13.313  1.00 94.90      A    O  
ATOM   1942  CB  LEU A 253      37.410  -4.723  13.982  1.00 93.92      A    C  
ATOM   1943  CG  LEU A 253      38.046  -5.528  15.132  1.00 93.12      A    C  
ATOM   1944  CD1 LEU A 253      37.184  -5.470  16.394  1.00 90.13      A    C  
ATOM   1945  CD2 LEU A 253      38.189  -6.988  14.715  1.00 89.62      A    C  
ATOM   1946  N   SER A 254      39.205  -2.178  15.468  1.00 95.50      A    N  
ATOM   1947  CA  SER A 254      40.557  -1.697  15.731  1.00 96.05      A    C  
ATOM   1948  C   SER A 254      41.045  -2.110  17.113  1.00 96.02      A    C  
ATOM   1949  O   SER A 254      40.302  -2.088  18.096  1.00 94.87      A    O  
ATOM   1950  CB  SER A 254      40.655  -0.183  15.568  1.00 95.68      A    C  
ATOM   1951  OG  SER A 254      40.450   0.188  14.214  1.00 91.37      A    O  
ATOM   1952  N   PHE A 255      42.315  -2.443  17.158  1.00 96.02      A    N  
ATOM   1953  CA  PHE A 255      43.072  -2.558  18.392  1.00 96.17      A    C  
ATOM   1954  C   PHE A 255      43.670  -1.191  18.717  1.00 96.54      A    C  
ATOM   1955  O   PHE A 255      44.448  -0.642  17.935  1.00 95.67      A    O  
ATOM   1956  CB  PHE A 255      44.140  -3.641  18.216  1.00 95.60      A    C  
ATOM   1957  CG  PHE A 255      45.239  -3.628  19.254  1.00 95.74      A    C  
ATOM   1958  CD1 PHE A 255      46.598  -3.660  18.858  1.00 92.59      A    C  
ATOM   1959  CD2 PHE A 255      44.927  -3.583  20.626  1.00 92.81      A    C  
ATOM   1960  CE1 PHE A 255      47.613  -3.655  19.817  1.00 92.10      A    C  
ATOM   1961  CE2 PHE A 255      45.943  -3.567  21.583  1.00 91.68      A    C  
ATOM   1962  CZ  PHE A 255      47.295  -3.610  21.192  1.00 92.50      A    C  
ATOM   1963  N   HIS A 256      43.331  -0.641  19.871  1.00 96.01      A    N  
ATOM   1964  CA  HIS A 256      43.888   0.591  20.394  1.00 96.25      A    C  
ATOM   1965  C   HIS A 256      44.893   0.262  21.496  1.00 96.05      A    C  
ATOM   1966  O   HIS A 256      44.515  -0.171  22.591  1.00 94.74      A    O  
ATOM   1967  CB  HIS A 256      42.766   1.501  20.894  1.00 96.15      A    C  
ATOM   1968  CG  HIS A 256      41.906   2.050  19.797  1.00 96.45      A    C  
ATOM   1969  CD2 HIS A 256      40.863   1.417  19.173  1.00 89.69      A    C  
ATOM   1970  ND1 HIS A 256      42.023   3.313  19.225  1.00 88.86      A    N  
ATOM   1971  CE1 HIS A 256      41.069   3.408  18.290  1.00 91.10      A    C  
ATOM   1972  NE2 HIS A 256      40.356   2.290  18.229  1.00 92.38      A    N  
ATOM   1973  N   ALA A 257      46.170   0.451  21.200  1.00 95.60      A    N  
ATOM   1974  CA  ALA A 257      47.237   0.250  22.163  1.00 95.29      A    C  
ATOM   1975  C   ALA A 257      47.474   1.530  22.967  1.00 95.68      A    C  
ATOM   1976  O   ALA A 257      47.664   2.603  22.395  1.00 94.34      A    O  
ATOM   1977  CB  ALA A 257      48.495  -0.198  21.428  1.00 94.18      A    C  
ATOM   1978  N   VAL A 258      47.522   1.425  24.296  1.00 95.05      A    N  
ATOM   1979  CA  VAL A 258      47.958   2.537  25.138  1.00 94.96      A    C  
ATOM   1980  C   VAL A 258      49.447   2.763  24.926  1.00 94.74      A    C  
ATOM   1981  O   VAL A 258      50.259   1.854  25.095  1.00 92.53      A    O  
ATOM   1982  CB  VAL A 258      47.641   2.300  26.627  1.00 94.03      A    C  
ATOM   1983  CG1 VAL A 258      48.146   3.451  27.502  1.00 89.01      A    C  
ATOM   1984  CG2 VAL A 258      46.136   2.182  26.852  1.00 89.40      A    C  
ATOM   1985  N   ARG A 259      49.783   3.990  24.565  1.00 94.19      A    N  
ATOM   1986  CA  ARG A 259      51.164   4.467  24.499  1.00 93.90      A    C  
ATOM   1987  C   ARG A 259      51.293   5.765  25.291  1.00 94.46      A    C  
ATOM   1988  O   ARG A 259      50.310   6.435  25.594  1.00 92.49      A    O  
ATOM   1989  CB  ARG A 259      51.625   4.638  23.046  1.00 92.61      A    C  
ATOM   1990  CG  ARG A 259      51.707   3.299  22.298  1.00 88.94      A    C  
ATOM   1991  CD  ARG A 259      52.463   3.471  20.978  1.00 84.53      A    C  
ATOM   1992  NE  ARG A 259      52.586   2.200  20.241  1.00 79.56      A    N  
ATOM   1993  CZ  ARG A 259      53.436   1.950  19.245  1.00 73.70      A    C  
ATOM   1994  NH1 ARG A 259      54.282   2.844  18.808  1.00 66.79      A    N1+
ATOM   1995  NH2 ARG A 259      53.436   0.791  18.672  1.00 69.53      A    N  
ATOM   1996  N   SER A 260      52.534   6.113  25.628  1.00 92.77      A    N  
ATOM   1997  CA  SER A 260      52.853   7.360  26.313  1.00 92.44      A    C  
ATOM   1998  C   SER A 260      54.138   7.933  25.741  1.00 92.60      A    C  
ATOM   1999  O   SER A 260      55.063   7.199  25.408  1.00 88.56      A    O  
ATOM   2000  CB  SER A 260      52.903   7.127  27.835  1.00 89.86      A    C  
ATOM   2001  OG  SER A 260      53.963   7.800  28.468  1.00 80.25      A    O  
ATOM   2002  N   ASN A 261      54.194   9.250  25.624  1.00 91.07      A    N  
ATOM   2003  CA  ASN A 261      55.411   9.970  25.282  1.00 90.48      A    C  
ATOM   2004  C   ASN A 261      55.503  11.283  26.078  1.00 90.97      A    C  
ATOM   2005  O   ASN A 261      54.562  11.687  26.762  1.00 87.09      A    O  
ATOM   2006  CB  ASN A 261      55.496  10.137  23.753  1.00 87.94      A    C  
ATOM   2007  CG  ASN A 261      54.478  11.093  23.169  1.00 86.13      A    C  
ATOM   2008  ND2 ASN A 261      53.891  10.743  22.051  1.00 78.07      A    N  
ATOM   2009  OD1 ASN A 261      54.234  12.170  23.670  1.00 77.09      A    O  
ATOM   2010  N   ARG A 262      56.639  11.935  25.966  1.00 91.09      A    N  
ATOM   2011  CA  ARG A 262      56.897  13.196  26.678  1.00 91.25      A    C  
ATOM   2012  C   ARG A 262      56.110  14.399  26.151  1.00 92.18      A    C  
ATOM   2013  O   ARG A 262      56.073  15.420  26.824  1.00 89.09      A    O  
ATOM   2014  CB  ARG A 262      58.404  13.473  26.698  1.00 89.11      A    C  
ATOM   2015  CG  ARG A 262      58.992  13.834  25.315  1.00 80.46      A    C  
ATOM   2016  CD  ARG A 262      60.502  14.091  25.403  1.00 76.29      A    C  
ATOM   2017  NE  ARG A 262      61.068  14.501  24.106  1.00 66.14      A    N  
ATOM   2018  CZ  ARG A 262      62.339  14.771  23.848  1.00 59.07      A    C  
ATOM   2019  NH1 ARG A 262      63.264  14.676  24.767  1.00 55.04      A    N1+
ATOM   2020  NH2 ARG A 262      62.707  15.133  22.653  1.00 53.44      A    N  
ATOM   2021  N   TRP A 263      55.549  14.291  24.946  1.00 91.44      A    N  
ATOM   2022  CA  TRP A 263      54.938  15.416  24.242  1.00 91.23      A    C  
ATOM   2023  C   TRP A 263      53.440  15.537  24.497  1.00 91.49      A    C  
ATOM   2024  O   TRP A 263      52.938  16.638  24.738  1.00 86.78      A    O  
ATOM   2025  CB  TRP A 263      55.208  15.273  22.736  1.00 90.25      A    C  
ATOM   2026  CG  TRP A 263      56.643  15.167  22.338  1.00 87.19      A    C  
ATOM   2027  CD1 TRP A 263      57.283  14.049  21.936  1.00 77.57      A    C  
ATOM   2028  CD2 TRP A 263      57.619  16.250  22.247  1.00 82.77      A    C  
ATOM   2029  CE2 TRP A 263      58.825  15.702  21.730  1.00 80.82      A    C  
ATOM   2030  CE3 TRP A 263      57.585  17.635  22.510  1.00 76.11      A    C  
ATOM   2031  NE1 TRP A 263      58.584  14.363  21.569  1.00 75.91      A    N  
ATOM   2032  CZ2 TRP A 263      59.954  16.504  21.456  1.00 79.13      A    C  
ATOM   2033  CZ3 TRP A 263      58.709  18.437  22.255  1.00 70.61      A    C  
ATOM   2034  CH2 TRP A 263      59.882  17.873  21.728  1.00 72.93      A    C  
ATOM   2035  N   ILE A 264      52.719  14.426  24.454  1.00 90.55      A    N  
ATOM   2036  CA  ILE A 264      51.257  14.402  24.598  1.00 89.77      A    C  
ATOM   2037  C   ILE A 264      50.773  13.516  25.751  1.00 90.21      A    C  
ATOM   2038  O   ILE A 264      49.574  13.365  25.962  1.00 85.83      A    O  
ATOM   2039  CB  ILE A 264      50.573  14.035  23.259  1.00 87.77      A    C  
ATOM   2040  CG1 ILE A 264      50.941  12.618  22.784  1.00 81.90      A    C  
ATOM   2041  CG2 ILE A 264      50.907  15.090  22.186  1.00 78.19      A    C  
ATOM   2042  CD1 ILE A 264      50.068  12.127  21.621  1.00 77.08      A    C  
ATOM   2043  N   GLY A 265      51.695  12.930  26.503  1.00 91.43      A    N  
ATOM   2044  CA  GLY A 265      51.357  12.008  27.579  1.00 91.74      A    C  
ATOM   2045  C   GLY A 265      50.820  10.674  27.058  1.00 93.02      A    C  
ATOM   2046  O   GLY A 265      51.360  10.110  26.101  1.00 89.84      A    O  
ATOM   2047  N   CYS A 266      49.787  10.157  27.710  1.00 93.27      A    N  
ATOM   2048  CA  CYS A 266      49.135   8.924  27.306  1.00 93.59      A    C  
ATOM   2049  C   CYS A 266      48.163   9.145  26.142  1.00 94.02      A    C  
ATOM   2050  O   CYS A 266      47.402  10.116  26.131  1.00 91.32      A    O  
ATOM   2051  CB  CYS A 266      48.419   8.292  28.503  1.00 92.11      A    C  
ATOM   2052  SG  CYS A 266      49.569   7.568  29.712  1.00 88.97      A    S  
ATOM   2053  N   TYR A 267      48.152   8.217  25.188  1.00 94.59      A    N  
ATOM   2054  CA  TYR A 267      47.243   8.216  24.042  1.00 95.03      A    C  
ATOM   2055  C   TYR A 267      46.983   6.788  23.556  1.00 95.56      A    C  
ATOM   2056  O   TYR A 267      47.740   5.874  23.872  1.00 94.50      A    O  
ATOM   2057  CB  TYR A 267      47.825   9.089  22.916  1.00 94.49      A    C  
ATOM   2058  CG  TYR A 267      49.094   8.565  22.277  1.00 94.70      A    C  
ATOM   2059  CD1 TYR A 267      50.354   8.801  22.880  1.00 92.69      A    C  
ATOM   2060  CD2 TYR A 267      49.046   7.860  21.065  1.00 92.95      A    C  
ATOM   2061  CE1 TYR A 267      51.523   8.333  22.285  1.00 92.13      A    C  
ATOM   2062  CE2 TYR A 267      50.223   7.390  20.453  1.00 92.11      A    C  
ATOM   2063  CZ  TYR A 267      51.464   7.627  21.067  1.00 92.45      A    C  
ATOM   2064  OH  TYR A 267      52.617   7.165  20.472  1.00 91.22      A    O  
ATOM   2065  N   PHE A 268      45.955   6.612  22.762  1.00 95.84      A    N  
ATOM   2066  CA  PHE A 268      45.705   5.357  22.069  1.00 95.91      A    C  
ATOM   2067  C   PHE A 268      46.298   5.395  20.657  1.00 95.95      A    C  
ATOM   2068  O   PHE A 268      45.941   6.242  19.838  1.00 94.29      A    O  
ATOM   2069  CB  PHE A 268      44.208   5.061  22.040  1.00 95.45      A    C  
ATOM   2070  CG  PHE A 268      43.635   4.691  23.389  1.00 95.45      A    C  
ATOM   2071  CD1 PHE A 268      43.877   3.420  23.935  1.00 92.60      A    C  
ATOM   2072  CD2 PHE A 268      42.839   5.611  24.103  1.00 92.88      A    C  
ATOM   2073  CE1 PHE A 268      43.328   3.057  25.179  1.00 92.15      A    C  
ATOM   2074  CE2 PHE A 268      42.280   5.247  25.346  1.00 92.23      A    C  
ATOM   2075  CZ  PHE A 268      42.525   3.968  25.872  1.00 93.07      A    C  
ATOM   2076  N   ARG A 269      47.182   4.452  20.338  1.00 95.99      A    N  
ATOM   2077  CA  ARG A 269      47.635   4.184  18.975  1.00 95.86      A    C  
ATOM   2078  C   ARG A 269      46.696   3.161  18.349  1.00 96.18      A    C  
ATOM   2079  O   ARG A 269      46.678   2.009  18.768  1.00 94.99      A    O  
ATOM   2080  CB  ARG A 269      49.112   3.752  19.010  1.00 95.06      A    C  
ATOM   2081  CG  ARG A 269      49.799   3.788  17.634  1.00 93.05      A    C  
ATOM   2082  CD  ARG A 269      49.603   2.520  16.806  1.00 89.02      A    C  
ATOM   2083  NE  ARG A 269      50.441   2.547  15.589  1.00 85.70      A    N  
ATOM   2084  CZ  ARG A 269      50.299   1.787  14.520  1.00 82.19      A    C  
ATOM   2085  NH1 ARG A 269      49.337   0.925  14.403  1.00 73.29      A    N1+
ATOM   2086  NH2 ARG A 269      51.119   1.878  13.524  1.00 78.54      A    N  
ATOM   2087  N   GLU A 270      45.943   3.578  17.354  1.00 95.54      A    N  
ATOM   2088  CA  GLU A 270      45.040   2.690  16.638  1.00 95.94      A    C  
ATOM   2089  C   GLU A 270      45.798   1.767  15.671  1.00 96.16      A    C  
ATOM   2090  O   GLU A 270      46.623   2.219  14.877  1.00 94.92      A    O  
ATOM   2091  CB  GLU A 270      43.960   3.513  15.921  1.00 95.47      A    C  
ATOM   2092  CG  GLU A 270      42.862   2.618  15.334  1.00 94.87      A    C  
ATOM   2093  CD  GLU A 270      41.747   3.397  14.621  1.00 95.78      A    C  
ATOM   2094  OE1 GLU A 270      40.941   2.739  13.926  1.00 91.26      A    O  
ATOM   2095  OE2 GLU A 270      41.679   4.635  14.748  1.00 93.05      A    O1-
ATOM   2096  N   TYR A 271      45.496   0.480  15.719  1.00 96.01      A    N  
ATOM   2097  CA  TYR A 271      45.849  -0.510  14.712  1.00 95.61      A    C  
ATOM   2098  C   TYR A 271      44.546  -1.022  14.091  1.00 95.71      A    C  
ATOM   2099  O   TYR A 271      43.819  -1.788  14.721  1.00 94.52      A    O  
ATOM   2100  CB  TYR A 271      46.658  -1.656  15.333  1.00 95.05      A    C  
ATOM   2101  CG  TYR A 271      47.996  -1.284  15.908  1.00 94.34      A    C  
ATOM   2102  CD1 TYR A 271      49.170  -1.466  15.153  1.00 91.04      A    C  
ATOM   2103  CD2 TYR A 271      48.092  -0.780  17.220  1.00 91.28      A    C  
ATOM   2104  CE1 TYR A 271      50.426  -1.159  15.697  1.00 89.79      A    C  
ATOM   2105  CE2 TYR A 271      49.340  -0.453  17.769  1.00 89.86      A    C  
ATOM   2106  CZ  TYR A 271      50.512  -0.649  17.009  1.00 90.72      A    C  
ATOM   2107  OH  TYR A 271      51.731  -0.322  17.542  1.00 88.80      A    O  
ATOM   2108  N   ALA A 272      44.257  -0.598  12.876  1.00 95.84      A    N  
ATOM   2109  CA  ALA A 272      43.068  -1.026  12.167  1.00 96.13      A    C  
ATOM   2110  C   ALA A 272      43.168  -2.521  11.812  1.00 96.02      A    C  
ATOM   2111  O   ALA A 272      44.110  -2.935  11.141  1.00 93.98      A    O  
ATOM   2112  CB  ALA A 272      42.885  -0.145  10.930  1.00 95.42      A    C  
ATOM   2113  N   MET A 273      42.200  -3.308  12.247  1.00 95.24      A    N  
ATOM   2114  CA  MET A 273      42.135  -4.751  12.029  1.00 94.67      A    C  
ATOM   2115  C   MET A 273      41.192  -5.126  10.895  1.00 94.11      A    C  
ATOM   2116  O   MET A 273      41.419  -6.109  10.202  1.00 91.92      A    O  
ATOM   2117  CB  MET A 273      41.668  -5.449  13.307  1.00 93.86      A    C  
ATOM   2118  CG  MET A 273      42.614  -5.248  14.496  1.00 92.22      A    C  
ATOM   2119  SD  MET A 273      41.991  -5.954  16.051  1.00 91.27      A    S  
ATOM   2120  CE  MET A 273      41.851  -7.709  15.615  1.00 83.64      A    C  
ATOM   2121  N   GLY A 274      40.132  -4.351  10.709  1.00 94.20      A    N  
ATOM   2122  CA  GLY A 274      39.151  -4.572   9.662  1.00 93.94      A    C  
ATOM   2123  C   GLY A 274      38.262  -3.349   9.490  1.00 94.78      A    C  
ATOM   2124  O   GLY A 274      37.975  -2.636  10.449  1.00 93.84      A    O  
ATOM   2125  N   TRP A 275      37.824  -3.125   8.245  1.00 94.33      A    N  
ATOM   2126  CA  TRP A 275      36.986  -1.985   7.918  1.00 94.69      A    C  
ATOM   2127  C   TRP A 275      36.139  -2.254   6.683  1.00 94.32      A    C  
ATOM   2128  O   TRP A 275      36.569  -2.908   5.734  1.00 92.75      A    O  
ATOM   2129  CB  TRP A 275      37.853  -0.736   7.727  1.00 94.75      A    C  
ATOM   2130  CG  TRP A 275      38.922  -0.862   6.691  1.00 95.43      A    C  
ATOM   2131  CD1 TRP A 275      38.790  -0.563   5.384  1.00 92.88      A    C  
ATOM   2132  CD2 TRP A 275      40.290  -1.362   6.850  1.00 94.42      A    C  
ATOM   2133  CE2 TRP A 275      40.923  -1.338   5.578  1.00 94.49      A    C  
ATOM   2134  CE3 TRP A 275      41.035  -1.831   7.951  1.00 93.64      A    C  
ATOM   2135  NE1 TRP A 275      39.982  -0.844   4.713  1.00 92.97      A    N  
ATOM   2136  CZ2 TRP A 275      42.246  -1.789   5.391  1.00 93.69      A    C  
ATOM   2137  CZ3 TRP A 275      42.371  -2.274   7.763  1.00 90.91      A    C  
ATOM   2138  CH2 TRP A 275      42.957  -2.258   6.494  1.00 91.39      A    C  
ATOM   2139  N   GLY A 276      34.944  -1.682   6.681  1.00 94.09      A    N  
ATOM   2140  CA  GLY A 276      34.049  -1.684   5.543  1.00 93.81      A    C  
ATOM   2141  C   GLY A 276      33.129  -0.470   5.597  1.00 94.51      A    C  
ATOM   2142  O   GLY A 276      32.662  -0.083   6.665  1.00 93.66      A    O  
ATOM   2143  N   LEU A 277      32.907   0.136   4.442  1.00 94.28      A    N  
ATOM   2144  CA  LEU A 277      31.960   1.237   4.283  1.00 94.76      A    C  
ATOM   2145  C   LEU A 277      31.219   1.041   2.961  1.00 94.53      A    C  
ATOM   2146  O   LEU A 277      31.842   0.979   1.906  1.00 93.04      A    O  
ATOM   2147  CB  LEU A 277      32.726   2.575   4.336  1.00 94.59      A    C  
ATOM   2148  CG  LEU A 277      31.870   3.820   4.058  1.00 94.36      A    C  
ATOM   2149  CD1 LEU A 277      30.859   4.082   5.170  1.00 90.20      A    C  
ATOM   2150  CD2 LEU A 277      32.763   5.054   3.969  1.00 89.96      A    C  
ATOM   2151  N   ALA A 278      29.904   0.971   3.040  1.00 93.94      A    N  
ATOM   2152  CA  ALA A 278      29.007   0.993   1.898  1.00 93.40      A    C  
ATOM   2153  C   ALA A 278      28.076   2.198   2.070  1.00 93.61      A    C  
ATOM   2154  O   ALA A 278      27.110   2.140   2.826  1.00 92.14      A    O  
ATOM   2155  CB  ALA A 278      28.264  -0.340   1.812  1.00 92.02      A    C  
ATOM   2156  N   ALA A 279      28.426   3.323   1.442  1.00 93.37      A    N  
ATOM   2157  CA  ALA A 279      27.655   4.552   1.545  1.00 93.29      A    C  
ATOM   2158  C   ALA A 279      28.029   5.540   0.436  1.00 93.12      A    C  
ATOM   2159  O   ALA A 279      29.194   5.654   0.065  1.00 89.91      A    O  
ATOM   2160  CB  ALA A 279      27.907   5.198   2.912  1.00 91.76      A    C  
ATOM   2161  N   ASP A 280      27.050   6.339   0.006  1.00 91.86      A    N  
ATOM   2162  CA  ASP A 280      27.282   7.471  -0.887  1.00 90.40      A    C  
ATOM   2163  C   ASP A 280      27.565   8.766  -0.118  1.00 89.98      A    C  
ATOM   2164  O   ASP A 280      28.389   9.587  -0.530  1.00 83.71      A    O  
ATOM   2165  CB  ASP A 280      26.074   7.640  -1.807  1.00 88.55      A    C  
ATOM   2166  CG  ASP A 280      25.926   6.423  -2.704  1.00 86.60      A    C  
ATOM   2167  OD1 ASP A 280      26.824   6.229  -3.550  1.00 79.82      A    O  
ATOM   2168  OD2 ASP A 280      24.957   5.670  -2.507  1.00 79.89      A    O1-
ATOM   2169  N   SER A 281      26.923   8.931   1.032  1.00 91.05      A    N  
ATOM   2170  CA  SER A 281      27.088  10.089   1.906  1.00 89.35      A    C  
ATOM   2171  C   SER A 281      26.816   9.736   3.374  1.00 88.34      A    C  
ATOM   2172  O   SER A 281      26.445   8.613   3.722  1.00 78.95      A    O  
ATOM   2173  CB  SER A 281      26.190  11.236   1.404  1.00 85.50      A    C  
ATOM   2174  OG  SER A 281      24.875  11.112   1.890  1.00 77.53      A    O  
ATOM   2175  N   GLY A 282      27.035  10.675   4.267  1.00 87.81      A    N  
ATOM   2176  CA  GLY A 282      26.686  10.541   5.683  1.00 87.27      A    C  
ATOM   2177  C   GLY A 282      27.644   9.691   6.526  1.00 89.63      A    C  
ATOM   2178  O   GLY A 282      27.348   9.455   7.700  1.00 84.75      A    O  
ATOM   2179  N   ALA A 283      28.804   9.301   5.988  1.00 87.87      A    N  
ATOM   2180  CA  ALA A 283      29.800   8.492   6.714  1.00 88.05      A    C  
ATOM   2181  C   ALA A 283      30.299   9.135   8.021  1.00 89.75      A    C  
ATOM   2182  O   ALA A 283      30.734   8.431   8.925  1.00 87.39      A    O  
ATOM   2183  CB  ALA A 283      30.961   8.198   5.763  1.00 86.06      A    C  
ATOM   2184  N   THR A 284      30.150  10.454   8.178  1.00 89.43      A    N  
ATOM   2185  CA  THR A 284      30.443  11.154   9.441  1.00 88.39      A    C  
ATOM   2186  C   THR A 284      29.592  10.659  10.614  1.00 89.83      A    C  
ATOM   2187  O   THR A 284      30.012  10.776  11.764  1.00 87.05      A    O  
ATOM   2188  CB  THR A 284      30.222  12.664   9.287  1.00 86.11      A    C  
ATOM   2189  CG2 THR A 284      31.254  13.299   8.356  1.00 74.83      A    C  
ATOM   2190  OG1 THR A 284      28.946  12.909   8.747  1.00 76.87      A    O  
ATOM   2191  N   ARG A 285      28.454  10.044  10.354  1.00 90.05      A    N  
ATOM   2192  CA  ARG A 285      27.645   9.396  11.403  1.00 89.54      A    C  
ATOM   2193  C   ARG A 285      28.350   8.199  12.042  1.00 91.12      A    C  
ATOM   2194  O   ARG A 285      28.049   7.878  13.189  1.00 88.16      A    O  
ATOM   2195  CB  ARG A 285      26.298   8.926  10.833  1.00 86.31      A    C  
ATOM   2196  CG  ARG A 285      25.377  10.094  10.465  1.00 75.94      A    C  
ATOM   2197  CD  ARG A 285      24.003   9.540  10.096  1.00 72.17      A    C  
ATOM   2198  NE  ARG A 285      23.046  10.623   9.785  1.00 64.27      A    N  
ATOM   2199  CZ  ARG A 285      21.744  10.465   9.586  1.00 57.05      A    C  
ATOM   2200  NH1 ARG A 285      21.175   9.297   9.656  1.00 52.38      A    N1+
ATOM   2201  NH2 ARG A 285      21.000  11.495   9.307  1.00 50.83      A    N  
ATOM   2202  N   ALA A 286      29.250   7.567  11.335  1.00 91.12      A    N  
ATOM   2203  CA  ALA A 286      30.036   6.454  11.858  1.00 91.16      A    C  
ATOM   2204  C   ALA A 286      31.198   6.908  12.758  1.00 92.69      A    C  
ATOM   2205  O   ALA A 286      31.769   6.105  13.493  1.00 89.71      A    O  
ATOM   2206  CB  ALA A 286      30.530   5.632  10.673  1.00 89.46      A    C  
ATOM   2207  N   GLY A 287      31.545   8.197  12.706  1.00 92.06      A    N  
ATOM   2208  CA  GLY A 287      32.614   8.793  13.482  1.00 92.55      A    C  
ATOM   2209  C   GLY A 287      33.568   9.645  12.653  1.00 94.34      A    C  
ATOM   2210  O   GLY A 287      33.409   9.784  11.438  1.00 92.28      A    O  
ATOM   2211  N   PRO A 288      34.564  10.246  13.307  1.00 93.38      A    N  
ATOM   2212  CA  PRO A 288      35.573  11.040  12.629  1.00 93.76      A    C  
ATOM   2213  C   PRO A 288      36.459  10.165  11.740  1.00 95.05      A    C  
ATOM   2214  O   PRO A 288      36.819   9.042  12.109  1.00 93.14      A    O  
ATOM   2215  CB  PRO A 288      36.365  11.729  13.746  1.00 91.59      A    C  
ATOM   2216  CG  PRO A 288      36.242  10.745  14.918  1.00 89.18      A    C  
ATOM   2217  CD  PRO A 288      34.846  10.160  14.733  1.00 92.29      A    C  
ATOM   2218  N   HIS A 289      36.809  10.686  10.573  1.00 94.89      A    N  
ATOM   2219  CA  HIS A 289      37.716  10.042   9.625  1.00 95.26      A    C  
ATOM   2220  C   HIS A 289      38.284  11.066   8.648  1.00 95.57      A    C  
ATOM   2221  O   HIS A 289      37.792  12.188   8.542  1.00 93.55      A    O  
ATOM   2222  CB  HIS A 289      36.982   8.923   8.864  1.00 93.80      A    C  
ATOM   2223  CG  HIS A 289      35.815   9.388   8.050  1.00 94.68      A    C  
ATOM   2224  CD2 HIS A 289      35.761   9.577   6.682  1.00 82.36      A    C  
ATOM   2225  ND1 HIS A 289      34.556   9.701   8.536  1.00 82.69      A    N  
ATOM   2226  CE1 HIS A 289      33.787  10.075   7.498  1.00 85.66      A    C  
ATOM   2227  NE2 HIS A 289      34.485  10.006   6.364  1.00 88.66      A    N  
ATOM   2228  N   VAL A 290      39.312  10.653   7.896  1.00 94.95      A    N  
ATOM   2229  CA  VAL A 290      39.866  11.391   6.756  1.00 94.34      A    C  
ATOM   2230  C   VAL A 290      39.805  10.519   5.500  1.00 94.36      A    C  
ATOM   2231  O   VAL A 290      39.773   9.294   5.592  1.00 91.80      A    O  
ATOM   2232  CB  VAL A 290      41.298  11.891   7.024  1.00 92.80      A    C  
ATOM   2233  CG1 VAL A 290      41.312  12.902   8.172  1.00 85.57      A    C  
ATOM   2234  CG2 VAL A 290      42.273  10.753   7.335  1.00 87.21      A    C  
ATOM   2235  N   LEU A 291      39.797  11.137   4.326  1.00 94.11      A    N  
ATOM   2236  CA  LEU A 291      39.715  10.393   3.062  1.00 92.25      A    C  
ATOM   2237  C   LEU A 291      41.025   9.704   2.670  1.00 91.20      A    C  
ATOM   2238  O   LEU A 291      41.015   8.746   1.891  1.00 86.06      A    O  
ATOM   2239  CB  LEU A 291      39.272  11.343   1.939  1.00 90.08      A    C  
ATOM   2240  CG  LEU A 291      37.839  11.876   2.090  1.00 84.18      A    C  
ATOM   2241  CD1 LEU A 291      37.572  12.904   0.985  1.00 77.94      A    C  
ATOM   2242  CD2 LEU A 291      36.797  10.762   1.964  1.00 76.45      A    C  
ATOM   2243  N   ARG A 292      42.151  10.194   3.165  1.00 92.20      A    N  
ATOM   2244  CA  ARG A 292      43.474   9.616   2.924  1.00 91.70      A    C  
ATOM   2245  C   ARG A 292      44.215   9.501   4.241  1.00 93.14      A    C  
ATOM   2246  O   ARG A 292      44.469  10.505   4.897  1.00 89.53      A    O  
ATOM   2247  CB  ARG A 292      44.277  10.450   1.915  1.00 88.28      A    C  
ATOM   2248  CG  ARG A 292      43.697  10.369   0.488  1.00 76.46      A    C  
ATOM   2249  CD  ARG A 292      44.600  11.120  -0.483  1.00 70.76      A    C  
ATOM   2250  NE  ARG A 292      44.081  11.064  -1.865  1.00 59.76      A    N  
ATOM   2251  CZ  ARG A 292      44.636  11.608  -2.941  1.00 51.67      A    C  
ATOM   2252  NH1 ARG A 292      45.752  12.280  -2.863  1.00 47.37      A    N1+
ATOM   2253  NH2 ARG A 292      44.071  11.486  -4.102  1.00 44.66      A    N  
ATOM   2254  N   ALA A 293      44.576   8.290   4.592  1.00 92.63      A    N  
ATOM   2255  CA  ALA A 293      45.440   7.984   5.714  1.00 93.45      A    C  
ATOM   2256  C   ALA A 293      46.598   7.105   5.236  1.00 94.34      A    C  
ATOM   2257  O   ALA A 293      46.402   6.319   4.304  1.00 92.30      A    O  
ATOM   2258  CB  ALA A 293      44.608   7.308   6.811  1.00 92.23      A    C  
ATOM   2259  N   PRO A 294      47.793   7.233   5.832  1.00 94.66      A    N  
ATOM   2260  CA  PRO A 294      48.912   6.354   5.509  1.00 94.05      A    C  
ATOM   2261  C   PRO A 294      48.563   4.889   5.751  1.00 94.38      A    C  
ATOM   2262  O   PRO A 294      47.889   4.568   6.727  1.00 92.16      A    O  
ATOM   2263  CB  PRO A 294      50.068   6.810   6.410  1.00 92.39      A    C  
ATOM   2264  CG  PRO A 294      49.705   8.232   6.774  1.00 91.20      A    C  
ATOM   2265  CD  PRO A 294      48.188   8.208   6.828  1.00 93.32      A    C  
ATOM   2266  N   GLU A 295      49.043   3.994   4.891  1.00 93.20      A    N  
ATOM   2267  CA  GLU A 295      48.805   2.546   5.062  1.00 91.35      A    C  
ATOM   2268  C   GLU A 295      49.571   1.974   6.258  1.00 91.44      A    C  
ATOM   2269  O   GLU A 295      49.082   1.077   6.948  1.00 86.86      A    O  
ATOM   2270  CB  GLU A 295      49.157   1.776   3.783  1.00 88.59      A    C  
ATOM   2271  CG  GLU A 295      48.223   2.134   2.611  1.00 77.64      A    C  
ATOM   2272  CD  GLU A 295      48.322   1.146   1.430  1.00 69.38      A    C  
ATOM   2273  OE1 GLU A 295      47.316   1.045   0.671  1.00 61.11      A    O  
ATOM   2274  OE2 GLU A 295      49.361   0.468   1.298  1.00 61.49      A    O1-
ATOM   2275  N   ASP A 296      50.734   2.533   6.529  1.00 91.80      A    N  
ATOM   2276  CA  ASP A 296      51.530   2.239   7.708  1.00 91.18      A    C  
ATOM   2277  C   ASP A 296      52.101   3.515   8.348  1.00 92.68      A    C  
ATOM   2278  O   ASP A 296      52.004   4.627   7.822  1.00 88.54      A    O  
ATOM   2279  CB  ASP A 296      52.580   1.161   7.372  1.00 86.85      A    C  
ATOM   2280  CG  ASP A 296      53.809   1.650   6.600  1.00 81.24      A    C  
ATOM   2281  OD1 ASP A 296      54.398   2.662   7.027  1.00 74.12      A    O  
ATOM   2282  OD2 ASP A 296      54.265   0.927   5.703  1.00 74.00      A    O1-
ATOM   2283  N   PHE A 297      52.670   3.357   9.521  1.00 91.09      A    N  
ATOM   2284  CA  PHE A 297      53.326   4.397  10.305  1.00 91.57      A    C  
ATOM   2285  C   PHE A 297      54.760   4.005  10.658  1.00 90.94      A    C  
ATOM   2286  O   PHE A 297      55.243   4.294  11.753  1.00 85.72      A    O  
ATOM   2287  CB  PHE A 297      52.470   4.749  11.526  1.00 91.55      A    C  
ATOM   2288  CG  PHE A 297      51.144   5.379  11.185  1.00 93.23      A    C  
ATOM   2289  CD1 PHE A 297      51.041   6.773  11.025  1.00 91.15      A    C  
ATOM   2290  CD2 PHE A 297      50.003   4.576  10.974  1.00 91.51      A    C  
ATOM   2291  CE1 PHE A 297      49.828   7.362  10.678  1.00 90.71      A    C  
ATOM   2292  CE2 PHE A 297      48.778   5.163  10.612  1.00 91.48      A    C  
ATOM   2293  CZ  PHE A 297      48.693   6.558  10.458  1.00 92.48      A    C  
ATOM   2294  N   SER A 298      55.422   3.307   9.743  1.00 92.62      A    N  
ATOM   2295  CA  SER A 298      56.818   2.900   9.908  1.00 91.11      A    C  
ATOM   2296  C   SER A 298      57.776   4.086   9.784  1.00 91.39      A    C  
ATOM   2297  O   SER A 298      58.735   4.185  10.538  1.00 87.09      A    O  
ATOM   2298  CB  SER A 298      57.155   1.830   8.866  1.00 89.86      A    C  
ATOM   2299  OG  SER A 298      57.001   2.352   7.563  1.00 83.52      A    O  
ATOM   2300  N   GLN A 299      57.473   5.040   8.891  1.00 91.76      A    N  
ATOM   2301  CA  GLN A 299      58.315   6.209   8.609  1.00 91.87      A    C  
ATOM   2302  C   GLN A 299      57.900   7.467   9.367  1.00 92.88      A    C  
ATOM   2303  O   GLN A 299      58.566   8.502   9.295  1.00 88.93      A    O  
ATOM   2304  CB  GLN A 299      58.325   6.470   7.106  1.00 90.28      A    C  
ATOM   2305  CG  GLN A 299      58.888   5.281   6.306  1.00 83.88      A    C  
ATOM   2306  CD  GLN A 299      59.174   5.637   4.849  1.00 74.14      A    C  
ATOM   2307  NE2 GLN A 299      59.688   4.709   4.075  1.00 61.89      A    N  
ATOM   2308  OE1 GLN A 299      58.951   6.743   4.389  1.00 63.41      A    O  
ATOM   2309  N   GLN A 300      56.787   7.447  10.095  1.00 92.08      A    N  
ATOM   2310  CA  GLN A 300      56.297   8.590  10.848  1.00 92.12      A    C  
ATOM   2311  C   GLN A 300      55.535   8.149  12.096  1.00 93.41      A    C  
ATOM   2312  O   GLN A 300      54.813   7.149  12.098  1.00 90.90      A    O  
ATOM   2313  CB  GLN A 300      55.442   9.512   9.964  1.00 89.39      A    C  
ATOM   2314  CG  GLN A 300      54.181   8.840   9.404  1.00 84.22      A    C  
ATOM   2315  CD  GLN A 300      53.362   9.777   8.516  1.00 84.74      A    C  
ATOM   2316  NE2 GLN A 300      52.713   9.257   7.506  1.00 75.37      A    N  
ATOM   2317  OE1 GLN A 300      53.284  10.976   8.724  1.00 76.69      A    O  
ATOM   2318  N   ASP A 301      55.643   8.957  13.144  1.00 93.29      A    N  
ATOM   2319  CA  ASP A 301      54.882   8.705  14.358  1.00 93.44      A    C  
ATOM   2320  C   ASP A 301      53.383   8.899  14.113  1.00 94.49      A    C  
ATOM   2321  O   ASP A 301      52.938   9.977  13.705  1.00 92.87      A    O  
ATOM   2322  CB  ASP A 301      55.336   9.625  15.492  1.00 91.57      A    C  
ATOM   2323  CG  ASP A 301      56.772   9.403  15.940  1.00 87.18      A    C  
ATOM   2324  OD1 ASP A 301      57.144   8.235  16.135  1.00 81.40      A    O  
ATOM   2325  OD2 ASP A 301      57.456  10.431  16.155  1.00 80.68      A    O1-
ATOM   2326  N   PHE A 302      52.584   7.905  14.477  1.00 94.43      A    N  
ATOM   2327  CA  PHE A 302      51.126   7.954  14.397  1.00 94.89      A    C  
ATOM   2328  C   PHE A 302      50.544   9.209  15.060  1.00 95.62      A    C  
ATOM   2329  O   PHE A 302      49.769   9.936  14.441  1.00 94.96      A    O  
ATOM   2330  CB  PHE A 302      50.553   6.694  15.055  1.00 94.51      A    C  
ATOM   2331  CG  PHE A 302      49.046   6.725  15.214  1.00 95.05      A    C  
ATOM   2332  CD1 PHE A 302      48.471   7.051  16.456  1.00 93.20      A    C  
ATOM   2333  CD2 PHE A 302      48.213   6.454  14.116  1.00 93.63      A    C  
ATOM   2334  CE1 PHE A 302      47.066   7.087  16.595  1.00 93.15      A    C  
ATOM   2335  CE2 PHE A 302      46.821   6.492  14.253  1.00 92.89      A    C  
ATOM   2336  CZ  PHE A 302      46.241   6.802  15.495  1.00 93.73      A    C  
ATOM   2337  N   TRP A 303      50.977   9.526  16.274  1.00 95.65      A    N  
ATOM   2338  CA  TRP A 303      50.449  10.667  17.022  1.00 95.41      A    C  
ATOM   2339  C   TRP A 303      50.793  12.012  16.380  1.00 95.59      A    C  
ATOM   2340  O   TRP A 303      49.970  12.928  16.401  1.00 94.14      A    O  
ATOM   2341  CB  TRP A 303      50.950  10.602  18.464  1.00 94.80      A    C  
ATOM   2342  CG  TRP A 303      52.406  10.920  18.645  1.00 94.27      A    C  
ATOM   2343  CD1 TRP A 303      53.422  10.031  18.689  1.00 90.51      A    C  
ATOM   2344  CD2 TRP A 303      53.020  12.235  18.820  1.00 93.25      A    C  
ATOM   2345  CE2 TRP A 303      54.418  12.052  18.969  1.00 92.61      A    C  
ATOM   2346  CE3 TRP A 303      52.519  13.554  18.876  1.00 90.14      A    C  
ATOM   2347  NE1 TRP A 303      54.623  10.697  18.883  1.00 90.09      A    N  
ATOM   2348  CZ2 TRP A 303      55.297  13.142  19.173  1.00 90.88      A    C  
ATOM   2349  CZ3 TRP A 303      53.391  14.642  19.076  1.00 87.22      A    C  
ATOM   2350  CH2 TRP A 303      54.772  14.430  19.217  1.00 87.69      A    C  
ATOM   2351  N   ARG A 304      51.969  12.136  15.754  1.00 94.62      A    N  
ATOM   2352  CA  ARG A 304      52.367  13.349  15.027  1.00 94.45      A    C  
ATOM   2353  C   ARG A 304      51.532  13.524  13.763  1.00 94.82      A    C  
ATOM   2354  O   ARG A 304      51.098  14.637  13.474  1.00 93.73      A    O  
ATOM   2355  CB  ARG A 304      53.852  13.313  14.643  1.00 93.79      A    C  
ATOM   2356  CG  ARG A 304      54.786  13.551  15.841  1.00 89.30      A    C  
ATOM   2357  CD  ARG A 304      56.243  13.548  15.353  1.00 88.05      A    C  
ATOM   2358  NE  ARG A 304      57.194  13.865  16.444  1.00 82.60      A    N  
ATOM   2359  CZ  ARG A 304      58.488  13.596  16.441  1.00 78.17      A    C  
ATOM   2360  NH1 ARG A 304      59.072  12.990  15.446  1.00 68.99      A    N1+
ATOM   2361  NH2 ARG A 304      59.224  13.933  17.448  1.00 71.07      A    N  
ATOM   2362  N   TRP A 305      51.321  12.430  13.038  1.00 95.88      A    N  
ATOM   2363  CA  TRP A 305      50.456  12.457  11.864  1.00 96.04      A    C  
ATOM   2364  C   TRP A 305      49.027  12.865  12.232  1.00 96.37      A    C  
ATOM   2365  O   TRP A 305      48.477  13.764  11.608  1.00 95.61      A    O  
ATOM   2366  CB  TRP A 305      50.498  11.106  11.148  1.00 96.14      A    C  
ATOM   2367  CG  TRP A 305      49.514  11.025  10.026  1.00 95.93      A    C  
ATOM   2368  CD1 TRP A 305      49.689  11.502   8.775  1.00 93.75      A    C  
ATOM   2369  CD2 TRP A 305      48.137  10.516  10.082  1.00 95.66      A    C  
ATOM   2370  CE2 TRP A 305      47.547  10.742   8.813  1.00 95.17      A    C  
ATOM   2371  CE3 TRP A 305      47.355   9.911  11.082  1.00 94.17      A    C  
ATOM   2372  NE1 TRP A 305      48.524  11.327   8.046  1.00 93.90      A    N  
ATOM   2373  CZ2 TRP A 305      46.193  10.393   8.544  1.00 94.22      A    C  
ATOM   2374  CZ3 TRP A 305      46.015   9.555  10.812  1.00 91.90      A    C  
ATOM   2375  CH2 TRP A 305      45.451   9.806   9.559  1.00 92.20      A    C  
ATOM   2376  N   VAL A 306      48.453  12.303  13.297  1.00 95.57      A    N  
ATOM   2377  CA  VAL A 306      47.117  12.665  13.785  1.00 94.96      A    C  
ATOM   2378  C   VAL A 306      47.040  14.148  14.123  1.00 94.68      A    C  
ATOM   2379  O   VAL A 306      46.141  14.834  13.643  1.00 93.31      A    O  
ATOM   2380  CB  VAL A 306      46.707  11.808  14.993  1.00 94.60      A    C  
ATOM   2381  CG1 VAL A 306      45.435  12.319  15.672  1.00 90.42      A    C  
ATOM   2382  CG2 VAL A 306      46.445  10.362  14.564  1.00 91.37      A    C  
ATOM   2383  N   HIS A 307      47.995  14.681  14.854  1.00 95.83      A    N  
ATOM   2384  CA  HIS A 307      48.015  16.097  15.225  1.00 94.31      A    C  
ATOM   2385  C   HIS A 307      48.102  17.042  14.028  1.00 94.44      A    C  
ATOM   2386  O   HIS A 307      47.562  18.143  14.083  1.00 92.66      A    O  
ATOM   2387  CB  HIS A 307      49.176  16.364  16.193  1.00 92.37      A    C  
ATOM   2388  CG  HIS A 307      48.690  16.723  17.566  1.00 80.11      A    C  
ATOM   2389  CD2 HIS A 307      48.774  15.970  18.707  1.00 65.72      A    C  
ATOM   2390  ND1 HIS A 307      48.050  17.896  17.911  1.00 66.89      A    N  
ATOM   2391  CE1 HIS A 307      47.758  17.841  19.225  1.00 61.78      A    C  
ATOM   2392  NE2 HIS A 307      48.183  16.683  19.741  1.00 62.89      A    N  
ATOM   2393  N   ARG A 308      48.801  16.651  12.960  1.00 94.78      A    N  
ATOM   2394  CA  ARG A 308      48.990  17.503  11.768  1.00 94.35      A    C  
ATOM   2395  C   ARG A 308      47.838  17.430  10.772  1.00 94.84      A    C  
ATOM   2396  O   ARG A 308      47.585  18.411  10.087  1.00 92.76      A    O  
ATOM   2397  CB  ARG A 308      50.302  17.127  11.064  1.00 92.83      A    C  
ATOM   2398  CG  ARG A 308      51.536  17.569  11.851  1.00 82.59      A    C  
ATOM   2399  CD  ARG A 308      52.792  17.109  11.100  1.00 79.86      A    C  
ATOM   2400  NE  ARG A 308      54.018  17.347  11.876  1.00 68.94      A    N  
ATOM   2401  CZ  ARG A 308      55.262  17.055  11.471  1.00 62.61      A    C  
ATOM   2402  NH1 ARG A 308      55.504  16.547  10.296  1.00 56.94      A    N1+
ATOM   2403  NH2 ARG A 308      56.264  17.265  12.268  1.00 54.94      A    N  
ATOM   2404  N   HIS A 309      47.203  16.289  10.647  1.00 95.17      A    N  
ATOM   2405  CA  HIS A 309      46.276  16.012   9.549  1.00 94.60      A    C  
ATOM   2406  C   HIS A 309      44.834  15.773   9.993  1.00 94.92      A    C  
ATOM   2407  O   HIS A 309      43.952  15.628   9.147  1.00 91.82      A    O  
ATOM   2408  CB  HIS A 309      46.794  14.824   8.731  1.00 93.99      A    C  
ATOM   2409  CG  HIS A 309      48.178  15.026   8.183  1.00 93.10      A    C  
ATOM   2410  CD2 HIS A 309      48.536  15.601   6.987  1.00 81.58      A    C  
ATOM   2411  ND1 HIS A 309      49.350  14.674   8.807  1.00 80.90      A    N  
ATOM   2412  CE1 HIS A 309      50.381  15.031   8.021  1.00 83.57      A    C  
ATOM   2413  NE2 HIS A 309      49.922  15.591   6.906  1.00 85.87      A    N  
ATOM   2414  N   THR A 310      44.591  15.700  11.302  1.00 94.06      A    N  
ATOM   2415  CA  THR A 310      43.265  15.367  11.828  1.00 93.37      A    C  
ATOM   2416  C   THR A 310      42.939  16.167  13.089  1.00 93.18      A    C  
ATOM   2417  O   THR A 310      43.817  16.769  13.709  1.00 89.51      A    O  
ATOM   2418  CB  THR A 310      43.122  13.866  12.126  1.00 92.32      A    C  
ATOM   2419  CG2 THR A 310      43.783  12.936  11.106  1.00 86.29      A    C  
ATOM   2420  OG1 THR A 310      43.644  13.551  13.390  1.00 84.71      A    O  
ATOM   2421  N   SER A 311      41.695  16.124  13.495  1.00 94.47      A    N  
ATOM   2422  CA  SER A 311      41.208  16.655  14.776  1.00 93.74      A    C  
ATOM   2423  C   SER A 311      40.871  15.544  15.778  1.00 94.12      A    C  
ATOM   2424  O   SER A 311      40.038  15.724  16.665  1.00 90.13      A    O  
ATOM   2425  CB  SER A 311      40.006  17.568  14.518  1.00 91.55      A    C  
ATOM   2426  OG  SER A 311      39.006  16.867  13.821  1.00 83.51      A    O  
ATOM   2427  N   TRP A 312      41.443  14.359  15.613  1.00 93.90      A    N  
ATOM   2428  CA  TRP A 312      41.075  13.197  16.408  1.00 94.41      A    C  
ATOM   2429  C   TRP A 312      41.568  13.309  17.853  1.00 94.27      A    C  
ATOM   2430  O   TRP A 312      42.742  13.560  18.112  1.00 90.96      A    O  
ATOM   2431  CB  TRP A 312      41.601  11.897  15.776  1.00 94.09      A    C  
ATOM   2432  CG  TRP A 312      41.168  11.608  14.378  1.00 94.85      A    C  
ATOM   2433  CD1 TRP A 312      40.182  12.224  13.684  1.00 92.10      A    C  
ATOM   2434  CD2 TRP A 312      41.738  10.623  13.457  1.00 95.22      A    C  
ATOM   2435  CE2 TRP A 312      41.049  10.723  12.224  1.00 95.13      A    C  
ATOM   2436  CE3 TRP A 312      42.782   9.668  13.568  1.00 93.95      A    C  
ATOM   2437  NE1 TRP A 312      40.111  11.702  12.401  1.00 92.84      A    N  
ATOM   2438  CZ2 TRP A 312      41.383   9.916  11.117  1.00 94.30      A    C  
ATOM   2439  CZ3 TRP A 312      43.101   8.869  12.466  1.00 93.27      A    C  
ATOM   2440  CH2 TRP A 312      42.415   8.989  11.250  1.00 93.63      A    C  
ATOM   2441  N   ASN A 313      40.669  13.042  18.793  1.00 94.38      A    N  
ATOM   2442  CA  ASN A 313      41.035  12.941  20.203  1.00 93.65      A    C  
ATOM   2443  C   ASN A 313      41.529  11.517  20.507  1.00 93.94      A    C  
ATOM   2444  O   ASN A 313      40.730  10.596  20.688  1.00 90.78      A    O  
ATOM   2445  CB  ASN A 313      39.833  13.372  21.056  1.00 91.27      A    C  
ATOM   2446  CG  ASN A 313      40.160  13.409  22.539  1.00 87.17      A    C  
ATOM   2447  ND2 ASN A 313      39.397  14.147  23.310  1.00 78.18      A    N  
ATOM   2448  OD1 ASN A 313      41.076  12.778  23.035  1.00 79.33      A    O  
ATOM   2449  N   LEU A 314      42.831  11.354  20.593  1.00 92.59      A    N  
ATOM   2450  CA  LEU A 314      43.468  10.049  20.791  1.00 92.53      A    C  
ATOM   2451  C   LEU A 314      43.272   9.444  22.193  1.00 92.53      A    C  
ATOM   2452  O   LEU A 314      43.552   8.264  22.376  1.00 88.73      A    O  
ATOM   2453  CB  LEU A 314      44.973  10.160  20.480  1.00 91.02      A    C  
ATOM   2454  CG  LEU A 314      45.310  10.414  18.999  1.00 90.73      A    C  
ATOM   2455  CD1 LEU A 314      46.829  10.461  18.857  1.00 87.89      A    C  
ATOM   2456  CD2 LEU A 314      44.764   9.307  18.091  1.00 88.33      A    C  
ATOM   2457  N   LEU A 315      42.800  10.214  23.164  1.00 92.71      A    N  
ATOM   2458  CA  LEU A 315      42.581   9.722  24.526  1.00 91.51      A    C  
ATOM   2459  C   LEU A 315      41.093   9.596  24.864  1.00 91.23      A    C  
ATOM   2460  O   LEU A 315      40.673   8.598  25.457  1.00 83.28      A    O  
ATOM   2461  CB  LEU A 315      43.318  10.650  25.506  1.00 88.73      A    C  
ATOM   2462  CG  LEU A 315      43.394  10.081  26.942  1.00 84.74      A    C  
ATOM   2463  CD1 LEU A 315      44.352   8.894  27.022  1.00 79.99      A    C  
ATOM   2464  CD2 LEU A 315      43.866  11.157  27.908  1.00 79.52      A    C  
ATOM   2465  N   GLY A 316      40.294  10.599  24.482  1.00 90.18      A    N  
ATOM   2466  CA  GLY A 316      38.863  10.660  24.780  1.00 89.09      A    C  
ATOM   2467  C   GLY A 316      37.956  10.097  23.685  1.00 89.60      A    C  
ATOM   2468  O   GLY A 316      36.780   9.862  23.931  1.00 82.81      A    O  
ATOM   2469  N   GLY A 317      38.503   9.879  22.495  1.00 88.37      A    N  
ATOM   2470  CA  GLY A 317      37.751   9.322  21.380  1.00 88.32      A    C  
ATOM   2471  C   GLY A 317      37.255   7.903  21.665  1.00 90.29      A    C  
ATOM   2472  O   GLY A 317      37.924   7.108  22.317  1.00 87.55      A    O  
ATOM   2473  N   ARG A 318      36.047   7.580  21.152  1.00 92.77      A    N  
ATOM   2474  CA  ARG A 318      35.420   6.253  21.310  1.00 93.01      A    C  
ATOM   2475  C   ARG A 318      35.252   5.501  19.992  1.00 94.67      A    C  
ATOM   2476  O   ARG A 318      34.662   4.429  19.978  1.00 91.45      A    O  
ATOM   2477  CB  ARG A 318      34.080   6.392  22.047  1.00 89.08      A    C  
ATOM   2478  CG  ARG A 318      34.249   6.895  23.489  1.00 77.37      A    C  
ATOM   2479  CD  ARG A 318      32.907   6.849  24.220  1.00 70.61      A    C  
ATOM   2480  NE  ARG A 318      33.027   7.302  25.613  1.00 58.49      A    N  
ATOM   2481  CZ  ARG A 318      32.077   7.270  26.532  1.00 49.99      A    C  
ATOM   2482  NH1 ARG A 318      30.876   6.809  26.274  1.00 45.85      A    N1+
ATOM   2483  NH2 ARG A 318      32.307   7.704  27.741  1.00 42.40      A    N  
ATOM   2484  N   HIS A 319      35.740   6.074  18.903  1.00 95.19      A    N  
ATOM   2485  CA  HIS A 319      35.594   5.535  17.556  1.00 95.54      A    C  
ATOM   2486  C   HIS A 319      36.879   4.870  17.060  1.00 96.41      A    C  
ATOM   2487  O   HIS A 319      37.885   4.819  17.777  1.00 94.72      A    O  
ATOM   2488  CB  HIS A 319      35.100   6.662  16.636  1.00 93.60      A    C  
ATOM   2489  CG  HIS A 319      33.763   7.210  17.056  1.00 91.82      A    C  
ATOM   2490  CD2 HIS A 319      33.525   8.387  17.728  1.00 78.17      A    C  
ATOM   2491  ND1 HIS A 319      32.539   6.605  16.879  1.00 77.69      A    N  
ATOM   2492  CE1 HIS A 319      31.591   7.392  17.414  1.00 77.84      A    C  
ATOM   2493  NE2 HIS A 319      32.157   8.479  17.944  1.00 80.69      A    N  
ATOM   2494  N   ASN A 320      36.857   4.367  15.831  1.00 95.47      A    N  
ATOM   2495  CA  ASN A 320      37.995   3.802  15.111  1.00 95.96      A    C  
ATOM   2496  C   ASN A 320      38.328   4.684  13.900  1.00 96.34      A    C  
ATOM   2497  O   ASN A 320      38.056   4.289  12.760  1.00 94.31      A    O  
ATOM   2498  CB  ASN A 320      37.661   2.364  14.695  1.00 95.03      A    C  
ATOM   2499  CG  ASN A 320      37.463   1.408  15.849  1.00 95.25      A    C  
ATOM   2500  ND2 ASN A 320      36.780   0.306  15.601  1.00 89.49      A    N  
ATOM   2501  OD1 ASN A 320      37.917   1.606  16.962  1.00 90.05      A    O  
ATOM   2502  N   PRO A 321      38.847   5.898  14.090  1.00 96.50      A    N  
ATOM   2503  CA  PRO A 321      38.970   6.867  13.007  1.00 96.30      A    C  
ATOM   2504  C   PRO A 321      39.935   6.434  11.906  1.00 96.61      A    C  
ATOM   2505  O   PRO A 321      39.679   6.723  10.743  1.00 95.29      A    O  
ATOM   2506  CB  PRO A 321      39.397   8.169  13.690  1.00 95.28      A    C  
ATOM   2507  CG  PRO A 321      40.092   7.709  14.959  1.00 93.48      A    C  
ATOM   2508  CD  PRO A 321      39.305   6.462  15.347  1.00 95.68      A    C  
ATOM   2509  N   LEU A 322      41.004   5.699  12.231  1.00 96.55      A    N  
ATOM   2510  CA  LEU A 322      41.947   5.188  11.233  1.00 96.51      A    C  
ATOM   2511  C   LEU A 322      41.296   4.091  10.377  1.00 96.88      A    C  
ATOM   2512  O   LEU A 322      41.348   4.155   9.151  1.00 96.00      A    O  
ATOM   2513  CB  LEU A 322      43.224   4.701  11.932  1.00 96.38      A    C  
ATOM   2514  CG  LEU A 322      44.331   4.261  10.959  1.00 95.48      A    C  
ATOM   2515  CD1 LEU A 322      44.870   5.439  10.147  1.00 92.17      A    C  
ATOM   2516  CD2 LEU A 322      45.481   3.636  11.729  1.00 92.03      A    C  
ATOM   2517  N   ALA A 323      40.641   3.123  11.006  1.00 96.63      A    N  
ATOM   2518  CA  ALA A 323      39.922   2.069  10.299  1.00 96.40      A    C  
ATOM   2519  C   ALA A 323      38.806   2.642   9.412  1.00 96.75      A    C  
ATOM   2520  O   ALA A 323      38.674   2.255   8.254  1.00 95.75      A    O  
ATOM   2521  CB  ALA A 323      39.367   1.076  11.320  1.00 95.81      A    C  
ATOM   2522  N   LEU A 324      38.062   3.624   9.925  1.00 96.48      A    N  
ATOM   2523  CA  LEU A 324      37.025   4.292   9.150  1.00 96.11      A    C  
ATOM   2524  C   LEU A 324      37.613   5.108   7.988  1.00 96.12      A    C  
ATOM   2525  O   LEU A 324      37.010   5.162   6.925  1.00 95.65      A    O  
ATOM   2526  CB  LEU A 324      36.167   5.149  10.084  1.00 95.84      A    C  
ATOM   2527  CG  LEU A 324      34.927   5.759   9.413  1.00 94.63      A    C  
ATOM   2528  CD1 LEU A 324      33.961   4.690   8.870  1.00 91.68      A    C  
ATOM   2529  CD2 LEU A 324      34.157   6.591  10.443  1.00 91.31      A    C  
ATOM   2530  N   SER A 325      38.785   5.687   8.140  1.00 96.80      A    N  
ATOM   2531  CA  SER A 325      39.496   6.384   7.057  1.00 96.40      A    C  
ATOM   2532  C   SER A 325      39.897   5.427   5.939  1.00 96.31      A    C  
ATOM   2533  O   SER A 325      39.675   5.731   4.766  1.00 95.39      A    O  
ATOM   2534  CB  SER A 325      40.735   7.104   7.596  1.00 96.35      A    C  
ATOM   2535  OG  SER A 325      40.366   8.041   8.590  1.00 92.62      A    O  
ATOM   2536  N   TYR A 326      40.392   4.237   6.274  1.00 96.62      A    N  
ATOM   2537  CA  TYR A 326      40.669   3.195   5.284  1.00 96.49      A    C  
ATOM   2538  C   TYR A 326      39.397   2.690   4.591  1.00 96.02      A    C  
ATOM   2539  O   TYR A 326      39.399   2.474   3.380  1.00 94.65      A    O  
ATOM   2540  CB  TYR A 326      41.394   2.016   5.939  1.00 96.32      A    C  
ATOM   2541  CG  TYR A 326      42.762   2.299   6.518  1.00 96.59      A    C  
ATOM   2542  CD1 TYR A 326      43.629   3.248   5.949  1.00 94.81      A    C  
ATOM   2543  CD2 TYR A 326      43.219   1.553   7.632  1.00 94.99      A    C  
ATOM   2544  CE1 TYR A 326      44.913   3.464   6.469  1.00 94.27      A    C  
ATOM   2545  CE2 TYR A 326      44.495   1.758   8.154  1.00 94.40      A    C  
ATOM   2546  CZ  TYR A 326      45.351   2.716   7.573  1.00 95.26      A    C  
ATOM   2547  OH  TYR A 326      46.607   2.910   8.081  1.00 94.05      A    O  
ATOM   2548  N   ALA A 327      38.308   2.555   5.325  1.00 96.09      A    N  
ATOM   2549  CA  ALA A 327      37.024   2.196   4.750  1.00 95.48      A    C  
ATOM   2550  C   ALA A 327      36.517   3.272   3.777  1.00 95.12      A    C  
ATOM   2551  O   ALA A 327      36.050   2.944   2.687  1.00 93.73      A    O  
ATOM   2552  CB  ALA A 327      36.030   1.954   5.890  1.00 94.98      A    C  
ATOM   2553  N   ALA A 328      36.661   4.555   4.132  1.00 95.89      A    N  
ATOM   2554  CA  ALA A 328      36.244   5.682   3.314  1.00 95.06      A    C  
ATOM   2555  C   ALA A 328      37.065   5.817   2.021  1.00 94.61      A    C  
ATOM   2556  O   ALA A 328      36.504   6.150   0.981  1.00 93.04      A    O  
ATOM   2557  CB  ALA A 328      36.313   6.961   4.162  1.00 94.48      A    C  
ATOM   2558  N   SER A 329      38.355   5.502   2.049  1.00 95.79      A    N  
ATOM   2559  CA  SER A 329      39.213   5.562   0.858  1.00 94.52      A    C  
ATOM   2560  C   SER A 329      38.868   4.497  -0.186  1.00 93.73      A    C  
ATOM   2561  O   SER A 329      39.077   4.713  -1.374  1.00 90.95      A    O  
ATOM   2562  CB  SER A 329      40.684   5.458   1.252  1.00 93.58      A    C  
ATOM   2563  OG  SER A 329      41.043   4.152   1.655  1.00 78.43      A    O  
ATOM   2564  N   ARG A 330      38.283   3.365   0.236  1.00 93.87      A    N  
ATOM   2565  CA  ARG A 330      37.838   2.252  -0.620  1.00 92.64      A    C  
ATOM   2566  C   ARG A 330      36.355   1.938  -0.401  1.00 93.14      A    C  
ATOM   2567  O   ARG A 330      35.967   0.774  -0.326  1.00 90.31      A    O  
ATOM   2568  CB  ARG A 330      38.737   1.024  -0.434  1.00 89.93      A    C  
ATOM   2569  CG  ARG A 330      40.211   1.279  -0.803  1.00 79.39      A    C  
ATOM   2570  CD  ARG A 330      40.997  -0.037  -0.754  1.00 71.85      A    C  
ATOM   2571  NE  ARG A 330      42.447   0.175  -0.965  1.00 62.20      A    N  
ATOM   2572  CZ  ARG A 330      43.384  -0.767  -1.056  1.00 54.58      A    C  
ATOM   2573  NH1 ARG A 330      43.097  -2.036  -1.032  1.00 49.51      A    N1+
ATOM   2574  NH2 ARG A 330      44.639  -0.428  -1.157  1.00 47.16      A    N  
ATOM   2575  N   ARG A 331      35.543   2.998  -0.265  1.00 92.75      A    N  
ATOM   2576  CA  ARG A 331      34.106   2.854  -0.044  1.00 92.47      A    C  
ATOM   2577  C   ARG A 331      33.446   2.109  -1.196  1.00 92.53      A    C  
ATOM   2578  O   ARG A 331      33.786   2.307  -2.367  1.00 90.37      A    O  
ATOM   2579  CB  ARG A 331      33.444   4.212   0.235  1.00 90.17      A    C  
ATOM   2580  CG  ARG A 331      33.320   5.095  -1.008  1.00 84.45      A    C  
ATOM   2581  CD  ARG A 331      32.647   6.428  -0.673  1.00 83.39      A    C  
ATOM   2582  NE  ARG A 331      32.411   7.220  -1.894  1.00 76.87      A    N  
ATOM   2583  CZ  ARG A 331      31.863   8.422  -1.952  1.00 72.40      A    C  
ATOM   2584  NH1 ARG A 331      31.526   9.065  -0.875  1.00 64.51      A    N1+
ATOM   2585  NH2 ARG A 331      31.639   8.982  -3.105  1.00 64.84      A    N  
ATOM   2586  N   LEU A 332      32.452   1.309  -0.873  1.00 92.55      A    N  
ATOM   2587  CA  LEU A 332      31.449   0.866  -1.817  1.00 91.84      A    C  
ATOM   2588  C   LEU A 332      30.411   1.983  -1.960  1.00 92.01      A    C  
ATOM   2589  O   LEU A 332      29.998   2.575  -0.963  1.00 90.37      A    O  
ATOM   2590  CB  LEU A 332      30.812  -0.440  -1.322  1.00 90.72      A    C  
ATOM   2591  CG  LEU A 332      31.807  -1.612  -1.242  1.00 87.92      A    C  
ATOM   2592  CD1 LEU A 332      31.165  -2.777  -0.494  1.00 83.37      A    C  
ATOM   2593  CD2 LEU A 332      32.230  -2.100  -2.625  1.00 82.82      A    C  
ATOM   2594  N   SER A 333      30.021   2.281  -3.194  1.00 92.11      A    N  
ATOM   2595  CA  SER A 333      28.975   3.249  -3.504  1.00 91.26      A    C  
ATOM   2596  C   SER A 333      27.762   2.483  -4.033  1.00 91.29      A    C  
ATOM   2597  O   SER A 333      27.775   2.101  -5.201  1.00 87.97      A    O  
ATOM   2598  CB  SER A 333      29.503   4.271  -4.511  1.00 89.43      A    C  
ATOM   2599  OG  SER A 333      28.573   5.290  -4.776  1.00 77.48      A    O  
ATOM   2600  N   PRO A 334      26.747   2.217  -3.198  1.00 90.93      A    N  
ATOM   2601  CA  PRO A 334      25.534   1.543  -3.650  1.00 89.21      A    C  
ATOM   2602  C   PRO A 334      24.785   2.345  -4.717  1.00 88.40      A    C  
ATOM   2603  O   PRO A 334      24.145   1.755  -5.582  1.00 82.15      A    O  
ATOM   2604  CB  PRO A 334      24.689   1.344  -2.389  1.00 87.32      A    C  
ATOM   2605  CG  PRO A 334      25.679   1.437  -1.234  1.00 85.99      A    C  
ATOM   2606  CD  PRO A 334      26.699   2.440  -1.756  1.00 89.04      A    C  
ATOM   2607  N   GLY A 335      24.857   3.671  -4.665  1.00 87.54      A    N  
ATOM   2608  CA  GLY A 335      24.099   4.569  -5.514  1.00 86.19      A    C  
ATOM   2609  C   GLY A 335      22.613   4.569  -5.169  1.00 86.02      A    C  
ATOM   2610  O   GLY A 335      22.217   4.479  -4.008  1.00 75.01      A    O  
ATOM   2611  N   GLY A 336      21.780   4.679  -6.199  1.00 86.99      A    N  
ATOM   2612  CA  GLY A 336      20.340   4.735  -6.055  1.00 87.54      A    C  
ATOM   2613  C   GLY A 336      19.774   6.151  -6.107  1.00 89.67      A    C  
ATOM   2614  O   GLY A 336      20.494   7.153  -6.115  1.00 85.71      A    O  
ATOM   2615  N   ARG A 337      18.442   6.229  -6.160  1.00 90.36      A    N  
ATOM   2616  CA  ARG A 337      17.678   7.479  -6.296  1.00 90.22      A    C  
ATOM   2617  C   ARG A 337      17.166   8.022  -4.961  1.00 90.02      A    C  
ATOM   2618  O   ARG A 337      16.467   9.031  -4.942  1.00 83.20      A    O  
ATOM   2619  CB  ARG A 337      16.548   7.278  -7.305  1.00 88.20      A    C  
ATOM   2620  CG  ARG A 337      17.083   7.019  -8.720  1.00 84.11      A    C  
ATOM   2621  CD  ARG A 337      15.920   6.848  -9.708  1.00 80.67      A    C  
ATOM   2622  NE  ARG A 337      15.962   5.518 -10.334  1.00 73.08      A    N  
ATOM   2623  CZ  ARG A 337      15.123   5.056 -11.226  1.00 66.64      A    C  
ATOM   2624  NH1 ARG A 337      14.132   5.763 -11.686  1.00 62.25      A    N1+
ATOM   2625  NH2 ARG A 337      15.274   3.836 -11.663  1.00 57.77      A    N  
ATOM   2626  N   GLY A 338      17.505   7.372  -3.878  1.00 91.17      A    N  
ATOM   2627  CA  GLY A 338      17.006   7.704  -2.555  1.00 91.99      A    C  
ATOM   2628  C   GLY A 338      15.585   7.216  -2.300  1.00 93.91      A    C  
ATOM   2629  O   GLY A 338      15.113   6.255  -2.909  1.00 91.14      A    O  
ATOM   2630  N   LEU A 339      14.885   7.870  -1.381  1.00 92.62      A    N  
ATOM   2631  CA  LEU A 339      13.525   7.494  -1.008  1.00 93.16      A    C  
ATOM   2632  C   LEU A 339      12.532   7.851  -2.123  1.00 93.84      A    C  
ATOM   2633  O   LEU A 339      12.494   9.001  -2.558  1.00 91.77      A    O  
ATOM   2634  CB  LEU A 339      13.131   8.201   0.293  1.00 91.86      A    C  
ATOM   2635  CG  LEU A 339      13.925   7.749   1.525  1.00 92.02      A    C  
ATOM   2636  CD1 LEU A 339      13.648   8.711   2.679  1.00 88.89      A    C  
ATOM   2637  CD2 LEU A 339      13.532   6.349   1.978  1.00 88.60      A    C  
ATOM   2638  N   PRO A 340      11.671   6.913  -2.546  1.00 94.56      A    N  
ATOM   2639  CA  PRO A 340      10.597   7.218  -3.471  1.00 94.27      A    C  
ATOM   2640  C   PRO A 340       9.551   8.144  -2.844  1.00 94.74      A    C  
ATOM   2641  O   PRO A 340       9.433   8.259  -1.619  1.00 92.85      A    O  
ATOM   2642  CB  PRO A 340      10.001   5.859  -3.866  1.00 92.32      A    C  
ATOM   2643  CG  PRO A 340      10.278   5.006  -2.636  1.00 91.50      A    C  
ATOM   2644  CD  PRO A 340      11.615   5.525  -2.138  1.00 93.94      A    C  
ATOM   2645  N   ALA A 341       8.769   8.804  -3.701  1.00 94.14      A    N  
ATOM   2646  CA  ALA A 341       7.623   9.580  -3.263  1.00 94.05      A    C  
ATOM   2647  C   ALA A 341       6.494   8.666  -2.775  1.00 94.54      A    C  
ATOM   2648  O   ALA A 341       6.287   7.567  -3.287  1.00 93.28      A    O  
ATOM   2649  CB  ALA A 341       7.170  10.503  -4.393  1.00 92.76      A    C  
ATOM   2650  N   VAL A 342       5.734   9.161  -1.798  1.00 94.63      A    N  
ATOM   2651  CA  VAL A 342       4.545   8.513  -1.256  1.00 94.35      A    C  
ATOM   2652  C   VAL A 342       3.370   9.488  -1.270  1.00 94.42      A    C  
ATOM   2653  O   VAL A 342       3.535  10.668  -1.586  1.00 92.70      A    O  
ATOM   2654  CB  VAL A 342       4.790   7.943   0.159  1.00 92.75      A    C  
ATOM   2655  CG1 VAL A 342       5.848   6.837   0.122  1.00 86.90      A    C  
ATOM   2656  CG2 VAL A 342       5.197   9.021   1.162  1.00 87.28      A    C  
ATOM   2657  N   TYR A 343       2.190   9.004  -0.931  1.00 93.26      A    N  
ATOM   2658  CA  TYR A 343       0.996   9.825  -0.804  1.00 93.01      A    C  
ATOM   2659  C   TYR A 343       0.554   9.913   0.652  1.00 92.83      A    C  
ATOM   2660  O   TYR A 343       0.571   8.921   1.377  1.00 90.60      A    O  
ATOM   2661  CB  TYR A 343      -0.097   9.299  -1.726  1.00 92.55      A    C  
ATOM   2662  CG  TYR A 343       0.188   9.549  -3.194  1.00 93.89      A    C  
ATOM   2663  CD1 TYR A 343      -0.332  10.690  -3.827  1.00 92.66      A    C  
ATOM   2664  CD2 TYR A 343       1.005   8.657  -3.928  1.00 92.85      A    C  
ATOM   2665  CE1 TYR A 343      -0.043  10.960  -5.168  1.00 92.05      A    C  
ATOM   2666  CE2 TYR A 343       1.304   8.925  -5.272  1.00 92.46      A    C  
ATOM   2667  CZ  TYR A 343       0.779  10.077  -5.888  1.00 93.07      A    C  
ATOM   2668  OH  TYR A 343       1.071  10.359  -7.193  1.00 91.34      A    O  
ATOM   2669  N   GLU A 344       0.128  11.088   1.070  1.00 93.69      A    N  
ATOM   2670  CA  GLU A 344      -0.514  11.337   2.354  1.00 92.41      A    C  
ATOM   2671  C   GLU A 344      -1.954  11.840   2.137  1.00 92.64      A    C  
ATOM   2672  O   GLU A 344      -2.240  12.446   1.097  1.00 92.04      A    O  
ATOM   2673  CB  GLU A 344       0.322  12.300   3.219  1.00 90.05      A    C  
ATOM   2674  CG  GLU A 344       0.454  13.713   2.639  1.00 82.54      A    C  
ATOM   2675  CD  GLU A 344       1.197  14.707   3.552  1.00 78.64      A    C  
ATOM   2676  OE1 GLU A 344       1.294  15.905   3.208  1.00 71.90      A    O  
ATOM   2677  OE2 GLU A 344       1.659  14.348   4.654  1.00 74.56      A    O1-
ATOM   2678  N   PRO A 345      -2.874  11.620   3.096  1.00 92.05      A    N  
ATOM   2679  CA  PRO A 345      -4.182  12.236   3.054  1.00 90.57      A    C  
ATOM   2680  C   PRO A 345      -4.067  13.750   3.283  1.00 90.03      A    C  
ATOM   2681  O   PRO A 345      -3.263  14.221   4.091  1.00 85.98      A    O  
ATOM   2682  CB  PRO A 345      -4.991  11.535   4.141  1.00 88.10      A    C  
ATOM   2683  CG  PRO A 345      -3.936  11.133   5.170  1.00 86.21      A    C  
ATOM   2684  CD  PRO A 345      -2.700  10.854   4.315  1.00 89.37      A    C  
ATOM   2685  N   ALA A 346      -4.916  14.527   2.598  1.00 89.86      A    N  
ATOM   2686  CA  ALA A 346      -4.939  15.983   2.734  1.00 87.21      A    C  
ATOM   2687  C   ALA A 346      -5.221  16.454   4.165  1.00 84.53      A    C  
ATOM   2688  O   ALA A 346      -4.654  17.460   4.615  1.00 74.54      A    O  
ATOM   2689  CB  ALA A 346      -6.004  16.527   1.781  1.00 84.24      A    C  
ATOM   2690  N   SER A 347      -6.066  15.712   4.875  1.00 81.73      A    N  
ATOM   2691  CA  SER A 347      -6.398  15.889   6.285  1.00 78.42      A    C  
ATOM   2692  C   SER A 347      -6.167  14.573   7.023  1.00 76.97      A    C  
ATOM   2693  O   SER A 347      -6.747  13.551   6.696  1.00 67.06      A    O  
ATOM   2694  CB  SER A 347      -7.850  16.338   6.411  1.00 71.75      A    C  
ATOM   2695  OG  SER A 347      -8.255  16.293   7.754  1.00 62.09      A    O  
ATOM   2696  N   SER A 348      -5.333  14.605   8.058  1.00 67.70      A    N  
ATOM   2697  CA  SER A 348      -5.014  13.425   8.864  1.00 65.07      A    C  
ATOM   2698  C   SER A 348      -6.197  12.887   9.684  1.00 67.05      A    C  
ATOM   2699  O   SER A 348      -6.149  11.766  10.167  1.00 60.50      A    O  
ATOM   2700  CB  SER A 348      -3.850  13.753   9.810  1.00 58.25      A    C  
ATOM   2701  OG  SER A 348      -4.180  14.843  10.646  1.00 51.90      A    O  
ATOM   2702  N   SER A 349      -7.245  13.694   9.862  1.00 64.31      A    N  
ATOM   2703  CA  SER A 349      -8.460  13.297  10.566  1.00 62.18      A    C  
ATOM   2704  C   SER A 349      -9.475  12.595   9.675  1.00 66.29      A    C  
ATOM   2705  O   SER A 349     -10.346  11.894  10.191  1.00 60.07      A    O  
ATOM   2706  CB  SER A 349      -9.111  14.512  11.229  1.00 53.74      A    C  
ATOM   2707  OG  SER A 349      -9.213  15.610  10.353  1.00 48.14      A    O  
ATOM   2708  N   GLU A 350      -9.386  12.744   8.359  1.00 68.16      A    N  
ATOM   2709  CA  GLU A 350     -10.346  12.177   7.422  1.00 67.90      A    C  
ATOM   2710  C   GLU A 350      -9.974  10.743   7.044  1.00 72.40      A    C  
ATOM   2711  O   GLU A 350      -9.284  10.468   6.064  1.00 68.55      A    O  
ATOM   2712  CB  GLU A 350     -10.517  13.088   6.196  1.00 61.39      A    C  
ATOM   2713  CG  GLU A 350     -11.362  14.314   6.549  1.00 54.85      A    C  
ATOM   2714  CD  GLU A 350     -11.434  15.337   5.417  1.00 48.95      A    C  
ATOM   2715  OE1 GLU A 350     -11.883  16.467   5.714  1.00 44.77      A    O  
ATOM   2716  OE2 GLU A 350     -10.979  15.027   4.304  1.00 47.26      A    O1-
ATOM   2717  N   ALA A 351     -10.500   9.802   7.824  1.00 79.48      A    N  
ATOM   2718  CA  ALA A 351     -10.450   8.380   7.524  1.00 83.53      A    C  
ATOM   2719  C   ALA A 351     -11.624   7.917   6.636  1.00 87.63      A    C  
ATOM   2720  O   ALA A 351     -12.045   6.758   6.696  1.00 83.98      A    O  
ATOM   2721  CB  ALA A 351     -10.359   7.618   8.855  1.00 77.40      A    C  
ATOM   2722  N   ALA A 352     -12.193   8.836   5.860  1.00 89.10      A    N  
ATOM   2723  CA  ALA A 352     -13.301   8.552   4.965  1.00 90.04      A    C  
ATOM   2724  C   ALA A 352     -13.290   9.508   3.768  1.00 91.27      A    C  
ATOM   2725  O   ALA A 352     -13.003  10.683   3.923  1.00 88.77      A    O  
ATOM   2726  CB  ALA A 352     -14.618   8.649   5.744  1.00 87.20      A    C  
ATOM   2727  N   VAL A 353     -13.649   8.986   2.595  1.00 90.14      A    N  
ATOM   2728  CA  VAL A 353     -13.764   9.756   1.352  1.00 90.66      A    C  
ATOM   2729  C   VAL A 353     -15.129   9.475   0.747  1.00 91.20      A    C  
ATOM   2730  O   VAL A 353     -15.423   8.346   0.340  1.00 89.58      A    O  
ATOM   2731  CB  VAL A 353     -12.641   9.407   0.359  1.00 89.55      A    C  
ATOM   2732  CG1 VAL A 353     -12.684  10.331  -0.855  1.00 82.47      A    C  
ATOM   2733  CG2 VAL A 353     -11.258   9.536   0.996  1.00 83.35      A    C  
ATOM   2734  N   GLY A 354     -15.973  10.496   0.719  1.00 91.40      A    N  
ATOM   2735  CA  GLY A 354     -17.346  10.431   0.257  1.00 91.42      A    C  
ATOM   2736  C   GLY A 354     -17.557  11.099  -1.093  1.00 92.69      A    C  
ATOM   2737  O   GLY A 354     -16.745  11.872  -1.575  1.00 90.98      A    O  
ATOM   2738  N   PHE A 355     -18.686  10.777  -1.699  1.00 92.69      A    N  
ATOM   2739  CA  PHE A 355     -19.207  11.494  -2.846  1.00 93.04      A    C  
ATOM   2740  C   PHE A 355     -20.720  11.309  -2.933  1.00 93.61      A    C  
ATOM   2741  O   PHE A 355     -21.270  10.319  -2.452  1.00 91.71      A    O  
ATOM   2742  CB  PHE A 355     -18.517  11.029  -4.139  1.00 91.95      A    C  
ATOM   2743  CG  PHE A 355     -18.702   9.566  -4.436  1.00 93.88      A    C  
ATOM   2744  CD1 PHE A 355     -17.797   8.614  -3.924  1.00 91.42      A    C  
ATOM   2745  CD2 PHE A 355     -19.808   9.125  -5.180  1.00 91.70      A    C  
ATOM   2746  CE1 PHE A 355     -18.012   7.248  -4.137  1.00 90.82      A    C  
ATOM   2747  CE2 PHE A 355     -20.029   7.751  -5.393  1.00 91.08      A    C  
ATOM   2748  CZ  PHE A 355     -19.134   6.813  -4.864  1.00 91.98      A    C  
ATOM   2749  N   GLU A 356     -21.401  12.249  -3.583  1.00 94.26      A    N  
ATOM   2750  CA  GLU A 356     -22.821  12.157  -3.905  1.00 94.00      A    C  
ATOM   2751  C   GLU A 356     -23.000  12.182  -5.420  1.00 94.24      A    C  
ATOM   2752  O   GLU A 356     -22.375  12.970  -6.124  1.00 93.59      A    O  
ATOM   2753  CB  GLU A 356     -23.609  13.284  -3.210  1.00 93.28      A    C  
ATOM   2754  CG  GLU A 356     -25.129  13.103  -3.348  1.00 80.26      A    C  
ATOM   2755  CD  GLU A 356     -25.955  14.249  -2.733  1.00 76.14      A    C  
ATOM   2756  OE1 GLU A 356     -27.150  14.360  -3.105  1.00 67.68      A    O  
ATOM   2757  OE2 GLU A 356     -25.410  15.018  -1.926  1.00 70.26      A    O1-
ATOM   2758  N   ILE A 357     -23.878  11.327  -5.915  1.00 93.39      A    N  
ATOM   2759  CA  ILE A 357     -24.240  11.263  -7.327  1.00 92.91      A    C  
ATOM   2760  C   ILE A 357     -25.720  11.545  -7.527  1.00 93.21      A    C  
ATOM   2761  O   ILE A 357     -26.565  11.181  -6.698  1.00 91.64      A    O  
ATOM   2762  CB  ILE A 357     -23.815   9.934  -7.987  1.00 91.86      A    C  
ATOM   2763  CG1 ILE A 357     -24.531   8.713  -7.372  1.00 86.27      A    C  
ATOM   2764  CG2 ILE A 357     -22.287   9.789  -7.932  1.00 84.26      A    C  
ATOM   2765  CD1 ILE A 357     -24.324   7.412  -8.162  1.00 82.14      A    C  
ATOM   2766  N   ARG A 358     -26.044  12.131  -8.671  1.00 94.24      A    N  
ATOM   2767  CA  ARG A 358     -27.395  12.242  -9.211  1.00 94.12      A    C  
ATOM   2768  C   ARG A 358     -27.457  11.493 -10.524  1.00 94.29      A    C  
ATOM   2769  O   ARG A 358     -26.650  11.724 -11.415  1.00 92.80      A    O  
ATOM   2770  CB  ARG A 358     -27.758  13.730  -9.363  1.00 92.97      A    C  
ATOM   2771  CG  ARG A 358     -29.147  13.938  -9.977  1.00 89.17      A    C  
ATOM   2772  CD  ARG A 358     -29.568  15.429  -9.944  1.00 86.52      A    C  
ATOM   2773  NE  ARG A 358     -28.697  16.279 -10.759  1.00 76.65      A    N  
ATOM   2774  CZ  ARG A 358     -28.718  17.616 -10.788  1.00 70.59      A    C  
ATOM   2775  NH1 ARG A 358     -29.536  18.302 -10.049  1.00 63.08      A    N1+
ATOM   2776  NH2 ARG A 358     -27.902  18.283 -11.559  1.00 60.52      A    N  
ATOM   2777  N   THR A 359     -28.451  10.628 -10.653  1.00 91.62      A    N  
ATOM   2778  CA  THR A 359     -28.782  10.004 -11.931  1.00 90.87      A    C  
ATOM   2779  C   THR A 359     -30.083  10.576 -12.455  1.00 91.18      A    C  
ATOM   2780  O   THR A 359     -30.984  10.907 -11.679  1.00 89.28      A    O  
ATOM   2781  CB  THR A 359     -28.864   8.479 -11.842  1.00 89.84      A    C  
ATOM   2782  CG2 THR A 359     -27.553   7.872 -11.356  1.00 80.38      A    C  
ATOM   2783  OG1 THR A 359     -29.893   8.092 -10.971  1.00 78.37      A    O  
ATOM   2784  N   GLN A 360     -30.200  10.682 -13.778  1.00 91.70      A    N  
ATOM   2785  CA  GLN A 360     -31.441  11.017 -14.458  1.00 90.87      A    C  
ATOM   2786  C   GLN A 360     -31.695  10.003 -15.569  1.00 90.54      A    C  
ATOM   2787  O   GLN A 360     -30.759   9.552 -16.235  1.00 88.86      A    O  
ATOM   2788  CB  GLN A 360     -31.403  12.449 -15.003  1.00 89.97      A    C  
ATOM   2789  CG  GLN A 360     -31.329  13.496 -13.879  1.00 83.97      A    C  
ATOM   2790  CD  GLN A 360     -31.384  14.938 -14.398  1.00 82.60      A    C  
ATOM   2791  NE2 GLN A 360     -31.590  15.897 -13.532  1.00 70.36      A    N  
ATOM   2792  OE1 GLN A 360     -31.258  15.226 -15.570  1.00 73.63      A    O  
ATOM   2793  N   ARG A 361     -32.966   9.638 -15.747  1.00 90.16      A    N  
ATOM   2794  CA  ARG A 361     -33.450   8.853 -16.872  1.00 89.03      A    C  
ATOM   2795  C   ARG A 361     -34.573   9.619 -17.545  1.00 88.81      A    C  
ATOM   2796  O   ARG A 361     -35.577   9.919 -16.906  1.00 86.97      A    O  
ATOM   2797  CB  ARG A 361     -33.891   7.466 -16.387  1.00 86.87      A    C  
ATOM   2798  CG  ARG A 361     -34.240   6.536 -17.561  1.00 81.47      A    C  
ATOM   2799  CD  ARG A 361     -34.644   5.150 -17.059  1.00 76.49      A    C  
ATOM   2800  NE  ARG A 361     -34.915   4.228 -18.179  1.00 69.27      A    N  
ATOM   2801  CZ  ARG A 361     -35.904   3.355 -18.280  1.00 64.53      A    C  
ATOM   2802  NH1 ARG A 361     -36.693   3.081 -17.278  1.00 59.32      A    N1+
ATOM   2803  NH2 ARG A 361     -36.130   2.763 -19.404  1.00 57.40      A    N  
ATOM   2804  N   ARG A 362     -34.395   9.933 -18.826  1.00 85.36      A    N  
ATOM   2805  CA  ARG A 362     -35.417  10.530 -19.683  1.00 83.32      A    C  
ATOM   2806  C   ARG A 362     -36.092   9.424 -20.472  1.00 81.59      A    C  
ATOM   2807  O   ARG A 362     -35.416   8.712 -21.213  1.00 76.41      A    O  
ATOM   2808  CB  ARG A 362     -34.780  11.587 -20.596  1.00 81.02      A    C  
ATOM   2809  CG  ARG A 362     -35.385  12.974 -20.367  1.00 71.55      A    C  
ATOM   2810  CD  ARG A 362     -34.716  14.009 -21.263  1.00 69.16      A    C  
ATOM   2811  NE  ARG A 362     -35.188  15.369 -20.949  1.00 60.70      A    N  
ATOM   2812  CZ  ARG A 362     -34.747  16.492 -21.500  1.00 54.05      A    C  
ATOM   2813  NH1 ARG A 362     -33.824  16.473 -22.418  1.00 50.89      A    N1+
ATOM   2814  NH2 ARG A 362     -35.226  17.636 -21.131  1.00 47.46      A    N  
ATOM   2815  N   GLU A 363     -37.386   9.256 -20.283  1.00 80.09      A    N  
ATOM   2816  CA  GLU A 363     -38.177   8.251 -20.992  1.00 77.86      A    C  
ATOM   2817  C   GLU A 363     -39.569   8.846 -21.251  1.00 77.45      A    C  
ATOM   2818  O   GLU A 363     -40.209   9.326 -20.316  1.00 73.78      A    O  
ATOM   2819  CB  GLU A 363     -38.225   6.972 -20.153  1.00 73.43      A    C  
ATOM   2820  CG  GLU A 363     -38.753   5.733 -20.890  1.00 64.56      A    C  
ATOM   2821  CD  GLU A 363     -38.542   4.459 -20.034  1.00 62.96      A    C  
ATOM   2822  OE1 GLU A 363     -38.150   3.410 -20.573  1.00 56.11      A    O  
ATOM   2823  OE2 GLU A 363     -38.641   4.520 -18.787  1.00 56.90      A    O1-
ATOM   2824  N   GLU A 364     -39.988   8.892 -22.510  1.00 74.99      A    N  
ATOM   2825  CA  GLU A 364     -41.314   9.372 -22.934  1.00 73.83      A    C  
ATOM   2826  C   GLU A 364     -41.739  10.721 -22.316  1.00 73.68      A    C  
ATOM   2827  O   GLU A 364     -42.835  10.895 -21.785  1.00 66.97      A    O  
ATOM   2828  CB  GLU A 364     -42.375   8.276 -22.716  1.00 69.49      A    C  
ATOM   2829  CG  GLU A 364     -42.097   7.003 -23.538  1.00 61.45      A    C  
ATOM   2830  CD  GLU A 364     -43.183   5.938 -23.336  1.00 57.03      A    C  
ATOM   2831  OE1 GLU A 364     -43.135   4.942 -24.092  1.00 50.57      A    O  
ATOM   2832  OE2 GLU A 364     -44.025   6.103 -22.434  1.00 51.21      A    O1-
ATOM   2833  N   GLY A 365     -40.840  11.701 -22.324  1.00 74.58      A    N  
ATOM   2834  CA  GLY A 365     -41.084  13.041 -21.770  1.00 75.54      A    C  
ATOM   2835  C   GLY A 365     -41.052  13.146 -20.240  1.00 77.40      A    C  
ATOM   2836  O   GLY A 365     -41.052  14.255 -19.707  1.00 72.99      A    O  
ATOM   2837  N   ILE A 366     -40.968  12.020 -19.531  1.00 78.99      A    N  
ATOM   2838  CA  ILE A 366     -40.842  11.996 -18.080  1.00 80.37      A    C  
ATOM   2839  C   ILE A 366     -39.358  11.967 -17.706  1.00 82.57      A    C  
ATOM   2840  O   ILE A 366     -38.593  11.121 -18.170  1.00 80.39      A    O  
ATOM   2841  CB  ILE A 366     -41.630  10.829 -17.460  1.00 75.73      A    C  
ATOM   2842  CG1 ILE A 366     -43.116  10.887 -17.903  1.00 65.46      A    C  
ATOM   2843  CG2 ILE A 366     -41.531  10.878 -15.928  1.00 63.02      A    C  
ATOM   2844  CD1 ILE A 366     -43.920   9.654 -17.484  1.00 57.13      A    C  
ATOM   2845  N   VAL A 367     -38.960  12.873 -16.826  1.00 84.32      A    N  
ATOM   2846  CA  VAL A 367     -37.621  12.869 -16.233  1.00 85.29      A    C  
ATOM   2847  C   VAL A 367     -37.703  12.280 -14.835  1.00 86.00      A    C  
ATOM   2848  O   VAL A 367     -38.269  12.882 -13.921  1.00 84.02      A    O  
ATOM   2849  CB  VAL A 367     -36.972  14.266 -16.238  1.00 82.89      A    C  
ATOM   2850  CG1 VAL A 367     -35.532  14.188 -15.733  1.00 73.36      A    C  
ATOM   2851  CG2 VAL A 367     -36.947  14.852 -17.653  1.00 75.48      A    C  
ATOM   2852  N   LEU A 368     -37.127  11.098 -14.657  1.00 87.10      A    N  
ATOM   2853  CA  LEU A 368     -36.902  10.516 -13.343  1.00 86.74      A    C  
ATOM   2854  C   LEU A 368     -35.508  10.898 -12.864  1.00 88.18      A    C  
ATOM   2855  O   LEU A 368     -34.549  10.834 -13.625  1.00 86.89      A    O  
ATOM   2856  CB  LEU A 368     -37.076   8.991 -13.408  1.00 84.16      A    C  
ATOM   2857  CG  LEU A 368     -38.502   8.538 -13.765  1.00 79.07      A    C  
ATOM   2858  CD1 LEU A 368     -38.514   7.029 -13.995  1.00 74.47      A    C  
ATOM   2859  CD2 LEU A 368     -39.500   8.858 -12.643  1.00 72.84      A    C  
ATOM   2860  N   SER A 369     -35.388  11.263 -11.591  1.00 90.11      A    N  
ATOM   2861  CA  SER A 369     -34.097  11.523 -10.959  1.00 89.77      A    C  
ATOM   2862  C   SER A 369     -33.971  10.751  -9.648  1.00 90.38      A    C  
ATOM   2863  O   SER A 369     -34.953  10.515  -8.936  1.00 87.79      A    O  
ATOM   2864  CB  SER A 369     -33.861  13.028 -10.772  1.00 87.33      A    C  
ATOM   2865  OG  SER A 369     -34.779  13.585  -9.848  1.00 74.37      A    O  
ATOM   2866  N   ALA A 370     -32.756  10.347  -9.337  1.00 90.91      A    N  
ATOM   2867  CA  ALA A 370     -32.417   9.722  -8.075  1.00 90.96      A    C  
ATOM   2868  C   ALA A 370     -31.065  10.253  -7.578  1.00 92.09      A    C  
ATOM   2869  O   ALA A 370     -30.210  10.633  -8.372  1.00 90.56      A    O  
ATOM   2870  CB  ALA A 370     -32.412   8.199  -8.242  1.00 89.37      A    C  
ATOM   2871  N   ARG A 371     -30.896  10.259  -6.258  1.00 90.96      A    N  
ATOM   2872  CA  ARG A 371     -29.631  10.614  -5.610  1.00 91.44      A    C  
ATOM   2873  C   ARG A 371     -29.172   9.466  -4.716  1.00 91.57      A    C  
ATOM   2874  O   ARG A 371     -29.988   8.775  -4.112  1.00 88.42      A    O  
ATOM   2875  CB  ARG A 371     -29.751  11.920  -4.809  1.00 89.29      A    C  
ATOM   2876  CG  ARG A 371     -30.046  13.128  -5.699  1.00 81.59      A    C  
ATOM   2877  CD  ARG A 371     -29.994  14.394  -4.852  1.00 81.21      A    C  
ATOM   2878  NE  ARG A 371     -30.337  15.603  -5.621  1.00 71.76      A    N  
ATOM   2879  CZ  ARG A 371     -30.152  16.848  -5.199  1.00 65.57      A    C  
ATOM   2880  NH1 ARG A 371     -29.598  17.101  -4.040  1.00 59.96      A    N1+
ATOM   2881  NH2 ARG A 371     -30.527  17.850  -5.934  1.00 55.42      A    N  
ATOM   2882  N   ALA A 372     -27.869   9.281  -4.639  1.00 92.84      A    N  
ATOM   2883  CA  ALA A 372     -27.253   8.359  -3.705  1.00 92.41      A    C  
ATOM   2884  C   ALA A 372     -25.845   8.854  -3.355  1.00 93.25      A    C  
ATOM   2885  O   ALA A 372     -25.194   9.516  -4.149  1.00 91.73      A    O  
ATOM   2886  CB  ALA A 372     -27.216   6.958  -4.314  1.00 90.88      A    C  
ATOM   2887  N   ALA A 373     -25.385   8.483  -2.168  1.00 93.54      A    N  
ATOM   2888  CA  ALA A 373     -24.031   8.764  -1.740  1.00 93.03      A    C  
ATOM   2889  C   ALA A 373     -23.283   7.472  -1.434  1.00 93.38      A    C  
ATOM   2890  O   ALA A 373     -23.848   6.484  -0.934  1.00 91.88      A    O  
ATOM   2891  CB  ALA A 373     -24.051   9.754  -0.575  1.00 91.61      A    C  
ATOM   2892  N   GLY A 374     -21.984   7.469  -1.730  1.00 92.28      A    N  
ATOM   2893  CA  GLY A 374     -21.057   6.406  -1.402  1.00 91.64      A    C  
ATOM   2894  C   GLY A 374     -19.898   6.958  -0.581  1.00 92.43      A    C  
ATOM   2895  O   GLY A 374     -19.515   8.115  -0.732  1.00 90.92      A    O  
ATOM   2896  N   GLN A 375     -19.344   6.128   0.292  1.00 94.26      A    N  
ATOM   2897  CA  GLN A 375     -18.195   6.495   1.096  1.00 93.80      A    C  
ATOM   2898  C   GLN A 375     -17.239   5.315   1.217  1.00 93.94      A    C  
ATOM   2899  O   GLN A 375     -17.628   4.215   1.628  1.00 92.68      A    O  
ATOM   2900  CB  GLN A 375     -18.676   6.996   2.459  1.00 91.95      A    C  
ATOM   2901  CG  GLN A 375     -17.545   7.640   3.275  1.00 86.76      A    C  
ATOM   2902  CD  GLN A 375     -18.030   8.141   4.631  1.00 87.39      A    C  
ATOM   2903  NE2 GLN A 375     -17.739   9.365   4.999  1.00 77.59      A    N  
ATOM   2904  OE1 GLN A 375     -18.662   7.420   5.380  1.00 79.45      A    O  
ATOM   2905  N   SER A 376     -15.977   5.560   0.894  1.00 92.53      A    N  
ATOM   2906  CA  SER A 376     -14.876   4.678   1.259  1.00 92.21      A    C  
ATOM   2907  C   SER A 376     -14.383   5.104   2.636  1.00 92.33      A    C  
ATOM   2908  O   SER A 376     -14.112   6.279   2.854  1.00 90.90      A    O  
ATOM   2909  CB  SER A 376     -13.740   4.771   0.243  1.00 91.95      A    C  
ATOM   2910  OG  SER A 376     -14.256   4.540  -1.052  1.00 83.10      A    O  
ATOM   2911  N   HIS A 377     -14.311   4.178   3.580  1.00 94.63      A    N  
ATOM   2912  CA  HIS A 377     -13.919   4.467   4.952  1.00 93.92      A    C  
ATOM   2913  C   HIS A 377     -12.874   3.475   5.438  1.00 94.19      A    C  
ATOM   2914  O   HIS A 377     -12.894   2.294   5.075  1.00 92.51      A    O  
ATOM   2915  CB  HIS A 377     -15.150   4.486   5.863  1.00 92.01      A    C  
ATOM   2916  CG  HIS A 377     -15.813   3.151   6.043  1.00 89.32      A    C  
ATOM   2917  CD2 HIS A 377     -15.808   2.367   7.158  1.00 76.27      A    C  
ATOM   2918  ND1 HIS A 377     -16.544   2.472   5.085  1.00 74.76      A    N  
ATOM   2919  CE1 HIS A 377     -16.960   1.312   5.620  1.00 78.47      A    C  
ATOM   2920  NE2 HIS A 377     -16.544   1.208   6.886  1.00 82.00      A    N  
ATOM   2921  N   PHE A 378     -11.968   3.955   6.276  1.00 93.35      A    N  
ATOM   2922  CA  PHE A 378     -10.983   3.120   6.932  1.00 92.45      A    C  
ATOM   2923  C   PHE A 378     -11.632   2.366   8.096  1.00 92.05      A    C  
ATOM   2924  O   PHE A 378     -12.282   2.967   8.950  1.00 89.85      A    O  
ATOM   2925  CB  PHE A 378      -9.824   4.005   7.381  1.00 91.78      A    C  
ATOM   2926  CG  PHE A 378      -8.697   3.223   8.009  1.00 92.67      A    C  
ATOM   2927  CD1 PHE A 378      -8.619   3.095   9.403  1.00 91.25      A    C  
ATOM   2928  CD2 PHE A 378      -7.732   2.617   7.192  1.00 91.28      A    C  
ATOM   2929  CE1 PHE A 378      -7.572   2.379   9.982  1.00 90.37      A    C  
ATOM   2930  CE2 PHE A 378      -6.682   1.894   7.773  1.00 90.44      A    C  
ATOM   2931  CZ  PHE A 378      -6.589   1.783   9.172  1.00 90.87      A    C  
ATOM   2932  N   SER A 379     -11.474   1.051   8.125  1.00 92.03      A    N  
ATOM   2933  CA  SER A 379     -12.040   0.193   9.158  1.00 90.97      A    C  
ATOM   2934  C   SER A 379     -11.113  -0.980   9.419  1.00 91.43      A    C  
ATOM   2935  O   SER A 379     -10.936  -1.840   8.561  1.00 88.03      A    O  
ATOM   2936  CB  SER A 379     -13.419  -0.308   8.721  1.00 87.64      A    C  
ATOM   2937  OG  SER A 379     -13.987  -1.117   9.725  1.00 76.68      A    O  
ATOM   2938  N   LEU A 380     -10.535  -1.018  10.613  1.00 89.90      A    N  
ATOM   2939  CA  LEU A 380      -9.702  -2.133  11.035  1.00 89.58      A    C  
ATOM   2940  C   LEU A 380     -10.525  -3.422  11.164  1.00 89.07      A    C  
ATOM   2941  O   LEU A 380     -11.726  -3.363  11.439  1.00 85.90      A    O  
ATOM   2942  CB  LEU A 380      -8.999  -1.787  12.357  1.00 88.60      A    C  
ATOM   2943  CG  LEU A 380      -7.917  -0.703  12.201  1.00 88.14      A    C  
ATOM   2944  CD1 LEU A 380      -7.456  -0.260  13.589  1.00 84.55      A    C  
ATOM   2945  CD2 LEU A 380      -6.693  -1.208  11.436  1.00 83.99      A    C  
ATOM   2946  N   PRO A 381      -9.890  -4.598  11.011  1.00 89.42      A    N  
ATOM   2947  CA  PRO A 381     -10.549  -5.871  11.256  1.00 87.90      A    C  
ATOM   2948  C   PRO A 381     -11.105  -5.950  12.685  1.00 88.89      A    C  
ATOM   2949  O   PRO A 381     -10.523  -5.370  13.606  1.00 85.89      A    O  
ATOM   2950  CB  PRO A 381      -9.484  -6.943  11.025  1.00 85.04      A    C  
ATOM   2951  CG  PRO A 381      -8.466  -6.258  10.137  1.00 83.64      A    C  
ATOM   2952  CD  PRO A 381      -8.527  -4.800  10.580  1.00 86.56      A    C  
ATOM   2953  N   PRO A 382     -12.176  -6.726  12.905  1.00 87.56      A    N  
ATOM   2954  CA  PRO A 382     -12.700  -6.974  14.244  1.00 87.16      A    C  
ATOM   2955  C   PRO A 382     -11.610  -7.481  15.197  1.00 87.78      A    C  
ATOM   2956  O   PRO A 382     -10.785  -8.315  14.828  1.00 82.61      A    O  
ATOM   2957  CB  PRO A 382     -13.820  -8.012  14.063  1.00 84.55      A    C  
ATOM   2958  CG  PRO A 382     -14.262  -7.803  12.619  1.00 82.16      A    C  
ATOM   2959  CD  PRO A 382     -12.971  -7.412  11.910  1.00 84.81      A    C  
ATOM   2960  N   GLY A 383     -11.598  -6.954  16.419  1.00 86.17      A    N  
ATOM   2961  CA  GLY A 383     -10.592  -7.305  17.423  1.00 86.84      A    C  
ATOM   2962  C   GLY A 383      -9.202  -6.707  17.175  1.00 88.45      A    C  
ATOM   2963  O   GLY A 383      -8.263  -7.041  17.893  1.00 84.37      A    O  
ATOM   2964  N   THR A 384      -9.042  -5.837  16.185  1.00 87.73      A    N  
ATOM   2965  CA  THR A 384      -7.784  -5.113  15.950  1.00 87.74      A    C  
ATOM   2966  C   THR A 384      -7.939  -3.654  16.351  1.00 89.09      A    C  
ATOM   2967  O   THR A 384      -8.872  -2.978  15.928  1.00 86.76      A    O  
ATOM   2968  CB  THR A 384      -7.319  -5.239  14.500  1.00 85.61      A    C  
ATOM   2969  CG2 THR A 384      -5.930  -4.654  14.286  1.00 74.52      A    C  
ATOM   2970  OG1 THR A 384      -7.238  -6.595  14.138  1.00 74.46      A    O  
ATOM   2971  N   SER A 385      -6.997  -3.151  17.140  1.00 88.94      A    N  
ATOM   2972  CA  SER A 385      -6.941  -1.758  17.551  1.00 89.23      A    C  
ATOM   2973  C   SER A 385      -5.570  -1.154  17.232  1.00 89.88      A    C  
ATOM   2974  O   SER A 385      -4.599  -1.864  16.989  1.00 87.64      A    O  
ATOM   2975  CB  SER A 385      -7.286  -1.621  19.036  1.00 87.00      A    C  
ATOM   2976  OG  SER A 385      -6.363  -2.316  19.849  1.00 81.65      A    O  
ATOM   2977  N   VAL A 386      -5.498   0.172  17.227  1.00 88.68      A    N  
ATOM   2978  CA  VAL A 386      -4.240   0.904  17.095  1.00 88.02      A    C  
ATOM   2979  C   VAL A 386      -3.777   1.345  18.476  1.00 88.31      A    C  
ATOM   2980  O   VAL A 386      -4.529   1.971  19.210  1.00 87.40      A    O  
ATOM   2981  CB  VAL A 386      -4.354   2.098  16.143  1.00 86.41      A    C  
ATOM   2982  CG1 VAL A 386      -3.005   2.807  15.976  1.00 78.08      A    C  
ATOM   2983  CG2 VAL A 386      -4.803   1.630  14.760  1.00 81.46      A    C  
ATOM   2984  N   ALA A 387      -2.541   1.043  18.813  1.00 88.24      A    N  
ATOM   2985  CA  ALA A 387      -1.896   1.493  20.037  1.00 87.78      A    C  
ATOM   2986  C   ALA A 387      -0.784   2.501  19.742  1.00 87.30      A    C  
ATOM   2987  O   ALA A 387      -0.166   2.472  18.683  1.00 85.03      A    O  
ATOM   2988  CB  ALA A 387      -1.387   0.265  20.805  1.00 86.23      A    C  
ATOM   2989  N   ARG A 388      -0.494   3.370  20.707  1.00 89.65      A    N  
ATOM   2990  CA  ARG A 388       0.618   4.336  20.687  1.00 89.46      A    C  
ATOM   2991  C   ARG A 388       0.547   5.416  19.594  1.00 88.40      A    C  
ATOM   2992  O   ARG A 388       1.582   5.923  19.181  1.00 81.10      A    O  
ATOM   2993  CB  ARG A 388       1.980   3.607  20.678  1.00 87.21      A    C  
ATOM   2994  CG  ARG A 388       2.185   2.604  21.817  1.00 80.65      A    C  
ATOM   2995  CD  ARG A 388       3.553   1.936  21.629  1.00 76.41      A    C  
ATOM   2996  NE  ARG A 388       3.882   1.029  22.739  1.00 66.91      A    N  
ATOM   2997  CZ  ARG A 388       4.968   0.262  22.807  1.00 59.94      A    C  
ATOM   2998  NH1 ARG A 388       5.838   0.221  21.838  1.00 54.43      A    N1+
ATOM   2999  NH2 ARG A 388       5.186  -0.466  23.855  1.00 53.39      A    N  
ATOM   3000  N   GLY A 389      -0.639   5.787  19.160  1.00 87.61      A    N  
ATOM   3001  CA  GLY A 389      -0.801   6.906  18.238  1.00 87.47      A    C  
ATOM   3002  C   GLY A 389      -1.925   6.720  17.234  1.00 88.80      A    C  
ATOM   3003  O   GLY A 389      -2.761   5.822  17.372  1.00 85.34      A    O  
ATOM   3004  N   ARG A 390      -1.948   7.596  16.230  1.00 88.89      A    N  
ATOM   3005  CA  ARG A 390      -2.894   7.515  15.124  1.00 88.68      A    C  
ATOM   3006  C   ARG A 390      -2.306   6.669  13.986  1.00 89.57      A    C  
ATOM   3007  O   ARG A 390      -1.112   6.779  13.719  1.00 87.26      A    O  
ATOM   3008  CB  ARG A 390      -3.277   8.922  14.627  1.00 85.35      A    C  
ATOM   3009  CG  ARG A 390      -4.115   9.687  15.665  1.00 74.94      A    C  
ATOM   3010  CD  ARG A 390      -4.571  11.030  15.091  1.00 70.65      A    C  
ATOM   3011  NE  ARG A 390      -5.380  11.788  16.070  1.00 61.31      A    N  
ATOM   3012  CZ  ARG A 390      -5.928  12.985  15.859  1.00 54.22      A    C  
ATOM   3013  NH1 ARG A 390      -5.787  13.621  14.733  1.00 51.76      A    N1+
ATOM   3014  NH2 ARG A 390      -6.626  13.559  16.799  1.00 46.86      A    N  
ATOM   3015  N   PRO A 391      -3.126   5.857  13.318  1.00 88.77      A    N  
ATOM   3016  CA  PRO A 391      -2.658   5.083  12.179  1.00 88.19      A    C  
ATOM   3017  C   PRO A 391      -2.435   5.982  10.958  1.00 89.92      A    C  
ATOM   3018  O   PRO A 391      -3.215   6.905  10.709  1.00 88.04      A    O  
ATOM   3019  CB  PRO A 391      -3.757   4.057  11.927  1.00 84.80      A    C  
ATOM   3020  CG  PRO A 391      -5.025   4.770  12.381  1.00 86.11      A    C  
ATOM   3021  CD  PRO A 391      -4.541   5.635  13.544  1.00 89.09      A    C  
ATOM   3022  N   ASP A 392      -1.439   5.662  10.149  1.00 87.98      A    N  
ATOM   3023  CA  ASP A 392      -1.301   6.213   8.797  1.00 88.44      A    C  
ATOM   3024  C   ASP A 392      -2.178   5.401   7.838  1.00 90.22      A    C  
ATOM   3025  O   ASP A 392      -1.833   4.309   7.388  1.00 89.16      A    O  
ATOM   3026  CB  ASP A 392       0.175   6.241   8.383  1.00 86.05      A    C  
ATOM   3027  CG  ASP A 392       0.389   7.009   7.077  1.00 82.52      A    C  
ATOM   3028  OD1 ASP A 392      -0.572   7.110   6.272  1.00 77.17      A    O  
ATOM   3029  OD2 ASP A 392       1.523   7.503   6.892  1.00 77.43      A    O1-
ATOM   3030  N   VAL A 393      -3.360   5.944   7.552  1.00 89.30      A    N  
ATOM   3031  CA  VAL A 393      -4.413   5.232   6.820  1.00 88.34      A    C  
ATOM   3032  C   VAL A 393      -4.036   4.891   5.378  1.00 89.60      A    C  
ATOM   3033  O   VAL A 393      -4.626   3.975   4.805  1.00 88.40      A    O  
ATOM   3034  CB  VAL A 393      -5.750   5.999   6.862  1.00 87.15      A    C  
ATOM   3035  CG1 VAL A 393      -6.242   6.160   8.304  1.00 82.82      A    C  
ATOM   3036  CG2 VAL A 393      -5.660   7.385   6.209  1.00 84.76      A    C  
ATOM   3037  N   LEU A 394      -3.049   5.575   4.780  1.00 90.04      A    N  
ATOM   3038  CA  LEU A 394      -2.556   5.256   3.440  1.00 90.38      A    C  
ATOM   3039  C   LEU A 394      -1.411   4.236   3.426  1.00 92.17      A    C  
ATOM   3040  O   LEU A 394      -0.958   3.837   2.361  1.00 91.02      A    O  
ATOM   3041  CB  LEU A 394      -2.178   6.547   2.689  1.00 89.38      A    C  
ATOM   3042  CG  LEU A 394      -3.361   7.493   2.402  1.00 90.12      A    C  
ATOM   3043  CD1 LEU A 394      -2.864   8.640   1.523  1.00 87.17      A    C  
ATOM   3044  CD2 LEU A 394      -4.512   6.819   1.662  1.00 87.25      A    C  
ATOM   3045  N   PHE A 395      -0.985   3.752   4.591  1.00 92.83      A    N  
ATOM   3046  CA  PHE A 395      -0.047   2.634   4.737  1.00 92.67      A    C  
ATOM   3047  C   PHE A 395      -0.719   1.365   5.263  1.00 92.76      A    C  
ATOM   3048  O   PHE A 395      -0.058   0.349   5.481  1.00 89.34      A    O  
ATOM   3049  CB  PHE A 395       1.128   3.077   5.616  1.00 91.67      A    C  
ATOM   3050  CG  PHE A 395       2.126   3.972   4.916  1.00 93.14      A    C  
ATOM   3051  CD1 PHE A 395       3.397   3.467   4.555  1.00 91.26      A    C  
ATOM   3052  CD2 PHE A 395       1.812   5.305   4.618  1.00 91.69      A    C  
ATOM   3053  CE1 PHE A 395       4.330   4.293   3.934  1.00 90.30      A    C  
ATOM   3054  CE2 PHE A 395       2.754   6.141   3.980  1.00 91.20      A    C  
ATOM   3055  CZ  PHE A 395       4.020   5.629   3.643  1.00 92.22      A    C  
ATOM   3056  N   LEU A 396      -2.046   1.408   5.471  1.00 91.53      A    N  
ATOM   3057  CA  LEU A 396      -2.824   0.320   6.038  1.00 91.67      A    C  
ATOM   3058  C   LEU A 396      -3.957  -0.082   5.087  1.00 92.05      A    C  
ATOM   3059  O   LEU A 396      -4.881   0.698   4.871  1.00 90.84      A    O  
ATOM   3060  CB  LEU A 396      -3.348   0.762   7.413  1.00 91.08      A    C  
ATOM   3061  CG  LEU A 396      -2.255   0.984   8.467  1.00 91.75      A    C  
ATOM   3062  CD1 LEU A 396      -2.894   1.555   9.733  1.00 87.73      A    C  
ATOM   3063  CD2 LEU A 396      -1.539  -0.308   8.858  1.00 87.36      A    C  
ATOM   3064  N   PRO A 397      -3.942  -1.307   4.528  1.00 93.46      A    N  
ATOM   3065  CA  PRO A 397      -4.911  -1.735   3.519  1.00 92.25      A    C  
ATOM   3066  C   PRO A 397      -6.237  -2.206   4.131  1.00 92.29      A    C  
ATOM   3067  O   PRO A 397      -6.655  -3.348   3.938  1.00 89.09      A    O  
ATOM   3068  CB  PRO A 397      -4.177  -2.807   2.721  1.00 90.39      A    C  
ATOM   3069  CG  PRO A 397      -3.309  -3.477   3.776  1.00 89.82      A    C  
ATOM   3070  CD  PRO A 397      -2.899  -2.307   4.667  1.00 92.43      A    C  
ATOM   3071  N   TYR A 398      -6.918  -1.333   4.881  1.00 93.63      A    N  
ATOM   3072  CA  TYR A 398      -8.165  -1.628   5.587  1.00 93.49      A    C  
ATOM   3073  C   TYR A 398      -9.318  -0.697   5.174  1.00 93.14      A    C  
ATOM   3074  O   TYR A 398     -10.199  -0.373   5.969  1.00 90.35      A    O  
ATOM   3075  CB  TYR A 398      -7.921  -1.619   7.101  1.00 92.75      A    C  
ATOM   3076  CG  TYR A 398      -6.855  -2.586   7.547  1.00 93.18      A    C  
ATOM   3077  CD1 TYR A 398      -7.080  -3.976   7.493  1.00 90.24      A    C  
ATOM   3078  CD2 TYR A 398      -5.618  -2.110   8.022  1.00 90.92      A    C  
ATOM   3079  CE1 TYR A 398      -6.093  -4.876   7.903  1.00 89.05      A    C  
ATOM   3080  CE2 TYR A 398      -4.623  -3.001   8.430  1.00 89.49      A    C  
ATOM   3081  CZ  TYR A 398      -4.854  -4.388   8.371  1.00 90.31      A    C  
ATOM   3082  OH  TYR A 398      -3.885  -5.265   8.762  1.00 88.29      A    O  
ATOM   3083  N   TRP A 399      -9.313  -0.251   3.927  1.00 94.27      A    N  
ATOM   3084  CA  TRP A 399     -10.384   0.562   3.371  1.00 94.53      A    C  
ATOM   3085  C   TRP A 399     -11.545  -0.316   2.914  1.00 94.38      A    C  
ATOM   3086  O   TRP A 399     -11.368  -1.301   2.190  1.00 91.87      A    O  
ATOM   3087  CB  TRP A 399      -9.840   1.430   2.252  1.00 94.52      A    C  
ATOM   3088  CG  TRP A 399      -8.896   2.493   2.731  1.00 94.96      A    C  
ATOM   3089  CD1 TRP A 399      -7.560   2.355   2.889  1.00 92.20      A    C  
ATOM   3090  CD2 TRP A 399      -9.228   3.852   3.136  1.00 94.67      A    C  
ATOM   3091  CE2 TRP A 399      -8.021   4.493   3.503  1.00 94.27      A    C  
ATOM   3092  CE3 TRP A 399     -10.428   4.596   3.195  1.00 93.75      A    C  
ATOM   3093  NE1 TRP A 399      -7.030   3.547   3.352  1.00 92.45      A    N  
ATOM   3094  CZ2 TRP A 399      -7.998   5.848   3.914  1.00 93.71      A    C  
ATOM   3095  CZ3 TRP A 399     -10.403   5.943   3.607  1.00 91.95      A    C  
ATOM   3096  CH2 TRP A 399      -9.205   6.555   3.959  1.00 92.20      A    C  
ATOM   3097  N   GLN A 400     -12.749   0.069   3.313  1.00 93.67      A    N  
ATOM   3098  CA  GLN A 400     -13.997  -0.579   2.943  1.00 93.09      A    C  
ATOM   3099  C   GLN A 400     -14.947   0.432   2.301  1.00 93.48      A    C  
ATOM   3100  O   GLN A 400     -14.707   1.638   2.311  1.00 92.24      A    O  
ATOM   3101  CB  GLN A 400     -14.628  -1.258   4.168  1.00 91.31      A    C  
ATOM   3102  CG  GLN A 400     -13.711  -2.333   4.775  1.00 87.49      A    C  
ATOM   3103  CD  GLN A 400     -14.414  -3.151   5.856  1.00 83.96      A    C  
ATOM   3104  NE2 GLN A 400     -13.675  -3.863   6.681  1.00 70.00      A    N  
ATOM   3105  OE1 GLN A 400     -15.623  -3.190   5.965  1.00 72.62      A    O  
ATOM   3106  N   ALA A 401     -16.026  -0.073   1.736  1.00 91.70      A    N  
ATOM   3107  CA  ALA A 401     -17.042   0.748   1.105  1.00 91.26      A    C  
ATOM   3108  C   ALA A 401     -18.371   0.631   1.844  1.00 91.49      A    C  
ATOM   3109  O   ALA A 401     -18.781  -0.456   2.251  1.00 89.31      A    O  
ATOM   3110  CB  ALA A 401     -17.162   0.338  -0.359  1.00 89.85      A    C  
ATOM   3111  N   ARG A 402     -19.087   1.741   1.959  1.00 92.30      A    N  
ATOM   3112  CA  ARG A 402     -20.455   1.782   2.452  1.00 91.82      A    C  
ATOM   3113  C   ARG A 402     -21.287   2.783   1.669  1.00 92.16      A    C  
ATOM   3114  O   ARG A 402     -20.760   3.711   1.053  1.00 90.03      A    O  
ATOM   3115  CB  ARG A 402     -20.472   2.055   3.965  1.00 89.04      A    C  
ATOM   3116  CG  ARG A 402     -19.912   3.434   4.362  1.00 85.18      A    C  
ATOM   3117  CD  ARG A 402     -19.912   3.579   5.889  1.00 84.29      A    C  
ATOM   3118  NE  ARG A 402     -19.352   4.885   6.317  1.00 79.10      A    N  
ATOM   3119  CZ  ARG A 402     -19.044   5.246   7.555  1.00 75.46      A    C  
ATOM   3120  NH1 ARG A 402     -19.243   4.449   8.566  1.00 69.57      A    N1+
ATOM   3121  NH2 ARG A 402     -18.522   6.412   7.771  1.00 69.48      A    N  
ATOM   3122  N   ARG A 403     -22.594   2.606   1.725  1.00 89.16      A    N  
ATOM   3123  CA  ARG A 403     -23.516   3.662   1.326  1.00 87.59      A    C  
ATOM   3124  C   ARG A 403     -23.551   4.720   2.422  1.00 86.61      A    C  
ATOM   3125  O   ARG A 403     -23.622   4.383   3.604  1.00 83.17      A    O  
ATOM   3126  CB  ARG A 403     -24.900   3.092   1.058  1.00 86.01      A    C  
ATOM   3127  CG  ARG A 403     -24.893   2.256  -0.236  1.00 80.10      A    C  
ATOM   3128  CD  ARG A 403     -26.267   1.643  -0.501  1.00 77.67      A    C  
ATOM   3129  NE  ARG A 403     -27.321   2.662  -0.471  1.00 68.50      A    N  
ATOM   3130  CZ  ARG A 403     -28.605   2.474  -0.271  1.00 62.75      A    C  
ATOM   3131  NH1 ARG A 403     -29.117   1.290  -0.198  1.00 56.47      A    N1+
ATOM   3132  NH2 ARG A 403     -29.392   3.495  -0.131  1.00 55.56      A    N  
ATOM   3133  N   ALA A 404     -23.530   5.979   2.027  1.00 89.31      A    N  
ATOM   3134  CA  ALA A 404     -23.777   7.099   2.913  1.00 87.23      A    C  
ATOM   3135  C   ALA A 404     -25.216   7.601   2.724  1.00 86.88      A    C  
ATOM   3136  O   ALA A 404     -25.869   7.295   1.719  1.00 79.34      A    O  
ATOM   3137  CB  ALA A 404     -22.712   8.172   2.668  1.00 83.28      A    C  
ATOM   3138  N   ALA A 405     -25.721   8.346   3.698  1.00 81.43      A    N  
ATOM   3139  CA  ALA A 405     -26.906   9.146   3.457  1.00 79.22      A    C  
ATOM   3140  C   ALA A 405     -26.540  10.210   2.418  1.00 77.52      A    C  
ATOM   3141  O   ALA A 405     -25.547  10.909   2.587  1.00 70.27      A    O  
ATOM   3142  CB  ALA A 405     -27.397   9.737   4.780  1.00 74.02      A    C  
ATOM   3143  N   ALA A 406     -27.307  10.286   1.336  1.00 70.25      A    N  
ATOM   3144  CA  ALA A 406     -27.267  11.492   0.531  1.00 67.77      A    C  
ATOM   3145  C   ALA A 406     -27.786  12.603   1.439  1.00 66.94      A    C  
ATOM   3146  O   ALA A 406     -28.899  12.483   1.950  1.00 61.44      A    O  
ATOM   3147  CB  ALA A 406     -28.127  11.303  -0.723  1.00 64.51      A    C  
ATOM   3148  N   ASP A 407     -26.973  13.638   1.687  1.00 56.47      A    N  
ATOM   3149  CA  ASP A 407     -27.490  14.835   2.339  1.00 55.00      A    C  
ATOM   3150  C   ASP A 407     -28.660  15.278   1.485  1.00 53.72      A    C  
ATOM   3151  O   ASP A 407     -28.487  15.707   0.341  1.00 49.57      A    O  
ATOM   3152  CB  ASP A 407     -26.416  15.928   2.472  1.00 50.88      A    C  
ATOM   3153  CG  ASP A 407     -25.426  15.662   3.610  1.00 46.16      A    C  
ATOM   3154  OD1 ASP A 407     -25.886  15.180   4.675  1.00 42.17      A    O  
ATOM   3155  OD2 ASP A 407     -24.223  15.926   3.405  1.00 41.45      A    O1-
ATOM   3156  N   ALA A 408     -29.861  15.103   2.003  1.00 41.89      A    N  
ATOM   3157  CA  ALA A 408     -30.986  15.758   1.408  1.00 40.78      A    C  
ATOM   3158  C   ALA A 408     -30.647  17.239   1.526  1.00 40.71      A    C  
ATOM   3159  O   ALA A 408     -30.765  17.821   2.597  1.00 39.14      A    O  
ATOM   3160  CB  ALA A 408     -32.277  15.356   2.140  1.00 38.48      A    C  
ATOM   3161  N   ALA A 409     -30.189  17.826   0.422  1.00 37.05      A    N  
ATOM   3162  CA  ALA A 409     -30.221  19.256   0.235  1.00 36.40      A    C  
ATOM   3163  C   ALA A 409     -31.705  19.636   0.275  1.00 36.55      A    C  
ATOM   3164  O   ALA A 409     -32.352  19.781  -0.758  1.00 35.42      A    O  
ATOM   3165  CB  ALA A 409     -29.507  19.629  -1.076  1.00 34.34      A    C  
ATOM   3166  N   LEU A 410     -32.264  19.662   1.496  1.00 30.35      A    N  
ATOM   3167  CA  LEU A 410     -33.451  20.436   1.759  1.00 29.83      A    C  
ATOM   3168  C   LEU A 410     -33.114  21.795   1.162  1.00 30.24      A    C  
ATOM   3169  O   LEU A 410     -32.063  22.339   1.505  1.00 29.12      A    O  
ATOM   3170  CB  LEU A 410     -33.715  20.525   3.268  1.00 27.83      A    C  
ATOM   3171  CG  LEU A 410     -34.504  19.317   3.806  1.00 25.32      A    C  
ATOM   3172  CD1 LEU A 410     -34.368  19.229   5.328  1.00 23.42      A    C  
ATOM   3173  CD2 LEU A 410     -35.998  19.436   3.475  1.00 24.58      A    C  
ATOM   3174  N   PRO A 411     -33.944  22.305   0.234  1.00 28.29      A    N  
ATOM   3175  CA  PRO A 411     -33.789  23.676  -0.169  1.00 29.02      A    C  
ATOM   3176  C   PRO A 411     -33.753  24.457   1.137  1.00 29.95      A    C  
ATOM   3177  O   PRO A 411     -34.681  24.337   1.946  1.00 29.37      A    O  
ATOM   3178  CB  PRO A 411     -35.005  23.991  -1.052  1.00 27.26      A    C  
ATOM   3179  CG  PRO A 411     -36.046  22.950  -0.641  1.00 26.90      A    C  
ATOM   3180  CD  PRO A 411     -35.200  21.750  -0.208  1.00 29.03      A    C  
ATOM   3181  N   MET A 412     -32.654  25.164   1.399  1.00 28.17      A    N  
ATOM   3182  CA  MET A 412     -32.666  26.188   2.430  1.00 28.51      A    C  
ATOM   3183  C   MET A 412     -33.742  27.178   1.988  1.00 29.46      A    C  
ATOM   3184  O   MET A 412     -33.492  28.081   1.199  1.00 28.20      A    O  
ATOM   3185  CB  MET A 412     -31.292  26.862   2.597  1.00 27.23      A    C  
ATOM   3186  CG  MET A 412     -30.373  26.085   3.552  1.00 24.14      A    C  
ATOM   3187  SD  MET A 412     -28.949  27.065   4.128  1.00 21.56      A    S  
ATOM   3188  CE  MET A 412     -27.728  26.682   2.853  1.00 19.53      A    C  
ATOM   3189  N   GLY A 413     -34.967  26.891   2.420  1.00 27.44      A    N  
ATOM   3190  CA  GLY A 413     -36.049  27.836   2.313  1.00 27.44      A    C  
ATOM   3191  C   GLY A 413     -35.534  29.115   2.949  1.00 27.79      A    C  
ATOM   3192  O   GLY A 413     -34.888  29.077   3.999  1.00 26.50      A    O  
ATOM   3193  N   VAL A 414     -35.793  30.224   2.278  1.00 29.39      A    N  
ATOM   3194  CA  VAL A 414     -35.523  31.548   2.819  1.00 29.24      A    C  
ATOM   3195  C   VAL A 414     -36.228  31.591   4.176  1.00 29.97      A    C  
ATOM   3196  O   VAL A 414     -37.433  31.800   4.235  1.00 28.73      A    O  
ATOM   3197  CB  VAL A 414     -36.058  32.640   1.871  1.00 27.45      A    C  
ATOM   3198  CG1 VAL A 414     -35.806  34.043   2.413  1.00 24.51      A    C  
ATOM   3199  CG2 VAL A 414     -35.387  32.533   0.491  1.00 27.03      A    C  
ATOM   3200  N   ARG A 415     -35.485  31.361   5.261  1.00 29.87      A    N  
ATOM   3201  CA  ARG A 415     -35.912  31.807   6.580  1.00 31.83      A    C  
ATOM   3202  C   ARG A 415     -36.000  33.322   6.446  1.00 31.21      A    C  
ATOM   3203  O   ARG A 415     -35.010  34.012   6.641  1.00 31.04      A    O  
ATOM   3204  CB  ARG A 415     -34.949  31.384   7.706  1.00 33.01      A    C  
ATOM   3205  CG  ARG A 415     -35.236  29.972   8.248  1.00 30.47      A    C  
ATOM   3206  CD  ARG A 415     -34.332  29.686   9.465  1.00 29.14      A    C  
ATOM   3207  NE  ARG A 415     -34.628  28.377  10.084  1.00 26.59      A    N  
ATOM   3208  CZ  ARG A 415     -34.045  27.866  11.167  1.00 23.76      A    C  
ATOM   3209  NH1 ARG A 415     -33.102  28.493  11.809  1.00 22.65      A    N1+
ATOM   3210  NH2 ARG A 415     -34.407  26.697  11.623  1.00 20.94      A    N  
ATOM   3211  N   ARG A 416     -37.180  33.803   6.052  1.00 32.01      A    N  
ATOM   3212  CA  ARG A 416     -37.568  35.165   6.372  1.00 34.64      A    C  
ATOM   3213  C   ARG A 416     -37.433  35.239   7.883  1.00 33.92      A    C  
ATOM   3214  O   ARG A 416     -38.286  34.743   8.615  1.00 33.54      A    O  
ATOM   3215  CB  ARG A 416     -39.003  35.488   5.920  1.00 35.00      A    C  
ATOM   3216  CG  ARG A 416     -39.070  35.980   4.469  1.00 32.09      A    C  
ATOM   3217  CD  ARG A 416     -40.496  36.400   4.124  1.00 29.97      A    C  
ATOM   3218  NE  ARG A 416     -40.591  36.993   2.771  1.00 26.73      A    N  
ATOM   3219  CZ  ARG A 416     -41.693  37.441   2.175  1.00 23.62      A    C  
ATOM   3220  NH1 ARG A 416     -42.859  37.385   2.753  1.00 21.84      A    N1+
ATOM   3221  NH2 ARG A 416     -41.637  37.969   0.982  1.00 20.04      A    N  
ATOM   3222  N   THR A 417     -36.345  35.807   8.345  1.00 34.14      A    N  
ATOM   3223  CA  THR A 417     -36.274  36.404   9.656  1.00 35.23      A    C  
ATOM   3224  C   THR A 417     -37.329  37.499   9.645  1.00 34.22      A    C  
ATOM   3225  O   THR A 417     -37.068  38.624   9.237  1.00 32.99      A    O  
ATOM   3226  CB  THR A 417     -34.873  36.982   9.940  1.00 33.25      A    C  
ATOM   3227  CG2 THR A 417     -33.884  35.885  10.321  1.00 31.22      A    C  
ATOM   3228  OG1 THR A 417     -34.358  37.624   8.798  1.00 30.54      A    O  
ATOM   3229  N   VAL A 418     -38.553  37.115  10.008  1.00 32.37      A    N  
ATOM   3230  CA  VAL A 418     -39.551  38.072  10.451  1.00 32.79      A    C  
ATOM   3231  C   VAL A 418     -38.926  38.663  11.706  1.00 32.79      A    C  
ATOM   3232  O   VAL A 418     -38.992  38.069  12.777  1.00 31.71      A    O  
ATOM   3233  CB  VAL A 418     -40.918  37.408  10.733  1.00 31.26      A    C  
ATOM   3234  CG1 VAL A 418     -41.943  38.438  11.192  1.00 28.27      A    C  
ATOM   3235  CG2 VAL A 418     -41.464  36.729   9.466  1.00 31.88      A    C  
ATOM   3236  N   ARG A 419     -38.202  39.765  11.531  1.00 37.48      A    N  
ATOM   3237  CA  ARG A 419     -37.896  40.643  12.651  1.00 39.00      A    C  
ATOM   3238  C   ARG A 419     -39.255  41.018  13.218  1.00 37.29      A    C  
ATOM   3239  O   ARG A 419     -40.022  41.693  12.536  1.00 36.28      A    O  
ATOM   3240  CB  ARG A 419     -37.109  41.893  12.217  1.00 40.24      A    C  
ATOM   3241  CG  ARG A 419     -35.613  41.608  12.011  1.00 37.02      A    C  
ATOM   3242  CD  ARG A 419     -34.878  42.919  11.726  1.00 34.51      A    C  
ATOM   3243  NE  ARG A 419     -33.418  42.723  11.586  1.00 31.72      A    N  
ATOM   3244  CZ  ARG A 419     -32.517  43.680  11.388  1.00 27.40      A    C  
ATOM   3245  NH1 ARG A 419     -32.863  44.932  11.265  1.00 26.24      A    N1+
ATOM   3246  NH2 ARG A 419     -31.253  43.386  11.316  1.00 24.59      A    N  
ATOM   3247  N   GLY A 420     -39.559  40.475  14.385  1.00 42.72      A    N  
ATOM   3248  CA  GLY A 420     -40.677  40.984  15.162  1.00 41.82      A    C  
ATOM   3249  C   GLY A 420     -40.496  42.488  15.295  1.00 41.81      A    C  
ATOM   3250  O   GLY A 420     -39.353  42.949  15.319  1.00 39.96      A    O  
ATOM   3251  N   PRO A 421     -41.605  43.263  15.304  1.00 40.65      A    N  
ATOM   3252  CA  PRO A 421     -41.509  44.692  15.499  1.00 44.08      A    C  
ATOM   3253  C   PRO A 421     -40.740  44.922  16.800  1.00 45.19      A    C  
ATOM   3254  O   PRO A 421     -41.097  44.368  17.837  1.00 43.02      A    O  
ATOM   3255  CB  PRO A 421     -42.954  45.204  15.541  1.00 42.07      A    C  
ATOM   3256  CG  PRO A 421     -43.768  43.979  15.959  1.00 41.84      A    C  
ATOM   3257  CD  PRO A 421     -42.974  42.805  15.366  1.00 45.71      A    C  
ATOM   3258  N   GLU A 422     -39.651  45.677  16.720  1.00 38.95      A    N  
ATOM   3259  CA  GLU A 422     -38.992  46.193  17.911  1.00 39.57      A    C  
ATOM   3260  C   GLU A 422     -40.057  46.954  18.697  1.00 36.08      A    C  
ATOM   3261  O   GLU A 422     -40.528  48.009  18.258  1.00 34.37      A    O  
ATOM   3262  CB  GLU A 422     -37.812  47.108  17.540  1.00 39.47      A    C  
ATOM   3263  CG  GLU A 422     -36.574  46.317  17.092  1.00 36.66      A    C  
ATOM   3264  CD  GLU A 422     -35.402  47.193  16.595  1.00 34.55      A    C  
ATOM   3265  OE1 GLU A 422     -34.325  46.603  16.356  1.00 32.62      A    O  
ATOM   3266  OE2 GLU A 422     -35.604  48.398  16.375  1.00 36.81      A    O1-
ATOM   3267  N   SER A 423     -40.491  46.380  19.806  1.00 38.96      A    N  
ATOM   3268  CA  SER A 423     -41.270  47.129  20.775  1.00 40.14      A    C  
ATOM   3269  C   SER A 423     -40.384  48.283  21.199  1.00 38.94      A    C  
ATOM   3270  O   SER A 423     -39.351  48.061  21.830  1.00 37.87      A    O  
ATOM   3271  CB  SER A 423     -41.653  46.243  21.976  1.00 39.64      A    C  
ATOM   3272  OG  SER A 423     -40.528  45.559  22.468  1.00 36.58      A    O  
ATOM   3273  N   ARG A 424     -40.771  49.505  20.795  1.00 39.08      A    N  
ATOM   3274  CA  ARG A 424     -40.154  50.707  21.343  1.00 41.82      A    C  
ATOM   3275  C   ARG A 424     -40.295  50.628  22.872  1.00 38.63      A    C  
ATOM   3276  O   ARG A 424     -41.428  50.487  23.332  1.00 37.28      A    O  
ATOM   3277  CB  ARG A 424     -40.854  51.980  20.838  1.00 42.26      A    C  
ATOM   3278  CG  ARG A 424     -40.543  52.309  19.376  1.00 39.23      A    C  
ATOM   3279  CD  ARG A 424     -41.233  53.629  19.011  1.00 37.93      A    C  
ATOM   3280  NE  ARG A 424     -40.915  54.037  17.631  1.00 34.72      A    N  
ATOM   3281  CZ  ARG A 424     -41.338  55.140  17.028  1.00 31.61      A    C  
ATOM   3282  NH1 ARG A 424     -42.119  55.984  17.623  1.00 30.99      A    N1+
ATOM   3283  NH2 ARG A 424     -40.977  55.404  15.802  1.00 29.66      A    N  
ATOM   3284  N   PRO A 425     -39.226  50.732  23.638  1.00 34.56      A    N  
ATOM   3285  CA  PRO A 425     -39.284  51.494  24.876  1.00 35.18      A    C  
ATOM   3286  C   PRO A 425     -39.556  52.967  24.531  1.00 34.10      A    C  
ATOM   3287  O   PRO A 425     -39.083  53.436  23.457  1.00 31.29      A    O  
ATOM   3288  CB  PRO A 425     -37.922  51.285  25.557  1.00 32.65      A    C  
ATOM   3289  CG  PRO A 425     -36.973  51.104  24.380  1.00 33.79      A    C  
ATOM   3290  CD  PRO A 425     -37.858  50.443  23.303  1.00 39.45      A    C  
ATOM   3291  OXT PRO A 425     -40.236  53.601  25.363  1.00 31.98      A    O1-
TER   
ATOM   3292  N   GLN B   1     -86.789 -10.049 -16.678  1.00 55.30      B    N  
ATOM   3293  CA  GLN B   1     -85.947  -9.113 -17.458  1.00 60.14      B    C  
ATOM   3294  C   GLN B   1     -84.867  -8.456 -16.611  1.00 60.94      B    C  
ATOM   3295  O   GLN B   1     -83.703  -8.657 -16.922  1.00 56.93      B    O  
ATOM   3296  CB  GLN B   1     -86.798  -8.089 -18.211  1.00 56.62      B    C  
ATOM   3297  CG  GLN B   1     -87.264  -8.674 -19.544  1.00 51.68      B    C  
ATOM   3298  CD  GLN B   1     -88.231  -7.739 -20.277  1.00 47.14      B    C  
ATOM   3299  NE2 GLN B   1     -88.314  -7.809 -21.575  1.00 40.75      B    N  
ATOM   3300  OE1 GLN B   1     -88.930  -6.969 -19.668  1.00 44.31      B    O  
ATOM   3301  N   ALA B   2     -85.232  -7.783 -15.522  1.00 59.75      B    N  
ATOM   3302  CA  ALA B   2     -84.244  -7.100 -14.673  1.00 62.53      B    C  
ATOM   3303  C   ALA B   2     -83.091  -8.007 -14.212  1.00 63.40      B    C  
ATOM   3304  O   ALA B   2     -81.931  -7.597 -14.241  1.00 60.06      B    O  
ATOM   3305  CB  ALA B   2     -84.977  -6.505 -13.466  1.00 59.05      B    C  
ATOM   3306  N   LEU B   3     -83.378  -9.273 -13.864  1.00 64.44      B    N  
ATOM   3307  CA  LEU B   3     -82.349 -10.250 -13.476  1.00 64.91      B    C  
ATOM   3308  C   LEU B   3     -81.404 -10.606 -14.632  1.00 65.44      B    C  
ATOM   3309  O   LEU B   3     -80.207 -10.783 -14.425  1.00 62.49      B    O  
ATOM   3310  CB  LEU B   3     -83.030 -11.524 -12.933  1.00 61.37      B    C  
ATOM   3311  CG  LEU B   3     -82.334 -12.067 -11.675  1.00 56.32      B    C  
ATOM   3312  CD1 LEU B   3     -83.165 -11.707 -10.441  1.00 52.49      B    C  
ATOM   3313  CD2 LEU B   3     -82.177 -13.581 -11.717  1.00 52.05      B    C  
ATOM   3314  N   ALA B   4     -81.921 -10.687 -15.860  1.00 65.74      B    N  
ATOM   3315  CA  ALA B   4     -81.153 -10.991 -17.061  1.00 66.97      B    C  
ATOM   3316  C   ALA B   4     -80.231  -9.833 -17.487  1.00 66.64      B    C  
ATOM   3317  O   ALA B   4     -79.180 -10.072 -18.072  1.00 63.14      B    O  
ATOM   3318  CB  ALA B   4     -82.121 -11.372 -18.188  1.00 64.41      B    C  
ATOM   3319  N   GLU B   5     -80.604  -8.580 -17.180  1.00 71.40      B    N  
ATOM   3320  CA  GLU B   5     -79.750  -7.401 -17.398  1.00 69.91      B    C  
ATOM   3321  C   GLU B   5     -78.727  -7.205 -16.265  1.00 69.56      B    C  
ATOM   3322  O   GLU B   5     -77.624  -6.708 -16.508  1.00 68.35      B    O  
ATOM   3323  CB  GLU B   5     -80.620  -6.143 -17.543  1.00 65.94      B    C  
ATOM   3324  CG  GLU B   5     -81.446  -6.136 -18.835  1.00 63.41      B    C  
ATOM   3325  CD  GLU B   5     -82.287  -4.863 -19.012  1.00 56.83      B    C  
ATOM   3326  OE1 GLU B   5     -82.773  -4.644 -20.143  1.00 51.97      B    O  
ATOM   3327  OE2 GLU B   5     -82.468  -4.115 -18.020  1.00 54.16      B    O1-
ATOM   3328  N   ALA B   6     -79.045  -7.611 -15.030  1.00 72.41      B    N  
ATOM   3329  CA  ALA B   6     -78.149  -7.485 -13.884  1.00 72.41      B    C  
ATOM   3330  C   ALA B   6     -76.989  -8.501 -13.923  1.00 73.62      B    C  
ATOM   3331  O   ALA B   6     -75.866  -8.160 -13.536  1.00 71.94      B    O  
ATOM   3332  CB  ALA B   6     -78.971  -7.636 -12.602  1.00 69.31      B    C  
ATOM   3333  N   LEU B   7     -77.210  -9.719 -14.415  1.00 73.38      B    N  
ATOM   3334  CA  LEU B   7     -76.206 -10.783 -14.526  1.00 73.51      B    C  
ATOM   3335  C   LEU B   7     -74.977 -10.385 -15.370  1.00 73.73      B    C  
ATOM   3336  O   LEU B   7     -73.854 -10.528 -14.872  1.00 72.35      B    O  
ATOM   3337  CB  LEU B   7     -76.868 -12.065 -15.058  1.00 71.43      B    C  
ATOM   3338  CG  LEU B   7     -77.324 -13.011 -13.926  1.00 66.66      B    C  
ATOM   3339  CD1 LEU B   7     -78.422 -13.939 -14.419  1.00 60.33      B    C  
ATOM   3340  CD2 LEU B   7     -76.155 -13.852 -13.436  1.00 60.97      B    C  
ATOM   3341  N   PRO B   8     -75.134  -9.867 -16.605  1.00 76.77      B    N  
ATOM   3342  CA  PRO B   8     -73.987  -9.446 -17.410  1.00 75.79      B    C  
ATOM   3343  C   PRO B   8     -73.261  -8.250 -16.791  1.00 75.79      B    C  
ATOM   3344  O   PRO B   8     -72.031  -8.198 -16.844  1.00 73.62      B    O  
ATOM   3345  CB  PRO B   8     -74.543  -9.141 -18.808  1.00 73.44      B    C  
ATOM   3346  CG  PRO B   8     -76.016  -8.848 -18.564  1.00 72.08      B    C  
ATOM   3347  CD  PRO B   8     -76.355  -9.744 -17.375  1.00 74.04      B    C  
ATOM   3348  N   LEU B   9     -74.002  -7.335 -16.151  1.00 74.87      B    N  
ATOM   3349  CA  LEU B   9     -73.389  -6.204 -15.443  1.00 74.55      B    C  
ATOM   3350  C   LEU B   9     -72.501  -6.677 -14.284  1.00 75.60      B    C  
ATOM   3351  O   LEU B   9     -71.381  -6.189 -14.109  1.00 74.24      B    O  
ATOM   3352  CB  LEU B   9     -74.490  -5.258 -14.933  1.00 71.47      B    C  
ATOM   3353  CG  LEU B   9     -74.268  -3.808 -15.357  1.00 64.93      B    C  
ATOM   3354  CD1 LEU B   9     -75.414  -3.329 -16.242  1.00 58.93      B    C  
ATOM   3355  CD2 LEU B   9     -74.157  -2.880 -14.161  1.00 58.33      B    C  
ATOM   3356  N   LEU B  10     -72.974  -7.665 -13.529  1.00 75.76      B    N  
ATOM   3357  CA  LEU B  10     -72.221  -8.281 -12.441  1.00 75.93      B    C  
ATOM   3358  C   LEU B  10     -70.988  -9.025 -12.958  1.00 76.44      B    C  
ATOM   3359  O   LEU B  10     -69.908  -8.911 -12.377  1.00 75.17      B    O  
ATOM   3360  CB  LEU B  10     -73.164  -9.229 -11.665  1.00 73.87      B    C  
ATOM   3361  CG  LEU B  10     -72.623  -9.567 -10.265  1.00 67.40      B    C  
ATOM   3362  CD1 LEU B  10     -73.078  -8.524  -9.243  1.00 60.83      B    C  
ATOM   3363  CD2 LEU B  10     -73.129 -10.929  -9.800  1.00 61.46      B    C  
ATOM   3364  N   ALA B  11     -71.113  -9.744 -14.080  1.00 78.37      B    N  
ATOM   3365  CA  ALA B  11     -70.000 -10.438 -14.725  1.00 77.79      B    C  
ATOM   3366  C   ALA B  11     -68.903  -9.464 -15.192  1.00 77.45      B    C  
ATOM   3367  O   ALA B  11     -67.719  -9.708 -14.961  1.00 76.10      B    O  
ATOM   3368  CB  ALA B  11     -70.549 -11.279 -15.886  1.00 76.00      B    C  
ATOM   3369  N   VAL B  12     -69.295  -8.329 -15.780  1.00 78.21      B    N  
ATOM   3370  CA  VAL B  12     -68.364  -7.261 -16.185  1.00 76.92      B    C  
ATOM   3371  C   VAL B  12     -67.652  -6.644 -14.980  1.00 76.93      B    C  
ATOM   3372  O   VAL B  12     -66.437  -6.453 -15.013  1.00 75.93      B    O  
ATOM   3373  CB  VAL B  12     -69.104  -6.188 -17.008  1.00 74.35      B    C  
ATOM   3374  CG1 VAL B  12     -68.275  -4.918 -17.208  1.00 67.29      B    C  
ATOM   3375  CG2 VAL B  12     -69.459  -6.737 -18.391  1.00 67.06      B    C  
ATOM   3376  N   LEU B  13     -68.380  -6.368 -13.900  1.00 78.42      B    N  
ATOM   3377  CA  LEU B  13     -67.804  -5.859 -12.653  1.00 77.42      B    C  
ATOM   3378  C   LEU B  13     -66.801  -6.841 -12.032  1.00 78.16      B    C  
ATOM   3379  O   LEU B  13     -65.715  -6.425 -11.622  1.00 77.13      B    O  
ATOM   3380  CB  LEU B  13     -68.945  -5.532 -11.669  1.00 74.81      B    C  
ATOM   3381  CG  LEU B  13     -69.263  -4.030 -11.621  1.00 68.30      B    C  
ATOM   3382  CD1 LEU B  13     -70.724  -3.798 -11.262  1.00 61.88      B    C  
ATOM   3383  CD2 LEU B  13     -68.387  -3.334 -10.582  1.00 62.00      B    C  
ATOM   3384  N   LEU B  14     -67.108  -8.144 -12.022  1.00 76.88      B    N  
ATOM   3385  CA  LEU B  14     -66.215  -9.199 -11.545  1.00 76.91      B    C  
ATOM   3386  C   LEU B  14     -64.959  -9.317 -12.411  1.00 76.97      B    C  
ATOM   3387  O   LEU B  14     -63.859  -9.429 -11.871  1.00 76.65      B    O  
ATOM   3388  CB  LEU B  14     -66.982 -10.537 -11.500  1.00 75.43      B    C  
ATOM   3389  CG  LEU B  14     -67.833 -10.712 -10.233  1.00 69.92      B    C  
ATOM   3390  CD1 LEU B  14     -68.871 -11.819 -10.443  1.00 62.96      B    C  
ATOM   3391  CD2 LEU B  14     -66.966 -11.101  -9.036  1.00 64.46      B    C  
ATOM   3392  N   LEU B  15     -65.097  -9.235 -13.736  1.00 77.57      B    N  
ATOM   3393  CA  LEU B  15     -63.965  -9.225 -14.666  1.00 77.22      B    C  
ATOM   3394  C   LEU B  15     -63.063  -7.997 -14.472  1.00 77.12      B    C  
ATOM   3395  O   LEU B  15     -61.845  -8.135 -14.421  1.00 75.74      B    O  
ATOM   3396  CB  LEU B  15     -64.499  -9.277 -16.111  1.00 74.97      B    C  
ATOM   3397  CG  LEU B  15     -64.658 -10.715 -16.638  1.00 67.88      B    C  
ATOM   3398  CD1 LEU B  15     -65.650 -10.763 -17.789  1.00 62.09      B    C  
ATOM   3399  CD2 LEU B  15     -63.315 -11.249 -17.134  1.00 61.95      B    C  
ATOM   3400  N   ALA B  16     -63.651  -6.822 -14.304  1.00 78.59      B    N  
ATOM   3401  CA  ALA B  16     -62.906  -5.586 -14.037  1.00 77.13      B    C  
ATOM   3402  C   ALA B  16     -62.150  -5.671 -12.704  1.00 77.70      B    C  
ATOM   3403  O   ALA B  16     -60.971  -5.323 -12.637  1.00 76.19      B    O  
ATOM   3404  CB  ALA B  16     -63.892  -4.411 -14.057  1.00 74.61      B    C  
ATOM   3405  N   TRP B  17     -62.793  -6.195 -11.656  1.00 79.94      B    N  
ATOM   3406  CA  TRP B  17     -62.155  -6.411 -10.364  1.00 79.30      B    C  
ATOM   3407  C   TRP B  17     -61.006  -7.428 -10.449  1.00 79.91      B    C  
ATOM   3408  O   TRP B  17     -59.907  -7.149  -9.953  1.00 78.35      B    O  
ATOM   3409  CB  TRP B  17     -63.203  -6.835  -9.325  1.00 76.20      B    C  
ATOM   3410  CG  TRP B  17     -62.653  -6.985  -7.940  1.00 71.35      B    C  
ATOM   3411  CD1 TRP B  17     -61.733  -6.177  -7.367  1.00 63.55      B    C  
ATOM   3412  CD2 TRP B  17     -62.986  -8.010  -6.924  1.00 67.14      B    C  
ATOM   3413  CE2 TRP B  17     -62.209  -7.737  -5.771  1.00 62.40      B    C  
ATOM   3414  CE3 TRP B  17     -63.869  -9.097  -6.904  1.00 60.76      B    C  
ATOM   3415  NE1 TRP B  17     -61.459  -6.638  -6.060  1.00 60.72      B    N  
ATOM   3416  CZ2 TRP B  17     -62.297  -8.542  -4.609  1.00 60.08      B    C  
ATOM   3417  CZ3 TRP B  17     -63.963  -9.898  -5.744  1.00 55.89      B    C  
ATOM   3418  CH2 TRP B  17     -63.182  -9.622  -4.617  1.00 56.59      B    C  
ATOM   3419  N   ALA B  18     -61.205  -8.543 -11.148  1.00 80.61      B    N  
ATOM   3420  CA  ALA B  18     -60.166  -9.542 -11.369  1.00 80.04      B    C  
ATOM   3421  C   ALA B  18     -58.970  -8.956 -12.138  1.00 80.30      B    C  
ATOM   3422  O   ALA B  18     -57.824  -9.190 -11.760  1.00 78.53      B    O  
ATOM   3423  CB  ALA B  18     -60.773 -10.742 -12.104  1.00 77.95      B    C  
ATOM   3424  N   ALA B  19     -59.201  -8.125 -13.166  1.00 79.92      B    N  
ATOM   3425  CA  ALA B  19     -58.153  -7.458 -13.931  1.00 78.72      B    C  
ATOM   3426  C   ALA B  19     -57.343  -6.465 -13.067  1.00 78.97      B    C  
ATOM   3427  O   ALA B  19     -56.110  -6.446 -13.136  1.00 77.58      B    O  
ATOM   3428  CB  ALA B  19     -58.790  -6.760 -15.139  1.00 76.49      B    C  
ATOM   3429  N   VAL B  20     -58.018  -5.674 -12.224  1.00 80.11      B    N  
ATOM   3430  CA  VAL B  20     -57.354  -4.748 -11.289  1.00 78.93      B    C  
ATOM   3431  C   VAL B  20     -56.540  -5.509 -10.239  1.00 79.65      B    C  
ATOM   3432  O   VAL B  20     -55.389  -5.165  -9.981  1.00 77.96      B    O  
ATOM   3433  CB  VAL B  20     -58.387  -3.810 -10.633  1.00 76.94      B    C  
ATOM   3434  CG1 VAL B  20     -57.802  -2.986  -9.487  1.00 69.81      B    C  
ATOM   3435  CG2 VAL B  20     -58.947  -2.822 -11.658  1.00 71.30      B    C  
ATOM   3436  N   ALA B  21     -57.099  -6.575  -9.662  1.00 81.25      B    N  
ATOM   3437  CA  ALA B  21     -56.421  -7.404  -8.674  1.00 80.33      B    C  
ATOM   3438  C   ALA B  21     -55.187  -8.100  -9.265  1.00 81.05      B    C  
ATOM   3439  O   ALA B  21     -54.121  -8.125  -8.640  1.00 79.40      B    O  
ATOM   3440  CB  ALA B  21     -57.425  -8.419  -8.118  1.00 78.11      B    C  
ATOM   3441  N   TRP B  22     -55.285  -8.598 -10.487  1.00 79.48      B    N  
ATOM   3442  CA  TRP B  22     -54.167  -9.207 -11.207  1.00 79.39      B    C  
ATOM   3443  C   TRP B  22     -53.048  -8.200 -11.478  1.00 79.16      B    C  
ATOM   3444  O   TRP B  22     -51.887  -8.470 -11.160  1.00 77.65      B    O  
ATOM   3445  CB  TRP B  22     -54.684  -9.828 -12.506  1.00 76.67      B    C  
ATOM   3446  CG  TRP B  22     -53.629 -10.517 -13.314  1.00 72.82      B    C  
ATOM   3447  CD1 TRP B  22     -52.792 -11.472 -12.839  1.00 65.42      B    C  
ATOM   3448  CD2 TRP B  22     -53.275 -10.314 -14.718  1.00 71.05      B    C  
ATOM   3449  CE2 TRP B  22     -52.219 -11.214 -15.037  1.00 69.85      B    C  
ATOM   3450  CE3 TRP B  22     -53.774  -9.480 -15.738  1.00 66.51      B    C  
ATOM   3451  NE1 TRP B  22     -51.949 -11.888 -13.871  1.00 65.80      B    N  
ATOM   3452  CZ2 TRP B  22     -51.662 -11.277 -16.332  1.00 66.24      B    C  
ATOM   3453  CZ3 TRP B  22     -53.222  -9.557 -17.032  1.00 61.34      B    C  
ATOM   3454  CH2 TRP B  22     -52.177 -10.444 -17.321  1.00 61.93      B    C  
ATOM   3455  N   LEU B  23     -53.393  -7.008 -11.964  1.00 80.30      B    N  
ATOM   3456  CA  LEU B  23     -52.420  -5.935 -12.192  1.00 79.76      B    C  
ATOM   3457  C   LEU B  23     -51.703  -5.528 -10.892  1.00 80.51      B    C  
ATOM   3458  O   LEU B  23     -50.481  -5.337 -10.878  1.00 78.27      B    O  
ATOM   3459  CB  LEU B  23     -53.153  -4.737 -12.811  1.00 77.40      B    C  
ATOM   3460  CG  LEU B  23     -52.179  -3.749 -13.468  1.00 71.32      B    C  
ATOM   3461  CD1 LEU B  23     -51.835  -4.186 -14.889  1.00 66.30      B    C  
ATOM   3462  CD2 LEU B  23     -52.783  -2.351 -13.515  1.00 65.59      B    C  
ATOM   3463  N   GLY B  24     -52.446  -5.424  -9.791  1.00 81.24      B    N  
ATOM   3464  CA  GLY B  24     -51.898  -5.159  -8.461  1.00 79.56      B    C  
ATOM   3465  C   GLY B  24     -50.936  -6.251  -7.998  1.00 81.18      B    C  
ATOM   3466  O   GLY B  24     -49.840  -5.945  -7.511  1.00 79.98      B    O  
ATOM   3467  N   THR B  25     -51.274  -7.511  -8.242  1.00 80.96      B    N  
ATOM   3468  CA  THR B  25     -50.450  -8.669  -7.882  1.00 80.79      B    C  
ATOM   3469  C   THR B  25     -49.140  -8.695  -8.684  1.00 82.04      B    C  
ATOM   3470  O   THR B  25     -48.069  -8.798  -8.088  1.00 80.90      B    O  
ATOM   3471  CB  THR B  25     -51.224  -9.986  -8.077  1.00 78.76      B    C  
ATOM   3472  CG2 THR B  25     -50.459 -11.180  -7.505  1.00 69.09      B    C  
ATOM   3473  OG1 THR B  25     -52.448  -9.933  -7.385  1.00 69.93      B    O  
ATOM   3474  N   LEU B  26     -49.204  -8.500 -10.000  1.00 80.36      B    N  
ATOM   3475  CA  LEU B  26     -48.019  -8.409 -10.860  1.00 79.88      B    C  
ATOM   3476  C   LEU B  26     -47.086  -7.269 -10.448  1.00 80.67      B    C  
ATOM   3477  O   LEU B  26     -45.865  -7.435 -10.383  1.00 79.81      B    O  
ATOM   3478  CB  LEU B  26     -48.468  -8.196 -12.320  1.00 78.47      B    C  
ATOM   3479  CG  LEU B  26     -49.073  -9.433 -13.005  1.00 75.51      B    C  
ATOM   3480  CD1 LEU B  26     -49.550  -9.012 -14.405  1.00 71.00      B    C  
ATOM   3481  CD2 LEU B  26     -48.049 -10.553 -13.170  1.00 70.39      B    C  
ATOM   3482  N   ARG B  27     -47.659  -6.106 -10.128  1.00 86.81      B    N  
ATOM   3483  CA  ARG B  27     -46.882  -4.950  -9.671  1.00 86.72      B    C  
ATOM   3484  C   ARG B  27     -46.188  -5.220  -8.338  1.00 88.02      B    C  
ATOM   3485  O   ARG B  27     -45.010  -4.880  -8.178  1.00 86.20      B    O  
ATOM   3486  CB  ARG B  27     -47.817  -3.736  -9.591  1.00 83.95      B    C  
ATOM   3487  CG  ARG B  27     -47.050  -2.467  -9.226  1.00 72.81      B    C  
ATOM   3488  CD  ARG B  27     -48.017  -1.285  -9.185  1.00 66.94      B    C  
ATOM   3489  NE  ARG B  27     -47.330  -0.053  -8.758  1.00 61.51      B    N  
ATOM   3490  CZ  ARG B  27     -47.896   1.130  -8.609  1.00 54.97      B    C  
ATOM   3491  NH1 ARG B  27     -49.161   1.324  -8.868  1.00 50.47      B    N1+
ATOM   3492  NH2 ARG B  27     -47.191   2.133  -8.213  1.00 51.12      B    N  
ATOM   3493  N   HIS B  28     -46.900  -5.841  -7.395  1.00 85.23      B    N  
ATOM   3494  CA  HIS B  28     -46.319  -6.233  -6.112  1.00 84.06      B    C  
ATOM   3495  C   HIS B  28     -45.189  -7.250  -6.298  1.00 85.16      B    C  
ATOM   3496  O   HIS B  28     -44.101  -7.063  -5.737  1.00 83.83      B    O  
ATOM   3497  CB  HIS B  28     -47.419  -6.777  -5.197  1.00 83.01      B    C  
ATOM   3498  CG  HIS B  28     -46.898  -7.106  -3.823  1.00 80.39      B    C  
ATOM   3499  CD2 HIS B  28     -46.642  -8.350  -3.303  1.00 68.94      B    C  
ATOM   3500  ND1 HIS B  28     -46.523  -6.188  -2.867  1.00 67.27      B    N  
ATOM   3501  CE1 HIS B  28     -46.060  -6.855  -1.797  1.00 67.47      B    C  
ATOM   3502  NE2 HIS B  28     -46.110  -8.167  -2.030  1.00 69.54      B    N  
ATOM   3503  N   GLN B  29     -45.371  -8.242  -7.158  1.00 83.07      B    N  
ATOM   3504  CA  GLN B  29     -44.363  -9.251  -7.479  1.00 83.62      B    C  
ATOM   3505  C   GLN B  29     -43.107  -8.621  -8.100  1.00 84.03      B    C  
ATOM   3506  O   GLN B  29     -41.997  -8.887  -7.635  1.00 83.47      B    O  
ATOM   3507  CB  GLN B  29     -44.998 -10.289  -8.414  1.00 83.37      B    C  
ATOM   3508  CG  GLN B  29     -44.122 -11.536  -8.553  1.00 79.59      B    C  
ATOM   3509  CD  GLN B  29     -44.721 -12.584  -9.490  1.00 81.89      B    C  
ATOM   3510  NE2 GLN B  29     -44.289 -13.813  -9.381  1.00 71.94      B    N  
ATOM   3511  OE1 GLN B  29     -45.557 -12.300 -10.328  1.00 73.23      B    O  
ATOM   3512  N   ALA B  30     -43.262  -7.717  -9.059  1.00 86.76      B    N  
ATOM   3513  CA  ALA B  30     -42.133  -7.020  -9.675  1.00 85.44      B    C  
ATOM   3514  C   ALA B  30     -41.325  -6.181  -8.658  1.00 86.20      B    C  
ATOM   3515  O   ALA B  30     -40.087  -6.198  -8.666  1.00 85.05      B    O  
ATOM   3516  CB  ALA B  30     -42.660  -6.150 -10.823  1.00 84.03      B    C  
ATOM   3517  N   LEU B  31     -42.002  -5.479  -7.754  1.00 87.90      B    N  
ATOM   3518  CA  LEU B  31     -41.356  -4.716  -6.682  1.00 86.39      B    C  
ATOM   3519  C   LEU B  31     -40.616  -5.634  -5.696  1.00 87.46      B    C  
ATOM   3520  O   LEU B  31     -39.468  -5.354  -5.342  1.00 86.65      B    O  
ATOM   3521  CB  LEU B  31     -42.400  -3.859  -5.939  1.00 85.27      B    C  
ATOM   3522  CG  LEU B  31     -42.895  -2.628  -6.731  1.00 78.48      B    C  
ATOM   3523  CD1 LEU B  31     -44.087  -2.002  -6.007  1.00 72.45      B    C  
ATOM   3524  CD2 LEU B  31     -41.800  -1.562  -6.869  1.00 72.45      B    C  
ATOM   3525  N   ARG B  32     -41.227  -6.751  -5.300  1.00 88.15      B    N  
ATOM   3526  CA  ARG B  32     -40.642  -7.756  -4.412  1.00 87.70      B    C  
ATOM   3527  C   ARG B  32     -39.385  -8.378  -5.022  1.00 88.69      B    C  
ATOM   3528  O   ARG B  32     -38.351  -8.405  -4.357  1.00 88.42      B    O  
ATOM   3529  CB  ARG B  32     -41.719  -8.804  -4.085  1.00 86.05      B    C  
ATOM   3530  CG  ARG B  32     -41.192  -9.920  -3.174  1.00 79.67      B    C  
ATOM   3531  CD  ARG B  32     -42.284 -10.963  -2.919  1.00 77.69      B    C  
ATOM   3532  NE  ARG B  32     -41.696 -12.203  -2.367  1.00 70.45      B    N  
ATOM   3533  CZ  ARG B  32     -42.307 -13.368  -2.238  1.00 64.29      B    C  
ATOM   3534  NH1 ARG B  32     -43.584 -13.482  -2.439  1.00 58.09      B    N1+
ATOM   3535  NH2 ARG B  32     -41.628 -14.421  -1.923  1.00 59.20      B    N  
ATOM   3536  N   LEU B  33     -39.411  -8.773  -6.282  1.00 85.74      B    N  
ATOM   3537  CA  LEU B  33     -38.241  -9.296  -6.989  1.00 84.96      B    C  
ATOM   3538  C   LEU B  33     -37.110  -8.269  -7.085  1.00 86.22      B    C  
ATOM   3539  O   LEU B  33     -35.931  -8.592  -6.896  1.00 86.09      B    O  
ATOM   3540  CB  LEU B  33     -38.668  -9.745  -8.405  1.00 85.13      B    C  
ATOM   3541  CG  LEU B  33     -39.554 -11.001  -8.429  1.00 85.28      B    C  
ATOM   3542  CD1 LEU B  33     -40.093 -11.196  -9.854  1.00 80.92      B    C  
ATOM   3543  CD2 LEU B  33     -38.776 -12.246  -8.013  1.00 81.17      B    C  
ATOM   3544  N   GLY B  34     -37.444  -7.003  -7.315  1.00 86.72      B    N  
ATOM   3545  CA  GLY B  34     -36.488  -5.900  -7.285  1.00 85.43      B    C  
ATOM   3546  C   GLY B  34     -35.813  -5.737  -5.920  1.00 87.15      B    C  
ATOM   3547  O   GLY B  34     -34.594  -5.574  -5.853  1.00 86.74      B    O  
ATOM   3548  N   GLN B  35     -36.582  -5.836  -4.831  1.00 90.00      B    N  
ATOM   3549  CA  GLN B  35     -36.040  -5.793  -3.472  1.00 88.41      B    C  
ATOM   3550  C   GLN B  35     -35.191  -7.030  -3.152  1.00 89.28      B    C  
ATOM   3551  O   GLN B  35     -34.090  -6.873  -2.628  1.00 88.13      B    O  
ATOM   3552  CB  GLN B  35     -37.168  -5.655  -2.439  1.00 86.80      B    C  
ATOM   3553  CG  GLN B  35     -37.702  -4.220  -2.340  1.00 75.80      B    C  
ATOM   3554  CD  GLN B  35     -38.733  -4.069  -1.215  1.00 70.42      B    C  
ATOM   3555  NE2 GLN B  35     -39.099  -2.869  -0.851  1.00 59.21      B    N  
ATOM   3556  OE1 GLN B  35     -39.216  -5.017  -0.626  1.00 61.32      B    O  
ATOM   3557  N   HIS B  36     -35.646  -8.236  -3.503  1.00 88.99      B    N  
ATOM   3558  CA  HIS B  36     -34.889  -9.468  -3.286  1.00 86.94      B    C  
ATOM   3559  C   HIS B  36     -33.532  -9.434  -4.001  1.00 87.72      B    C  
ATOM   3560  O   HIS B  36     -32.512  -9.741  -3.377  1.00 86.60      B    O  
ATOM   3561  CB  HIS B  36     -35.704 -10.681  -3.761  1.00 86.55      B    C  
ATOM   3562  CG  HIS B  36     -36.823 -11.102  -2.851  1.00 81.71      B    C  
ATOM   3563  CD2 HIS B  36     -37.252 -10.550  -1.672  1.00 67.72      B    C  
ATOM   3564  ND1 HIS B  36     -37.594 -12.231  -3.047  1.00 66.83      B    N  
ATOM   3565  CE1 HIS B  36     -38.445 -12.346  -2.018  1.00 67.14      B    C  
ATOM   3566  NE2 HIS B  36     -38.262 -11.335  -1.162  1.00 68.84      B    N  
ATOM   3567  N   SER B  37     -33.475  -8.986  -5.244  1.00 88.46      B    N  
ATOM   3568  CA  SER B  37     -32.212  -8.844  -5.973  1.00 87.61      B    C  
ATOM   3569  C   SER B  37     -31.279  -7.811  -5.331  1.00 88.01      B    C  
ATOM   3570  O   SER B  37     -30.081  -8.049  -5.224  1.00 86.83      B    O  
ATOM   3571  CB  SER B  37     -32.469  -8.487  -7.446  1.00 87.75      B    C  
ATOM   3572  OG  SER B  37     -33.004  -7.189  -7.593  1.00 80.71      B    O  
ATOM   3573  N   ARG B  38     -31.838  -6.712  -4.852  1.00 89.91      B    N  
ATOM   3574  CA  ARG B  38     -31.068  -5.695  -4.126  1.00 88.83      B    C  
ATOM   3575  C   ARG B  38     -30.487  -6.256  -2.836  1.00 89.22      B    C  
ATOM   3576  O   ARG B  38     -29.284  -6.115  -2.613  1.00 87.60      B    O  
ATOM   3577  CB  ARG B  38     -31.963  -4.473  -3.865  1.00 87.52      B    C  
ATOM   3578  CG  ARG B  38     -31.238  -3.386  -3.053  1.00 85.40      B    C  
ATOM   3579  CD  ARG B  38     -32.153  -2.180  -2.840  1.00 82.47      B    C  
ATOM   3580  NE  ARG B  38     -31.502  -1.173  -1.978  1.00 74.46      B    N  
ATOM   3581  CZ  ARG B  38     -31.678   0.140  -2.017  1.00 68.56      B    C  
ATOM   3582  NH1 ARG B  38     -32.554   0.717  -2.783  1.00 60.99      B    N1+
ATOM   3583  NH2 ARG B  38     -30.952   0.914  -1.272  1.00 62.05      B    N  
ATOM   3584  N   VAL B  39     -31.294  -6.891  -2.009  1.00 89.34      B    N  
ATOM   3585  CA  VAL B  39     -30.856  -7.501  -0.744  1.00 87.01      B    C  
ATOM   3586  C   VAL B  39     -29.773  -8.551  -1.013  1.00 86.84      B    C  
ATOM   3587  O   VAL B  39     -28.706  -8.458  -0.415  1.00 87.07      B    O  
ATOM   3588  CB  VAL B  39     -32.041  -8.089   0.032  1.00 86.24      B    C  
ATOM   3589  CG1 VAL B  39     -31.598  -8.901   1.250  1.00 79.94      B    C  
ATOM   3590  CG2 VAL B  39     -32.950  -6.962   0.549  1.00 81.07      B    C  
ATOM   3591  N   ALA B  40     -29.974  -9.448  -1.961  1.00 89.75      B    N  
ATOM   3592  CA  ALA B  40     -28.989 -10.466  -2.322  1.00 87.93      B    C  
ATOM   3593  C   ALA B  40     -27.641  -9.855  -2.759  1.00 88.68      B    C  
ATOM   3594  O   ALA B  40     -26.592 -10.285  -2.286  1.00 88.11      B    O  
ATOM   3595  CB  ALA B  40     -29.573 -11.337  -3.441  1.00 87.51      B    C  
ATOM   3596  N   ALA B  41     -27.666  -8.823  -3.593  1.00 87.22      B    N  
ATOM   3597  CA  ALA B  41     -26.458  -8.162  -4.063  1.00 86.21      B    C  
ATOM   3598  C   ALA B  41     -25.685  -7.469  -2.925  1.00 87.16      B    C  
ATOM   3599  O   ALA B  41     -24.474  -7.648  -2.807  1.00 86.60      B    O  
ATOM   3600  CB  ALA B  41     -26.838  -7.172  -5.167  1.00 86.46      B    C  
ATOM   3601  N   PHE B  42     -26.378  -6.717  -2.066  1.00 88.20      B    N  
ATOM   3602  CA  PHE B  42     -25.734  -6.028  -0.947  1.00 87.03      B    C  
ATOM   3603  C   PHE B  42     -25.284  -6.984   0.162  1.00 86.50      B    C  
ATOM   3604  O   PHE B  42     -24.245  -6.751   0.780  1.00 84.18      B    O  
ATOM   3605  CB  PHE B  42     -26.641  -4.925  -0.411  1.00 87.29      B    C  
ATOM   3606  CG  PHE B  42     -26.594  -3.643  -1.230  1.00 88.49      B    C  
ATOM   3607  CD1 PHE B  42     -25.501  -2.777  -1.106  1.00 85.80      B    C  
ATOM   3608  CD2 PHE B  42     -27.632  -3.315  -2.114  1.00 85.59      B    C  
ATOM   3609  CE1 PHE B  42     -25.436  -1.596  -1.868  1.00 84.36      B    C  
ATOM   3610  CE2 PHE B  42     -27.571  -2.136  -2.880  1.00 84.82      B    C  
ATOM   3611  CZ  PHE B  42     -26.475  -1.273  -2.754  1.00 87.01      B    C  
ATOM   3612  N   MET B  43     -25.999  -8.090   0.412  1.00 88.03      B    N  
ATOM   3613  CA  MET B  43     -25.550  -9.138   1.339  1.00 84.76      B    C  
ATOM   3614  C   MET B  43     -24.300  -9.851   0.819  1.00 83.49      B    C  
ATOM   3615  O   MET B  43     -23.356 -10.046   1.581  1.00 83.05      B    O  
ATOM   3616  CB  MET B  43     -26.665 -10.152   1.591  1.00 84.31      B    C  
ATOM   3617  CG  MET B  43     -27.768  -9.558   2.463  1.00 78.53      B    C  
ATOM   3618  SD  MET B  43     -29.021 -10.754   2.953  1.00 71.31      B    S  
ATOM   3619  CE  MET B  43     -28.152 -11.498   4.346  1.00 59.00      B    C  
ATOM   3620  N   ALA B  44     -24.230 -10.151  -0.478  1.00 85.51      B    N  
ATOM   3621  CA  ALA B  44     -23.026 -10.690  -1.101  1.00 84.11      B    C  
ATOM   3622  C   ALA B  44     -21.844  -9.715  -1.016  1.00 83.90      B    C  
ATOM   3623  O   ALA B  44     -20.715 -10.128  -0.763  1.00 82.49      B    O  
ATOM   3624  CB  ALA B  44     -23.353 -11.058  -2.547  1.00 84.13      B    C  
ATOM   3625  N   ALA B  45     -22.091  -8.410  -1.175  1.00 87.12      B    N  
ATOM   3626  CA  ALA B  45     -21.070  -7.386  -1.008  1.00 85.34      B    C  
ATOM   3627  C   ALA B  45     -20.529  -7.294   0.426  1.00 84.71      B    C  
ATOM   3628  O   ALA B  45     -19.338  -7.073   0.626  1.00 82.08      B    O  
ATOM   3629  CB  ALA B  45     -21.651  -6.048  -1.461  1.00 85.24      B    C  
ATOM   3630  N   ALA B  46     -21.390  -7.515   1.421  1.00 84.52      B    N  
ATOM   3631  CA  ALA B  46     -21.037  -7.568   2.833  1.00 81.31      B    C  
ATOM   3632  C   ALA B  46     -20.456  -8.934   3.275  1.00 79.84      B    C  
ATOM   3633  O   ALA B  46     -20.224  -9.135   4.465  1.00 75.62      B    O  
ATOM   3634  CB  ALA B  46     -22.269  -7.173   3.653  1.00 78.97      B    C  
ATOM   3635  N   ALA B  47     -20.257  -9.872   2.339  1.00 75.60      B    N  
ATOM   3636  CA  ALA B  47     -19.877 -11.258   2.605  1.00 71.90      B    C  
ATOM   3637  C   ALA B  47     -20.823 -11.986   3.592  1.00 70.00      B    C  
ATOM   3638  O   ALA B  47     -20.412 -12.901   4.301  1.00 64.28      B    O  
ATOM   3639  CB  ALA B  47     -18.394 -11.327   2.982  1.00 67.91      B    C  
ATOM   3640  N   ALA B  48     -22.088 -11.577   3.632  1.00 66.06      B    N  
ATOM   3641  CA  ALA B  48     -23.081 -12.208   4.490  1.00 61.58      B    C  
ATOM   3642  C   ALA B  48     -23.537 -13.551   3.884  1.00 60.31      B    C  
ATOM   3643  O   ALA B  48     -23.852 -13.615   2.700  1.00 57.12      B    O  
ATOM   3644  CB  ALA B  48     -24.243 -11.241   4.717  1.00 58.57      B    C  
ATOM   3645  N   PRO B  49     -23.632 -14.633   4.684  1.00 57.19      B    N  
ATOM   3646  CA  PRO B  49     -23.861 -15.985   4.175  1.00 55.14      B    C  
ATOM   3647  C   PRO B  49     -25.273 -16.229   3.629  1.00 56.24      B    C  
ATOM   3648  O   PRO B  49     -25.470 -17.099   2.789  1.00 52.77      B    O  
ATOM   3649  CB  PRO B  49     -23.551 -16.906   5.363  1.00 50.97      B    C  
ATOM   3650  CG  PRO B  49     -23.775 -16.028   6.593  1.00 50.92      B    C  
ATOM   3651  CD  PRO B  49     -23.358 -14.644   6.113  1.00 54.18      B    C  
ATOM   3652  N   SER B  50     -26.263 -15.475   4.109  1.00 56.39      B    N  
ATOM   3653  CA  SER B  50     -27.672 -15.747   3.828  1.00 54.78      B    C  
ATOM   3654  C   SER B  50     -28.217 -14.931   2.653  1.00 55.92      B    C  
ATOM   3655  O   SER B  50     -29.112 -14.104   2.823  1.00 51.47      B    O  
ATOM   3656  CB  SER B  50     -28.497 -15.592   5.109  1.00 50.26      B    C  
ATOM   3657  OG  SER B  50     -28.316 -14.319   5.683  1.00 45.59      B    O  
ATOM   3658  N   ALA B  51     -27.721 -15.160   1.443  1.00 59.11      B    N  
ATOM   3659  CA  ALA B  51     -28.393 -14.625   0.267  1.00 58.54      B    C  
ATOM   3660  C   ALA B  51     -29.824 -15.197   0.167  1.00 60.32      B    C  
ATOM   3661  O   ALA B  51     -30.012 -16.391   0.422  1.00 57.86      B    O  
ATOM   3662  CB  ALA B  51     -27.562 -14.918  -0.986  1.00 54.72      B    C  
ATOM   3663  N   PRO B  52     -30.830 -14.400  -0.214  1.00 60.00      B    N  
ATOM   3664  CA  PRO B  52     -32.175 -14.918  -0.456  1.00 60.10      B    C  
ATOM   3665  C   PRO B  52     -32.126 -16.066  -1.466  1.00 62.25      B    C  
ATOM   3666  O   PRO B  52     -31.555 -15.909  -2.545  1.00 60.50      B    O  
ATOM   3667  CB  PRO B  52     -32.995 -13.737  -0.984  1.00 58.06      B    C  
ATOM   3668  CG  PRO B  52     -32.244 -12.509  -0.485  1.00 56.21      B    C  
ATOM   3669  CD  PRO B  52     -30.785 -12.973  -0.428  1.00 57.89      B    C  
ATOM   3670  N   ARG B  53     -32.756 -17.205  -1.156  1.00 62.55      B    N  
ATOM   3671  CA  ARG B  53     -32.753 -18.411  -2.009  1.00 63.47      B    C  
ATOM   3672  C   ARG B  53     -33.286 -18.171  -3.428  1.00 65.68      B    C  
ATOM   3673  O   ARG B  53     -32.983 -18.946  -4.326  1.00 61.52      B    O  
ATOM   3674  CB  ARG B  53     -33.594 -19.527  -1.356  1.00 58.77      B    C  
ATOM   3675  CG  ARG B  53     -32.969 -20.111  -0.080  1.00 50.60      B    C  
ATOM   3676  CD  ARG B  53     -33.836 -21.274   0.426  1.00 46.08      B    C  
ATOM   3677  NE  ARG B  53     -33.297 -21.880   1.654  1.00 40.09      B    N  
ATOM   3678  CZ  ARG B  53     -33.857 -22.851   2.359  1.00 34.18      B    C  
ATOM   3679  NH1 ARG B  53     -34.986 -23.386   2.010  1.00 32.15      B    N1+
ATOM   3680  NH2 ARG B  53     -33.277 -23.294   3.443  1.00 28.72      B    N  
ATOM   3681  N   THR B  54     -34.084 -17.126  -3.605  1.00 67.93      B    N  
ATOM   3682  CA  THR B  54     -34.728 -16.778  -4.878  1.00 68.19      B    C  
ATOM   3683  C   THR B  54     -33.825 -15.971  -5.814  1.00 70.48      B    C  
ATOM   3684  O   THR B  54     -34.219 -15.696  -6.942  1.00 65.42      B    O  
ATOM   3685  CB  THR B  54     -36.019 -15.989  -4.610  1.00 63.46      B    C  
ATOM   3686  CG2 THR B  54     -37.060 -16.843  -3.881  1.00 56.40      B    C  
ATOM   3687  OG1 THR B  54     -35.746 -14.875  -3.778  1.00 58.07      B    O  
ATOM   3688  N   ALA B  55     -32.637 -15.570  -5.366  1.00 78.26      B    N  
ATOM   3689  CA  ALA B  55     -31.726 -14.765  -6.161  1.00 79.44      B    C  
ATOM   3690  C   ALA B  55     -30.501 -15.569  -6.618  1.00 81.11      B    C  
ATOM   3691  O   ALA B  55     -29.765 -16.131  -5.815  1.00 80.49      B    O  
ATOM   3692  CB  ALA B  55     -31.337 -13.507  -5.386  1.00 77.71      B    C  
ATOM   3693  N   ILE B  56     -30.244 -15.552  -7.928  1.00 78.19      B    N  
ATOM   3694  CA  ILE B  56     -29.061 -16.141  -8.546  1.00 80.16      B    C  
ATOM   3695  C   ILE B  56     -27.973 -15.072  -8.637  1.00 80.10      B    C  
ATOM   3696  O   ILE B  56     -28.205 -13.970  -9.146  1.00 81.19      B    O  
ATOM   3697  CB  ILE B  56     -29.409 -16.762  -9.911  1.00 79.24      B    C  
ATOM   3698  CG1 ILE B  56     -30.517 -17.826  -9.754  1.00 70.87      B    C  
ATOM   3699  CG2 ILE B  56     -28.148 -17.370 -10.552  1.00 69.98      B    C  
ATOM   3700  CD1 ILE B  56     -31.039 -18.392 -11.085  1.00 61.64      B    C  
ATOM   3701  N   LEU B  57     -26.776 -15.404  -8.164  1.00 79.52      B    N  
ATOM   3702  CA  LEU B  57     -25.598 -14.547  -8.251  1.00 78.22      B    C  
ATOM   3703  C   LEU B  57     -24.723 -14.979  -9.428  1.00 76.49      B    C  
ATOM   3704  O   LEU B  57     -24.353 -16.141  -9.553  1.00 78.60      B    O  
ATOM   3705  CB  LEU B  57     -24.811 -14.597  -6.924  1.00 79.62      B    C  
ATOM   3706  CG  LEU B  57     -25.600 -14.121  -5.692  1.00 76.70      B    C  
ATOM   3707  CD1 LEU B  57     -24.726 -14.262  -4.440  1.00 72.62      B    C  
ATOM   3708  CD2 LEU B  57     -26.027 -12.654  -5.800  1.00 73.50      B    C  
ATOM   3709  N   ALA B  58     -24.358 -14.023 -10.280  1.00 83.53      B    N  
ATOM   3710  CA  ALA B  58     -23.450 -14.235 -11.400  1.00 82.58      B    C  
ATOM   3711  C   ALA B  58     -22.421 -13.104 -11.483  1.00 82.11      B    C  
ATOM   3712  O   ALA B  58     -22.588 -12.032 -10.890  1.00 81.98      B    O  
ATOM   3713  CB  ALA B  58     -24.280 -14.377 -12.682  1.00 81.52      B    C  
ATOM   3714  N   ARG B  59     -21.336 -13.331 -12.237  1.00 85.27      B    N  
ATOM   3715  CA  ARG B  59     -20.347 -12.297 -12.538  1.00 84.29      B    C  
ATOM   3716  C   ARG B  59     -20.541 -11.786 -13.960  1.00 83.07      B    C  
ATOM   3717  O   ARG B  59     -20.713 -12.566 -14.883  1.00 80.39      B    O  
ATOM   3718  CB  ARG B  59     -18.921 -12.819 -12.311  1.00 81.61      B    C  
ATOM   3719  CG  ARG B  59     -18.618 -13.135 -10.830  1.00 78.54      B    C  
ATOM   3720  CD  ARG B  59     -18.612 -11.869  -9.967  1.00 77.08      B    C  
ATOM   3721  NE  ARG B  59     -18.111 -12.161  -8.614  1.00 74.93      B    N  
ATOM   3722  CZ  ARG B  59     -17.502 -11.307  -7.804  1.00 73.14      B    C  
ATOM   3723  NH1 ARG B  59     -17.360 -10.047  -8.101  1.00 65.62      B    N1+
ATOM   3724  NH2 ARG B  59     -17.018 -11.724  -6.675  1.00 67.68      B    N  
ATOM   3725  N   GLN B  60     -20.478 -10.466 -14.108  1.00 83.24      B    N  
ATOM   3726  CA  GLN B  60     -20.615  -9.784 -15.385  1.00 81.01      B    C  
ATOM   3727  C   GLN B  60     -19.401  -8.880 -15.613  1.00 78.56      B    C  
ATOM   3728  O   GLN B  60     -18.972  -8.160 -14.713  1.00 74.61      B    O  
ATOM   3729  CB  GLN B  60     -21.945  -9.009 -15.394  1.00 79.23      B    C  
ATOM   3730  CG  GLN B  60     -22.162  -8.214 -16.686  1.00 72.90      B    C  
ATOM   3731  CD  GLN B  60     -23.516  -7.500 -16.744  1.00 72.97      B    C  
ATOM   3732  NE2 GLN B  60     -23.673  -6.564 -17.656  1.00 63.80      B    N  
ATOM   3733  OE1 GLN B  60     -24.437  -7.780 -16.005  1.00 64.38      B    O  
ATOM   3734  N   ALA B  61     -18.840  -8.899 -16.816  1.00 81.73      B    N  
ATOM   3735  CA  ALA B  61     -17.756  -7.985 -17.166  1.00 78.46      B    C  
ATOM   3736  C   ALA B  61     -18.249  -6.530 -17.095  1.00 75.02      B    C  
ATOM   3737  O   ALA B  61     -19.278  -6.184 -17.670  1.00 68.45      B    O  
ATOM   3738  CB  ALA B  61     -17.218  -8.350 -18.552  1.00 74.92      B    C  
ATOM   3739  N   GLY B  62     -17.510  -5.678 -16.387  1.00 72.37      B    N  
ATOM   3740  CA  GLY B  62     -17.730  -4.238 -16.432  1.00 68.54      B    C  
ATOM   3741  C   GLY B  62     -17.064  -3.630 -17.656  1.00 66.95      B    C  
ATOM   3742  O   GLY B  62     -15.971  -4.047 -18.028  1.00 61.88      B    O  
ATOM   3743  N   VAL B  63     -17.689  -2.631 -18.272  1.00 61.91      B    N  
ATOM   3744  CA  VAL B  63     -17.152  -1.971 -19.478  1.00 58.90      B    C  
ATOM   3745  C   VAL B  63     -15.796  -1.319 -19.203  1.00 58.77      B    C  
ATOM   3746  O   VAL B  63     -14.849  -1.499 -19.963  1.00 52.62      B    O  
ATOM   3747  CB  VAL B  63     -18.149  -0.923 -20.025  1.00 52.23      B    C  
ATOM   3748  CG1 VAL B  63     -17.656  -0.284 -21.314  1.00 46.16      B    C  
ATOM   3749  CG2 VAL B  63     -19.526  -1.554 -20.308  1.00 44.42      B    C  
ATOM   3750  N   ALA B  64     -15.675  -0.608 -18.074  1.00 50.08      B    N  
ATOM   3751  CA  ALA B  64     -14.460   0.120 -17.695  1.00 47.80      B    C  
ATOM   3752  C   ALA B  64     -13.300  -0.776 -17.233  1.00 47.90      B    C  
ATOM   3753  O   ALA B  64     -12.182  -0.296 -17.079  1.00 45.05      B    O  
ATOM   3754  CB  ALA B  64     -14.839   1.121 -16.613  1.00 44.35      B    C  
ATOM   3755  N   GLY B  65     -13.541  -2.065 -17.012  1.00 47.77      B    N  
ATOM   3756  CA  GLY B  65     -12.513  -2.980 -16.516  1.00 46.40      B    C  
ATOM   3757  C   GLY B  65     -11.327  -3.161 -17.464  1.00 46.50      B    C  
ATOM   3758  O   GLY B  65     -10.258  -3.547 -17.006  1.00 44.47      B    O  
ATOM   3759  N   ARG B  66     -11.489  -2.863 -18.747  1.00 44.20      B    N  
ATOM   3760  CA  ARG B  66     -10.400  -2.985 -19.737  1.00 43.74      B    C  
ATOM   3761  C   ARG B  66      -9.257  -2.005 -19.488  1.00 44.97      B    C  
ATOM   3762  O   ARG B  66      -8.111  -2.416 -19.525  1.00 41.71      B    O  
ATOM   3763  CB  ARG B  66     -10.939  -2.822 -21.166  1.00 39.87      B    C  
ATOM   3764  CG  ARG B  66     -11.789  -4.024 -21.613  1.00 35.62      B    C  
ATOM   3765  CD  ARG B  66     -12.146  -3.882 -23.097  1.00 33.04      B    C  
ATOM   3766  NE  ARG B  66     -12.983  -4.996 -23.571  1.00 30.38      B    N  
ATOM   3767  CZ  ARG B  66     -13.482  -5.139 -24.792  1.00 26.71      B    C  
ATOM   3768  NH1 ARG B  66     -13.259  -4.253 -25.717  1.00 25.94      B    N1+
ATOM   3769  NH2 ARG B  66     -14.207  -6.169 -25.089  1.00 22.96      B    N  
ATOM   3770  N   THR B  67      -9.539  -0.746 -19.190  1.00 46.70      B    N  
ATOM   3771  CA  THR B  67      -8.488   0.275 -19.039  1.00 46.15      B    C  
ATOM   3772  C   THR B  67      -7.597   0.057 -17.820  1.00 46.55      B    C  
ATOM   3773  O   THR B  67      -6.416   0.385 -17.849  1.00 43.89      B    O  
ATOM   3774  CB  THR B  67      -9.073   1.692 -18.954  1.00 42.36      B    C  
ATOM   3775  CG2 THR B  67      -9.602   2.167 -20.313  1.00 37.61      B    C  
ATOM   3776  OG1 THR B  67     -10.168   1.728 -18.062  1.00 39.02      B    O  
ATOM   3777  N   ALA B  68      -8.135  -0.527 -16.751  1.00 47.59      B    N  
ATOM   3778  CA  ALA B  68      -7.342  -0.889 -15.585  1.00 47.15      B    C  
ATOM   3779  C   ALA B  68      -6.491  -2.152 -15.812  1.00 48.31      B    C  
ATOM   3780  O   ALA B  68      -5.591  -2.412 -15.020  1.00 46.46      B    O  
ATOM   3781  CB  ALA B  68      -8.281  -1.048 -14.392  1.00 44.32      B    C  
ATOM   3782  N   ALA B  69      -6.767  -2.946 -16.838  1.00 44.65      B    N  
ATOM   3783  CA  ALA B  69      -6.142  -4.256 -17.034  1.00 43.26      B    C  
ATOM   3784  C   ALA B  69      -4.735  -4.202 -17.644  1.00 44.63      B    C  
ATOM   3785  O   ALA B  69      -3.930  -5.093 -17.370  1.00 42.19      B    O  
ATOM   3786  CB  ALA B  69      -7.080  -5.131 -17.867  1.00 39.69      B    C  
ATOM   3787  N   ASP B  70      -4.410  -3.162 -18.420  1.00 51.46      B    N  
ATOM   3788  CA  ASP B  70      -3.252  -3.201 -19.306  1.00 52.19      B    C  
ATOM   3789  C   ASP B  70      -1.977  -2.562 -18.727  1.00 54.40      B    C  
ATOM   3790  O   ASP B  70      -0.969  -2.419 -19.419  1.00 50.42      B    O  
ATOM   3791  CB  ASP B  70      -3.640  -2.594 -20.669  1.00 46.98      B    C  
ATOM   3792  CG  ASP B  70      -4.765  -3.359 -21.378  1.00 41.97      B    C  
ATOM   3793  OD1 ASP B  70      -4.950  -4.559 -21.082  1.00 37.71      B    O  
ATOM   3794  OD2 ASP B  70      -5.467  -2.725 -22.194  1.00 36.76      B    O1-
ATOM   3795  N   GLY B  71      -1.981  -2.183 -17.450  1.00 65.12      B    N  
ATOM   3796  CA  GLY B  71      -0.857  -1.490 -16.833  1.00 68.27      B    C  
ATOM   3797  C   GLY B  71      -0.269  -2.168 -15.593  1.00 72.59      B    C  
ATOM   3798  O   GLY B  71      -0.838  -3.091 -15.009  1.00 69.10      B    O  
ATOM   3799  N   MET B  72       0.854  -1.643 -15.134  1.00 72.70      B    N  
ATOM   3800  CA  MET B  72       1.491  -2.102 -13.892  1.00 74.80      B    C  
ATOM   3801  C   MET B  72       0.551  -2.047 -12.666  1.00 79.71      B    C  
ATOM   3802  O   MET B  72       0.541  -3.016 -11.902  1.00 77.65      B    O  
ATOM   3803  CB  MET B  72       2.780  -1.294 -13.653  1.00 70.21      B    C  
ATOM   3804  CG  MET B  72       3.611  -1.871 -12.505  1.00 65.34      B    C  
ATOM   3805  SD  MET B  72       4.234  -3.563 -12.769  1.00 57.55      B    S  
ATOM   3806  CE  MET B  72       5.417  -3.290 -14.102  1.00 50.07      B    C  
ATOM   3807  N   PRO B  73      -0.298  -1.009 -12.482  1.00 79.63      B    N  
ATOM   3808  CA  PRO B  73      -1.287  -0.995 -11.403  1.00 80.50      B    C  
ATOM   3809  C   PRO B  73      -2.240  -2.195 -11.430  1.00 83.86      B    C  
ATOM   3810  O   PRO B  73      -2.623  -2.668 -10.377  1.00 83.24      B    O  
ATOM   3811  CB  PRO B  73      -2.059   0.318 -11.561  1.00 76.81      B    C  
ATOM   3812  CG  PRO B  73      -1.077   1.222 -12.295  1.00 73.98      B    C  
ATOM   3813  CD  PRO B  73      -0.331   0.247 -13.202  1.00 76.77      B    C  
ATOM   3814  N   ALA B  74      -2.593  -2.711 -12.604  1.00 83.19      B    N  
ATOM   3815  CA  ALA B  74      -3.482  -3.860 -12.729  1.00 83.08      B    C  
ATOM   3816  C   ALA B  74      -2.830  -5.166 -12.274  1.00 84.73      B    C  
ATOM   3817  O   ALA B  74      -3.467  -5.961 -11.586  1.00 83.62      B    O  
ATOM   3818  CB  ALA B  74      -3.906  -3.999 -14.175  1.00 80.39      B    C  
ATOM   3819  N   LEU B  75      -1.560  -5.359 -12.601  1.00 82.10      B    N  
ATOM   3820  CA  LEU B  75      -0.784  -6.502 -12.123  1.00 83.82      B    C  
ATOM   3821  C   LEU B  75      -0.670  -6.479 -10.604  1.00 86.44      B    C  
ATOM   3822  O   LEU B  75      -1.001  -7.459  -9.949  1.00 85.94      B    O  
ATOM   3823  CB  LEU B  75       0.607  -6.497 -12.789  1.00 82.55      B    C  
ATOM   3824  CG  LEU B  75       0.583  -6.837 -14.289  1.00 74.95      B    C  
ATOM   3825  CD1 LEU B  75       1.951  -6.554 -14.899  1.00 69.88      B    C  
ATOM   3826  CD2 LEU B  75       0.265  -8.317 -14.529  1.00 68.89      B    C  
ATOM   3827  N   LEU B  76      -0.311  -5.338 -10.040  1.00 84.19      B    N  
ATOM   3828  CA  LEU B  76      -0.234  -5.164  -8.592  1.00 84.23      B    C  
ATOM   3829  C   LEU B  76      -1.603  -5.334  -7.919  1.00 86.22      B    C  
ATOM   3830  O   LEU B  76      -1.704  -5.962  -6.867  1.00 85.95      B    O  
ATOM   3831  CB  LEU B  76       0.355  -3.784  -8.271  1.00 84.57      B    C  
ATOM   3832  CG  LEU B  76       1.795  -3.552  -8.766  1.00 85.54      B    C  
ATOM   3833  CD1 LEU B  76       2.216  -2.118  -8.436  1.00 83.14      B    C  
ATOM   3834  CD2 LEU B  76       2.797  -4.505  -8.121  1.00 82.64      B    C  
ATOM   3835  N   ALA B  77      -2.676  -4.832  -8.538  1.00 88.34      B    N  
ATOM   3836  CA  ALA B  77      -4.028  -5.001  -8.035  1.00 86.28      B    C  
ATOM   3837  C   ALA B  77      -4.444  -6.475  -7.997  1.00 87.04      B    C  
ATOM   3838  O   ALA B  77      -4.989  -6.933  -6.996  1.00 86.75      B    O  
ATOM   3839  CB  ALA B  77      -5.008  -4.182  -8.884  1.00 85.71      B    C  
ATOM   3840  N   ARG B  78      -4.146  -7.245  -9.051  1.00 86.54      B    N  
ATOM   3841  CA  ARG B  78      -4.409  -8.687  -9.090  1.00 86.09      B    C  
ATOM   3842  C   ARG B  78      -3.641  -9.420  -7.989  1.00 87.25      B    C  
ATOM   3843  O   ARG B  78      -4.220 -10.248  -7.299  1.00 85.72      B    O  
ATOM   3844  CB  ARG B  78      -4.045  -9.213 -10.485  1.00 84.94      B    C  
ATOM   3845  CG  ARG B  78      -4.434 -10.683 -10.655  1.00 76.94      B    C  
ATOM   3846  CD  ARG B  78      -3.915 -11.223 -11.982  1.00 72.82      B    C  
ATOM   3847  NE  ARG B  78      -2.448 -11.306 -11.966  1.00 63.95      B    N  
ATOM   3848  CZ  ARG B  78      -1.654 -11.603 -12.984  1.00 56.92      B    C  
ATOM   3849  NH1 ARG B  78      -2.134 -11.894 -14.167  1.00 52.67      B    N1+
ATOM   3850  NH2 ARG B  78      -0.361 -11.604 -12.808  1.00 51.26      B    N  
ATOM   3851  N   ASP B  79      -2.379  -9.087  -7.814  1.00 87.97      B    N  
ATOM   3852  CA  ASP B  79      -1.496  -9.779  -6.879  1.00 86.84      B    C  
ATOM   3853  C   ASP B  79      -1.828  -9.471  -5.408  1.00 87.45      B    C  
ATOM   3854  O   ASP B  79      -1.754 -10.352  -4.551  1.00 85.63      B    O  
ATOM   3855  CB  ASP B  79      -0.042  -9.388  -7.182  1.00 86.03      B    C  
ATOM   3856  CG  ASP B  79       0.478  -9.865  -8.541  1.00 84.91      B    C  
ATOM   3857  OD1 ASP B  79      -0.153 -10.730  -9.184  1.00 79.38      B    O  
ATOM   3858  OD2 ASP B  79       1.574  -9.369  -8.933  1.00 80.36      B    O1-
ATOM   3859  N   TRP B  80      -2.206  -8.221  -5.105  1.00 90.08      B    N  
ATOM   3860  CA  TRP B  80      -2.377  -7.733  -3.740  1.00 90.20      B    C  
ATOM   3861  C   TRP B  80      -3.827  -7.598  -3.292  1.00 89.69      B    C  
ATOM   3862  O   TRP B  80      -4.148  -8.024  -2.176  1.00 85.72      B    O  
ATOM   3863  CB  TRP B  80      -1.599  -6.431  -3.557  1.00 90.05      B    C  
ATOM   3864  CG  TRP B  80      -0.109  -6.542  -3.659  1.00 91.30      B    C  
ATOM   3865  CD1 TRP B  80       0.625  -7.653  -3.433  1.00 87.28      B    C  
ATOM   3866  CD2 TRP B  80       0.843  -5.490  -3.958  1.00 91.81      B    C  
ATOM   3867  CE2 TRP B  80       2.151  -6.038  -3.890  1.00 91.46      B    C  
ATOM   3868  CE3 TRP B  80       0.725  -4.107  -4.277  1.00 90.31      B    C  
ATOM   3869  NE1 TRP B  80       1.977  -7.357  -3.572  1.00 88.41      B    N  
ATOM   3870  CZ2 TRP B  80       3.302  -5.261  -4.120  1.00 90.28      B    C  
ATOM   3871  CZ3 TRP B  80       1.882  -3.336  -4.507  1.00 87.07      B    C  
ATOM   3872  CH2 TRP B  80       3.148  -3.913  -4.426  1.00 87.78      B    C  
ATOM   3873  N   LEU B  81      -4.725  -7.052  -4.103  1.00 88.76      B    N  
ATOM   3874  CA  LEU B  81      -6.133  -6.945  -3.708  1.00 87.07      B    C  
ATOM   3875  C   LEU B  81      -6.820  -8.311  -3.683  1.00 86.82      B    C  
ATOM   3876  O   LEU B  81      -7.656  -8.553  -2.814  1.00 82.22      B    O  
ATOM   3877  CB  LEU B  81      -6.901  -5.974  -4.632  1.00 86.05      B    C  
ATOM   3878  CG  LEU B  81      -6.369  -4.533  -4.666  1.00 86.37      B    C  
ATOM   3879  CD1 LEU B  81      -7.183  -3.719  -5.659  1.00 83.56      B    C  
ATOM   3880  CD2 LEU B  81      -6.476  -3.860  -3.300  1.00 82.75      B    C  
ATOM   3881  N   GLN B  82      -6.470  -9.213  -4.603  1.00 87.39      B    N  
ATOM   3882  CA  GLN B  82      -7.014 -10.572  -4.708  1.00 86.26      B    C  
ATOM   3883  C   GLN B  82      -8.545 -10.603  -4.785  1.00 86.46      B    C  
ATOM   3884  O   GLN B  82      -9.203 -11.432  -4.157  1.00 82.03      B    O  
ATOM   3885  CB  GLN B  82      -6.447 -11.477  -3.602  1.00 84.35      B    C  
ATOM   3886  CG  GLN B  82      -4.912 -11.506  -3.634  1.00 81.06      B    C  
ATOM   3887  CD  GLN B  82      -4.309 -12.605  -2.763  1.00 74.47      B    C  
ATOM   3888  NE2 GLN B  82      -3.052 -12.895  -2.984  1.00 64.32      B    N  
ATOM   3889  OE1 GLN B  82      -4.924 -13.227  -1.912  1.00 65.32      B    O  
ATOM   3890  N   VAL B  83      -9.129  -9.685  -5.557  1.00 86.46      B    N  
ATOM   3891  CA  VAL B  83     -10.574  -9.589  -5.753  1.00 85.54      B    C  
ATOM   3892  C   VAL B  83     -10.937  -9.751  -7.224  1.00 85.71      B    C  
ATOM   3893  O   VAL B  83     -10.234  -9.279  -8.112  1.00 82.03      B    O  
ATOM   3894  CB  VAL B  83     -11.157  -8.285  -5.182  1.00 83.33      B    C  
ATOM   3895  CG1 VAL B  83     -11.018  -8.263  -3.656  1.00 74.37      B    C  
ATOM   3896  CG2 VAL B  83     -10.520  -7.023  -5.766  1.00 76.33      B    C  
ATOM   3897  N   ASP B  84     -12.084 -10.386  -7.473  1.00 85.20      B    N  
ATOM   3898  CA  ASP B  84     -12.678 -10.387  -8.808  1.00 84.61      B    C  
ATOM   3899  C   ASP B  84     -13.249  -8.999  -9.117  1.00 84.81      B    C  
ATOM   3900  O   ASP B  84     -14.217  -8.549  -8.499  1.00 81.63      B    O  
ATOM   3901  CB  ASP B  84     -13.732 -11.502  -8.892  1.00 82.08      B    C  
ATOM   3902  CG  ASP B  84     -14.288 -11.712 -10.303  1.00 81.01      B    C  
ATOM   3903  OD1 ASP B  84     -14.058 -10.886 -11.215  1.00 75.95      B    O  
ATOM   3904  OD2 ASP B  84     -14.995 -12.726 -10.511  1.00 75.65      B    O1-
ATOM   3905  N   THR B  85     -12.645  -8.308 -10.074  1.00 86.22      B    N  
ATOM   3906  CA  THR B  85     -13.031  -6.962 -10.496  1.00 85.26      B    C  
ATOM   3907  C   THR B  85     -14.289  -6.934 -11.353  1.00 86.84      B    C  
ATOM   3908  O   THR B  85     -14.844  -5.856 -11.579  1.00 83.82      B    O  
ATOM   3909  CB  THR B  85     -11.889  -6.265 -11.248  1.00 82.49      B    C  
ATOM   3910  CG2 THR B  85     -10.674  -6.036 -10.358  1.00 73.53      B    C  
ATOM   3911  OG1 THR B  85     -11.490  -7.059 -12.342  1.00 75.57      B    O  
ATOM   3912  N   ARG B  86     -14.789  -8.093 -11.811  1.00 86.58      B    N  
ATOM   3913  CA  ARG B  86     -16.057  -8.178 -12.527  1.00 86.89      B    C  
ATOM   3914  C   ARG B  86     -17.211  -7.759 -11.629  1.00 87.60      B    C  
ATOM   3915  O   ARG B  86     -17.204  -8.004 -10.420  1.00 87.00      B    O  
ATOM   3916  CB  ARG B  86     -16.284  -9.591 -13.080  1.00 85.61      B    C  
ATOM   3917  CG  ARG B  86     -15.223 -10.001 -14.116  1.00 83.54      B    C  
ATOM   3918  CD  ARG B  86     -15.490 -11.417 -14.656  1.00 81.49      B    C  
ATOM   3919  NE  ARG B  86     -15.347 -12.419 -13.602  1.00 76.02      B    N  
ATOM   3920  CZ  ARG B  86     -15.712 -13.701 -13.663  1.00 70.64      B    C  
ATOM   3921  NH1 ARG B  86     -16.241 -14.211 -14.740  1.00 65.68      B    N1+
ATOM   3922  NH2 ARG B  86     -15.536 -14.459 -12.632  1.00 63.82      B    N  
ATOM   3923  N   LEU B  87     -18.238  -7.162 -12.233  1.00 87.22      B    N  
ATOM   3924  CA  LEU B  87     -19.439  -6.766 -11.520  1.00 87.38      B    C  
ATOM   3925  C   LEU B  87     -20.203  -8.006 -11.041  1.00 88.42      B    C  
ATOM   3926  O   LEU B  87     -20.280  -9.016 -11.734  1.00 87.28      B    O  
ATOM   3927  CB  LEU B  87     -20.314  -5.875 -12.417  1.00 86.32      B    C  
ATOM   3928  CG  LEU B  87     -19.632  -4.576 -12.903  1.00 86.82      B    C  
ATOM   3929  CD1 LEU B  87     -20.582  -3.808 -13.814  1.00 84.06      B    C  
ATOM   3930  CD2 LEU B  87     -19.227  -3.671 -11.739  1.00 83.90      B    C  
ATOM   3931  N   LEU B  88     -20.789  -7.917  -9.850  1.00 89.30      B    N  
ATOM   3932  CA  LEU B  88     -21.751  -8.899  -9.359  1.00 88.48      B    C  
ATOM   3933  C   LEU B  88     -23.128  -8.554  -9.911  1.00 88.98      B    C  
ATOM   3934  O   LEU B  88     -23.603  -7.440  -9.747  1.00 89.58      B    O  
ATOM   3935  CB  LEU B  88     -21.745  -8.896  -7.824  1.00 88.24      B    C  
ATOM   3936  CG  LEU B  88     -22.663  -9.968  -7.217  1.00 86.94      B    C  
ATOM   3937  CD1 LEU B  88     -22.053 -11.368  -7.353  1.00 81.37      B    C  
ATOM   3938  CD2 LEU B  88     -22.885  -9.679  -5.735  1.00 80.92      B    C  
ATOM   3939  N   ARG B  89     -23.796  -9.548 -10.524  1.00 90.80      B    N  
ATOM   3940  CA  ARG B  89     -25.190  -9.480 -10.927  1.00 90.74      B    C  
ATOM   3941  C   ARG B  89     -26.009 -10.396 -10.029  1.00 90.41      B    C  
ATOM   3942  O   ARG B  89     -25.783 -11.594 -10.023  1.00 89.10      B    O  
ATOM   3943  CB  ARG B  89     -25.294  -9.851 -12.415  1.00 90.12      B    C  
ATOM   3944  CG  ARG B  89     -26.732  -9.848 -12.937  1.00 87.04      B    C  
ATOM   3945  CD  ARG B  89     -26.746 -10.173 -14.433  1.00 84.55      B    C  
ATOM   3946  NE  ARG B  89     -28.114 -10.242 -14.966  1.00 77.85      B    N  
ATOM   3947  CZ  ARG B  89     -28.530  -9.789 -16.154  1.00 71.94      B    C  
ATOM   3948  NH1 ARG B  89     -27.721  -9.209 -16.983  1.00 63.31      B    N1+
ATOM   3949  NH2 ARG B  89     -29.776  -9.937 -16.493  1.00 65.75      B    N  
ATOM   3950  N   ALA B  90     -26.956  -9.821  -9.296  1.00 89.79      B    N  
ATOM   3951  CA  ALA B  90     -27.977 -10.566  -8.576  1.00 88.45      B    C  
ATOM   3952  C   ALA B  90     -29.289 -10.494  -9.358  1.00 88.83      B    C  
ATOM   3953  O   ALA B  90     -29.767  -9.401  -9.667  1.00 88.83      B    O  
ATOM   3954  CB  ALA B  90     -28.113 -10.009  -7.167  1.00 88.18      B    C  
ATOM   3955  N   GLN B  91     -29.876 -11.651  -9.670  1.00 89.69      B    N  
ATOM   3956  CA  GLN B  91     -31.141 -11.749 -10.374  1.00 88.84      B    C  
ATOM   3957  C   GLN B  91     -32.118 -12.580  -9.552  1.00 88.33      B    C  
ATOM   3958  O   GLN B  91     -31.869 -13.755  -9.292  1.00 87.49      B    O  
ATOM   3959  CB  GLN B  91     -30.912 -12.333 -11.778  1.00 87.73      B    C  
ATOM   3960  CG  GLN B  91     -32.219 -12.457 -12.564  1.00 81.42      B    C  
ATOM   3961  CD  GLN B  91     -31.999 -13.055 -13.957  1.00 81.17      B    C  
ATOM   3962  NE2 GLN B  91     -32.638 -14.152 -14.259  1.00 69.96      B    N  
ATOM   3963  OE1 GLN B  91     -31.267 -12.538 -14.787  1.00 72.14      B    O  
ATOM   3964  N   ALA B  92     -33.249 -11.987  -9.175  1.00 89.88      B    N  
ATOM   3965  CA  ALA B  92     -34.405 -12.713  -8.685  1.00 88.17      B    C  
ATOM   3966  C   ALA B  92     -35.398 -12.864  -9.841  1.00 87.94      B    C  
ATOM   3967  O   ALA B  92     -35.665 -11.891 -10.550  1.00 86.81      B    O  
ATOM   3968  CB  ALA B  92     -34.993 -11.971  -7.489  1.00 87.00      B    C  
ATOM   3969  N   ALA B  93     -35.902 -14.067 -10.045  1.00 86.51      B    N  
ATOM   3970  CA  ALA B  93     -36.856 -14.350 -11.101  1.00 84.69      B    C  
ATOM   3971  C   ALA B  93     -37.958 -15.270 -10.570  1.00 84.04      B    C  
ATOM   3972  O   ALA B  93     -37.673 -16.256  -9.902  1.00 82.82      B    O  
ATOM   3973  CB  ALA B  93     -36.130 -14.962 -12.303  1.00 82.89      B    C  
ATOM   3974  N   GLU B  94     -39.204 -14.938 -10.895  1.00 82.85      B    N  
ATOM   3975  CA  GLU B  94     -40.382 -15.753 -10.591  1.00 81.93      B    C  
ATOM   3976  C   GLU B  94     -41.306 -15.739 -11.821  1.00 81.53      B    C  
ATOM   3977  O   GLU B  94     -41.345 -14.739 -12.543  1.00 80.95      B    O  
ATOM   3978  CB  GLU B  94     -41.113 -15.233  -9.337  1.00 79.81      B    C  
ATOM   3979  CG  GLU B  94     -40.365 -15.475  -8.011  1.00 73.84      B    C  
ATOM   3980  CD  GLU B  94     -41.040 -14.851  -6.767  1.00 73.84      B    C  
ATOM   3981  OE1 GLU B  94     -40.571 -15.098  -5.629  1.00 65.91      B    O  
ATOM   3982  OE2 GLU B  94     -42.009 -14.063  -6.910  1.00 70.01      B    O1-
ATOM   3983  N   PRO B  95     -42.061 -16.830 -12.066  1.00 81.56      B    N  
ATOM   3984  CA  PRO B  95     -43.132 -16.817 -13.050  1.00 80.56      B    C  
ATOM   3985  C   PRO B  95     -44.130 -15.697 -12.732  1.00 80.54      B    C  
ATOM   3986  O   PRO B  95     -44.418 -15.450 -11.560  1.00 77.71      B    O  
ATOM   3987  CB  PRO B  95     -43.793 -18.193 -12.981  1.00 78.19      B    C  
ATOM   3988  CG  PRO B  95     -42.747 -19.072 -12.313  1.00 76.72      B    C  
ATOM   3989  CD  PRO B  95     -42.011 -18.105 -11.383  1.00 79.85      B    C  
ATOM   3990  N   ALA B  96     -44.653 -15.035 -13.753  1.00 77.89      B    N  
ATOM   3991  CA  ALA B  96     -45.693 -14.037 -13.553  1.00 76.52      B    C  
ATOM   3992  C   ALA B  96     -46.926 -14.697 -12.915  1.00 75.98      B    C  
ATOM   3993  O   ALA B  96     -47.368 -15.755 -13.365  1.00 73.51      B    O  
ATOM   3994  CB  ALA B  96     -46.028 -13.362 -14.874  1.00 74.66      B    C  
ATOM   3995  N   ALA B  97     -47.485 -14.065 -11.886  1.00 77.91      B    N  
ATOM   3996  CA  ALA B  97     -48.681 -14.553 -11.227  1.00 75.08      B    C  
ATOM   3997  C   ALA B  97     -49.828 -14.636 -12.234  1.00 73.43      B    C  
ATOM   3998  O   ALA B  97     -50.099 -13.692 -12.977  1.00 69.70      B    O  
ATOM   3999  CB  ALA B  97     -49.016 -13.645 -10.044  1.00 71.68      B    C  
ATOM   4000  N   MET B  98     -50.502 -15.788 -12.240  1.00 73.88      B    N  
ATOM   4001  CA  MET B  98     -51.698 -15.974 -13.054  1.00 71.43      B    C  
ATOM   4002  C   MET B  98     -52.893 -15.326 -12.354  1.00 70.98      B    C  
ATOM   4003  O   MET B  98     -52.968 -15.365 -11.118  1.00 64.95      B    O  
ATOM   4004  CB  MET B  98     -51.920 -17.464 -13.307  1.00 65.96      B    C  
ATOM   4005  CG  MET B  98     -50.823 -18.042 -14.202  1.00 58.67      B    C  
ATOM   4006  SD  MET B  98     -50.853 -17.423 -15.913  1.00 53.00      B    S  
ATOM   4007  CE  MET B  98     -52.166 -18.463 -16.557  1.00 46.21      B    C  
ATOM   4008  N   PRO B  99     -53.851 -14.755 -13.097  1.00 69.50      B    N  
ATOM   4009  CA  PRO B  99     -55.113 -14.344 -12.514  1.00 66.35      B    C  
ATOM   4010  C   PRO B  99     -55.800 -15.573 -11.901  1.00 64.78      B    C  
ATOM   4011  O   PRO B  99     -55.906 -16.611 -12.554  1.00 59.34      B    O  
ATOM   4012  CB  PRO B  99     -55.914 -13.696 -13.647  1.00 63.39      B    C  
ATOM   4013  CG  PRO B  99     -55.315 -14.289 -14.913  1.00 61.87      B    C  
ATOM   4014  CD  PRO B  99     -53.860 -14.596 -14.537  1.00 63.27      B    C  
ATOM   4015  N   GLY B 100     -56.191 -15.463 -10.643  1.00 61.82      B    N  
ATOM   4016  CA  GLY B 100     -56.656 -16.599  -9.854  1.00 59.97      B    C  
ATOM   4017  C   GLY B 100     -57.797 -17.357 -10.534  1.00 59.64      B    C  
ATOM   4018  O   GLY B 100     -58.820 -16.770 -10.856  1.00 54.87      B    O  
ATOM   4019  N   GLY B 101     -57.601 -18.661 -10.759  1.00 54.68      B    N  
ATOM   4020  CA  GLY B 101     -58.620 -19.617 -11.190  1.00 53.25      B    C  
ATOM   4021  C   GLY B 101     -59.179 -19.479 -12.617  1.00 53.90      B    C  
ATOM   4022  O   GLY B 101     -59.758 -20.443 -13.122  1.00 50.67      B    O  
ATOM   4023  N   LEU B 102     -59.040 -18.339 -13.274  1.00 56.19      B    N  
ATOM   4024  CA  LEU B 102     -59.652 -18.080 -14.589  1.00 55.27      B    C  
ATOM   4025  C   LEU B 102     -58.867 -18.656 -15.771  1.00 55.69      B    C  
ATOM   4026  O   LEU B 102     -59.465 -19.058 -16.767  1.00 51.82      B    O  
ATOM   4027  CB  LEU B 102     -59.823 -16.557 -14.755  1.00 50.89      B    C  
ATOM   4028  CG  LEU B 102     -61.066 -16.005 -14.024  1.00 46.99      B    C  
ATOM   4029  CD1 LEU B 102     -60.937 -14.497 -13.855  1.00 43.86      B    C  
ATOM   4030  CD2 LEU B 102     -62.339 -16.288 -14.830  1.00 43.13      B    C  
ATOM   4031  N   LEU B 103     -57.540 -18.686 -15.678  1.00 56.80      B    N  
ATOM   4032  CA  LEU B 103     -56.684 -19.227 -16.728  1.00 55.36      B    C  
ATOM   4033  C   LEU B 103     -55.993 -20.499 -16.218  1.00 54.98      B    C  
ATOM   4034  O   LEU B 103     -55.593 -20.560 -15.059  1.00 51.08      B    O  
ATOM   4035  CB  LEU B 103     -55.688 -18.154 -17.202  1.00 51.26      B    C  
ATOM   4036  CG  LEU B 103     -56.330 -17.024 -18.020  1.00 47.88      B    C  
ATOM   4037  CD1 LEU B 103     -55.369 -15.842 -18.141  1.00 45.21      B    C  
ATOM   4038  CD2 LEU B 103     -56.684 -17.478 -19.437  1.00 45.08      B    C  
ATOM   4039  N   ARG B 104     -55.831 -21.489 -17.089  1.00 55.58      B    N  
ATOM   4040  CA  ARG B 104     -55.079 -22.710 -16.774  1.00 55.57      B    C  
ATOM   4041  C   ARG B 104     -53.634 -22.355 -16.406  1.00 56.15      B    C  
ATOM   4042  O   ARG B 104     -53.032 -21.464 -17.017  1.00 52.65      B    O  
ATOM   4043  CB  ARG B 104     -55.090 -23.703 -17.952  1.00 51.55      B    C  
ATOM   4044  CG  ARG B 104     -56.354 -24.581 -17.962  1.00 46.01      B    C  
ATOM   4045  CD  ARG B 104     -56.264 -25.634 -19.075  1.00 42.47      B    C  
ATOM   4046  NE  ARG B 104     -57.397 -26.571 -19.031  1.00 38.51      B    N  
ATOM   4047  CZ  ARG B 104     -57.642 -27.547 -19.906  1.00 33.24      B    C  
ATOM   4048  NH1 ARG B 104     -56.868 -27.754 -20.934  1.00 31.83      B    N1+
ATOM   4049  NH2 ARG B 104     -58.677 -28.332 -19.749  1.00 28.98      B    N  
ATOM   4050  N   GLU B 105     -53.078 -23.101 -15.477  1.00 55.50      B    N  
ATOM   4051  CA  GLU B 105     -51.648 -23.050 -15.178  1.00 55.36      B    C  
ATOM   4052  C   GLU B 105     -50.817 -23.209 -16.453  1.00 55.58      B    C  
ATOM   4053  O   GLU B 105     -51.104 -24.056 -17.306  1.00 51.88      B    O  
ATOM   4054  CB  GLU B 105     -51.264 -24.131 -14.160  1.00 51.51      B    C  
ATOM   4055  CG  GLU B 105     -51.821 -23.852 -12.757  1.00 46.39      B    C  
ATOM   4056  CD  GLU B 105     -51.390 -24.893 -11.713  1.00 43.24      B    C  
ATOM   4057  OE1 GLU B 105     -51.483 -24.573 -10.506  1.00 39.53      B    O  
ATOM   4058  OE2 GLU B 105     -50.988 -26.005 -12.121  1.00 40.14      B    O1-
ATOM   4059  N   GLY B 106     -49.807 -22.355 -16.630  1.00 54.28      B    N  
ATOM   4060  CA  GLY B 106     -48.910 -22.373 -17.790  1.00 53.62      B    C  
ATOM   4061  C   GLY B 106     -49.377 -21.585 -19.018  1.00 54.65      B    C  
ATOM   4062  O   GLY B 106     -48.610 -21.491 -19.977  1.00 51.57      B    O  
ATOM   4063  N   ALA B 107     -50.551 -20.973 -19.006  1.00 54.51      B    N  
ATOM   4064  CA  ALA B 107     -51.028 -20.194 -20.153  1.00 53.71      B    C  
ATOM   4065  C   ALA B 107     -50.208 -18.912 -20.414  1.00 53.77      B    C  
ATOM   4066  O   ALA B 107     -50.041 -18.502 -21.558  1.00 51.19      B    O  
ATOM   4067  CB  ALA B 107     -52.511 -19.870 -19.949  1.00 50.70      B    C  
ATOM   4068  N   ILE B 108     -49.667 -18.283 -19.361  1.00 60.02      B    N  
ATOM   4069  CA  ILE B 108     -48.763 -17.138 -19.459  1.00 60.39      B    C  
ATOM   4070  C   ILE B 108     -47.384 -17.578 -18.954  1.00 61.22      B    C  
ATOM   4071  O   ILE B 108     -47.149 -17.672 -17.755  1.00 58.05      B    O  
ATOM   4072  CB  ILE B 108     -49.317 -15.904 -18.723  1.00 56.13      B    C  
ATOM   4073  CG1 ILE B 108     -50.731 -15.526 -19.232  1.00 51.46      B    C  
ATOM   4074  CG2 ILE B 108     -48.349 -14.718 -18.895  1.00 49.26      B    C  
ATOM   4075  CD1 ILE B 108     -51.387 -14.376 -18.457  1.00 45.83      B    C  
ATOM   4076  N   THR B 109     -46.434 -17.799 -19.875  1.00 61.14      B    N  
ATOM   4077  CA  THR B 109     -45.041 -18.178 -19.572  1.00 62.01      B    C  
ATOM   4078  C   THR B 109     -44.132 -16.978 -19.288  1.00 63.50      B    C  
ATOM   4079  O   THR B 109     -42.909 -17.077 -19.341  1.00 58.79      B    O  
ATOM   4080  CB  THR B 109     -44.462 -19.044 -20.696  1.00 56.35      B    C  
ATOM   4081  CG2 THR B 109     -45.170 -20.403 -20.799  1.00 47.76      B    C  
ATOM   4082  OG1 THR B 109     -44.635 -18.387 -21.932  1.00 49.78      B    O  
ATOM   4083  N   ALA B 110     -44.700 -15.807 -18.996  1.00 70.72      B    N  
ATOM   4084  CA  ALA B 110     -43.926 -14.614 -18.701  1.00 73.61      B    C  
ATOM   4085  C   ALA B 110     -43.184 -14.780 -17.365  1.00 76.28      B    C  
ATOM   4086  O   ALA B 110     -43.764 -15.146 -16.349  1.00 74.05      B    O  
ATOM   4087  CB  ALA B 110     -44.838 -13.384 -18.729  1.00 68.42      B    C  
ATOM   4088  N   VAL B 111     -41.888 -14.473 -17.366  1.00 76.31      B    N  
ATOM   4089  CA  VAL B 111     -41.053 -14.483 -16.161  1.00 77.61      B    C  
ATOM   4090  C   VAL B 111     -40.723 -13.046 -15.791  1.00 78.62      B    C  
ATOM   4091  O   VAL B 111     -40.086 -12.323 -16.563  1.00 77.22      B    O  
ATOM   4092  CB  VAL B 111     -39.783 -15.320 -16.357  1.00 74.62      B    C  
ATOM   4093  CG1 VAL B 111     -38.914 -15.315 -15.098  1.00 64.91      B    C  
ATOM   4094  CG2 VAL B 111     -40.125 -16.778 -16.681  1.00 67.44      B    C  
ATOM   4095  N   LEU B 112     -41.123 -12.642 -14.595  1.00 78.74      B    N  
ATOM   4096  CA  LEU B 112     -40.723 -11.366 -14.029  1.00 79.07      B    C  
ATOM   4097  C   LEU B 112     -39.318 -11.478 -13.435  1.00 79.64      B    C  
ATOM   4098  O   LEU B 112     -38.982 -12.460 -12.780  1.00 79.43      B    O  
ATOM   4099  CB  LEU B 112     -41.747 -10.905 -12.981  1.00 77.79      B    C  
ATOM   4100  CG  LEU B 112     -43.122 -10.545 -13.574  1.00 74.62      B    C  
ATOM   4101  CD1 LEU B 112     -44.093 -10.266 -12.431  1.00 70.18      B    C  
ATOM   4102  CD2 LEU B 112     -43.059  -9.294 -14.458  1.00 69.93      B    C  
ATOM   4103  N   ARG B 113     -38.486 -10.456 -13.643  1.00 86.46      B    N  
ATOM   4104  CA  ARG B 113     -37.091 -10.432 -13.196  1.00 86.47      B    C  
ATOM   4105  C   ARG B 113     -36.764  -9.132 -12.472  1.00 86.95      B    C  
ATOM   4106  O   ARG B 113     -37.008  -8.051 -12.982  1.00 84.46      B    O  
ATOM   4107  CB  ARG B 113     -36.137 -10.668 -14.377  1.00 84.11      B    C  
ATOM   4108  CG  ARG B 113     -36.376 -12.035 -15.052  1.00 76.00      B    C  
ATOM   4109  CD  ARG B 113     -35.370 -12.282 -16.177  1.00 74.31      B    C  
ATOM   4110  NE  ARG B 113     -35.669 -13.548 -16.869  1.00 65.32      B    N  
ATOM   4111  CZ  ARG B 113     -35.051 -14.023 -17.947  1.00 58.12      B    C  
ATOM   4112  NH1 ARG B 113     -34.049 -13.399 -18.489  1.00 53.44      B    N1+
ATOM   4113  NH2 ARG B 113     -35.455 -15.128 -18.481  1.00 52.00      B    N  
ATOM   4114  N   GLY B 114     -36.155  -9.256 -11.295  1.00 86.52      B    N  
ATOM   4115  CA  GLY B 114     -35.498  -8.169 -10.598  1.00 85.44      B    C  
ATOM   4116  C   GLY B 114     -33.990  -8.326 -10.715  1.00 87.16      B    C  
ATOM   4117  O   GLY B 114     -33.452  -9.374 -10.372  1.00 86.29      B    O  
ATOM   4118  N   VAL B 115     -33.306  -7.299 -11.192  1.00 89.37      B    N  
ATOM   4119  CA  VAL B 115     -31.846  -7.331 -11.363  1.00 88.64      B    C  
ATOM   4120  C   VAL B 115     -31.188  -6.205 -10.582  1.00 89.32      B    C  
ATOM   4121  O   VAL B 115     -31.656  -5.072 -10.608  1.00 88.21      B    O  
ATOM   4122  CB  VAL B 115     -31.441  -7.312 -12.847  1.00 87.17      B    C  
ATOM   4123  CG1 VAL B 115     -29.921  -7.345 -13.026  1.00 79.82      B    C  
ATOM   4124  CG2 VAL B 115     -32.019  -8.524 -13.586  1.00 81.92      B    C  
ATOM   4125  N   THR B 116     -30.095  -6.517  -9.893  1.00 88.40      B    N  
ATOM   4126  CA  THR B 116     -29.190  -5.543  -9.279  1.00 87.62      B    C  
ATOM   4127  C   THR B 116     -27.768  -5.894  -9.669  1.00 88.77      B    C  
ATOM   4128  O   THR B 116     -27.365  -7.051  -9.552  1.00 88.66      B    O  
ATOM   4129  CB  THR B 116     -29.344  -5.514  -7.759  1.00 86.77      B    C  
ATOM   4130  CG2 THR B 116     -28.543  -4.387  -7.108  1.00 79.58      B    C  
ATOM   4131  OG1 THR B 116     -30.688  -5.305  -7.406  1.00 78.11      B    O  
ATOM   4132  N   VAL B 117     -27.011  -4.913 -10.134  1.00 89.93      B    N  
ATOM   4133  CA  VAL B 117     -25.609  -5.077 -10.537  1.00 88.97      B    C  
ATOM   4134  C   VAL B 117     -24.754  -4.106  -9.734  1.00 89.39      B    C  
ATOM   4135  O   VAL B 117     -25.094  -2.931  -9.629  1.00 89.20      B    O  
ATOM   4136  CB  VAL B 117     -25.421  -4.863 -12.051  1.00 88.15      B    C  
ATOM   4137  CG1 VAL B 117     -23.978  -5.142 -12.479  1.00 82.81      B    C  
ATOM   4138  CG2 VAL B 117     -26.338  -5.780 -12.867  1.00 85.60      B    C  
ATOM   4139  N   LEU B 118     -23.667  -4.582  -9.130  1.00 89.51      B    N  
ATOM   4140  CA  LEU B 118     -22.748  -3.728  -8.376  1.00 88.18      B    C  
ATOM   4141  C   LEU B 118     -21.326  -4.297  -8.355  1.00 88.71      B    C  
ATOM   4142  O   LEU B 118     -21.105  -5.482  -8.594  1.00 87.27      B    O  
ATOM   4143  CB  LEU B 118     -23.330  -3.455  -6.971  1.00 85.56      B    C  
ATOM   4144  CG  LEU B 118     -23.658  -4.701  -6.123  1.00 84.42      B    C  
ATOM   4145  CD1 LEU B 118     -22.466  -5.187  -5.312  1.00 78.16      B    C  
ATOM   4146  CD2 LEU B 118     -24.757  -4.358  -5.118  1.00 77.93      B    C  
ATOM   4147  N   ALA B 119     -20.353  -3.436  -8.084  1.00 90.62      B    N  
ATOM   4148  CA  ALA B 119     -18.993  -3.864  -7.807  1.00 88.87      B    C  
ATOM   4149  C   ALA B 119     -18.866  -4.304  -6.343  1.00 89.27      B    C  
ATOM   4150  O   ALA B 119     -19.409  -3.659  -5.448  1.00 88.92      B    O  
ATOM   4151  CB  ALA B 119     -18.022  -2.728  -8.152  1.00 88.34      B    C  
ATOM   4152  N   ILE B 120     -18.129  -5.387  -6.092  1.00 89.95      B    N  
ATOM   4153  CA  ILE B 120     -17.897  -5.904  -4.737  1.00 87.18      B    C  
ATOM   4154  C   ILE B 120     -16.411  -6.179  -4.490  1.00 84.97      B    C  
ATOM   4155  O   ILE B 120     -15.641  -6.367  -5.433  1.00 81.02      B    O  
ATOM   4156  CB  ILE B 120     -18.745  -7.158  -4.437  1.00 85.29      B    C  
ATOM   4157  CG1 ILE B 120     -18.309  -8.385  -5.260  1.00 76.35      B    C  
ATOM   4158  CG2 ILE B 120     -20.234  -6.858  -4.650  1.00 73.68      B    C  
ATOM   4159  CD1 ILE B 120     -18.873  -9.694  -4.689  1.00 70.26      B    C  
ATOM   4160  N   GLY B 121     -16.033  -6.241  -3.229  1.00 87.10      B    N  
ATOM   4161  CA  GLY B 121     -14.683  -6.580  -2.807  1.00 86.77      B    C  
ATOM   4162  C   GLY B 121     -13.740  -5.370  -2.838  1.00 88.34      B    C  
ATOM   4163  O   GLY B 121     -13.165  -5.073  -3.881  1.00 84.31      B    O  
ATOM   4164  N   PRO B 122     -13.553  -4.677  -1.692  1.00 87.85      B    N  
ATOM   4165  CA  PRO B 122     -12.606  -3.565  -1.594  1.00 85.99      B    C  
ATOM   4166  C   PRO B 122     -11.143  -4.012  -1.597  1.00 86.83      B    C  
ATOM   4167  O   PRO B 122     -10.269  -3.190  -1.834  1.00 80.12      B    O  
ATOM   4168  CB  PRO B 122     -12.994  -2.850  -0.296  1.00 83.60      B    C  
ATOM   4169  CG  PRO B 122     -13.547  -3.973   0.578  1.00 85.08      B    C  
ATOM   4170  CD  PRO B 122     -14.238  -4.888  -0.429  1.00 89.01      B    C  
ATOM   4171  N   GLY B 123     -10.854  -5.301  -1.355  1.00 87.98      B    N  
ATOM   4172  CA  GLY B 123      -9.493  -5.841  -1.356  1.00 86.93      B    C  
ATOM   4173  C   GLY B 123      -8.694  -5.575  -0.079  1.00 89.27      B    C  
ATOM   4174  O   GLY B 123      -7.466  -5.662  -0.096  1.00 86.39      B    O  
ATOM   4175  N   HIS B 124      -9.375  -5.253   1.027  1.00 89.31      B    N  
ATOM   4176  CA  HIS B 124      -8.737  -5.031   2.320  1.00 88.27      B    C  
ATOM   4177  C   HIS B 124      -8.062  -6.304   2.856  1.00 87.86      B    C  
ATOM   4178  O   HIS B 124      -8.441  -7.432   2.513  1.00 85.46      B    O  
ATOM   4179  CB  HIS B 124      -9.754  -4.455   3.315  1.00 86.87      B    C  
ATOM   4180  CG  HIS B 124     -10.895  -5.375   3.632  1.00 86.41      B    C  
ATOM   4181  CD2 HIS B 124     -11.013  -6.220   4.706  1.00 75.47      B    C  
ATOM   4182  ND1 HIS B 124     -12.053  -5.537   2.883  1.00 73.96      B    N  
ATOM   4183  CE1 HIS B 124     -12.823  -6.445   3.488  1.00 76.41      B    C  
ATOM   4184  NE2 HIS B 124     -12.222  -6.889   4.597  1.00 80.51      B    N  
ATOM   4185  N   ALA B 125      -7.051  -6.130   3.692  1.00 89.77      B    N  
ATOM   4186  CA  ALA B 125      -6.416  -7.226   4.402  1.00 88.13      B    C  
ATOM   4187  C   ALA B 125      -7.300  -7.710   5.564  1.00 88.82      B    C  
ATOM   4188  O   ALA B 125      -8.072  -6.944   6.133  1.00 87.45      B    O  
ATOM   4189  CB  ALA B 125      -5.030  -6.783   4.874  1.00 86.46      B    C  
ATOM   4190  N   SER B 126      -7.167  -8.985   5.933  1.00 87.04      B    N  
ATOM   4191  CA  SER B 126      -7.864  -9.583   7.083  1.00 85.61      B    C  
ATOM   4192  C   SER B 126      -7.122  -9.387   8.401  1.00 86.07      B    C  
ATOM   4193  O   SER B 126      -7.740  -9.329   9.456  1.00 81.32      B    O  
ATOM   4194  CB  SER B 126      -8.059 -11.080   6.834  1.00 82.84      B    C  
ATOM   4195  OG  SER B 126      -6.838 -11.682   6.438  1.00 75.09      B    O  
ATOM   4196  N   ASP B 127      -5.812  -9.294   8.348  1.00 86.50      B    N  
ATOM   4197  CA  ASP B 127      -4.929  -9.113   9.495  1.00 86.12      B    C  
ATOM   4198  C   ASP B 127      -3.577  -8.540   9.042  1.00 87.36      B    C  
ATOM   4199  O   ASP B 127      -3.253  -8.508   7.847  1.00 83.45      B    O  
ATOM   4200  CB  ASP B 127      -4.755 -10.451  10.236  1.00 82.67      B    C  
ATOM   4201  CG  ASP B 127      -3.994 -11.457   9.381  1.00 78.31      B    C  
ATOM   4202  OD1 ASP B 127      -2.744 -11.455   9.486  1.00 70.63      B    O  
ATOM   4203  OD2 ASP B 127      -4.632 -12.174   8.584  1.00 73.35      B    O1-
ATOM   4204  N   ALA B 128      -2.775  -8.065   9.989  1.00 87.77      B    N  
ATOM   4205  CA  ALA B 128      -1.500  -7.405   9.710  1.00 87.00      B    C  
ATOM   4206  C   ALA B 128      -0.476  -8.348   9.061  1.00 88.84      B    C  
ATOM   4207  O   ALA B 128       0.189  -7.974   8.087  1.00 87.80      B    O  
ATOM   4208  CB  ALA B 128      -0.961  -6.839  11.029  1.00 85.20      B    C  
ATOM   4209  N   ARG B 129      -0.373  -9.583   9.546  1.00 87.77      B    N  
ATOM   4210  CA  ARG B 129       0.587 -10.573   9.037  1.00 87.67      B    C  
ATOM   4211  C   ARG B 129       0.211 -11.006   7.631  1.00 88.73      B    C  
ATOM   4212  O   ARG B 129       1.046 -10.939   6.732  1.00 86.50      B    O  
ATOM   4213  CB  ARG B 129       0.665 -11.746  10.023  1.00 84.88      B    C  
ATOM   4214  CG  ARG B 129       1.777 -12.735   9.627  1.00 74.86      B    C  
ATOM   4215  CD  ARG B 129       1.863 -13.856  10.662  1.00 71.07      B    C  
ATOM   4216  NE  ARG B 129       2.944 -14.800  10.335  1.00 62.82      B    N  
ATOM   4217  CZ  ARG B 129       3.339 -15.814  11.077  1.00 56.02      B    C  
ATOM   4218  NH1 ARG B 129       2.763 -16.106  12.212  1.00 52.60      B    N1+
ATOM   4219  NH2 ARG B 129       4.336 -16.559  10.693  1.00 50.25      B    N  
ATOM   4220  N   GLY B 130      -1.053 -11.347   7.411  1.00 87.41      B    N  
ATOM   4221  CA  GLY B 130      -1.575 -11.677   6.091  1.00 86.96      B    C  
ATOM   4222  C   GLY B 130      -1.461 -10.520   5.098  1.00 89.00      B    C  
ATOM   4223  O   GLY B 130      -1.165 -10.743   3.923  1.00 86.92      B    O  
ATOM   4224  N   GLY B 131      -1.621  -9.288   5.570  1.00 87.91      B    N  
ATOM   4225  CA  GLY B 131      -1.398  -8.087   4.766  1.00 87.84      B    C  
ATOM   4226  C   GLY B 131       0.039  -7.978   4.250  1.00 90.68      B    C  
ATOM   4227  O   GLY B 131       0.231  -7.804   3.050  1.00 89.25      B    O  
ATOM   4228  N   ASN B 132       1.030  -8.144   5.108  1.00 88.56      B    N  
ATOM   4229  CA  ASN B 132       2.440  -8.112   4.683  1.00 90.78      B    C  
ATOM   4230  C   ASN B 132       2.853  -9.361   3.887  1.00 91.61      B    C  
ATOM   4231  O   ASN B 132       3.630  -9.239   2.941  1.00 89.44      B    O  
ATOM   4232  CB  ASN B 132       3.349  -7.870   5.900  1.00 89.85      B    C  
ATOM   4233  CG  ASN B 132       3.575  -6.401   6.168  1.00 90.39      B    C  
ATOM   4234  ND2 ASN B 132       4.680  -6.057   6.817  1.00 82.69      B    N  
ATOM   4235  OD1 ASN B 132       2.814  -5.520   5.794  1.00 83.80      B    O  
ATOM   4236  N   ASP B 133       2.283 -10.530   4.180  1.00 90.19      B    N  
ATOM   4237  CA  ASP B 133       2.531 -11.745   3.400  1.00 89.14      B    C  
ATOM   4238  C   ASP B 133       2.062 -11.607   1.944  1.00 89.82      B    C  
ATOM   4239  O   ASP B 133       2.659 -12.197   1.040  1.00 88.21      B    O  
ATOM   4240  CB  ASP B 133       1.836 -12.948   4.060  1.00 87.71      B    C  
ATOM   4241  CG  ASP B 133       2.583 -13.532   5.256  1.00 83.69      B    C  
ATOM   4242  OD1 ASP B 133       3.771 -13.215   5.459  1.00 78.79      B    O  
ATOM   4243  OD2 ASP B 133       2.033 -14.433   5.925  1.00 78.54      B    O1-
ATOM   4244  N   ARG B 134       1.026 -10.810   1.672  1.00 91.76      B    N  
ATOM   4245  CA  ARG B 134       0.595 -10.514   0.298  1.00 91.49      B    C  
ATOM   4246  C   ARG B 134       1.666  -9.774  -0.500  1.00 92.03      B    C  
ATOM   4247  O   ARG B 134       1.764 -10.022  -1.696  1.00 90.10      B    O  
ATOM   4248  CB  ARG B 134      -0.711  -9.700   0.272  1.00 88.89      B    C  
ATOM   4249  CG  ARG B 134      -1.938 -10.528   0.657  1.00 82.54      B    C  
ATOM   4250  CD  ARG B 134      -3.177  -9.653   0.616  1.00 83.34      B    C  
ATOM   4251  NE  ARG B 134      -4.355 -10.325   1.204  1.00 80.97      B    N  
ATOM   4252  CZ  ARG B 134      -5.614  -9.932   1.078  1.00 79.44      B    C  
ATOM   4253  NH1 ARG B 134      -5.950  -8.915   0.336  1.00 72.96      B    N1+
ATOM   4254  NH2 ARG B 134      -6.555 -10.557   1.724  1.00 73.07      B    N  
ATOM   4255  N   LEU B 135       2.470  -8.938   0.130  1.00 88.44      B    N  
ATOM   4256  CA  LEU B 135       3.516  -8.176  -0.559  1.00 88.30      B    C  
ATOM   4257  C   LEU B 135       4.476  -9.102  -1.307  1.00 89.19      B    C  
ATOM   4258  O   LEU B 135       4.773  -8.865  -2.480  1.00 87.32      B    O  
ATOM   4259  CB  LEU B 135       4.293  -7.303   0.448  1.00 88.93      B    C  
ATOM   4260  CG  LEU B 135       3.438  -6.284   1.216  1.00 89.47      B    C  
ATOM   4261  CD1 LEU B 135       4.301  -5.562   2.249  1.00 86.08      B    C  
ATOM   4262  CD2 LEU B 135       2.818  -5.234   0.295  1.00 84.40      B    C  
ATOM   4263  N   ALA B 136       4.870 -10.210  -0.676  1.00 90.44      B    N  
ATOM   4264  CA  ALA B 136       5.773 -11.195  -1.252  1.00 88.46      B    C  
ATOM   4265  C   ALA B 136       5.156 -12.012  -2.407  1.00 88.10      B    C  
ATOM   4266  O   ALA B 136       5.884 -12.699  -3.119  1.00 85.77      B    O  
ATOM   4267  CB  ALA B 136       6.242 -12.120  -0.129  1.00 87.06      B    C  
ATOM   4268  N   ARG B 137       3.838 -11.963  -2.625  1.00 88.92      B    N  
ATOM   4269  CA  ARG B 137       3.166 -12.713  -3.701  1.00 87.57      B    C  
ATOM   4270  C   ARG B 137       3.325 -12.051  -5.065  1.00 87.90      B    C  
ATOM   4271  O   ARG B 137       3.239 -12.746  -6.074  1.00 83.81      B    O  
ATOM   4272  CB  ARG B 137       1.674 -12.922  -3.377  1.00 85.13      B    C  
ATOM   4273  CG  ARG B 137       1.475 -13.738  -2.090  1.00 78.08      B    C  
ATOM   4274  CD  ARG B 137      -0.011 -13.961  -1.805  1.00 73.93      B    C  
ATOM   4275  NE  ARG B 137      -0.208 -14.607  -0.493  1.00 65.32      B    N  
ATOM   4276  CZ  ARG B 137      -1.358 -14.990   0.028  1.00 59.89      B    C  
ATOM   4277  NH1 ARG B 137      -2.491 -14.875  -0.618  1.00 54.66      B    N1+
ATOM   4278  NH2 ARG B 137      -1.398 -15.493   1.228  1.00 52.30      B    N  
ATOM   4279  N   SER B 138       3.572 -10.750  -5.113  1.00 88.87      B    N  
ATOM   4280  CA  SER B 138       3.732 -10.039  -6.375  1.00 88.65      B    C  
ATOM   4281  C   SER B 138       5.137 -10.235  -6.947  1.00 88.81      B    C  
ATOM   4282  O   SER B 138       6.129  -9.846  -6.343  1.00 87.28      B    O  
ATOM   4283  CB  SER B 138       3.420  -8.559  -6.222  1.00 88.25      B    C  
ATOM   4284  OG  SER B 138       3.476  -7.952  -7.506  1.00 83.66      B    O  
ATOM   4285  N   VAL B 139       5.207 -10.798  -8.152  1.00 85.68      B    N  
ATOM   4286  CA  VAL B 139       6.465 -10.872  -8.902  1.00 83.13      B    C  
ATOM   4287  C   VAL B 139       6.957  -9.465  -9.240  1.00 81.74      B    C  
ATOM   4288  O   VAL B 139       8.108  -9.136  -8.964  1.00 79.02      B    O  
ATOM   4289  CB  VAL B 139       6.306 -11.721 -10.182  1.00 82.67      B    C  
ATOM   4290  CG1 VAL B 139       7.600 -11.763 -11.004  1.00 76.80      B    C  
ATOM   4291  CG2 VAL B 139       5.936 -13.165  -9.837  1.00 79.07      B    C  
ATOM   4292  N   ALA B 140       6.070  -8.627  -9.783  1.00 85.19      B    N  
ATOM   4293  CA  ALA B 140       6.405  -7.282 -10.236  1.00 82.81      B    C  
ATOM   4294  C   ALA B 140       6.700  -6.307  -9.083  1.00 83.61      B    C  
ATOM   4295  O   ALA B 140       7.523  -5.418  -9.235  1.00 81.00      B    O  
ATOM   4296  CB  ALA B 140       5.252  -6.774 -11.103  1.00 82.18      B    C  
ATOM   4297  N   GLY B 141       6.026  -6.473  -7.945  1.00 84.49      B    N  
ATOM   4298  CA  GLY B 141       6.145  -5.568  -6.800  1.00 82.61      B    C  
ATOM   4299  C   GLY B 141       7.219  -5.943  -5.781  1.00 85.85      B    C  
ATOM   4300  O   GLY B 141       7.602  -5.087  -4.981  1.00 84.35      B    O  
ATOM   4301  N   TRP B 142       7.685  -7.195  -5.784  1.00 86.27      B    N  
ATOM   4302  CA  TRP B 142       8.637  -7.687  -4.779  1.00 87.08      B    C  
ATOM   4303  C   TRP B 142       9.631  -8.718  -5.302  1.00 86.31      B    C  
ATOM   4304  O   TRP B 142      10.840  -8.549  -5.177  1.00 81.53      B    O  
ATOM   4305  CB  TRP B 142       7.857  -8.257  -3.584  1.00 87.22      B    C  
ATOM   4306  CG  TRP B 142       8.721  -8.705  -2.458  1.00 88.38      B    C  
ATOM   4307  CD1 TRP B 142       9.015  -9.977  -2.131  1.00 83.99      B    C  
ATOM   4308  CD2 TRP B 142       9.461  -7.860  -1.526  1.00 88.11      B    C  
ATOM   4309  CE2 TRP B 142      10.188  -8.706  -0.656  1.00 87.57      B    C  
ATOM   4310  CE3 TRP B 142       9.586  -6.461  -1.345  1.00 86.05      B    C  
ATOM   4311  NE1 TRP B 142       9.882  -9.997  -1.046  1.00 83.57      B    N  
ATOM   4312  CZ2 TRP B 142      11.028  -8.198   0.366  1.00 86.83      B    C  
ATOM   4313  CZ3 TRP B 142      10.418  -5.953  -0.330  1.00 82.10      B    C  
ATOM   4314  CH2 TRP B 142      11.135  -6.814   0.506  1.00 83.12      B    C  
ATOM   4315  N   GLN B 143       9.149  -9.814  -5.876  1.00 83.50      B    N  
ATOM   4316  CA  GLN B 143       9.968 -11.001  -6.111  1.00 80.93      B    C  
ATOM   4317  C   GLN B 143      11.113 -10.785  -7.092  1.00 79.17      B    C  
ATOM   4318  O   GLN B 143      12.134 -11.455  -6.958  1.00 78.01      B    O  
ATOM   4319  CB  GLN B 143       9.116 -12.171  -6.622  1.00 80.72      B    C  
ATOM   4320  CG  GLN B 143       8.074 -12.675  -5.620  1.00 79.96      B    C  
ATOM   4321  CD  GLN B 143       7.230 -13.828  -6.197  1.00 79.53      B    C  
ATOM   4322  NE2 GLN B 143       6.154 -14.169  -5.548  1.00 68.54      B    N  
ATOM   4323  OE1 GLN B 143       7.534 -14.408  -7.230  1.00 70.92      B    O  
ATOM   4324  N   LEU B 144      10.990  -9.885  -8.063  1.00 75.88      B    N  
ATOM   4325  CA  LEU B 144      12.056  -9.627  -9.036  1.00 71.88      B    C  
ATOM   4326  C   LEU B 144      13.346  -9.155  -8.352  1.00 71.81      B    C  
ATOM   4327  O   LEU B 144      14.402  -9.743  -8.582  1.00 69.97      B    O  
ATOM   4328  CB  LEU B 144      11.589  -8.589 -10.073  1.00 71.55      B    C  
ATOM   4329  CG  LEU B 144      10.625  -9.146 -11.136  1.00 65.63      B    C  
ATOM   4330  CD1 LEU B 144      10.088  -7.998 -11.985  1.00 60.28      B    C  
ATOM   4331  CD2 LEU B 144      11.304 -10.150 -12.070  1.00 62.25      B    C  
ATOM   4332  N   ALA B 145      13.232  -8.163  -7.465  1.00 79.39      B    N  
ATOM   4333  CA  ALA B 145      14.376  -7.680  -6.710  1.00 75.51      B    C  
ATOM   4334  C   ALA B 145      14.803  -8.671  -5.612  1.00 77.49      B    C  
ATOM   4335  O   ALA B 145      15.987  -8.948  -5.438  1.00 75.15      B    O  
ATOM   4336  CB  ALA B 145      14.025  -6.313  -6.124  1.00 73.60      B    C  
ATOM   4337  N   HIS B 146      13.841  -9.269  -4.920  1.00 74.98      B    N  
ATOM   4338  CA  HIS B 146      14.138 -10.199  -3.828  1.00 72.84      B    C  
ATOM   4339  C   HIS B 146      14.841 -11.470  -4.299  1.00 73.20      B    C  
ATOM   4340  O   HIS B 146      15.728 -11.979  -3.614  1.00 71.17      B    O  
ATOM   4341  CB  HIS B 146      12.868 -10.515  -3.050  1.00 70.17      B    C  
ATOM   4342  CG  HIS B 146      13.159 -11.264  -1.781  1.00 69.47      B    C  
ATOM   4343  CD2 HIS B 146      12.799 -12.554  -1.471  1.00 62.28      B    C  
ATOM   4344  ND1 HIS B 146      13.912 -10.804  -0.725  1.00 63.64      B    N  
ATOM   4345  CE1 HIS B 146      14.002 -11.776   0.187  1.00 62.92      B    C  
ATOM   4346  NE2 HIS B 146      13.332 -12.860  -0.226  1.00 63.99      B    N  
ATOM   4347  N   ARG B 147      14.527 -11.974  -5.494  1.00 69.30      B    N  
ATOM   4348  CA  ARG B 147      15.241 -13.116  -6.088  1.00 66.57      B    C  
ATOM   4349  C   ARG B 147      16.702 -12.786  -6.386  1.00 65.88      B    C  
ATOM   4350  O   ARG B 147      17.534 -13.683  -6.313  1.00 64.66      B    O  
ATOM   4351  CB  ARG B 147      14.544 -13.571  -7.381  1.00 65.42      B    C  
ATOM   4352  CG  ARG B 147      13.264 -14.373  -7.107  1.00 60.67      B    C  
ATOM   4353  CD  ARG B 147      12.586 -14.673  -8.439  1.00 58.81      B    C  
ATOM   4354  NE  ARG B 147      11.265 -15.300  -8.260  1.00 54.13      B    N  
ATOM   4355  CZ  ARG B 147      10.499 -15.786  -9.226  1.00 47.69      B    C  
ATOM   4356  NH1 ARG B 147      10.885 -15.801 -10.466  1.00 44.56      B    N1+
ATOM   4357  NH2 ARG B 147       9.313 -16.256  -8.941  1.00 43.60      B    N  
ATOM   4358  N   ALA B 148      17.003 -11.545  -6.723  1.00 66.42      B    N  
ATOM   4359  CA  ALA B 148      18.384 -11.112  -6.883  1.00 61.21      B    C  
ATOM   4360  C   ALA B 148      19.112 -11.117  -5.525  1.00 63.69      B    C  
ATOM   4361  O   ALA B 148      20.214 -11.654  -5.433  1.00 61.34      B    O  
ATOM   4362  CB  ALA B 148      18.411  -9.744  -7.572  1.00 58.63      B    C  
ATOM   4363  N   ALA B 149      18.469 -10.626  -4.465  1.00 61.31      B    N  
ATOM   4364  CA  ALA B 149      19.023 -10.636  -3.114  1.00 58.42      B    C  
ATOM   4365  C   ALA B 149      19.221 -12.050  -2.543  1.00 61.20      B    C  
ATOM   4366  O   ALA B 149      20.238 -12.328  -1.915  1.00 60.59      B    O  
ATOM   4367  CB  ALA B 149      18.115  -9.801  -2.210  1.00 56.56      B    C  
ATOM   4368  N   ALA B 150      18.276 -12.968  -2.798  1.00 57.06      B    N  
ATOM   4369  CA  ALA B 150      18.330 -14.341  -2.295  1.00 55.69      B    C  
ATOM   4370  C   ALA B 150      19.472 -15.183  -2.901  1.00 56.67      B    C  
ATOM   4371  O   ALA B 150      19.827 -16.221  -2.356  1.00 55.04      B    O  
ATOM   4372  CB  ALA B 150      16.970 -15.000  -2.554  1.00 53.68      B    C  
ATOM   4373  N   ARG B 151      20.032 -14.751  -4.034  1.00 58.66      B    N  
ATOM   4374  CA  ARG B 151      21.209 -15.399  -4.639  1.00 56.41      B    C  
ATOM   4375  C   ARG B 151      22.510 -15.026  -3.935  1.00 57.52      B    C  
ATOM   4376  O   ARG B 151      23.513 -15.709  -4.132  1.00 56.04      B    O  
ATOM   4377  CB  ARG B 151      21.300 -15.028  -6.126  1.00 53.78      B    C  
ATOM   4378  CG  ARG B 151      20.170 -15.654  -6.949  1.00 48.60      B    C  
ATOM   4379  CD  ARG B 151      20.257 -15.147  -8.385  1.00 44.50      B    C  
ATOM   4380  NE  ARG B 151      19.164 -15.682  -9.211  1.00 40.14      B    N  
ATOM   4381  CZ  ARG B 151      19.017 -15.485 -10.519  1.00 34.41      B    C  
ATOM   4382  NH1 ARG B 151      19.873 -14.773 -11.190  1.00 32.90      B    N1+
ATOM   4383  NH2 ARG B 151      18.013 -16.008 -11.153  1.00 30.61      B    N  
ATOM   4384  N   VAL B 152      22.504 -13.959  -3.165  1.00 55.25      B    N  
ATOM   4385  CA  VAL B 152      23.672 -13.522  -2.415  1.00 52.30      B    C  
ATOM   4386  C   VAL B 152      23.923 -14.528  -1.301  1.00 56.18      B    C  
ATOM   4387  O   VAL B 152      23.051 -14.792  -0.475  1.00 53.57      B    O  
ATOM   4388  CB  VAL B 152      23.503 -12.103  -1.864  1.00 47.33      B    C  
ATOM   4389  CG1 VAL B 152      24.767 -11.674  -1.128  1.00 43.28      B    C  
ATOM   4390  CG2 VAL B 152      23.231 -11.099  -2.990  1.00 45.37      B    C  
ATOM   4391  N   ARG B 153      25.108 -15.081  -1.281  1.00 50.44      B    N  
ATOM   4392  CA  ARG B 153      25.516 -15.978  -0.202  1.00 49.42      B    C  
ATOM   4393  C   ARG B 153      25.546 -15.203   1.117  1.00 52.46      B    C  
ATOM   4394  O   ARG B 153      25.960 -14.041   1.116  1.00 49.42      B    O  
ATOM   4395  CB  ARG B 153      26.874 -16.632  -0.494  1.00 43.53      B    C  
ATOM   4396  CG  ARG B 153      26.776 -17.641  -1.655  1.00 37.90      B    C  
ATOM   4397  CD  ARG B 153      28.113 -18.346  -1.839  1.00 34.44      B    C  
ATOM   4398  NE  ARG B 153      28.052 -19.334  -2.936  1.00 31.35      B    N  
ATOM   4399  CZ  ARG B 153      29.045 -20.111  -3.343  1.00 27.59      B    C  
ATOM   4400  NH1 ARG B 153      30.231 -20.065  -2.785  1.00 27.31      B    N1+
ATOM   4401  NH2 ARG B 153      28.867 -20.939  -4.330  1.00 25.19      B    N  
ATOM   4402  N   PRO B 154      25.150 -15.833   2.229  1.00 53.60      B    N  
ATOM   4403  CA  PRO B 154      25.270 -15.196   3.534  1.00 51.08      B    C  
ATOM   4404  C   PRO B 154      26.721 -14.788   3.769  1.00 53.17      B    C  
ATOM   4405  O   PRO B 154      27.655 -15.569   3.584  1.00 50.13      B    O  
ATOM   4406  CB  PRO B 154      24.757 -16.225   4.544  1.00 45.71      B    C  
ATOM   4407  CG  PRO B 154      24.891 -17.562   3.818  1.00 44.31      B    C  
ATOM   4408  CD  PRO B 154      24.676 -17.195   2.352  1.00 46.21      B    C  
ATOM   4409  N   VAL B 155      26.908 -13.532   4.157  1.00 55.09      B    N  
ATOM   4410  CA  VAL B 155      28.229 -13.016   4.498  1.00 52.52      B    C  
ATOM   4411  C   VAL B 155      28.625 -13.606   5.838  1.00 55.65      B    C  
ATOM   4412  O   VAL B 155      28.041 -13.266   6.862  1.00 51.55      B    O  
ATOM   4413  CB  VAL B 155      28.237 -11.475   4.524  1.00 46.35      B    C  
ATOM   4414  CG1 VAL B 155      29.605 -10.930   4.917  1.00 42.49      B    C  
ATOM   4415  CG2 VAL B 155      27.865 -10.904   3.153  1.00 43.88      B    C  
ATOM   4416  N   GLU B 156      29.636 -14.464   5.837  1.00 52.37      B    N  
ATOM   4417  CA  GLU B 156      30.258 -14.931   7.080  1.00 50.66      B    C  
ATOM   4418  C   GLU B 156      31.095 -13.799   7.675  1.00 53.96      B    C  
ATOM   4419  O   GLU B 156      32.300 -13.674   7.449  1.00 49.90      B    O  
ATOM   4420  CB  GLU B 156      31.093 -16.187   6.837  1.00 43.57      B    C  
ATOM   4421  CG  GLU B 156      30.231 -17.428   6.551  1.00 39.54      B    C  
ATOM   4422  CD  GLU B 156      31.051 -18.718   6.485  1.00 35.90      B    C  
ATOM   4423  OE1 GLU B 156      30.422 -19.791   6.321  1.00 33.71      B    O  
ATOM   4424  OE2 GLU B 156      32.299 -18.654   6.576  1.00 35.20      B    O1-
ATOM   4425  N   ALA B 157      30.438 -12.930   8.421  1.00 55.15      B    N  
ATOM   4426  CA  ALA B 157      31.132 -11.880   9.131  1.00 53.64      B    C  
ATOM   4427  C   ALA B 157      31.665 -12.409  10.469  1.00 55.80      B    C  
ATOM   4428  O   ALA B 157      30.972 -13.077  11.231  1.00 53.19      B    O  
ATOM   4429  CB  ALA B 157      30.233 -10.670   9.272  1.00 49.90      B    C  
ATOM   4430  N   ALA B 158      32.896 -12.036  10.762  1.00 57.13      B    N  
ATOM   4431  CA  ALA B 158      33.470 -12.246  12.079  1.00 55.72      B    C  
ATOM   4432  C   ALA B 158      32.638 -11.554  13.170  1.00 57.56      B    C  
ATOM   4433  O   ALA B 158      31.923 -10.584  12.917  1.00 54.71      B    O  
ATOM   4434  CB  ALA B 158      34.914 -11.738  12.059  1.00 52.88      B    C  
ATOM   4435  N   TRP B 159      32.775 -12.024  14.389  1.00 63.15      B    N  
ATOM   4436  CA  TRP B 159      32.122 -11.495  15.596  1.00 61.62      B    C  
ATOM   4437  C   TRP B 159      30.635 -11.818  15.778  1.00 60.65      B    C  
ATOM   4438  O   TRP B 159      30.009 -11.315  16.711  1.00 57.72      B    O  
ATOM   4439  CB  TRP B 159      32.431 -10.012  15.786  1.00 60.96      B    C  
ATOM   4440  CG  TRP B 159      33.894  -9.716  15.788  1.00 64.08      B    C  
ATOM   4441  CD1 TRP B 159      34.669  -9.438  14.717  1.00 57.05      B    C  
ATOM   4442  CD2 TRP B 159      34.787  -9.781  16.932  1.00 61.77      B    C  
ATOM   4443  CE2 TRP B 159      36.103  -9.526  16.471  1.00 60.03      B    C  
ATOM   4444  CE3 TRP B 159      34.590 -10.025  18.313  1.00 60.45      B    C  
ATOM   4445  NE1 TRP B 159      35.993  -9.319  15.117  1.00 58.04      B    N  
ATOM   4446  CZ2 TRP B 159      37.201  -9.522  17.355  1.00 61.60      B    C  
ATOM   4447  CZ3 TRP B 159      35.685 -10.010  19.180  1.00 58.00      B    C  
ATOM   4448  CH2 TRP B 159      36.965  -9.768  18.706  1.00 60.24      B    C  
ATOM   4449  N   GLY B 160      30.103 -12.681  14.949  1.00 59.88      B    N  
ATOM   4450  CA  GLY B 160      28.686 -13.012  14.960  1.00 57.52      B    C  
ATOM   4451  C   GLY B 160      27.872 -11.861  14.372  1.00 58.80      B    C  
ATOM   4452  O   GLY B 160      27.721 -10.809  14.991  1.00 55.73      B    O  
ATOM   4453  N   LEU B 161      27.352 -12.067  13.185  1.00 63.24      B    N  
ATOM   4454  CA  LEU B 161      26.208 -11.295  12.738  1.00 61.05      B    C  
ATOM   4455  C   LEU B 161      25.129 -11.477  13.802  1.00 63.46      B    C  
ATOM   4456  O   LEU B 161      24.826 -12.604  14.194  1.00 58.84      B    O  
ATOM   4457  CB  LEU B 161      25.750 -11.822  11.370  1.00 54.63      B    C  
ATOM   4458  CG  LEU B 161      26.477 -11.153  10.198  1.00 50.06      B    C  
ATOM   4459  CD1 LEU B 161      26.795 -12.131   9.083  1.00 46.54      B    C  
ATOM   4460  CD2 LEU B 161      25.615 -10.050   9.595  1.00 44.99      B    C  
ATOM   4461  N   ARG B 162      24.546 -10.377  14.274  1.00 63.71      B    N  
ATOM   4462  CA  ARG B 162      23.229 -10.468  14.893  1.00 62.74      B    C  
ATOM   4463  C   ARG B 162      22.325 -11.149  13.880  1.00 63.23      B    C  
ATOM   4464  O   ARG B 162      22.543 -10.965  12.679  1.00 58.73      B    O  
ATOM   4465  CB  ARG B 162      22.682  -9.091  15.270  1.00 58.43      B    C  
ATOM   4466  CG  ARG B 162      23.441  -8.475  16.449  1.00 54.57      B    C  
ATOM   4467  CD  ARG B 162      22.753  -7.176  16.848  1.00 52.36      B    C  
ATOM   4468  NE  ARG B 162      23.419  -6.533  17.992  1.00 49.63      B    N  
ATOM   4469  CZ  ARG B 162      22.954  -5.494  18.653  1.00 45.45      B    C  
ATOM   4470  NH1 ARG B 162      21.827  -4.934  18.330  1.00 43.64      B    N1+
ATOM   4471  NH2 ARG B 162      23.616  -5.004  19.658  1.00 42.12      B    N  
ATOM   4472  N   ASP B 163      21.385 -11.927  14.376  1.00 65.52      B    N  
ATOM   4473  CA  ASP B 163      20.562 -12.801  13.550  1.00 64.09      B    C  
ATOM   4474  C   ASP B 163      19.960 -12.033  12.357  1.00 67.57      B    C  
ATOM   4475  O   ASP B 163      19.017 -11.264  12.493  1.00 61.94      B    O  
ATOM   4476  CB  ASP B 163      19.507 -13.463  14.446  1.00 55.99      B    C  
ATOM   4477  CG  ASP B 163      18.801 -14.633  13.770  1.00 50.83      B    C  
ATOM   4478  OD1 ASP B 163      19.127 -14.912  12.595  1.00 46.06      B    O  
ATOM   4479  OD2 ASP B 163      17.950 -15.248  14.442  1.00 46.33      B    O1-
ATOM   4480  N   ALA B 164      20.558 -12.199  11.180  1.00 69.05      B    N  
ATOM   4481  CA  ALA B 164      20.099 -11.609   9.933  1.00 67.03      B    C  
ATOM   4482  C   ALA B 164      18.896 -12.383   9.370  1.00 69.69      B    C  
ATOM   4483  O   ALA B 164      18.422 -12.073   8.277  1.00 64.35      B    O  
ATOM   4484  CB  ALA B 164      21.285 -11.542   8.953  1.00 60.80      B    C  
ATOM   4485  N   GLY B 165      18.410 -13.385  10.104  1.00 70.45      B    N  
ATOM   4486  CA  GLY B 165      17.340 -14.283   9.717  1.00 71.70      B    C  
ATOM   4487  C   GLY B 165      15.929 -13.712   9.881  1.00 76.51      B    C  
ATOM   4488  O   GLY B 165      14.962 -14.380   9.524  1.00 72.26      B    O  
ATOM   4489  N   GLN B 166      15.786 -12.482  10.404  1.00 76.34      B    N  
ATOM   4490  CA  GLN B 166      14.472 -11.856  10.531  1.00 81.10      B    C  
ATOM   4491  C   GLN B 166      13.861 -11.620   9.143  1.00 83.43      B    C  
ATOM   4492  O   GLN B 166      14.470 -11.015   8.265  1.00 82.28      B    O  
ATOM   4493  CB  GLN B 166      14.562 -10.545  11.326  1.00 81.79      B    C  
ATOM   4494  CG  GLN B 166      14.929 -10.768  12.796  1.00 81.35      B    C  
ATOM   4495  CD  GLN B 166      14.982  -9.457  13.582  1.00 81.69      B    C  
ATOM   4496  NE2 GLN B 166      14.263  -9.346  14.661  1.00 72.64      B    N  
ATOM   4497  OE1 GLN B 166      15.672  -8.520  13.225  1.00 74.12      B    O  
ATOM   4498  N   ASP B 167      12.630 -12.078   8.965  1.00 85.67      B    N  
ATOM   4499  CA  ASP B 167      11.898 -11.912   7.710  1.00 87.41      B    C  
ATOM   4500  C   ASP B 167      11.660 -10.424   7.408  1.00 89.62      B    C  
ATOM   4501  O   ASP B 167      11.041  -9.697   8.196  1.00 88.25      B    O  
ATOM   4502  CB  ASP B 167      10.587 -12.697   7.783  1.00 84.90      B    C  
ATOM   4503  CG  ASP B 167       9.757 -12.590   6.502  1.00 82.88      B    C  
ATOM   4504  OD1 ASP B 167       9.199 -11.497   6.255  1.00 77.44      B    O  
ATOM   4505  OD2 ASP B 167       9.623 -13.603   5.792  1.00 76.26      B    O1-
ATOM   4506  N   TRP B 168      12.116  -9.982   6.237  1.00 87.57      B    N  
ATOM   4507  CA  TRP B 168      12.105  -8.567   5.852  1.00 88.61      B    C  
ATOM   4508  C   TRP B 168      10.707  -7.963   5.704  1.00 89.98      B    C  
ATOM   4509  O   TRP B 168      10.571  -6.739   5.666  1.00 87.69      B    O  
ATOM   4510  CB  TRP B 168      12.890  -8.393   4.553  1.00 87.60      B    C  
ATOM   4511  CG  TRP B 168      14.358  -8.684   4.614  1.00 88.02      B    C  
ATOM   4512  CD1 TRP B 168      15.062  -9.074   5.695  1.00 84.46      B    C  
ATOM   4513  CD2 TRP B 168      15.334  -8.588   3.515  1.00 86.99      B    C  
ATOM   4514  CE2 TRP B 168      16.601  -8.953   4.026  1.00 85.83      B    C  
ATOM   4515  CE3 TRP B 168      15.233  -8.227   2.156  1.00 84.02      B    C  
ATOM   4516  NE1 TRP B 168      16.400  -9.242   5.355  1.00 83.92      B    N  
ATOM   4517  CZ2 TRP B 168      17.757  -8.966   3.208  1.00 83.60      B    C  
ATOM   4518  CZ3 TRP B 168      16.390  -8.246   1.349  1.00 81.97      B    C  
ATOM   4519  CH2 TRP B 168      17.626  -8.613   1.873  1.00 82.26      B    C  
ATOM   4520  N   LEU B 169       9.657  -8.772   5.637  1.00 89.74      B    N  
ATOM   4521  CA  LEU B 169       8.281  -8.316   5.528  1.00 90.45      B    C  
ATOM   4522  C   LEU B 169       7.476  -8.582   6.813  1.00 91.41      B    C  
ATOM   4523  O   LEU B 169       6.758  -7.703   7.274  1.00 89.12      B    O  
ATOM   4524  CB  LEU B 169       7.611  -8.971   4.308  1.00 89.03      B    C  
ATOM   4525  CG  LEU B 169       8.190  -8.530   2.956  1.00 89.10      B    C  
ATOM   4526  CD1 LEU B 169       7.519  -9.323   1.842  1.00 86.33      B    C  
ATOM   4527  CD2 LEU B 169       7.941  -7.039   2.686  1.00 85.99      B    C  
ATOM   4528  N   ARG B 170       7.601  -9.761   7.410  1.00 90.87      B    N  
ATOM   4529  CA  ARG B 170       6.789 -10.136   8.584  1.00 90.72      B    C  
ATOM   4530  C   ARG B 170       7.191  -9.401   9.852  1.00 91.27      B    C  
ATOM   4531  O   ARG B 170       6.327  -9.100  10.661  1.00 89.04      B    O  
ATOM   4532  CB  ARG B 170       6.866 -11.644   8.815  1.00 88.19      B    C  
ATOM   4533  CG  ARG B 170       6.061 -12.396   7.760  1.00 80.64      B    C  
ATOM   4534  CD  ARG B 170       6.111 -13.897   8.045  1.00 78.61      B    C  
ATOM   4535  NE  ARG B 170       5.207 -14.610   7.148  1.00 72.13      B    N  
ATOM   4536  CZ  ARG B 170       5.162 -15.899   6.895  1.00 66.62      B    C  
ATOM   4537  NH1 ARG B 170       5.952 -16.748   7.478  1.00 61.80      B    N1+
ATOM   4538  NH2 ARG B 170       4.292 -16.326   6.030  1.00 59.64      B    N  
ATOM   4539  N   THR B 171       8.460  -9.097  10.011  1.00 89.34      B    N  
ATOM   4540  CA  THR B 171       9.013  -8.539  11.258  1.00 88.80      B    C  
ATOM   4541  C   THR B 171       8.391  -7.201  11.655  1.00 90.49      B    C  
ATOM   4542  O   THR B 171       8.252  -6.907  12.835  1.00 87.83      B    O  
ATOM   4543  CB  THR B 171      10.529  -8.396  11.128  1.00 87.26      B    C  
ATOM   4544  CG2 THR B 171      11.206  -7.913  12.403  1.00 80.19      B    C  
ATOM   4545  OG1 THR B 171      11.084  -9.652  10.818  1.00 80.23      B    O  
ATOM   4546  N   TRP B 172       7.961  -6.382  10.685  1.00 92.95      B    N  
ATOM   4547  CA  TRP B 172       7.327  -5.080  10.911  1.00 93.89      B    C  
ATOM   4548  C   TRP B 172       5.839  -5.056  10.531  1.00 94.23      B    C  
ATOM   4549  O   TRP B 172       5.262  -3.993  10.304  1.00 91.73      B    O  
ATOM   4550  CB  TRP B 172       8.156  -4.007  10.187  1.00 93.69      B    C  
ATOM   4551  CG  TRP B 172       8.271  -4.208   8.715  1.00 94.47      B    C  
ATOM   4552  CD1 TRP B 172       9.206  -4.957   8.088  1.00 92.03      B    C  
ATOM   4553  CD2 TRP B 172       7.394  -3.690   7.665  1.00 94.72      B    C  
ATOM   4554  CE2 TRP B 172       7.865  -4.190   6.424  1.00 94.45      B    C  
ATOM   4555  CE3 TRP B 172       6.263  -2.859   7.666  1.00 93.26      B    C  
ATOM   4556  NE1 TRP B 172       8.972  -4.947   6.717  1.00 91.88      B    N  
ATOM   4557  CZ2 TRP B 172       7.215  -3.888   5.207  1.00 93.51      B    C  
ATOM   4558  CZ3 TRP B 172       5.621  -2.550   6.444  1.00 91.28      B    C  
ATOM   4559  CH2 TRP B 172       6.087  -3.071   5.238  1.00 91.50      B    C  
ATOM   4560  N   ALA B 173       5.193  -6.213  10.442  1.00 93.57      B    N  
ATOM   4561  CA  ALA B 173       3.817  -6.323   9.947  1.00 92.00      B    C  
ATOM   4562  C   ALA B 173       2.788  -5.545  10.784  1.00 92.27      B    C  
ATOM   4563  O   ALA B 173       1.785  -5.074  10.239  1.00 90.42      B    O  
ATOM   4564  CB  ALA B 173       3.447  -7.809   9.864  1.00 90.72      B    C  
ATOM   4565  N   ASP B 174       3.037  -5.381  12.083  1.00 92.86      B    N  
ATOM   4566  CA  ASP B 174       2.180  -4.661  13.024  1.00 92.12      B    C  
ATOM   4567  C   ASP B 174       2.336  -3.136  12.967  1.00 93.16      B    C  
ATOM   4568  O   ASP B 174       1.548  -2.410  13.570  1.00 90.46      B    O  
ATOM   4569  CB  ASP B 174       2.447  -5.197  14.444  1.00 89.10      B    C  
ATOM   4570  CG  ASP B 174       3.809  -4.783  15.007  1.00 82.62      B    C  
ATOM   4571  OD1 ASP B 174       4.756  -4.574  14.217  1.00 72.25      B    O  
ATOM   4572  OD2 ASP B 174       3.890  -4.637  16.251  1.00 76.62      B    O1-
ATOM   4573  N   MET B 175       3.312  -2.620  12.225  1.00 90.60      B    N  
ATOM   4574  CA  MET B 175       3.594  -1.192  12.144  1.00 90.45      B    C  
ATOM   4575  C   MET B 175       2.438  -0.430  11.475  1.00 90.49      B    C  
ATOM   4576  O   MET B 175       2.026  -0.757  10.356  1.00 89.05      B    O  
ATOM   4577  CB  MET B 175       4.918  -1.000  11.397  1.00 90.54      B    C  
ATOM   4578  CG  MET B 175       5.386   0.443  11.429  1.00 87.18      B    C  
ATOM   4579  SD  MET B 175       6.972   0.668  10.583  1.00 86.55      B    S  
ATOM   4580  CE  MET B 175       7.013   2.463  10.578  1.00 77.43      B    C  
ATOM   4581  N   ALA B 176       1.943   0.602  12.149  1.00 91.49      B    N  
ATOM   4582  CA  ALA B 176       0.785   1.393  11.736  1.00 89.66      B    C  
ATOM   4583  C   ALA B 176       1.086   2.881  11.464  1.00 90.25      B    C  
ATOM   4584  O   ALA B 176       0.267   3.558  10.837  1.00 88.04      B    O  
ATOM   4585  CB  ALA B 176      -0.305   1.223  12.794  1.00 88.47      B    C  
ATOM   4586  N   SER B 177       2.223   3.405  11.920  1.00 91.35      B    N  
ATOM   4587  CA  SER B 177       2.682   4.750  11.562  1.00 90.12      B    C  
ATOM   4588  C   SER B 177       4.199   4.902  11.720  1.00 90.37      B    C  
ATOM   4589  O   SER B 177       4.851   4.128  12.425  1.00 88.51      B    O  
ATOM   4590  CB  SER B 177       1.966   5.820  12.396  1.00 87.93      B    C  
ATOM   4591  OG  SER B 177       2.524   5.954  13.683  1.00 85.17      B    O  
ATOM   4592  N   ALA B 178       4.748   5.955  11.106  1.00 88.66      B    N  
ATOM   4593  CA  ALA B 178       6.138   6.344  11.286  1.00 86.66      B    C  
ATOM   4594  C   ALA B 178       6.461   6.805  12.721  1.00 87.56      B    C  
ATOM   4595  O   ALA B 178       7.601   6.680  13.176  1.00 84.57      B    O  
ATOM   4596  CB  ALA B 178       6.442   7.454  10.278  1.00 84.92      B    C  
ATOM   4597  N   ASP B 179       5.450   7.279  13.465  1.00 89.05      B    N  
ATOM   4598  CA  ASP B 179       5.601   7.783  14.833  1.00 87.66      B    C  
ATOM   4599  C   ASP B 179       5.614   6.663  15.890  1.00 87.93      B    C  
ATOM   4600  O   ASP B 179       5.934   6.882  17.057  1.00 81.87      B    O  
ATOM   4601  CB  ASP B 179       4.495   8.807  15.123  1.00 84.28      B    C  
ATOM   4602  CG  ASP B 179       4.526   9.955  14.111  1.00 77.80      B    C  
ATOM   4603  OD1 ASP B 179       5.647  10.417  13.790  1.00 69.18      B    O  
ATOM   4604  OD2 ASP B 179       3.429  10.314  13.636  1.00 71.49      B    O1-
ATOM   4605  N   GLY B 180       5.325   5.426  15.475  1.00 88.63      B    N  
ATOM   4606  CA  GLY B 180       5.358   4.248  16.338  1.00 89.07      B    C  
ATOM   4607  C   GLY B 180       3.995   3.727  16.771  1.00 91.41      B    C  
ATOM   4608  O   GLY B 180       3.933   2.927  17.705  1.00 87.62      B    O  
ATOM   4609  N   ALA B 181       2.920   4.152  16.106  1.00 90.27      B    N  
ATOM   4610  CA  ALA B 181       1.655   3.465  16.238  1.00 90.29      B    C  
ATOM   4611  C   ALA B 181       1.783   2.018  15.716  1.00 91.32      B    C  
ATOM   4612  O   ALA B 181       2.446   1.766  14.704  1.00 90.64      B    O  
ATOM   4613  CB  ALA B 181       0.545   4.236  15.516  1.00 88.98      B    C  
ATOM   4614  N   VAL B 182       1.164   1.085  16.420  1.00 89.60      B    N  
ATOM   4615  CA  VAL B 182       1.191  -0.342  16.095  1.00 89.53      B    C  
ATOM   4616  C   VAL B 182      -0.213  -0.919  16.136  1.00 89.80      B    C  
ATOM   4617  O   VAL B 182      -1.046  -0.511  16.948  1.00 88.28      B    O  
ATOM   4618  CB  VAL B 182       2.153  -1.139  17.001  1.00 87.87      B    C  
ATOM   4619  CG1 VAL B 182       3.598  -0.699  16.802  1.00 77.33      B    C  
ATOM   4620  CG2 VAL B 182       1.809  -1.025  18.494  1.00 81.18      B    C  
ATOM   4621  N   LEU B 183      -0.466  -1.894  15.273  1.00 89.21      B    N  
ATOM   4622  CA  LEU B 183      -1.664  -2.710  15.329  1.00 87.97      B    C  
ATOM   4623  C   LEU B 183      -1.518  -3.727  16.454  1.00 87.73      B    C  
ATOM   4624  O   LEU B 183      -0.537  -4.462  16.526  1.00 87.07      B    O  
ATOM   4625  CB  LEU B 183      -1.897  -3.398  13.969  1.00 87.85      B    C  
ATOM   4626  CG  LEU B 183      -2.101  -2.425  12.795  1.00 86.46      B    C  
ATOM   4627  CD1 LEU B 183      -2.243  -3.216  11.497  1.00 82.98      B    C  
ATOM   4628  CD2 LEU B 183      -3.356  -1.573  12.974  1.00 82.55      B    C  
ATOM   4629  N   ARG B 184      -2.517  -3.780  17.322  1.00 89.96      B    N  
ATOM   4630  CA  ARG B 184      -2.624  -4.810  18.346  1.00 88.70      B    C  
ATOM   4631  C   ARG B 184      -3.906  -5.587  18.128  1.00 88.30      B    C  
ATOM   4632  O   ARG B 184      -4.974  -4.998  18.010  1.00 85.11      B    O  
ATOM   4633  CB  ARG B 184      -2.575  -4.203  19.751  1.00 85.73      B    C  
ATOM   4634  CG  ARG B 184      -1.149  -3.715  20.080  1.00 77.26      B    C  
ATOM   4635  CD  ARG B 184      -1.077  -3.311  21.551  1.00 71.72      B    C  
ATOM   4636  NE  ARG B 184       0.296  -2.905  21.920  1.00 62.97      B    N  
ATOM   4637  CZ  ARG B 184       0.712  -2.612  23.150  1.00 55.30      B    C  
ATOM   4638  NH1 ARG B 184      -0.101  -2.632  24.165  1.00 51.27      B    N1+
ATOM   4639  NH2 ARG B 184       1.950  -2.315  23.361  1.00 49.62      B    N  
ATOM   4640  N   ARG B 185      -3.769  -6.891  18.124  1.00 87.84      B    N  
ATOM   4641  CA  ARG B 185      -4.922  -7.772  18.234  1.00 84.96      B    C  
ATOM   4642  C   ARG B 185      -5.368  -7.755  19.691  1.00 81.81      B    C  
ATOM   4643  O   ARG B 185      -4.537  -7.913  20.578  1.00 73.38      B    O  
ATOM   4644  CB  ARG B 185      -4.565  -9.167  17.700  1.00 80.70      B    C  
ATOM   4645  CG  ARG B 185      -5.820  -9.965  17.361  1.00 70.67      B    C  
ATOM   4646  CD  ARG B 185      -5.434 -11.279  16.688  1.00 67.51      B    C  
ATOM   4647  NE  ARG B 185      -6.629 -12.033  16.274  1.00 58.05      B    N  
ATOM   4648  CZ  ARG B 185      -6.635 -13.151  15.556  1.00 52.50      B    C  
ATOM   4649  NH1 ARG B 185      -5.534 -13.711  15.151  1.00 49.21      B    N1+
ATOM   4650  NH2 ARG B 185      -7.772 -13.719  15.246  1.00 45.13      B    N  
ATOM   4651  N   GLN B 186      -6.652  -7.488  19.918  1.00 83.04      B    N  
ATOM   4652  CA  GLN B 186      -7.237  -7.683  21.238  1.00 79.28      B    C  
ATOM   4653  C   GLN B 186      -7.232  -9.181  21.542  1.00 76.88      B    C  
ATOM   4654  O   GLN B 186      -7.509  -9.973  20.629  1.00 67.28      B    O  
ATOM   4655  CB  GLN B 186      -8.636  -7.070  21.313  1.00 73.62      B    C  
ATOM   4656  CG  GLN B 186      -8.564  -5.527  21.324  1.00 62.75      B    C  
ATOM   4657  CD  GLN B 186      -9.943  -4.863  21.427  1.00 56.75      B    C  
ATOM   4658  NE2 GLN B 186      -9.991  -3.561  21.622  1.00 49.01      B    N  
ATOM   4659  OE1 GLN B 186     -10.981  -5.479  21.320  1.00 50.68      B    O  
ATOM   4660  N   PRO B 187      -6.831  -9.585  22.754  1.00 68.40      B    N  
ATOM   4661  CA  PRO B 187      -6.887 -10.967  23.188  1.00 66.24      B    C  
ATOM   4662  C   PRO B 187      -8.318 -11.505  23.235  1.00 60.85      B    C  
ATOM   4663  O   PRO B 187      -9.256 -10.692  23.407  1.00 55.79      B    O  
ATOM   4664  CB  PRO B 187      -6.214 -10.992  24.575  1.00 60.30      B    C  
ATOM   4665  CG  PRO B 187      -6.437  -9.587  25.098  1.00 58.14      B    C  
ATOM   4666  CD  PRO B 187      -6.410  -8.717  23.838  1.00 62.62      B    C  
ATOM   4667  OXT PRO B 187      -8.452 -12.746  23.108  1.00 54.69      B    O1-
TER   
END
