# Supplementary material for: Tad pili with adaptable tips mediate contact-dependent killing during bacterial predation
Source: Nat Commun. 2025 May 13;16:4425. doi: 10.1038/s41467-025-58967-0 (PMC12075869; doi:10.1038/s41467-025-58967-0)
Supplement: Supplementary file 6 — Supplementary Data 5 [file 41467_2025_58967_MOESM6_ESM.zip › Supplementary Data 5/bgla_1g18170_18260.pdb]

ATOM      1  N   GLY A   1       2.175  21.509  81.977  1.00 52.91      A    N  
ATOM      2  CA  GLY A   1       3.505  21.342  82.561  1.00 58.60      A    C  
ATOM      3  C   GLY A   1       4.547  21.212  81.466  1.00 61.06      A    C  
ATOM      4  O   GLY A   1       4.288  21.684  80.370  1.00 56.75      A    O  
ATOM      5  N   ALA A   2       5.648  20.582  81.757  1.00 59.55      A    N  
ATOM      6  CA  ALA A   2       6.706  20.387  80.753  1.00 62.86      A    C  
ATOM      7  C   ALA A   2       6.179  19.774  79.445  1.00 64.75      A    C  
ATOM      8  O   ALA A   2       6.501  20.256  78.366  1.00 60.42      A    O  
ATOM      9  CB  ALA A   2       7.795  19.513  81.377  1.00 58.80      A    C  
ATOM     10  N   THR A   3       5.279  18.817  79.524  1.00 66.43      A    N  
ATOM     11  CA  THR A   3       4.642  18.167  78.368  1.00 68.91      A    C  
ATOM     12  C   THR A   3       3.857  19.126  77.469  1.00 70.11      A    C  
ATOM     13  O   THR A   3       3.838  18.934  76.261  1.00 66.06      A    O  
ATOM     14  CB  THR A   3       3.680  17.077  78.838  1.00 64.94      A    C  
ATOM     15  CG2 THR A   3       4.415  15.901  79.472  1.00 58.40      A    C  
ATOM     16  OG1 THR A   3       2.807  17.587  79.828  1.00 58.99      A    O  
ATOM     17  N   SER A   4       3.221  20.155  78.006  1.00 70.33      A    N  
ATOM     18  CA  SER A   4       2.498  21.141  77.201  1.00 71.84      A    C  
ATOM     19  C   SER A   4       3.441  22.090  76.458  1.00 72.65      A    C  
ATOM     20  O   SER A   4       3.123  22.508  75.347  1.00 70.44      A    O  
ATOM     21  CB  SER A   4       1.498  21.939  78.042  1.00 68.11      A    C  
ATOM     22  OG  SER A   4       2.080  22.615  79.129  1.00 61.55      A    O  
ATOM     23  N   VAL A   5       4.585  22.422  77.037  1.00 71.20      A    N  
ATOM     24  CA  VAL A   5       5.628  23.236  76.395  1.00 73.37      A    C  
ATOM     25  C   VAL A   5       6.312  22.435  75.282  1.00 73.49      A    C  
ATOM     26  O   VAL A   5       6.493  22.951  74.177  1.00 70.04      A    O  
ATOM     27  CB  VAL A   5       6.650  23.745  77.420  1.00 70.53      A    C  
ATOM     28  CG1 VAL A   5       7.733  24.602  76.762  1.00 62.85      A    C  
ATOM     29  CG2 VAL A   5       5.968  24.592  78.500  1.00 63.62      A    C  
ATOM     30  N   GLU A   6       6.623  21.181  75.532  1.00 75.98      A    N  
ATOM     31  CA  GLU A   6       7.175  20.271  74.531  1.00 73.16      A    C  
ATOM     32  C   GLU A   6       6.223  20.089  73.345  1.00 73.00      A    C  
ATOM     33  O   GLU A   6       6.644  20.183  72.195  1.00 71.00      A    O  
ATOM     34  CB  GLU A   6       7.452  18.912  75.176  1.00 69.49      A    C  
ATOM     35  CG  GLU A   6       8.660  18.922  76.120  1.00 67.61      A    C  
ATOM     36  CD  GLU A   6       8.830  17.621  76.912  1.00 60.65      A    C  
ATOM     37  OE1 GLU A   6       9.893  17.471  77.554  1.00 54.32      A    O  
ATOM     38  OE2 GLU A   6       7.909  16.775  76.916  1.00 54.73      A    O1-
ATOM     39  N   PHE A   7       4.922  19.948  73.614  1.00 75.74      A    N  
ATOM     40  CA  PHE A   7       3.906  19.860  72.567  1.00 74.92      A    C  
ATOM     41  C   PHE A   7       3.771  21.172  71.782  1.00 76.33      A    C  
ATOM     42  O   PHE A   7       3.677  21.147  70.559  1.00 73.76      A    O  
ATOM     43  CB  PHE A   7       2.575  19.446  73.203  1.00 70.12      A    C  
ATOM     44  CG  PHE A   7       1.545  19.037  72.181  1.00 64.18      A    C  
ATOM     45  CD1 PHE A   7       0.540  19.929  71.769  1.00 58.73      A    C  
ATOM     46  CD2 PHE A   7       1.591  17.745  71.616  1.00 56.06      A    C  
ATOM     47  CE1 PHE A   7      -0.415  19.544  70.812  1.00 50.27      A    C  
ATOM     48  CE2 PHE A   7       0.646  17.355  70.658  1.00 51.27      A    C  
ATOM     49  CZ  PHE A   7      -0.352  18.253  70.263  1.00 49.52      A    C  
ATOM     50  N   ALA A   8       3.825  22.328  72.465  1.00 75.27      A    N  
ATOM     51  CA  ALA A   8       3.765  23.643  71.824  1.00 75.46      A    C  
ATOM     52  C   ALA A   8       4.977  23.927  70.918  1.00 75.75      A    C  
ATOM     53  O   ALA A   8       4.852  24.695  69.973  1.00 73.81      A    O  
ATOM     54  CB  ALA A   8       3.626  24.721  72.904  1.00 73.11      A    C  
ATOM     55  N   LEU A   9       6.120  23.312  71.169  1.00 75.18      A    N  
ATOM     56  CA  LEU A   9       7.301  23.385  70.306  1.00 75.29      A    C  
ATOM     57  C   LEU A   9       7.252  22.374  69.152  1.00 75.98      A    C  
ATOM     58  O   LEU A   9       7.722  22.677  68.056  1.00 73.75      A    O  
ATOM     59  CB  LEU A   9       8.555  23.173  71.166  1.00 71.75      A    C  
ATOM     60  CG  LEU A   9       8.972  24.416  71.964  1.00 65.80      A    C  
ATOM     61  CD1 LEU A   9       9.929  24.026  73.086  1.00 60.29      A    C  
ATOM     62  CD2 LEU A   9       9.672  25.441  71.073  1.00 58.99      A    C  
ATOM     63  N   MET A  10       6.682  21.203  69.374  1.00 75.99      A    N  
ATOM     64  CA  MET A  10       6.562  20.175  68.334  1.00 76.27      A    C  
ATOM     65  C   MET A  10       5.540  20.515  67.254  1.00 77.86      A    C  
ATOM     66  O   MET A  10       5.752  20.193  66.089  1.00 75.79      A    O  
ATOM     67  CB  MET A  10       6.191  18.831  68.960  1.00 71.75      A    C  
ATOM     68  CG  MET A  10       7.432  18.021  69.298  1.00 63.70      A    C  
ATOM     69  SD  MET A  10       7.107  16.249  69.296  1.00 58.22      A    S  
ATOM     70  CE  MET A  10       8.800  15.652  69.205  1.00 51.23      A    C  
ATOM     71  N   LEU A  11       4.429  21.165  67.606  1.00 77.47      A    N  
ATOM     72  CA  LEU A  11       3.317  21.420  66.695  1.00 77.69      A    C  
ATOM     73  C   LEU A  11       3.698  22.358  65.532  1.00 79.10      A    C  
ATOM     74  O   LEU A  11       3.406  22.015  64.380  1.00 77.58      A    O  
ATOM     75  CB  LEU A  11       2.105  21.863  67.529  1.00 74.29      A    C  
ATOM     76  CG  LEU A  11       0.748  21.585  66.852  1.00 67.22      A    C  
ATOM     77  CD1 LEU A  11      -0.270  21.129  67.890  1.00 62.02      A    C  
ATOM     78  CD2 LEU A  11       0.187  22.826  66.158  1.00 60.24      A    C  
ATOM     79  N   PRO A  12       4.426  23.484  65.764  1.00 78.29      A    N  
ATOM     80  CA  PRO A  12       4.960  24.312  64.678  1.00 78.18      A    C  
ATOM     81  C   PRO A  12       5.936  23.564  63.775  1.00 78.68      A    C  
ATOM     82  O   PRO A  12       5.892  23.726  62.550  1.00 77.14      A    O  
ATOM     83  CB  PRO A  12       5.651  25.505  65.354  1.00 76.42      A    C  
ATOM     84  CG  PRO A  12       5.008  25.564  66.731  1.00 74.96      A    C  
ATOM     85  CD  PRO A  12       4.706  24.102  67.041  1.00 77.18      A    C  
ATOM     86  N   LEU A  13       6.779  22.735  64.347  1.00 78.16      A    N  
ATOM     87  CA  LEU A  13       7.746  21.948  63.586  1.00 77.83      A    C  
ATOM     88  C   LEU A  13       7.039  20.933  62.678  1.00 78.71      A    C  
ATOM     89  O   LEU A  13       7.367  20.822  61.500  1.00 77.59      A    O  
ATOM     90  CB  LEU A  13       8.708  21.254  64.568  1.00 75.31      A    C  
ATOM     91  CG  LEU A  13       9.967  20.715  63.872  1.00 66.79      A    C  
ATOM     92  CD1 LEU A  13      11.016  21.805  63.703  1.00 61.51      A    C  
ATOM     93  CD2 LEU A  13      10.597  19.593  64.686  1.00 60.08      A    C  
ATOM     94  N   PHE A  14       6.024  20.242  63.215  1.00 79.59      A    N  
ATOM     95  CA  PHE A  14       5.194  19.317  62.449  1.00 79.12      A    C  
ATOM     96  C   PHE A  14       4.468  20.030  61.307  1.00 80.59      A    C  
ATOM     97  O   PHE A  14       4.493  19.555  60.171  1.00 79.24      A    O  
ATOM     98  CB  PHE A  14       4.190  18.645  63.384  1.00 76.11      A    C  
ATOM     99  CG  PHE A  14       3.300  17.645  62.669  1.00 70.31      A    C  
ATOM    100  CD1 PHE A  14       2.024  18.015  62.222  1.00 64.33      A    C  
ATOM    101  CD2 PHE A  14       3.779  16.352  62.412  1.00 61.76      A    C  
ATOM    102  CE1 PHE A  14       1.220  17.091  61.526  1.00 56.24      A    C  
ATOM    103  CE2 PHE A  14       2.974  15.431  61.715  1.00 56.34      A    C  
ATOM    104  CZ  PHE A  14       1.708  15.795  61.268  1.00 56.17      A    C  
ATOM    105  N   PHE A  15       3.887  21.206  61.575  1.00 80.28      A    N  
ATOM    106  CA  PHE A  15       3.199  22.000  60.560  1.00 80.04      A    C  
ATOM    107  C   PHE A  15       4.157  22.474  59.459  1.00 80.98      A    C  
ATOM    108  O   PHE A  15       3.812  22.423  58.279  1.00 79.53      A    O  
ATOM    109  CB  PHE A  15       2.499  23.178  61.243  1.00 77.25      A    C  
ATOM    110  CG  PHE A  15       1.524  23.870  60.322  1.00 69.74      A    C  
ATOM    111  CD1 PHE A  15       1.930  24.964  59.544  1.00 63.38      A    C  
ATOM    112  CD2 PHE A  15       0.216  23.383  60.208  1.00 59.94      A    C  
ATOM    113  CE1 PHE A  15       1.021  25.573  58.659  1.00 53.89      A    C  
ATOM    114  CE2 PHE A  15      -0.699  23.988  59.329  1.00 53.72      A    C  
ATOM    115  CZ  PHE A  15      -0.290  25.076  58.555  1.00 53.67      A    C  
ATOM    116  N   MET A  16       5.369  22.875  59.813  1.00 79.55      A    N  
ATOM    117  CA  MET A  16       6.399  23.276  58.852  1.00 79.12      A    C  
ATOM    118  C   MET A  16       6.806  22.118  57.925  1.00 80.31      A    C  
ATOM    119  O   MET A  16       6.887  22.299  56.714  1.00 79.70      A    O  
ATOM    120  CB  MET A  16       7.607  23.828  59.619  1.00 75.96      A    C  
ATOM    121  CG  MET A  16       8.574  24.577  58.710  1.00 66.78      A    C  
ATOM    122  SD  MET A  16      10.087  25.167  59.522  1.00 61.14      A    S  
ATOM    123  CE  MET A  16       9.430  26.375  60.689  1.00 53.54      A    C  
ATOM    124  N   VAL A  17       6.992  20.935  58.500  1.00 81.10      A    N  
ATOM    125  CA  VAL A  17       7.311  19.739  57.713  1.00 80.66      A    C  
ATOM    126  C   VAL A  17       6.145  19.348  56.812  1.00 81.65      A    C  
ATOM    127  O   VAL A  17       6.357  19.098  55.626  1.00 81.12      A    O  
ATOM    128  CB  VAL A  17       7.720  18.574  58.619  1.00 78.75      A    C  
ATOM    129  CG1 VAL A  17       7.901  17.275  57.825  1.00 72.19      A    C  
ATOM    130  CG2 VAL A  17       9.051  18.877  59.318  1.00 72.50      A    C  
ATOM    131  N   LEU A  18       4.910  19.383  57.306  1.00 81.09      A    N  
ATOM    132  CA  LEU A  18       3.721  19.084  56.514  1.00 80.68      A    C  
ATOM    133  C   LEU A  18       3.577  20.056  55.339  1.00 81.49      A    C  
ATOM    134  O   LEU A  18       3.355  19.632  54.207  1.00 80.64      A    O  
ATOM    135  CB  LEU A  18       2.489  19.136  57.434  1.00 78.27      A    C  
ATOM    136  CG  LEU A  18       1.211  18.582  56.756  1.00 71.58      A    C  
ATOM    137  CD1 LEU A  18       1.173  17.059  56.815  1.00 67.18      A    C  
ATOM    138  CD2 LEU A  18      -0.039  19.124  57.443  1.00 65.47      A    C  
ATOM    139  N   TYR A  19       3.764  21.372  55.608  1.00 82.24      A    N  
ATOM    140  CA  TYR A  19       3.716  22.401  54.572  1.00 82.42      A    C  
ATOM    141  C   TYR A  19       4.791  22.193  53.500  1.00 83.19      A    C  
ATOM    142  O   TYR A  19       4.497  22.268  52.310  1.00 82.42      A    O  
ATOM    143  CB  TYR A  19       3.843  23.778  55.232  1.00 80.91      A    C  
ATOM    144  CG  TYR A  19       3.778  24.906  54.236  1.00 80.05      A    C  
ATOM    145  CD1 TYR A  19       4.953  25.472  53.711  1.00 75.68      A    C  
ATOM    146  CD2 TYR A  19       2.527  25.376  53.803  1.00 74.79      A    C  
ATOM    147  CE1 TYR A  19       4.884  26.516  52.786  1.00 73.19      A    C  
ATOM    148  CE2 TYR A  19       2.448  26.425  52.868  1.00 72.56      A    C  
ATOM    149  CZ  TYR A  19       3.628  26.988  52.366  1.00 74.17      A    C  
ATOM    150  OH  TYR A  19       3.554  28.024  51.462  1.00 70.63      A    O  
ATOM    151  N   ALA A  20       6.014  21.878  53.914  1.00 82.53      A    N  
ATOM    152  CA  ALA A  20       7.106  21.581  52.989  1.00 81.34      A    C  
ATOM    153  C   ALA A  20       6.773  20.388  52.093  1.00 82.51      A    C  
ATOM    154  O   ALA A  20       6.937  20.449  50.875  1.00 81.51      A    O  
ATOM    155  CB  ALA A  20       8.382  21.324  53.800  1.00 78.98      A    C  
ATOM    156  N   VAL A  21       6.228  19.321  52.654  1.00 83.06      A    N  
ATOM    157  CA  VAL A  21       5.860  18.112  51.928  1.00 82.37      A    C  
ATOM    158  C   VAL A  21       4.760  18.365  50.916  1.00 83.30      A    C  
ATOM    159  O   VAL A  21       4.886  17.941  49.770  1.00 82.83      A    O  
ATOM    160  CB  VAL A  21       5.413  17.040  52.913  1.00 80.33      A    C  
ATOM    161  CG1 VAL A  21       4.789  15.819  52.219  1.00 72.94      A    C  
ATOM    162  CG2 VAL A  21       6.630  16.635  53.744  1.00 73.22      A    C  
ATOM    163  N   VAL A  22       3.705  19.076  51.304  1.00 83.86      A    N  
ATOM    164  CA  VAL A  22       2.617  19.401  50.383  1.00 83.28      A    C  
ATOM    165  C   VAL A  22       3.124  20.314  49.267  1.00 84.01      A    C  
ATOM    166  O   VAL A  22       2.795  20.090  48.103  1.00 83.47      A    O  
ATOM    167  CB  VAL A  22       1.412  20.001  51.130  1.00 81.68      A    C  
ATOM    168  CG1 VAL A  22       0.288  20.363  50.162  1.00 75.04      A    C  
ATOM    169  CG2 VAL A  22       0.802  19.016  52.121  1.00 75.61      A    C  
ATOM    170  N   THR A  23       3.984  21.271  49.579  1.00 83.61      A    N  
ATOM    171  CA  THR A  23       4.605  22.169  48.586  1.00 83.35      A    C  
ATOM    172  C   THR A  23       5.423  21.378  47.569  1.00 84.36      A    C  
ATOM    173  O   THR A  23       5.180  21.501  46.371  1.00 83.54      A    O  
ATOM    174  CB  THR A  23       5.474  23.229  49.261  1.00 81.99      A    C  
ATOM    175  CG2 THR A  23       6.061  24.231  48.254  1.00 71.25      A    C  
ATOM    176  OG1 THR A  23       4.707  23.984  50.168  1.00 71.69      A    O  
ATOM    177  N   TYR A  24       6.337  20.538  48.016  1.00 84.44      A    N  
ATOM    178  CA  TYR A  24       7.151  19.729  47.105  1.00 83.80      A    C  
ATOM    179  C   TYR A  24       6.331  18.681  46.356  1.00 84.95      A    C  
ATOM    180  O   TYR A  24       6.588  18.445  45.179  1.00 83.65      A    O  
ATOM    181  CB  TYR A  24       8.303  19.076  47.867  1.00 81.77      A    C  
ATOM    182  CG  TYR A  24       9.386  20.039  48.311  1.00 79.20      A    C  
ATOM    183  CD1 TYR A  24      10.022  20.874  47.367  1.00 75.26      A    C  
ATOM    184  CD2 TYR A  24       9.768  20.102  49.661  1.00 73.93      A    C  
ATOM    185  CE1 TYR A  24      11.029  21.764  47.772  1.00 71.93      A    C  
ATOM    186  CE2 TYR A  24      10.777  20.987  50.072  1.00 71.79      A    C  
ATOM    187  CZ  TYR A  24      11.396  21.815  49.126  1.00 73.33      A    C  
ATOM    188  OH  TYR A  24      12.389  22.692  49.531  1.00 69.53      A    O  
ATOM    189  N   GLY A  25       5.305  18.112  46.981  1.00 85.21      A    N  
ATOM    190  CA  GLY A  25       4.381  17.197  46.326  1.00 84.49      A    C  
ATOM    191  C   GLY A  25       3.641  17.851  45.158  1.00 85.73      A    C  
ATOM    192  O   GLY A  25       3.592  17.289  44.064  1.00 84.40      A    O  
ATOM    193  N   LEU A  26       3.149  19.071  45.351  1.00 86.46      A    N  
ATOM    194  CA  LEU A  26       2.500  19.836  44.283  1.00 86.46      A    C  
ATOM    195  C   LEU A  26       3.481  20.262  43.186  1.00 87.41      A    C  
ATOM    196  O   LEU A  26       3.115  20.219  42.021  1.00 86.77      A    O  
ATOM    197  CB  LEU A  26       1.789  21.065  44.876  1.00 85.52      A    C  
ATOM    198  CG  LEU A  26       0.508  20.724  45.654  1.00 81.76      A    C  
ATOM    199  CD1 LEU A  26      -0.027  21.988  46.316  1.00 76.85      A    C  
ATOM    200  CD2 LEU A  26      -0.614  20.202  44.752  1.00 76.31      A    C  
ATOM    201  N   ILE A  27       4.705  20.616  43.527  1.00 86.99      A    N  
ATOM    202  CA  ILE A  27       5.755  20.926  42.550  1.00 87.16      A    C  
ATOM    203  C   ILE A  27       6.068  19.700  41.685  1.00 87.99      A    C  
ATOM    204  O   ILE A  27       6.124  19.814  40.468  1.00 87.25      A    O  
ATOM    205  CB  ILE A  27       7.019  21.478  43.247  1.00 85.74      A    C  
ATOM    206  CG1 ILE A  27       6.742  22.903  43.759  1.00 81.75      A    C  
ATOM    207  CG2 ILE A  27       8.242  21.486  42.301  1.00 81.03      A    C  
ATOM    208  CD1 ILE A  27       7.822  23.439  44.719  1.00 76.00      A    C  
ATOM    209  N   ILE A  28       6.209  18.532  42.277  1.00 87.36      A    N  
ATOM    210  CA  ILE A  28       6.445  17.279  41.553  1.00 86.96      A    C  
ATOM    211  C   ILE A  28       5.264  16.958  40.627  1.00 87.47      A    C  
ATOM    212  O   ILE A  28       5.469  16.625  39.462  1.00 86.72      A    O  
ATOM    213  CB  ILE A  28       6.758  16.128  42.538  1.00 85.10      A    C  
ATOM    214  CG1 ILE A  28       8.144  16.341  43.195  1.00 79.78      A    C  
ATOM    215  CG2 ILE A  28       6.723  14.761  41.834  1.00 78.59      A    C  
ATOM    216  CD1 ILE A  28       8.409  15.433  44.399  1.00 72.05      A    C  
ATOM    217  N   ALA A  29       4.019  17.111  41.116  1.00 88.59      A    N  
ATOM    218  CA  ALA A  29       2.820  16.889  40.305  1.00 87.24      A    C  
ATOM    219  C   ALA A  29       2.737  17.860  39.118  1.00 88.28      A    C  
ATOM    220  O   ALA A  29       2.458  17.448  37.993  1.00 87.32      A    O  
ATOM    221  CB  ALA A  29       1.590  16.996  41.215  1.00 85.83      A    C  
ATOM    222  N   ALA A  30       3.040  19.143  39.340  1.00 89.47      A    N  
ATOM    223  CA  ALA A  30       3.086  20.146  38.279  1.00 89.17      A    C  
ATOM    224  C   ALA A  30       4.178  19.823  37.258  1.00 89.98      A    C  
ATOM    225  O   ALA A  30       3.909  19.847  36.058  1.00 89.06      A    O  
ATOM    226  CB  ALA A  30       3.288  21.525  38.909  1.00 88.91      A    C  
ATOM    227  N   GLN A  31       5.365  19.440  37.707  1.00 90.27      A    N  
ATOM    228  CA  GLN A  31       6.466  19.056  36.823  1.00 90.09      A    C  
ATOM    229  C   GLN A  31       6.104  17.846  35.958  1.00 90.43      A    C  
ATOM    230  O   GLN A  31       6.361  17.860  34.757  1.00 89.24      A    O  
ATOM    231  CB  GLN A  31       7.728  18.794  37.663  1.00 89.09      A    C  
ATOM    232  CG  GLN A  31       8.972  18.586  36.791  1.00 82.29      A    C  
ATOM    233  CD  GLN A  31       9.350  19.830  35.991  1.00 81.74      A    C  
ATOM    234  NE2 GLN A  31       9.693  19.698  34.737  1.00 70.14      A    N  
ATOM    235  OE1 GLN A  31       9.344  20.934  36.498  1.00 72.49      A    O  
ATOM    236  N   GLN A  32       5.451  16.830  36.520  1.00 90.71      A    N  
ATOM    237  CA  GLN A  32       4.965  15.675  35.760  1.00 89.36      A    C  
ATOM    238  C   GLN A  32       3.966  16.090  34.672  1.00 90.43      A    C  
ATOM    239  O   GLN A  32       4.047  15.592  33.551  1.00 89.37      A    O  
ATOM    240  CB  GLN A  32       4.286  14.663  36.686  1.00 87.33      A    C  
ATOM    241  CG  GLN A  32       5.281  13.874  37.544  1.00 79.47      A    C  
ATOM    242  CD  GLN A  32       4.598  12.859  38.461  1.00 75.54      A    C  
ATOM    243  NE2 GLN A  32       5.304  12.301  39.410  1.00 64.33      A    N  
ATOM    244  OE1 GLN A  32       3.431  12.538  38.327  1.00 66.62      A    O  
ATOM    245  N   ASN A  33       3.053  17.011  35.003  1.00 90.06      A    N  
ATOM    246  CA  ASN A  33       2.076  17.481  34.034  1.00 89.73      A    C  
ATOM    247  C   ASN A  33       2.719  18.307  32.920  1.00 90.76      A    C  
ATOM    248  O   ASN A  33       2.392  18.122  31.756  1.00 89.30      A    O  
ATOM    249  CB  ASN A  33       0.971  18.269  34.773  1.00 88.10      A    C  
ATOM    250  CG  ASN A  33      -0.228  18.513  33.869  1.00 81.23      A    C  
ATOM    251  ND2 ASN A  33      -1.067  19.476  34.186  1.00 71.95      A    N  
ATOM    252  OD1 ASN A  33      -0.449  17.852  32.888  1.00 71.44      A    O  
ATOM    253  N   LEU A  34       3.685  19.171  33.244  1.00 90.62      A    N  
ATOM    254  CA  LEU A  34       4.428  19.950  32.251  1.00 91.07      A    C  
ATOM    255  C   LEU A  34       5.247  19.055  31.314  1.00 91.45      A    C  
ATOM    256  O   LEU A  34       5.235  19.266  30.111  1.00 90.09      A    O  
ATOM    257  CB  LEU A  34       5.340  20.963  32.957  1.00 90.78      A    C  
ATOM    258  CG  LEU A  34       4.601  22.081  33.712  1.00 90.18      A    C  
ATOM    259  CD1 LEU A  34       5.607  22.858  34.555  1.00 86.70      A    C  
ATOM    260  CD2 LEU A  34       3.910  23.054  32.771  1.00 85.69      A    C  
ATOM    261  N   THR A  35       5.896  18.038  31.836  1.00 91.57      A    N  
ATOM    262  CA  THR A  35       6.636  17.053  31.028  1.00 90.64      A    C  
ATOM    263  C   THR A  35       5.691  16.282  30.100  1.00 90.93      A    C  
ATOM    264  O   THR A  35       5.983  16.143  28.915  1.00 89.80      A    O  
ATOM    265  CB  THR A  35       7.411  16.081  31.919  1.00 90.07      A    C  
ATOM    266  CG2 THR A  35       8.238  15.071  31.125  1.00 78.75      A    C  
ATOM    267  OG1 THR A  35       8.323  16.791  32.731  1.00 80.50      A    O  
ATOM    268  N   LEU A  36       4.536  15.855  30.609  1.00 90.54      A    N  
ATOM    269  CA  LEU A  36       3.521  15.192  29.792  1.00 89.60      A    C  
ATOM    270  C   LEU A  36       2.987  16.121  28.701  1.00 90.38      A    C  
ATOM    271  O   LEU A  36       2.926  15.724  27.535  1.00 89.91      A    O  
ATOM    272  CB  LEU A  36       2.388  14.691  30.709  1.00 88.72      A    C  
ATOM    273  CG  LEU A  36       1.267  13.944  29.956  1.00 81.55      A    C  
ATOM    274  CD1 LEU A  36       1.759  12.633  29.352  1.00 74.36      A    C  
ATOM    275  CD2 LEU A  36       0.119  13.639  30.911  1.00 74.22      A    C  
ATOM    276  N   ALA A  37       2.640  17.360  29.034  1.00 91.13      A    N  
ATOM    277  CA  ALA A  37       2.127  18.343  28.092  1.00 90.84      A    C  
ATOM    278  C   ALA A  37       3.140  18.668  26.989  1.00 91.74      A    C  
ATOM    279  O   ALA A  37       2.776  18.691  25.814  1.00 90.65      A    O  
ATOM    280  CB  ALA A  37       1.735  19.605  28.876  1.00 90.76      A    C  
ATOM    281  N   ALA A  38       4.417  18.839  27.338  1.00 92.07      A    N  
ATOM    282  CA  ALA A  38       5.473  19.046  26.352  1.00 91.68      A    C  
ATOM    283  C   ALA A  38       5.628  17.831  25.421  1.00 92.02      A    C  
ATOM    284  O   ALA A  38       5.783  18.005  24.215  1.00 90.50      A    O  
ATOM    285  CB  ALA A  38       6.779  19.355  27.091  1.00 91.32      A    C  
ATOM    286  N   THR A  39       5.524  16.623  25.952  1.00 91.73      A    N  
ATOM    287  CA  THR A  39       5.639  15.376  25.187  1.00 90.90      A    C  
ATOM    288  C   THR A  39       4.489  15.207  24.203  1.00 91.35      A    C  
ATOM    289  O   THR A  39       4.722  14.956  23.022  1.00 90.18      A    O  
ATOM    290  CB  THR A  39       5.681  14.154  26.115  1.00 90.30      A    C  
ATOM    291  CG2 THR A  39       6.025  12.874  25.362  1.00 79.88      A    C  
ATOM    292  OG1 THR A  39       6.665  14.330  27.098  1.00 80.30      A    O  
ATOM    293  N   GLU A  40       3.244  15.393  24.657  1.00 91.27      A    N  
ATOM    294  CA  GLU A  40       2.075  15.309  23.786  1.00 89.47      A    C  
ATOM    295  C   GLU A  40       2.031  16.454  22.771  1.00 90.29      A    C  
ATOM    296  O   GLU A  40       1.675  16.238  21.608  1.00 89.52      A    O  
ATOM    297  CB  GLU A  40       0.788  15.286  24.635  1.00 89.16      A    C  
ATOM    298  CG  GLU A  40       0.607  13.990  25.443  1.00 81.90      A    C  
ATOM    299  CD  GLU A  40       0.595  12.717  24.584  1.00 76.12      A    C  
ATOM    300  OE1 GLU A  40       1.044  11.654  25.079  1.00 67.51      A    O  
ATOM    301  OE2 GLU A  40       0.198  12.772  23.403  1.00 67.67      A    O1-
ATOM    302  N   GLY A  41       2.478  17.652  23.141  1.00 90.48      A    N  
ATOM    303  CA  GLY A  41       2.675  18.757  22.219  1.00 89.61      A    C  
ATOM    304  C   GLY A  41       3.688  18.423  21.122  1.00 90.76      A    C  
ATOM    305  O   GLY A  41       3.404  18.580  19.936  1.00 89.44      A    O  
ATOM    306  N   ALA A  42       4.838  17.882  21.495  1.00 91.83      A    N  
ATOM    307  CA  ALA A  42       5.843  17.440  20.541  1.00 91.12      A    C  
ATOM    308  C   ALA A  42       5.315  16.325  19.625  1.00 91.45      A    C  
ATOM    309  O   ALA A  42       5.530  16.358  18.416  1.00 89.70      A    O  
ATOM    310  CB  ALA A  42       7.089  17.000  21.313  1.00 90.65      A    C  
ATOM    311  N   ARG A  43       4.533  15.393  20.163  1.00 90.59      A    N  
ATOM    312  CA  ARG A  43       3.883  14.331  19.373  1.00 89.80      A    C  
ATOM    313  C   ARG A  43       2.843  14.900  18.399  1.00 90.18      A    C  
ATOM    314  O   ARG A  43       2.785  14.466  17.250  1.00 88.56      A    O  
ATOM    315  CB  ARG A  43       3.289  13.291  20.339  1.00 88.36      A    C  
ATOM    316  CG  ARG A  43       2.943  11.988  19.621  1.00 81.88      A    C  
ATOM    317  CD  ARG A  43       2.322  10.966  20.587  1.00 81.39      A    C  
ATOM    318  NE  ARG A  43       3.299  10.375  21.534  1.00 74.82      A    N  
ATOM    319  CZ  ARG A  43       3.047   9.946  22.761  1.00 71.07      A    C  
ATOM    320  NH1 ARG A  43       1.863   9.992  23.278  1.00 63.10      A    N1+
ATOM    321  NH2 ARG A  43       3.996   9.454  23.492  1.00 63.43      A    N  
ATOM    322  N   ALA A  44       2.088  15.922  18.797  1.00 89.70      A    N  
ATOM    323  CA  ALA A  44       1.145  16.612  17.927  1.00 88.50      A    C  
ATOM    324  C   ALA A  44       1.822  17.318  16.741  1.00 89.18      A    C  
ATOM    325  O   ALA A  44       1.232  17.419  15.667  1.00 87.97      A    O  
ATOM    326  CB  ALA A  44       0.326  17.596  18.764  1.00 88.40      A    C  
ATOM    327  N   ALA A  45       3.088  17.738  16.883  1.00 89.45      A    N  
ATOM    328  CA  ALA A  45       3.859  18.312  15.781  1.00 88.72      A    C  
ATOM    329  C   ALA A  45       4.167  17.314  14.651  1.00 89.27      A    C  
ATOM    330  O   ALA A  45       4.501  17.731  13.539  1.00 87.29      A    O  
ATOM    331  CB  ALA A  45       5.150  18.924  16.341  1.00 88.41      A    C  
ATOM    332  N   LEU A  46       4.030  16.002  14.888  1.00 88.13      A    N  
ATOM    333  CA  LEU A  46       4.162  14.988  13.840  1.00 87.08      A    C  
ATOM    334  C   LEU A  46       2.970  14.999  12.872  1.00 87.11      A    C  
ATOM    335  O   LEU A  46       3.112  14.565  11.736  1.00 85.63      A    O  
ATOM    336  CB  LEU A  46       4.316  13.590  14.470  1.00 86.69      A    C  
ATOM    337  CG  LEU A  46       5.621  13.390  15.254  1.00 85.93      A    C  
ATOM    338  CD1 LEU A  46       5.554  12.085  16.055  1.00 82.76      A    C  
ATOM    339  CD2 LEU A  46       6.824  13.304  14.310  1.00 82.32      A    C  
ATOM    340  N   ASN A  47       1.813  15.525  13.283  1.00 84.74      A    N  
ATOM    341  CA  ASN A  47       0.628  15.561  12.442  1.00 83.45      A    C  
ATOM    342  C   ASN A  47       0.825  16.502  11.250  1.00 83.52      A    C  
ATOM    343  O   ASN A  47       1.354  17.601  11.379  1.00 81.39      A    O  
ATOM    344  CB  ASN A  47      -0.603  15.939  13.272  1.00 81.85      A    C  
ATOM    345  CG  ASN A  47      -0.961  14.866  14.285  1.00 77.26      A    C  
ATOM    346  ND2 ASN A  47      -1.582  15.253  15.378  1.00 68.62      A    N  
ATOM    347  OD1 ASN A  47      -0.717  13.688  14.107  1.00 69.85      A    O  
ATOM    348  N   TYR A  48       0.349  16.053  10.077  1.00 80.33      A    N  
ATOM    349  CA  TYR A  48       0.422  16.843   8.854  1.00 78.68      A    C  
ATOM    350  C   TYR A  48      -0.400  18.129   8.975  1.00 79.69      A    C  
ATOM    351  O   TYR A  48      -1.542  18.114   9.433  1.00 78.12      A    O  
ATOM    352  CB  TYR A  48      -0.047  15.983   7.671  1.00 75.94      A    C  
ATOM    353  CG  TYR A  48      -0.022  16.723   6.354  1.00 74.17      A    C  
ATOM    354  CD1 TYR A  48      -1.213  17.221   5.797  1.00 68.58      A    C  
ATOM    355  CD2 TYR A  48       1.197  16.947   5.686  1.00 67.47      A    C  
ATOM    356  CE1 TYR A  48      -1.185  17.923   4.590  1.00 62.56      A    C  
ATOM    357  CE2 TYR A  48       1.230  17.648   4.481  1.00 63.36      A    C  
ATOM    358  CZ  TYR A  48       0.039  18.137   3.926  1.00 64.45      A    C  
ATOM    359  OH  TYR A  48       0.068  18.824   2.735  1.00 61.71      A    O  
ATOM    360  N   GLN A  49       0.189  19.230   8.522  1.00 76.18      A    N  
ATOM    361  CA  GLN A  49      -0.462  20.523   8.401  1.00 77.79      A    C  
ATOM    362  C   GLN A  49      -0.360  20.982   6.945  1.00 78.06      A    C  
ATOM    363  O   GLN A  49       0.726  20.988   6.372  1.00 74.99      A    O  
ATOM    364  CB  GLN A  49       0.197  21.538   9.348  1.00 76.55      A    C  
ATOM    365  CG  GLN A  49      -0.018  21.210  10.834  1.00 75.59      A    C  
ATOM    366  CD  GLN A  49      -1.472  21.331  11.289  1.00 73.91      A    C  
ATOM    367  NE2 GLN A  49      -1.870  20.597  12.295  1.00 65.37      A    N  
ATOM    368  OE1 GLN A  49      -2.254  22.090  10.754  1.00 66.25      A    O  
ATOM    369  N   VAL A  50      -1.479  21.362   6.356  1.00 75.60      A    N  
ATOM    370  CA  VAL A  50      -1.509  21.858   4.976  1.00 75.29      A    C  
ATOM    371  C   VAL A  50      -0.714  23.156   4.892  1.00 76.02      A    C  
ATOM    372  O   VAL A  50      -1.013  24.119   5.596  1.00 73.75      A    O  
ATOM    373  CB  VAL A  50      -2.952  22.063   4.468  1.00 71.94      A    C  
ATOM    374  CG1 VAL A  50      -2.966  22.542   3.020  1.00 63.82      A    C  
ATOM    375  CG2 VAL A  50      -3.751  20.754   4.537  1.00 63.79      A    C  
ATOM    376  N   SER A  51       0.297  23.176   4.030  1.00 76.70      A    N  
ATOM    377  CA  SER A  51       1.142  24.354   3.845  1.00 76.57      A    C  
ATOM    378  C   SER A  51       1.758  24.393   2.450  1.00 76.90      A    C  
ATOM    379  O   SER A  51       1.865  23.375   1.771  1.00 74.13      A    O  
ATOM    380  CB  SER A  51       2.236  24.371   4.904  1.00 74.71      A    C  
ATOM    381  OG  SER A  51       2.695  25.694   5.019  1.00 68.84      A    O  
ATOM    382  N   THR A  52       2.179  25.579   2.030  1.00 76.30      A    N  
ATOM    383  CA  THR A  52       2.763  25.825   0.704  1.00 76.63      A    C  
ATOM    384  C   THR A  52       4.284  25.711   0.682  1.00 78.12      A    C  
ATOM    385  O   THR A  52       4.887  25.642  -0.388  1.00 74.62      A    O  
ATOM    386  CB  THR A  52       2.358  27.214   0.200  1.00 73.85      A    C  
ATOM    387  CG2 THR A  52       0.852  27.321  -0.027  1.00 65.74      A    C  
ATOM    388  OG1 THR A  52       2.712  28.192   1.156  1.00 67.80      A    O  
ATOM    389  N   SER A  53       4.924  25.706   1.852  1.00 81.05      A    N  
ATOM    390  CA  SER A  53       6.373  25.563   1.970  1.00 82.44      A    C  
ATOM    391  C   SER A  53       6.754  24.762   3.211  1.00 83.68      A    C  
ATOM    392  O   SER A  53       6.036  24.776   4.215  1.00 82.21      A    O  
ATOM    393  CB  SER A  53       7.061  26.935   1.974  1.00 81.12      A    C  
ATOM    394  OG  SER A  53       6.893  27.604   3.204  1.00 76.21      A    O  
ATOM    395  N   ALA A  54       7.903  24.115   3.178  1.00 83.28      A    N  
ATOM    396  CA  ALA A  54       8.412  23.343   4.306  1.00 84.37      A    C  
ATOM    397  C   ALA A  54       8.558  24.196   5.571  1.00 86.03      A    C  
ATOM    398  O   ALA A  54       8.226  23.757   6.671  1.00 85.13      A    O  
ATOM    399  CB  ALA A  54       9.753  22.724   3.906  1.00 82.67      A    C  
ATOM    400  N   GLN A  55       8.977  25.439   5.418  1.00 85.35      A    N  
ATOM    401  CA  GLN A  55       9.184  26.350   6.537  1.00 85.90      A    C  
ATOM    402  C   GLN A  55       7.851  26.811   7.149  1.00 87.61      A    C  
ATOM    403  O   GLN A  55       7.712  26.837   8.373  1.00 87.75      A    O  
ATOM    404  CB  GLN A  55      10.039  27.520   6.029  1.00 84.40      A    C  
ATOM    405  CG  GLN A  55      10.918  28.110   7.131  1.00 74.76      A    C  
ATOM    406  CD  GLN A  55      12.005  29.024   6.566  1.00 66.34      A    C  
ATOM    407  NE2 GLN A  55      12.969  29.405   7.364  1.00 54.80      A    N  
ATOM    408  OE1 GLN A  55      12.013  29.392   5.403  1.00 59.65      A    O  
ATOM    409  N   ALA A  56       6.846  27.095   6.329  1.00 85.68      A    N  
ATOM    410  CA  ALA A  56       5.505  27.403   6.799  1.00 86.48      A    C  
ATOM    411  C   ALA A  56       4.827  26.176   7.443  1.00 87.61      A    C  
ATOM    412  O   ALA A  56       4.178  26.311   8.474  1.00 86.93      A    O  
ATOM    413  CB  ALA A  56       4.691  27.967   5.627  1.00 85.45      A    C  
ATOM    414  N   ALA A  57       5.046  24.974   6.900  1.00 87.57      A    N  
ATOM    415  CA  ALA A  57       4.549  23.728   7.470  1.00 86.72      A    C  
ATOM    416  C   ALA A  57       5.144  23.457   8.854  1.00 88.27      A    C  
ATOM    417  O   ALA A  57       4.410  23.135   9.786  1.00 88.01      A    O  
ATOM    418  CB  ALA A  57       4.853  22.576   6.508  1.00 85.48      A    C  
ATOM    419  N   LEU A  58       6.449  23.653   9.021  1.00 86.80      A    N  
ATOM    420  CA  LEU A  58       7.112  23.544  10.319  1.00 88.04      A    C  
ATOM    421  C   LEU A  58       6.579  24.568  11.320  1.00 89.22      A    C  
ATOM    422  O   LEU A  58       6.321  24.210  12.459  1.00 89.36      A    O  
ATOM    423  CB  LEU A  58       8.627  23.717  10.131  1.00 87.68      A    C  
ATOM    424  CG  LEU A  58       9.321  22.471   9.548  1.00 83.51      A    C  
ATOM    425  CD1 LEU A  58      10.710  22.840   9.044  1.00 80.12      A    C  
ATOM    426  CD2 LEU A  58       9.470  21.377  10.603  1.00 79.99      A    C  
ATOM    427  N   GLY A  59       6.345  25.807  10.899  1.00 88.28      A    N  
ATOM    428  CA  GLY A  59       5.724  26.835  11.730  1.00 88.61      A    C  
ATOM    429  C   GLY A  59       4.308  26.452  12.179  1.00 89.99      A    C  
ATOM    430  O   GLY A  59       3.990  26.554  13.357  1.00 89.21      A    O  
ATOM    431  N   ALA A  60       3.493  25.929  11.271  1.00 88.82      A    N  
ATOM    432  CA  ALA A  60       2.144  25.463  11.577  1.00 88.52      A    C  
ATOM    433  C   ALA A  60       2.144  24.265  12.538  1.00 89.57      A    C  
ATOM    434  O   ALA A  60       1.366  24.235  13.495  1.00 89.16      A    O  
ATOM    435  CB  ALA A  60       1.429  25.141  10.259  1.00 87.64      A    C  
ATOM    436  N   ARG A  61       3.054  23.322  12.358  1.00 89.79      A    N  
ATOM    437  CA  ARG A  61       3.230  22.178  13.269  1.00 89.72      A    C  
ATOM    438  C   ARG A  61       3.700  22.616  14.656  1.00 90.49      A    C  
ATOM    439  O   ARG A  61       3.191  22.113  15.649  1.00 90.07      A    O  
ATOM    440  CB  ARG A  61       4.223  21.177  12.674  1.00 89.01      A    C  
ATOM    441  CG  ARG A  61       3.638  20.422  11.470  1.00 87.83      A    C  
ATOM    442  CD  ARG A  61       4.713  19.495  10.920  1.00 87.01      A    C  
ATOM    443  NE  ARG A  61       4.276  18.756   9.728  1.00 85.98      A    N  
ATOM    444  CZ  ARG A  61       4.512  17.472   9.480  1.00 86.06      A    C  
ATOM    445  NH1 ARG A  61       5.111  16.681  10.333  1.00 79.76      A    N1+
ATOM    446  NH2 ARG A  61       4.153  16.965   8.352  1.00 80.61      A    N  
ATOM    447  N   ALA A  62       4.617  23.573  14.733  1.00 89.93      A    N  
ATOM    448  CA  ALA A  62       5.081  24.129  15.997  1.00 89.72      A    C  
ATOM    449  C   ALA A  62       3.956  24.858  16.753  1.00 90.45      A    C  
ATOM    450  O   ALA A  62       3.807  24.689  17.965  1.00 89.76      A    O  
ATOM    451  CB  ALA A  62       6.272  25.046  15.701  1.00 89.27      A    C  
ATOM    452  N   ALA A  63       3.100  25.592  16.043  1.00 90.50      A    N  
ATOM    453  CA  ALA A  63       1.925  26.234  16.625  1.00 90.52      A    C  
ATOM    454  C   ALA A  63       0.906  25.200  17.130  1.00 91.02      A    C  
ATOM    455  O   ALA A  63       0.433  25.304  18.266  1.00 90.02      A    O  
ATOM    456  CB  ALA A  63       1.312  27.183  15.586  1.00 89.62      A    C  
ATOM    457  N   ALA A  64       0.622  24.165  16.353  1.00 90.72      A    N  
ATOM    458  CA  ALA A  64      -0.253  23.070  16.754  1.00 89.80      A    C  
ATOM    459  C   ALA A  64       0.277  22.321  17.985  1.00 90.64      A    C  
ATOM    460  O   ALA A  64      -0.498  21.982  18.883  1.00 90.18      A    O  
ATOM    461  CB  ALA A  64      -0.437  22.129  15.562  1.00 89.39      A    C  
ATOM    462  N   ALA A  65       1.593  22.125  18.074  1.00 91.34      A    N  
ATOM    463  CA  ALA A  65       2.242  21.525  19.225  1.00 90.60      A    C  
ATOM    464  C   ALA A  65       2.019  22.331  20.507  1.00 91.44      A    C  
ATOM    465  O   ALA A  65       1.633  21.766  21.529  1.00 90.44      A    O  
ATOM    466  CB  ALA A  65       3.736  21.373  18.919  1.00 90.12      A    C  
ATOM    467  N   CYS A  66       2.178  23.660  20.457  1.00 91.62      A    N  
ATOM    468  CA  CYS A  66       1.904  24.523  21.606  1.00 91.93      A    C  
ATOM    469  C   CYS A  66       0.420  24.538  21.985  1.00 92.19      A    C  
ATOM    470  O   CYS A  66       0.097  24.519  23.167  1.00 90.14      A    O  
ATOM    471  CB  CYS A  66       2.423  25.936  21.339  1.00 90.56      A    C  
ATOM    472  SG  CYS A  66       4.132  26.140  21.913  1.00 86.54      A    S  
ATOM    473  N   THR A  67      -0.486  24.502  21.014  1.00 90.43      A    N  
ATOM    474  CA  THR A  67      -1.929  24.414  21.280  1.00 89.98      A    C  
ATOM    475  C   THR A  67      -2.277  23.102  21.992  1.00 90.56      A    C  
ATOM    476  O   THR A  67      -2.974  23.119  23.007  1.00 90.17      A    O  
ATOM    477  CB  THR A  67      -2.732  24.541  19.981  1.00 89.57      A    C  
ATOM    478  CG2 THR A  67      -4.239  24.603  20.235  1.00 79.33      A    C  
ATOM    479  OG1 THR A  67      -2.377  25.732  19.320  1.00 82.03      A    O  
ATOM    480  N   ALA A  68      -1.756  21.978  21.530  1.00 90.88      A    N  
ATOM    481  CA  ALA A  68      -1.968  20.683  22.169  1.00 89.77      A    C  
ATOM    482  C   ALA A  68      -1.378  20.635  23.591  1.00 90.52      A    C  
ATOM    483  O   ALA A  68      -2.031  20.145  24.510  1.00 89.83      A    O  
ATOM    484  CB  ALA A  68      -1.373  19.594  21.272  1.00 89.61      A    C  
ATOM    485  N   ALA A  69      -0.186  21.185  23.785  1.00 90.45      A    N  
ATOM    486  CA  ALA A  69       0.459  21.232  25.093  1.00 89.75      A    C  
ATOM    487  C   ALA A  69      -0.322  22.079  26.095  1.00 90.71      A    C  
ATOM    488  O   ALA A  69      -0.590  21.633  27.213  1.00 89.66      A    O  
ATOM    489  CB  ALA A  69       1.891  21.747  24.911  1.00 89.40      A    C  
ATOM    490  N   THR A  70      -0.764  23.271  25.708  1.00 90.41      A    N  
ATOM    491  CA  THR A  70      -1.527  24.167  26.588  1.00 89.96      A    C  
ATOM    492  C   THR A  70      -2.900  23.602  26.951  1.00 90.03      A    C  
ATOM    493  O   THR A  70      -3.337  23.758  28.089  1.00 88.25      A    O  
ATOM    494  CB  THR A  70      -1.692  25.568  25.991  1.00 88.66      A    C  
ATOM    495  CG2 THR A  70      -0.375  26.341  25.999  1.00 75.70      A    C  
ATOM    496  OG1 THR A  70      -2.144  25.517  24.659  1.00 77.55      A    O  
ATOM    497  N   ASN A  71      -3.543  22.869  26.062  1.00 89.80      A    N  
ATOM    498  CA  ASN A  71      -4.821  22.206  26.347  1.00 88.56      A    C  
ATOM    499  C   ASN A  71      -4.716  21.135  27.450  1.00 88.61      A    C  
ATOM    500  O   ASN A  71      -5.699  20.863  28.128  1.00 87.59      A    O  
ATOM    501  CB  ASN A  71      -5.366  21.599  25.051  1.00 88.27      A    C  
ATOM    502  CG  ASN A  71      -5.932  22.633  24.092  1.00 81.59      A    C  
ATOM    503  ND2 ASN A  71      -6.142  22.251  22.854  1.00 70.94      A    N  
ATOM    504  OD1 ASN A  71      -6.235  23.757  24.430  1.00 73.15      A    O  
ATOM    505  N   LEU A  72      -3.536  20.564  27.658  1.00 87.12      A    N  
ATOM    506  CA  LEU A  72      -3.295  19.555  28.695  1.00 85.98      A    C  
ATOM    507  C   LEU A  72      -2.904  20.146  30.056  1.00 86.29      A    C  
ATOM    508  O   LEU A  72      -2.836  19.415  31.042  1.00 83.32      A    O  
ATOM    509  CB  LEU A  72      -2.222  18.573  28.181  1.00 84.84      A    C  
ATOM    510  CG  LEU A  72      -2.703  17.694  27.007  1.00 81.96      A    C  
ATOM    511  CD1 LEU A  72      -1.509  16.963  26.405  1.00 75.90      A    C  
ATOM    512  CD2 LEU A  72      -3.726  16.652  27.453  1.00 75.36      A    C  
ATOM    513  N   THR A  73      -2.686  21.451  30.137  1.00 86.20      A    N  
ATOM    514  CA  THR A  73      -2.258  22.137  31.367  1.00 85.26      A    C  
ATOM    515  C   THR A  73      -3.356  23.005  31.975  1.00 84.44      A    C  
ATOM    516  O   THR A  73      -3.079  23.956  32.702  1.00 80.53      A    O  
ATOM    517  CB  THR A  73      -0.967  22.932  31.142  1.00 84.28      A    C  
ATOM    518  CG2 THR A  73       0.193  22.019  30.746  1.00 77.86      A    C  
ATOM    519  OG1 THR A  73      -1.136  23.882  30.122  1.00 77.38      A    O  
ATOM    520  N   GLY A  74      -4.629  22.678  31.710  1.00 84.31      A    N  
ATOM    521  CA  GLY A  74      -5.773  23.503  32.120  1.00 82.17      A    C  
ATOM    522  C   GLY A  74      -5.908  23.763  33.630  1.00 83.73      A    C  
ATOM    523  O   GLY A  74      -6.478  24.775  34.023  1.00 79.26      A    O  
ATOM    524  N   TRP A  75      -5.347  22.900  34.479  1.00 82.94      A    N  
ATOM    525  CA  TRP A  75      -5.336  23.096  35.935  1.00 82.35      A    C  
ATOM    526  C   TRP A  75      -4.213  24.032  36.425  1.00 83.83      A    C  
ATOM    527  O   TRP A  75      -4.255  24.484  37.570  1.00 80.43      A    O  
ATOM    528  CB  TRP A  75      -5.261  21.735  36.630  1.00 79.17      A    C  
ATOM    529  CG  TRP A  75      -3.915  21.078  36.602  1.00 77.22      A    C  
ATOM    530  CD1 TRP A  75      -3.385  20.428  35.559  1.00 69.55      A    C  
ATOM    531  CD2 TRP A  75      -2.937  21.007  37.689  1.00 73.81      A    C  
ATOM    532  CE2 TRP A  75      -1.836  20.253  37.211  1.00 71.46      A    C  
ATOM    533  CE3 TRP A  75      -2.902  21.464  39.014  1.00 67.53      A    C  
ATOM    534  NE1 TRP A  75      -2.124  19.932  35.912  1.00 67.58      A    N  
ATOM    535  CZ2 TRP A  75      -0.719  19.948  38.033  1.00 70.12      A    C  
ATOM    536  CZ3 TRP A  75      -1.799  21.170  39.835  1.00 66.92      A    C  
ATOM    537  CH2 TRP A  75      -0.723  20.423  39.347  1.00 67.12      A    C  
ATOM    538  N   LEU A  76      -3.235  24.333  35.581  1.00 81.92      A    N  
ATOM    539  CA  LEU A  76      -2.117  25.218  35.883  1.00 82.50      A    C  
ATOM    540  C   LEU A  76      -2.359  26.581  35.226  1.00 83.90      A    C  
ATOM    541  O   LEU A  76      -2.268  26.710  34.006  1.00 82.61      A    O  
ATOM    542  CB  LEU A  76      -0.805  24.586  35.392  1.00 80.90      A    C  
ATOM    543  CG  LEU A  76      -0.339  23.373  36.211  1.00 80.38      A    C  
ATOM    544  CD1 LEU A  76       0.856  22.715  35.513  1.00 75.98      A    C  
ATOM    545  CD2 LEU A  76       0.101  23.765  37.620  1.00 76.62      A    C  
ATOM    546  N   PRO A  77      -2.664  27.629  35.998  1.00 84.61      A    N  
ATOM    547  CA  PRO A  77      -2.918  28.946  35.436  1.00 83.21      A    C  
ATOM    548  C   PRO A  77      -1.628  29.600  34.926  1.00 83.59      A    C  
ATOM    549  O   PRO A  77      -0.576  29.511  35.548  1.00 78.34      A    O  
ATOM    550  CB  PRO A  77      -3.576  29.742  36.566  1.00 79.76      A    C  
ATOM    551  CG  PRO A  77      -2.992  29.111  37.835  1.00 78.26      A    C  
ATOM    552  CD  PRO A  77      -2.825  27.640  37.443  1.00 81.85      A    C  
ATOM    553  N   GLY A  78      -1.727  30.313  33.809  1.00 83.98      A    N  
ATOM    554  CA  GLY A  78      -0.615  31.108  33.286  1.00 83.68      A    C  
ATOM    555  C   GLY A  78       0.536  30.296  32.683  1.00 86.11      A    C  
ATOM    556  O   GLY A  78       1.653  30.797  32.588  1.00 82.25      A    O  
ATOM    557  N   VAL A  79       0.271  29.073  32.271  1.00 85.77      A    N  
ATOM    558  CA  VAL A  79       1.240  28.281  31.518  1.00 86.30      A    C  
ATOM    559  C   VAL A  79       1.496  28.942  30.160  1.00 87.21      A    C  
ATOM    560  O   VAL A  79       0.566  29.263  29.426  1.00 85.53      A    O  
ATOM    561  CB  VAL A  79       0.785  26.828  31.342  1.00 84.55      A    C  
ATOM    562  CG1 VAL A  79       1.716  26.024  30.439  1.00 76.89      A    C  
ATOM    563  CG2 VAL A  79       0.745  26.133  32.701  1.00 79.10      A    C  
ATOM    564  N   THR A  80       2.765  29.110  29.834  1.00 88.41      A    N  
ATOM    565  CA  THR A  80       3.204  29.601  28.531  1.00 88.40      A    C  
ATOM    566  C   THR A  80       3.863  28.473  27.753  1.00 88.91      A    C  
ATOM    567  O   THR A  80       4.584  27.657  28.314  1.00 86.65      A    O  
ATOM    568  CB  THR A  80       4.145  30.806  28.654  1.00 86.18      A    C  
ATOM    569  CG2 THR A  80       3.438  32.000  29.299  1.00 74.60      A    C  
ATOM    570  OG1 THR A  80       5.267  30.508  29.436  1.00 75.32      A    O  
ATOM    571  N   CYS A  81       3.625  28.436  26.446  1.00 88.88      A    N  
ATOM    572  CA  CYS A  81       4.284  27.504  25.544  1.00 89.09      A    C  
ATOM    573  C   CYS A  81       5.094  28.272  24.517  1.00 89.86      A    C  
ATOM    574  O   CYS A  81       4.607  29.220  23.905  1.00 86.62      A    O  
ATOM    575  CB  CYS A  81       3.260  26.587  24.886  1.00 86.83      A    C  
ATOM    576  SG  CYS A  81       4.031  25.309  23.850  1.00 83.51      A    S  
ATOM    577  N   SER A  82       6.326  27.855  24.304  1.00 88.37      A    N  
ATOM    578  CA  SER A  82       7.166  28.318  23.214  1.00 87.79      A    C  
ATOM    579  C   SER A  82       7.640  27.124  22.405  1.00 88.01      A    C  
ATOM    580  O   SER A  82       8.033  26.101  22.955  1.00 83.78      A    O  
ATOM    581  CB  SER A  82       8.334  29.161  23.739  1.00 84.29      A    C  
ATOM    582  OG  SER A  82       9.207  28.402  24.535  1.00 72.09      A    O  
ATOM    583  N   SER A  83       7.622  27.265  21.094  1.00 86.10      A    N  
ATOM    584  CA  SER A  83       8.215  26.298  20.179  1.00 84.77      A    C  
ATOM    585  C   SER A  83       9.411  26.928  19.486  1.00 85.45      A    C  
ATOM    586  O   SER A  83       9.363  28.088  19.076  1.00 82.07      A    O  
ATOM    587  CB  SER A  83       7.177  25.784  19.181  1.00 80.52      A    C  
ATOM    588  OG  SER A  83       6.601  26.858  18.474  1.00 71.20      A    O  
ATOM    589  N   THR A  84      10.492  26.167  19.364  1.00 82.45      A    N  
ATOM    590  CA  THR A  84      11.662  26.626  18.621  1.00 80.98      A    C  
ATOM    591  C   THR A  84      11.271  26.861  17.161  1.00 81.44      A    C  
ATOM    592  O   THR A  84      10.538  26.039  16.610  1.00 76.62      A    O  
ATOM    593  CB  THR A  84      12.807  25.604  18.698  1.00 75.96      A    C  
ATOM    594  CG2 THR A  84      14.144  26.162  18.219  1.00 63.64      A    C  
ATOM    595  OG1 THR A  84      13.006  25.224  20.034  1.00 66.11      A    O  
ATOM    596  N   PRO A  85      11.751  27.945  16.526  1.00 75.47      A    N  
ATOM    597  CA  PRO A  85      11.564  28.157  15.101  1.00 71.97      A    C  
ATOM    598  C   PRO A  85      11.990  26.928  14.308  1.00 73.73      A    C  
ATOM    599  O   PRO A  85      12.952  26.241  14.668  1.00 68.48      A    O  
ATOM    600  CB  PRO A  85      12.406  29.382  14.736  1.00 65.75      A    C  
ATOM    601  CG  PRO A  85      12.529  30.124  16.054  1.00 63.11      A    C  
ATOM    602  CD  PRO A  85      12.541  29.019  17.096  1.00 65.55      A    C  
ATOM    603  N   ALA A  86      11.287  26.681  13.206  1.00 72.58      A    N  
ATOM    604  CA  ALA A  86      11.566  25.576  12.304  1.00 70.01      A    C  
ATOM    605  C   ALA A  86      13.036  25.576  11.867  1.00 74.09      A    C  
ATOM    606  O   ALA A  86      13.495  26.502  11.205  1.00 68.40      A    O  
ATOM    607  CB  ALA A  86      10.626  25.733  11.106  1.00 63.24      A    C  
ATOM    608  N   GLY A  87      13.756  24.529  12.230  1.00 80.06      A    N  
ATOM    609  CA  GLY A  87      15.163  24.367  11.921  1.00 83.38      A    C  
ATOM    610  C   GLY A  87      15.543  22.899  11.818  1.00 87.75      A    C  
ATOM    611  O   GLY A  87      14.760  22.004  12.137  1.00 84.71      A    O  
ATOM    612  N   THR A  88      16.768  22.662  11.374  1.00 87.71      A    N  
ATOM    613  CA  THR A  88      17.335  21.317  11.331  1.00 89.45      A    C  
ATOM    614  C   THR A  88      17.739  20.840  12.728  1.00 90.28      A    C  
ATOM    615  O   THR A  88      18.022  21.642  13.621  1.00 87.36      A    O  
ATOM    616  CB  THR A  88      18.520  21.236  10.356  1.00 87.31      A    C  
ATOM    617  CG2 THR A  88      18.062  21.451   8.920  1.00 77.27      A    C  
ATOM    618  OG1 THR A  88      19.468  22.242  10.647  1.00 77.96      A    O  
ATOM    619  N   CYS A  89      17.771  19.541  12.918  1.00 91.26      A    N  
ATOM    620  CA  CYS A  89      18.254  18.947  14.154  1.00 91.56      A    C  
ATOM    621  C   CYS A  89      19.756  19.232  14.329  1.00 92.18      A    C  
ATOM    622  O   CYS A  89      20.522  19.133  13.382  1.00 89.77      A    O  
ATOM    623  CB  CYS A  89      17.972  17.441  14.141  1.00 90.63      A    C  
ATOM    624  SG  CYS A  89      16.209  17.022  14.055  1.00 88.63      A    S  
ATOM    625  N   SER A  90      20.158  19.515  15.545  1.00 91.87      A    N  
ATOM    626  CA  SER A  90      21.566  19.784  15.844  1.00 91.52      A    C  
ATOM    627  C   SER A  90      22.493  18.589  15.574  1.00 92.24      A    C  
ATOM    628  O   SER A  90      23.678  18.779  15.320  1.00 89.38      A    O  
ATOM    629  CB  SER A  90      21.705  20.197  17.313  1.00 89.94      A    C  
ATOM    630  OG  SER A  90      21.142  19.212  18.166  1.00 81.89      A    O  
ATOM    631  N   TYR A  91      21.948  17.386  15.633  1.00 91.68      A    N  
ATOM    632  CA  TYR A  91      22.676  16.134  15.431  1.00 91.50      A    C  
ATOM    633  C   TYR A  91      22.550  15.566  14.005  1.00 92.60      A    C  
ATOM    634  O   TYR A  91      23.334  14.704  13.629  1.00 90.96      A    O  
ATOM    635  CB  TYR A  91      22.190  15.120  16.469  1.00 90.73      A    C  
ATOM    636  CG  TYR A  91      20.702  14.838  16.421  1.00 91.92      A    C  
ATOM    637  CD1 TYR A  91      19.833  15.441  17.353  1.00 89.36      A    C  
ATOM    638  CD2 TYR A  91      20.165  13.980  15.443  1.00 89.92      A    C  
ATOM    639  CE1 TYR A  91      18.455  15.181  17.316  1.00 88.11      A    C  
ATOM    640  CE2 TYR A  91      18.790  13.717  15.391  1.00 88.45      A    C  
ATOM    641  CZ  TYR A  91      17.935  14.320  16.339  1.00 89.80      A    C  
ATOM    642  OH  TYR A  91      16.590  14.063  16.287  1.00 88.12      A    O  
ATOM    643  N   ASP A  92      21.567  16.024  13.229  1.00 90.86      A    N  
ATOM    644  CA  ASP A  92      21.344  15.567  11.854  1.00 90.62      A    C  
ATOM    645  C   ASP A  92      20.761  16.719  11.007  1.00 91.43      A    C  
ATOM    646  O   ASP A  92      19.574  17.017  11.081  1.00 89.62      A    O  
ATOM    647  CB  ASP A  92      20.422  14.331  11.840  1.00 88.73      A    C  
ATOM    648  CG  ASP A  92      20.283  13.702  10.447  1.00 87.79      A    C  
ATOM    649  OD1 ASP A  92      20.676  14.335   9.445  1.00 83.81      A    O  
ATOM    650  OD2 ASP A  92      19.784  12.557  10.362  1.00 83.41      A    O1-
ATOM    651  N   PRO A  93      21.588  17.360  10.166  1.00 91.77      A    N  
ATOM    652  CA  PRO A  93      21.144  18.482   9.339  1.00 91.41      A    C  
ATOM    653  C   PRO A  93      20.165  18.081   8.229  1.00 91.63      A    C  
ATOM    654  O   PRO A  93      19.574  18.949   7.601  1.00 88.95      A    O  
ATOM    655  CB  PRO A  93      22.435  19.082   8.771  1.00 90.19      A    C  
ATOM    656  CG  PRO A  93      23.381  17.873   8.699  1.00 88.33      A    C  
ATOM    657  CD  PRO A  93      22.995  17.074   9.939  1.00 91.23      A    C  
ATOM    658  N   SER A  94      19.982  16.787   7.978  1.00 91.51      A    N  
ATOM    659  CA  SER A  94      19.047  16.272   6.987  1.00 90.95      A    C  
ATOM    660  C   SER A  94      17.618  16.094   7.523  1.00 91.52      A    C  
ATOM    661  O   SER A  94      16.698  15.816   6.752  1.00 89.34      A    O  
ATOM    662  CB  SER A  94      19.570  14.960   6.394  1.00 89.80      A    C  
ATOM    663  OG  SER A  94      19.439  13.872   7.281  1.00 86.00      A    O  
ATOM    664  N   MET A  95      17.428  16.276   8.828  1.00 91.58      A    N  
ATOM    665  CA  MET A  95      16.147  16.134   9.515  1.00 91.97      A    C  
ATOM    666  C   MET A  95      15.736  17.453  10.164  1.00 92.47      A    C  
ATOM    667  O   MET A  95      16.583  18.277  10.518  1.00 91.27      A    O  
ATOM    668  CB  MET A  95      16.240  15.013  10.555  1.00 91.16      A    C  
ATOM    669  CG  MET A  95      16.613  13.654   9.942  1.00 89.21      A    C  
ATOM    670  SD  MET A  95      15.392  12.952   8.780  1.00 88.72      A    S  
ATOM    671  CE  MET A  95      14.182  12.302   9.958  1.00 80.02      A    C  
ATOM    672  N   TYR A  96      14.434  17.649  10.364  1.00 91.95      A    N  
ATOM    673  CA  TYR A  96      13.924  18.783  11.118  1.00 91.98      A    C  
ATOM    674  C   TYR A  96      13.670  18.402  12.576  1.00 92.42      A    C  
ATOM    675  O   TYR A  96      13.319  17.269  12.882  1.00 91.46      A    O  
ATOM    676  CB  TYR A  96      12.672  19.345  10.448  1.00 91.25      A    C  
ATOM    677  CG  TYR A  96      12.935  19.901   9.071  1.00 91.36      A    C  
ATOM    678  CD1 TYR A  96      13.666  21.094   8.912  1.00 87.81      A    C  
ATOM    679  CD2 TYR A  96      12.467  19.227   7.926  1.00 87.90      A    C  
ATOM    680  CE1 TYR A  96      13.913  21.613   7.632  1.00 86.54      A    C  
ATOM    681  CE2 TYR A  96      12.706  19.739   6.644  1.00 86.32      A    C  
ATOM    682  CZ  TYR A  96      13.432  20.937   6.496  1.00 87.52      A    C  
ATOM    683  OH  TYR A  96      13.661  21.442   5.245  1.00 85.53      A    O  
ATOM    684  N   CYS A  97      13.812  19.375  13.474  1.00 91.98      A    N  
ATOM    685  CA  CYS A  97      13.473  19.227  14.877  1.00 92.01      A    C  
ATOM    686  C   CYS A  97      12.598  20.383  15.348  1.00 92.31      A    C  
ATOM    687  O   CYS A  97      12.861  21.553  15.056  1.00 90.32      A    O  
ATOM    688  CB  CYS A  97      14.748  19.115  15.719  1.00 90.74      A    C  
ATOM    689  SG  CYS A  97      15.443  17.436  15.780  1.00 87.57      A    S  
ATOM    690  N   ILE A  98      11.569  20.061  16.124  1.00 92.34      A    N  
ATOM    691  CA  ILE A  98      10.752  21.027  16.850  1.00 92.25      A    C  
ATOM    692  C   ILE A  98      10.939  20.769  18.341  1.00 92.48      A    C  
ATOM    693  O   ILE A  98      10.637  19.685  18.827  1.00 91.65      A    O  
ATOM    694  CB  ILE A  98       9.279  20.971  16.410  1.00 91.33      A    C  
ATOM    695  CG1 ILE A  98       9.158  21.403  14.931  1.00 87.55      A    C  
ATOM    696  CG2 ILE A  98       8.409  21.869  17.314  1.00 87.42      A    C  
ATOM    697  CD1 ILE A  98       7.736  21.291  14.352  1.00 83.47      A    C  
ATOM    698  N   LYS A  99      11.416  21.782  19.067  1.00 92.77      A    N  
ATOM    699  CA  LYS A  99      11.493  21.758  20.522  1.00 93.17      A    C  
ATOM    700  C   LYS A  99      10.301  22.508  21.099  1.00 93.13      A    C  
ATOM    701  O   LYS A  99      10.149  23.702  20.846  1.00 91.69      A    O  
ATOM    702  CB  LYS A  99      12.839  22.316  20.989  1.00 92.50      A    C  
ATOM    703  CG  LYS A  99      12.985  22.244  22.511  1.00 90.44      A    C  
ATOM    704  CD  LYS A  99      14.381  22.714  22.945  1.00 88.05      A    C  
ATOM    705  CE  LYS A  99      14.495  22.595  24.461  1.00 80.87      A    C  
ATOM    706  NZ  LYS A  99      15.847  22.947  24.942  1.00 73.72      A    N1+
ATOM    707  N   VAL A 100       9.497  21.816  21.886  1.00 92.64      A    N  
ATOM    708  CA  VAL A 100       8.391  22.393  22.641  1.00 92.67      A    C  
ATOM    709  C   VAL A 100       8.868  22.641  24.068  1.00 93.13      A    C  
ATOM    710  O   VAL A 100       9.401  21.734  24.704  1.00 91.91      A    O  
ATOM    711  CB  VAL A 100       7.157  21.474  22.611  1.00 91.72      A    C  
ATOM    712  CG1 VAL A 100       5.969  22.123  23.312  1.00 86.15      A    C  
ATOM    713  CG2 VAL A 100       6.742  21.167  21.163  1.00 87.16      A    C  
ATOM    714  N   THR A 101       8.676  23.849  24.561  1.00 92.51      A    N  
ATOM    715  CA  THR A 101       8.989  24.232  25.941  1.00 92.44      A    C  
ATOM    716  C   THR A 101       7.736  24.782  26.590  1.00 92.85      A    C  
ATOM    717  O   THR A 101       7.213  25.813  26.170  1.00 91.15      A    O  
ATOM    718  CB  THR A 101      10.121  25.264  25.992  1.00 91.36      A    C  
ATOM    719  CG2 THR A 101      10.555  25.573  27.422  1.00 80.94      A    C  
ATOM    720  OG1 THR A 101      11.254  24.792  25.304  1.00 81.94      A    O  
ATOM    721  N   VAL A 102       7.259  24.107  27.632  1.00 92.81      A    N  
ATOM    722  CA  VAL A 102       6.104  24.512  28.431  1.00 92.84      A    C  
ATOM    723  C   VAL A 102       6.623  25.054  29.757  1.00 93.02      A    C  
ATOM    724  O   VAL A 102       7.363  24.366  30.449  1.00 91.35      A    O  
ATOM    725  CB  VAL A 102       5.130  23.347  28.640  1.00 91.54      A    C  
ATOM    726  CG1 VAL A 102       3.845  23.826  29.303  1.00 83.30      A    C  
ATOM    727  CG2 VAL A 102       4.732  22.696  27.309  1.00 83.16      A    C  
ATOM    728  N   THR A 103       6.262  26.279  30.089  1.00 92.02      A    N  
ATOM    729  CA  THR A 103       6.774  26.971  31.274  1.00 91.89      A    C  
ATOM    730  C   THR A 103       5.631  27.398  32.178  1.00 91.99      A    C  
ATOM    731  O   THR A 103       4.688  28.045  31.740  1.00 89.93      A    O  
ATOM    732  CB  THR A 103       7.638  28.179  30.886  1.00 90.30      A    C  
ATOM    733  CG2 THR A 103       8.327  28.815  32.080  1.00 76.97      A    C  
ATOM    734  OG1 THR A 103       8.646  27.791  29.985  1.00 78.13      A    O  
ATOM    735  N   TYR A 104       5.739  27.066  33.457  1.00 90.92      A    N  
ATOM    736  CA  TYR A 104       4.857  27.532  34.513  1.00 90.74      A    C  
ATOM    737  C   TYR A 104       5.607  28.502  35.427  1.00 90.83      A    C  
ATOM    738  O   TYR A 104       6.597  28.133  36.062  1.00 89.06      A    O  
ATOM    739  CB  TYR A 104       4.325  26.326  35.285  1.00 89.53      A    C  
ATOM    740  CG  TYR A 104       3.411  26.718  36.420  1.00 89.85      A    C  
ATOM    741  CD1 TYR A 104       3.841  26.647  37.766  1.00 86.10      A    C  
ATOM    742  CD2 TYR A 104       2.115  27.183  36.140  1.00 86.74      A    C  
ATOM    743  CE1 TYR A 104       2.993  27.013  38.806  1.00 85.51      A    C  
ATOM    744  CE2 TYR A 104       1.248  27.561  37.177  1.00 84.81      A    C  
ATOM    745  CZ  TYR A 104       1.691  27.467  38.506  1.00 86.03      A    C  
ATOM    746  OH  TYR A 104       0.844  27.817  39.517  1.00 84.48      A    O  
ATOM    747  N   ALA A 105       5.124  29.744  35.503  1.00 89.62      A    N  
ATOM    748  CA  ALA A 105       5.714  30.771  36.347  1.00 88.42      A    C  
ATOM    749  C   ALA A 105       5.293  30.562  37.808  1.00 88.48      A    C  
ATOM    750  O   ALA A 105       4.287  31.105  38.268  1.00 84.67      A    O  
ATOM    751  CB  ALA A 105       5.321  32.141  35.785  1.00 85.91      A    C  
ATOM    752  N   TYR A 106       6.061  29.768  38.551  1.00 86.36      A    N  
ATOM    753  CA  TYR A 106       5.745  29.436  39.941  1.00 85.65      A    C  
ATOM    754  C   TYR A 106       5.737  30.668  40.858  1.00 85.61      A    C  
ATOM    755  O   TYR A 106       4.887  30.786  41.735  1.00 83.53      A    O  
ATOM    756  CB  TYR A 106       6.740  28.377  40.441  1.00 83.74      A    C  
ATOM    757  CG  TYR A 106       6.338  27.788  41.761  1.00 83.84      A    C  
ATOM    758  CD1 TYR A 106       6.735  28.381  42.983  1.00 80.14      A    C  
ATOM    759  CD2 TYR A 106       5.502  26.648  41.802  1.00 80.08      A    C  
ATOM    760  CE1 TYR A 106       6.301  27.853  44.213  1.00 78.58      A    C  
ATOM    761  CE2 TYR A 106       5.075  26.118  43.023  1.00 77.64      A    C  
ATOM    762  CZ  TYR A 106       5.465  26.726  44.227  1.00 79.56      A    C  
ATOM    763  OH  TYR A 106       5.031  26.214  45.420  1.00 76.82      A    O  
ATOM    764  N   THR A 107       6.644  31.616  40.624  1.00 84.71      A    N  
ATOM    765  CA  THR A 107       6.769  32.842  41.427  1.00 83.12      A    C  
ATOM    766  C   THR A 107       5.537  33.734  41.354  1.00 83.21      A    C  
ATOM    767  O   THR A 107       5.180  34.362  42.346  1.00 79.37      A    O  
ATOM    768  CB  THR A 107       7.974  33.694  40.991  1.00 80.00      A    C  
ATOM    769  CG2 THR A 107       8.911  33.971  42.156  1.00 68.57      A    C  
ATOM    770  OG1 THR A 107       8.743  33.054  39.989  1.00 70.81      A    O  
ATOM    771  N   THR A 108       4.877  33.815  40.202  1.00 84.11      A    N  
ATOM    772  CA  THR A 108       3.665  34.634  40.013  1.00 83.21      A    C  
ATOM    773  C   THR A 108       2.403  33.883  40.411  1.00 83.19      A    C  
ATOM    774  O   THR A 108       1.475  34.492  40.928  1.00 78.58      A    O  
ATOM    775  CB  THR A 108       3.539  35.112  38.569  1.00 81.53      A    C  
ATOM    776  CG2 THR A 108       4.622  36.130  38.215  1.00 70.38      A    C  
ATOM    777  OG1 THR A 108       3.685  34.038  37.668  1.00 72.54      A    O  
ATOM    778  N   ASN A 109       2.368  32.578  40.220  1.00 82.74      A    N  
ATOM    779  CA  ASN A 109       1.220  31.723  40.519  1.00 82.25      A    C  
ATOM    780  C   ASN A 109       1.648  30.525  41.381  1.00 83.65      A    C  
ATOM    781  O   ASN A 109       1.698  29.398  40.896  1.00 79.21      A    O  
ATOM    782  CB  ASN A 109       0.566  31.291  39.196  1.00 78.35      A    C  
ATOM    783  CG  ASN A 109      -0.121  32.433  38.473  1.00 73.15      A    C  
ATOM    784  ND2 ASN A 109      -0.078  32.434  37.159  1.00 65.39      A    N  
ATOM    785  OD1 ASN A 109      -0.711  33.315  39.047  1.00 65.64      A    O  
ATOM    786  N   PRO A 110       1.980  30.750  42.661  1.00 82.12      A    N  
ATOM    787  CA  PRO A 110       2.366  29.653  43.537  1.00 80.71      A    C  
ATOM    788  C   PRO A 110       1.204  28.663  43.698  1.00 81.54      A    C  
ATOM    789  O   PRO A 110       0.043  29.058  43.836  1.00 77.53      A    O  
ATOM    790  CB  PRO A 110       2.785  30.310  44.849  1.00 76.80      A    C  
ATOM    791  CG  PRO A 110       2.001  31.628  44.862  1.00 74.48      A    C  
ATOM    792  CD  PRO A 110       1.933  32.003  43.388  1.00 78.12      A    C  
ATOM    793  N   LEU A 111       1.518  27.380  43.734  1.00 79.28      A    N  
ATOM    794  CA  LEU A 111       0.524  26.303  43.852  1.00 77.72      A    C  
ATOM    795  C   LEU A 111      -0.111  26.217  45.247  1.00 78.86      A    C  
ATOM    796  O   LEU A 111      -1.216  25.715  45.394  1.00 75.04      A    O  
ATOM    797  CB  LEU A 111       1.197  24.973  43.493  1.00 74.28      A    C  
ATOM    798  CG  LEU A 111       1.575  24.847  42.012  1.00 74.93      A    C  
ATOM    799  CD1 LEU A 111       2.541  23.683  41.818  1.00 72.04      A    C  
ATOM    800  CD2 LEU A 111       0.341  24.613  41.136  1.00 71.41      A    C  
ATOM    801  N   ILE A 112       0.598  26.710  46.258  1.00 79.55      A    N  
ATOM    802  CA  ILE A 112       0.099  26.875  47.627  1.00 79.34      A    C  
ATOM    803  C   ILE A 112       0.239  28.346  48.013  1.00 79.70      A    C  
ATOM    804  O   ILE A 112       1.219  29.003  47.663  1.00 77.21      A    O  
ATOM    805  CB  ILE A 112       0.831  25.929  48.592  1.00 74.92      A    C  
ATOM    806  CG1 ILE A 112       0.218  24.527  48.432  1.00 67.19      A    C  
ATOM    807  CG2 ILE A 112       0.745  26.378  50.054  1.00 65.76      A    C  
ATOM    808  CD1 ILE A 112       0.841  23.477  49.344  1.00 59.64      A    C  
ATOM    809  N   ALA A 113      -0.723  28.852  48.773  1.00 76.34      A    N  
ATOM    810  CA  ALA A 113      -0.632  30.179  49.352  1.00 75.85      A    C  
ATOM    811  C   ALA A 113       0.662  30.294  50.175  1.00 76.14      A    C  
ATOM    812  O   ALA A 113       0.878  29.484  51.081  1.00 72.15      A    O  
ATOM    813  CB  ALA A 113      -1.877  30.447  50.203  1.00 71.47      A    C  
ATOM    814  N   PRO A 114       1.536  31.272  49.882  1.00 74.97      A    N  
ATOM    815  CA  PRO A 114       2.773  31.435  50.615  1.00 73.68      A    C  
ATOM    816  C   PRO A 114       2.458  31.785  52.062  1.00 73.78      A    C  
ATOM    817  O   PRO A 114       1.874  32.824  52.365  1.00 69.94      A    O  
ATOM    818  CB  PRO A 114       3.552  32.527  49.877  1.00 69.86      A    C  
ATOM    819  CG  PRO A 114       2.468  33.332  49.156  1.00 66.87      A    C  
ATOM    820  CD  PRO A 114       1.401  32.289  48.847  1.00 68.83      A    C  
ATOM    821  N   LEU A 115       2.842  30.901  52.977  1.00 74.02      A    N  
ATOM    822  CA  LEU A 115       2.744  31.186  54.402  1.00 72.82      A    C  
ATOM    823  C   LEU A 115       3.849  32.162  54.793  1.00 73.38      A    C  
ATOM    824  O   LEU A 115       5.010  31.972  54.413  1.00 68.28      A    O  
ATOM    825  CB  LEU A 115       2.808  29.892  55.210  1.00 68.10      A    C  
ATOM    826  CG  LEU A 115       1.447  29.169  55.275  1.00 63.25      A    C  
ATOM    827  CD1 LEU A 115       1.650  27.734  55.740  1.00 60.03      A    C  
ATOM    828  CD2 LEU A 115       0.488  29.845  56.251  1.00 58.22      A    C  
ATOM    829  N   PRO A 116       3.525  33.198  55.576  1.00 72.78      A    N  
ATOM    830  CA  PRO A 116       4.530  34.100  56.091  1.00 71.59      A    C  
ATOM    831  C   PRO A 116       5.564  33.321  56.906  1.00 70.67      A    C  
ATOM    832  O   PRO A 116       5.225  32.366  57.608  1.00 65.62      A    O  
ATOM    833  CB  PRO A 116       3.762  35.144  56.917  1.00 68.51      A    C  
ATOM    834  CG  PRO A 116       2.465  34.432  57.300  1.00 67.14      A    C  
ATOM    835  CD  PRO A 116       2.212  33.506  56.122  1.00 69.65      A    C  
ATOM    836  N   LEU A 117       6.818  33.734  56.808  1.00 69.59      A    N  
ATOM    837  CA  LEU A 117       8.001  33.099  57.405  1.00 68.01      A    C  
ATOM    838  C   LEU A 117       8.364  31.728  56.808  1.00 68.66      A    C  
ATOM    839  O   LEU A 117       9.477  31.574  56.315  1.00 63.98      A    O  
ATOM    840  CB  LEU A 117       7.870  33.022  58.942  1.00 63.56      A    C  
ATOM    841  CG  LEU A 117       7.799  34.389  59.647  1.00 58.54      A    C  
ATOM    842  CD1 LEU A 117       7.054  34.279  60.967  1.00 54.34      A    C  
ATOM    843  CD2 LEU A 117       9.216  34.901  59.919  1.00 52.95      A    C  
ATOM    844  N   ILE A 118       7.457  30.769  56.824  1.00 68.92      A    N  
ATOM    845  CA  ILE A 118       7.754  29.400  56.380  1.00 67.20      A    C  
ATOM    846  C   ILE A 118       7.983  29.344  54.866  1.00 67.62      A    C  
ATOM    847  O   ILE A 118       8.941  28.732  54.409  1.00 63.12      A    O  
ATOM    848  CB  ILE A 118       6.631  28.438  56.829  1.00 62.84      A    C  
ATOM    849  CG1 ILE A 118       6.470  28.453  58.370  1.00 57.18      A    C  
ATOM    850  CG2 ILE A 118       6.930  27.021  56.340  1.00 55.36      A    C  
ATOM    851  CD1 ILE A 118       5.273  27.647  58.892  1.00 49.84      A    C  
ATOM    852  N   GLY A 119       7.140  30.028  54.086  1.00 65.41      A    N  
ATOM    853  CA  GLY A 119       7.247  30.057  52.623  1.00 62.97      A    C  
ATOM    854  C   GLY A 119       8.547  30.684  52.108  1.00 64.27      A    C  
ATOM    855  O   GLY A 119       9.025  30.318  51.042  1.00 61.15      A    O  
ATOM    856  N   MET A 120       9.157  31.602  52.851  1.00 68.05      A    N  
ATOM    857  CA  MET A 120      10.449  32.201  52.491  1.00 67.22      A    C  
ATOM    858  C   MET A 120      11.646  31.279  52.749  1.00 68.77      A    C  
ATOM    859  O   MET A 120      12.711  31.480  52.162  1.00 64.06      A    O  
ATOM    860  CB  MET A 120      10.661  33.512  53.255  1.00 60.73      A    C  
ATOM    861  CG  MET A 120       9.739  34.629  52.787  1.00 54.38      A    C  
ATOM    862  SD  MET A 120      10.138  36.217  53.578  1.00 48.73      A    S  
ATOM    863  CE  MET A 120       9.001  37.302  52.695  1.00 41.91      A    C  
ATOM    864  N   LEU A 121      11.493  30.304  53.625  1.00 71.93      A    N  
ATOM    865  CA  LEU A 121      12.553  29.365  53.993  1.00 71.56      A    C  
ATOM    866  C   LEU A 121      12.638  28.168  53.046  1.00 73.37      A    C  
ATOM    867  O   LEU A 121      13.670  27.495  53.011  1.00 69.41      A    O  
ATOM    868  CB  LEU A 121      12.335  28.909  55.443  1.00 66.37      A    C  
ATOM    869  CG  LEU A 121      12.660  29.980  56.495  1.00 59.87      A    C  
ATOM    870  CD1 LEU A 121      12.031  29.597  57.833  1.00 55.67      A    C  
ATOM    871  CD2 LEU A 121      14.162  30.123  56.699  1.00 53.64      A    C  
ATOM    872  N   LEU A 122      11.555  27.899  52.317  1.00 74.24      A    N  
ATOM    873  CA  LEU A 122      11.515  26.772  51.391  1.00 75.17      A    C  
ATOM    874  C   LEU A 122      12.151  27.152  50.052  1.00 77.35      A    C  
ATOM    875  O   LEU A 122      11.656  28.068  49.382  1.00 74.60      A    O  
ATOM    876  CB  LEU A 122      10.066  26.298  51.221  1.00 70.98      A    C  
ATOM    877  CG  LEU A 122       9.613  25.432  52.412  1.00 66.82      A    C  
ATOM    878  CD1 LEU A 122       8.094  25.359  52.449  1.00 63.55      A    C  
ATOM    879  CD2 LEU A 122      10.161  24.016  52.309  1.00 62.58      A    C  
ATOM    880  N   PRO A 123      13.208  26.454  49.609  1.00 78.38      A    N  
ATOM    881  CA  PRO A 123      13.770  26.655  48.285  1.00 79.65      A    C  
ATOM    882  C   PRO A 123      12.773  26.137  47.243  1.00 80.67      A    C  
ATOM    883  O   PRO A 123      12.627  24.932  47.049  1.00 77.63      A    O  
ATOM    884  CB  PRO A 123      15.104  25.914  48.290  1.00 76.12      A    C  
ATOM    885  CG  PRO A 123      14.892  24.790  49.315  1.00 73.32      A    C  
ATOM    886  CD  PRO A 123      13.918  25.406  50.324  1.00 76.28      A    C  
ATOM    887  N   VAL A 124      12.077  27.046  46.571  1.00 79.99      A    N  
ATOM    888  CA  VAL A 124      11.183  26.755  45.453  1.00 80.20      A    C  
ATOM    889  C   VAL A 124      11.755  27.322  44.158  1.00 80.66      A    C  
ATOM    890  O   VAL A 124      12.338  28.411  44.173  1.00 77.46      A    O  
ATOM    891  CB  VAL A 124       9.742  27.239  45.708  1.00 76.88      A    C  
ATOM    892  CG1 VAL A 124       9.086  26.412  46.824  1.00 69.41      A    C  
ATOM    893  CG2 VAL A 124       9.663  28.719  46.085  1.00 70.64      A    C  
ATOM    894  N   PRO A 125      11.611  26.635  43.036  1.00 82.99      A    N  
ATOM    895  CA  PRO A 125      12.059  27.154  41.751  1.00 82.74      A    C  
ATOM    896  C   PRO A 125      11.224  28.371  41.344  1.00 84.33      A    C  
ATOM    897  O   PRO A 125      10.031  28.455  41.619  1.00 81.57      A    O  
ATOM    898  CB  PRO A 125      11.925  25.983  40.775  1.00 79.15      A    C  
ATOM    899  CG  PRO A 125      10.783  25.158  41.370  1.00 76.09      A    C  
ATOM    900  CD  PRO A 125      10.961  25.347  42.872  1.00 78.51      A    C  
ATOM    901  N   SER A 126      11.835  29.307  40.615  1.00 84.17      A    N  
ATOM    902  CA  SER A 126      11.143  30.478  40.084  1.00 84.26      A    C  
ATOM    903  C   SER A 126      10.187  30.134  38.939  1.00 85.03      A    C  
ATOM    904  O   SER A 126       9.156  30.780  38.765  1.00 81.22      A    O  
ATOM    905  CB  SER A 126      12.167  31.508  39.603  1.00 81.83      A    C  
ATOM    906  OG  SER A 126      13.064  30.922  38.683  1.00 73.66      A    O  
ATOM    907  N   ALA A 127      10.528  29.116  38.187  1.00 88.18      A    N  
ATOM    908  CA  ALA A 127       9.715  28.573  37.116  1.00 88.34      A    C  
ATOM    909  C   ALA A 127       9.914  27.059  37.010  1.00 89.37      A    C  
ATOM    910  O   ALA A 127      10.996  26.544  37.265  1.00 86.52      A    O  
ATOM    911  CB  ALA A 127      10.076  29.279  35.804  1.00 85.67      A    C  
ATOM    912  N   LEU A 128       8.858  26.377  36.606  1.00 89.63      A    N  
ATOM    913  CA  LEU A 128       8.898  24.969  36.240  1.00 89.38      A    C  
ATOM    914  C   LEU A 128       8.829  24.867  34.721  1.00 90.33      A    C  
ATOM    915  O   LEU A 128       8.015  25.542  34.094  1.00 88.93      A    O  
ATOM    916  CB  LEU A 128       7.724  24.217  36.900  1.00 88.02      A    C  
ATOM    917  CG  LEU A 128       7.765  24.217  38.439  1.00 86.51      A    C  
ATOM    918  CD1 LEU A 128       6.433  23.701  38.989  1.00 80.98      A    C  
ATOM    919  CD2 LEU A 128       8.870  23.315  38.966  1.00 80.83      A    C  
ATOM    920  N   THR A 129       9.652  24.032  34.131  1.00 91.61      A    N  
ATOM    921  CA  THR A 129       9.708  23.863  32.678  1.00 91.05      A    C  
ATOM    922  C   THR A 129       9.645  22.396  32.292  1.00 91.02      A    C  
ATOM    923  O   THR A 129      10.371  21.569  32.841  1.00 87.94      A    O  
ATOM    924  CB  THR A 129      10.964  24.508  32.063  1.00 88.77      A    C  
ATOM    925  CG2 THR A 129      10.959  26.029  32.217  1.00 72.77      A    C  
ATOM    926  OG1 THR A 129      12.132  24.037  32.684  1.00 73.49      A    O  
ATOM    927  N   GLY A 130       8.786  22.086  31.329  1.00 91.79      A    N  
ATOM    928  CA  GLY A 130       8.789  20.820  30.616  1.00 90.94      A    C  
ATOM    929  C   GLY A 130       9.281  21.038  29.189  1.00 92.02      A    C  
ATOM    930  O   GLY A 130       8.856  21.993  28.534  1.00 90.42      A    O  
ATOM    931  N   THR A 131      10.174  20.193  28.700  1.00 91.75      A    N  
ATOM    932  CA  THR A 131      10.714  20.301  27.341  1.00 91.28      A    C  
ATOM    933  C   THR A 131      10.667  18.966  26.626  1.00 91.79      A    C  
ATOM    934  O   THR A 131      11.005  17.943  27.220  1.00 88.82      A    O  
ATOM    935  CB  THR A 131      12.157  20.832  27.309  1.00 88.78      A    C  
ATOM    936  CG2 THR A 131      12.267  22.241  27.878  1.00 74.74      A    C  
ATOM    937  OG1 THR A 131      13.026  20.011  28.050  1.00 74.80      A    O  
ATOM    938  N   ALA A 132      10.303  18.989  25.351  1.00 92.62      A    N  
ATOM    939  CA  ALA A 132      10.392  17.817  24.489  1.00 92.35      A    C  
ATOM    940  C   ALA A 132      10.823  18.253  23.081  1.00 93.02      A    C  
ATOM    941  O   ALA A 132      10.337  19.251  22.552  1.00 91.77      A    O  
ATOM    942  CB  ALA A 132       9.051  17.087  24.471  1.00 91.50      A    C  
ATOM    943  N   THR A 133      11.733  17.507  22.477  1.00 92.08      A    N  
ATOM    944  CA  THR A 133      12.206  17.740  21.107  1.00 92.02      A    C  
ATOM    945  C   THR A 133      11.833  16.550  20.239  1.00 92.52      A    C  
ATOM    946  O   THR A 133      12.289  15.442  20.497  1.00 91.13      A    O  
ATOM    947  CB  THR A 133      13.714  17.987  21.063  1.00 91.23      A    C  
ATOM    948  CG2 THR A 133      14.195  18.367  19.661  1.00 83.49      A    C  
ATOM    949  OG1 THR A 133      14.052  19.067  21.912  1.00 83.40      A    O  
ATOM    950  N   VAL A 134      11.039  16.799  19.203  1.00 92.55      A    N  
ATOM    951  CA  VAL A 134      10.630  15.781  18.240  1.00 92.05      A    C  
ATOM    952  C   VAL A 134      11.363  15.986  16.923  1.00 92.49      A    C  
ATOM    953  O   VAL A 134      11.470  17.109  16.421  1.00 91.90      A    O  
ATOM    954  CB  VAL A 134       9.099  15.757  18.086  1.00 91.13      A    C  
ATOM    955  CG1 VAL A 134       8.524  17.019  17.440  1.00 85.26      A    C  
ATOM    956  CG2 VAL A 134       8.646  14.524  17.294  1.00 86.07      A    C  
ATOM    957  N   GLN A 135      11.865  14.898  16.361  1.00 92.24      A    N  
ATOM    958  CA  GLN A 135      12.423  14.866  15.010  1.00 92.04      A    C  
ATOM    959  C   GLN A 135      11.303  14.665  13.988  1.00 92.30      A    C  
ATOM    960  O   GLN A 135      10.401  13.853  14.205  1.00 91.07      A    O  
ATOM    961  CB  GLN A 135      13.470  13.749  14.940  1.00 91.18      A    C  
ATOM    962  CG  GLN A 135      14.186  13.690  13.584  1.00 89.84      A    C  
ATOM    963  CD  GLN A 135      15.149  12.505  13.538  1.00 90.93      A    C  
ATOM    964  NE2 GLN A 135      14.885  11.524  12.714  1.00 83.54      A    N  
ATOM    965  OE1 GLN A 135      16.126  12.437  14.256  1.00 83.45      A    O  
ATOM    966  N   ILE A 136      11.387  15.354  12.848  1.00 91.19      A    N  
ATOM    967  CA  ILE A 136      10.438  15.242  11.739  1.00 90.83      A    C  
ATOM    968  C   ILE A 136      11.222  15.027  10.445  1.00 90.96      A    C  
ATOM    969  O   ILE A 136      12.092  15.822  10.093  1.00 89.81      A    O  
ATOM    970  CB  ILE A 136       9.522  16.479  11.659  1.00 89.75      A    C  
ATOM    971  CG1 ILE A 136       8.799  16.741  12.999  1.00 86.67      A    C  
ATOM    972  CG2 ILE A 136       8.501  16.297  10.520  1.00 86.35      A    C  
ATOM    973  CD1 ILE A 136       7.976  18.029  13.020  1.00 80.88      A    C  
ATOM    974  N   SER A 137      10.901  13.959   9.733  1.00 90.66      A    N  
ATOM    975  CA  SER A 137      11.504  13.694   8.428  1.00 90.36      A    C  
ATOM    976  C   SER A 137      10.961  14.673   7.378  1.00 90.68      A    C  
ATOM    977  O   SER A 137       9.747  14.864   7.311  1.00 89.35      A    O  
ATOM    978  CB  SER A 137      11.237  12.256   7.993  1.00 89.46      A    C  
ATOM    979  OG  SER A 137      11.921  12.007   6.784  1.00 84.93      A    O  
ATOM    980  N   PRO A 138      11.826  15.251   6.517  1.00 89.78      A    N  
ATOM    981  CA  PRO A 138      11.388  16.135   5.434  1.00 89.06      A    C  
ATOM    982  C   PRO A 138      10.347  15.506   4.506  1.00 89.17      A    C  
ATOM    983  O   PRO A 138       9.462  16.217   4.041  1.00 86.48      A    O  
ATOM    984  CB  PRO A 138      12.663  16.487   4.666  1.00 87.07      A    C  
ATOM    985  CG  PRO A 138      13.760  16.360   5.709  1.00 86.20      A    C  
ATOM    986  CD  PRO A 138      13.269  15.199   6.576  1.00 89.19      A    C  
ATOM    987  N   VAL A 139      10.399  14.198   4.284  1.00 87.78      A    N  
ATOM    988  CA  VAL A 139       9.441  13.468   3.429  1.00 86.79      A    C  
ATOM    989  C   VAL A 139       7.994  13.552   3.939  1.00 86.33      A    C  
ATOM    990  O   VAL A 139       7.058  13.434   3.156  1.00 83.17      A    O  
ATOM    991  CB  VAL A 139       9.898  12.005   3.272  1.00 85.68      A    C  
ATOM    992  CG1 VAL A 139       9.607  11.138   4.504  1.00 78.07      A    C  
ATOM    993  CG2 VAL A 139       9.266  11.341   2.044  1.00 80.38      A    C  
ATOM    994  N   ASN A 140       7.800  13.812   5.232  1.00 86.46      A    N  
ATOM    995  CA  ASN A 140       6.482  13.901   5.848  1.00 84.96      A    C  
ATOM    996  C   ASN A 140       5.977  15.342   6.004  1.00 82.96      A    C  
ATOM    997  O   ASN A 140       4.907  15.550   6.574  1.00 78.23      A    O  
ATOM    998  CB  ASN A 140       6.522  13.184   7.208  1.00 83.53      A    C  
ATOM    999  CG  ASN A 140       6.711  11.680   7.072  1.00 81.89      A    C  
ATOM   1000  ND2 ASN A 140       7.221  11.035   8.099  1.00 73.55      A    N  
ATOM   1001  OD1 ASN A 140       6.388  11.075   6.082  1.00 73.23      A    O  
ATOM   1002  N   ILE A 141       6.752  16.356   5.583  1.00 84.01      A    N  
ATOM   1003  CA  ILE A 141       6.402  17.763   5.846  1.00 81.91      A    C  
ATOM   1004  C   ILE A 141       5.343  18.300   4.894  1.00 78.57      A    C  
ATOM   1005  O   ILE A 141       4.369  18.878   5.365  1.00 71.46      A    O  
ATOM   1006  CB  ILE A 141       7.666  18.629   5.927  1.00 80.03      A    C  
ATOM   1007  CG1 ILE A 141       8.376  18.247   7.241  1.00 73.73      A    C  
ATOM   1008  CG2 ILE A 141       7.341  20.135   5.869  1.00 72.61      A    C  
ATOM   1009  CD1 ILE A 141       9.413  19.233   7.738  1.00 66.38      A    C  
ATOM   1010  N   ILE A 142       5.521  18.105   3.587  1.00 78.58      A    N  
ATOM   1011  CA  ILE A 142       4.602  18.550   2.530  1.00 74.95      A    C  
ATOM   1012  C   ILE A 142       4.143  17.355   1.725  1.00 66.86      A    C  
ATOM   1013  O   ILE A 142       5.001  16.511   1.401  1.00 57.71      A    O  
ATOM   1014  CB  ILE A 142       5.232  19.651   1.646  1.00 68.46      A    C  
ATOM   1015  CG1 ILE A 142       5.551  20.890   2.496  1.00 62.53      A    C  
ATOM   1016  CG2 ILE A 142       4.283  20.032   0.496  1.00 60.24      A    C  
ATOM   1017  CD1 ILE A 142       6.216  22.024   1.715  1.00 53.89      A    C  
ATOM   1018  OXT ILE A 142       2.906  17.276   1.467  1.00 55.20      A    O1-
TER   
ATOM   1019  N   GLY B   1      10.142  10.539  78.975  1.00 54.86      B    N  
ATOM   1020  CA  GLY B   1       9.123   9.494  78.757  1.00 61.69      B    C  
ATOM   1021  C   GLY B   1       8.201   9.909  77.623  1.00 64.85      B    C  
ATOM   1022  O   GLY B   1       8.434   9.504  76.490  1.00 59.49      B    O  
ATOM   1023  N   SER B   2       7.227  10.793  77.916  1.00 67.13      B    N  
ATOM   1024  CA  SER B   2       6.260  11.283  76.918  1.00 69.58      B    C  
ATOM   1025  C   SER B   2       6.916  11.974  75.721  1.00 70.25      B    C  
ATOM   1026  O   SER B   2       6.552  11.690  74.583  1.00 67.20      B    O  
ATOM   1027  CB  SER B   2       5.271  12.250  77.574  1.00 64.89      B    C  
ATOM   1028  OG  SER B   2       5.971  13.267  78.271  1.00 58.42      B    O  
ATOM   1029  N   PHE B   3       7.922  12.814  75.950  1.00 74.09      B    N  
ATOM   1030  CA  PHE B   3       8.674  13.484  74.891  1.00 74.22      B    C  
ATOM   1031  C   PHE B   3       9.368  12.488  73.952  1.00 75.62      B    C  
ATOM   1032  O   PHE B   3       9.291  12.633  72.739  1.00 72.69      B    O  
ATOM   1033  CB  PHE B   3       9.712  14.423  75.515  1.00 69.27      B    C  
ATOM   1034  CG  PHE B   3      10.474  15.234  74.492  1.00 64.22      B    C  
ATOM   1035  CD1 PHE B   3      11.758  14.843  74.081  1.00 61.40      B    C  
ATOM   1036  CD2 PHE B   3       9.883  16.376  73.927  1.00 58.67      B    C  
ATOM   1037  CE1 PHE B   3      12.450  15.599  73.116  1.00 53.69      B    C  
ATOM   1038  CE2 PHE B   3      10.565  17.128  72.964  1.00 54.24      B    C  
ATOM   1039  CZ  PHE B   3      11.848  16.741  72.557  1.00 51.72      B    C  
ATOM   1040  N   ALA B   4       9.976  11.464  74.482  1.00 75.00      B    N  
ATOM   1041  CA  ALA B   4      10.639  10.447  73.670  1.00 76.21      B    C  
ATOM   1042  C   ALA B   4       9.644   9.670  72.786  1.00 76.82      B    C  
ATOM   1043  O   ALA B   4       9.952   9.379  71.636  1.00 75.01      B    O  
ATOM   1044  CB  ALA B   4      11.411   9.497  74.591  1.00 73.64      B    C  
ATOM   1045  N   VAL B   5       8.444   9.392  73.277  1.00 78.23      B    N  
ATOM   1046  CA  VAL B   5       7.374   8.746  72.509  1.00 79.12      B    C  
ATOM   1047  C   VAL B   5       6.851   9.685  71.423  1.00 78.80      B    C  
ATOM   1048  O   VAL B   5       6.729   9.270  70.277  1.00 77.30      B    O  
ATOM   1049  CB  VAL B   5       6.236   8.264  73.421  1.00 76.97      B    C  
ATOM   1050  CG1 VAL B   5       5.090   7.640  72.624  1.00 68.54      B    C  
ATOM   1051  CG2 VAL B   5       6.736   7.202  74.407  1.00 69.64      B    C  
ATOM   1052  N   MET B   6       6.602  10.972  71.763  1.00 76.71      B    N  
ATOM   1053  CA  MET B   6       6.191  11.965  70.764  1.00 75.86      B    C  
ATOM   1054  C   MET B   6       7.263  12.173  69.696  1.00 77.04      B    C  
ATOM   1055  O   MET B   6       6.931  12.202  68.515  1.00 76.55      B    O  
ATOM   1056  CB  MET B   6       5.860  13.302  71.425  1.00 71.63      B    C  
ATOM   1057  CG  MET B   6       4.433  13.330  71.969  1.00 64.42      B    C  
ATOM   1058  SD  MET B   6       3.973  14.973  72.559  1.00 59.52      B    S  
ATOM   1059  CE  MET B   6       2.210  14.719  72.829  1.00 52.73      B    C  
ATOM   1060  N   ALA B   7       8.526  12.264  70.071  1.00 77.10      B    N  
ATOM   1061  CA  ALA B   7       9.639  12.385  69.135  1.00 77.04      B    C  
ATOM   1062  C   ALA B   7       9.744  11.161  68.211  1.00 78.92      B    C  
ATOM   1063  O   ALA B   7       9.947  11.316  67.012  1.00 77.91      B    O  
ATOM   1064  CB  ALA B   7      10.934  12.601  69.926  1.00 73.68      B    C  
ATOM   1065  N   ALA B   8       9.538   9.970  68.749  1.00 78.80      B    N  
ATOM   1066  CA  ALA B   8       9.527   8.746  67.947  1.00 79.81      B    C  
ATOM   1067  C   ALA B   8       8.358   8.721  66.951  1.00 80.79      B    C  
ATOM   1068  O   ALA B   8       8.570   8.434  65.774  1.00 80.54      B    O  
ATOM   1069  CB  ALA B   8       9.500   7.536  68.885  1.00 78.40      B    C  
ATOM   1070  N   VAL B   9       7.151   9.093  67.382  1.00 79.94      B    N  
ATOM   1071  CA  VAL B   9       5.977   9.192  66.496  1.00 79.52      B    C  
ATOM   1072  C   VAL B   9       6.211  10.247  65.414  1.00 79.88      B    C  
ATOM   1073  O   VAL B   9       5.950   9.985  64.239  1.00 79.44      B    O  
ATOM   1074  CB  VAL B   9       4.698   9.495  67.296  1.00 78.06      B    C  
ATOM   1075  CG1 VAL B   9       3.497   9.795  66.403  1.00 70.74      B    C  
ATOM   1076  CG2 VAL B   9       4.316   8.301  68.173  1.00 71.20      B    C  
ATOM   1077  N   PHE B  10       6.758  11.410  65.795  1.00 78.23      B    N  
ATOM   1078  CA  PHE B  10       7.069  12.477  64.853  1.00 77.09      B    C  
ATOM   1079  C   PHE B  10       8.113  12.049  63.809  1.00 78.51      B    C  
ATOM   1080  O   PHE B  10       7.916  12.282  62.620  1.00 77.29      B    O  
ATOM   1081  CB  PHE B  10       7.529  13.704  65.641  1.00 72.92      B    C  
ATOM   1082  CG  PHE B  10       7.655  14.940  64.791  1.00 65.55      B    C  
ATOM   1083  CD1 PHE B  10       8.915  15.482  64.509  1.00 59.84      B    C  
ATOM   1084  CD2 PHE B  10       6.499  15.554  64.294  1.00 57.58      B    C  
ATOM   1085  CE1 PHE B  10       9.011  16.654  63.738  1.00 51.84      B    C  
ATOM   1086  CE2 PHE B  10       6.596  16.717  63.521  1.00 51.30      B    C  
ATOM   1087  CZ  PHE B  10       7.848  17.274  63.243  1.00 50.17      B    C  
ATOM   1088  N   LEU B  11       9.156  11.369  64.225  1.00 78.29      B    N  
ATOM   1089  CA  LEU B  11      10.154  10.801  63.318  1.00 78.13      B    C  
ATOM   1090  C   LEU B  11       9.546   9.781  62.347  1.00 79.57      B    C  
ATOM   1091  O   LEU B  11       9.878   9.805  61.170  1.00 79.30      B    O  
ATOM   1092  CB  LEU B  11      11.279  10.148  64.130  1.00 75.91      B    C  
ATOM   1093  CG  LEU B  11      12.358  11.148  64.597  1.00 68.70      B    C  
ATOM   1094  CD1 LEU B  11      13.190  10.520  65.713  1.00 62.32      B    C  
ATOM   1095  CD2 LEU B  11      13.287  11.527  63.457  1.00 62.57      B    C  
ATOM   1096  N   VAL B  12       8.646   8.928  62.802  1.00 80.97      B    N  
ATOM   1097  CA  VAL B  12       7.948   7.958  61.943  1.00 81.17      B    C  
ATOM   1098  C   VAL B  12       7.059   8.670  60.921  1.00 80.83      B    C  
ATOM   1099  O   VAL B  12       7.075   8.302  59.744  1.00 80.97      B    O  
ATOM   1100  CB  VAL B  12       7.134   6.953  62.784  1.00 80.79      B    C  
ATOM   1101  CG1 VAL B  12       6.231   6.066  61.932  1.00 72.89      B    C  
ATOM   1102  CG2 VAL B  12       8.068   6.025  63.560  1.00 73.51      B    C  
ATOM   1103  N   VAL B  13       6.333   9.713  61.333  1.00 80.22      B    N  
ATOM   1104  CA  VAL B  13       5.495  10.512  60.423  1.00 78.72      B    C  
ATOM   1105  C   VAL B  13       6.362  11.231  59.383  1.00 78.82      B    C  
ATOM   1106  O   VAL B  13       6.053  11.162  58.194  1.00 78.72      B    O  
ATOM   1107  CB  VAL B  13       4.611  11.493  61.204  1.00 76.89      B    C  
ATOM   1108  CG1 VAL B  13       3.864  12.458  60.285  1.00 69.91      B    C  
ATOM   1109  CG2 VAL B  13       3.544  10.738  62.003  1.00 70.27      B    C  
ATOM   1110  N   ILE B  14       7.446  11.856  59.793  1.00 79.68      B    N  
ATOM   1111  CA  ILE B  14       8.404  12.494  58.873  1.00 78.49      B    C  
ATOM   1112  C   ILE B  14       8.977  11.464  57.893  1.00 78.92      B    C  
ATOM   1113  O   ILE B  14       9.023  11.727  56.694  1.00 78.46      B    O  
ATOM   1114  CB  ILE B  14       9.511  13.219  59.664  1.00 75.58      B    C  
ATOM   1115  CG1 ILE B  14       8.938  14.498  60.297  1.00 69.28      B    C  
ATOM   1116  CG2 ILE B  14      10.713  13.566  58.777  1.00 65.92      B    C  
ATOM   1117  CD1 ILE B  14       9.919  15.223  61.232  1.00 60.92      B    C  
ATOM   1118  N   ALA B  15       9.370  10.301  58.358  1.00 79.55      B    N  
ATOM   1119  CA  ALA B  15       9.896   9.245  57.494  1.00 78.42      B    C  
ATOM   1120  C   ALA B  15       8.847   8.757  56.479  1.00 78.49      B    C  
ATOM   1121  O   ALA B  15       9.175   8.594  55.305  1.00 76.72      B    O  
ATOM   1122  CB  ALA B  15      10.406   8.103  58.375  1.00 76.12      B    C  
ATOM   1123  N   ALA B  16       7.592   8.598  56.906  1.00 78.97      B    N  
ATOM   1124  CA  ALA B  16       6.502   8.225  56.005  1.00 77.48      B    C  
ATOM   1125  C   ALA B  16       6.242   9.300  54.938  1.00 77.54      B    C  
ATOM   1126  O   ALA B  16       6.113   8.998  53.751  1.00 76.47      B    O  
ATOM   1127  CB  ALA B  16       5.243   7.958  56.841  1.00 75.74      B    C  
ATOM   1128  N   ILE B  17       6.231  10.553  55.346  1.00 76.25      B    N  
ATOM   1129  CA  ILE B  17       6.072  11.715  54.482  1.00 74.74      B    C  
ATOM   1130  C   ILE B  17       7.192  11.800  53.429  1.00 75.53      B    C  
ATOM   1131  O   ILE B  17       6.932  11.988  52.244  1.00 75.24      B    O  
ATOM   1132  CB  ILE B  17       6.025  12.936  55.412  1.00 71.77      B    C  
ATOM   1133  CG1 ILE B  17       4.602  13.121  56.018  1.00 65.02      B    C  
ATOM   1134  CG2 ILE B  17       6.471  14.174  54.681  1.00 62.57      B    C  
ATOM   1135  CD1 ILE B  17       4.535  14.212  57.088  1.00 57.68      B    C  
ATOM   1136  N   PHE B  18       8.447  11.634  53.860  1.00 77.96      B    N  
ATOM   1137  CA  PHE B  18       9.585  11.588  52.956  1.00 76.99      B    C  
ATOM   1138  C   PHE B  18       9.536  10.384  52.016  1.00 78.28      B    C  
ATOM   1139  O   PHE B  18       9.880  10.525  50.845  1.00 75.64      B    O  
ATOM   1140  CB  PHE B  18      10.872  11.611  53.773  1.00 72.97      B    C  
ATOM   1141  CG  PHE B  18      11.270  12.970  54.295  1.00 68.46      B    C  
ATOM   1142  CD1 PHE B  18      11.235  14.097  53.449  1.00 63.62      B    C  
ATOM   1143  CD2 PHE B  18      11.763  13.116  55.603  1.00 61.09      B    C  
ATOM   1144  CE1 PHE B  18      11.709  15.344  53.898  1.00 56.58      B    C  
ATOM   1145  CE2 PHE B  18      12.232  14.360  56.054  1.00 56.52      B    C  
ATOM   1146  CZ  PHE B  18      12.210  15.468  55.199  1.00 55.62      B    C  
ATOM   1147  N   GLY B  19       9.023   9.264  52.466  1.00 76.69      B    N  
ATOM   1148  CA  GLY B  19       8.751   8.107  51.616  1.00 75.14      B    C  
ATOM   1149  C   GLY B  19       7.766   8.431  50.489  1.00 76.59      B    C  
ATOM   1150  O   GLY B  19       7.996   8.048  49.347  1.00 75.49      B    O  
ATOM   1151  N   VAL B  20       6.715   9.203  50.766  1.00 77.40      B    N  
ATOM   1152  CA  VAL B  20       5.755   9.642  49.735  1.00 77.27      B    C  
ATOM   1153  C   VAL B  20       6.421  10.561  48.702  1.00 78.09      B    C  
ATOM   1154  O   VAL B  20       6.187  10.405  47.505  1.00 76.66      B    O  
ATOM   1155  CB  VAL B  20       4.526  10.319  50.370  1.00 74.47      B    C  
ATOM   1156  CG1 VAL B  20       3.568  10.908  49.326  1.00 65.56      B    C  
ATOM   1157  CG2 VAL B  20       3.715   9.315  51.199  1.00 67.31      B    C  
ATOM   1158  N   LEU B  21       7.259  11.499  49.136  1.00 78.38      B    N  
ATOM   1159  CA  LEU B  21       8.014  12.365  48.225  1.00 78.56      B    C  
ATOM   1160  C   LEU B  21       8.990  11.575  47.352  1.00 79.93      B    C  
ATOM   1161  O   LEU B  21       9.107  11.866  46.162  1.00 78.28      B    O  
ATOM   1162  CB  LEU B  21       8.781  13.429  49.016  1.00 76.11      B    C  
ATOM   1163  CG  LEU B  21       7.911  14.589  49.526  1.00 71.55      B    C  
ATOM   1164  CD1 LEU B  21       8.756  15.482  50.426  1.00 67.90      B    C  
ATOM   1165  CD2 LEU B  21       7.381  15.439  48.379  1.00 67.15      B    C  
ATOM   1166  N   ASP B  22       9.636  10.589  47.914  1.00 81.28      B    N  
ATOM   1167  CA  ASP B  22      10.583   9.751  47.187  1.00 79.70      B    C  
ATOM   1168  C   ASP B  22       9.884   8.892  46.118  1.00 80.96      B    C  
ATOM   1169  O   ASP B  22      10.344   8.795  44.981  1.00 78.72      B    O  
ATOM   1170  CB  ASP B  22      11.331   8.891  48.209  1.00 76.31      B    C  
ATOM   1171  CG  ASP B  22      12.602   8.293  47.626  1.00 71.78      B    C  
ATOM   1172  OD1 ASP B  22      13.304   8.999  46.879  1.00 66.35      B    O  
ATOM   1173  OD2 ASP B  22      12.902   7.135  47.972  1.00 64.25      B    O1-
ATOM   1174  N   VAL B  23       8.694   8.374  46.412  1.00 80.32      B    N  
ATOM   1175  CA  VAL B  23       7.819   7.720  45.428  1.00 80.67      B    C  
ATOM   1176  C   VAL B  23       7.407   8.707  44.330  1.00 81.19      B    C  
ATOM   1177  O   VAL B  23       7.491   8.375  43.147  1.00 79.62      B    O  
ATOM   1178  CB  VAL B  23       6.589   7.100  46.116  1.00 78.57      B    C  
ATOM   1179  CG1 VAL B  23       5.553   6.584  45.112  1.00 71.35      B    C  
ATOM   1180  CG2 VAL B  23       6.999   5.911  46.987  1.00 72.87      B    C  
ATOM   1181  N   GLY B  24       7.022   9.935  44.692  1.00 81.16      B    N  
ATOM   1182  CA  GLY B  24       6.686  10.986  43.735  1.00 80.31      B    C  
ATOM   1183  C   GLY B  24       7.845  11.327  42.786  1.00 82.29      B    C  
ATOM   1184  O   GLY B  24       7.644  11.403  41.571  1.00 80.86      B    O  
ATOM   1185  N   ASN B  25       9.051  11.449  43.314  1.00 82.94      B    N  
ATOM   1186  CA  ASN B  25      10.255  11.666  42.517  1.00 82.97      B    C  
ATOM   1187  C   ASN B  25      10.553  10.483  41.581  1.00 84.78      B    C  
ATOM   1188  O   ASN B  25      10.862  10.683  40.413  1.00 83.93      B    O  
ATOM   1189  CB  ASN B  25      11.440  11.945  43.448  1.00 80.63      B    C  
ATOM   1190  CG  ASN B  25      12.685  12.306  42.660  1.00 75.86      B    C  
ATOM   1191  ND2 ASN B  25      13.803  11.681  42.952  1.00 66.87      B    N  
ATOM   1192  OD1 ASN B  25      12.663  13.131  41.767  1.00 69.49      B    O  
ATOM   1193  N   THR B  26      10.376   9.266  42.067  1.00 82.75      B    N  
ATOM   1194  CA  THR B  26      10.552   8.062  41.238  1.00 83.45      B    C  
ATOM   1195  C   THR B  26       9.561   8.048  40.065  1.00 84.55      B    C  
ATOM   1196  O   THR B  26       9.950   7.760  38.934  1.00 83.58      B    O  
ATOM   1197  CB  THR B  26      10.399   6.790  42.083  1.00 81.46      B    C  
ATOM   1198  CG2 THR B  26      10.704   5.530  41.279  1.00 71.40      B    C  
ATOM   1199  OG1 THR B  26      11.309   6.806  43.160  1.00 72.23      B    O  
ATOM   1200  N   TYR B  27       8.303   8.428  40.297  1.00 85.38      B    N  
ATOM   1201  CA  TYR B  27       7.311   8.579  39.228  1.00 84.91      B    C  
ATOM   1202  C   TYR B  27       7.659   9.705  38.245  1.00 86.58      B    C  
ATOM   1203  O   TYR B  27       7.464   9.524  37.048  1.00 86.01      B    O  
ATOM   1204  CB  TYR B  27       5.919   8.800  39.812  1.00 82.62      B    C  
ATOM   1205  CG  TYR B  27       5.186   7.523  40.134  1.00 75.80      B    C  
ATOM   1206  CD1 TYR B  27       4.721   6.691  39.092  1.00 69.72      B    C  
ATOM   1207  CD2 TYR B  27       4.943   7.147  41.469  1.00 66.91      B    C  
ATOM   1208  CE1 TYR B  27       4.035   5.502  39.372  1.00 61.30      B    C  
ATOM   1209  CE2 TYR B  27       4.261   5.954  41.757  1.00 60.71      B    C  
ATOM   1210  CZ  TYR B  27       3.805   5.131  40.709  1.00 60.17      B    C  
ATOM   1211  OH  TYR B  27       3.139   3.966  40.990  1.00 56.62      B    O  
ATOM   1212  N   LEU B  28       8.192  10.826  38.721  1.00 84.92      B    N  
ATOM   1213  CA  LEU B  28       8.674  11.911  37.872  1.00 85.62      B    C  
ATOM   1214  C   LEU B  28       9.799  11.429  36.951  1.00 87.01      B    C  
ATOM   1215  O   LEU B  28       9.722  11.633  35.740  1.00 86.25      B    O  
ATOM   1216  CB  LEU B  28       9.113  13.095  38.755  1.00 84.15      B    C  
ATOM   1217  CG  LEU B  28       9.674  14.290  37.954  1.00 79.46      B    C  
ATOM   1218  CD1 LEU B  28       8.609  14.927  37.061  1.00 74.14      B    C  
ATOM   1219  CD2 LEU B  28      10.196  15.355  38.914  1.00 73.50      B    C  
ATOM   1220  N   GLN B  29      10.777  10.733  37.492  1.00 86.50      B    N  
ATOM   1221  CA  GLN B  29      11.875  10.174  36.709  1.00 86.81      B    C  
ATOM   1222  C   GLN B  29      11.391   9.137  35.695  1.00 88.27      B    C  
ATOM   1223  O   GLN B  29      11.877   9.097  34.566  1.00 87.14      B    O  
ATOM   1224  CB  GLN B  29      12.916   9.537  37.647  1.00 85.87      B    C  
ATOM   1225  CG  GLN B  29      13.639  10.565  38.531  1.00 81.84      B    C  
ATOM   1226  CD  GLN B  29      14.440  11.596  37.739  1.00 80.48      B    C  
ATOM   1227  NE2 GLN B  29      14.633  12.773  38.281  1.00 69.08      B    N  
ATOM   1228  OE1 GLN B  29      14.905  11.352  36.637  1.00 71.51      B    O  
ATOM   1229  N   ARG B  30      10.381   8.342  36.043  1.00 87.18      B    N  
ATOM   1230  CA  ARG B  30       9.771   7.398  35.107  1.00 87.41      B    C  
ATOM   1231  C   ARG B  30       9.052   8.111  33.956  1.00 88.42      B    C  
ATOM   1232  O   ARG B  30       9.142   7.650  32.824  1.00 87.05      B    O  
ATOM   1233  CB  ARG B  30       8.838   6.454  35.874  1.00 85.70      B    C  
ATOM   1234  CG  ARG B  30       8.373   5.299  34.983  1.00 76.29      B    C  
ATOM   1235  CD  ARG B  30       7.507   4.328  35.781  1.00 72.86      B    C  
ATOM   1236  NE  ARG B  30       7.088   3.190  34.952  1.00 65.65      B    N  
ATOM   1237  CZ  ARG B  30       6.313   2.187  35.319  1.00 59.88      B    C  
ATOM   1238  NH1 ARG B  30       5.819   2.114  36.530  1.00 54.64      B    N1+
ATOM   1239  NH2 ARG B  30       6.025   1.236  34.483  1.00 53.53      B    N  
ATOM   1240  N   ARG B  31       8.356   9.227  34.238  1.00 88.43      B    N  
ATOM   1241  CA  ARG B  31       7.723  10.067  33.208  1.00 88.07      B    C  
ATOM   1242  C   ARG B  31       8.754  10.705  32.280  1.00 89.59      B    C  
ATOM   1243  O   ARG B  31       8.566  10.672  31.067  1.00 88.40      B    O  
ATOM   1244  CB  ARG B  31       6.855  11.149  33.877  1.00 86.08      B    C  
ATOM   1245  CG  ARG B  31       5.477  10.654  34.322  1.00 76.90      B    C  
ATOM   1246  CD  ARG B  31       4.521  10.523  33.142  1.00 73.20      B    C  
ATOM   1247  NE  ARG B  31       3.143  10.235  33.610  1.00 67.21      B    N  
ATOM   1248  CZ  ARG B  31       2.070  10.127  32.844  1.00 60.85      B    C  
ATOM   1249  NH1 ARG B  31       2.133  10.244  31.542  1.00 55.55      B    N1+
ATOM   1250  NH2 ARG B  31       0.904   9.909  33.378  1.00 56.26      B    N  
ATOM   1251  N   ASP B  32       9.825  11.223  32.829  1.00 88.94      B    N  
ATOM   1252  CA  ASP B  32      10.926  11.815  32.070  1.00 88.88      B    C  
ATOM   1253  C   ASP B  32      11.604  10.771  31.158  1.00 90.75      B    C  
ATOM   1254  O   ASP B  32      11.775  10.997  29.959  1.00 89.83      B    O  
ATOM   1255  CB  ASP B  32      11.915  12.438  33.068  1.00 87.28      B    C  
ATOM   1256  CG  ASP B  32      13.008  13.241  32.373  1.00 78.92      B    C  
ATOM   1257  OD1 ASP B  32      12.642  14.146  31.594  1.00 72.82      B    O  
ATOM   1258  OD2 ASP B  32      14.195  12.960  32.650  1.00 70.52      B    O1-
ATOM   1259  N   LEU B  33      11.872   9.590  31.679  1.00 89.67      B    N  
ATOM   1260  CA  LEU B  33      12.395   8.483  30.871  1.00 90.52      B    C  
ATOM   1261  C   LEU B  33      11.414   8.025  29.792  1.00 91.73      B    C  
ATOM   1262  O   LEU B  33      11.853   7.703  28.688  1.00 90.35      B    O  
ATOM   1263  CB  LEU B  33      12.731   7.294  31.781  1.00 89.87      B    C  
ATOM   1264  CG  LEU B  33      14.024   7.475  32.580  1.00 87.58      B    C  
ATOM   1265  CD1 LEU B  33      14.120   6.312  33.568  1.00 83.10      B    C  
ATOM   1266  CD2 LEU B  33      15.255   7.427  31.690  1.00 82.03      B    C  
ATOM   1267  N   GLN B  34      10.118   8.012  30.075  1.00 91.09      B    N  
ATOM   1268  CA  GLN B  34       9.107   7.670  29.074  1.00 90.95      B    C  
ATOM   1269  C   GLN B  34       9.093   8.694  27.938  1.00 91.94      B    C  
ATOM   1270  O   GLN B  34       9.033   8.303  26.776  1.00 91.05      B    O  
ATOM   1271  CB  GLN B  34       7.727   7.540  29.735  1.00 90.42      B    C  
ATOM   1272  CG  GLN B  34       6.681   6.945  28.781  1.00 86.57      B    C  
ATOM   1273  CD  GLN B  34       7.009   5.500  28.391  1.00 86.05      B    C  
ATOM   1274  NE2 GLN B  34       6.989   5.175  27.126  1.00 73.73      B    N  
ATOM   1275  OE1 GLN B  34       7.278   4.661  29.232  1.00 76.79      B    O  
ATOM   1276  N   GLN B  35       9.205   9.993  28.249  1.00 90.94      B    N  
ATOM   1277  CA  GLN B  35       9.340  11.045  27.245  1.00 91.15      B    C  
ATOM   1278  C   GLN B  35      10.577  10.827  26.370  1.00 92.78      B    C  
ATOM   1279  O   GLN B  35      10.483  10.884  25.142  1.00 91.38      B    O  
ATOM   1280  CB  GLN B  35       9.408  12.400  27.960  1.00 89.48      B    C  
ATOM   1281  CG  GLN B  35       9.664  13.563  27.003  1.00 82.71      B    C  
ATOM   1282  CD  GLN B  35      10.349  14.740  27.692  1.00 78.15      B    C  
ATOM   1283  NE2 GLN B  35      11.110  15.517  26.967  1.00 67.30      B    N  
ATOM   1284  OE1 GLN B  35      10.222  14.965  28.876  1.00 68.92      B    O  
ATOM   1285  N   ILE B  36      11.719  10.561  26.983  1.00 91.94      B    N  
ATOM   1286  CA  ILE B  36      12.966  10.301  26.269  1.00 92.15      B    C  
ATOM   1287  C   ILE B  36      12.804   9.100  25.337  1.00 92.87      B    C  
ATOM   1288  O   ILE B  36      13.174   9.178  24.162  1.00 91.27      B    O  
ATOM   1289  CB  ILE B  36      14.128  10.103  27.273  1.00 92.06      B    C  
ATOM   1290  CG1 ILE B  36      14.451  11.430  27.998  1.00 89.98      B    C  
ATOM   1291  CG2 ILE B  36      15.393   9.572  26.569  1.00 90.10      B    C  
ATOM   1292  CD1 ILE B  36      15.357  11.261  29.230  1.00 85.09      B    C  
ATOM   1293  N   ALA B  37      12.225   8.012  25.836  1.00 93.10      B    N  
ATOM   1294  CA  ALA B  37      11.988   6.808  25.059  1.00 92.70      B    C  
ATOM   1295  C   ALA B  37      11.020   7.054  23.894  1.00 93.41      B    C  
ATOM   1296  O   ALA B  37      11.305   6.645  22.771  1.00 92.45      B    O  
ATOM   1297  CB  ALA B  37      11.487   5.705  25.997  1.00 92.42      B    C  
ATOM   1298  N   ASP B  38       9.923   7.779  24.124  1.00 93.55      B    N  
ATOM   1299  CA  ASP B  38       8.926   8.105  23.107  1.00 92.60      B    C  
ATOM   1300  C   ASP B  38       9.518   8.950  21.975  1.00 93.29      B    C  
ATOM   1301  O   ASP B  38       9.339   8.634  20.803  1.00 92.40      B    O  
ATOM   1302  CB  ASP B  38       7.741   8.864  23.745  1.00 91.86      B    C  
ATOM   1303  CG  ASP B  38       6.754   7.994  24.531  1.00 88.87      B    C  
ATOM   1304  OD1 ASP B  38       6.982   6.781  24.688  1.00 84.15      B    O  
ATOM   1305  OD2 ASP B  38       5.688   8.549  24.891  1.00 83.61      B    O1-
ATOM   1306  N   MET B  39      10.270   9.997  22.307  1.00 93.21      B    N  
ATOM   1307  CA  MET B  39      10.917  10.851  21.316  1.00 92.96      B    C  
ATOM   1308  C   MET B  39      12.028  10.100  20.561  1.00 93.67      B    C  
ATOM   1309  O   MET B  39      12.158  10.259  19.343  1.00 92.88      B    O  
ATOM   1310  CB  MET B  39      11.487  12.110  21.983  1.00 92.98      B    C  
ATOM   1311  CG  MET B  39      10.416  13.048  22.565  1.00 91.54      B    C  
ATOM   1312  SD  MET B  39       9.195  13.676  21.378  1.00 89.05      B    S  
ATOM   1313  CE  MET B  39       7.806  12.579  21.716  1.00 77.36      B    C  
ATOM   1314  N   ALA B  40      12.780   9.267  21.259  1.00 93.54      B    N  
ATOM   1315  CA  ALA B  40      13.827   8.465  20.650  1.00 93.21      B    C  
ATOM   1316  C   ALA B  40      13.263   7.414  19.688  1.00 94.03      B    C  
ATOM   1317  O   ALA B  40      13.777   7.259  18.581  1.00 92.98      B    O  
ATOM   1318  CB  ALA B  40      14.650   7.817  21.765  1.00 93.25      B    C  
ATOM   1319  N   ALA B  41      12.183   6.737  20.058  1.00 93.63      B    N  
ATOM   1320  CA  ALA B  41      11.520   5.766  19.194  1.00 92.64      B    C  
ATOM   1321  C   ALA B  41      10.931   6.439  17.946  1.00 93.23      B    C  
ATOM   1322  O   ALA B  41      11.131   5.953  16.833  1.00 92.52      B    O  
ATOM   1323  CB  ALA B  41      10.461   5.019  20.003  1.00 92.57      B    C  
ATOM   1324  N   ALA B  42      10.281   7.601  18.103  1.00 93.31      B    N  
ATOM   1325  CA  ALA B  42       9.754   8.377  16.993  1.00 92.30      B    C  
ATOM   1326  C   ALA B  42      10.858   8.857  16.040  1.00 92.92      B    C  
ATOM   1327  O   ALA B  42      10.681   8.816  14.827  1.00 91.66      B    O  
ATOM   1328  CB  ALA B  42       8.941   9.557  17.552  1.00 91.50      B    C  
ATOM   1329  N   ALA B  43      12.006   9.274  16.554  1.00 93.94      B    N  
ATOM   1330  CA  ALA B  43      13.147   9.653  15.733  1.00 93.04      B    C  
ATOM   1331  C   ALA B  43      13.782   8.453  15.020  1.00 93.69      B    C  
ATOM   1332  O   ALA B  43      14.111   8.527  13.836  1.00 92.30      B    O  
ATOM   1333  CB  ALA B  43      14.166  10.374  16.614  1.00 92.69      B    C  
ATOM   1334  N   GLY B  44      13.933   7.343  15.720  1.00 93.66      B    N  
ATOM   1335  CA  GLY B  44      14.527   6.130  15.184  1.00 92.94      B    C  
ATOM   1336  C   GLY B  44      13.725   5.541  14.026  1.00 93.66      B    C  
ATOM   1337  O   GLY B  44      14.298   5.232  12.979  1.00 92.36      B    O  
ATOM   1338  N   VAL B  45      12.404   5.460  14.156  1.00 93.29      B    N  
ATOM   1339  CA  VAL B  45      11.545   4.857  13.128  1.00 92.65      B    C  
ATOM   1340  C   VAL B  45      11.520   5.654  11.818  1.00 92.35      B    C  
ATOM   1341  O   VAL B  45      11.365   5.072  10.755  1.00 90.68      B    O  
ATOM   1342  CB  VAL B  45      10.135   4.610  13.677  1.00 91.81      B    C  
ATOM   1343  CG1 VAL B  45       9.278   5.867  13.765  1.00 85.53      B    C  
ATOM   1344  CG2 VAL B  45       9.410   3.560  12.831  1.00 86.18      B    C  
ATOM   1345  N   GLN B  46      11.750   6.952  11.858  1.00 92.73      B    N  
ATOM   1346  CA  GLN B  46      11.862   7.793  10.658  1.00 91.10      B    C  
ATOM   1347  C   GLN B  46      13.145   7.532   9.856  1.00 91.28      B    C  
ATOM   1348  O   GLN B  46      13.252   7.954   8.699  1.00 89.43      B    O  
ATOM   1349  CB  GLN B  46      11.829   9.268  11.070  1.00 90.43      B    C  
ATOM   1350  CG  GLN B  46      10.482   9.706  11.634  1.00 89.46      B    C  
ATOM   1351  CD  GLN B  46      10.551  11.105  12.233  1.00 89.19      B    C  
ATOM   1352  NE2 GLN B  46       9.767  11.388  13.234  1.00 80.04      B    N  
ATOM   1353  OE1 GLN B  46      11.315  11.962  11.810  1.00 81.30      B    O  
ATOM   1354  N   ARG B  47      14.120   6.883  10.457  1.00 91.26      B    N  
ATOM   1355  CA  ARG B  47      15.415   6.549   9.857  1.00 91.19      B    C  
ATOM   1356  C   ARG B  47      15.647   5.043   9.805  1.00 91.14      B    C  
ATOM   1357  O   ARG B  47      16.796   4.606   9.711  1.00 88.68      B    O  
ATOM   1358  CB  ARG B  47      16.529   7.292  10.618  1.00 89.81      B    C  
ATOM   1359  CG  ARG B  47      16.505   8.825  10.449  1.00 86.51      B    C  
ATOM   1360  CD  ARG B  47      16.806   9.286   9.012  1.00 83.96      B    C  
ATOM   1361  NE  ARG B  47      18.118   8.811   8.550  1.00 81.31      B    N  
ATOM   1362  CZ  ARG B  47      19.178   9.544   8.239  1.00 77.64      B    C  
ATOM   1363  NH1 ARG B  47      19.163  10.834   8.278  1.00 71.03      B    N1+
ATOM   1364  NH2 ARG B  47      20.277   8.962   7.863  1.00 72.67      B    N  
ATOM   1365  N   VAL B  48      14.590   4.247   9.885  1.00 89.92      B    N  
ATOM   1366  CA  VAL B  48      14.710   2.792   9.818  1.00 89.71      B    C  
ATOM   1367  C   VAL B  48      15.219   2.371   8.438  1.00 89.09      B    C  
ATOM   1368  O   VAL B  48      14.720   2.820   7.407  1.00 85.99      B    O  
ATOM   1369  CB  VAL B  48      13.395   2.106  10.232  1.00 88.71      B    C  
ATOM   1370  CG1 VAL B  48      12.314   2.082   9.152  1.00 80.86      B    C  
ATOM   1371  CG2 VAL B  48      13.670   0.675  10.688  1.00 80.70      B    C  
ATOM   1372  N   ASP B  49      16.226   1.527   8.431  1.00 88.09      B    N  
ATOM   1373  CA  ASP B  49      16.773   0.883   7.247  1.00 86.47      B    C  
ATOM   1374  C   ASP B  49      16.822  -0.634   7.459  1.00 86.83      B    C  
ATOM   1375  O   ASP B  49      16.704  -1.129   8.581  1.00 84.46      B    O  
ATOM   1376  CB  ASP B  49      18.145   1.484   6.895  1.00 84.45      B    C  
ATOM   1377  CG  ASP B  49      19.185   1.258   7.991  1.00 82.36      B    C  
ATOM   1378  OD1 ASP B  49      19.613   0.102   8.158  1.00 76.31      B    O  
ATOM   1379  OD2 ASP B  49      19.559   2.242   8.666  1.00 78.18      B    O1-
ATOM   1380  N   ASN B  50      16.998  -1.379   6.377  1.00 84.91      B    N  
ATOM   1381  CA  ASN B  50      16.951  -2.839   6.395  1.00 83.36      B    C  
ATOM   1382  C   ASN B  50      18.025  -3.487   7.295  1.00 83.98      B    C  
ATOM   1383  O   ASN B  50      17.844  -4.611   7.764  1.00 81.43      B    O  
ATOM   1384  CB  ASN B  50      17.097  -3.345   4.949  1.00 79.89      B    C  
ATOM   1385  CG  ASN B  50      15.908  -2.986   4.068  1.00 72.34      B    C  
ATOM   1386  ND2 ASN B  50      16.103  -2.933   2.768  1.00 64.88      B    N  
ATOM   1387  OD1 ASN B  50      14.807  -2.766   4.522  1.00 64.34      B    O  
ATOM   1388  N   LEU B  51      19.124  -2.774   7.545  1.00 83.66      B    N  
ATOM   1389  CA  LEU B  51      20.219  -3.239   8.400  1.00 84.21      B    C  
ATOM   1390  C   LEU B  51      20.141  -2.673   9.823  1.00 86.03      B    C  
ATOM   1391  O   LEU B  51      20.970  -3.026  10.663  1.00 83.95      B    O  
ATOM   1392  CB  LEU B  51      21.559  -2.910   7.723  1.00 82.00      B    C  
ATOM   1393  CG  LEU B  51      21.803  -3.645   6.390  1.00 77.27      B    C  
ATOM   1394  CD1 LEU B  51      23.086  -3.114   5.747  1.00 72.34      B    C  
ATOM   1395  CD2 LEU B  51      21.961  -5.150   6.584  1.00 71.52      B    C  
ATOM   1396  N   CYS B  52      19.170  -1.806  10.114  1.00 85.99      B    N  
ATOM   1397  CA  CYS B  52      19.004  -1.146  11.399  1.00 87.72      B    C  
ATOM   1398  C   CYS B  52      20.274  -0.386  11.848  1.00 89.06      B    C  
ATOM   1399  O   CYS B  52      20.680  -0.460  13.007  1.00 86.88      B    O  
ATOM   1400  CB  CYS B  52      18.491  -2.159  12.430  1.00 87.05      B    C  
ATOM   1401  SG  CYS B  52      17.880  -1.426  13.970  1.00 85.55      B    S  
ATOM   1402  N   VAL B  53      20.911   0.341  10.920  1.00 88.99      B    N  
ATOM   1403  CA  VAL B  53      22.140   1.107  11.208  1.00 89.13      B    C  
ATOM   1404  C   VAL B  53      21.810   2.554  11.568  1.00 90.10      B    C  
ATOM   1405  O   VAL B  53      22.357   3.108  12.523  1.00 88.64      B    O  
ATOM   1406  CB  VAL B  53      23.111   1.042  10.020  1.00 87.07      B    C  
ATOM   1407  CG1 VAL B  53      24.401   1.819  10.291  1.00 78.46      B    C  
ATOM   1408  CG2 VAL B  53      23.506  -0.406   9.714  1.00 78.98      B    C  
ATOM   1409  N   GLN B  54      20.909   3.192  10.821  1.00 90.28      B    N  
ATOM   1410  CA  GLN B  54      20.582   4.603  10.994  1.00 90.55      B    C  
ATOM   1411  C   GLN B  54      19.624   4.839  12.161  1.00 92.39      B    C  
ATOM   1412  O   GLN B  54      19.798   5.792  12.915  1.00 91.95      B    O  
ATOM   1413  CB  GLN B  54      19.999   5.174   9.695  1.00 89.22      B    C  
ATOM   1414  CG  GLN B  54      20.969   5.059   8.509  1.00 84.22      B    C  
ATOM   1415  CD  GLN B  54      20.410   5.668   7.225  1.00 76.68      B    C  
ATOM   1416  NE2 GLN B  54      21.047   5.442   6.106  1.00 63.70      B    N  
ATOM   1417  OE1 GLN B  54      19.421   6.366   7.204  1.00 65.88      B    O  
ATOM   1418  N   ALA B  55      18.639   3.970  12.339  1.00 91.46      B    N  
ATOM   1419  CA  ALA B  55      17.631   4.102  13.381  1.00 92.12      B    C  
ATOM   1420  C   ALA B  55      18.215   4.178  14.806  1.00 93.51      B    C  
ATOM   1421  O   ALA B  55      17.846   5.113  15.529  1.00 92.55      B    O  
ATOM   1422  CB  ALA B  55      16.585   2.996  13.229  1.00 90.88      B    C  
ATOM   1423  N   PRO B  56      19.162   3.321  15.234  1.00 93.42      B    N  
ATOM   1424  CA  PRO B  56      19.768   3.431  16.553  1.00 93.20      B    C  
ATOM   1425  C   PRO B  56      20.541   4.730  16.754  1.00 94.19      B    C  
ATOM   1426  O   PRO B  56      20.497   5.315  17.832  1.00 93.11      B    O  
ATOM   1427  CB  PRO B  56      20.700   2.217  16.691  1.00 91.60      B    C  
ATOM   1428  CG  PRO B  56      20.114   1.211  15.720  1.00 90.16      B    C  
ATOM   1429  CD  PRO B  56      19.609   2.103  14.588  1.00 92.21      B    C  
ATOM   1430  N   THR B  57      21.205   5.222  15.711  1.00 93.84      B    N  
ATOM   1431  CA  THR B  57      21.955   6.482  15.760  1.00 93.64      B    C  
ATOM   1432  C   THR B  57      21.013   7.664  15.959  1.00 94.23      B    C  
ATOM   1433  O   THR B  57      21.195   8.443  16.891  1.00 93.13      B    O  
ATOM   1434  CB  THR B  57      22.803   6.668  14.495  1.00 92.72      B    C  
ATOM   1435  CG2 THR B  57      23.712   7.890  14.593  1.00 81.18      B    C  
ATOM   1436  OG1 THR B  57      23.637   5.547  14.310  1.00 83.13      B    O  
ATOM   1437  N   SER B  58      19.954   7.771  15.152  1.00 93.46      B    N  
ATOM   1438  CA  SER B  58      18.950   8.831  15.290  1.00 92.62      B    C  
ATOM   1439  C   SER B  58      18.203   8.758  16.623  1.00 93.29      B    C  
ATOM   1440  O   SER B  58      17.997   9.794  17.256  1.00 92.84      B    O  
ATOM   1441  CB  SER B  58      17.949   8.776  14.136  1.00 92.65      B    C  
ATOM   1442  OG  SER B  58      18.581   9.158  12.933  1.00 81.04      B    O  
ATOM   1443  N   ALA B  59      17.843   7.566  17.080  1.00 93.68      B    N  
ATOM   1444  CA  ALA B  59      17.189   7.376  18.370  1.00 93.21      B    C  
ATOM   1445  C   ALA B  59      18.084   7.808  19.531  1.00 94.14      B    C  
ATOM   1446  O   ALA B  59      17.639   8.546  20.408  1.00 93.40      B    O  
ATOM   1447  CB  ALA B  59      16.765   5.914  18.502  1.00 93.28      B    C  
ATOM   1448  N   THR B  60      19.350   7.432  19.521  1.00 94.20      B    N  
ATOM   1449  CA  THR B  60      20.309   7.797  20.573  1.00 93.77      B    C  
ATOM   1450  C   THR B  60      20.572   9.301  20.601  1.00 94.01      B    C  
ATOM   1451  O   THR B  60      20.577   9.912  21.670  1.00 93.01      B    O  
ATOM   1452  CB  THR B  60      21.634   7.041  20.395  1.00 93.05      B    C  
ATOM   1453  CG2 THR B  60      22.600   7.283  21.549  1.00 83.22      B    C  
ATOM   1454  OG1 THR B  60      21.383   5.657  20.360  1.00 84.87      B    O  
ATOM   1455  N   ASN B  61      20.711   9.929  19.426  1.00 94.56      B    N  
ATOM   1456  CA  ASN B  61      20.883  11.372  19.326  1.00 93.79      B    C  
ATOM   1457  C   ASN B  61      19.643  12.129  19.827  1.00 94.02      B    C  
ATOM   1458  O   ASN B  61      19.768  13.077  20.595  1.00 93.05      B    O  
ATOM   1459  CB  ASN B  61      21.209  11.727  17.870  1.00 93.66      B    C  
ATOM   1460  CG  ASN B  61      22.612  11.334  17.451  1.00 92.32      B    C  
ATOM   1461  ND2 ASN B  61      22.858  11.266  16.159  1.00 84.29      B    N  
ATOM   1462  OD1 ASN B  61      23.500  11.124  18.247  1.00 84.78      B    O  
ATOM   1463  N   SER B  62      18.442  11.680  19.450  1.00 94.13      B    N  
ATOM   1464  CA  SER B  62      17.191  12.256  19.935  1.00 93.19      B    C  
ATOM   1465  C   SER B  62      17.039  12.094  21.450  1.00 93.57      B    C  
ATOM   1466  O   SER B  62      16.702  13.058  22.136  1.00 92.05      B    O  
ATOM   1467  CB  SER B  62      16.005  11.601  19.226  1.00 93.13      B    C  
ATOM   1468  OG  SER B  62      14.793  12.152  19.700  1.00 87.05      B    O  
ATOM   1469  N   ALA B  63      17.351  10.921  21.989  1.00 93.95      B    N  
ATOM   1470  CA  ALA B  63      17.320  10.677  23.425  1.00 93.00      B    C  
ATOM   1471  C   ALA B  63      18.266  11.622  24.173  1.00 93.53      B    C  
ATOM   1472  O   ALA B  63      17.878  12.219  25.175  1.00 92.29      B    O  
ATOM   1473  CB  ALA B  63      17.679   9.213  23.677  1.00 92.86      B    C  
ATOM   1474  N   THR B  64      19.464  11.834  23.646  1.00 93.58      B    N  
ATOM   1475  CA  THR B  64      20.459  12.748  24.232  1.00 92.61      B    C  
ATOM   1476  C   THR B  64      19.941  14.192  24.263  1.00 92.61      B    C  
ATOM   1477  O   THR B  64      20.040  14.853  25.290  1.00 91.03      B    O  
ATOM   1478  CB  THR B  64      21.786  12.674  23.465  1.00 92.17      B    C  
ATOM   1479  CG2 THR B  64      22.884  13.498  24.136  1.00 80.82      B    C  
ATOM   1480  OG1 THR B  64      22.243  11.348  23.423  1.00 82.65      B    O  
ATOM   1481  N   VAL B  65      19.325  14.669  23.176  1.00 93.41      B    N  
ATOM   1482  CA  VAL B  65      18.723  16.014  23.115  1.00 92.66      B    C  
ATOM   1483  C   VAL B  65      17.526  16.152  24.067  1.00 92.46      B    C  
ATOM   1484  O   VAL B  65      17.285  17.241  24.596  1.00 89.27      B    O  
ATOM   1485  CB  VAL B  65      18.323  16.357  21.668  1.00 90.84      B    C  
ATOM   1486  CG1 VAL B  65      17.534  17.665  21.548  1.00 79.44      B    C  
ATOM   1487  CG2 VAL B  65      19.574  16.520  20.795  1.00 78.95      B    C  
ATOM   1488  N   ASN B  66      16.808  15.070  24.341  1.00 92.46      B    N  
ATOM   1489  CA  ASN B  66      15.683  15.040  25.276  1.00 91.36      B    C  
ATOM   1490  C   ASN B  66      16.084  14.797  26.741  1.00 91.56      B    C  
ATOM   1491  O   ASN B  66      15.205  14.727  27.595  1.00 88.25      B    O  
ATOM   1492  CB  ASN B  66      14.629  14.049  24.769  1.00 90.93      B    C  
ATOM   1493  CG  ASN B  66      13.832  14.624  23.607  1.00 91.67      B    C  
ATOM   1494  ND2 ASN B  66      14.077  14.158  22.411  1.00 84.39      B    N  
ATOM   1495  OD1 ASN B  66      13.001  15.502  23.767  1.00 84.97      B    O  
ATOM   1496  N   GLY B  67      17.376  14.701  27.041  1.00 90.92      B    N  
ATOM   1497  CA  GLY B  67      17.879  14.643  28.417  1.00 89.83      B    C  
ATOM   1498  C   GLY B  67      18.458  13.295  28.859  1.00 90.95      B    C  
ATOM   1499  O   GLY B  67      18.746  13.133  30.047  1.00 86.66      B    O  
ATOM   1500  N   LEU B  68      18.662  12.353  27.952  1.00 90.64      B    N  
ATOM   1501  CA  LEU B  68      19.415  11.136  28.274  1.00 90.54      B    C  
ATOM   1502  C   LEU B  68      20.874  11.501  28.561  1.00 90.90      B    C  
ATOM   1503  O   LEU B  68      21.537  12.140  27.748  1.00 88.11      B    O  
ATOM   1504  CB  LEU B  68      19.329  10.142  27.107  1.00 89.45      B    C  
ATOM   1505  CG  LEU B  68      19.924   8.761  27.449  1.00 89.25      B    C  
ATOM   1506  CD1 LEU B  68      18.932   7.913  28.242  1.00 84.49      B    C  
ATOM   1507  CD2 LEU B  68      20.288   8.009  26.176  1.00 84.17      B    C  
ATOM   1508  N   ASN B  69      21.381  11.064  29.699  1.00 90.14      B    N  
ATOM   1509  CA  ASN B  69      22.755  11.326  30.100  1.00 89.15      B    C  
ATOM   1510  C   ASN B  69      23.505  10.024  30.394  1.00 89.43      B    C  
ATOM   1511  O   ASN B  69      23.613   9.575  31.536  1.00 86.39      B    O  
ATOM   1512  CB  ASN B  69      22.770  12.329  31.259  1.00 86.05      B    C  
ATOM   1513  CG  ASN B  69      24.170  12.878  31.486  1.00 80.37      B    C  
ATOM   1514  ND2 ASN B  69      24.273  13.933  32.262  1.00 73.05      B    N  
ATOM   1515  OD1 ASN B  69      25.166  12.390  30.981  1.00 72.94      B    O  
ATOM   1516  N   THR B  70      24.060   9.442  29.351  1.00 88.83      B    N  
ATOM   1517  CA  THR B  70      24.820   8.189  29.454  1.00 88.53      B    C  
ATOM   1518  C   THR B  70      26.060   8.321  30.336  1.00 88.80      B    C  
ATOM   1519  O   THR B  70      26.472   7.345  30.962  1.00 85.88      B    O  
ATOM   1520  CB  THR B  70      25.249   7.690  28.074  1.00 86.61      B    C  
ATOM   1521  CG2 THR B  70      24.053   7.316  27.202  1.00 75.45      B    C  
ATOM   1522  OG1 THR B  70      25.968   8.699  27.391  1.00 77.30      B    O  
ATOM   1523  N   SER B  71      26.610   9.527  30.478  1.00 89.06      B    N  
ATOM   1524  CA  SER B  71      27.757   9.773  31.359  1.00 87.71      B    C  
ATOM   1525  C   SER B  71      27.407   9.657  32.848  1.00 87.44      B    C  
ATOM   1526  O   SER B  71      28.287   9.400  33.664  1.00 84.16      B    O  
ATOM   1527  CB  SER B  71      28.383  11.133  31.058  1.00 87.48      B    C  
ATOM   1528  OG  SER B  71      27.591  12.207  31.538  1.00 78.91      B    O  
ATOM   1529  N   GLN B  72      26.118   9.810  33.192  1.00 86.01      B    N  
ATOM   1530  CA  GLN B  72      25.612   9.651  34.556  1.00 84.08      B    C  
ATOM   1531  C   GLN B  72      25.045   8.241  34.836  1.00 84.55      B    C  
ATOM   1532  O   GLN B  72      24.507   7.997  35.911  1.00 79.63      B    O  
ATOM   1533  CB  GLN B  72      24.595  10.745  34.876  1.00 80.22      B    C  
ATOM   1534  CG  GLN B  72      25.262  12.118  34.919  1.00 71.63      B    C  
ATOM   1535  CD  GLN B  72      24.315  13.236  35.372  1.00 66.03      B    C  
ATOM   1536  NE2 GLN B  72      24.789  14.453  35.451  1.00 57.15      B    N  
ATOM   1537  OE1 GLN B  72      23.147  13.045  35.661  1.00 57.91      B    O  
ATOM   1538  N   GLY B  73      25.191   7.333  33.898  1.00 84.89      B    N  
ATOM   1539  CA  GLY B  73      24.754   5.937  34.030  1.00 85.22      B    C  
ATOM   1540  C   GLY B  73      23.420   5.614  33.365  1.00 87.60      B    C  
ATOM   1541  O   GLY B  73      22.960   4.472  33.485  1.00 83.34      B    O  
ATOM   1542  N   ASP B  74      22.794   6.570  32.654  1.00 88.94      B    N  
ATOM   1543  CA  ASP B  74      21.650   6.260  31.807  1.00 89.27      B    C  
ATOM   1544  C   ASP B  74      22.079   5.304  30.686  1.00 90.22      B    C  
ATOM   1545  O   ASP B  74      23.157   5.447  30.095  1.00 88.21      B    O  
ATOM   1546  CB  ASP B  74      21.021   7.536  31.211  1.00 87.50      B    C  
ATOM   1547  CG  ASP B  74      20.362   8.473  32.213  1.00 86.32      B    C  
ATOM   1548  OD1 ASP B  74      20.235   8.135  33.411  1.00 81.08      B    O  
ATOM   1549  OD2 ASP B  74      19.900   9.568  31.785  1.00 83.28      B    O1-
ATOM   1550  N   THR B  75      21.228   4.350  30.369  1.00 91.23      B    N  
ATOM   1551  CA  THR B  75      21.466   3.419  29.263  1.00 91.51      B    C  
ATOM   1552  C   THR B  75      20.340   3.494  28.245  1.00 92.27      B    C  
ATOM   1553  O   THR B  75      19.190   3.777  28.586  1.00 90.42      B    O  
ATOM   1554  CB  THR B  75      21.699   1.971  29.716  1.00 89.68      B    C  
ATOM   1555  CG2 THR B  75      22.707   1.856  30.859  1.00 79.27      B    C  
ATOM   1556  OG1 THR B  75      20.510   1.357  30.126  1.00 79.41      B    O  
ATOM   1557  N   ILE B  76      20.658   3.215  26.985  1.00 92.24      B    N  
ATOM   1558  CA  ILE B  76      19.692   3.111  25.894  1.00 93.17      B    C  
ATOM   1559  C   ILE B  76      19.983   1.867  25.067  1.00 93.41      B    C  
ATOM   1560  O   ILE B  76      21.118   1.611  24.689  1.00 91.20      B    O  
ATOM   1561  CB  ILE B  76      19.648   4.412  25.072  1.00 92.21      B    C  
ATOM   1562  CG1 ILE B  76      18.507   4.351  24.035  1.00 90.51      B    C  
ATOM   1563  CG2 ILE B  76      21.001   4.737  24.417  1.00 88.39      B    C  
ATOM   1564  CD1 ILE B  76      18.199   5.696  23.380  1.00 85.94      B    C  
ATOM   1565  N   ALA B  77      18.932   1.101  24.771  1.00 93.24      B    N  
ATOM   1566  CA  ALA B  77      18.965  -0.011  23.834  1.00 92.94      B    C  
ATOM   1567  C   ALA B  77      17.902   0.225  22.760  1.00 93.20      B    C  
ATOM   1568  O   ALA B  77      16.734   0.451  23.075  1.00 91.38      B    O  
ATOM   1569  CB  ALA B  77      18.765  -1.321  24.595  1.00 91.25      B    C  
ATOM   1570  N   VAL B  78      18.301   0.179  21.504  1.00 93.00      B    N  
ATOM   1571  CA  VAL B  78      17.422   0.417  20.355  1.00 92.85      B    C  
ATOM   1572  C   VAL B  78      17.402  -0.831  19.487  1.00 92.99      B    C  
ATOM   1573  O   VAL B  78      18.452  -1.346  19.115  1.00 91.41      B    O  
ATOM   1574  CB  VAL B  78      17.858   1.640  19.535  1.00 91.64      B    C  
ATOM   1575  CG1 VAL B  78      16.829   1.968  18.450  1.00 87.48      B    C  
ATOM   1576  CG2 VAL B  78      18.035   2.883  20.419  1.00 88.89      B    C  
ATOM   1577  N   THR B  79      16.210  -1.289  19.147  1.00 93.00      B    N  
ATOM   1578  CA  THR B  79      16.019  -2.387  18.195  1.00 92.33      B    C  
ATOM   1579  C   THR B  79      15.085  -1.942  17.078  1.00 92.64      B    C  
ATOM   1580  O   THR B  79      14.123  -1.215  17.323  1.00 91.43      B    O  
ATOM   1581  CB  THR B  79      15.492  -3.659  18.872  1.00 90.90      B    C  
ATOM   1582  CG2 THR B  79      16.441  -4.185  19.948  1.00 81.37      B    C  
ATOM   1583  OG1 THR B  79      14.239  -3.449  19.486  1.00 80.93      B    O  
ATOM   1584  N   CYS B  80      15.349  -2.389  15.856  1.00 91.83      B    N  
ATOM   1585  CA  CYS B  80      14.402  -2.278  14.761  1.00 91.30      B    C  
ATOM   1586  C   CYS B  80      13.582  -3.562  14.666  1.00 91.01      B    C  
ATOM   1587  O   CYS B  80      14.052  -4.638  15.033  1.00 88.67      B    O  
ATOM   1588  CB  CYS B  80      15.115  -1.987  13.437  1.00 90.13      B    C  
ATOM   1589  SG  CYS B  80      16.188  -0.534  13.477  1.00 87.75      B    S  
ATOM   1590  N   GLY B  81      12.362  -3.449  14.160  1.00 91.00      B    N  
ATOM   1591  CA  GLY B  81      11.482  -4.586  14.035  1.00 90.37      B    C  
ATOM   1592  C   GLY B  81      10.224  -4.268  13.250  1.00 91.01      B    C  
ATOM   1593  O   GLY B  81      10.156  -3.302  12.485  1.00 89.81      B    O  
ATOM   1594  N   ARG B  82       9.228  -5.106  13.437  1.00 89.17      B    N  
ATOM   1595  CA  ARG B  82       7.924  -4.939  12.830  1.00 88.88      B    C  
ATOM   1596  C   ARG B  82       6.847  -4.912  13.895  1.00 89.04      B    C  
ATOM   1597  O   ARG B  82       6.758  -5.833  14.707  1.00 87.41      B    O  
ATOM   1598  CB  ARG B  82       7.712  -6.045  11.790  1.00 87.13      B    C  
ATOM   1599  CG  ARG B  82       6.380  -5.851  11.067  1.00 84.18      B    C  
ATOM   1600  CD  ARG B  82       6.228  -6.812   9.895  1.00 82.87      B    C  
ATOM   1601  NE  ARG B  82       4.926  -6.593   9.250  1.00 82.54      B    N  
ATOM   1602  CZ  ARG B  82       4.618  -5.613   8.407  1.00 82.40      B    C  
ATOM   1603  NH1 ARG B  82       5.512  -4.816   7.903  1.00 73.58      B    N1+
ATOM   1604  NH2 ARG B  82       3.376  -5.393   8.084  1.00 77.77      B    N  
ATOM   1605  N   TRP B  83       6.017  -3.874  13.861  1.00 88.55      B    N  
ATOM   1606  CA  TRP B  83       4.769  -3.819  14.604  1.00 87.79      B    C  
ATOM   1607  C   TRP B  83       3.633  -4.275  13.691  1.00 87.31      B    C  
ATOM   1608  O   TRP B  83       3.406  -3.684  12.631  1.00 85.72      B    O  
ATOM   1609  CB  TRP B  83       4.543  -2.422  15.150  1.00 87.74      B    C  
ATOM   1610  CG  TRP B  83       3.335  -2.315  16.015  1.00 88.00      B    C  
ATOM   1611  CD1 TRP B  83       3.308  -2.496  17.355  1.00 83.28      B    C  
ATOM   1612  CD2 TRP B  83       1.962  -1.995  15.626  1.00 87.13      B    C  
ATOM   1613  CE2 TRP B  83       1.174  -1.966  16.797  1.00 85.94      B    C  
ATOM   1614  CE3 TRP B  83       1.332  -1.703  14.399  1.00 83.43      B    C  
ATOM   1615  NE1 TRP B  83       2.034  -2.292  17.829  1.00 83.66      B    N  
ATOM   1616  CZ2 TRP B  83      -0.201  -1.643  16.768  1.00 83.94      B    C  
ATOM   1617  CZ3 TRP B  83      -0.039  -1.388  14.370  1.00 78.10      B    C  
ATOM   1618  CH2 TRP B  83      -0.786  -1.354  15.544  1.00 78.85      B    C  
ATOM   1619  N   ASP B  84       2.954  -5.341  14.077  1.00 87.54      B    N  
ATOM   1620  CA  ASP B  84       1.858  -5.920  13.305  1.00 85.91      B    C  
ATOM   1621  C   ASP B  84       0.865  -6.627  14.246  1.00 85.61      B    C  
ATOM   1622  O   ASP B  84       1.144  -7.727  14.718  1.00 83.68      B    O  
ATOM   1623  CB  ASP B  84       2.433  -6.887  12.258  1.00 84.02      B    C  
ATOM   1624  CG  ASP B  84       1.408  -7.265  11.190  1.00 81.82      B    C  
ATOM   1625  OD1 ASP B  84       0.209  -7.326  11.517  1.00 77.70      B    O  
ATOM   1626  OD2 ASP B  84       1.857  -7.440  10.024  1.00 77.19      B    O1-
ATOM   1627  N   PRO B  85      -0.305  -6.015  14.505  1.00 84.21      B    N  
ATOM   1628  CA  PRO B  85      -1.291  -6.586  15.422  1.00 82.41      B    C  
ATOM   1629  C   PRO B  85      -2.001  -7.826  14.876  1.00 82.60      B    C  
ATOM   1630  O   PRO B  85      -2.695  -8.506  15.624  1.00 78.77      B    O  
ATOM   1631  CB  PRO B  85      -2.271  -5.435  15.696  1.00 80.16      B    C  
ATOM   1632  CG  PRO B  85      -2.211  -4.610  14.419  1.00 79.32      B    C  
ATOM   1633  CD  PRO B  85      -0.744  -4.732  13.997  1.00 82.81      B    C  
ATOM   1634  N   THR B  86      -1.854  -8.141  13.588  1.00 82.48      B    N  
ATOM   1635  CA  THR B  86      -2.476  -9.334  12.980  1.00 80.21      B    C  
ATOM   1636  C   THR B  86      -1.606 -10.580  13.080  1.00 80.44      B    C  
ATOM   1637  O   THR B  86      -2.120 -11.691  12.974  1.00 78.18      B    O  
ATOM   1638  CB  THR B  86      -2.848  -9.094  11.511  1.00 78.47      B    C  
ATOM   1639  CG2 THR B  86      -3.807  -7.912  11.355  1.00 69.98      B    C  
ATOM   1640  OG1 THR B  86      -1.731  -8.855  10.698  1.00 71.74      B    O  
ATOM   1641  N   VAL B  87      -0.307 -10.404  13.269  1.00 82.90      B    N  
ATOM   1642  CA  VAL B  87       0.673 -11.495  13.244  1.00 82.46      B    C  
ATOM   1643  C   VAL B  87       1.395 -11.636  14.581  1.00 83.38      B    C  
ATOM   1644  O   VAL B  87       1.628 -12.751  15.046  1.00 80.89      B    O  
ATOM   1645  CB  VAL B  87       1.689 -11.276  12.115  1.00 79.82      B    C  
ATOM   1646  CG1 VAL B  87       2.675 -12.446  12.014  1.00 71.71      B    C  
ATOM   1647  CG2 VAL B  87       1.001 -11.142  10.752  1.00 72.74      B    C  
ATOM   1648  N   ASN B  88       1.748 -10.511  15.197  1.00 84.41      B    N  
ATOM   1649  CA  ASN B  88       2.539 -10.510  16.417  1.00 85.10      B    C  
ATOM   1650  C   ASN B  88       1.643 -10.617  17.666  1.00 85.32      B    C  
ATOM   1651  O   ASN B  88       0.515 -10.118  17.670  1.00 83.66      B    O  
ATOM   1652  CB  ASN B  88       3.429  -9.265  16.449  1.00 83.86      B    C  
ATOM   1653  CG  ASN B  88       4.438  -9.224  15.315  1.00 83.24      B    C  
ATOM   1654  ND2 ASN B  88       4.945  -8.051  15.020  1.00 77.46      B    N  
ATOM   1655  OD1 ASN B  88       4.811 -10.213  14.703  1.00 77.64      B    O  
ATOM   1656  N   PRO B  89       2.137 -11.228  18.738  1.00 84.19      B    N  
ATOM   1657  CA  PRO B  89       1.358 -11.393  19.961  1.00 83.81      B    C  
ATOM   1658  C   PRO B  89       1.177 -10.072  20.715  1.00 83.83      B    C  
ATOM   1659  O   PRO B  89       2.055  -9.207  20.750  1.00 80.95      B    O  
ATOM   1660  CB  PRO B  89       2.114 -12.440  20.779  1.00 81.54      B    C  
ATOM   1661  CG  PRO B  89       3.559 -12.262  20.335  1.00 80.01      B    C  
ATOM   1662  CD  PRO B  89       3.430 -11.882  18.860  1.00 83.30      B    C  
ATOM   1663  N   ALA B  90       0.036  -9.959  21.386  1.00 84.57      B    N  
ATOM   1664  CA  ALA B  90      -0.214  -8.921  22.376  1.00 83.36      B    C  
ATOM   1665  C   ALA B  90       0.771  -9.044  23.562  1.00 82.57      B    C  
ATOM   1666  O   ALA B  90       1.270 -10.136  23.828  1.00 78.02      B    O  
ATOM   1667  CB  ALA B  90      -1.676  -9.050  22.837  1.00 80.90      B    C  
ATOM   1668  N   PRO B  91       1.035  -7.959  24.324  1.00 82.45      B    N  
ATOM   1669  CA  PRO B  91       0.409  -6.638  24.209  1.00 82.23      B    C  
ATOM   1670  C   PRO B  91       1.134  -5.667  23.267  1.00 83.94      B    C  
ATOM   1671  O   PRO B  91       0.514  -4.719  22.788  1.00 79.16      B    O  
ATOM   1672  CB  PRO B  91       0.406  -6.112  25.647  1.00 78.75      B    C  
ATOM   1673  CG  PRO B  91       1.699  -6.692  26.225  1.00 76.58      B    C  
ATOM   1674  CD  PRO B  91       1.792  -8.059  25.558  1.00 79.58      B    C  
ATOM   1675  N   SER B  92       2.417  -5.881  22.999  1.00 82.72      B    N  
ATOM   1676  CA  SER B  92       3.222  -4.914  22.249  1.00 83.16      B    C  
ATOM   1677  C   SER B  92       3.009  -4.981  20.740  1.00 85.37      B    C  
ATOM   1678  O   SER B  92       3.247  -3.993  20.042  1.00 82.03      B    O  
ATOM   1679  CB  SER B  92       4.718  -5.100  22.558  1.00 80.51      B    C  
ATOM   1680  OG  SER B  92       5.161  -6.369  22.132  1.00 75.29      B    O  
ATOM   1681  N   TYR B  93       2.587  -6.132  20.220  1.00 85.57      B    N  
ATOM   1682  CA  TYR B  93       2.516  -6.437  18.787  1.00 85.62      B    C  
ATOM   1683  C   TYR B  93       3.831  -6.173  18.031  1.00 87.66      B    C  
ATOM   1684  O   TYR B  93       3.826  -6.013  16.811  1.00 85.47      B    O  
ATOM   1685  CB  TYR B  93       1.313  -5.736  18.152  1.00 83.67      B    C  
ATOM   1686  CG  TYR B  93       0.002  -6.007  18.837  1.00 83.98      B    C  
ATOM   1687  CD1 TYR B  93      -0.615  -7.268  18.700  1.00 80.15      B    C  
ATOM   1688  CD2 TYR B  93      -0.627  -5.015  19.620  1.00 81.76      B    C  
ATOM   1689  CE1 TYR B  93      -1.847  -7.532  19.319  1.00 78.98      B    C  
ATOM   1690  CE2 TYR B  93      -1.849  -5.268  20.237  1.00 78.39      B    C  
ATOM   1691  CZ  TYR B  93      -2.457  -6.527  20.078  1.00 80.53      B    C  
ATOM   1692  OH  TYR B  93      -3.673  -6.788  20.677  1.00 78.98      B    O  
ATOM   1693  N   TYR B  94       4.936  -6.136  18.743  1.00 87.39      B    N  
ATOM   1694  CA  TYR B  94       6.249  -5.851  18.197  1.00 88.10      B    C  
ATOM   1695  C   TYR B  94       7.105  -7.111  18.144  1.00 88.59      B    C  
ATOM   1696  O   TYR B  94       7.242  -7.833  19.133  1.00 86.88      B    O  
ATOM   1697  CB  TYR B  94       6.919  -4.748  19.027  1.00 88.02      B    C  
ATOM   1698  CG  TYR B  94       8.312  -4.404  18.568  1.00 90.23      B    C  
ATOM   1699  CD1 TYR B  94       9.430  -4.935  19.237  1.00 88.25      B    C  
ATOM   1700  CD2 TYR B  94       8.497  -3.567  17.457  1.00 88.67      B    C  
ATOM   1701  CE1 TYR B  94      10.725  -4.619  18.805  1.00 88.33      B    C  
ATOM   1702  CE2 TYR B  94       9.795  -3.245  17.013  1.00 88.95      B    C  
ATOM   1703  CZ  TYR B  94      10.905  -3.771  17.696  1.00 90.59      B    C  
ATOM   1704  OH  TYR B  94      12.166  -3.452  17.273  1.00 90.06      B    O  
ATOM   1705  N   LEU B  95       7.715  -7.339  16.993  1.00 86.91      B    N  
ATOM   1706  CA  LEU B  95       8.726  -8.366  16.792  1.00 86.19      B    C  
ATOM   1707  C   LEU B  95      10.039  -7.690  16.392  1.00 86.66      B    C  
ATOM   1708  O   LEU B  95      10.115  -7.071  15.330  1.00 86.26      B    O  
ATOM   1709  CB  LEU B  95       8.232  -9.359  15.731  1.00 84.21      B    C  
ATOM   1710  CG  LEU B  95       9.189 -10.538  15.499  1.00 77.93      B    C  
ATOM   1711  CD1 LEU B  95       9.235 -11.479  16.705  1.00 72.42      B    C  
ATOM   1712  CD2 LEU B  95       8.739 -11.338  14.275  1.00 70.63      B    C  
ATOM   1713  N   ALA B  96      11.046  -7.819  17.233  1.00 87.46      B    N  
ATOM   1714  CA  ALA B  96      12.381  -7.328  16.930  1.00 87.12      B    C  
ATOM   1715  C   ALA B  96      13.000  -8.114  15.766  1.00 86.87      B    C  
ATOM   1716  O   ALA B  96      12.852  -9.338  15.677  1.00 84.19      B    O  
ATOM   1717  CB  ALA B  96      13.253  -7.393  18.187  1.00 85.76      B    C  
ATOM   1718  N   ASN B  97      13.713  -7.414  14.882  1.00 86.85      B    N  
ATOM   1719  CA  ASN B  97      14.443  -8.073  13.813  1.00 84.25      B    C  
ATOM   1720  C   ASN B  97      15.657  -8.809  14.384  1.00 82.73      B    C  
ATOM   1721  O   ASN B  97      16.624  -8.190  14.819  1.00 77.92      B    O  
ATOM   1722  CB  ASN B  97      14.851  -7.053  12.743  1.00 80.93      B    C  
ATOM   1723  CG  ASN B  97      15.466  -7.753  11.539  1.00 77.15      B    C  
ATOM   1724  ND2 ASN B  97      16.178  -7.033  10.705  1.00 70.37      B    N  
ATOM   1725  OD1 ASN B  97      15.303  -8.944  11.331  1.00 68.65      B    O  
ATOM   1726  N   THR B  98      15.615 -10.123  14.306  1.00 79.61      B    N  
ATOM   1727  CA  THR B  98      16.746 -10.982  14.657  1.00 76.84      B    C  
ATOM   1728  C   THR B  98      17.548 -11.420  13.432  1.00 75.15      B    C  
ATOM   1729  O   THR B  98      18.568 -12.092  13.558  1.00 68.24      B    O  
ATOM   1730  CB  THR B  98      16.266 -12.207  15.442  1.00 72.93      B    C  
ATOM   1731  CG2 THR B  98      15.617 -11.814  16.772  1.00 64.53      B    C  
ATOM   1732  OG1 THR B  98      15.301 -12.915  14.692  1.00 66.49      B    O  
ATOM   1733  N   ASN B  99      17.080 -11.046  12.227  1.00 73.53      B    N  
ATOM   1734  CA  ASN B  99      17.703 -11.471  10.988  1.00 70.58      B    C  
ATOM   1735  C   ASN B  99      18.894 -10.564  10.643  1.00 70.38      B    C  
ATOM   1736  O   ASN B  99      18.738  -9.481  10.095  1.00 65.73      B    O  
ATOM   1737  CB  ASN B  99      16.643 -11.516   9.880  1.00 65.08      B    C  
ATOM   1738  CG  ASN B  99      17.210 -12.130   8.612  1.00 58.25      B    C  
ATOM   1739  ND2 ASN B  99      16.491 -12.016   7.519  1.00 51.99      B    N  
ATOM   1740  OD1 ASN B  99      18.277 -12.718   8.590  1.00 52.11      B    O  
ATOM   1741  N   THR B 100      20.084 -11.052  10.888  1.00 67.74      B    N  
ATOM   1742  CA  THR B 100      21.328 -10.333  10.605  1.00 66.60      B    C  
ATOM   1743  C   THR B 100      21.634 -10.181   9.115  1.00 67.24      B    C  
ATOM   1744  O   THR B 100      22.489  -9.377   8.754  1.00 61.12      B    O  
ATOM   1745  CB  THR B 100      22.511 -11.049  11.271  1.00 61.64      B    C  
ATOM   1746  CG2 THR B 100      22.408 -11.010  12.797  1.00 53.33      B    C  
ATOM   1747  OG1 THR B 100      22.529 -12.409  10.889  1.00 55.35      B    O  
ATOM   1748  N   SER B 101      20.946 -10.913   8.240  1.00 68.46      B    N  
ATOM   1749  CA  SER B 101      21.159 -10.805   6.793  1.00 68.01      B    C  
ATOM   1750  C   SER B 101      20.608  -9.512   6.195  1.00 69.16      B    C  
ATOM   1751  O   SER B 101      20.982  -9.162   5.079  1.00 64.36      B    O  
ATOM   1752  CB  SER B 101      20.560 -12.010   6.061  1.00 64.73      B    C  
ATOM   1753  OG  SER B 101      19.146 -12.004   6.078  1.00 58.19      B    O  
ATOM   1754  N   GLY B 102      19.710  -8.822   6.904  1.00 65.42      B    N  
ATOM   1755  CA  GLY B 102      19.054  -7.617   6.405  1.00 64.61      B    C  
ATOM   1756  C   GLY B 102      18.123  -7.855   5.213  1.00 67.24      B    C  
ATOM   1757  O   GLY B 102      17.776  -6.902   4.521  1.00 62.83      B    O  
ATOM   1758  N   ASP B 103      17.723  -9.111   4.967  1.00 72.18      B    N  
ATOM   1759  CA  ASP B 103      16.811  -9.455   3.873  1.00 72.74      B    C  
ATOM   1760  C   ASP B 103      15.405  -8.890   4.140  1.00 73.37      B    C  
ATOM   1761  O   ASP B 103      14.669  -9.430   4.976  1.00 69.79      B    O  
ATOM   1762  CB  ASP B 103      16.776 -10.973   3.671  1.00 68.79      B    C  
ATOM   1763  CG  ASP B 103      15.825 -11.433   2.563  1.00 62.85      B    C  
ATOM   1764  OD1 ASP B 103      15.263 -10.577   1.843  1.00 58.37      B    O  
ATOM   1765  OD2 ASP B 103      15.619 -12.660   2.465  1.00 58.30      B    O1-
ATOM   1766  N   PRO B 104      14.997  -7.814   3.418  1.00 68.32      B    N  
ATOM   1767  CA  PRO B 104      13.719  -7.172   3.647  1.00 66.84      B    C  
ATOM   1768  C   PRO B 104      12.532  -8.039   3.225  1.00 69.51      B    C  
ATOM   1769  O   PRO B 104      11.425  -7.837   3.717  1.00 66.38      B    O  
ATOM   1770  CB  PRO B 104      13.788  -5.870   2.836  1.00 63.30      B    C  
ATOM   1771  CG  PRO B 104      14.699  -6.234   1.666  1.00 61.49      B    C  
ATOM   1772  CD  PRO B 104      15.710  -7.171   2.313  1.00 64.61      B    C  
ATOM   1773  N   ASN B 105      12.740  -9.037   2.367  1.00 67.98      B    N  
ATOM   1774  CA  ASN B 105      11.673  -9.942   1.944  1.00 68.55      B    C  
ATOM   1775  C   ASN B 105      11.168 -10.793   3.108  1.00 71.58      B    C  
ATOM   1776  O   ASN B 105       9.989 -11.115   3.174  1.00 69.52      B    O  
ATOM   1777  CB  ASN B 105      12.180 -10.859   0.815  1.00 66.29      B    C  
ATOM   1778  CG  ASN B 105      12.718 -10.107  -0.380  1.00 64.81      B    C  
ATOM   1779  ND2 ASN B 105      13.867 -10.510  -0.879  1.00 59.78      B    N  
ATOM   1780  OD1 ASN B 105      12.136  -9.174  -0.889  1.00 59.22      B    O  
ATOM   1781  N   ARG B 106      12.033 -11.127   4.059  1.00 71.84      B    N  
ATOM   1782  CA  ARG B 106      11.651 -11.905   5.239  1.00 72.62      B    C  
ATOM   1783  C   ARG B 106      10.906 -11.074   6.271  1.00 76.09      B    C  
ATOM   1784  O   ARG B 106       9.931 -11.544   6.839  1.00 73.00      B    O  
ATOM   1785  CB  ARG B 106      12.890 -12.538   5.888  1.00 66.43      B    C  
ATOM   1786  CG  ARG B 106      13.276 -13.841   5.182  1.00 58.53      B    C  
ATOM   1787  CD  ARG B 106      14.411 -14.514   5.961  1.00 53.22      B    C  
ATOM   1788  NE  ARG B 106      14.606 -15.899   5.516  1.00 47.34      B    N  
ATOM   1789  CZ  ARG B 106      15.469 -16.762   6.042  1.00 41.88      B    C  
ATOM   1790  NH1 ARG B 106      16.278 -16.419   7.009  1.00 38.60      B    N1+
ATOM   1791  NH2 ARG B 106      15.519 -17.991   5.600  1.00 35.31      B    N  
ATOM   1792  N   LEU B 107      11.388  -9.859   6.534  1.00 76.03      B    N  
ATOM   1793  CA  LEU B 107      10.785  -8.978   7.511  1.00 78.82      B    C  
ATOM   1794  C   LEU B 107      10.917  -7.524   7.065  1.00 81.82      B    C  
ATOM   1795  O   LEU B 107      11.959  -6.903   7.255  1.00 79.72      B    O  
ATOM   1796  CB  LEU B 107      11.417  -9.234   8.893  1.00 75.75      B    C  
ATOM   1797  CG  LEU B 107      10.671  -8.526  10.043  1.00 73.09      B    C  
ATOM   1798  CD1 LEU B 107       9.306  -9.157  10.308  1.00 69.40      B    C  
ATOM   1799  CD2 LEU B 107      11.484  -8.631  11.336  1.00 69.31      B    C  
ATOM   1800  N   GLN B 108       9.830  -6.967   6.532  1.00 83.78      B    N  
ATOM   1801  CA  GLN B 108       9.737  -5.533   6.304  1.00 86.32      B    C  
ATOM   1802  C   GLN B 108       9.697  -4.815   7.651  1.00 88.38      B    C  
ATOM   1803  O   GLN B 108       8.736  -4.968   8.411  1.00 86.71      B    O  
ATOM   1804  CB  GLN B 108       8.480  -5.216   5.463  1.00 84.66      B    C  
ATOM   1805  CG  GLN B 108       8.305  -3.712   5.200  1.00 83.71      B    C  
ATOM   1806  CD  GLN B 108       9.415  -3.142   4.300  1.00 82.91      B    C  
ATOM   1807  NE2 GLN B 108      10.090  -2.089   4.706  1.00 75.77      B    N  
ATOM   1808  OE1 GLN B 108       9.664  -3.649   3.223  1.00 78.15      B    O  
ATOM   1809  N   LEU B 109      10.725  -4.027   7.933  1.00 85.69      B    N  
ATOM   1810  CA  LEU B 109      10.825  -3.234   9.150  1.00 87.37      B    C  
ATOM   1811  C   LEU B 109       9.910  -2.010   9.045  1.00 88.22      B    C  
ATOM   1812  O   LEU B 109       9.924  -1.318   8.034  1.00 86.70      B    O  
ATOM   1813  CB  LEU B 109      12.284  -2.830   9.410  1.00 86.32      B    C  
ATOM   1814  CG  LEU B 109      13.279  -4.004   9.470  1.00 87.12      B    C  
ATOM   1815  CD1 LEU B 109      14.682  -3.489   9.769  1.00 83.67      B    C  
ATOM   1816  CD2 LEU B 109      12.901  -5.026  10.553  1.00 83.62      B    C  
ATOM   1817  N   ASN B 110       9.120  -1.755  10.091  1.00 89.88      B    N  
ATOM   1818  CA  ASN B 110       8.239  -0.600  10.172  1.00 90.01      B    C  
ATOM   1819  C   ASN B 110       8.169   0.010  11.574  1.00 91.37      B    C  
ATOM   1820  O   ASN B 110       7.388   0.931  11.805  1.00 88.93      B    O  
ATOM   1821  CB  ASN B 110       6.845  -0.988   9.647  1.00 87.56      B    C  
ATOM   1822  CG  ASN B 110       6.044  -1.907  10.566  1.00 87.75      B    C  
ATOM   1823  ND2 ASN B 110       4.824  -2.220  10.189  1.00 83.32      B    N  
ATOM   1824  OD1 ASN B 110       6.483  -2.347  11.612  1.00 81.75      B    O  
ATOM   1825  N   ALA B 111       8.939  -0.508  12.508  1.00 91.56      B    N  
ATOM   1826  CA  ALA B 111       8.911  -0.062  13.885  1.00 91.77      B    C  
ATOM   1827  C   ALA B 111      10.302  -0.072  14.523  1.00 92.46      B    C  
ATOM   1828  O   ALA B 111      11.194  -0.820  14.133  1.00 91.58      B    O  
ATOM   1829  CB  ALA B 111       7.914  -0.927  14.671  1.00 90.66      B    C  
ATOM   1830  N   VAL B 112      10.452   0.768  15.544  1.00 92.90      B    N  
ATOM   1831  CA  VAL B 112      11.623   0.838  16.408  1.00 93.20      B    C  
ATOM   1832  C   VAL B 112      11.161   0.797  17.854  1.00 93.56      B    C  
ATOM   1833  O   VAL B 112      10.247   1.533  18.234  1.00 92.28      B    O  
ATOM   1834  CB  VAL B 112      12.451   2.103  16.107  1.00 92.42      B    C  
ATOM   1835  CG1 VAL B 112      13.582   2.317  17.116  1.00 87.08      B    C  
ATOM   1836  CG2 VAL B 112      13.085   1.996  14.715  1.00 88.55      B    C  
ATOM   1837  N   GLN B 113      11.789  -0.032  18.654  1.00 92.72      B    N  
ATOM   1838  CA  GLN B 113      11.592  -0.075  20.094  1.00 92.85      B    C  
ATOM   1839  C   GLN B 113      12.847   0.434  20.801  1.00 93.18      B    C  
ATOM   1840  O   GLN B 113      13.958   0.017  20.504  1.00 92.34      B    O  
ATOM   1841  CB  GLN B 113      11.201  -1.490  20.537  1.00 92.35      B    C  
ATOM   1842  CG  GLN B 113      10.912  -1.571  22.040  1.00 91.28      B    C  
ATOM   1843  CD  GLN B 113      10.357  -2.947  22.415  1.00 89.92      B    C  
ATOM   1844  NE2 GLN B 113       9.052  -3.064  22.592  1.00 80.43      B    N  
ATOM   1845  OE1 GLN B 113      11.078  -3.917  22.532  1.00 81.79      B    O  
ATOM   1846  N   VAL B 114      12.626   1.346  21.742  1.00 93.61      B    N  
ATOM   1847  CA  VAL B 114      13.666   1.938  22.576  1.00 93.30      B    C  
ATOM   1848  C   VAL B 114      13.417   1.549  24.022  1.00 93.39      B    C  
ATOM   1849  O   VAL B 114      12.331   1.779  24.548  1.00 91.71      B    O  
ATOM   1850  CB  VAL B 114      13.717   3.464  22.395  1.00 92.38      B    C  
ATOM   1851  CG1 VAL B 114      14.798   4.092  23.280  1.00 87.01      B    C  
ATOM   1852  CG2 VAL B 114      14.026   3.832  20.941  1.00 88.62      B    C  
ATOM   1853  N   ASN B 115      14.421   0.998  24.662  1.00 93.29      B    N  
ATOM   1854  CA  ASN B 115      14.455   0.741  26.095  1.00 92.57      B    C  
ATOM   1855  C   ASN B 115      15.474   1.682  26.725  1.00 92.74      B    C  
ATOM   1856  O   ASN B 115      16.649   1.655  26.359  1.00 91.40      B    O  
ATOM   1857  CB  ASN B 115      14.806  -0.727  26.351  1.00 91.28      B    C  
ATOM   1858  CG  ASN B 115      13.644  -1.645  26.031  1.00 81.28      B    C  
ATOM   1859  ND2 ASN B 115      13.807  -2.594  25.139  1.00 70.40      B    N  
ATOM   1860  OD1 ASN B 115      12.578  -1.525  26.593  1.00 71.12      B    O  
ATOM   1861  N   VAL B 116      15.024   2.479  27.682  1.00 93.29      B    N  
ATOM   1862  CA  VAL B 116      15.869   3.415  28.425  1.00 93.00      B    C  
ATOM   1863  C   VAL B 116      15.868   3.026  29.889  1.00 92.67      B    C  
ATOM   1864  O   VAL B 116      14.829   2.683  30.451  1.00 90.56      B    O  
ATOM   1865  CB  VAL B 116      15.418   4.874  28.230  1.00 91.55      B    C  
ATOM   1866  CG1 VAL B 116      16.432   5.841  28.830  1.00 81.68      B    C  
ATOM   1867  CG2 VAL B 116      15.288   5.233  26.743  1.00 82.50      B    C  
ATOM   1868  N   THR B 117      17.028   3.095  30.522  1.00 92.12      B    N  
ATOM   1869  CA  THR B 117      17.155   2.906  31.968  1.00 91.19      B    C  
ATOM   1870  C   THR B 117      17.892   4.074  32.600  1.00 91.28      B    C  
ATOM   1871  O   THR B 117      18.822   4.627  32.017  1.00 89.70      B    O  
ATOM   1872  CB  THR B 117      17.783   1.567  32.363  1.00 89.43      B    C  
ATOM   1873  CG2 THR B 117      17.281   0.378  31.543  1.00 79.13      B    C  
ATOM   1874  OG1 THR B 117      19.181   1.570  32.263  1.00 78.39      B    O  
ATOM   1875  N   ARG B 118      17.485   4.435  33.821  1.00 89.74      B    N  
ATOM   1876  CA  ARG B 118      18.155   5.435  34.647  1.00 88.90      B    C  
ATOM   1877  C   ARG B 118      18.299   4.910  36.065  1.00 88.44      B    C  
ATOM   1878  O   ARG B 118      17.363   4.345  36.632  1.00 86.84      B    O  
ATOM   1879  CB  ARG B 118      17.374   6.759  34.584  1.00 87.72      B    C  
ATOM   1880  CG  ARG B 118      17.994   7.872  35.441  1.00 85.68      B    C  
ATOM   1881  CD  ARG B 118      17.266   9.208  35.239  1.00 84.61      B    C  
ATOM   1882  NE  ARG B 118      17.614   9.811  33.940  1.00 82.52      B    N  
ATOM   1883  CZ  ARG B 118      16.972  10.789  33.308  1.00 81.70      B    C  
ATOM   1884  NH1 ARG B 118      15.906  11.351  33.804  1.00 74.28      B    N1+
ATOM   1885  NH2 ARG B 118      17.408  11.219  32.167  1.00 75.97      B    N  
ATOM   1886  N   GLN B 119      19.460   5.129  36.645  1.00 86.68      B    N  
ATOM   1887  CA  GLN B 119      19.651   4.887  38.068  1.00 85.19      B    C  
ATOM   1888  C   GLN B 119      19.176   6.103  38.847  1.00 85.13      B    C  
ATOM   1889  O   GLN B 119      19.740   7.190  38.737  1.00 81.40      B    O  
ATOM   1890  CB  GLN B 119      21.103   4.534  38.373  1.00 82.28      B    C  
ATOM   1891  CG  GLN B 119      21.472   3.169  37.777  1.00 74.89      B    C  
ATOM   1892  CD  GLN B 119      22.816   2.639  38.284  1.00 67.87      B    C  
ATOM   1893  NE2 GLN B 119      23.232   1.482  37.830  1.00 57.80      B    N  
ATOM   1894  OE1 GLN B 119      23.495   3.235  39.111  1.00 59.82      B    O  
ATOM   1895  N   VAL B 120      18.128   5.921  39.636  1.00 82.83      B    N  
ATOM   1896  CA  VAL B 120      17.564   6.960  40.491  1.00 81.41      B    C  
ATOM   1897  C   VAL B 120      18.028   6.693  41.912  1.00 80.69      B    C  
ATOM   1898  O   VAL B 120      17.848   5.604  42.456  1.00 76.70      B    O  
ATOM   1899  CB  VAL B 120      16.037   7.031  40.377  1.00 79.08      B    C  
ATOM   1900  CG1 VAL B 120      15.476   8.181  41.217  1.00 71.67      B    C  
ATOM   1901  CG2 VAL B 120      15.626   7.278  38.917  1.00 73.50      B    C  
ATOM   1902  N   ARG B 121      18.642   7.707  42.498  1.00 78.38      B    N  
ATOM   1903  CA  ARG B 121      18.985   7.663  43.908  1.00 76.87      B    C  
ATOM   1904  C   ARG B 121      17.747   8.012  44.720  1.00 76.54      B    C  
ATOM   1905  O   ARG B 121      17.087   9.001  44.409  1.00 70.55      B    O  
ATOM   1906  CB  ARG B 121      20.163   8.602  44.180  1.00 71.94      B    C  
ATOM   1907  CG  ARG B 121      20.864   8.236  45.482  1.00 63.67      B    C  
ATOM   1908  CD  ARG B 121      22.087   9.121  45.700  1.00 60.22      B    C  
ATOM   1909  NE  ARG B 121      22.901   8.638  46.819  1.00 53.40      B    N  
ATOM   1910  CZ  ARG B 121      24.062   9.149  47.211  1.00 47.21      B    C  
ATOM   1911  NH1 ARG B 121      24.572  10.193  46.631  1.00 45.47      B    N1+
ATOM   1912  NH2 ARG B 121      24.711   8.595  48.190  1.00 41.96      B    N  
ATOM   1913  N   HIS B 122      17.466   7.233  45.759  1.00 74.24      B    N  
ATOM   1914  CA  HIS B 122      16.466   7.633  46.739  1.00 72.39      B    C  
ATOM   1915  C   HIS B 122      16.820   9.025  47.291  1.00 72.86      B    C  
ATOM   1916  O   HIS B 122      17.985   9.309  47.564  1.00 67.84      B    O  
ATOM   1917  CB  HIS B 122      16.404   6.596  47.858  1.00 67.67      B    C  
ATOM   1918  CG  HIS B 122      15.598   5.390  47.476  1.00 65.13      B    C  
ATOM   1919  CD2 HIS B 122      16.045   4.122  47.231  1.00 56.38      B    C  
ATOM   1920  ND1 HIS B 122      14.223   5.351  47.389  1.00 58.01      B    N  
ATOM   1921  CE1 HIS B 122      13.859   4.094  47.107  1.00 55.51      B    C  
ATOM   1922  NE2 HIS B 122      14.936   3.312  47.000  1.00 56.38      B    N  
ATOM   1923  N   MET B 123      15.815   9.903  47.458  1.00 68.87      B    N  
ATOM   1924  CA  MET B 123      16.005  11.240  48.037  1.00 67.32      B    C  
ATOM   1925  C   MET B 123      16.621  11.172  49.434  1.00 67.41      B    C  
ATOM   1926  O   MET B 123      17.358  12.072  49.838  1.00 61.39      B    O  
ATOM   1927  CB  MET B 123      14.664  11.973  48.127  1.00 62.61      B    C  
ATOM   1928  CG  MET B 123      14.307  12.715  46.842  1.00 59.24      B    C  
ATOM   1929  SD  MET B 123      12.769  13.645  47.010  1.00 54.60      B    S  
ATOM   1930  CE  MET B 123      13.240  15.227  46.291  1.00 47.74      B    C  
ATOM   1931  N   PHE B 124      16.319  10.091  50.136  1.00 67.79      B    N  
ATOM   1932  CA  PHE B 124      16.821   9.829  51.475  1.00 65.70      B    C  
ATOM   1933  C   PHE B 124      17.678   8.566  51.511  1.00 65.77      B    C  
ATOM   1934  O   PHE B 124      18.408   8.250  50.560  1.00 60.86      B    O  
ATOM   1935  CB  PHE B 124      15.636   9.841  52.467  1.00 61.43      B    C  
ATOM   1936  CG  PHE B 124      14.948  11.172  52.479  1.00 58.76      B    C  
ATOM   1937  CD1 PHE B 124      15.545  12.268  53.126  1.00 54.72      B    C  
ATOM   1938  CD2 PHE B 124      13.790  11.361  51.712  1.00 52.58      B    C  
ATOM   1939  CE1 PHE B 124      15.002  13.550  52.978  1.00 46.39      B    C  
ATOM   1940  CE2 PHE B 124      13.251  12.647  51.559  1.00 47.09      B    C  
ATOM   1941  CZ  PHE B 124      13.865  13.738  52.180  1.00 45.74      B    C  
ATOM   1942  N   VAL B 125      17.639   7.865  52.628  1.00 66.08      B    N  
ATOM   1943  CA  VAL B 125      18.430   6.652  52.816  1.00 66.51      B    C  
ATOM   1944  C   VAL B 125      17.780   5.498  52.054  1.00 67.61      B    C  
ATOM   1945  O   VAL B 125      16.729   5.010  52.453  1.00 61.71      B    O  
ATOM   1946  CB  VAL B 125      18.620   6.335  54.309  1.00 61.55      B    C  
ATOM   1947  CG1 VAL B 125      19.592   5.171  54.492  1.00 55.01      B    C  
ATOM   1948  CG2 VAL B 125      19.186   7.542  55.075  1.00 54.98      B    C  
ATOM   1949  N   GLY B 126      18.414   5.060  50.977  1.00 69.76      B    N  
ATOM   1950  CA  GLY B 126      17.952   3.906  50.219  1.00 70.30      B    C  
ATOM   1951  C   GLY B 126      18.967   3.460  49.165  1.00 72.72      B    C  
ATOM   1952  O   GLY B 126      19.862   4.226  48.793  1.00 69.45      B    O  
ATOM   1953  N   PRO B 127      18.851   2.216  48.707  1.00 73.74      B    N  
ATOM   1954  CA  PRO B 127      19.671   1.731  47.615  1.00 75.08      B    C  
ATOM   1955  C   PRO B 127      19.337   2.467  46.310  1.00 76.66      B    C  
ATOM   1956  O   PRO B 127      18.258   3.034  46.143  1.00 73.70      B    O  
ATOM   1957  CB  PRO B 127      19.392   0.224  47.534  1.00 71.31      B    C  
ATOM   1958  CG  PRO B 127      17.958   0.104  48.046  1.00 68.22      B    C  
ATOM   1959  CD  PRO B 127      17.868   1.213  49.096  1.00 70.87      B    C  
ATOM   1960  N   LEU B 128      20.262   2.443  45.345  1.00 76.09      B    N  
ATOM   1961  CA  LEU B 128      19.993   2.896  43.984  1.00 77.38      B    C  
ATOM   1962  C   LEU B 128      18.887   2.027  43.376  1.00 79.15      B    C  
ATOM   1963  O   LEU B 128      18.996   0.802  43.355  1.00 75.83      B    O  
ATOM   1964  CB  LEU B 128      21.286   2.818  43.157  1.00 73.29      B    C  
ATOM   1965  CG  LEU B 128      22.182   4.057  43.359  1.00 67.20      B    C  
ATOM   1966  CD1 LEU B 128      23.660   3.689  43.328  1.00 62.66      B    C  
ATOM   1967  CD2 LEU B 128      21.927   5.079  42.248  1.00 61.39      B    C  
ATOM   1968  N   GLN B 129      17.839   2.666  42.858  1.00 80.46      B    N  
ATOM   1969  CA  GLN B 129      16.802   2.003  42.081  1.00 81.48      B    C  
ATOM   1970  C   GLN B 129      17.044   2.245  40.600  1.00 84.02      B    C  
ATOM   1971  O   GLN B 129      17.369   3.355  40.191  1.00 82.72      B    O  
ATOM   1972  CB  GLN B 129      15.410   2.476  42.490  1.00 77.31      B    C  
ATOM   1973  CG  GLN B 129      15.015   1.944  43.870  1.00 67.58      B    C  
ATOM   1974  CD  GLN B 129      13.539   2.196  44.203  1.00 65.01      B    C  
ATOM   1975  NE2 GLN B 129      13.068   1.761  45.342  1.00 55.36      B    N  
ATOM   1976  OE1 GLN B 129      12.789   2.764  43.434  1.00 57.09      B    O  
ATOM   1977  N   THR B 130      16.842   1.223  39.798  1.00 83.50      B    N  
ATOM   1978  CA  THR B 130      16.861   1.354  38.347  1.00 84.99      B    C  
ATOM   1979  C   THR B 130      15.436   1.524  37.849  1.00 86.03      B    C  
ATOM   1980  O   THR B 130      14.594   0.649  38.057  1.00 83.86      B    O  
ATOM   1981  CB  THR B 130      17.552   0.163  37.671  1.00 82.66      B    C  
ATOM   1982  CG2 THR B 130      17.807   0.423  36.192  1.00 71.40      B    C  
ATOM   1983  OG1 THR B 130      18.806  -0.054  38.273  1.00 72.05      B    O  
ATOM   1984  N   VAL B 131      15.153   2.651  37.204  1.00 86.52      B    N  
ATOM   1985  CA  VAL B 131      13.882   2.917  36.545  1.00 86.45      B    C  
ATOM   1986  C   VAL B 131      14.027   2.568  35.072  1.00 87.75      B    C  
ATOM   1987  O   VAL B 131      15.044   2.881  34.461  1.00 87.06      B    O  
ATOM   1988  CB  VAL B 131      13.430   4.375  36.749  1.00 84.54      B    C  
ATOM   1989  CG1 VAL B 131      12.036   4.609  36.178  1.00 77.33      B    C  
ATOM   1990  CG2 VAL B 131      13.380   4.728  38.239  1.00 79.02      B    C  
ATOM   1991  N   HIS B 132      13.003   1.928  34.511  1.00 89.74      B    N  
ATOM   1992  CA  HIS B 132      12.953   1.506  33.119  1.00 88.66      B    C  
ATOM   1993  C   HIS B 132      11.787   2.189  32.396  1.00 89.24      B    C  
ATOM   1994  O   HIS B 132      10.706   2.336  32.959  1.00 87.34      B    O  
ATOM   1995  CB  HIS B 132      12.825  -0.021  33.031  1.00 86.38      B    C  
ATOM   1996  CG  HIS B 132      13.941  -0.764  33.720  1.00 79.83      B    C  
ATOM   1997  CD2 HIS B 132      13.985  -1.166  35.029  1.00 68.10      B    C  
ATOM   1998  ND1 HIS B 132      15.122  -1.177  33.140  1.00 67.38      B    N  
ATOM   1999  CE1 HIS B 132      15.851  -1.817  34.073  1.00 64.25      B    C  
ATOM   2000  NE2 HIS B 132      15.185  -1.826  35.230  1.00 65.25      B    N  
ATOM   2001  N   ALA B 133      12.000   2.555  31.148  1.00 90.47      B    N  
ATOM   2002  CA  ALA B 133      10.961   2.987  30.229  1.00 89.84      B    C  
ATOM   2003  C   ALA B 133      11.165   2.315  28.870  1.00 90.95      B    C  
ATOM   2004  O   ALA B 133      12.282   2.179  28.392  1.00 89.73      B    O  
ATOM   2005  CB  ALA B 133      10.966   4.505  30.120  1.00 88.36      B    C  
ATOM   2006  N   THR B 134      10.060   1.895  28.269  1.00 89.20      B    N  
ATOM   2007  CA  THR B 134      10.037   1.301  26.934  1.00 88.33      B    C  
ATOM   2008  C   THR B 134       9.066   2.077  26.068  1.00 89.00      B    C  
ATOM   2009  O   THR B 134       7.974   2.406  26.522  1.00 87.33      B    O  
ATOM   2010  CB  THR B 134       9.637  -0.178  26.988  1.00 86.81      B    C  
ATOM   2011  CG2 THR B 134       9.706  -0.860  25.626  1.00 77.21      B    C  
ATOM   2012  OG1 THR B 134      10.502  -0.886  27.846  1.00 76.58      B    O  
ATOM   2013  N   SER B 135       9.441   2.360  24.830  1.00 91.43      B    N  
ATOM   2014  CA  SER B 135       8.544   2.941  23.837  1.00 91.44      B    C  
ATOM   2015  C   SER B 135       8.752   2.268  22.488  1.00 92.58      B    C  
ATOM   2016  O   SER B 135       9.873   1.967  22.098  1.00 91.44      B    O  
ATOM   2017  CB  SER B 135       8.766   4.446  23.732  1.00 90.30      B    C  
ATOM   2018  OG  SER B 135       7.741   5.016  22.944  1.00 84.32      B    O  
ATOM   2019  N   THR B 136       7.649   2.035  21.779  1.00 90.45      B    N  
ATOM   2020  CA  THR B 136       7.654   1.497  20.422  1.00 90.04      B    C  
ATOM   2021  C   THR B 136       6.937   2.475  19.506  1.00 90.74      B    C  
ATOM   2022  O   THR B 136       5.775   2.810  19.741  1.00 89.12      B    O  
ATOM   2023  CB  THR B 136       7.010   0.112  20.351  1.00 88.98      B    C  
ATOM   2024  CG2 THR B 136       7.182  -0.532  18.979  1.00 82.28      B    C  
ATOM   2025  OG1 THR B 136       7.603  -0.754  21.291  1.00 81.53      B    O  
ATOM   2026  N   ALA B 137       7.608   2.923  18.449  1.00 92.31      B    N  
ATOM   2027  CA  ALA B 137       7.032   3.758  17.413  1.00 91.79      B    C  
ATOM   2028  C   ALA B 137       6.968   3.009  16.084  1.00 92.26      B    C  
ATOM   2029  O   ALA B 137       7.879   2.254  15.734  1.00 91.34      B    O  
ATOM   2030  CB  ALA B 137       7.814   5.066  17.305  1.00 91.23      B    C  
ATOM   2031  N   ARG B 138       5.905   3.244  15.328  1.00 91.28      B    N  
ATOM   2032  CA  ARG B 138       5.673   2.707  13.989  1.00 90.51      B    C  
ATOM   2033  C   ARG B 138       5.667   3.833  12.967  1.00 90.86      B    C  
ATOM   2034  O   ARG B 138       5.062   4.867  13.202  1.00 89.42      B    O  
ATOM   2035  CB  ARG B 138       4.337   1.935  13.989  1.00 88.26      B    C  
ATOM   2036  CG  ARG B 138       3.944   1.390  12.609  1.00 82.69      B    C  
ATOM   2037  CD  ARG B 138       2.562   0.731  12.656  1.00 79.84      B    C  
ATOM   2038  NE  ARG B 138       2.167   0.211  11.329  1.00 71.17      B    N  
ATOM   2039  CZ  ARG B 138       0.981  -0.237  10.966  1.00 65.26      B    C  
ATOM   2040  NH1 ARG B 138      -0.038  -0.248  11.785  1.00 58.87      B    N1+
ATOM   2041  NH2 ARG B 138       0.776  -0.688   9.765  1.00 57.12      B    N  
ATOM   2042  N   ALA B 139       6.262   3.597  11.790  1.00 89.59      B    N  
ATOM   2043  CA  ALA B 139       6.080   4.393  10.584  1.00 88.92      B    C  
ATOM   2044  C   ALA B 139       5.835   3.448   9.409  1.00 89.42      B    C  
ATOM   2045  O   ALA B 139       6.714   2.687   9.015  1.00 86.78      B    O  
ATOM   2046  CB  ALA B 139       7.298   5.300  10.370  1.00 87.71      B    C  
ATOM   2047  N   THR B 140       4.616   3.463   8.871  1.00 87.51      B    N  
ATOM   2048  CA  THR B 140       4.218   2.542   7.810  1.00 86.96      B    C  
ATOM   2049  C   THR B 140       4.513   3.162   6.456  1.00 88.30      B    C  
ATOM   2050  O   THR B 140       3.975   4.219   6.148  1.00 85.77      B    O  
ATOM   2051  CB  THR B 140       2.732   2.186   7.916  1.00 84.13      B    C  
ATOM   2052  CG2 THR B 140       2.361   0.990   7.053  1.00 72.17      B    C  
ATOM   2053  OG1 THR B 140       2.426   1.848   9.245  1.00 73.17      B    O  
ATOM   2054  N   ALA B 141       5.322   2.505   5.644  1.00 88.28      B    N  
ATOM   2055  CA  ALA B 141       5.479   2.857   4.243  1.00 89.04      B    C  
ATOM   2056  C   ALA B 141       4.432   2.091   3.424  1.00 90.42      B    C  
ATOM   2057  O   ALA B 141       4.386   0.863   3.482  1.00 88.59      B    O  
ATOM   2058  CB  ALA B 141       6.911   2.535   3.801  1.00 87.62      B    C  
ATOM   2059  N   ILE B 142       3.599   2.817   2.696  1.00 89.32      B    N  
ATOM   2060  CA  ILE B 142       2.545   2.245   1.858  1.00 89.88      B    C  
ATOM   2061  C   ILE B 142       2.863   2.568   0.413  1.00 90.54      B    C  
ATOM   2062  O   ILE B 142       2.910   3.731   0.029  1.00 88.71      B    O  
ATOM   2063  CB  ILE B 142       1.153   2.755   2.273  1.00 88.77      B    C  
ATOM   2064  CG1 ILE B 142       0.888   2.348   3.738  1.00 86.92      B    C  
ATOM   2065  CG2 ILE B 142       0.073   2.189   1.328  1.00 85.93      B    C  
ATOM   2066  CD1 ILE B 142      -0.454   2.846   4.285  1.00 77.35      B    C  
ATOM   2067  N   ASP B 143       3.070   1.530  -0.371  1.00 91.33      B    N  
ATOM   2068  CA  ASP B 143       3.267   1.640  -1.800  1.00 92.46      B    C  
ATOM   2069  C   ASP B 143       1.964   1.368  -2.544  1.00 93.04      B    C  
ATOM   2070  O   ASP B 143       1.167   0.527  -2.129  1.00 92.02      B    O  
ATOM   2071  CB  ASP B 143       4.389   0.702  -2.225  1.00 92.30      B    C  
ATOM   2072  CG  ASP B 143       4.950   1.129  -3.574  1.00 91.47      B    C  
ATOM   2073  OD1 ASP B 143       5.146   2.346  -3.761  1.00 85.80      B    O  
ATOM   2074  OD2 ASP B 143       5.226   0.261  -4.404  1.00 86.23      B    O1-
ATOM   2075  N   VAL B 144       1.750   2.090  -3.640  1.00 91.68      B    N  
ATOM   2076  CA  VAL B 144       0.624   1.911  -4.552  1.00 91.52      B    C  
ATOM   2077  C   VAL B 144       1.185   1.671  -5.944  1.00 91.66      B    C  
ATOM   2078  O   VAL B 144       1.886   2.525  -6.482  1.00 90.65      B    O  
ATOM   2079  CB  VAL B 144      -0.335   3.117  -4.555  1.00 90.70      B    C  
ATOM   2080  CG1 VAL B 144      -1.537   2.851  -5.455  1.00 85.87      B    C  
ATOM   2081  CG2 VAL B 144      -0.852   3.437  -3.153  1.00 87.66      B    C  
ATOM   2082  N   PHE B 145       0.849   0.531  -6.521  1.00 91.52      B    N  
ATOM   2083  CA  PHE B 145       1.323   0.146  -7.841  1.00 92.08      B    C  
ATOM   2084  C   PHE B 145       0.282  -0.687  -8.584  1.00 91.74      B    C  
ATOM   2085  O   PHE B 145      -0.558  -1.363  -7.986  1.00 90.49      B    O  
ATOM   2086  CB  PHE B 145       2.662  -0.593  -7.722  1.00 91.96      B    C  
ATOM   2087  CG  PHE B 145       2.608  -1.893  -6.946  1.00 93.53      B    C  
ATOM   2088  CD1 PHE B 145       2.623  -1.886  -5.538  1.00 91.57      B    C  
ATOM   2089  CD2 PHE B 145       2.531  -3.113  -7.628  1.00 91.46      B    C  
ATOM   2090  CE1 PHE B 145       2.565  -3.088  -4.825  1.00 90.95      B    C  
ATOM   2091  CE2 PHE B 145       2.487  -4.325  -6.914  1.00 90.93      B    C  
ATOM   2092  CZ  PHE B 145       2.495  -4.314  -5.510  1.00 91.91      B    C  
ATOM   2093  N   SER B 146       0.353  -0.639  -9.903  1.00 90.25      B    N  
ATOM   2094  CA  SER B 146      -0.451  -1.464 -10.787  1.00 88.17      B    C  
ATOM   2095  C   SER B 146       0.447  -2.250 -11.738  1.00 87.38      B    C  
ATOM   2096  O   SER B 146       1.646  -1.995 -11.868  1.00 85.47      B    O  
ATOM   2097  CB  SER B 146      -1.497  -0.604 -11.524  1.00 85.99      B    C  
ATOM   2098  OG  SER B 146      -0.901   0.255 -12.465  1.00 79.41      B    O  
ATOM   2099  N   VAL B 147      -0.131  -3.240 -12.398  1.00 84.90      B    N  
ATOM   2100  CA  VAL B 147       0.520  -3.957 -13.495  1.00 82.39      B    C  
ATOM   2101  C   VAL B 147      -0.313  -3.742 -14.738  1.00 79.58      B    C  
ATOM   2102  O   VAL B 147      -1.460  -4.175 -14.791  1.00 74.03      B    O  
ATOM   2103  CB  VAL B 147       0.693  -5.456 -13.212  1.00 81.20      B    C  
ATOM   2104  CG1 VAL B 147       1.593  -6.101 -14.268  1.00 74.56      B    C  
ATOM   2105  CG2 VAL B 147       1.334  -5.696 -11.857  1.00 78.06      B    C  
ATOM   2106  N   GLY B 148       0.264  -3.079 -15.720  1.00 76.64      B    N  
ATOM   2107  CA  GLY B 148      -0.448  -2.785 -16.945  1.00 72.80      B    C  
ATOM   2108  C   GLY B 148       0.313  -1.841 -17.860  1.00 72.85      B    C  
ATOM   2109  O   GLY B 148       0.909  -0.870 -17.421  1.00 66.86      B    O  
ATOM   2110  N   ALA B 149       0.256  -2.116 -19.164  1.00 66.66      B    N  
ATOM   2111  CA  ALA B 149       0.938  -1.316 -20.181  1.00 62.86      B    C  
ATOM   2112  C   ALA B 149       0.080  -0.190 -20.767  1.00 64.97      B    C  
ATOM   2113  O   ALA B 149       0.502   0.465 -21.723  1.00 59.48      B    O  
ATOM   2114  CB  ALA B 149       1.444  -2.251 -21.270  1.00 54.58      B    C  
ATOM   2115  N   THR B 150      -1.116   0.055 -20.209  1.00 64.43      B    N  
ATOM   2116  CA  THR B 150      -2.099   1.009 -20.736  1.00 62.84      B    C  
ATOM   2117  C   THR B 150      -1.487   2.373 -21.049  1.00 63.85      B    C  
ATOM   2118  O   THR B 150      -1.653   2.901 -22.147  1.00 60.83      B    O  
ATOM   2119  CB  THR B 150      -3.237   1.200 -19.721  1.00 58.20      B    C  
ATOM   2120  CG2 THR B 150      -4.427   1.928 -20.322  1.00 52.47      B    C  
ATOM   2121  OG1 THR B 150      -3.684  -0.044 -19.241  1.00 52.79      B    O  
ATOM   2122  N   LEU B 151      -0.722   2.908 -20.122  1.00 62.33      B    N  
ATOM   2123  CA  LEU B 151      -0.119   4.228 -20.283  1.00 61.21      B    C  
ATOM   2124  C   LEU B 151       1.108   4.224 -21.176  1.00 62.98      B    C  
ATOM   2125  O   LEU B 151       1.315   5.172 -21.932  1.00 60.00      B    O  
ATOM   2126  CB  LEU B 151       0.220   4.771 -18.904  1.00 56.68      B    C  
ATOM   2127  CG  LEU B 151      -0.483   6.116 -18.692  1.00 51.48      B    C  
ATOM   2128  CD1 LEU B 151      -1.150   6.046 -17.327  1.00 47.55      B    C  
ATOM   2129  CD2 LEU B 151       0.472   7.274 -18.824  1.00 45.45      B    C  
ATOM   2130  N   ALA B 152       1.905   3.169 -21.130  1.00 59.97      B    N  
ATOM   2131  CA  ALA B 152       3.057   3.020 -22.005  1.00 58.24      B    C  
ATOM   2132  C   ALA B 152       2.635   3.023 -23.483  1.00 59.48      B    C  
ATOM   2133  O   ALA B 152       3.288   3.655 -24.307  1.00 56.94      B    O  
ATOM   2134  CB  ALA B 152       3.799   1.736 -21.612  1.00 54.34      B    C  
ATOM   2135  N   GLN B 153       1.483   2.423 -23.800  1.00 61.60      B    N  
ATOM   2136  CA  GLN B 153       0.897   2.487 -25.141  1.00 60.38      B    C  
ATOM   2137  C   GLN B 153       0.345   3.860 -25.511  1.00 61.49      B    C  
ATOM   2138  O   GLN B 153       0.382   4.252 -26.677  1.00 58.57      B    O  
ATOM   2139  CB  GLN B 153      -0.210   1.439 -25.265  1.00 56.13      B    C  
ATOM   2140  CG  GLN B 153       0.374   0.056 -25.518  1.00 51.73      B    C  
ATOM   2141  CD  GLN B 153       1.038  -0.072 -26.890  1.00 47.99      B    C  
ATOM   2142  NE2 GLN B 153       1.961  -0.986 -27.048  1.00 41.82      B    N  
ATOM   2143  OE1 GLN B 153       0.740   0.625 -27.832  1.00 43.57      B    O  
ATOM   2144  N   LEU B 154      -0.130   4.614 -24.523  1.00 64.39      B    N  
ATOM   2145  CA  LEU B 154      -0.616   5.980 -24.725  1.00 62.81      B    C  
ATOM   2146  C   LEU B 154       0.505   7.011 -24.916  1.00 62.04      B    C  
ATOM   2147  O   LEU B 154       0.229   8.197 -25.060  1.00 57.93      B    O  
ATOM   2148  CB  LEU B 154      -1.569   6.345 -23.579  1.00 60.68      B    C  
ATOM   2149  CG  LEU B 154      -2.939   5.684 -23.735  1.00 58.94      B    C  
ATOM   2150  CD1 LEU B 154      -3.741   5.824 -22.437  1.00 55.99      B    C  
ATOM   2151  CD2 LEU B 154      -3.719   6.350 -24.868  1.00 55.08      B    C  
ATOM   2152  N   GLY B 155       1.751   6.547 -24.961  1.00 57.79      B    N  
ATOM   2153  CA  GLY B 155       2.912   7.382 -25.234  1.00 55.17      B    C  
ATOM   2154  C   GLY B 155       3.853   7.568 -24.054  1.00 55.52      B    C  
ATOM   2155  O   GLY B 155       4.885   8.196 -24.258  1.00 51.77      B    O  
ATOM   2156  N   GLY B 156       3.531   7.007 -22.873  1.00 57.04      B    N  
ATOM   2157  CA  GLY B 156       4.457   6.819 -21.748  1.00 55.75      B    C  
ATOM   2158  C   GLY B 156       5.316   8.029 -21.395  1.00 56.81      B    C  
ATOM   2159  O   GLY B 156       6.483   7.872 -21.052  1.00 53.68      B    O  
ATOM   2160  N   THR B 157       4.776   9.234 -21.578  1.00 57.23      B    N  
ATOM   2161  CA  THR B 157       5.523  10.466 -21.371  1.00 55.70      B    C  
ATOM   2162  C   THR B 157       5.263  11.001 -19.979  1.00 58.59      B    C  
ATOM   2163  O   THR B 157       4.147  10.919 -19.463  1.00 53.88      B    O  
ATOM   2164  CB  THR B 157       5.221  11.513 -22.443  1.00 49.59      B    C  
ATOM   2165  CG2 THR B 157       5.917  11.170 -23.756  1.00 42.26      B    C  
ATOM   2166  OG1 THR B 157       3.851  11.607 -22.704  1.00 44.76      B    O  
ATOM   2167  N   SER B 158       6.301  11.563 -19.394  1.00 57.02      B    N  
ATOM   2168  CA  SER B 158       6.280  12.114 -18.050  1.00 57.64      B    C  
ATOM   2169  C   SER B 158       5.147  13.124 -17.876  1.00 60.75      B    C  
ATOM   2170  O   SER B 158       4.830  13.912 -18.760  1.00 57.39      B    O  
ATOM   2171  CB  SER B 158       7.613  12.777 -17.702  1.00 52.79      B    C  
ATOM   2172  OG  SER B 158       7.873  13.894 -18.529  1.00 48.79      B    O  
ATOM   2173  N   CYS B 159       4.625  13.171 -16.674  1.00 68.78      B    N  
ATOM   2174  CA  CYS B 159       3.651  14.176 -16.275  1.00 69.04      B    C  
ATOM   2175  C   CYS B 159       4.219  15.607 -16.246  1.00 67.45      B    C  
ATOM   2176  O   CYS B 159       3.476  16.557 -16.000  1.00 63.04      B    O  
ATOM   2177  CB  CYS B 159       3.081  13.751 -14.917  1.00 70.04      B    C  
ATOM   2178  SG  CYS B 159       2.210  12.176 -15.031  1.00 70.36      B    S  
ATOM   2179  N   SER B 160       5.498  15.776 -16.561  1.00 65.36      B    N  
ATOM   2180  CA  SER B 160       6.187  17.065 -16.601  1.00 62.65      B    C  
ATOM   2181  C   SER B 160       5.909  17.901 -17.861  1.00 61.28      B    C  
ATOM   2182  O   SER B 160       6.491  18.970 -18.024  1.00 56.06      B    O  
ATOM   2183  CB  SER B 160       7.689  16.859 -16.386  1.00 58.79      B    C  
ATOM   2184  OG  SER B 160       8.280  16.177 -17.468  1.00 53.45      B    O  
ATOM   2185  N   GLY B 161       5.007  17.454 -18.745  1.00 57.54      B    N  
ATOM   2186  CA  GLY B 161       4.566  18.230 -19.907  1.00 56.16      B    C  
ATOM   2187  C   GLY B 161       5.204  17.834 -21.237  1.00 57.20      B    C  
ATOM   2188  O   GLY B 161       4.991  18.527 -22.230  1.00 53.94      B    O  
ATOM   2189  N   THR B 162       5.946  16.735 -21.302  1.00 59.87      B    N  
ATOM   2190  CA  THR B 162       6.343  16.155 -22.585  1.00 58.73      B    C  
ATOM   2191  C   THR B 162       5.093  15.734 -23.355  1.00 58.64      B    C  
ATOM   2192  O   THR B 162       4.257  15.014 -22.810  1.00 54.64      B    O  
ATOM   2193  CB  THR B 162       7.311  14.964 -22.443  1.00 55.06      B    C  
ATOM   2194  CG2 THR B 162       8.621  15.257 -23.159  1.00 48.34      B    C  
ATOM   2195  OG1 THR B 162       7.641  14.691 -21.103  1.00 50.35      B    O  
ATOM   2196  N   PRO B 163       4.896  16.188 -24.600  1.00 54.85      B    N  
ATOM   2197  CA  PRO B 163       3.701  15.852 -25.358  1.00 53.97      B    C  
ATOM   2198  C   PRO B 163       3.639  14.346 -25.623  1.00 54.72      B    C  
ATOM   2199  O   PRO B 163       4.661  13.709 -25.862  1.00 52.91      B    O  
ATOM   2200  CB  PRO B 163       3.790  16.680 -26.649  1.00 50.76      B    C  
ATOM   2201  CG  PRO B 163       5.280  16.977 -26.793  1.00 50.41      B    C  
ATOM   2202  CD  PRO B 163       5.778  17.057 -25.358  1.00 52.69      B    C  
ATOM   2203  N   ALA B 164       2.428  13.800 -25.599  1.00 54.48      B    N  
ATOM   2204  CA  ALA B 164       2.184  12.403 -25.937  1.00 53.43      B    C  
ATOM   2205  C   ALA B 164       2.774  12.072 -27.315  1.00 54.14      B    C  
ATOM   2206  O   ALA B 164       2.705  12.887 -28.236  1.00 51.93      B    O  
ATOM   2207  CB  ALA B 164       0.671  12.140 -25.905  1.00 50.26      B    C  
ATOM   2208  N   SER B 165       3.344  10.887 -27.459  1.00 56.61      B    N  
ATOM   2209  CA  SER B 165       3.948  10.493 -28.727  1.00 56.33      B    C  
ATOM   2210  C   SER B 165       2.891  10.480 -29.833  1.00 56.65      B    C  
ATOM   2211  O   SER B 165       1.757  10.023 -29.646  1.00 53.51      B    O  
ATOM   2212  CB  SER B 165       4.681   9.152 -28.614  1.00 53.09      B    C  
ATOM   2213  OG  SER B 165       3.793   8.061 -28.670  1.00 49.45      B    O  
ATOM   2214  N   SER B 166       3.253  10.953 -31.009  1.00 51.24      B    N  
ATOM   2215  CA  SER B 166       2.357  11.016 -32.167  1.00 50.75      B    C  
ATOM   2216  C   SER B 166       1.904   9.646 -32.685  1.00 52.19      B    C  
ATOM   2217  O   SER B 166       0.992   9.573 -33.503  1.00 49.15      B    O  
ATOM   2218  CB  SER B 166       3.051  11.780 -33.293  1.00 46.29      B    C  
ATOM   2219  OG  SER B 166       4.312  11.191 -33.578  1.00 43.03      B    O  
ATOM   2220  N   SER B 167       2.534   8.561 -32.233  1.00 53.86      B    N  
ATOM   2221  CA  SER B 167       2.205   7.189 -32.616  1.00 53.41      B    C  
ATOM   2222  C   SER B 167       1.037   6.595 -31.828  1.00 54.62      B    C  
ATOM   2223  O   SER B 167       0.479   5.582 -32.243  1.00 51.83      B    O  
ATOM   2224  CB  SER B 167       3.432   6.292 -32.455  1.00 49.64      B    C  
ATOM   2225  OG  SER B 167       3.957   6.376 -31.145  1.00 46.50      B    O  
ATOM   2226  N   ALA B 168       0.651   7.194 -30.703  1.00 58.03      B    N  
ATOM   2227  CA  ALA B 168      -0.451   6.682 -29.920  1.00 57.84      B    C  
ATOM   2228  C   ALA B 168      -1.780   6.973 -30.635  1.00 59.76      B    C  
ATOM   2229  O   ALA B 168      -2.063   8.101 -31.045  1.00 57.24      B    O  
ATOM   2230  CB  ALA B 168      -0.375   7.263 -28.513  1.00 54.06      B    C  
ATOM   2231  N   ASN B 169      -2.603   5.931 -30.783  1.00 61.31      B    N  
ATOM   2232  CA  ASN B 169      -3.884   6.048 -31.466  1.00 62.32      B    C  
ATOM   2233  C   ASN B 169      -5.032   6.175 -30.448  1.00 65.14      B    C  
ATOM   2234  O   ASN B 169      -5.471   5.159 -29.899  1.00 63.29      B    O  
ATOM   2235  CB  ASN B 169      -4.049   4.866 -32.437  1.00 58.39      B    C  
ATOM   2236  CG  ASN B 169      -5.276   5.015 -33.314  1.00 53.91      B    C  
ATOM   2237  ND2 ASN B 169      -5.410   4.182 -34.313  1.00 48.26      B    N  
ATOM   2238  OD1 ASN B 169      -6.128   5.868 -33.119  1.00 49.03      B    O  
ATOM   2239  N   PRO B 170      -5.576   7.376 -30.218  1.00 66.14      B    N  
ATOM   2240  CA  PRO B 170      -6.658   7.572 -29.258  1.00 67.60      B    C  
ATOM   2241  C   PRO B 170      -7.938   6.836 -29.663  1.00 70.79      B    C  
ATOM   2242  O   PRO B 170      -8.748   6.515 -28.811  1.00 68.37      B    O  
ATOM   2243  CB  PRO B 170      -6.876   9.086 -29.178  1.00 64.91      B    C  
ATOM   2244  CG  PRO B 170      -6.406   9.584 -30.543  1.00 64.47      B    C  
ATOM   2245  CD  PRO B 170      -5.265   8.629 -30.894  1.00 68.04      B    C  
ATOM   2246  N   GLY B 171      -8.119   6.526 -30.951  1.00 65.90      B    N  
ATOM   2247  CA  GLY B 171      -9.281   5.777 -31.443  1.00 66.01      B    C  
ATOM   2248  C   GLY B 171      -9.366   4.370 -30.854  1.00 68.54      B    C  
ATOM   2249  O   GLY B 171     -10.452   3.921 -30.498  1.00 65.95      B    O  
ATOM   2250  N   LEU B 172      -8.228   3.705 -30.689  1.00 68.30      B    N  
ATOM   2251  CA  LEU B 172      -8.139   2.374 -30.085  1.00 69.23      B    C  
ATOM   2252  C   LEU B 172      -8.518   2.408 -28.598  1.00 71.25      B    C  
ATOM   2253  O   LEU B 172      -9.329   1.607 -28.156  1.00 70.57      B    O  
ATOM   2254  CB  LEU B 172      -6.713   1.838 -30.326  1.00 67.19      B    C  
ATOM   2255  CG  LEU B 172      -6.710   0.582 -31.216  1.00 62.70      B    C  
ATOM   2256  CD1 LEU B 172      -5.439   0.507 -32.050  1.00 58.55      B    C  
ATOM   2257  CD2 LEU B 172      -6.800  -0.668 -30.367  1.00 56.36      B    C  
ATOM   2258  N   VAL B 173      -7.989   3.387 -27.863  1.00 73.25      B    N  
ATOM   2259  CA  VAL B 173      -8.308   3.584 -26.436  1.00 74.72      B    C  
ATOM   2260  C   VAL B 173      -9.782   3.928 -26.255  1.00 76.85      B    C  
ATOM   2261  O   VAL B 173     -10.457   3.336 -25.419  1.00 76.64      B    O  
ATOM   2262  CB  VAL B 173      -7.471   4.709 -25.804  1.00 73.04      B    C  
ATOM   2263  CG1 VAL B 173      -7.589   4.667 -24.284  1.00 67.48      B    C  
ATOM   2264  CG2 VAL B 173      -6.001   4.635 -26.197  1.00 67.98      B    C  
ATOM   2265  N   ASN B 174     -10.298   4.849 -27.057  1.00 77.55      B    N  
ATOM   2266  CA  ASN B 174     -11.696   5.257 -27.005  1.00 78.47      B    C  
ATOM   2267  C   ASN B 174     -12.643   4.100 -27.332  1.00 79.47      B    C  
ATOM   2268  O   ASN B 174     -13.672   3.947 -26.671  1.00 77.96      B    O  
ATOM   2269  CB  ASN B 174     -11.911   6.417 -27.988  1.00 77.31      B    C  
ATOM   2270  CG  ASN B 174     -11.425   7.752 -27.444  1.00 77.21      B    C  
ATOM   2271  ND2 ASN B 174     -10.855   8.582 -28.278  1.00 73.72      B    N  
ATOM   2272  OD1 ASN B 174     -11.597   8.084 -26.289  1.00 74.11      B    O  
ATOM   2273  N   GLY B 175     -12.305   3.267 -28.326  1.00 75.21      B    N  
ATOM   2274  CA  GLY B 175     -13.078   2.079 -28.686  1.00 75.04      B    C  
ATOM   2275  C   GLY B 175     -13.115   1.055 -27.559  1.00 76.89      B    C  
ATOM   2276  O   GLY B 175     -14.200   0.594 -27.182  1.00 75.59      B    O  
ATOM   2277  N   LEU B 176     -11.959   0.750 -26.974  1.00 76.49      B    N  
ATOM   2278  CA  LEU B 176     -11.861  -0.216 -25.883  1.00 77.46      B    C  
ATOM   2279  C   LEU B 176     -12.538   0.294 -24.602  1.00 79.36      B    C  
ATOM   2280  O   LEU B 176     -13.422  -0.377 -24.073  1.00 79.35      B    O  
ATOM   2281  CB  LEU B 176     -10.389  -0.541 -25.643  1.00 75.50      B    C  
ATOM   2282  CG  LEU B 176     -10.183  -1.554 -24.493  1.00 70.58      B    C  
ATOM   2283  CD1 LEU B 176     -10.743  -2.930 -24.847  1.00 67.44      B    C  
ATOM   2284  CD2 LEU B 176      -8.709  -1.653 -24.190  1.00 66.00      B    C  
ATOM   2285  N   LEU B 177     -12.161   1.464 -24.127  1.00 79.31      B    N  
ATOM   2286  CA  LEU B 177     -12.713   2.023 -22.901  1.00 81.23      B    C  
ATOM   2287  C   LEU B 177     -14.213   2.296 -23.051  1.00 82.22      B    C  
ATOM   2288  O   LEU B 177     -14.977   2.020 -22.131  1.00 82.04      B    O  
ATOM   2289  CB  LEU B 177     -11.911   3.275 -22.507  1.00 81.38      B    C  
ATOM   2290  CG  LEU B 177     -12.348   3.891 -21.156  1.00 81.32      B    C  
ATOM   2291  CD1 LEU B 177     -12.145   2.939 -19.982  1.00 78.70      B    C  
ATOM   2292  CD2 LEU B 177     -11.536   5.149 -20.888  1.00 78.10      B    C  
ATOM   2293  N   GLY B 178     -14.645   2.752 -24.208  1.00 81.26      B    N  
ATOM   2294  CA  GLY B 178     -16.055   2.920 -24.513  1.00 81.23      B    C  
ATOM   2295  C   GLY B 178     -16.842   1.606 -24.430  1.00 82.06      B    C  
ATOM   2296  O   GLY B 178     -17.927   1.581 -23.846  1.00 80.59      B    O  
ATOM   2297  N   ALA B 179     -16.284   0.515 -24.946  1.00 81.38      B    N  
ATOM   2298  CA  ALA B 179     -16.890  -0.812 -24.851  1.00 80.23      B    C  
ATOM   2299  C   ALA B 179     -16.920  -1.328 -23.399  1.00 81.03      B    C  
ATOM   2300  O   ALA B 179     -17.964  -1.809 -22.951  1.00 79.49      B    O  
ATOM   2301  CB  ALA B 179     -16.136  -1.757 -25.791  1.00 78.45      B    C  
ATOM   2302  N   LEU B 180     -15.834  -1.175 -22.646  1.00 80.94      B    N  
ATOM   2303  CA  LEU B 180     -15.755  -1.586 -21.238  1.00 81.34      B    C  
ATOM   2304  C   LEU B 180     -16.707  -0.783 -20.341  1.00 82.42      B    C  
ATOM   2305  O   LEU B 180     -17.344  -1.344 -19.452  1.00 81.94      B    O  
ATOM   2306  CB  LEU B 180     -14.313  -1.422 -20.734  1.00 80.60      B    C  
ATOM   2307  CG  LEU B 180     -13.285  -2.402 -21.329  1.00 79.66      B    C  
ATOM   2308  CD1 LEU B 180     -11.889  -2.022 -20.840  1.00 76.70      B    C  
ATOM   2309  CD2 LEU B 180     -13.567  -3.848 -20.919  1.00 76.30      B    C  
ATOM   2310  N   LEU B 181     -16.862   0.493 -20.594  1.00 83.32      B    N  
ATOM   2311  CA  LEU B 181     -17.825   1.334 -19.878  1.00 83.40      B    C  
ATOM   2312  C   LEU B 181     -19.278   1.056 -20.290  1.00 83.44      B    C  
ATOM   2313  O   LEU B 181     -20.202   1.526 -19.630  1.00 80.23      B    O  
ATOM   2314  CB  LEU B 181     -17.444   2.815 -20.074  1.00 83.05      B    C  
ATOM   2315  CG  LEU B 181     -16.118   3.249 -19.405  1.00 83.52      B    C  
ATOM   2316  CD1 LEU B 181     -15.819   4.700 -19.775  1.00 80.84      B    C  
ATOM   2317  CD2 LEU B 181     -16.165   3.158 -17.885  1.00 80.50      B    C  
ATOM   2318  N   GLY B 182     -19.500   0.289 -21.358  1.00 83.24      B    N  
ATOM   2319  CA  GLY B 182     -20.829   0.079 -21.921  1.00 82.22      B    C  
ATOM   2320  C   GLY B 182     -21.439   1.379 -22.462  1.00 82.94      B    C  
ATOM   2321  O   GLY B 182     -22.652   1.573 -22.393  1.00 79.20      B    O  
ATOM   2322  N   SER B 183     -20.604   2.269 -22.967  1.00 80.64      B    N  
ATOM   2323  CA  SER B 183     -21.045   3.543 -23.524  1.00 79.73      B    C  
ATOM   2324  C   SER B 183     -21.845   3.326 -24.810  1.00 79.13      B    C  
ATOM   2325  O   SER B 183     -21.350   2.745 -25.770  1.00 76.49      B    O  
ATOM   2326  CB  SER B 183     -19.846   4.447 -23.795  1.00 78.38      B    C  
ATOM   2327  OG  SER B 183     -20.302   5.622 -24.433  1.00 70.63      B    O  
ATOM   2328  N   LYS B 184     -23.066   3.847 -24.840  1.00 77.20      B    N  
ATOM   2329  CA  LYS B 184     -23.912   3.781 -26.046  1.00 74.93      B    C  
ATOM   2330  C   LYS B 184     -23.563   4.837 -27.085  1.00 75.05      B    C  
ATOM   2331  O   LYS B 184     -23.811   4.620 -28.266  1.00 69.03      B    O  
ATOM   2332  CB  LYS B 184     -25.386   3.912 -25.662  1.00 70.85      B    C  
ATOM   2333  CG  LYS B 184     -25.908   2.655 -24.956  1.00 64.83      B    C  
ATOM   2334  CD  LYS B 184     -27.400   2.810 -24.683  1.00 58.22      B    C  
ATOM   2335  CE  LYS B 184     -27.933   1.519 -24.079  1.00 51.15      B    C  
ATOM   2336  NZ  LYS B 184     -29.335   1.673 -23.627  1.00 44.99      B    N1+
ATOM   2337  N   SER B 185     -23.031   5.967 -26.656  1.00 75.03      B    N  
ATOM   2338  CA  SER B 185     -22.665   7.076 -27.545  1.00 74.41      B    C  
ATOM   2339  C   SER B 185     -21.204   7.034 -27.990  1.00 75.67      B    C  
ATOM   2340  O   SER B 185     -20.819   7.791 -28.867  1.00 70.21      B    O  
ATOM   2341  CB  SER B 185     -23.013   8.415 -26.891  1.00 71.45      B    C  
ATOM   2342  OG  SER B 185     -22.544   8.478 -25.570  1.00 67.26      B    O  
ATOM   2343  N   GLY B 186     -20.403   6.127 -27.417  1.00 77.79      B    N  
ATOM   2344  CA  GLY B 186     -18.970   6.060 -27.649  1.00 78.34      B    C  
ATOM   2345  C   GLY B 186     -18.200   7.134 -26.883  1.00 81.06      B    C  
ATOM   2346  O   GLY B 186     -18.770   8.089 -26.352  1.00 77.75      B    O  
ATOM   2347  N   LEU B 187     -16.886   6.956 -26.830  1.00 80.92      B    N  
ATOM   2348  CA  LEU B 187     -15.958   7.926 -26.263  1.00 82.91      B    C  
ATOM   2349  C   LEU B 187     -15.154   8.580 -27.375  1.00 83.21      B    C  
ATOM   2350  O   LEU B 187     -14.730   7.913 -28.316  1.00 81.31      B    O  
ATOM   2351  CB  LEU B 187     -15.040   7.232 -25.250  1.00 82.37      B    C  
ATOM   2352  CG  LEU B 187     -15.705   7.007 -23.877  1.00 81.44      B    C  
ATOM   2353  CD1 LEU B 187     -14.842   6.060 -23.051  1.00 77.93      B    C  
ATOM   2354  CD2 LEU B 187     -15.848   8.307 -23.091  1.00 77.76      B    C  
ATOM   2355  N   ASN B 188     -14.908   9.873 -27.232  1.00 83.59      B    N  
ATOM   2356  CA  ASN B 188     -14.073  10.633 -28.155  1.00 83.95      B    C  
ATOM   2357  C   ASN B 188     -13.119  11.554 -27.387  1.00 84.89      B    C  
ATOM   2358  O   ASN B 188     -13.122  12.775 -27.550  1.00 81.88      B    O  
ATOM   2359  CB  ASN B 188     -14.973  11.349 -29.180  1.00 80.94      B    C  
ATOM   2360  CG  ASN B 188     -14.187  11.807 -30.395  1.00 73.78      B    C  
ATOM   2361  ND2 ASN B 188     -14.766  12.665 -31.194  1.00 64.23      B    N  
ATOM   2362  OD1 ASN B 188     -13.084  11.389 -30.664  1.00 65.27      B    O  
ATOM   2363  N   LEU B 189     -12.341  10.948 -26.492  1.00 81.04      B    N  
ATOM   2364  CA  LEU B 189     -11.329  11.657 -25.719  1.00 82.15      B    C  
ATOM   2365  C   LEU B 189     -10.039  11.803 -26.526  1.00 82.09      B    C  
ATOM   2366  O   LEU B 189      -9.648  10.908 -27.274  1.00 81.46      B    O  
ATOM   2367  CB  LEU B 189     -11.087  10.938 -24.388  1.00 83.07      B    C  
ATOM   2368  CG  LEU B 189     -12.286  10.972 -23.431  1.00 83.20      B    C  
ATOM   2369  CD1 LEU B 189     -12.024  10.042 -22.254  1.00 79.21      B    C  
ATOM   2370  CD2 LEU B 189     -12.538  12.373 -22.873  1.00 77.86      B    C  
ATOM   2371  N   SER B 190      -9.371  12.932 -26.346  1.00 81.48      B    N  
ATOM   2372  CA  SER B 190      -8.060  13.165 -26.927  1.00 81.16      B    C  
ATOM   2373  C   SER B 190      -6.963  12.444 -26.133  1.00 81.66      B    C  
ATOM   2374  O   SER B 190      -7.116  12.171 -24.943  1.00 80.49      B    O  
ATOM   2375  CB  SER B 190      -7.773  14.665 -27.013  1.00 79.50      B    C  
ATOM   2376  OG  SER B 190      -7.561  15.215 -25.732  1.00 73.51      B    O  
ATOM   2377  N   LEU B 191      -5.811  12.212 -26.763  1.00 77.89      B    N  
ATOM   2378  CA  LEU B 191      -4.614  11.717 -26.073  1.00 77.26      B    C  
ATOM   2379  C   LEU B 191      -4.222  12.603 -24.890  1.00 78.52      B    C  
ATOM   2380  O   LEU B 191      -3.878  12.088 -23.837  1.00 77.54      B    O  
ATOM   2381  CB  LEU B 191      -3.462  11.653 -27.085  1.00 74.81      B    C  
ATOM   2382  CG  LEU B 191      -3.375  10.280 -27.761  1.00 68.35      B    C  
ATOM   2383  CD1 LEU B 191      -2.600  10.402 -29.059  1.00 63.70      B    C  
ATOM   2384  CD2 LEU B 191      -2.701   9.273 -26.840  1.00 62.31      B    C  
ATOM   2385  N   VAL B 192      -4.348  13.911 -25.048  1.00 78.80      B    N  
ATOM   2386  CA  VAL B 192      -4.072  14.884 -23.982  1.00 79.81      B    C  
ATOM   2387  C   VAL B 192      -4.995  14.647 -22.784  1.00 81.49      B    C  
ATOM   2388  O   VAL B 192      -4.553  14.756 -21.649  1.00 80.61      B    O  
ATOM   2389  CB  VAL B 192      -4.224  16.321 -24.504  1.00 78.08      B    C  
ATOM   2390  CG1 VAL B 192      -3.944  17.360 -23.427  1.00 72.90      B    C  
ATOM   2391  CG2 VAL B 192      -3.269  16.583 -25.675  1.00 72.30      B    C  
ATOM   2392  N   SER B 193      -6.248  14.281 -22.997  1.00 82.12      B    N  
ATOM   2393  CA  SER B 193      -7.193  13.960 -21.924  1.00 83.43      B    C  
ATOM   2394  C   SER B 193      -6.783  12.697 -21.161  1.00 85.08      B    C  
ATOM   2395  O   SER B 193      -6.820  12.694 -19.940  1.00 84.93      B    O  
ATOM   2396  CB  SER B 193      -8.606  13.781 -22.470  1.00 83.28      B    C  
ATOM   2397  OG  SER B 193      -9.040  14.938 -23.162  1.00 77.09      B    O  
ATOM   2398  N   TYR B 194      -6.344  11.649 -21.864  1.00 83.05      B    N  
ATOM   2399  CA  TYR B 194      -5.833  10.442 -21.214  1.00 83.04      B    C  
ATOM   2400  C   TYR B 194      -4.545  10.702 -20.434  1.00 83.03      B    C  
ATOM   2401  O   TYR B 194      -4.399  10.225 -19.311  1.00 82.58      B    O  
ATOM   2402  CB  TYR B 194      -5.608   9.341 -22.252  1.00 82.83      B    C  
ATOM   2403  CG  TYR B 194      -6.894   8.736 -22.763  1.00 82.77      B    C  
ATOM   2404  CD1 TYR B 194      -7.688   7.962 -21.902  1.00 81.40      B    C  
ATOM   2405  CD2 TYR B 194      -7.309   8.958 -24.089  1.00 81.73      B    C  
ATOM   2406  CE1 TYR B 194      -8.897   7.405 -22.359  1.00 80.31      B    C  
ATOM   2407  CE2 TYR B 194      -8.512   8.405 -24.551  1.00 79.99      B    C  
ATOM   2408  CZ  TYR B 194      -9.301   7.636 -23.684  1.00 81.11      B    C  
ATOM   2409  OH  TYR B 194     -10.492   7.103 -24.118  1.00 78.56      B    O  
ATOM   2410  N   GLN B 195      -3.648  11.509 -20.987  1.00 81.20      B    N  
ATOM   2411  CA  GLN B 195      -2.417  11.902 -20.311  1.00 80.74      B    C  
ATOM   2412  C   GLN B 195      -2.710  12.763 -19.068  1.00 82.07      B    C  
ATOM   2413  O   GLN B 195      -2.083  12.576 -18.032  1.00 81.63      B    O  
ATOM   2414  CB  GLN B 195      -1.520  12.615 -21.312  1.00 78.31      B    C  
ATOM   2415  CG  GLN B 195      -0.062  12.700 -20.834  1.00 70.16      B    C  
ATOM   2416  CD  GLN B 195       0.857  13.310 -21.885  1.00 65.78      B    C  
ATOM   2417  NE2 GLN B 195       2.150  13.241 -21.691  1.00 56.24      B    N  
ATOM   2418  OE1 GLN B 195       0.429  13.849 -22.894  1.00 58.74      B    O  
ATOM   2419  N   ALA B 196      -3.702  13.639 -19.131  1.00 84.08      B    N  
ATOM   2420  CA  ALA B 196      -4.154  14.398 -17.977  1.00 85.00      B    C  
ATOM   2421  C   ALA B 196      -4.681  13.474 -16.869  1.00 86.20      B    C  
ATOM   2422  O   ALA B 196      -4.273  13.623 -15.714  1.00 85.84      B    O  
ATOM   2423  CB  ALA B 196      -5.214  15.416 -18.426  1.00 84.18      B    C  
ATOM   2424  N   LEU B 197      -5.503  12.481 -17.206  1.00 86.44      B    N  
ATOM   2425  CA  LEU B 197      -6.009  11.483 -16.255  1.00 86.71      B    C  
ATOM   2426  C   LEU B 197      -4.883  10.661 -15.628  1.00 87.03      B    C  
ATOM   2427  O   LEU B 197      -4.883  10.440 -14.421  1.00 86.31      B    O  
ATOM   2428  CB  LEU B 197      -7.006  10.551 -16.960  1.00 86.93      B    C  
ATOM   2429  CG  LEU B 197      -8.347  11.203 -17.337  1.00 86.98      B    C  
ATOM   2430  CD1 LEU B 197      -9.125  10.258 -18.249  1.00 85.46      B    C  
ATOM   2431  CD2 LEU B 197      -9.203  11.491 -16.103  1.00 85.14      B    C  
ATOM   2432  N   ALA B 198      -3.906  10.261 -16.426  1.00 85.39      B    N  
ATOM   2433  CA  ALA B 198      -2.731   9.531 -15.969  1.00 83.57      B    C  
ATOM   2434  C   ALA B 198      -1.907  10.282 -14.925  1.00 83.88      B    C  
ATOM   2435  O   ALA B 198      -1.371   9.699 -13.986  1.00 82.15      B    O  
ATOM   2436  CB  ALA B 198      -1.852   9.312 -17.193  1.00 81.33      B    C  
ATOM   2437  N   CYS B 199      -1.818  11.591 -15.102  1.00 85.44      B    N  
ATOM   2438  CA  CYS B 199      -1.001  12.487 -14.290  1.00 85.33      B    C  
ATOM   2439  C   CYS B 199      -1.784  13.166 -13.165  1.00 86.26      B    C  
ATOM   2440  O   CYS B 199      -1.239  14.020 -12.465  1.00 83.61      B    O  
ATOM   2441  CB  CYS B 199      -0.351  13.491 -15.240  1.00 82.82      B    C  
ATOM   2442  SG  CYS B 199       0.817  12.673 -16.353  1.00 77.30      B    S  
ATOM   2443  N   THR B 200      -3.046  12.804 -12.989  1.00 86.99      B    N  
ATOM   2444  CA  THR B 200      -3.904  13.322 -11.922  1.00 88.40      B    C  
ATOM   2445  C   THR B 200      -4.094  12.250 -10.856  1.00 89.20      B    C  
ATOM   2446  O   THR B 200      -4.515  11.140 -11.168  1.00 88.39      B    O  
ATOM   2447  CB  THR B 200      -5.235  13.813 -12.471  1.00 88.63      B    C  
ATOM   2448  CG2 THR B 200      -6.084  14.475 -11.388  1.00 81.65      B    C  
ATOM   2449  OG1 THR B 200      -5.009  14.794 -13.452  1.00 80.32      B    O  
ATOM   2450  N   ASN B 201      -3.814  12.597  -9.606  1.00 89.93      B    N  
ATOM   2451  CA  ASN B 201      -3.899  11.695  -8.465  1.00 89.59      B    C  
ATOM   2452  C   ASN B 201      -4.920  12.196  -7.449  1.00 90.22      B    C  
ATOM   2453  O   ASN B 201      -5.096  13.396  -7.257  1.00 88.25      B    O  
ATOM   2454  CB  ASN B 201      -2.502  11.535  -7.839  1.00 86.88      B    C  
ATOM   2455  CG  ASN B 201      -1.500  10.877  -8.774  1.00 83.68      B    C  
ATOM   2456  ND2 ASN B 201      -0.245  11.264  -8.709  1.00 73.49      B    N  
ATOM   2457  OD1 ASN B 201      -1.812  10.007  -9.556  1.00 74.41      B    O  
ATOM   2458  N   VAL B 202      -5.558  11.259  -6.749  1.00 90.16      B    N  
ATOM   2459  CA  VAL B 202      -6.432  11.521  -5.602  1.00 90.95      B    C  
ATOM   2460  C   VAL B 202      -6.019  10.629  -4.437  1.00 90.90      B    C  
ATOM   2461  O   VAL B 202      -5.460   9.553  -4.641  1.00 89.98      B    O  
ATOM   2462  CB  VAL B 202      -7.921  11.335  -5.934  1.00 90.51      B    C  
ATOM   2463  CG1 VAL B 202      -8.388  12.394  -6.941  1.00 82.36      B    C  
ATOM   2464  CG2 VAL B 202      -8.240   9.945  -6.489  1.00 83.32      B    C  
ATOM   2465  N   ARG B 203      -6.320  11.047  -3.206  1.00 90.28      B    N  
ATOM   2466  CA  ARG B 203      -6.122  10.208  -2.020  1.00 90.38      B    C  
ATOM   2467  C   ARG B 203      -7.319   9.277  -1.831  1.00 90.82      B    C  
ATOM   2468  O   ARG B 203      -8.446   9.638  -2.146  1.00 90.03      B    O  
ATOM   2469  CB  ARG B 203      -5.893  11.072  -0.778  1.00 88.06      B    C  
ATOM   2470  CG  ARG B 203      -4.638  11.956  -0.912  1.00 82.11      B    C  
ATOM   2471  CD  ARG B 203      -4.452  12.824   0.327  1.00 78.59      B    C  
ATOM   2472  NE  ARG B 203      -3.264  13.683   0.173  1.00 69.09      B    N  
ATOM   2473  CZ  ARG B 203      -2.885  14.647   0.986  1.00 63.04      B    C  
ATOM   2474  NH1 ARG B 203      -3.549  14.929   2.073  1.00 57.09      B    N1+
ATOM   2475  NH2 ARG B 203      -1.836  15.353   0.713  1.00 53.88      B    N  
ATOM   2476  N   LEU B 204      -7.084   8.116  -1.233  1.00 88.80      B    N  
ATOM   2477  CA  LEU B 204      -8.181   7.229  -0.855  1.00 89.94      B    C  
ATOM   2478  C   LEU B 204      -9.145   7.894   0.140  1.00 90.89      B    C  
ATOM   2479  O   LEU B 204     -10.348   7.668   0.064  1.00 90.75      B    O  
ATOM   2480  CB  LEU B 204      -7.630   5.919  -0.264  1.00 90.49      B    C  
ATOM   2481  CG  LEU B 204      -6.857   5.031  -1.249  1.00 89.38      B    C  
ATOM   2482  CD1 LEU B 204      -6.467   3.733  -0.545  1.00 84.60      B    C  
ATOM   2483  CD2 LEU B 204      -7.687   4.660  -2.479  1.00 83.77      B    C  
ATOM   2484  N   ALA B 205      -8.639   8.763   1.008  1.00 90.98      B    N  
ATOM   2485  CA  ALA B 205      -9.457   9.581   1.901  1.00 90.07      B    C  
ATOM   2486  C   ALA B 205     -10.409  10.523   1.142  1.00 91.09      B    C  
ATOM   2487  O   ALA B 205     -11.544  10.696   1.568  1.00 89.49      B    O  
ATOM   2488  CB  ALA B 205      -8.534  10.377   2.826  1.00 88.45      B    C  
ATOM   2489  N   ASP B 206      -9.987  11.078   0.011  1.00 91.05      B    N  
ATOM   2490  CA  ASP B 206     -10.826  11.947  -0.813  1.00 90.46      B    C  
ATOM   2491  C   ASP B 206     -11.966  11.154  -1.456  1.00 91.89      B    C  
ATOM   2492  O   ASP B 206     -13.115  11.597  -1.477  1.00 91.46      B    O  
ATOM   2493  CB  ASP B 206      -9.990  12.639  -1.911  1.00 89.61      B    C  
ATOM   2494  CG  ASP B 206      -8.783  13.442  -1.411  1.00 88.45      B    C  
ATOM   2495  OD1 ASP B 206      -8.899  14.135  -0.381  1.00 83.11      B    O  
ATOM   2496  OD2 ASP B 206      -7.727  13.390  -2.083  1.00 83.80      B    O1-
ATOM   2497  N   ILE B 207     -11.681   9.928  -1.905  1.00 90.58      B    N  
ATOM   2498  CA  ILE B 207     -12.694   9.012  -2.455  1.00 90.55      B    C  
ATOM   2499  C   ILE B 207     -13.682   8.591  -1.365  1.00 91.24      B    C  
ATOM   2500  O   ILE B 207     -14.894   8.614  -1.592  1.00 90.38      B    O  
ATOM   2501  CB  ILE B 207     -12.035   7.786  -3.124  1.00 91.43      B    C  
ATOM   2502  CG1 ILE B 207     -10.988   8.197  -4.186  1.00 90.72      B    C  
ATOM   2503  CG2 ILE B 207     -13.111   6.900  -3.773  1.00 90.47      B    C  
ATOM   2504  CD1 ILE B 207     -10.223   7.023  -4.810  1.00 86.15      B    C  
ATOM   2505  N   ALA B 208     -13.189   8.259  -0.165  1.00 92.07      B    N  
ATOM   2506  CA  ALA B 208     -14.036   7.909   0.972  1.00 91.12      B    C  
ATOM   2507  C   ALA B 208     -14.961   9.069   1.372  1.00 91.39      B    C  
ATOM   2508  O   ALA B 208     -16.167   8.871   1.521  1.00 90.77      B    O  
ATOM   2509  CB  ALA B 208     -13.142   7.459   2.138  1.00 91.41      B    C  
ATOM   2510  N   ALA B 209     -14.421  10.279   1.461  1.00 91.70      B    N  
ATOM   2511  CA  ALA B 209     -15.191  11.470   1.781  1.00 90.62      B    C  
ATOM   2512  C   ALA B 209     -16.275  11.749   0.721  1.00 90.84      B    C  
ATOM   2513  O   ALA B 209     -17.432  11.993   1.073  1.00 89.02      B    O  
ATOM   2514  CB  ALA B 209     -14.228  12.652   1.931  1.00 90.11      B    C  
ATOM   2515  N   ALA B 210     -15.935  11.638  -0.562  1.00 92.40      B    N  
ATOM   2516  CA  ALA B 210     -16.887  11.821  -1.651  1.00 91.70      B    C  
ATOM   2517  C   ALA B 210     -17.994  10.750  -1.670  1.00 91.92      B    C  
ATOM   2518  O   ALA B 210     -19.125  11.037  -2.073  1.00 90.08      B    O  
ATOM   2519  CB  ALA B 210     -16.108  11.826  -2.973  1.00 91.67      B    C  
ATOM   2520  N   ALA B 211     -17.695   9.541  -1.188  1.00 92.33      B    N  
ATOM   2521  CA  ALA B 211     -18.669   8.459  -1.045  1.00 90.80      B    C  
ATOM   2522  C   ALA B 211     -19.542   8.577   0.221  1.00 91.16      B    C  
ATOM   2523  O   ALA B 211     -20.455   7.773   0.406  1.00 88.92      B    O  
ATOM   2524  CB  ALA B 211     -17.911   7.123  -1.077  1.00 90.50      B    C  
ATOM   2525  N   GLY B 212     -19.246   9.522   1.108  1.00 90.16      B    N  
ATOM   2526  CA  GLY B 212     -19.860   9.590   2.439  1.00 88.91      B    C  
ATOM   2527  C   GLY B 212     -19.406   8.467   3.385  1.00 90.19      B    C  
ATOM   2528  O   GLY B 212     -20.060   8.200   4.390  1.00 86.37      B    O  
ATOM   2529  N   ALA B 213     -18.310   7.792   3.061  1.00 90.23      B    N  
ATOM   2530  CA  ALA B 213     -17.722   6.746   3.895  1.00 89.59      B    C  
ATOM   2531  C   ALA B 213     -16.808   7.375   4.956  1.00 89.11      B    C  
ATOM   2532  O   ALA B 213     -15.829   8.044   4.632  1.00 85.65      B    O  
ATOM   2533  CB  ALA B 213     -16.989   5.746   2.998  1.00 88.48      B    C  
ATOM   2534  N   GLY B 214     -17.109   7.130   6.224  1.00 88.05      B    N  
ATOM   2535  CA  GLY B 214     -16.299   7.654   7.334  1.00 86.99      B    C  
ATOM   2536  C   GLY B 214     -14.947   6.955   7.519  1.00 89.09      B    C  
ATOM   2537  O   GLY B 214     -14.062   7.500   8.179  1.00 86.44      B    O  
ATOM   2538  N   THR B 215     -14.795   5.765   6.960  1.00 88.10      B    N  
ATOM   2539  CA  THR B 215     -13.562   4.969   7.045  1.00 88.20      B    C  
ATOM   2540  C   THR B 215     -13.223   4.348   5.695  1.00 89.41      B    C  
ATOM   2541  O   THR B 215     -14.088   4.185   4.832  1.00 88.65      B    O  
ATOM   2542  CB  THR B 215     -13.664   3.859   8.112  1.00 86.88      B    C  
ATOM   2543  CG2 THR B 215     -14.017   4.378   9.503  1.00 80.37      B    C  
ATOM   2544  OG1 THR B 215     -14.637   2.912   7.749  1.00 80.43      B    O  
ATOM   2545  N   ILE B 216     -11.960   3.954   5.516  1.00 89.14      B    N  
ATOM   2546  CA  ILE B 216     -11.517   3.223   4.330  1.00 89.68      B    C  
ATOM   2547  C   ILE B 216     -12.193   1.849   4.246  1.00 90.32      B    C  
ATOM   2548  O   ILE B 216     -12.592   1.452   3.160  1.00 89.50      B    O  
ATOM   2549  CB  ILE B 216      -9.980   3.120   4.282  1.00 88.88      B    C  
ATOM   2550  CG1 ILE B 216      -9.293   4.510   4.266  1.00 87.56      B    C  
ATOM   2551  CG2 ILE B 216      -9.505   2.282   3.083  1.00 87.13      B    C  
ATOM   2552  CD1 ILE B 216      -9.674   5.422   3.088  1.00 80.36      B    C  
ATOM   2553  N   ASP B 217     -12.434   1.175   5.365  1.00 90.50      B    N  
ATOM   2554  CA  ASP B 217     -13.177  -0.094   5.371  1.00 89.39      B    C  
ATOM   2555  C   ASP B 217     -14.608   0.068   4.834  1.00 90.15      B    C  
ATOM   2556  O   ASP B 217     -15.080  -0.762   4.060  1.00 89.61      B    O  
ATOM   2557  CB  ASP B 217     -13.228  -0.677   6.786  1.00 87.81      B    C  
ATOM   2558  CG  ASP B 217     -11.861  -1.167   7.266  1.00 83.73      B    C  
ATOM   2559  OD1 ASP B 217     -11.173  -1.845   6.471  1.00 76.95      B    O  
ATOM   2560  OD2 ASP B 217     -11.511  -0.836   8.418  1.00 77.16      B    O1-
ATOM   2561  N   GLN B 218     -15.285   1.159   5.175  1.00 91.08      B    N  
ATOM   2562  CA  GLN B 218     -16.607   1.466   4.628  1.00 90.86      B    C  
ATOM   2563  C   GLN B 218     -16.552   1.763   3.124  1.00 91.31      B    C  
ATOM   2564  O   GLN B 218     -17.460   1.361   2.396  1.00 91.05      B    O  
ATOM   2565  CB  GLN B 218     -17.227   2.665   5.359  1.00 91.02      B    C  
ATOM   2566  CG  GLN B 218     -17.707   2.309   6.771  1.00 86.75      B    C  
ATOM   2567  CD  GLN B 218     -18.205   3.541   7.544  1.00 83.58      B    C  
ATOM   2568  NE2 GLN B 218     -18.767   3.348   8.714  1.00 73.86      B    N  
ATOM   2569  OE1 GLN B 218     -18.099   4.686   7.122  1.00 75.72      B    O  
ATOM   2570  N   LEU B 219     -15.503   2.426   2.651  1.00 90.51      B    N  
ATOM   2571  CA  LEU B 219     -15.280   2.644   1.224  1.00 90.35      B    C  
ATOM   2572  C   LEU B 219     -15.100   1.307   0.489  1.00 91.40      B    C  
ATOM   2573  O   LEU B 219     -15.750   1.073  -0.529  1.00 91.10      B    O  
ATOM   2574  CB  LEU B 219     -14.063   3.564   1.035  1.00 90.36      B    C  
ATOM   2575  CG  LEU B 219     -13.662   3.789  -0.442  1.00 90.23      B    C  
ATOM   2576  CD1 LEU B 219     -14.698   4.607  -1.187  1.00 86.50      B    C  
ATOM   2577  CD2 LEU B 219     -12.315   4.494  -0.520  1.00 86.35      B    C  
ATOM   2578  N   LEU B 220     -14.284   0.413   1.024  1.00 91.17      B    N  
ATOM   2579  CA  LEU B 220     -13.996  -0.887   0.430  1.00 89.50      B    C  
ATOM   2580  C   LEU B 220     -15.210  -1.825   0.411  1.00 89.74      B    C  
ATOM   2581  O   LEU B 220     -15.273  -2.711  -0.437  1.00 89.36      B    O  
ATOM   2582  CB  LEU B 220     -12.837  -1.550   1.197  1.00 89.30      B    C  
ATOM   2583  CG  LEU B 220     -11.476  -0.839   1.067  1.00 88.46      B    C  
ATOM   2584  CD1 LEU B 220     -10.471  -1.543   1.972  1.00 84.90      B    C  
ATOM   2585  CD2 LEU B 220     -10.953  -0.835  -0.364  1.00 84.20      B    C  
ATOM   2586  N   ALA B 221     -16.171  -1.619   1.297  1.00 91.30      B    N  
ATOM   2587  CA  ALA B 221     -17.415  -2.385   1.324  1.00 90.60      B    C  
ATOM   2588  C   ALA B 221     -18.414  -1.971   0.225  1.00 90.78      B    C  
ATOM   2589  O   ALA B 221     -19.428  -2.643   0.034  1.00 89.26      B    O  
ATOM   2590  CB  ALA B 221     -18.015  -2.267   2.726  1.00 89.77      B    C  
ATOM   2591  N   LEU B 222     -18.171  -0.878  -0.495  1.00 91.13      B    N  
ATOM   2592  CA  LEU B 222     -19.092  -0.373  -1.497  1.00 91.05      B    C  
ATOM   2593  C   LEU B 222     -19.072  -1.224  -2.775  1.00 91.34      B    C  
ATOM   2594  O   LEU B 222     -18.022  -1.599  -3.299  1.00 91.14      B    O  
ATOM   2595  CB  LEU B 222     -18.816   1.103  -1.810  1.00 91.12      B    C  
ATOM   2596  CG  LEU B 222     -19.022   2.071  -0.618  1.00 89.60      B    C  
ATOM   2597  CD1 LEU B 222     -18.634   3.484  -1.037  1.00 85.19      B    C  
ATOM   2598  CD2 LEU B 222     -20.480   2.096  -0.144  1.00 84.63      B    C  
ATOM   2599  N   ASN B 223     -20.263  -1.443  -3.309  1.00 92.48      B    N  
ATOM   2600  CA  ASN B 223     -20.491  -1.943  -4.661  1.00 91.97      B    C  
ATOM   2601  C   ASN B 223     -21.181  -0.832  -5.469  1.00 91.76      B    C  
ATOM   2602  O   ASN B 223     -22.251  -0.353  -5.082  1.00 89.72      B    O  
ATOM   2603  CB  ASN B 223     -21.312  -3.236  -4.591  1.00 90.03      B    C  
ATOM   2604  CG  ASN B 223     -21.497  -3.866  -5.955  1.00 87.08      B    C  
ATOM   2605  ND2 ASN B 223     -20.963  -5.051  -6.167  1.00 76.75      B    N  
ATOM   2606  OD1 ASN B 223     -22.116  -3.327  -6.850  1.00 76.52      B    O  
ATOM   2607  N   LEU B 224     -20.562  -0.441  -6.570  1.00 91.34      B    N  
ATOM   2608  CA  LEU B 224     -21.016   0.685  -7.375  1.00 91.18      B    C  
ATOM   2609  C   LEU B 224     -21.175   0.265  -8.841  1.00 91.49      B    C  
ATOM   2610  O   LEU B 224     -20.403  -0.530  -9.358  1.00 90.30      B    O  
ATOM   2611  CB  LEU B 224     -20.007   1.844  -7.261  1.00 90.37      B    C  
ATOM   2612  CG  LEU B 224     -19.817   2.407  -5.837  1.00 89.90      B    C  
ATOM   2613  CD1 LEU B 224     -18.716   3.453  -5.854  1.00 85.30      B    C  
ATOM   2614  CD2 LEU B 224     -21.088   3.061  -5.295  1.00 85.03      B    C  
ATOM   2615  N   SER B 225     -22.161   0.842  -9.517  1.00 90.99      B    N  
ATOM   2616  CA  SER B 225     -22.166   0.809 -10.979  1.00 90.65      B    C  
ATOM   2617  C   SER B 225     -21.017   1.651 -11.534  1.00 91.25      B    C  
ATOM   2618  O   SER B 225     -20.587   2.620 -10.903  1.00 90.58      B    O  
ATOM   2619  CB  SER B 225     -23.507   1.291 -11.541  1.00 89.62      B    C  
ATOM   2620  OG  SER B 225     -23.718   2.661 -11.267  1.00 83.36      B    O  
ATOM   2621  N   LEU B 226     -20.567   1.354 -12.751  1.00 89.67      B    N  
ATOM   2622  CA  LEU B 226     -19.544   2.164 -13.417  1.00 89.85      B    C  
ATOM   2623  C   LEU B 226     -19.916   3.649 -13.509  1.00 90.60      B    C  
ATOM   2624  O   LEU B 226     -19.074   4.512 -13.293  1.00 90.48      B    O  
ATOM   2625  CB  LEU B 226     -19.285   1.580 -14.812  1.00 88.57      B    C  
ATOM   2626  CG  LEU B 226     -18.014   0.696 -14.842  1.00 84.29      B    C  
ATOM   2627  CD1 LEU B 226     -18.030  -0.192 -16.072  1.00 80.27      B    C  
ATOM   2628  CD2 LEU B 226     -16.755   1.548 -14.875  1.00 80.46      B    C  
ATOM   2629  N   SER B 227     -21.192   3.963 -13.744  1.00 90.03      B    N  
ATOM   2630  CA  SER B 227     -21.667   5.354 -13.765  1.00 89.78      B    C  
ATOM   2631  C   SER B 227     -21.540   6.034 -12.399  1.00 90.96      B    C  
ATOM   2632  O   SER B 227     -21.122   7.189 -12.313  1.00 90.34      B    O  
ATOM   2633  CB  SER B 227     -23.118   5.391 -14.239  1.00 88.38      B    C  
ATOM   2634  OG  SER B 227     -23.587   6.729 -14.314  1.00 76.90      B    O  
ATOM   2635  N   GLN B 228     -21.861   5.322 -11.310  1.00 90.62      B    N  
ATOM   2636  CA  GLN B 228     -21.689   5.824  -9.946  1.00 91.18      B    C  
ATOM   2637  C   GLN B 228     -20.208   5.969  -9.601  1.00 92.54      B    C  
ATOM   2638  O   GLN B 228     -19.830   6.963  -8.988  1.00 92.30      B    O  
ATOM   2639  CB  GLN B 228     -22.354   4.877  -8.944  1.00 90.77      B    C  
ATOM   2640  CG  GLN B 228     -23.888   4.967  -8.965  1.00 86.72      B    C  
ATOM   2641  CD  GLN B 228     -24.535   3.795  -8.220  1.00 85.31      B    C  
ATOM   2642  NE2 GLN B 228     -25.679   3.996  -7.604  1.00 75.24      B    N  
ATOM   2643  OE1 GLN B 228     -24.036   2.687  -8.206  1.00 77.19      B    O  
ATOM   2644  N   PHE B 229     -19.380   5.026 -10.033  1.00 91.66      B    N  
ATOM   2645  CA  PHE B 229     -17.944   5.058  -9.814  1.00 92.65      B    C  
ATOM   2646  C   PHE B 229     -17.291   6.273 -10.483  1.00 93.69      B    C  
ATOM   2647  O   PHE B 229     -16.596   7.024  -9.815  1.00 93.57      B    O  
ATOM   2648  CB  PHE B 229     -17.334   3.745 -10.322  1.00 92.28      B    C  
ATOM   2649  CG  PHE B 229     -15.835   3.702 -10.199  1.00 93.02      B    C  
ATOM   2650  CD1 PHE B 229     -15.024   3.731 -11.348  1.00 89.63      B    C  
ATOM   2651  CD2 PHE B 229     -15.231   3.651  -8.928  1.00 89.67      B    C  
ATOM   2652  CE1 PHE B 229     -13.636   3.698 -11.224  1.00 89.27      B    C  
ATOM   2653  CE2 PHE B 229     -13.841   3.620  -8.802  1.00 88.53      B    C  
ATOM   2654  CZ  PHE B 229     -13.044   3.645  -9.950  1.00 90.19      B    C  
ATOM   2655  N   LEU B 230     -17.593   6.548 -11.741  1.00 92.12      B    N  
ATOM   2656  CA  LEU B 230     -17.068   7.726 -12.429  1.00 91.74      B    C  
ATOM   2657  C   LEU B 230     -17.498   9.041 -11.756  1.00 92.22      B    C  
ATOM   2658  O   LEU B 230     -16.687   9.959 -11.617  1.00 92.18      B    O  
ATOM   2659  CB  LEU B 230     -17.520   7.715 -13.896  1.00 91.28      B    C  
ATOM   2660  CG  LEU B 230     -16.885   6.617 -14.762  1.00 89.94      B    C  
ATOM   2661  CD1 LEU B 230     -17.553   6.635 -16.138  1.00 86.52      B    C  
ATOM   2662  CD2 LEU B 230     -15.387   6.821 -14.961  1.00 85.84      B    C  
ATOM   2663  N   LYS B 231     -18.746   9.129 -11.285  1.00 92.77      B    N  
ATOM   2664  CA  LYS B 231     -19.229  10.288 -10.515  1.00 92.61      B    C  
ATOM   2665  C   LYS B 231     -18.512  10.425  -9.177  1.00 92.80      B    C  
ATOM   2666  O   LYS B 231     -18.181  11.539  -8.787  1.00 91.90      B    O  
ATOM   2667  CB  LYS B 231     -20.736  10.196 -10.286  1.00 91.98      B    C  
ATOM   2668  CG  LYS B 231     -21.525  10.468 -11.577  1.00 85.70      B    C  
ATOM   2669  CD  LYS B 231     -23.024  10.265 -11.321  1.00 82.77      B    C  
ATOM   2670  CE  LYS B 231     -23.783  10.476 -12.630  1.00 72.95      B    C  
ATOM   2671  NZ  LYS B 231     -25.238  10.272 -12.447  1.00 64.13      B    N1+
ATOM   2672  N   LEU B 232     -18.261   9.307  -8.491  1.00 92.46      B    N  
ATOM   2673  CA  LEU B 232     -17.512   9.292  -7.244  1.00 92.71      B    C  
ATOM   2674  C   LEU B 232     -16.090   9.829  -7.448  1.00 93.58      B    C  
ATOM   2675  O   LEU B 232     -15.674  10.709  -6.699  1.00 93.31      B    O  
ATOM   2676  CB  LEU B 232     -17.503   7.846  -6.690  1.00 93.03      B    C  
ATOM   2677  CG  LEU B 232     -16.672   7.681  -5.412  1.00 91.62      B    C  
ATOM   2678  CD1 LEU B 232     -17.249   8.499  -4.269  1.00 87.09      B    C  
ATOM   2679  CD2 LEU B 232     -16.638   6.209  -4.998  1.00 86.84      B    C  
ATOM   2680  N   ILE B 233     -15.394   9.365  -8.482  1.00 93.68      B    N  
ATOM   2681  CA  ILE B 233     -14.040   9.839  -8.801  1.00 92.90      B    C  
ATOM   2682  C   ILE B 233     -14.048  11.326  -9.181  1.00 92.70      B    C  
ATOM   2683  O   ILE B 233     -13.174  12.067  -8.730  1.00 92.41      B    O  
ATOM   2684  CB  ILE B 233     -13.412   8.958  -9.901  1.00 92.68      B    C  
ATOM   2685  CG1 ILE B 233     -13.270   7.472  -9.488  1.00 88.56      B    C  
ATOM   2686  CG2 ILE B 233     -12.036   9.484 -10.331  1.00 86.51      B    C  
ATOM   2687  CD1 ILE B 233     -12.509   7.208  -8.180  1.00 76.68      B    C  
ATOM   2688  N   ALA B 234     -15.035  11.788  -9.924  1.00 93.58      B    N  
ATOM   2689  CA  ALA B 234     -15.169  13.207 -10.257  1.00 92.80      B    C  
ATOM   2690  C   ALA B 234     -15.389  14.076  -9.005  1.00 92.87      B    C  
ATOM   2691  O   ALA B 234     -14.745  15.119  -8.860  1.00 91.96      B    O  
ATOM   2692  CB  ALA B 234     -16.315  13.381 -11.262  1.00 92.67      B    C  
ATOM   2693  N   ASN B 235     -16.225  13.629  -8.068  1.00 93.66      B    N  
ATOM   2694  CA  ASN B 235     -16.459  14.327  -6.809  1.00 92.70      B    C  
ATOM   2695  C   ASN B 235     -15.213  14.322  -5.917  1.00 92.41      B    C  
ATOM   2696  O   ASN B 235     -14.867  15.358  -5.349  1.00 91.40      B    O  
ATOM   2697  CB  ASN B 235     -17.651  13.691  -6.086  1.00 92.73      B    C  
ATOM   2698  CG  ASN B 235     -18.995  13.974  -6.740  1.00 87.46      B    C  
ATOM   2699  ND2 ASN B 235     -20.020  13.261  -6.326  1.00 76.29      B    N  
ATOM   2700  OD1 ASN B 235     -19.165  14.828  -7.583  1.00 78.38      B    O  
ATOM   2701  N   ALA B 236     -14.504  13.193  -5.833  1.00 93.40      B    N  
ATOM   2702  CA  ALA B 236     -13.246  13.096  -5.102  1.00 92.73      B    C  
ATOM   2703  C   ALA B 236     -12.190  14.058  -5.671  1.00 92.87      B    C  
ATOM   2704  O   ALA B 236     -11.531  14.769  -4.917  1.00 91.82      B    O  
ATOM   2705  CB  ALA B 236     -12.758  11.648  -5.144  1.00 93.12      B    C  
ATOM   2706  N   LEU B 237     -12.085  14.143  -6.990  1.00 92.83      B    N  
ATOM   2707  CA  LEU B 237     -11.160  15.048  -7.665  1.00 91.82      B    C  
ATOM   2708  C   LEU B 237     -11.481  16.526  -7.404  1.00 91.40      B    C  
ATOM   2709  O   LEU B 237     -10.568  17.348  -7.325  1.00 90.04      B    O  
ATOM   2710  CB  LEU B 237     -11.157  14.730  -9.164  1.00 91.93      B    C  
ATOM   2711  CG  LEU B 237     -10.160  15.579  -9.972  1.00 89.84      B    C  
ATOM   2712  CD1 LEU B 237      -8.716  15.344  -9.528  1.00 85.40      B    C  
ATOM   2713  CD2 LEU B 237     -10.276  15.245 -11.451  1.00 85.89      B    C  
ATOM   2714  N   GLN B 238     -12.761  16.905  -7.269  1.00 91.77      B    N  
ATOM   2715  CA  GLN B 238     -13.164  18.280  -6.937  1.00 90.45      B    C  
ATOM   2716  C   GLN B 238     -12.843  18.663  -5.487  1.00 89.62      B    C  
ATOM   2717  O   GLN B 238     -12.688  19.846  -5.199  1.00 86.83      B    O  
ATOM   2718  CB  GLN B 238     -14.659  18.454  -7.191  1.00 89.66      B    C  
ATOM   2719  CG  GLN B 238     -14.982  18.513  -8.689  1.00 85.45      B    C  
ATOM   2720  CD  GLN B 238     -16.475  18.665  -8.974  1.00 81.14      B    C  
ATOM   2721  NE2 GLN B 238     -16.862  18.754 -10.227  1.00 69.11      B    N  
ATOM   2722  OE1 GLN B 238     -17.316  18.728  -8.101  1.00 70.82      B    O  
ATOM   2723  N   GLN B 239     -12.755  17.687  -4.591  1.00 90.29      B    N  
ATOM   2724  CA  GLN B 239     -12.546  17.911  -3.154  1.00 88.05      B    C  
ATOM   2725  C   GLN B 239     -11.111  17.630  -2.699  1.00 87.92      B    C  
ATOM   2726  O   GLN B 239     -10.757  17.957  -1.569  1.00 84.35      B    O  
ATOM   2727  CB  GLN B 239     -13.547  17.057  -2.363  1.00 86.13      B    C  
ATOM   2728  CG  GLN B 239     -14.996  17.475  -2.633  1.00 80.21      B    C  
ATOM   2729  CD  GLN B 239     -16.018  16.639  -1.847  1.00 73.40      B    C  
ATOM   2730  NE2 GLN B 239     -17.285  16.773  -2.153  1.00 62.29      B    N  
ATOM   2731  OE1 GLN B 239     -15.701  15.880  -0.947  1.00 64.55      B    O  
ATOM   2732  N   THR B 240     -10.291  17.032  -3.554  1.00 85.50      B    N  
ATOM   2733  CA  THR B 240      -8.943  16.618  -3.172  1.00 84.47      B    C  
ATOM   2734  C   THR B 240      -8.053  17.805  -2.819  1.00 84.51      B    C  
ATOM   2735  O   THR B 240      -8.070  18.859  -3.458  1.00 83.11      B    O  
ATOM   2736  CB  THR B 240      -8.282  15.727  -4.234  1.00 84.10      B    C  
ATOM   2737  CG2 THR B 240      -7.910  16.451  -5.530  1.00 78.90      B    C  
ATOM   2738  OG1 THR B 240      -7.101  15.184  -3.695  1.00 77.33      B    O  
ATOM   2739  N   SER B 241      -7.217  17.598  -1.805  1.00 82.23      B    N  
ATOM   2740  CA  SER B 241      -6.140  18.521  -1.436  1.00 79.74      B    C  
ATOM   2741  C   SER B 241      -4.844  18.273  -2.223  1.00 80.69      B    C  
ATOM   2742  O   SER B 241      -3.877  19.004  -2.046  1.00 77.44      B    O  
ATOM   2743  CB  SER B 241      -5.891  18.433   0.074  1.00 77.21      B    C  
ATOM   2744  OG  SER B 241      -5.510  17.125   0.457  1.00 70.01      B    O  
ATOM   2745  N   VAL B 242      -4.808  17.247  -3.071  1.00 80.63      B    N  
ATOM   2746  CA  VAL B 242      -3.650  16.938  -3.913  1.00 80.33      B    C  
ATOM   2747  C   VAL B 242      -3.527  17.995  -5.005  1.00 80.46      B    C  
ATOM   2748  O   VAL B 242      -4.476  18.268  -5.739  1.00 79.51      B    O  
ATOM   2749  CB  VAL B 242      -3.728  15.529  -4.525  1.00 79.51      B    C  
ATOM   2750  CG1 VAL B 242      -2.508  15.210  -5.382  1.00 74.68      B    C  
ATOM   2751  CG2 VAL B 242      -3.792  14.465  -3.420  1.00 76.86      B    C  
ATOM   2752  N   VAL B 243      -2.345  18.577  -5.139  1.00 80.21      B    N  
ATOM   2753  CA  VAL B 243      -2.059  19.546  -6.193  1.00 79.43      B    C  
ATOM   2754  C   VAL B 243      -1.885  18.808  -7.514  1.00 80.05      B    C  
ATOM   2755  O   VAL B 243      -0.922  18.072  -7.701  1.00 77.42      B    O  
ATOM   2756  CB  VAL B 243      -0.824  20.411  -5.852  1.00 76.13      B    C  
ATOM   2757  CG1 VAL B 243      -0.575  21.453  -6.940  1.00 69.76      B    C  
ATOM   2758  CG2 VAL B 243      -1.031  21.153  -4.522  1.00 70.02      B    C  
ATOM   2759  N   ASN B 244      -2.812  19.025  -8.445  1.00 83.51      B    N  
ATOM   2760  CA  ASN B 244      -2.796  18.434  -9.775  1.00 83.68      B    C  
ATOM   2761  C   ASN B 244      -2.727  19.534 -10.842  1.00 84.54      B    C  
ATOM   2762  O   ASN B 244      -3.661  20.324 -10.988  1.00 83.12      B    O  
ATOM   2763  CB  ASN B 244      -4.051  17.564  -9.945  1.00 81.66      B    C  
ATOM   2764  CG  ASN B 244      -3.971  16.282  -9.150  1.00 81.40      B    C  
ATOM   2765  ND2 ASN B 244      -4.922  16.036  -8.279  1.00 77.12      B    N  
ATOM   2766  OD1 ASN B 244      -3.079  15.472  -9.336  1.00 77.81      B    O  
ATOM   2767  N   ALA B 245      -1.656  19.557 -11.629  1.00 82.47      B    N  
ATOM   2768  CA  ALA B 245      -1.497  20.530 -12.711  1.00 81.25      B    C  
ATOM   2769  C   ALA B 245      -2.575  20.386 -13.805  1.00 82.43      B    C  
ATOM   2770  O   ALA B 245      -3.041  21.368 -14.368  1.00 79.74      B    O  
ATOM   2771  CB  ALA B 245      -0.088  20.364 -13.293  1.00 77.97      B    C  
ATOM   2772  N   ASN B 246      -3.033  19.144 -14.044  1.00 84.49      B    N  
ATOM   2773  CA  ASN B 246      -4.001  18.804 -15.083  1.00 85.08      B    C  
ATOM   2774  C   ASN B 246      -5.442  18.654 -14.562  1.00 87.25      B    C  
ATOM   2775  O   ASN B 246      -6.272  18.017 -15.208  1.00 85.56      B    O  
ATOM   2776  CB  ASN B 246      -3.490  17.562 -15.833  1.00 81.60      B    C  
ATOM   2777  CG  ASN B 246      -2.209  17.857 -16.598  1.00 77.48      B    C  
ATOM   2778  ND2 ASN B 246      -1.239  16.974 -16.537  1.00 69.25      B    N  
ATOM   2779  OD1 ASN B 246      -2.071  18.868 -17.243  1.00 68.77      B    O  
ATOM   2780  N   LEU B 247      -5.769  19.238 -13.407  1.00 85.02      B    N  
ATOM   2781  CA  LEU B 247      -7.064  19.092 -12.742  1.00 86.97      B    C  
ATOM   2782  C   LEU B 247      -8.251  19.374 -13.671  1.00 88.69      B    C  
ATOM   2783  O   LEU B 247      -9.163  18.552 -13.785  1.00 88.88      B    O  
ATOM   2784  CB  LEU B 247      -7.088  20.025 -11.514  1.00 86.79      B    C  
ATOM   2785  CG  LEU B 247      -8.406  20.001 -10.714  1.00 84.43      B    C  
ATOM   2786  CD1 LEU B 247      -8.629  18.652 -10.047  1.00 78.92      B    C  
ATOM   2787  CD2 LEU B 247      -8.370  21.067  -9.621  1.00 78.66      B    C  
ATOM   2788  N   GLN B 248      -8.236  20.505 -14.374  1.00 88.30      B    N  
ATOM   2789  CA  GLN B 248      -9.339  20.912 -15.248  1.00 89.01      B    C  
ATOM   2790  C   GLN B 248      -9.496  19.997 -16.462  1.00 90.17      B    C  
ATOM   2791  O   GLN B 248     -10.613  19.657 -16.841  1.00 89.58      B    O  
ATOM   2792  CB  GLN B 248      -9.145  22.374 -15.690  1.00 88.32      B    C  
ATOM   2793  CG  GLN B 248      -9.286  23.377 -14.533  1.00 82.51      B    C  
ATOM   2794  CD  GLN B 248     -10.690  23.376 -13.906  1.00 77.19      B    C  
ATOM   2795  NE2 GLN B 248     -10.846  23.883 -12.703  1.00 63.92      B    N  
ATOM   2796  OE1 GLN B 248     -11.663  22.920 -14.481  1.00 66.93      B    O  
ATOM   2797  N   ALA B 249      -8.390  19.570 -17.065  1.00 88.39      B    N  
ATOM   2798  CA  ALA B 249      -8.418  18.640 -18.188  1.00 88.02      B    C  
ATOM   2799  C   ALA B 249      -8.964  17.263 -17.755  1.00 89.42      B    C  
ATOM   2800  O   ALA B 249      -9.783  16.673 -18.466  1.00 88.66      B    O  
ATOM   2801  CB  ALA B 249      -7.008  18.543 -18.773  1.00 86.21      B    C  
ATOM   2802  N   SER B 250      -8.578  16.786 -16.571  1.00 89.86      B    N  
ATOM   2803  CA  SER B 250      -9.063  15.529 -16.000  1.00 90.21      B    C  
ATOM   2804  C   SER B 250     -10.543  15.589 -15.632  1.00 91.20      B    C  
ATOM   2805  O   SER B 250     -11.288  14.657 -15.930  1.00 91.21      B    O  
ATOM   2806  CB  SER B 250      -8.235  15.155 -14.772  1.00 89.47      B    C  
ATOM   2807  OG  SER B 250      -6.891  14.964 -15.168  1.00 82.92      B    O  
ATOM   2808  N   LEU B 251     -11.006  16.699 -15.058  1.00 90.74      B    N  
ATOM   2809  CA  LEU B 251     -12.429  16.935 -14.802  1.00 90.62      B    C  
ATOM   2810  C   LEU B 251     -13.236  16.939 -16.105  1.00 91.13      B    C  
ATOM   2811  O   LEU B 251     -14.272  16.286 -16.174  1.00 91.77      B    O  
ATOM   2812  CB  LEU B 251     -12.622  18.260 -14.046  1.00 91.00      B    C  
ATOM   2813  CG  LEU B 251     -12.313  18.176 -12.545  1.00 84.46      B    C  
ATOM   2814  CD1 LEU B 251     -12.267  19.576 -11.948  1.00 80.43      B    C  
ATOM   2815  CD2 LEU B 251     -13.381  17.381 -11.792  1.00 80.89      B    C  
ATOM   2816  N   GLY B 252     -12.741  17.601 -17.138  1.00 91.28      B    N  
ATOM   2817  CA  GLY B 252     -13.371  17.600 -18.456  1.00 90.71      B    C  
ATOM   2818  C   GLY B 252     -13.467  16.197 -19.071  1.00 91.79      B    C  
ATOM   2819  O   GLY B 252     -14.518  15.815 -19.581  1.00 90.85      B    O  
ATOM   2820  N   ALA B 253     -12.399  15.404 -18.951  1.00 91.07      B    N  
ATOM   2821  CA  ALA B 253     -12.375  14.022 -19.425  1.00 90.14      B    C  
ATOM   2822  C   ALA B 253     -13.370  13.129 -18.659  1.00 90.82      B    C  
ATOM   2823  O   ALA B 253     -14.138  12.395 -19.281  1.00 90.44      B    O  
ATOM   2824  CB  ALA B 253     -10.939  13.503 -19.318  1.00 89.19      B    C  
ATOM   2825  N   LEU B 254     -13.427  13.245 -17.332  1.00 91.44      B    N  
ATOM   2826  CA  LEU B 254     -14.405  12.539 -16.497  1.00 91.00      B    C  
ATOM   2827  C   LEU B 254     -15.840  12.927 -16.850  1.00 91.02      B    C  
ATOM   2828  O   LEU B 254     -16.694  12.053 -16.997  1.00 90.83      B    O  
ATOM   2829  CB  LEU B 254     -14.130  12.836 -15.014  1.00 90.99      B    C  
ATOM   2830  CG  LEU B 254     -13.022  11.965 -14.413  1.00 88.42      B    C  
ATOM   2831  CD1 LEU B 254     -12.557  12.558 -13.089  1.00 84.57      B    C  
ATOM   2832  CD2 LEU B 254     -13.536  10.547 -14.132  1.00 84.39      B    C  
ATOM   2833  N   GLN B 255     -16.109  14.210 -17.044  1.00 91.60      B    N  
ATOM   2834  CA  GLN B 255     -17.425  14.686 -17.455  1.00 90.84      B    C  
ATOM   2835  C   GLN B 255     -17.846  14.114 -18.811  1.00 90.76      B    C  
ATOM   2836  O   GLN B 255     -19.000  13.724 -18.989  1.00 90.09      B    O  
ATOM   2837  CB  GLN B 255     -17.416  16.227 -17.502  1.00 90.57      B    C  
ATOM   2838  CG  GLN B 255     -18.739  16.840 -17.006  1.00 81.87      B    C  
ATOM   2839  CD  GLN B 255     -18.801  17.024 -15.483  1.00 74.45      B    C  
ATOM   2840  NE2 GLN B 255     -19.967  17.309 -14.942  1.00 62.56      B    N  
ATOM   2841  OE1 GLN B 255     -17.824  16.942 -14.764  1.00 66.20      B    O  
ATOM   2842  N   ALA B 256     -16.918  14.012 -19.753  1.00 90.31      B    N  
ATOM   2843  CA  ALA B 256     -17.154  13.393 -21.049  1.00 89.46      B    C  
ATOM   2844  C   ALA B 256     -17.465  11.894 -20.920  1.00 89.63      B    C  
ATOM   2845  O   ALA B 256     -18.401  11.407 -21.563  1.00 88.22      B    O  
ATOM   2846  CB  ALA B 256     -15.941  13.653 -21.956  1.00 88.92      B    C  
ATOM   2847  N   MET B 257     -16.772  11.166 -20.052  1.00 89.31      B    N  
ATOM   2848  CA  MET B 257     -17.080   9.756 -19.773  1.00 88.69      B    C  
ATOM   2849  C   MET B 257     -18.454   9.584 -19.124  1.00 88.26      B    C  
ATOM   2850  O   MET B 257     -19.230   8.724 -19.540  1.00 87.03      B    O  
ATOM   2851  CB  MET B 257     -16.005   9.139 -18.862  1.00 88.58      B    C  
ATOM   2852  CG  MET B 257     -14.646   8.996 -19.542  1.00 86.69      B    C  
ATOM   2853  SD  MET B 257     -13.404   8.284 -18.427  1.00 85.78      B    S  
ATOM   2854  CE  MET B 257     -11.928   8.474 -19.441  1.00 75.77      B    C  
ATOM   2855  N   ILE B 258     -18.806  10.415 -18.146  1.00 89.16      B    N  
ATOM   2856  CA  ILE B 258     -20.105  10.367 -17.451  1.00 87.85      B    C  
ATOM   2857  C   ILE B 258     -21.259  10.655 -18.419  1.00 86.77      B    C  
ATOM   2858  O   ILE B 258     -22.306  10.013 -18.337  1.00 84.45      B    O  
ATOM   2859  CB  ILE B 258     -20.103  11.352 -16.265  1.00 87.99      B    C  
ATOM   2860  CG1 ILE B 258     -19.130  10.884 -15.162  1.00 86.64      B    C  
ATOM   2861  CG2 ILE B 258     -21.510  11.521 -15.661  1.00 86.06      B    C  
ATOM   2862  CD1 ILE B 258     -18.741  11.991 -14.165  1.00 81.53      B    C  
ATOM   2863  N   SER B 259     -21.066  11.584 -19.339  1.00 88.16      B    N  
ATOM   2864  CA  SER B 259     -22.079  11.945 -20.336  1.00 86.51      B    C  
ATOM   2865  C   SER B 259     -22.179  10.960 -21.508  1.00 85.38      B    C  
ATOM   2866  O   SER B 259     -23.164  11.014 -22.251  1.00 80.69      B    O  
ATOM   2867  CB  SER B 259     -21.870  13.378 -20.827  1.00 85.49      B    C  
ATOM   2868  OG  SER B 259     -20.544  13.619 -21.227  1.00 76.51      B    O  
ATOM   2869  N   ALA B 260     -21.261  10.011 -21.626  1.00 85.71      B    N  
ATOM   2870  CA  ALA B 260     -21.238   9.021 -22.699  1.00 82.93      B    C  
ATOM   2871  C   ALA B 260     -22.250   7.860 -22.530  1.00 81.59      B    C  
ATOM   2872  O   ALA B 260     -22.092   6.813 -23.164  1.00 76.73      B    O  
ATOM   2873  CB  ALA B 260     -19.792   8.548 -22.884  1.00 82.10      B    C  
ATOM   2874  N   ASN B 261     -23.294   8.015 -21.705  1.00 77.72      B    N  
ATOM   2875  CA  ASN B 261     -24.315   6.989 -21.435  1.00 75.56      B    C  
ATOM   2876  C   ASN B 261     -23.709   5.635 -21.031  1.00 77.69      B    C  
ATOM   2877  O   ASN B 261     -23.969   4.605 -21.652  1.00 73.22      B    O  
ATOM   2878  CB  ASN B 261     -25.293   6.883 -22.609  1.00 70.88      B    C  
ATOM   2879  CG  ASN B 261     -26.265   8.039 -22.681  1.00 65.08      B    C  
ATOM   2880  ND2 ASN B 261     -26.673   8.415 -23.870  1.00 57.80      B    N  
ATOM   2881  OD1 ASN B 261     -26.713   8.575 -21.692  1.00 57.08      B    O  
ATOM   2882  N   VAL B 262     -22.925   5.649 -19.977  1.00 79.27      B    N  
ATOM   2883  CA  VAL B 262     -22.279   4.467 -19.401  1.00 79.65      B    C  
ATOM   2884  C   VAL B 262     -23.325   3.535 -18.787  1.00 79.79      B    C  
ATOM   2885  O   VAL B 262     -24.010   3.904 -17.836  1.00 76.77      B    O  
ATOM   2886  CB  VAL B 262     -21.234   4.883 -18.355  1.00 77.40      B    C  
ATOM   2887  CG1 VAL B 262     -20.569   3.682 -17.715  1.00 73.32      B    C  
ATOM   2888  CG2 VAL B 262     -20.154   5.763 -18.987  1.00 74.78      B    C  
ATOM   2889  N   ASN B 263     -23.407   2.312 -19.301  1.00 80.07      B    N  
ATOM   2890  CA  ASN B 263     -24.274   1.230 -18.825  1.00 77.96      B    C  
ATOM   2891  C   ASN B 263     -23.462  -0.016 -18.449  1.00 78.35      B    C  
ATOM   2892  O   ASN B 263     -23.916  -1.137 -18.660  1.00 71.10      B    O  
ATOM   2893  CB  ASN B 263     -25.353   0.941 -19.885  1.00 72.64      B    C  
ATOM   2894  CG  ASN B 263     -26.500   1.933 -19.886  1.00 65.51      B    C  
ATOM   2895  ND2 ASN B 263     -27.160   2.069 -20.993  1.00 56.69      B    N  
ATOM   2896  OD1 ASN B 263     -26.872   2.530 -18.911  1.00 56.57      B    O  
ATOM   2897  N   GLY B 264     -22.264   0.167 -17.944  1.00 79.67      B    N  
ATOM   2898  CA  GLY B 264     -21.412  -0.927 -17.491  1.00 77.92      B    C  
ATOM   2899  C   GLY B 264     -21.944  -1.603 -16.226  1.00 79.99      B    C  
ATOM   2900  O   GLY B 264     -22.854  -1.108 -15.556  1.00 75.26      B    O  
ATOM   2901  N   GLY B 265     -21.342  -2.749 -15.897  1.00 81.80      B    N  
ATOM   2902  CA  GLY B 265     -21.664  -3.542 -14.719  1.00 83.83      B    C  
ATOM   2903  C   GLY B 265     -21.344  -2.844 -13.392  1.00 87.36      B    C  
ATOM   2904  O   GLY B 265     -20.962  -1.670 -13.341  1.00 85.05      B    O  
ATOM   2905  N   ASN B 266     -21.509  -3.605 -12.311  1.00 85.42      B    N  
ATOM   2906  CA  ASN B 266     -21.112  -3.163 -10.982  1.00 87.26      B    C  
ATOM   2907  C   ASN B 266     -19.696  -3.641 -10.663  1.00 87.79      B    C  
ATOM   2908  O   ASN B 266     -19.302  -4.729 -11.075  1.00 85.16      B    O  
ATOM   2909  CB  ASN B 266     -22.119  -3.659  -9.936  1.00 85.71      B    C  
ATOM   2910  CG  ASN B 266     -23.431  -2.900  -9.936  1.00 84.66      B    C  
ATOM   2911  ND2 ASN B 266     -24.210  -3.065  -8.895  1.00 76.16      B    N  
ATOM   2912  OD1 ASN B 266     -23.779  -2.154 -10.833  1.00 75.56      B    O  
ATOM   2913  N   LEU B 267     -18.970  -2.862  -9.877  1.00 88.41      B    N  
ATOM   2914  CA  LEU B 267     -17.674  -3.234  -9.327  1.00 89.29      B    C  
ATOM   2915  C   LEU B 267     -17.675  -3.113  -7.805  1.00 90.00      B    C  
ATOM   2916  O   LEU B 267     -18.260  -2.189  -7.245  1.00 89.16      B    O  
ATOM   2917  CB  LEU B 267     -16.542  -2.419  -9.977  1.00 87.55      B    C  
ATOM   2918  CG  LEU B 267     -16.520  -0.925  -9.611  1.00 86.52      B    C  
ATOM   2919  CD1 LEU B 267     -15.085  -0.474  -9.325  1.00 80.11      B    C  
ATOM   2920  CD2 LEU B 267     -17.058  -0.057 -10.744  1.00 80.38      B    C  
ATOM   2921  N   ASN B 268     -16.970  -4.031  -7.147  1.00 89.97      B    N  
ATOM   2922  CA  ASN B 268     -16.618  -3.893  -5.746  1.00 89.29      B    C  
ATOM   2923  C   ASN B 268     -15.343  -3.051  -5.640  1.00 89.26      B    C  
ATOM   2924  O   ASN B 268     -14.387  -3.285  -6.378  1.00 88.54      B    O  
ATOM   2925  CB  ASN B 268     -16.432  -5.280  -5.121  1.00 88.25      B    C  
ATOM   2926  CG  ASN B 268     -17.717  -6.089  -5.077  1.00 85.49      B    C  
ATOM   2927  ND2 ASN B 268     -17.618  -7.382  -5.232  1.00 76.78      B    N  
ATOM   2928  OD1 ASN B 268     -18.810  -5.583  -4.907  1.00 77.75      B    O  
ATOM   2929  N   LEU B 269     -15.308  -2.110  -4.715  1.00 89.31      B    N  
ATOM   2930  CA  LEU B 269     -14.099  -1.312  -4.506  1.00 89.73      B    C  
ATOM   2931  C   LEU B 269     -13.006  -2.077  -3.751  1.00 89.25      B    C  
ATOM   2932  O   LEU B 269     -11.830  -1.865  -3.990  1.00 86.72      B    O  
ATOM   2933  CB  LEU B 269     -14.448   0.005  -3.789  1.00 90.46      B    C  
ATOM   2934  CG  LEU B 269     -15.370   0.953  -4.581  1.00 90.58      B    C  
ATOM   2935  CD1 LEU B 269     -15.490   2.275  -3.826  1.00 85.85      B    C  
ATOM   2936  CD2 LEU B 269     -14.841   1.268  -5.979  1.00 84.66      B    C  
ATOM   2937  N   GLY B 270     -13.406  -3.000  -2.879  1.00 89.78      B    N  
ATOM   2938  CA  GLY B 270     -12.502  -3.844  -2.119  1.00 88.17      B    C  
ATOM   2939  C   GLY B 270     -12.971  -5.295  -2.043  1.00 88.14      B    C  
ATOM   2940  O   GLY B 270     -13.937  -5.702  -2.687  1.00 85.83      B    O  
ATOM   2941  N   GLY B 271     -12.261  -6.082  -1.234  1.00 85.44      B    N  
ATOM   2942  CA  GLY B 271     -12.518  -7.506  -1.069  1.00 83.52      B    C  
ATOM   2943  C   GLY B 271     -11.994  -8.359  -2.232  1.00 84.76      B    C  
ATOM   2944  O   GLY B 271     -11.245  -7.879  -3.086  1.00 81.95      B    O  
ATOM   2945  N   PRO B 272     -12.386  -9.649  -2.278  1.00 83.42      B    N  
ATOM   2946  CA  PRO B 272     -11.988 -10.555  -3.348  1.00 79.20      B    C  
ATOM   2947  C   PRO B 272     -12.479 -10.035  -4.706  1.00 77.99      B    C  
ATOM   2948  O   PRO B 272     -13.648  -9.711  -4.857  1.00 72.08      B    O  
ATOM   2949  CB  PRO B 272     -12.625 -11.913  -3.012  1.00 77.34      B    C  
ATOM   2950  CG  PRO B 272     -12.942 -11.817  -1.521  1.00 76.92      B    C  
ATOM   2951  CD  PRO B 272     -13.228 -10.330  -1.316  1.00 80.58      B    C  
ATOM   2952  N   ASN B 273     -11.566  -9.983  -5.684  1.00 81.91      B    N  
ATOM   2953  CA  ASN B 273     -11.851  -9.458  -7.024  1.00 82.26      B    C  
ATOM   2954  C   ASN B 273     -12.311  -7.985  -7.042  1.00 84.53      B    C  
ATOM   2955  O   ASN B 273     -12.995  -7.565  -7.972  1.00 79.56      B    O  
ATOM   2956  CB  ASN B 273     -12.818 -10.397  -7.769  1.00 78.17      B    C  
ATOM   2957  CG  ASN B 273     -12.355 -11.834  -7.820  1.00 74.03      B    C  
ATOM   2958  ND2 ASN B 273     -13.280 -12.771  -7.845  1.00 65.06      B    N  
ATOM   2959  OD1 ASN B 273     -11.182 -12.152  -7.853  1.00 65.34      B    O  
ATOM   2960  N   GLY B 274     -11.964  -7.224  -6.013  1.00 85.33      B    N  
ATOM   2961  CA  GLY B 274     -12.207  -5.798  -5.953  1.00 86.12      B    C  
ATOM   2962  C   GLY B 274     -11.144  -4.970  -6.697  1.00 88.18      B    C  
ATOM   2963  O   GLY B 274     -10.057  -5.461  -7.017  1.00 86.77      B    O  
ATOM   2964  N   LEU B 275     -11.458  -3.701  -6.909  1.00 88.26      B    N  
ATOM   2965  CA  LEU B 275     -10.568  -2.725  -7.543  1.00 88.98      B    C  
ATOM   2966  C   LEU B 275      -9.260  -2.521  -6.764  1.00 89.27      B    C  
ATOM   2967  O   LEU B 275      -8.173  -2.512  -7.344  1.00 87.66      B    O  
ATOM   2968  CB  LEU B 275     -11.368  -1.411  -7.639  1.00 88.31      B    C  
ATOM   2969  CG  LEU B 275     -10.562  -0.195  -8.137  1.00 88.61      B    C  
ATOM   2970  CD1 LEU B 275     -10.149  -0.348  -9.584  1.00 82.99      B    C  
ATOM   2971  CD2 LEU B 275     -11.412   1.067  -8.017  1.00 82.72      B    C  
ATOM   2972  N   LEU B 276      -9.374  -2.337  -5.456  1.00 89.73      B    N  
ATOM   2973  CA  LEU B 276      -8.274  -1.998  -4.566  1.00 89.08      B    C  
ATOM   2974  C   LEU B 276      -7.907  -3.215  -3.720  1.00 89.15      B    C  
ATOM   2975  O   LEU B 276      -8.693  -3.642  -2.874  1.00 87.75      B    O  
ATOM   2976  CB  LEU B 276      -8.665  -0.795  -3.684  1.00 89.10      B    C  
ATOM   2977  CG  LEU B 276      -9.067   0.480  -4.440  1.00 89.83      B    C  
ATOM   2978  CD1 LEU B 276      -9.541   1.543  -3.450  1.00 86.38      B    C  
ATOM   2979  CD2 LEU B 276      -7.911   1.061  -5.251  1.00 86.53      B    C  
ATOM   2980  N   ASN B 277      -6.716  -3.741  -3.920  1.00 89.21      B    N  
ATOM   2981  CA  ASN B 277      -6.187  -4.837  -3.109  1.00 87.99      B    C  
ATOM   2982  C   ASN B 277      -5.361  -4.272  -1.939  1.00 88.01      B    C  
ATOM   2983  O   ASN B 277      -4.134  -4.182  -2.012  1.00 86.62      B    O  
ATOM   2984  CB  ASN B 277      -5.413  -5.805  -4.018  1.00 86.34      B    C  
ATOM   2985  CG  ASN B 277      -5.016  -7.074  -3.286  1.00 81.37      B    C  
ATOM   2986  ND2 ASN B 277      -4.197  -7.891  -3.911  1.00 73.97      B    N  
ATOM   2987  OD1 ASN B 277      -5.442  -7.369  -2.182  1.00 73.82      B    O  
ATOM   2988  N   ILE B 278      -6.043  -3.866  -0.887  1.00 85.53      B    N  
ATOM   2989  CA  ILE B 278      -5.427  -3.295   0.304  1.00 84.80      B    C  
ATOM   2990  C   ILE B 278      -5.053  -4.413   1.280  1.00 84.02      B    C  
ATOM   2991  O   ILE B 278      -5.918  -4.992   1.939  1.00 82.80      B    O  
ATOM   2992  CB  ILE B 278      -6.315  -2.211   0.956  1.00 84.57      B    C  
ATOM   2993  CG1 ILE B 278      -6.589  -1.077  -0.066  1.00 83.48      B    C  
ATOM   2994  CG2 ILE B 278      -5.629  -1.661   2.217  1.00 84.27      B    C  
ATOM   2995  CD1 ILE B 278      -7.397   0.097   0.478  1.00 78.31      B    C  
ATOM   2996  N   ALA B 279      -3.763  -4.683   1.398  1.00 80.45      B    N  
ATOM   2997  CA  ALA B 279      -3.212  -5.708   2.267  1.00 77.58      B    C  
ATOM   2998  C   ALA B 279      -2.591  -5.102   3.543  1.00 80.17      B    C  
ATOM   2999  O   ALA B 279      -1.399  -5.239   3.803  1.00 76.99      B    O  
ATOM   3000  CB  ALA B 279      -2.247  -6.564   1.444  1.00 72.93      B    C  
ATOM   3001  N   LEU B 280      -3.412  -4.401   4.317  1.00 80.33      B    N  
ATOM   3002  CA  LEU B 280      -2.984  -3.742   5.544  1.00 80.33      B    C  
ATOM   3003  C   LEU B 280      -3.771  -4.278   6.748  1.00 81.30      B    C  
ATOM   3004  O   LEU B 280      -4.957  -4.537   6.656  1.00 80.78      B    O  
ATOM   3005  CB  LEU B 280      -3.177  -2.224   5.416  1.00 80.19      B    C  
ATOM   3006  CG  LEU B 280      -2.245  -1.558   4.388  1.00 79.23      B    C  
ATOM   3007  CD1 LEU B 280      -2.706  -0.127   4.132  1.00 76.51      B    C  
ATOM   3008  CD2 LEU B 280      -0.797  -1.513   4.879  1.00 77.43      B    C  
ATOM   3009  N   ALA B 281      -3.098  -4.346   7.892  1.00 77.37      B    N  
ATOM   3010  CA  ALA B 281      -3.742  -4.685   9.161  1.00 74.00      B    C  
ATOM   3011  C   ALA B 281      -4.828  -3.667   9.561  1.00 76.17      B    C  
ATOM   3012  O   ALA B 281      -5.842  -4.030  10.148  1.00 74.09      B    O  
ATOM   3013  CB  ALA B 281      -2.648  -4.749  10.227  1.00 71.38      B    C  
ATOM   3014  N   ASN B 282      -4.608  -2.403   9.231  1.00 77.48      B    N  
ATOM   3015  CA  ASN B 282      -5.578  -1.339   9.366  1.00 77.91      B    C  
ATOM   3016  C   ASN B 282      -5.672  -0.582   8.036  1.00 80.34      B    C  
ATOM   3017  O   ASN B 282      -4.769   0.179   7.695  1.00 79.66      B    O  
ATOM   3018  CB  ASN B 282      -5.167  -0.431  10.541  1.00 75.77      B    C  
ATOM   3019  CG  ASN B 282      -6.138   0.711  10.750  1.00 71.93      B    C  
ATOM   3020  ND2 ASN B 282      -5.867   1.586  11.699  1.00 65.40      B    N  
ATOM   3021  OD1 ASN B 282      -7.138   0.863  10.079  1.00 65.14      B    O  
ATOM   3022  N   ALA B 283      -6.779  -0.781   7.324  1.00 81.42      B    N  
ATOM   3023  CA  ALA B 283      -7.015  -0.136   6.037  1.00 82.73      B    C  
ATOM   3024  C   ALA B 283      -6.983   1.398   6.125  1.00 85.14      B    C  
ATOM   3025  O   ALA B 283      -6.590   2.065   5.171  1.00 83.36      B    O  
ATOM   3026  CB  ALA B 283      -8.349  -0.637   5.484  1.00 81.28      B    C  
ATOM   3027  N   GLN B 284      -7.290   1.960   7.295  1.00 81.78      B    N  
ATOM   3028  CA  GLN B 284      -7.231   3.410   7.524  1.00 81.89      B    C  
ATOM   3029  C   GLN B 284      -5.819   3.993   7.326  1.00 84.30      B    C  
ATOM   3030  O   GLN B 284      -5.678   5.168   7.007  1.00 82.42      B    O  
ATOM   3031  CB  GLN B 284      -7.772   3.710   8.930  1.00 80.58      B    C  
ATOM   3032  CG  GLN B 284      -8.175   5.187   9.102  1.00 79.21      B    C  
ATOM   3033  CD  GLN B 284      -9.342   5.596   8.199  1.00 79.12      B    C  
ATOM   3034  NE2 GLN B 284      -9.464   6.857   7.868  1.00 69.40      B    N  
ATOM   3035  OE1 GLN B 284     -10.143   4.795   7.770  1.00 71.57      B    O  
ATOM   3036  N   SER B 285      -4.784   3.185   7.448  1.00 83.37      B    N  
ATOM   3037  CA  SER B 285      -3.410   3.613   7.167  1.00 80.57      B    C  
ATOM   3038  C   SER B 285      -3.196   3.973   5.693  1.00 82.64      B    C  
ATOM   3039  O   SER B 285      -2.293   4.740   5.384  1.00 81.69      B    O  
ATOM   3040  CB  SER B 285      -2.403   2.522   7.569  1.00 79.25      B    C  
ATOM   3041  OG  SER B 285      -2.594   2.114   8.909  1.00 73.57      B    O  
ATOM   3042  N   ALA B 286      -4.040   3.475   4.792  1.00 84.85      B    N  
ATOM   3043  CA  ALA B 286      -4.000   3.806   3.374  1.00 84.84      B    C  
ATOM   3044  C   ALA B 286      -4.750   5.105   3.022  1.00 87.37      B    C  
ATOM   3045  O   ALA B 286      -4.777   5.497   1.858  1.00 86.73      B    O  
ATOM   3046  CB  ALA B 286      -4.542   2.613   2.572  1.00 84.01      B    C  
ATOM   3047  N   ALA B 287      -5.343   5.798   3.993  1.00 84.88      B    N  
ATOM   3048  CA  ALA B 287      -6.148   6.995   3.748  1.00 84.39      B    C  
ATOM   3049  C   ALA B 287      -5.389   8.095   2.977  1.00 86.52      B    C  
ATOM   3050  O   ALA B 287      -5.977   8.788   2.147  1.00 86.09      B    O  
ATOM   3051  CB  ALA B 287      -6.636   7.521   5.103  1.00 83.74      B    C  
ATOM   3052  N   THR B 288      -4.093   8.230   3.229  1.00 84.42      B    N  
ATOM   3053  CA  THR B 288      -3.227   9.224   2.576  1.00 82.67      B    C  
ATOM   3054  C   THR B 288      -2.542   8.707   1.308  1.00 84.34      B    C  
ATOM   3055  O   THR B 288      -1.881   9.496   0.628  1.00 82.31      B    O  
ATOM   3056  CB  THR B 288      -2.164   9.744   3.554  1.00 80.65      B    C  
ATOM   3057  CG2 THR B 288      -2.796  10.495   4.724  1.00 73.13      B    C  
ATOM   3058  OG1 THR B 288      -1.424   8.665   4.088  1.00 74.89      B    O  
ATOM   3059  N   ALA B 289      -2.693   7.428   0.981  1.00 87.34      B    N  
ATOM   3060  CA  ALA B 289      -2.136   6.867  -0.242  1.00 86.88      B    C  
ATOM   3061  C   ALA B 289      -2.826   7.479  -1.464  1.00 88.70      B    C  
ATOM   3062  O   ALA B 289      -4.038   7.686  -1.473  1.00 88.40      B    O  
ATOM   3063  CB  ALA B 289      -2.264   5.338  -0.210  1.00 86.32      B    C  
ATOM   3064  N   THR B 290      -2.043   7.778  -2.496  1.00 87.46      B    N  
ATOM   3065  CA  THR B 290      -2.534   8.389  -3.731  1.00 87.22      B    C  
ATOM   3066  C   THR B 290      -2.616   7.366  -4.853  1.00 87.83      B    C  
ATOM   3067  O   THR B 290      -1.730   6.529  -4.994  1.00 86.71      B    O  
ATOM   3068  CB  THR B 290      -1.672   9.584  -4.167  1.00 85.61      B    C  
ATOM   3069  CG2 THR B 290      -1.761  10.735  -3.167  1.00 75.69      B    C  
ATOM   3070  OG1 THR B 290      -0.323   9.239  -4.275  1.00 75.56      B    O  
ATOM   3071  N   VAL B 291      -3.660   7.465  -5.668  1.00 88.98      B    N  
ATOM   3072  CA  VAL B 291      -3.886   6.618  -6.841  1.00 89.11      B    C  
ATOM   3073  C   VAL B 291      -4.124   7.503  -8.058  1.00 89.26      B    C  
ATOM   3074  O   VAL B 291      -4.773   8.544  -7.940  1.00 88.93      B    O  
ATOM   3075  CB  VAL B 291      -5.058   5.651  -6.618  1.00 89.02      B    C  
ATOM   3076  CG1 VAL B 291      -5.094   4.589  -7.723  1.00 78.08      B    C  
ATOM   3077  CG2 VAL B 291      -4.957   4.899  -5.285  1.00 79.51      B    C  
ATOM   3078  N   SER B 292      -3.606   7.104  -9.217  1.00 88.52      B    N  
ATOM   3079  CA  SER B 292      -3.846   7.818 -10.472  1.00 87.94      B    C  
ATOM   3080  C   SER B 292      -5.277   7.587 -10.967  1.00 88.87      B    C  
ATOM   3081  O   SER B 292      -5.853   6.514 -10.804  1.00 87.86      B    O  
ATOM   3082  CB  SER B 292      -2.785   7.462 -11.523  1.00 85.43      B    C  
ATOM   3083  OG  SER B 292      -3.286   6.680 -12.580  1.00 76.86      B    O  
ATOM   3084  N   LEU B 293      -5.871   8.601 -11.583  1.00 88.77      B    N  
ATOM   3085  CA  LEU B 293      -7.227   8.501 -12.119  1.00 89.62      B    C  
ATOM   3086  C   LEU B 293      -7.310   7.525 -13.288  1.00 90.19      B    C  
ATOM   3087  O   LEU B 293      -8.311   6.830 -13.398  1.00 89.36      B    O  
ATOM   3088  CB  LEU B 293      -7.719   9.868 -12.589  1.00 89.54      B    C  
ATOM   3089  CG  LEU B 293      -7.975  10.900 -11.483  1.00 88.37      B    C  
ATOM   3090  CD1 LEU B 293      -8.602  12.129 -12.134  1.00 83.17      B    C  
ATOM   3091  CD2 LEU B 293      -8.937  10.403 -10.408  1.00 82.71      B    C  
ATOM   3092  N   LEU B 294      -6.302   7.471 -14.149  1.00 87.73      B    N  
ATOM   3093  CA  LEU B 294      -6.338   6.568 -15.296  1.00 86.53      B    C  
ATOM   3094  C   LEU B 294      -6.277   5.112 -14.849  1.00 86.77      B    C  
ATOM   3095  O   LEU B 294      -7.072   4.319 -15.338  1.00 85.73      B    O  
ATOM   3096  CB  LEU B 294      -5.228   6.920 -16.289  1.00 84.70      B    C  
ATOM   3097  CG  LEU B 294      -5.329   6.102 -17.594  1.00 82.66      B    C  
ATOM   3098  CD1 LEU B 294      -6.626   6.372 -18.372  1.00 77.94      B    C  
ATOM   3099  CD2 LEU B 294      -4.185   6.462 -18.528  1.00 76.43      B    C  
ATOM   3100  N   ASP B 295      -5.409   4.782 -13.877  1.00 87.56      B    N  
ATOM   3101  CA  ASP B 295      -5.355   3.436 -13.308  1.00 86.62      B    C  
ATOM   3102  C   ASP B 295      -6.694   3.066 -12.642  1.00 87.45      B    C  
ATOM   3103  O   ASP B 295      -7.218   1.990 -12.893  1.00 86.93      B    O  
ATOM   3104  CB  ASP B 295      -4.213   3.326 -12.283  1.00 84.91      B    C  
ATOM   3105  CG  ASP B 295      -2.836   3.339 -12.946  1.00 80.60      B    C  
ATOM   3106  OD1 ASP B 295      -2.554   2.422 -13.739  1.00 73.27      B    O  
ATOM   3107  OD2 ASP B 295      -2.060   4.260 -12.637  1.00 72.49      B    O1-
ATOM   3108  N   LEU B 296      -7.303   3.969 -11.875  1.00 88.86      B    N  
ATOM   3109  CA  LEU B 296      -8.614   3.740 -11.270  1.00 89.56      B    C  
ATOM   3110  C   LEU B 296      -9.698   3.473 -12.313  1.00 90.20      B    C  
ATOM   3111  O   LEU B 296     -10.514   2.571 -12.135  1.00 89.63      B    O  
ATOM   3112  CB  LEU B 296      -9.026   4.952 -10.419  1.00 89.26      B    C  
ATOM   3113  CG  LEU B 296      -8.346   5.048  -9.043  1.00 87.00      B    C  
ATOM   3114  CD1 LEU B 296      -8.701   6.387  -8.404  1.00 84.70      B    C  
ATOM   3115  CD2 LEU B 296      -8.827   3.945  -8.100  1.00 83.91      B    C  
ATOM   3116  N   ILE B 297      -9.744   4.253 -13.384  1.00 89.96      B    N  
ATOM   3117  CA  ILE B 297     -10.779   4.141 -14.417  1.00 89.85      B    C  
ATOM   3118  C   ILE B 297     -10.588   2.861 -15.228  1.00 89.46      B    C  
ATOM   3119  O   ILE B 297     -11.559   2.138 -15.428  1.00 88.48      B    O  
ATOM   3120  CB  ILE B 297     -10.804   5.401 -15.310  1.00 89.88      B    C  
ATOM   3121  CG1 ILE B 297     -11.289   6.618 -14.500  1.00 88.60      B    C  
ATOM   3122  CG2 ILE B 297     -11.716   5.193 -16.535  1.00 88.66      B    C  
ATOM   3123  CD1 ILE B 297     -10.956   7.954 -15.173  1.00 82.17      B    C  
ATOM   3124  N   MET B 298      -9.372   2.567 -15.676  1.00 87.63      B    N  
ATOM   3125  CA  MET B 298      -9.083   1.390 -16.491  1.00 85.86      B    C  
ATOM   3126  C   MET B 298      -9.319   0.104 -15.697  1.00 86.14      B    C  
ATOM   3127  O   MET B 298     -10.123  -0.730 -16.112  1.00 85.26      B    O  
ATOM   3128  CB  MET B 298      -7.651   1.440 -17.034  1.00 83.46      B    C  
ATOM   3129  CG  MET B 298      -7.479   2.481 -18.152  1.00 76.01      B    C  
ATOM   3130  SD  MET B 298      -8.530   2.262 -19.627  1.00 70.83      B    S  
ATOM   3131  CE  MET B 298      -8.023   0.601 -20.171  1.00 61.32      B    C  
ATOM   3132  N   VAL B 299      -8.706  -0.017 -14.515  1.00 86.87      B    N  
ATOM   3133  CA  VAL B 299      -8.881  -1.190 -13.657  1.00 87.02      B    C  
ATOM   3134  C   VAL B 299     -10.339  -1.313 -13.204  1.00 87.95      B    C  
ATOM   3135  O   VAL B 299     -10.900  -2.401 -13.234  1.00 88.19      B    O  
ATOM   3136  CB  VAL B 299      -7.911  -1.161 -12.461  1.00 86.92      B    C  
ATOM   3137  CG1 VAL B 299      -8.115  -2.352 -11.521  1.00 82.07      B    C  
ATOM   3138  CG2 VAL B 299      -6.449  -1.215 -12.937  1.00 82.66      B    C  
ATOM   3139  N   GLY B 300     -10.997  -0.212 -12.867  1.00 88.74      B    N  
ATOM   3140  CA  GLY B 300     -12.412  -0.212 -12.500  1.00 88.92      B    C  
ATOM   3141  C   GLY B 300     -13.333  -0.694 -13.622  1.00 89.65      B    C  
ATOM   3142  O   GLY B 300     -14.232  -1.492 -13.380  1.00 88.86      B    O  
ATOM   3143  N   ALA B 301     -13.082  -0.262 -14.853  1.00 88.50      B    N  
ATOM   3144  CA  ALA B 301     -13.839  -0.698 -16.022  1.00 87.31      B    C  
ATOM   3145  C   ALA B 301     -13.631  -2.194 -16.306  1.00 87.15      B    C  
ATOM   3146  O   ALA B 301     -14.590  -2.903 -16.618  1.00 85.40      B    O  
ATOM   3147  CB  ALA B 301     -13.440   0.172 -17.215  1.00 86.91      B    C  
ATOM   3148  N   GLU B 302     -12.420  -2.705 -16.132  1.00 86.00      B    N  
ATOM   3149  CA  GLU B 302     -12.113  -4.126 -16.281  1.00 85.04      B    C  
ATOM   3150  C   GLU B 302     -12.758  -4.974 -15.172  1.00 85.28      B    C  
ATOM   3151  O   GLU B 302     -13.377  -6.000 -15.461  1.00 84.81      B    O  
ATOM   3152  CB  GLU B 302     -10.600  -4.325 -16.312  1.00 83.42      B    C  
ATOM   3153  CG  GLU B 302      -9.970  -3.830 -17.621  1.00 80.69      B    C  
ATOM   3154  CD  GLU B 302      -8.446  -4.036 -17.635  1.00 78.50      B    C  
ATOM   3155  OE1 GLU B 302      -7.717  -3.102 -18.009  1.00 69.44      B    O  
ATOM   3156  OE2 GLU B 302      -7.994  -5.147 -17.275  1.00 71.17      B    O1-
ATOM   3157  N   VAL B 303     -12.702  -4.527 -13.912  1.00 86.87      B    N  
ATOM   3158  CA  VAL B 303     -13.351  -5.202 -12.776  1.00 86.75      B    C  
ATOM   3159  C   VAL B 303     -14.861  -5.299 -12.977  1.00 86.64      B    C  
ATOM   3160  O   VAL B 303     -15.446  -6.362 -12.759  1.00 85.72      B    O  
ATOM   3161  CB  VAL B 303     -13.014  -4.499 -11.445  1.00 87.29      B    C  
ATOM   3162  CG1 VAL B 303     -13.843  -5.023 -10.270  1.00 82.51      B    C  
ATOM   3163  CG2 VAL B 303     -11.555  -4.696 -11.061  1.00 84.10      B    C  
ATOM   3164  N   ALA B 304     -15.496  -4.241 -13.455  1.00 87.88      B    N  
ATOM   3165  CA  ALA B 304     -16.931  -4.238 -13.720  1.00 86.69      B    C  
ATOM   3166  C   ALA B 304     -17.357  -5.158 -14.878  1.00 85.88      B    C  
ATOM   3167  O   ALA B 304     -18.521  -5.519 -14.980  1.00 83.67      B    O  
ATOM   3168  CB  ALA B 304     -17.365  -2.796 -13.994  1.00 86.97      B    C  
ATOM   3169  N   ASN B 305     -16.408  -5.550 -15.731  1.00 85.53      B    N  
ATOM   3170  CA  ASN B 305     -16.614  -6.482 -16.834  1.00 83.32      B    C  
ATOM   3171  C   ASN B 305     -16.060  -7.886 -16.544  1.00 83.07      B    C  
ATOM   3172  O   ASN B 305     -15.930  -8.688 -17.464  1.00 79.76      B    O  
ATOM   3173  CB  ASN B 305     -16.058  -5.871 -18.125  1.00 82.02      B    C  
ATOM   3174  CG  ASN B 305     -16.967  -4.779 -18.651  1.00 80.22      B    C  
ATOM   3175  ND2 ASN B 305     -16.605  -3.540 -18.451  1.00 73.44      B    N  
ATOM   3176  OD1 ASN B 305     -18.001  -5.037 -19.239  1.00 73.73      B    O  
ATOM   3177  N   SER B 306     -15.743  -8.208 -15.291  1.00 82.68      B    N  
ATOM   3178  CA  SER B 306     -15.253  -9.528 -14.917  1.00 79.56      B    C  
ATOM   3179  C   SER B 306     -16.207 -10.628 -15.386  1.00 79.11      B    C  
ATOM   3180  O   SER B 306     -17.414 -10.553 -15.179  1.00 74.78      B    O  
ATOM   3181  CB  SER B 306     -15.055  -9.615 -13.404  1.00 76.53      B    C  
ATOM   3182  OG  SER B 306     -14.485 -10.856 -13.063  1.00 68.10      B    O  
ATOM   3183  N   ASN B 307     -15.641 -11.655 -16.035  1.00 77.49      B    N  
ATOM   3184  CA  ASN B 307     -16.342 -12.771 -16.685  1.00 75.96      B    C  
ATOM   3185  C   ASN B 307     -17.264 -12.385 -17.854  1.00 77.66      B    C  
ATOM   3186  O   ASN B 307     -17.873 -13.268 -18.459  1.00 71.47      B    O  
ATOM   3187  CB  ASN B 307     -17.041 -13.652 -15.642  1.00 70.52      B    C  
ATOM   3188  CG  ASN B 307     -16.069 -14.273 -14.659  1.00 64.91      B    C  
ATOM   3189  ND2 ASN B 307     -16.421 -14.323 -13.397  1.00 57.07      B    N  
ATOM   3190  OD1 ASN B 307     -15.008 -14.736 -15.027  1.00 57.21      B    O  
ATOM   3191  N   ASN B 308     -17.334 -11.115 -18.234  1.00 77.40      B    N  
ATOM   3192  CA  ASN B 308     -18.110 -10.684 -19.383  1.00 77.25      B    C  
ATOM   3193  C   ASN B 308     -17.241 -10.623 -20.641  1.00 78.54      B    C  
ATOM   3194  O   ASN B 308     -16.092 -10.192 -20.603  1.00 74.81      B    O  
ATOM   3195  CB  ASN B 308     -18.808  -9.351 -19.083  1.00 73.09      B    C  
ATOM   3196  CG  ASN B 308     -19.910  -9.494 -18.059  1.00 68.02      B    C  
ATOM   3197  ND2 ASN B 308     -20.145  -8.467 -17.267  1.00 61.12      B    N  
ATOM   3198  OD1 ASN B 308     -20.608 -10.492 -17.983  1.00 61.48      B    O  
ATOM   3199  N   ALA B 309     -17.824 -11.020 -21.754  1.00 77.65      B    N  
ATOM   3200  CA  ALA B 309     -17.250 -10.792 -23.066  1.00 76.88      B    C  
ATOM   3201  C   ALA B 309     -17.884  -9.549 -23.693  1.00 78.26      B    C  
ATOM   3202  O   ALA B 309     -19.107  -9.411 -23.730  1.00 76.05      B    O  
ATOM   3203  CB  ALA B 309     -17.422 -12.033 -23.936  1.00 73.37      B    C  
ATOM   3204  N   VAL B 310     -17.040  -8.684 -24.227  1.00 75.93      B    N  
ATOM   3205  CA  VAL B 310     -17.441  -7.449 -24.888  1.00 74.91      B    C  
ATOM   3206  C   VAL B 310     -16.982  -7.507 -26.342  1.00 75.75      B    C  
ATOM   3207  O   VAL B 310     -15.828  -7.804 -26.627  1.00 75.19      B    O  
ATOM   3208  CB  VAL B 310     -16.886  -6.207 -24.169  1.00 72.92      B    C  
ATOM   3209  CG1 VAL B 310     -17.589  -4.954 -24.690  1.00 66.22      B    C  
ATOM   3210  CG2 VAL B 310     -17.115  -6.262 -22.651  1.00 67.68      B    C  
ATOM   3211  N   ALA B 311     -17.892  -7.235 -27.258  1.00 74.79      B    N  
ATOM   3212  CA  ALA B 311     -17.532  -7.078 -28.659  1.00 72.84      B    C  
ATOM   3213  C   ALA B 311     -16.937  -5.677 -28.851  1.00 72.65      B    C  
ATOM   3214  O   ALA B 311     -17.600  -4.671 -28.605  1.00 70.40      B    O  
ATOM   3215  CB  ALA B 311     -18.762  -7.327 -29.535  1.00 70.53      B    C  
ATOM   3216  N   VAL B 312     -15.694  -5.629 -29.311  1.00 71.99      B    N  
ATOM   3217  CA  VAL B 312     -15.012  -4.378 -29.616  1.00 69.90      B    C  
ATOM   3218  C   VAL B 312     -15.037  -4.202 -31.126  1.00 69.01      B    C  
ATOM   3219  O   VAL B 312     -14.353  -4.912 -31.865  1.00 66.29      B    O  
ATOM   3220  CB  VAL B 312     -13.585  -4.330 -29.047  1.00 68.61      B    C  
ATOM   3221  CG1 VAL B 312     -12.991  -2.935 -29.219  1.00 63.72      B    C  
ATOM   3222  CG2 VAL B 312     -13.562  -4.659 -27.550  1.00 64.13      B    C  
ATOM   3223  N   ASN B 313     -15.838  -3.266 -31.580  1.00 63.59      B    N  
ATOM   3224  CA  ASN B 313     -15.917  -2.981 -33.003  1.00 61.47      B    C  
ATOM   3225  C   ASN B 313     -14.867  -1.931 -33.347  1.00 61.28      B    C  
ATOM   3226  O   ASN B 313     -15.068  -0.741 -33.146  1.00 58.17      B    O  
ATOM   3227  CB  ASN B 313     -17.367  -2.597 -33.359  1.00 57.56      B    C  
ATOM   3228  CG  ASN B 313     -17.665  -2.852 -34.821  1.00 52.83      B    C  
ATOM   3229  ND2 ASN B 313     -18.886  -2.601 -35.238  1.00 46.21      B    N  
ATOM   3230  OD1 ASN B 313     -16.854  -3.293 -35.605  1.00 47.37      B    O  
ATOM   3231  N   ILE B 314     -13.729  -2.392 -33.841  1.00 59.54      B    N  
ATOM   3232  CA  ILE B 314     -12.632  -1.521 -34.273  1.00 57.67      B    C  
ATOM   3233  C   ILE B 314     -12.530  -1.643 -35.794  1.00 57.61      B    C  
ATOM   3234  O   ILE B 314     -11.776  -2.480 -36.297  1.00 54.38      B    O  
ATOM   3235  CB  ILE B 314     -11.318  -1.831 -33.535  1.00 54.37      B    C  
ATOM   3236  CG1 ILE B 314     -11.547  -1.837 -32.008  1.00 50.93      B    C  
ATOM   3237  CG2 ILE B 314     -10.267  -0.762 -33.921  1.00 49.52      B    C  
ATOM   3238  CD1 ILE B 314     -10.291  -2.160 -31.194  1.00 45.77      B    C  
ATOM   3239  N   PRO B 315     -13.289  -0.842 -36.538  1.00 52.33      B    N  
ATOM   3240  CA  PRO B 315     -13.371  -0.977 -37.992  1.00 51.18      B    C  
ATOM   3241  C   PRO B 315     -12.041  -0.684 -38.700  1.00 51.60      B    C  
ATOM   3242  O   PRO B 315     -11.824  -1.148 -39.808  1.00 49.64      B    O  
ATOM   3243  CB  PRO B 315     -14.475  -0.005 -38.417  1.00 47.95      B    C  
ATOM   3244  CG  PRO B 315     -14.515   1.031 -37.297  1.00 47.59      B    C  
ATOM   3245  CD  PRO B 315     -14.154   0.219 -36.064  1.00 49.09      B    C  
ATOM   3246  N   SER B 316     -11.155   0.061 -38.074  1.00 48.37      B    N  
ATOM   3247  CA  SER B 316      -9.842   0.415 -38.608  1.00 46.87      B    C  
ATOM   3248  C   SER B 316      -8.762  -0.643 -38.353  1.00 48.14      B    C  
ATOM   3249  O   SER B 316      -7.603  -0.402 -38.690  1.00 45.25      B    O  
ATOM   3250  CB  SER B 316      -9.408   1.768 -38.052  1.00 41.71      B    C  
ATOM   3251  OG  SER B 316      -9.360   1.732 -36.638  1.00 38.89      B    O  
ATOM   3252  N   VAL B 317      -9.103  -1.786 -37.766  1.00 54.55      B    N  
ATOM   3253  CA  VAL B 317      -8.155  -2.887 -37.585  1.00 53.43      B    C  
ATOM   3254  C   VAL B 317      -7.899  -3.551 -38.942  1.00 54.50      B    C  
ATOM   3255  O   VAL B 317      -8.517  -4.542 -39.312  1.00 51.31      B    O  
ATOM   3256  CB  VAL B 317      -8.617  -3.883 -36.507  1.00 49.96      B    C  
ATOM   3257  CG1 VAL B 317      -7.695  -5.077 -36.373  1.00 46.44      B    C  
ATOM   3258  CG2 VAL B 317      -8.625  -3.190 -35.145  1.00 45.42      B    C  
ATOM   3259  N   ALA B 318      -6.970  -2.982 -39.685  1.00 53.74      B    N  
ATOM   3260  CA  ALA B 318      -6.432  -3.571 -40.891  1.00 52.29      B    C  
ATOM   3261  C   ALA B 318      -5.373  -4.614 -40.498  1.00 54.30      B    C  
ATOM   3262  O   ALA B 318      -4.198  -4.305 -40.358  1.00 51.08      B    O  
ATOM   3263  CB  ALA B 318      -5.887  -2.454 -41.792  1.00 46.48      B    C  
ATOM   3264  N   LEU B 319      -5.809  -5.851 -40.321  1.00 59.52      B    N  
ATOM   3265  CA  LEU B 319      -4.911  -6.975 -40.083  1.00 58.60      B    C  
ATOM   3266  C   LEU B 319      -4.246  -7.378 -41.393  1.00 59.42      B    C  
ATOM   3267  O   LEU B 319      -4.778  -8.188 -42.150  1.00 55.94      B    O  
ATOM   3268  CB  LEU B 319      -5.699  -8.136 -39.458  1.00 56.35      B    C  
ATOM   3269  CG  LEU B 319      -5.918  -7.965 -37.947  1.00 54.77      B    C  
ATOM   3270  CD1 LEU B 319      -6.996  -8.926 -37.500  1.00 51.84      B    C  
ATOM   3271  CD2 LEU B 319      -4.661  -8.293 -37.141  1.00 51.22      B    C  
ATOM   3272  N   GLY B 320      -3.102  -6.773 -41.693  1.00 58.46      B    N  
ATOM   3273  CA  GLY B 320      -2.365  -7.087 -42.917  1.00 56.85      B    C  
ATOM   3274  C   GLY B 320      -3.162  -6.839 -44.208  1.00 57.64      B    C  
ATOM   3275  O   GLY B 320      -2.941  -7.521 -45.199  1.00 54.16      B    O  
ATOM   3276  N   GLY B 321      -4.120  -5.905 -44.166  1.00 59.77      B    N  
ATOM   3277  CA  GLY B 321      -5.040  -5.617 -45.276  1.00 58.87      B    C  
ATOM   3278  C   GLY B 321      -6.327  -6.456 -45.280  1.00 60.22      B    C  
ATOM   3279  O   GLY B 321      -7.200  -6.212 -46.104  1.00 56.73      B    O  
ATOM   3280  N   LEU B 322      -6.478  -7.399 -44.359  1.00 63.02      B    N  
ATOM   3281  CA  LEU B 322      -7.697  -8.174 -44.189  1.00 61.85      B    C  
ATOM   3282  C   LEU B 322      -8.763  -7.318 -43.484  1.00 61.85      B    C  
ATOM   3283  O   LEU B 322      -8.520  -6.734 -42.434  1.00 58.51      B    O  
ATOM   3284  CB  LEU B 322      -7.400  -9.469 -43.415  1.00 59.58      B    C  
ATOM   3285  CG  LEU B 322      -6.424 -10.407 -44.143  1.00 57.86      B    C  
ATOM   3286  CD1 LEU B 322      -5.886 -11.456 -43.179  1.00 54.37      B    C  
ATOM   3287  CD2 LEU B 322      -7.107 -11.130 -45.308  1.00 54.43      B    C  
ATOM   3288  N   THR B 323      -9.956  -7.281 -44.070  1.00 62.44      B    N  
ATOM   3289  CA  THR B 323     -11.108  -6.521 -43.568  1.00 60.18      B    C  
ATOM   3290  C   THR B 323     -12.178  -7.455 -43.004  1.00 59.81      B    C  
ATOM   3291  O   THR B 323     -12.116  -8.671 -43.166  1.00 53.97      B    O  
ATOM   3292  CB  THR B 323     -11.676  -5.604 -44.659  1.00 55.04      B    C  
ATOM   3293  CG2 THR B 323     -10.684  -4.519 -45.083  1.00 47.57      B    C  
ATOM   3294  OG1 THR B 323     -12.013  -6.342 -45.809  1.00 49.68      B    O  
ATOM   3295  N   GLY B 324     -13.178  -6.904 -42.319  1.00 57.95      B    N  
ATOM   3296  CA  GLY B 324     -14.313  -7.684 -41.791  1.00 56.73      B    C  
ATOM   3297  C   GLY B 324     -13.985  -8.506 -40.539  1.00 60.53      B    C  
ATOM   3298  O   GLY B 324     -14.696  -9.456 -40.222  1.00 56.77      B    O  
ATOM   3299  N   THR B 325     -12.935  -8.141 -39.825  1.00 66.32      B    N  
ATOM   3300  CA  THR B 325     -12.507  -8.823 -38.607  1.00 65.51      B    C  
ATOM   3301  C   THR B 325     -13.496  -8.577 -37.466  1.00 67.64      B    C  
ATOM   3302  O   THR B 325     -13.731  -7.437 -37.084  1.00 65.32      B    O  
ATOM   3303  CB  THR B 325     -11.113  -8.346 -38.202  1.00 60.85      B    C  
ATOM   3304  CG2 THR B 325     -10.537  -9.215 -37.107  1.00 50.89      B    C  
ATOM   3305  OG1 THR B 325     -10.230  -8.416 -39.298  1.00 54.03      B    O  
ATOM   3306  N   GLN B 326     -14.036  -9.662 -36.883  1.00 68.85      B    N  
ATOM   3307  CA  GLN B 326     -14.773  -9.567 -35.627  1.00 70.29      B    C  
ATOM   3308  C   GLN B 326     -13.812  -9.770 -34.464  1.00 73.02      B    C  
ATOM   3309  O   GLN B 326     -13.086 -10.757 -34.435  1.00 72.42      B    O  
ATOM   3310  CB  GLN B 326     -15.902 -10.594 -35.576  1.00 66.11      B    C  
ATOM   3311  CG  GLN B 326     -17.038 -10.214 -36.528  1.00 58.93      B    C  
ATOM   3312  CD  GLN B 326     -18.267 -11.119 -36.381  1.00 53.69      B    C  
ATOM   3313  NE2 GLN B 326     -19.374 -10.738 -36.977  1.00 45.49      B    N  
ATOM   3314  OE1 GLN B 326     -18.261 -12.160 -35.751  1.00 49.26      B    O  
ATOM   3315  N   LEU B 327     -13.837  -8.855 -33.503  1.00 75.68      B    N  
ATOM   3316  CA  LEU B 327     -13.033  -8.912 -32.296  1.00 76.41      B    C  
ATOM   3317  C   LEU B 327     -13.950  -9.011 -31.080  1.00 77.90      B    C  
ATOM   3318  O   LEU B 327     -14.870  -8.220 -30.918  1.00 77.28      B    O  
ATOM   3319  CB  LEU B 327     -12.145  -7.667 -32.249  1.00 74.50      B    C  
ATOM   3320  CG  LEU B 327     -11.127  -7.711 -31.100  1.00 69.93      B    C  
ATOM   3321  CD1 LEU B 327      -9.865  -8.452 -31.508  1.00 66.07      B    C  
ATOM   3322  CD2 LEU B 327     -10.743  -6.295 -30.706  1.00 65.40      B    C  
ATOM   3323  N   GLN B 328     -13.679  -9.982 -30.213  1.00 80.67      B    N  
ATOM   3324  CA  GLN B 328     -14.301 -10.065 -28.898  1.00 81.75      B    C  
ATOM   3325  C   GLN B 328     -13.220 -10.110 -27.825  1.00 82.56      B    C  
ATOM   3326  O   GLN B 328     -12.208 -10.783 -27.990  1.00 81.92      B    O  
ATOM   3327  CB  GLN B 328     -15.214 -11.296 -28.788  1.00 81.19      B    C  
ATOM   3328  CG  GLN B 328     -16.366 -11.287 -29.803  1.00 79.19      B    C  
ATOM   3329  CD  GLN B 328     -17.290 -12.492 -29.635  1.00 79.58      B    C  
ATOM   3330  NE2 GLN B 328     -18.194 -12.708 -30.563  1.00 72.04      B    N  
ATOM   3331  OE1 GLN B 328     -17.235 -13.250 -28.682  1.00 73.65      B    O  
ATOM   3332  N   VAL B 329     -13.465  -9.430 -26.737  1.00 82.12      B    N  
ATOM   3333  CA  VAL B 329     -12.595  -9.413 -25.562  1.00 81.39      B    C  
ATOM   3334  C   VAL B 329     -13.383  -9.941 -24.379  1.00 81.84      B    C  
ATOM   3335  O   VAL B 329     -14.485  -9.473 -24.115  1.00 80.85      B    O  
ATOM   3336  CB  VAL B 329     -12.061  -7.999 -25.293  1.00 79.83      B    C  
ATOM   3337  CG1 VAL B 329     -11.161  -7.978 -24.065  1.00 73.66      B    C  
ATOM   3338  CG2 VAL B 329     -11.252  -7.481 -26.485  1.00 74.30      B    C  
ATOM   3339  N   GLN B 330     -12.832 -10.911 -23.658  1.00 84.01      B    N  
ATOM   3340  CA  GLN B 330     -13.373 -11.408 -22.397  1.00 85.12      B    C  
ATOM   3341  C   GLN B 330     -12.370 -11.146 -21.280  1.00 85.50      B    C  
ATOM   3342  O   GLN B 330     -11.209 -11.522 -21.399  1.00 84.66      B    O  
ATOM   3343  CB  GLN B 330     -13.705 -12.895 -22.524  1.00 85.09      B    C  
ATOM   3344  CG  GLN B 330     -14.259 -13.484 -21.216  1.00 84.15      B    C  
ATOM   3345  CD  GLN B 330     -14.462 -14.997 -21.261  1.00 85.11      B    C  
ATOM   3346  NE2 GLN B 330     -14.913 -15.586 -20.184  1.00 78.49      B    N  
ATOM   3347  OE1 GLN B 330     -14.192 -15.661 -22.241  1.00 79.65      B    O  
ATOM   3348  N   ILE B 331     -12.838 -10.587 -20.182  1.00 84.59      B    N  
ATOM   3349  CA  ILE B 331     -12.054 -10.470 -18.949  1.00 83.95      B    C  
ATOM   3350  C   ILE B 331     -12.354 -11.704 -18.101  1.00 83.83      B    C  
ATOM   3351  O   ILE B 331     -13.418 -11.815 -17.513  1.00 82.37      B    O  
ATOM   3352  CB  ILE B 331     -12.347  -9.137 -18.254  1.00 82.58      B    C  
ATOM   3353  CG1 ILE B 331     -11.932  -7.983 -19.198  1.00 81.16      B    C  
ATOM   3354  CG2 ILE B 331     -11.594  -9.060 -16.915  1.00 79.83      B    C  
ATOM   3355  CD1 ILE B 331     -12.276  -6.597 -18.689  1.00 73.89      B    C  
ATOM   3356  N   ILE B 332     -11.434 -12.664 -18.099  1.00 85.02      B    N  
ATOM   3357  CA  ILE B 332     -11.581 -13.950 -17.415  1.00 84.14      B    C  
ATOM   3358  C   ILE B 332     -11.427 -13.767 -15.901  1.00 84.13      B    C  
ATOM   3359  O   ILE B 332     -12.176 -14.343 -15.124  1.00 81.71      B    O  
ATOM   3360  CB  ILE B 332     -10.556 -14.968 -17.962  1.00 83.54      B    C  
ATOM   3361  CG1 ILE B 332     -10.728 -15.189 -19.484  1.00 83.08      B    C  
ATOM   3362  CG2 ILE B 332     -10.665 -16.309 -17.210  1.00 83.50      B    C  
ATOM   3363  CD1 ILE B 332      -9.562 -15.939 -20.123  1.00 79.20      B    C  
ATOM   3364  N   SER B 333     -10.458 -12.954 -15.495  1.00 85.85      B    N  
ATOM   3365  CA  SER B 333     -10.297 -12.518 -14.113  1.00 84.89      B    C  
ATOM   3366  C   SER B 333      -9.999 -11.026 -14.069  1.00 85.37      B    C  
ATOM   3367  O   SER B 333      -9.274 -10.541 -14.940  1.00 84.13      B    O  
ATOM   3368  CB  SER B 333      -9.204 -13.318 -13.392  1.00 82.91      B    C  
ATOM   3369  OG  SER B 333      -7.909 -12.978 -13.850  1.00 73.92      B    O  
ATOM   3370  N   PRO B 334     -10.515 -10.296 -13.068  1.00 85.16      B    N  
ATOM   3371  CA  PRO B 334     -10.293  -8.866 -12.981  1.00 84.42      B    C  
ATOM   3372  C   PRO B 334      -8.849  -8.546 -12.583  1.00 85.68      B    C  
ATOM   3373  O   PRO B 334      -8.205  -9.335 -11.885  1.00 83.70      B    O  
ATOM   3374  CB  PRO B 334     -11.299  -8.376 -11.940  1.00 81.92      B    C  
ATOM   3375  CG  PRO B 334     -11.446  -9.579 -11.013  1.00 81.48      B    C  
ATOM   3376  CD  PRO B 334     -11.329 -10.758 -11.969  1.00 84.47      B    C  
ATOM   3377  N   PRO B 335      -8.345  -7.372 -12.979  1.00 86.29      B    N  
ATOM   3378  CA  PRO B 335      -7.102  -6.830 -12.460  1.00 85.63      B    C  
ATOM   3379  C   PRO B 335      -7.306  -6.249 -11.057  1.00 86.74      B    C  
ATOM   3380  O   PRO B 335      -8.425  -6.133 -10.563  1.00 84.56      B    O  
ATOM   3381  CB  PRO B 335      -6.683  -5.770 -13.480  1.00 83.01      B    C  
ATOM   3382  CG  PRO B 335      -8.027  -5.197 -13.927  1.00 82.44      B    C  
ATOM   3383  CD  PRO B 335      -8.958  -6.402 -13.886  1.00 84.92      B    C  
ATOM   3384  N   SER B 336      -6.217  -5.872 -10.413  1.00 87.44      B    N  
ATOM   3385  CA  SER B 336      -6.264  -5.173  -9.129  1.00 88.02      B    C  
ATOM   3386  C   SER B 336      -5.081  -4.221  -8.967  1.00 88.70      B    C  
ATOM   3387  O   SER B 336      -3.975  -4.500  -9.437  1.00 87.22      B    O  
ATOM   3388  CB  SER B 336      -6.297  -6.171  -7.962  1.00 85.68      B    C  
ATOM   3389  OG  SER B 336      -5.118  -6.952  -7.920  1.00 79.39      B    O  
ATOM   3390  N   ILE B 337      -5.298  -3.139  -8.240  1.00 89.12      B    N  
ATOM   3391  CA  ILE B 337      -4.261  -2.210  -7.803  1.00 89.49      B    C  
ATOM   3392  C   ILE B 337      -3.747  -2.674  -6.440  1.00 89.85      B    C  
ATOM   3393  O   ILE B 337      -4.542  -2.874  -5.519  1.00 88.86      B    O  
ATOM   3394  CB  ILE B 337      -4.787  -0.764  -7.772  1.00 89.10      B    C  
ATOM   3395  CG1 ILE B 337      -5.308  -0.344  -9.166  1.00 87.41      B    C  
ATOM   3396  CG2 ILE B 337      -3.673   0.197  -7.300  1.00 87.23      B    C  
ATOM   3397  CD1 ILE B 337      -5.989   1.027  -9.201  1.00 82.62      B    C  
ATOM   3398  N   GLY B 338      -2.437  -2.839  -6.302  1.00 91.32      B    N  
ATOM   3399  CA  GLY B 338      -1.793  -3.205  -5.048  1.00 91.33      B    C  
ATOM   3400  C   GLY B 338      -1.578  -1.982  -4.163  1.00 92.44      B    C  
ATOM   3401  O   GLY B 338      -1.013  -0.988  -4.614  1.00 91.67      B    O  
ATOM   3402  N   ILE B 339      -2.006  -2.072  -2.909  1.00 91.71      B    N  
ATOM   3403  CA  ILE B 339      -1.831  -1.010  -1.906  1.00 91.70      B    C  
ATOM   3404  C   ILE B 339      -1.413  -1.651  -0.590  1.00 91.18      B    C  
ATOM   3405  O   ILE B 339      -2.190  -2.402   0.004  1.00 89.15      B    O  
ATOM   3406  CB  ILE B 339      -3.125  -0.181  -1.738  1.00 91.47      B    C  
ATOM   3407  CG1 ILE B 339      -3.601   0.400  -3.086  1.00 89.54      B    C  
ATOM   3408  CG2 ILE B 339      -2.912   0.931  -0.693  1.00 89.91      B    C  
ATOM   3409  CD1 ILE B 339      -4.899   1.200  -3.016  1.00 84.41      B    C  
ATOM   3410  N   GLY B 340      -0.215  -1.350  -0.109  1.00 92.03      B    N  
ATOM   3411  CA  GLY B 340       0.197  -1.869   1.185  1.00 91.43      B    C  
ATOM   3412  C   GLY B 340       1.696  -1.838   1.454  1.00 92.44      B    C  
ATOM   3413  O   GLY B 340       2.458  -1.094   0.838  1.00 91.37      B    O  
ATOM   3414  N   GLU B 341       2.101  -2.646   2.419  1.00 90.60      B    N  
ATOM   3415  CA  GLU B 341       3.493  -2.766   2.839  1.00 90.37      B    C  
ATOM   3416  C   GLU B 341       4.232  -3.886   2.087  1.00 90.59      B    C  
ATOM   3417  O   GLU B 341       3.631  -4.883   1.674  1.00 89.35      B    O  
ATOM   3418  CB  GLU B 341       3.573  -3.031   4.347  1.00 88.73      B    C  
ATOM   3419  CG  GLU B 341       3.062  -1.866   5.221  1.00 85.91      B    C  
ATOM   3420  CD  GLU B 341       3.290  -2.242   6.698  1.00 86.43      B    C  
ATOM   3421  OE1 GLU B 341       4.401  -2.007   7.221  1.00 78.89      B    O  
ATOM   3422  OE2 GLU B 341       2.411  -2.865   7.321  1.00 81.45      B    O1-
ATOM   3423  N   GLY B 342       5.539  -3.747   1.996  1.00 90.11      B    N  
ATOM   3424  CA  GLY B 342       6.405  -4.759   1.419  1.00 89.77      B    C  
ATOM   3425  C   GLY B 342       6.592  -6.022   2.273  1.00 90.01      B    C  
ATOM   3426  O   GLY B 342       6.183  -6.108   3.439  1.00 87.40      B    O  
ATOM   3427  N   GLY B 343       7.244  -6.997   1.677  1.00 88.88      B    N  
ATOM   3428  CA  GLY B 343       7.665  -8.231   2.315  1.00 88.34      B    C  
ATOM   3429  C   GLY B 343       6.606  -9.335   2.367  1.00 89.48      B    C  
ATOM   3430  O   GLY B 343       5.444  -9.163   2.007  1.00 88.00      B    O  
ATOM   3431  N   ILE B 344       7.041 -10.486   2.851  1.00 87.46      B    N  
ATOM   3432  CA  ILE B 344       6.208 -11.680   3.005  1.00 87.13      B    C  
ATOM   3433  C   ILE B 344       5.471 -11.627   4.351  1.00 86.69      B    C  
ATOM   3434  O   ILE B 344       6.057 -11.292   5.381  1.00 84.46      B    O  
ATOM   3435  CB  ILE B 344       7.070 -12.955   2.836  1.00 85.93      B    C  
ATOM   3436  CG1 ILE B 344       7.623 -13.026   1.393  1.00 82.19      B    C  
ATOM   3437  CG2 ILE B 344       6.261 -14.227   3.160  1.00 81.37      B    C  
ATOM   3438  CD1 ILE B 344       8.679 -14.111   1.165  1.00 74.31      B    C  
ATOM   3439  N   ASN B 345       4.190 -11.982   4.347  1.00 86.92      B    N  
ATOM   3440  CA  ASN B 345       3.437 -12.217   5.568  1.00 85.41      B    C  
ATOM   3441  C   ASN B 345       3.832 -13.588   6.152  1.00 85.21      B    C  
ATOM   3442  O   ASN B 345       3.535 -14.609   5.532  1.00 83.63      B    O  
ATOM   3443  CB  ASN B 345       1.933 -12.098   5.279  1.00 83.80      B    C  
ATOM   3444  CG  ASN B 345       1.080 -12.251   6.529  1.00 82.31      B    C  
ATOM   3445  ND2 ASN B 345      -0.160 -11.828   6.485  1.00 75.49      B    N  
ATOM   3446  OD1 ASN B 345       1.511 -12.756   7.548  1.00 75.52      B    O  
ATOM   3447  N   PRO B 346       4.438 -13.644   7.338  1.00 84.46      B    N  
ATOM   3448  CA  PRO B 346       4.895 -14.905   7.912  1.00 82.90      B    C  
ATOM   3449  C   PRO B 346       3.757 -15.860   8.276  1.00 83.33      B    C  
ATOM   3450  O   PRO B 346       3.976 -17.061   8.317  1.00 80.32      B    O  
ATOM   3451  CB  PRO B 346       5.714 -14.507   9.143  1.00 80.70      B    C  
ATOM   3452  CG  PRO B 346       5.111 -13.169   9.557  1.00 78.49      B    C  
ATOM   3453  CD  PRO B 346       4.736 -12.536   8.219  1.00 81.10      B    C  
ATOM   3454  N   ALA B 347       2.539 -15.355   8.490  1.00 83.18      B    N  
ATOM   3455  CA  ALA B 347       1.385 -16.190   8.827  1.00 82.47      B    C  
ATOM   3456  C   ALA B 347       0.865 -16.993   7.623  1.00 82.98      B    C  
ATOM   3457  O   ALA B 347       0.367 -18.111   7.788  1.00 80.60      B    O  
ATOM   3458  CB  ALA B 347       0.286 -15.298   9.402  1.00 80.87      B    C  
ATOM   3459  N   THR B 348       0.976 -16.436   6.407  1.00 84.05      B    N  
ATOM   3460  CA  THR B 348       0.455 -17.061   5.181  1.00 83.36      B    C  
ATOM   3461  C   THR B 348       1.547 -17.544   4.230  1.00 84.10      B    C  
ATOM   3462  O   THR B 348       1.256 -18.290   3.300  1.00 81.02      B    O  
ATOM   3463  CB  THR B 348      -0.482 -16.102   4.427  1.00 81.28      B    C  
ATOM   3464  CG2 THR B 348      -1.653 -15.632   5.285  1.00 74.72      B    C  
ATOM   3465  OG1 THR B 348       0.219 -14.956   4.010  1.00 76.48      B    O  
ATOM   3466  N   GLY B 349       2.775 -17.097   4.422  1.00 84.73      B    N  
ATOM   3467  CA  GLY B 349       3.884 -17.334   3.494  1.00 85.26      B    C  
ATOM   3468  C   GLY B 349       3.750 -16.598   2.157  1.00 86.92      B    C  
ATOM   3469  O   GLY B 349       4.539 -16.836   1.246  1.00 84.78      B    O  
ATOM   3470  N   GLN B 350       2.763 -15.717   2.032  1.00 86.23      B    N  
ATOM   3471  CA  GLN B 350       2.513 -14.949   0.813  1.00 86.58      B    C  
ATOM   3472  C   GLN B 350       3.018 -13.506   0.942  1.00 87.92      B    C  
ATOM   3473  O   GLN B 350       3.120 -12.967   2.043  1.00 87.08      B    O  
ATOM   3474  CB  GLN B 350       1.025 -14.982   0.436  1.00 84.42      B    C  
ATOM   3475  CG  GLN B 350       0.526 -16.406   0.164  1.00 78.45      B    C  
ATOM   3476  CD  GLN B 350      -0.345 -16.549  -1.081  1.00 70.58      B    C  
ATOM   3477  NE2 GLN B 350      -0.605 -17.756  -1.518  1.00 59.14      B    N  
ATOM   3478  OE1 GLN B 350      -0.770 -15.598  -1.714  1.00 61.75      B    O  
ATOM   3479  N   TRP B 351       3.287 -12.876  -0.195  1.00 88.49      B    N  
ATOM   3480  CA  TRP B 351       3.586 -11.453  -0.249  1.00 88.98      B    C  
ATOM   3481  C   TRP B 351       2.403 -10.652   0.288  1.00 89.10      B    C  
ATOM   3482  O   TRP B 351       1.255 -10.926  -0.057  1.00 86.90      B    O  
ATOM   3483  CB  TRP B 351       3.903 -11.058  -1.688  1.00 88.85      B    C  
ATOM   3484  CG  TRP B 351       5.153 -11.693  -2.214  1.00 89.51      B    C  
ATOM   3485  CD1 TRP B 351       5.210 -12.768  -3.028  1.00 84.90      B    C  
ATOM   3486  CD2 TRP B 351       6.526 -11.305  -1.938  1.00 88.01      B    C  
ATOM   3487  CE2 TRP B 351       7.378 -12.202  -2.632  1.00 86.88      B    C  
ATOM   3488  CE3 TRP B 351       7.122 -10.284  -1.173  1.00 85.23      B    C  
ATOM   3489  NE1 TRP B 351       6.541 -13.077  -3.288  1.00 84.78      B    N  
ATOM   3490  CZ2 TRP B 351       8.783 -12.097  -2.572  1.00 85.65      B    C  
ATOM   3491  CZ3 TRP B 351       8.516 -10.176  -1.107  1.00 81.83      B    C  
ATOM   3492  CH2 TRP B 351       9.336 -11.074  -1.804  1.00 82.83      B    C  
ATOM   3493  N   ARG B 352       2.688  -9.654   1.125  1.00 88.72      B    N  
ATOM   3494  CA  ARG B 352       1.644  -8.799   1.716  1.00 88.14      B    C  
ATOM   3495  C   ARG B 352       0.868  -8.058   0.645  1.00 88.44      B    C  
ATOM   3496  O   ARG B 352      -0.355  -8.056   0.676  1.00 86.53      B    O  
ATOM   3497  CB  ARG B 352       2.263  -7.788   2.689  1.00 86.89      B    C  
ATOM   3498  CG  ARG B 352       2.738  -8.452   3.980  1.00 84.88      B    C  
ATOM   3499  CD  ARG B 352       3.107  -7.395   5.018  1.00 83.88      B    C  
ATOM   3500  NE  ARG B 352       3.558  -8.035   6.261  1.00 79.48      B    N  
ATOM   3501  CZ  ARG B 352       4.816  -8.338   6.557  1.00 77.21      B    C  
ATOM   3502  NH1 ARG B 352       5.821  -8.012   5.788  1.00 68.85      B    N1+
ATOM   3503  NH2 ARG B 352       5.075  -8.998   7.642  1.00 70.99      B    N  
ATOM   3504  N   THR B 353       1.590  -7.442  -0.284  1.00 89.71      B    N  
ATOM   3505  CA  THR B 353       0.995  -6.574  -1.297  1.00 90.59      B    C  
ATOM   3506  C   THR B 353       1.331  -7.090  -2.674  1.00 91.59      B    C  
ATOM   3507  O   THR B 353       2.489  -7.323  -3.001  1.00 90.85      B    O  
ATOM   3508  CB  THR B 353       1.462  -5.133  -1.132  1.00 89.93      B    C  
ATOM   3509  CG2 THR B 353       0.608  -4.169  -1.946  1.00 83.76      B    C  
ATOM   3510  OG1 THR B 353       1.342  -4.762   0.220  1.00 82.63      B    O  
ATOM   3511  N   GLN B 354       0.295  -7.264  -3.477  1.00 91.09      B    N  
ATOM   3512  CA  GLN B 354       0.407  -7.689  -4.857  1.00 90.03      B    C  
ATOM   3513  C   GLN B 354      -0.591  -6.935  -5.729  1.00 90.16      B    C  
ATOM   3514  O   GLN B 354      -1.703  -6.627  -5.298  1.00 89.39      B    O  
ATOM   3515  CB  GLN B 354       0.249  -9.221  -4.974  1.00 88.06      B    C  
ATOM   3516  CG  GLN B 354      -1.104  -9.736  -4.448  1.00 78.50      B    C  
ATOM   3517  CD  GLN B 354      -1.231 -11.265  -4.461  1.00 76.13      B    C  
ATOM   3518  NE2 GLN B 354      -2.214 -11.796  -3.784  1.00 63.94      B    N  
ATOM   3519  OE1 GLN B 354      -0.472 -12.001  -5.082  1.00 67.23      B    O  
ATOM   3520  N   ALA B 355      -0.195  -6.667  -6.961  1.00 90.56      B    N  
ATOM   3521  CA  ALA B 355      -1.066  -6.227  -8.038  1.00 89.91      B    C  
ATOM   3522  C   ALA B 355      -1.127  -7.318  -9.102  1.00 90.23      B    C  
ATOM   3523  O   ALA B 355      -0.217  -8.137  -9.238  1.00 88.94      B    O  
ATOM   3524  CB  ALA B 355      -0.553  -4.901  -8.598  1.00 89.15      B    C  
ATOM   3525  N   SER B 356      -2.211  -7.334  -9.864  1.00 88.80      B    N  
ATOM   3526  CA  SER B 356      -2.389  -8.280 -10.954  1.00 87.52      B    C  
ATOM   3527  C   SER B 356      -2.996  -7.607 -12.169  1.00 87.73      B    C  
ATOM   3528  O   SER B 356      -3.797  -6.690 -12.038  1.00 86.18      B    O  
ATOM   3529  CB  SER B 356      -3.231  -9.477 -10.496  1.00 85.35      B    C  
ATOM   3530  OG  SER B 356      -4.458  -9.090  -9.920  1.00 75.25      B    O  
ATOM   3531  N   THR B 357      -2.625  -8.087 -13.352  1.00 86.17      B    N  
ATOM   3532  CA  THR B 357      -3.341  -7.771 -14.584  1.00 84.84      B    C  
ATOM   3533  C   THR B 357      -4.636  -8.579 -14.646  1.00 85.41      B    C  
ATOM   3534  O   THR B 357      -4.774  -9.611 -13.981  1.00 83.63      B    O  
ATOM   3535  CB  THR B 357      -2.507  -8.059 -15.843  1.00 82.88      B    C  
ATOM   3536  CG2 THR B 357      -1.165  -7.345 -15.828  1.00 75.31      B    C  
ATOM   3537  OG1 THR B 357      -2.255  -9.435 -15.994  1.00 75.43      B    O  
ATOM   3538  N   ALA B 358      -5.548  -8.167 -15.502  1.00 84.55      B    N  
ATOM   3539  CA  ALA B 358      -6.618  -9.058 -15.918  1.00 83.67      B    C  
ATOM   3540  C   ALA B 358      -6.033 -10.319 -16.585  1.00 84.83      B    C  
ATOM   3541  O   ALA B 358      -5.017 -10.272 -17.276  1.00 83.63      B    O  
ATOM   3542  CB  ALA B 358      -7.548  -8.308 -16.860  1.00 81.74      B    C  
ATOM   3543  N   ALA B 359      -6.716 -11.462 -16.420  1.00 84.92      B    N  
ATOM   3544  CA  ALA B 359      -6.601 -12.535 -17.391  1.00 84.93      B    C  
ATOM   3545  C   ALA B 359      -7.602 -12.244 -18.512  1.00 86.16      B    C  
ATOM   3546  O   ALA B 359      -8.787 -12.043 -18.248  1.00 85.66      B    O  
ATOM   3547  CB  ALA B 359      -6.832 -13.898 -16.731  1.00 84.21      B    C  
ATOM   3548  N   VAL B 360      -7.123 -12.207 -19.740  1.00 85.82      B    N  
ATOM   3549  CA  VAL B 360      -7.927 -11.784 -20.888  1.00 85.77      B    C  
ATOM   3550  C   VAL B 360      -7.986 -12.887 -21.927  1.00 86.00      B    C  
ATOM   3551  O   VAL B 360      -6.981 -13.496 -22.280  1.00 85.21      B    O  
ATOM   3552  CB  VAL B 360      -7.421 -10.451 -21.469  1.00 84.39      B    C  
ATOM   3553  CG1 VAL B 360      -8.139 -10.058 -22.754  1.00 76.59      B    C  
ATOM   3554  CG2 VAL B 360      -7.646  -9.332 -20.454  1.00 78.83      B    C  
ATOM   3555  N   GLY B 361      -9.181 -13.134 -22.439  1.00 86.40      B    N  
ATOM   3556  CA  GLY B 361      -9.426 -13.893 -23.647  1.00 86.15      B    C  
ATOM   3557  C   GLY B 361      -9.739 -12.945 -24.794  1.00 86.87      B    C  
ATOM   3558  O   GLY B 361     -10.612 -12.084 -24.678  1.00 85.65      B    O  
ATOM   3559  N   LEU B 362      -9.052 -13.106 -25.915  1.00 85.23      B    N  
ATOM   3560  CA  LEU B 362      -9.263 -12.306 -27.105  1.00 84.32      B    C  
ATOM   3561  C   LEU B 362      -9.604 -13.238 -28.262  1.00 85.18      B    C  
ATOM   3562  O   LEU B 362      -8.827 -14.128 -28.576  1.00 84.01      B    O  
ATOM   3563  CB  LEU B 362      -8.011 -11.435 -27.323  1.00 81.60      B    C  
ATOM   3564  CG  LEU B 362      -8.315 -10.115 -28.045  1.00 75.41      B    C  
ATOM   3565  CD1 LEU B 362      -7.291  -9.061 -27.651  1.00 69.88      B    C  
ATOM   3566  CD2 LEU B 362      -8.285 -10.279 -29.557  1.00 68.40      B    C  
ATOM   3567  N   TYR B 363     -10.773 -13.076 -28.832  1.00 83.95      B    N  
ATOM   3568  CA  TYR B 363     -11.244 -13.886 -29.953  1.00 84.35      B    C  
ATOM   3569  C   TYR B 363     -11.328 -13.038 -31.202  1.00 83.51      B    C  
ATOM   3570  O   TYR B 363     -11.949 -11.982 -31.218  1.00 82.52      B    O  
ATOM   3571  CB  TYR B 363     -12.585 -14.532 -29.608  1.00 84.60      B    C  
ATOM   3572  CG  TYR B 363     -13.253 -15.270 -30.748  1.00 85.80      B    C  
ATOM   3573  CD1 TYR B 363     -14.625 -15.055 -31.032  1.00 81.51      B    C  
ATOM   3574  CD2 TYR B 363     -12.537 -16.188 -31.535  1.00 81.75      B    C  
ATOM   3575  CE1 TYR B 363     -15.261 -15.754 -32.062  1.00 81.59      B    C  
ATOM   3576  CE2 TYR B 363     -13.160 -16.889 -32.577  1.00 80.37      B    C  
ATOM   3577  CZ  TYR B 363     -14.528 -16.676 -32.829  1.00 82.84      B    C  
ATOM   3578  OH  TYR B 363     -15.140 -17.367 -33.833  1.00 81.57      B    O  
ATOM   3579  N   LEU B 364     -10.707 -13.544 -32.250  1.00 82.38      B    N  
ATOM   3580  CA  LEU B 364     -10.631 -12.901 -33.536  1.00 81.58      B    C  
ATOM   3581  C   LEU B 364     -11.122 -13.862 -34.611  1.00 82.66      B    C  
ATOM   3582  O   LEU B 364     -10.642 -14.985 -34.717  1.00 81.84      B    O  
ATOM   3583  CB  LEU B 364      -9.169 -12.494 -33.765  1.00 78.69      B    C  
ATOM   3584  CG  LEU B 364      -9.051 -11.352 -34.786  1.00 72.98      B    C  
ATOM   3585  CD1 LEU B 364      -9.148 -10.013 -34.075  1.00 68.89      B    C  
ATOM   3586  CD2 LEU B 364      -7.703 -11.435 -35.484  1.00 66.81      B    C  
ATOM   3587  N   VAL B 365     -12.050 -13.403 -35.422  1.00 81.26      B    N  
ATOM   3588  CA  VAL B 365     -12.433 -14.096 -36.656  1.00 80.67      B    C  
ATOM   3589  C   VAL B 365     -11.904 -13.273 -37.818  1.00 80.31      B    C  
ATOM   3590  O   VAL B 365     -12.425 -12.196 -38.100  1.00 78.79      B    O  
ATOM   3591  CB  VAL B 365     -13.944 -14.320 -36.760  1.00 79.90      B    C  
ATOM   3592  CG1 VAL B 365     -14.290 -15.095 -38.028  1.00 74.51      B    C  
ATOM   3593  CG2 VAL B 365     -14.467 -15.115 -35.565  1.00 74.54      B    C  
ATOM   3594  N   VAL B 366     -10.882 -13.790 -38.485  1.00 80.18      B    N  
ATOM   3595  CA  VAL B 366     -10.289 -13.146 -39.653  1.00 79.55      B    C  
ATOM   3596  C   VAL B 366     -11.040 -13.607 -40.892  1.00 80.29      B    C  
ATOM   3597  O   VAL B 366     -11.106 -14.803 -41.165  1.00 79.26      B    O  
ATOM   3598  CB  VAL B 366      -8.794 -13.460 -39.775  1.00 78.04      B    C  
ATOM   3599  CG1 VAL B 366      -8.182 -12.669 -40.920  1.00 72.76      B    C  
ATOM   3600  CG2 VAL B 366      -8.055 -13.106 -38.481  1.00 73.02      B    C  
ATOM   3601  N   ASP B 367     -11.605 -12.666 -41.635  1.00 79.99      B    N  
ATOM   3602  CA  ASP B 367     -12.230 -12.955 -42.923  1.00 79.12      B    C  
ATOM   3603  C   ASP B 367     -11.168 -12.919 -44.022  1.00 78.95      B    C  
ATOM   3604  O   ASP B 367     -10.579 -11.876 -44.301  1.00 76.90      B    O  
ATOM   3605  CB  ASP B 367     -13.397 -11.984 -43.166  1.00 77.52      B    C  
ATOM   3606  CG  ASP B 367     -14.431 -12.580 -44.117  1.00 72.82      B    C  
ATOM   3607  OD1 ASP B 367     -14.027 -13.321 -45.035  1.00 67.86      B    O  
ATOM   3608  OD2 ASP B 367     -15.645 -12.392 -43.847  1.00 65.83      B    O1-
ATOM   3609  N   LEU B 368     -10.898 -14.075 -44.638  1.00 78.92      B    N  
ATOM   3610  CA  LEU B 368      -9.953 -14.214 -45.751  1.00 78.60      B    C  
ATOM   3611  C   LEU B 368     -10.612 -13.940 -47.107  1.00 78.62      B    C  
ATOM   3612  O   LEU B 368      -9.995 -14.119 -48.158  1.00 75.54      B    O  
ATOM   3613  CB  LEU B 368      -9.286 -15.607 -45.703  1.00 77.60      B    C  
ATOM   3614  CG  LEU B 368      -8.560 -15.953 -44.395  1.00 76.57      B    C  
ATOM   3615  CD1 LEU B 368      -7.920 -17.337 -44.508  1.00 71.33      B    C  
ATOM   3616  CD2 LEU B 368      -7.445 -14.962 -44.069  1.00 71.05      B    C  
ATOM   3617  N   GLY B 369     -11.867 -13.511 -47.078  1.00 78.93      B    N  
ATOM   3618  CA  GLY B 369     -12.654 -13.233 -48.264  1.00 79.49      B    C  
ATOM   3619  C   GLY B 369     -13.180 -14.495 -48.946  1.00 81.56      B    C  
ATOM   3620  O   GLY B 369     -13.086 -15.618 -48.454  1.00 78.70      B    O  
ATOM   3621  N   THR B 370     -13.757 -14.294 -50.120  1.00 79.94      B    N  
ATOM   3622  CA  THR B 370     -14.283 -15.382 -50.947  1.00 79.21      B    C  
ATOM   3623  C   THR B 370     -13.152 -16.014 -51.744  1.00 79.60      B    C  
ATOM   3624  O   THR B 370     -12.485 -15.340 -52.531  1.00 76.74      B    O  
ATOM   3625  CB  THR B 370     -15.391 -14.880 -51.878  1.00 77.24      B    C  
ATOM   3626  CG2 THR B 370     -16.120 -16.024 -52.573  1.00 68.92      B    C  
ATOM   3627  OG1 THR B 370     -16.353 -14.166 -51.140  1.00 70.70      B    O  
ATOM   3628  N   GLN B 371     -12.951 -17.331 -51.576  1.00 82.81      B    N  
ATOM   3629  CA  GLN B 371     -11.924 -18.104 -52.252  1.00 81.64      B    C  
ATOM   3630  C   GLN B 371     -12.565 -19.149 -53.152  1.00 82.96      B    C  
ATOM   3631  O   GLN B 371     -13.650 -19.656 -52.860  1.00 80.22      B    O  
ATOM   3632  CB  GLN B 371     -10.998 -18.739 -51.207  1.00 79.24      B    C  
ATOM   3633  CG  GLN B 371     -10.214 -17.692 -50.379  1.00 77.64      B    C  
ATOM   3634  CD  GLN B 371      -9.194 -16.906 -51.200  1.00 76.26      B    C  
ATOM   3635  NE2 GLN B 371      -8.783 -15.749 -50.723  1.00 65.92      B    N  
ATOM   3636  OE1 GLN B 371      -8.753 -17.323 -52.258  1.00 68.12      B    O  
ATOM   3637  N   GLN B 372     -11.902 -19.509 -54.242  1.00 81.40      B    N  
ATOM   3638  CA  GLN B 372     -12.333 -20.630 -55.068  1.00 80.88      B    C  
ATOM   3639  C   GLN B 372     -11.753 -21.932 -54.541  1.00 81.34      B    C  
ATOM   3640  O   GLN B 372     -10.545 -22.088 -54.430  1.00 77.37      B    O  
ATOM   3641  CB  GLN B 372     -11.985 -20.431 -56.543  1.00 77.12      B    C  
ATOM   3642  CG  GLN B 372     -12.960 -19.450 -57.216  1.00 70.59      B    C  
ATOM   3643  CD  GLN B 372     -13.163 -19.728 -58.709  1.00 65.01      B    C  
ATOM   3644  NE2 GLN B 372     -14.069 -19.021 -59.347  1.00 55.35      B    N  
ATOM   3645  OE1 GLN B 372     -12.559 -20.587 -59.311  1.00 57.41      B    O  
ATOM   3646  N   VAL B 373     -12.643 -22.894 -54.269  1.00 79.18      B    N  
ATOM   3647  CA  VAL B 373     -12.285 -24.227 -53.780  1.00 78.53      B    C  
ATOM   3648  C   VAL B 373     -12.752 -25.263 -54.802  1.00 78.57      B    C  
ATOM   3649  O   VAL B 373     -13.904 -25.201 -55.242  1.00 76.41      B    O  
ATOM   3650  CB  VAL B 373     -12.889 -24.473 -52.393  1.00 77.02      B    C  
ATOM   3651  CG1 VAL B 373     -12.380 -25.786 -51.811  1.00 70.10      B    C  
ATOM   3652  CG2 VAL B 373     -12.501 -23.363 -51.402  1.00 70.85      B    C  
ATOM   3653  N   PRO B 374     -11.885 -26.202 -55.216  1.00 80.51      B    N  
ATOM   3654  CA  PRO B 374     -12.253 -27.224 -56.174  1.00 79.41      B    C  
ATOM   3655  C   PRO B 374     -13.116 -28.309 -55.514  1.00 79.96      B    C  
ATOM   3656  O   PRO B 374     -12.760 -28.863 -54.479  1.00 77.26      B    O  
ATOM   3657  CB  PRO B 374     -10.932 -27.760 -56.710  1.00 76.42      B    C  
ATOM   3658  CG  PRO B 374      -9.969 -27.579 -55.536  1.00 75.89      B    C  
ATOM   3659  CD  PRO B 374     -10.482 -26.313 -54.857  1.00 80.08      B    C  
ATOM   3660  N   LEU B 375     -14.230 -28.669 -56.156  1.00 74.65      B    N  
ATOM   3661  CA  LEU B 375     -15.054 -29.827 -55.822  1.00 74.25      B    C  
ATOM   3662  C   LEU B 375     -15.144 -30.759 -57.029  1.00 74.02      B    C  
ATOM   3663  O   LEU B 375     -15.160 -30.316 -58.172  1.00 72.79      B    O  
ATOM   3664  CB  LEU B 375     -16.444 -29.377 -55.344  1.00 71.65      B    C  
ATOM   3665  CG  LEU B 375     -16.456 -28.684 -53.973  1.00 68.69      B    C  
ATOM   3666  CD1 LEU B 375     -17.867 -28.179 -53.675  1.00 64.86      B    C  
ATOM   3667  CD2 LEU B 375     -16.068 -29.628 -52.839  1.00 65.26      B    C  
ATOM   3668  N   LEU B 376     -15.210 -32.076 -56.792  1.00 72.33      B    N  
ATOM   3669  CA  LEU B 376     -15.447 -33.080 -57.824  1.00 71.30      B    C  
ATOM   3670  C   LEU B 376     -16.948 -33.321 -57.965  1.00 70.74      B    C  
ATOM   3671  O   LEU B 376     -17.603 -33.818 -57.051  1.00 66.90      B    O  
ATOM   3672  CB  LEU B 376     -14.682 -34.365 -57.479  1.00 69.31      B    C  
ATOM   3673  CG  LEU B 376     -13.253 -34.372 -58.050  1.00 65.41      B    C  
ATOM   3674  CD1 LEU B 376     -12.367 -35.312 -57.251  1.00 60.58      B    C  
ATOM   3675  CD2 LEU B 376     -13.236 -34.837 -59.498  1.00 60.78      B    C  
ATOM   3676  N   GLY B 377     -17.471 -32.986 -59.116  1.00 68.16      B    N  
ATOM   3677  CA  GLY B 377     -18.837 -33.321 -59.500  1.00 66.55      B    C  
ATOM   3678  C   GLY B 377     -19.017 -34.811 -59.794  1.00 66.11      B    C  
ATOM   3679  O   GLY B 377     -18.051 -35.567 -59.862  1.00 62.79      B    O  
ATOM   3680  N   PRO B 378     -20.272 -35.262 -60.036  1.00 65.55      B    N  
ATOM   3681  CA  PRO B 378     -20.606 -36.676 -60.255  1.00 64.40      B    C  
ATOM   3682  C   PRO B 378     -19.914 -37.307 -61.465  1.00 63.70      B    C  
ATOM   3683  O   PRO B 378     -19.734 -38.518 -61.513  1.00 59.74      B    O  
ATOM   3684  CB  PRO B 378     -22.138 -36.693 -60.405  1.00 61.93      B    C  
ATOM   3685  CG  PRO B 378     -22.500 -35.273 -60.804  1.00 61.75      B    C  
ATOM   3686  CD  PRO B 378     -21.446 -34.426 -60.090  1.00 63.63      B    C  
ATOM   3687  N   VAL B 379     -19.471 -36.497 -62.422  1.00 63.67      B    N  
ATOM   3688  CA  VAL B 379     -18.763 -36.938 -63.638  1.00 61.95      B    C  
ATOM   3689  C   VAL B 379     -17.244 -36.728 -63.513  1.00 60.72      B    C  
ATOM   3690  O   VAL B 379     -16.552 -36.600 -64.521  1.00 56.99      B    O  
ATOM   3691  CB  VAL B 379     -19.364 -36.290 -64.910  1.00 59.93      B    C  
ATOM   3692  CG1 VAL B 379     -19.205 -37.218 -66.119  1.00 55.25      B    C  
ATOM   3693  CG2 VAL B 379     -20.861 -35.967 -64.789  1.00 56.25      B    C  
ATOM   3694  N   LEU B 380     -16.722 -36.655 -62.295  1.00 61.34      B    N  
ATOM   3695  CA  LEU B 380     -15.309 -36.375 -62.000  1.00 61.54      B    C  
ATOM   3696  C   LEU B 380     -14.791 -35.039 -62.582  1.00 64.28      B    C  
ATOM   3697  O   LEU B 380     -13.581 -34.803 -62.623  1.00 60.20      B    O  
ATOM   3698  CB  LEU B 380     -14.418 -37.573 -62.394  1.00 57.74      B    C  
ATOM   3699  CG  LEU B 380     -14.671 -38.849 -61.577  1.00 54.75      B    C  
ATOM   3700  CD1 LEU B 380     -14.077 -40.060 -62.295  1.00 49.73      B    C  
ATOM   3701  CD2 LEU B 380     -13.997 -38.756 -60.203  1.00 50.91      B    C  
ATOM   3702  N   GLN B 381     -15.683 -34.167 -63.001  1.00 64.16      B    N  
ATOM   3703  CA  GLN B 381     -15.308 -32.816 -63.419  1.00 64.79      B    C  
ATOM   3704  C   GLN B 381     -15.009 -31.958 -62.197  1.00 66.17      B    C  
ATOM   3705  O   GLN B 381     -15.809 -31.897 -61.263  1.00 65.67      B    O  
ATOM   3706  CB  GLN B 381     -16.393 -32.188 -64.292  1.00 61.92      B    C  
ATOM   3707  CG  GLN B 381     -16.417 -32.825 -65.685  1.00 57.17      B    C  
ATOM   3708  CD  GLN B 381     -17.387 -32.135 -66.652  1.00 51.87      B    C  
ATOM   3709  NE2 GLN B 381     -17.351 -32.482 -67.910  1.00 44.31      B    N  
ATOM   3710  OE1 GLN B 381     -18.175 -31.282 -66.296  1.00 47.30      B    O  
ATOM   3711  N   VAL B 382     -13.873 -31.288 -62.212  1.00 66.72      B    N  
ATOM   3712  CA  VAL B 382     -13.503 -30.324 -61.177  1.00 67.55      B    C  
ATOM   3713  C   VAL B 382     -14.308 -29.048 -61.398  1.00 67.81      B    C  
ATOM   3714  O   VAL B 382     -14.153 -28.383 -62.416  1.00 66.60      B    O  
ATOM   3715  CB  VAL B 382     -11.992 -30.043 -61.167  1.00 65.98      B    C  
ATOM   3716  CG1 VAL B 382     -11.623 -29.071 -60.045  1.00 60.06      B    C  
ATOM   3717  CG2 VAL B 382     -11.198 -31.329 -60.951  1.00 62.09      B    C  
ATOM   3718  N   ILE B 383     -15.150 -28.728 -60.439  1.00 73.69      B    N  
ATOM   3719  CA  ILE B 383     -15.972 -27.519 -60.432  1.00 72.52      B    C  
ATOM   3720  C   ILE B 383     -15.410 -26.587 -59.369  1.00 73.29      B    C  
ATOM   3721  O   ILE B 383     -15.345 -26.958 -58.198  1.00 71.13      B    O  
ATOM   3722  CB  ILE B 383     -17.459 -27.859 -60.208  1.00 70.07      B    C  
ATOM   3723  CG1 ILE B 383     -17.963 -28.905 -61.237  1.00 64.16      B    C  
ATOM   3724  CG2 ILE B 383     -18.302 -26.573 -60.297  1.00 61.91      B    C  
ATOM   3725  CD1 ILE B 383     -19.357 -29.454 -60.926  1.00 57.04      B    C  
ATOM   3726  N   GLY B 384     -15.005 -25.390 -59.745  1.00 74.90      B    N  
ATOM   3727  CA  GLY B 384     -14.609 -24.351 -58.801  1.00 74.90      B    C  
ATOM   3728  C   GLY B 384     -15.836 -23.717 -58.164  1.00 76.73      B    C  
ATOM   3729  O   GLY B 384     -16.709 -23.224 -58.871  1.00 73.98      B    O  
ATOM   3730  N   VAL B 385     -15.896 -23.727 -56.840  1.00 76.94      B    N  
ATOM   3731  CA  VAL B 385     -16.982 -23.099 -56.089  1.00 77.08      B    C  
ATOM   3732  C   VAL B 385     -16.418 -21.973 -55.235  1.00 78.39      B    C  
ATOM   3733  O   VAL B 385     -15.418 -22.158 -54.545  1.00 76.90      B    O  
ATOM   3734  CB  VAL B 385     -17.765 -24.104 -55.231  1.00 74.45      B    C  
ATOM   3735  CG1 VAL B 385     -19.118 -23.495 -54.871  1.00 66.50      B    C  
ATOM   3736  CG2 VAL B 385     -18.035 -25.418 -55.966  1.00 66.90      B    C  
ATOM   3737  N   SER B 386     -17.072 -20.828 -55.264  1.00 79.64      B    N  
ATOM   3738  CA  SER B 386     -16.705 -19.694 -54.415  1.00 79.38      B    C  
ATOM   3739  C   SER B 386     -17.283 -19.881 -53.014  1.00 80.08      B    C  
ATOM   3740  O   SER B 386     -18.502 -19.987 -52.846  1.00 77.54      B    O  
ATOM   3741  CB  SER B 386     -17.180 -18.380 -55.033  1.00 77.20      B    C  
ATOM   3742  OG  SER B 386     -16.544 -18.172 -56.281  1.00 69.72      B    O  
ATOM   3743  N   VAL B 387     -16.423 -19.911 -52.001  1.00 81.34      B    N  
ATOM   3744  CA  VAL B 387     -16.793 -20.051 -50.587  1.00 81.55      B    C  
ATOM   3745  C   VAL B 387     -16.082 -18.998 -49.749  1.00 81.95      B    C  
ATOM   3746  O   VAL B 387     -14.937 -18.650 -50.015  1.00 80.14      B    O  
ATOM   3747  CB  VAL B 387     -16.506 -21.465 -50.050  1.00 79.89      B    C  
ATOM   3748  CG1 VAL B 387     -17.484 -22.477 -50.642  1.00 71.79      B    C  
ATOM   3749  CG2 VAL B 387     -15.086 -21.940 -50.335  1.00 72.29      B    C  
ATOM   3750  N   GLY B 388     -16.772 -18.491 -48.721  1.00 82.84      B    N  
ATOM   3751  CA  GLY B 388     -16.145 -17.618 -47.739  1.00 81.92      B    C  
ATOM   3752  C   GLY B 388     -15.226 -18.426 -46.827  1.00 83.43      B    C  
ATOM   3753  O   GLY B 388     -15.651 -19.425 -46.253  1.00 81.68      B    O  
ATOM   3754  N   VAL B 389     -13.983 -17.992 -46.693  1.00 82.26      B    N  
ATOM   3755  CA  VAL B 389     -12.993 -18.604 -45.804  1.00 81.50      B    C  
ATOM   3756  C   VAL B 389     -12.796 -17.686 -44.608  1.00 81.70      B    C  
ATOM   3757  O   VAL B 389     -12.531 -16.497 -44.764  1.00 80.37      B    O  
ATOM   3758  CB  VAL B 389     -11.669 -18.887 -46.532  1.00 80.57      B    C  
ATOM   3759  CG1 VAL B 389     -10.686 -19.616 -45.611  1.00 74.76      B    C  
ATOM   3760  CG2 VAL B 389     -11.880 -19.767 -47.768  1.00 75.88      B    C  
ATOM   3761  N   LYS B 390     -12.917 -18.243 -43.395  1.00 84.81      B    N  
ATOM   3762  CA  LYS B 390     -12.721 -17.526 -42.140  1.00 83.43      B    C  
ATOM   3763  C   LYS B 390     -11.739 -18.279 -41.265  1.00 83.57      B    C  
ATOM   3764  O   LYS B 390     -11.826 -19.495 -41.164  1.00 81.05      B    O  
ATOM   3765  CB  LYS B 390     -14.056 -17.307 -41.415  1.00 80.03      B    C  
ATOM   3766  CG  LYS B 390     -14.974 -16.392 -42.225  1.00 74.06      B    C  
ATOM   3767  CD  LYS B 390     -16.257 -16.042 -41.469  1.00 69.93      B    C  
ATOM   3768  CE  LYS B 390     -17.048 -15.067 -42.343  1.00 62.11      B    C  
ATOM   3769  NZ  LYS B 390     -18.213 -14.492 -41.638  1.00 56.70      B    N1+
ATOM   3770  N   LEU B 391     -10.831 -17.565 -40.617  1.00 81.88      B    N  
ATOM   3771  CA  LEU B 391      -9.870 -18.150 -39.695  1.00 81.99      B    C  
ATOM   3772  C   LEU B 391     -10.204 -17.707 -38.265  1.00 82.25      B    C  
ATOM   3773  O   LEU B 391      -9.936 -16.552 -37.921  1.00 81.28      B    O  
ATOM   3774  CB  LEU B 391      -8.449 -17.768 -40.138  1.00 80.84      B    C  
ATOM   3775  CG  LEU B 391      -7.361 -18.517 -39.356  1.00 78.14      B    C  
ATOM   3776  CD1 LEU B 391      -7.302 -19.997 -39.745  1.00 74.69      B    C  
ATOM   3777  CD2 LEU B 391      -6.002 -17.897 -39.659  1.00 73.69      B    C  
ATOM   3778  N   PRO B 392     -10.798 -18.595 -37.436  1.00 85.08      B    N  
ATOM   3779  CA  PRO B 392     -10.991 -18.308 -36.030  1.00 84.97      B    C  
ATOM   3780  C   PRO B 392      -9.685 -18.526 -35.266  1.00 84.88      B    C  
ATOM   3781  O   PRO B 392      -9.057 -19.582 -35.352  1.00 82.72      B    O  
ATOM   3782  CB  PRO B 392     -12.111 -19.249 -35.577  1.00 83.74      B    C  
ATOM   3783  CG  PRO B 392     -11.924 -20.471 -36.466  1.00 82.85      B    C  
ATOM   3784  CD  PRO B 392     -11.366 -19.892 -37.767  1.00 86.03      B    C  
ATOM   3785  N   LEU B 393      -9.291 -17.544 -34.489  1.00 83.59      B    N  
ATOM   3786  CA  LEU B 393      -8.175 -17.640 -33.566  1.00 83.13      B    C  
ATOM   3787  C   LEU B 393      -8.527 -16.944 -32.255  1.00 84.14      B    C  
ATOM   3788  O   LEU B 393      -9.274 -15.964 -32.245  1.00 83.04      B    O  
ATOM   3789  CB  LEU B 393      -6.887 -17.112 -34.232  1.00 80.14      B    C  
ATOM   3790  CG  LEU B 393      -6.902 -15.596 -34.537  1.00 74.94      B    C  
ATOM   3791  CD1 LEU B 393      -6.101 -14.821 -33.497  1.00 69.60      B    C  
ATOM   3792  CD2 LEU B 393      -6.298 -15.315 -35.901  1.00 67.78      B    C  
ATOM   3793  N   TYR B 394      -8.004 -17.462 -31.155  1.00 84.67      B    N  
ATOM   3794  CA  TYR B 394      -8.144 -16.826 -29.861  1.00 85.67      B    C  
ATOM   3795  C   TYR B 394      -6.836 -16.846 -29.096  1.00 85.54      B    C  
ATOM   3796  O   TYR B 394      -6.053 -17.793 -29.158  1.00 84.17      B    O  
ATOM   3797  CB  TYR B 394      -9.318 -17.414 -29.063  1.00 85.47      B    C  
ATOM   3798  CG  TYR B 394      -9.187 -18.874 -28.726  1.00 87.30      B    C  
ATOM   3799  CD1 TYR B 394      -9.567 -19.858 -29.668  1.00 84.18      B    C  
ATOM   3800  CD2 TYR B 394      -8.737 -19.278 -27.451  1.00 84.59      B    C  
ATOM   3801  CE1 TYR B 394      -9.506 -21.215 -29.345  1.00 83.07      B    C  
ATOM   3802  CE2 TYR B 394      -8.667 -20.636 -27.127  1.00 83.26      B    C  
ATOM   3803  CZ  TYR B 394      -9.056 -21.601 -28.067  1.00 84.45      B    C  
ATOM   3804  OH  TYR B 394      -9.013 -22.935 -27.745  1.00 82.92      B    O  
ATOM   3805  N   LEU B 395      -6.615 -15.769 -28.374  1.00 84.90      B    N  
ATOM   3806  CA  LEU B 395      -5.503 -15.591 -27.471  1.00 84.00      B    C  
ATOM   3807  C   LEU B 395      -6.046 -15.618 -26.051  1.00 85.12      B    C  
ATOM   3808  O   LEU B 395      -7.009 -14.924 -25.744  1.00 84.41      B    O  
ATOM   3809  CB  LEU B 395      -4.826 -14.261 -27.819  1.00 81.23      B    C  
ATOM   3810  CG  LEU B 395      -3.481 -14.069 -27.097  1.00 73.78      B    C  
ATOM   3811  CD1 LEU B 395      -2.362 -14.818 -27.807  1.00 69.21      B    C  
ATOM   3812  CD2 LEU B 395      -3.121 -12.595 -27.112  1.00 67.61      B    C  
ATOM   3813  N   GLN B 396      -5.423 -16.401 -25.186  1.00 85.27      B    N  
ATOM   3814  CA  GLN B 396      -5.707 -16.385 -23.761  1.00 85.57      B    C  
ATOM   3815  C   GLN B 396      -4.430 -16.006 -23.019  1.00 85.35      B    C  
ATOM   3816  O   GLN B 396      -3.452 -16.754 -23.040  1.00 84.03      B    O  
ATOM   3817  CB  GLN B 396      -6.292 -17.736 -23.332  1.00 84.57      B    C  
ATOM   3818  CG  GLN B 396      -6.614 -17.760 -21.834  1.00 81.74      B    C  
ATOM   3819  CD  GLN B 396      -7.416 -18.987 -21.406  1.00 81.07      B    C  
ATOM   3820  NE2 GLN B 396      -7.562 -19.223 -20.128  1.00 72.79      B    N  
ATOM   3821  OE1 GLN B 396      -7.940 -19.737 -22.211  1.00 75.08      B    O  
ATOM   3822  N   VAL B 397      -4.455 -14.864 -22.379  1.00 84.25      B    N  
ATOM   3823  CA  VAL B 397      -3.344 -14.380 -21.555  1.00 83.60      B    C  
ATOM   3824  C   VAL B 397      -3.725 -14.554 -20.100  1.00 83.67      B    C  
ATOM   3825  O   VAL B 397      -4.747 -14.038 -19.647  1.00 82.99      B    O  
ATOM   3826  CB  VAL B 397      -2.962 -12.928 -21.889  1.00 82.50      B    C  
ATOM   3827  CG1 VAL B 397      -1.657 -12.561 -21.187  1.00 76.82      B    C  
ATOM   3828  CG2 VAL B 397      -2.765 -12.739 -23.396  1.00 78.63      B    C  
ATOM   3829  N   GLY B 398      -2.928 -15.327 -19.368  1.00 84.05      B    N  
ATOM   3830  CA  GLY B 398      -3.078 -15.523 -17.936  1.00 83.10      B    C  
ATOM   3831  C   GLY B 398      -2.704 -14.272 -17.142  1.00 84.38      B    C  
ATOM   3832  O   GLY B 398      -2.083 -13.342 -17.645  1.00 83.63      B    O  
ATOM   3833  N   THR B 399      -3.055 -14.289 -15.864  1.00 84.56      B    N  
ATOM   3834  CA  THR B 399      -2.805 -13.177 -14.945  1.00 84.29      B    C  
ATOM   3835  C   THR B 399      -1.306 -12.912 -14.792  1.00 84.91      B    C  
ATOM   3836  O   THR B 399      -0.578 -13.752 -14.264  1.00 82.44      B    O  
ATOM   3837  CB  THR B 399      -3.424 -13.479 -13.574  1.00 82.34      B    C  
ATOM   3838  CG2 THR B 399      -3.452 -12.268 -12.658  1.00 73.23      B    C  
ATOM   3839  OG1 THR B 399      -4.750 -13.913 -13.712  1.00 72.70      B    O  
ATOM   3840  N   GLY B 400      -0.857 -11.729 -15.185  1.00 84.70      B    N  
ATOM   3841  CA  GLY B 400       0.432 -11.188 -14.779  1.00 84.38      B    C  
ATOM   3842  C   GLY B 400       0.366 -10.682 -13.337  1.00 86.01      B    C  
ATOM   3843  O   GLY B 400      -0.678 -10.198 -12.898  1.00 85.31      B    O  
ATOM   3844  N   LYS B 401       1.457 -10.805 -12.588  1.00 88.03      B    N  
ATOM   3845  CA  LYS B 401       1.502 -10.390 -11.181  1.00 88.85      B    C  
ATOM   3846  C   LYS B 401       2.713  -9.512 -10.917  1.00 89.73      B    C  
ATOM   3847  O   LYS B 401       3.776  -9.738 -11.481  1.00 88.45      B    O  
ATOM   3848  CB  LYS B 401       1.518 -11.616 -10.251  1.00 86.61      B    C  
ATOM   3849  CG  LYS B 401       0.225 -12.425 -10.351  1.00 75.79      B    C  
ATOM   3850  CD  LYS B 401       0.210 -13.564  -9.329  1.00 73.22      B    C  
ATOM   3851  CE  LYS B 401      -1.106 -14.329  -9.447  1.00 61.46      B    C  
ATOM   3852  NZ  LYS B 401      -1.225 -15.391  -8.410  1.00 54.41      B    N1+
ATOM   3853  N   ALA B 402       2.553  -8.559 -10.017  1.00 90.41      B    N  
ATOM   3854  CA  ALA B 402       3.663  -7.878  -9.386  1.00 90.73      B    C  
ATOM   3855  C   ALA B 402       3.501  -7.931  -7.873  1.00 91.61      B    C  
ATOM   3856  O   ALA B 402       2.394  -7.805  -7.355  1.00 91.04      B    O  
ATOM   3857  CB  ALA B 402       3.790  -6.447  -9.893  1.00 89.90      B    C  
ATOM   3858  N   VAL B 403       4.604  -8.142  -7.174  1.00 92.14      B    N  
ATOM   3859  CA  VAL B 403       4.649  -8.214  -5.718  1.00 92.23      B    C  
ATOM   3860  C   VAL B 403       5.619  -7.175  -5.182  1.00 92.73      B    C  
ATOM   3861  O   VAL B 403       6.679  -6.951  -5.768  1.00 91.96      B    O  
ATOM   3862  CB  VAL B 403       4.984  -9.626  -5.219  1.00 91.33      B    C  
ATOM   3863  CG1 VAL B 403       3.922 -10.635  -5.665  1.00 85.45      B    C  
ATOM   3864  CG2 VAL B 403       6.356 -10.131  -5.672  1.00 85.76      B    C  
ATOM   3865  N   LEU B 404       5.263  -6.556  -4.078  1.00 92.29      B    N  
ATOM   3866  CA  LEU B 404       6.107  -5.589  -3.400  1.00 92.08      B    C  
ATOM   3867  C   LEU B 404       7.091  -6.315  -2.481  1.00 91.93      B    C  
ATOM   3868  O   LEU B 404       6.712  -6.796  -1.414  1.00 90.97      B    O  
ATOM   3869  CB  LEU B 404       5.210  -4.594  -2.659  1.00 91.72      B    C  
ATOM   3870  CG  LEU B 404       5.973  -3.452  -1.964  1.00 92.05      B    C  
ATOM   3871  CD1 LEU B 404       6.684  -2.539  -2.965  1.00 89.43      B    C  
ATOM   3872  CD2 LEU B 404       4.972  -2.603  -1.176  1.00 89.49      B    C  
ATOM   3873  N   ASN B 405       8.349  -6.374  -2.893  1.00 92.87      B    N  
ATOM   3874  CA  ASN B 405       9.404  -7.011  -2.111  1.00 91.73      B    C  
ATOM   3875  C   ASN B 405       9.688  -6.221  -0.834  1.00 90.85      B    C  
ATOM   3876  O   ASN B 405       9.652  -6.778   0.262  1.00 88.39      B    O  
ATOM   3877  CB  ASN B 405      10.681  -7.124  -2.955  1.00 91.19      B    C  
ATOM   3878  CG  ASN B 405      10.514  -8.018  -4.166  1.00 89.50      B    C  
ATOM   3879  ND2 ASN B 405      11.121  -9.186  -4.148  1.00 79.05      B    N  
ATOM   3880  OD1 ASN B 405       9.860  -7.686  -5.128  1.00 79.49      B    O  
ATOM   3881  N   SER B 406       9.961  -4.934  -0.991  1.00 91.65      B    N  
ATOM   3882  CA  SER B 406      10.316  -4.062   0.119  1.00 91.11      B    C  
ATOM   3883  C   SER B 406      10.106  -2.594  -0.216  1.00 91.82      B    C  
ATOM   3884  O   SER B 406      10.141  -2.193  -1.379  1.00 91.02      B    O  
ATOM   3885  CB  SER B 406      11.778  -4.277   0.522  1.00 88.96      B    C  
ATOM   3886  OG  SER B 406      12.669  -3.965  -0.535  1.00 83.24      B    O  
ATOM   3887  N   THR B 407       9.970  -1.791   0.826  1.00 91.05      B    N  
ATOM   3888  CA  THR B 407      10.003  -0.331   0.755  1.00 90.82      B    C  
ATOM   3889  C   THR B 407      11.047   0.205   1.723  1.00 90.40      B    C  
ATOM   3890  O   THR B 407      11.285  -0.378   2.787  1.00 88.70      B    O  
ATOM   3891  CB  THR B 407       8.639   0.281   1.062  1.00 90.42      B    C  
ATOM   3892  CG2 THR B 407       7.594  -0.093   0.022  1.00 83.82      B    C  
ATOM   3893  OG1 THR B 407       8.173  -0.175   2.316  1.00 82.66      B    O  
ATOM   3894  N   GLN B 408      11.657   1.330   1.377  1.00 91.71      B    N  
ATOM   3895  CA  GLN B 408      12.551   2.051   2.265  1.00 90.90      B    C  
ATOM   3896  C   GLN B 408      12.291   3.550   2.138  1.00 91.58      B    C  
ATOM   3897  O   GLN B 408      12.540   4.152   1.094  1.00 90.34      B    O  
ATOM   3898  CB  GLN B 408      14.000   1.648   1.953  1.00 88.72      B    C  
ATOM   3899  CG  GLN B 408      14.977   2.276   2.954  1.00 81.03      B    C  
ATOM   3900  CD  GLN B 408      16.389   1.702   2.858  1.00 74.66      B    C  
ATOM   3901  NE2 GLN B 408      17.333   2.291   3.543  1.00 63.56      B    N  
ATOM   3902  OE1 GLN B 408      16.670   0.706   2.216  1.00 67.78      B    O  
ATOM   3903  N   CYS B 409      11.787   4.149   3.210  1.00 90.57      B    N  
ATOM   3904  CA  CYS B 409      11.594   5.589   3.298  1.00 90.36      B    C  
ATOM   3905  C   CYS B 409      12.879   6.273   3.767  1.00 90.27      B    C  
ATOM   3906  O   CYS B 409      13.527   5.828   4.721  1.00 86.92      B    O  
ATOM   3907  CB  CYS B 409      10.411   5.891   4.215  1.00 89.58      B    C  
ATOM   3908  SG  CYS B 409       8.833   5.519   3.409  1.00 87.29      B    S  
ATOM   3909  N   ALA B 410      13.225   7.371   3.107  1.00 90.31      B    N  
ATOM   3910  CA  ALA B 410      14.345   8.219   3.445  1.00 89.60      B    C  
ATOM   3911  C   ALA B 410      13.863   9.661   3.695  1.00 90.19      B    C  
ATOM   3912  O   ALA B 410      12.672   9.909   3.861  1.00 87.53      B    O  
ATOM   3913  CB  ALA B 410      15.388   8.090   2.326  1.00 87.92      B    C  
ATOM   3914  N   GLN B 411      14.774  10.625   3.726  1.00 88.08      B    N  
ATOM   3915  CA  GLN B 411      14.448  12.032   3.984  1.00 88.07      B    C  
ATOM   3916  C   GLN B 411      13.681  12.690   2.835  1.00 89.16      B    C  
ATOM   3917  O   GLN B 411      12.973  13.671   3.050  1.00 86.63      B    O  
ATOM   3918  CB  GLN B 411      15.725  12.831   4.248  1.00 86.32      B    C  
ATOM   3919  CG  GLN B 411      16.552  12.378   5.451  1.00 83.49      B    C  
ATOM   3920  CD  GLN B 411      17.617  11.341   5.106  1.00 81.02      B    C  
ATOM   3921  NE2 GLN B 411      18.760  11.418   5.743  1.00 72.58      B    N  
ATOM   3922  OE1 GLN B 411      17.459  10.463   4.274  1.00 73.76      B    O  
ATOM   3923  N   THR B 412      13.821  12.174   1.621  1.00 87.63      B    N  
ATOM   3924  CA  THR B 412      13.153  12.703   0.433  1.00 88.12      B    C  
ATOM   3925  C   THR B 412      12.505  11.574  -0.358  1.00 89.36      B    C  
ATOM   3926  O   THR B 412      12.957  10.430  -0.306  1.00 88.40      B    O  
ATOM   3927  CB  THR B 412      14.112  13.502  -0.471  1.00 86.92      B    C  
ATOM   3928  CG2 THR B 412      14.837  14.624   0.265  1.00 80.28      B    C  
ATOM   3929  OG1 THR B 412      15.076  12.665  -1.046  1.00 80.94      B    O  
ATOM   3930  N   ALA B 413      11.480  11.905  -1.142  1.00 89.16      B    N  
ATOM   3931  CA  ALA B 413      10.861  10.947  -2.049  1.00 88.78      B    C  
ATOM   3932  C   ALA B 413      11.879  10.393  -3.062  1.00 90.02      B    C  
ATOM   3933  O   ALA B 413      11.895   9.195  -3.321  1.00 88.48      B    O  
ATOM   3934  CB  ALA B 413       9.675  11.631  -2.742  1.00 87.07      B    C  
ATOM   3935  N   ALA B 414      12.784  11.230  -3.556  1.00 89.26      B    N  
ATOM   3936  CA  ALA B 414      13.810  10.836  -4.525  1.00 89.09      B    C  
ATOM   3937  C   ALA B 414      14.810   9.794  -3.986  1.00 89.91      B    C  
ATOM   3938  O   ALA B 414      15.342   8.997  -4.751  1.00 88.62      B    O  
ATOM   3939  CB  ALA B 414      14.542  12.093  -4.980  1.00 88.25      B    C  
ATOM   3940  N   THR B 415      15.066   9.803  -2.679  1.00 90.70      B    N  
ATOM   3941  CA  THR B 415      15.963   8.843  -2.023  1.00 90.64      B    C  
ATOM   3942  C   THR B 415      15.221   7.679  -1.375  1.00 91.34      B    C  
ATOM   3943  O   THR B 415      15.847   6.710  -0.961  1.00 89.36      B    O  
ATOM   3944  CB  THR B 415      16.860   9.535  -0.985  1.00 89.48      B    C  
ATOM   3945  CG2 THR B 415      17.829  10.511  -1.637  1.00 77.88      B    C  
ATOM   3946  OG1 THR B 415      16.089  10.275  -0.064  1.00 80.22      B    O  
ATOM   3947  N   SER B 416      13.893   7.755  -1.291  1.00 91.34      B    N  
ATOM   3948  CA  SER B 416      13.051   6.645  -0.880  1.00 91.62      B    C  
ATOM   3949  C   SER B 416      12.903   5.653  -2.034  1.00 92.49      B    C  
ATOM   3950  O   SER B 416      12.952   6.045  -3.193  1.00 91.62      B    O  
ATOM   3951  CB  SER B 416      11.673   7.142  -0.412  1.00 91.27      B    C  
ATOM   3952  OG  SER B 416      11.827   8.067   0.638  1.00 87.16      B    O  
ATOM   3953  N   THR B 417      12.711   4.381  -1.725  1.00 91.69      B    N  
ATOM   3954  CA  THR B 417      12.666   3.328  -2.745  1.00 91.70      B    C  
ATOM   3955  C   THR B 417      11.553   2.322  -2.489  1.00 92.13      B    C  
ATOM   3956  O   THR B 417      11.220   2.009  -1.341  1.00 90.68      B    O  
ATOM   3957  CB  THR B 417      14.008   2.584  -2.881  1.00 90.15      B    C  
ATOM   3958  CG2 THR B 417      15.156   3.499  -3.300  1.00 82.67      B    C  
ATOM   3959  OG1 THR B 417      14.374   1.967  -1.672  1.00 81.55      B    O  
ATOM   3960  N   ALA B 418      11.015   1.779  -3.572  1.00 92.82      B    N  
ATOM   3961  CA  ALA B 418      10.135   0.622  -3.584  1.00 92.97      B    C  
ATOM   3962  C   ALA B 418      10.699  -0.424  -4.545  1.00 93.54      B    C  
ATOM   3963  O   ALA B 418      11.024  -0.111  -5.694  1.00 92.45      B    O  
ATOM   3964  CB  ALA B 418       8.726   1.064  -3.980  1.00 92.57      B    C  
ATOM   3965  N   THR B 419      10.848  -1.660  -4.101  1.00 92.30      B    N  
ATOM   3966  CA  THR B 419      11.355  -2.761  -4.919  1.00 91.89      B    C  
ATOM   3967  C   THR B 419      10.220  -3.720  -5.235  1.00 92.10      B    C  
ATOM   3968  O   THR B 419       9.571  -4.232  -4.328  1.00 91.35      B    O  
ATOM   3969  CB  THR B 419      12.516  -3.481  -4.226  1.00 91.01      B    C  
ATOM   3970  CG2 THR B 419      13.115  -4.587  -5.089  1.00 82.19      B    C  
ATOM   3971  OG1 THR B 419      13.561  -2.560  -3.981  1.00 83.19      B    O  
ATOM   3972  N   ILE B 420       9.980  -3.954  -6.522  1.00 92.67      B    N  
ATOM   3973  CA  ILE B 420       8.863  -4.758  -7.026  1.00 92.64      B    C  
ATOM   3974  C   ILE B 420       9.402  -5.860  -7.934  1.00 92.54      B    C  
ATOM   3975  O   ILE B 420      10.235  -5.619  -8.800  1.00 91.82      B    O  
ATOM   3976  CB  ILE B 420       7.830  -3.855  -7.747  1.00 92.63      B    C  
ATOM   3977  CG1 ILE B 420       7.232  -2.830  -6.762  1.00 91.46      B    C  
ATOM   3978  CG2 ILE B 420       6.713  -4.712  -8.374  1.00 91.95      B    C  
ATOM   3979  CD1 ILE B 420       6.296  -1.799  -7.395  1.00 87.88      B    C  
ATOM   3980  N   THR B 421       8.893  -7.076  -7.761  1.00 92.22      B    N  
ATOM   3981  CA  THR B 421       9.127  -8.192  -8.680  1.00 91.43      B    C  
ATOM   3982  C   THR B 421       7.883  -8.415  -9.526  1.00 91.31      B    C  
ATOM   3983  O   THR B 421       6.823  -8.708  -8.991  1.00 90.17      B    O  
ATOM   3984  CB  THR B 421       9.515  -9.472  -7.933  1.00 90.72      B    C  
ATOM   3985  CG2 THR B 421       9.745 -10.659  -8.874  1.00 81.44      B    C  
ATOM   3986  OG1 THR B 421      10.725  -9.271  -7.251  1.00 81.71      B    O  
ATOM   3987  N   ALA B 422       8.024  -8.316 -10.844  1.00 90.24      B    N  
ATOM   3988  CA  ALA B 422       6.969  -8.585 -11.811  1.00 89.49      B    C  
ATOM   3989  C   ALA B 422       7.166  -9.941 -12.479  1.00 89.42      B    C  
ATOM   3990  O   ALA B 422       8.265 -10.316 -12.864  1.00 88.44      B    O  
ATOM   3991  CB  ALA B 422       6.912  -7.453 -12.829  1.00 88.33      B    C  
ATOM   3992  N   THR B 423       6.069 -10.679 -12.646  1.00 87.41      B    N  
ATOM   3993  CA  THR B 423       6.014 -11.952 -13.365  1.00 86.26      B    C  
ATOM   3994  C   THR B 423       4.985 -11.827 -14.481  1.00 85.83      B    C  
ATOM   3995  O   THR B 423       3.798 -11.681 -14.175  1.00 84.89      B    O  
ATOM   3996  CB  THR B 423       5.653 -13.111 -12.431  1.00 85.44      B    C  
ATOM   3997  CG2 THR B 423       5.813 -14.468 -13.122  1.00 76.41      B    C  
ATOM   3998  OG1 THR B 423       6.494 -13.110 -11.300  1.00 76.70      B    O  
ATOM   3999  N   PRO B 424       5.395 -11.889 -15.752  1.00 84.63      B    N  
ATOM   4000  CA  PRO B 424       4.467 -11.888 -16.867  1.00 83.28      B    C  
ATOM   4001  C   PRO B 424       3.481 -13.053 -16.802  1.00 83.85      B    C  
ATOM   4002  O   PRO B 424       3.830 -14.159 -16.377  1.00 81.51      B    O  
ATOM   4003  CB  PRO B 424       5.329 -11.953 -18.136  1.00 80.73      B    C  
ATOM   4004  CG  PRO B 424       6.681 -11.410 -17.680  1.00 78.55      B    C  
ATOM   4005  CD  PRO B 424       6.764 -11.871 -16.231  1.00 82.02      B    C  
ATOM   4006  N   GLY B 425       2.255 -12.823 -17.263  1.00 82.15      B    N  
ATOM   4007  CA  GLY B 425       1.273 -13.873 -17.459  1.00 81.09      B    C  
ATOM   4008  C   GLY B 425       1.669 -14.812 -18.598  1.00 82.44      B    C  
ATOM   4009  O   GLY B 425       2.373 -14.431 -19.529  1.00 81.02      B    O  
ATOM   4010  N   VAL B 426       1.183 -16.042 -18.544  1.00 80.54      B    N  
ATOM   4011  CA  VAL B 426       1.368 -17.008 -19.629  1.00 81.00      B    C  
ATOM   4012  C   VAL B 426       0.399 -16.659 -20.751  1.00 81.76      B    C  
ATOM   4013  O   VAL B 426      -0.813 -16.697 -20.541  1.00 81.22      B    O  
ATOM   4014  CB  VAL B 426       1.158 -18.447 -19.145  1.00 79.64      B    C  
ATOM   4015  CG1 VAL B 426       1.390 -19.441 -20.276  1.00 73.13      B    C  
ATOM   4016  CG2 VAL B 426       2.124 -18.790 -18.007  1.00 75.81      B    C  
ATOM   4017  N   ALA B 427       0.909 -16.350 -21.935  1.00 82.37      B    N  
ATOM   4018  CA  ALA B 427       0.099 -16.110 -23.116  1.00 81.75      B    C  
ATOM   4019  C   ALA B 427       0.016 -17.373 -23.968  1.00 82.96      B    C  
ATOM   4020  O   ALA B 427       1.034 -17.970 -24.310  1.00 81.99      B    O  
ATOM   4021  CB  ALA B 427       0.670 -14.924 -23.888  1.00 79.81      B    C  
ATOM   4022  N   ASN B 428      -1.195 -17.770 -24.325  1.00 84.29      B    N  
ATOM   4023  CA  ASN B 428      -1.468 -18.907 -25.192  1.00 83.76      B    C  
ATOM   4024  C   ASN B 428      -2.256 -18.436 -26.416  1.00 84.06      B    C  
ATOM   4025  O   ASN B 428      -3.327 -17.853 -26.269  1.00 83.43      B    O  
ATOM   4026  CB  ASN B 428      -2.248 -19.955 -24.407  1.00 83.54      B    C  
ATOM   4027  CG  ASN B 428      -1.437 -20.580 -23.284  1.00 82.13      B    C  
ATOM   4028  ND2 ASN B 428      -1.766 -20.286 -22.046  1.00 77.46      B    N  
ATOM   4029  OD1 ASN B 428      -0.530 -21.363 -23.505  1.00 77.36      B    O  
ATOM   4030  N   LEU B 429      -1.758 -18.728 -27.600  1.00 83.35      B    N  
ATOM   4031  CA  LEU B 429      -2.452 -18.517 -28.864  1.00 82.60      B    C  
ATOM   4032  C   LEU B 429      -2.970 -19.862 -29.364  1.00 83.53      B    C  
ATOM   4033  O   LEU B 429      -2.201 -20.808 -29.495  1.00 82.78      B    O  
ATOM   4034  CB  LEU B 429      -1.482 -17.865 -29.860  1.00 80.05      B    C  
ATOM   4035  CG  LEU B 429      -2.086 -17.637 -31.265  1.00 74.38      B    C  
ATOM   4036  CD1 LEU B 429      -3.179 -16.578 -31.265  1.00 70.04      B    C  
ATOM   4037  CD2 LEU B 429      -0.988 -17.190 -32.224  1.00 68.29      B    C  
ATOM   4038  N   CYS B 430      -4.247 -19.936 -29.687  1.00 85.95      B    N  
ATOM   4039  CA  CYS B 430      -4.875 -21.082 -30.321  1.00 86.61      B    C  
ATOM   4040  C   CYS B 430      -5.513 -20.664 -31.640  1.00 86.87      B    C  
ATOM   4041  O   CYS B 430      -6.369 -19.779 -31.669  1.00 85.08      B    O  
ATOM   4042  CB  CYS B 430      -5.897 -21.697 -29.361  1.00 86.41      B    C  
ATOM   4043  SG  CYS B 430      -6.727 -23.173 -30.006  1.00 84.52      B    S  
ATOM   4044  N   ILE B 431      -5.146 -21.343 -32.730  1.00 83.74      B    N  
ATOM   4045  CA  ILE B 431      -5.919 -21.325 -33.966  1.00 82.90      B    C  
ATOM   4046  C   ILE B 431      -6.928 -22.459 -33.861  1.00 83.53      B    C  
ATOM   4047  O   ILE B 431      -6.576 -23.638 -33.916  1.00 82.10      B    O  
ATOM   4048  CB  ILE B 431      -5.020 -21.417 -35.206  1.00 81.21      B    C  
ATOM   4049  CG1 ILE B 431      -4.012 -20.242 -35.214  1.00 80.24      B    C  
ATOM   4050  CG2 ILE B 431      -5.886 -21.423 -36.474  1.00 78.79      B    C  
ATOM   4051  CD1 ILE B 431      -3.023 -20.255 -36.379  1.00 72.66      B    C  
ATOM   4052  N   GLY B 432      -8.184 -22.098 -33.646  1.00 86.70      B    N  
ATOM   4053  CA  GLY B 432      -9.245 -23.032 -33.331  1.00 86.64      B    C  
ATOM   4054  C   GLY B 432     -10.558 -22.319 -33.041  1.00 87.88      B    C  
ATOM   4055  O   GLY B 432     -10.627 -21.094 -32.986  1.00 85.69      B    O  
ATOM   4056  N   THR B 433     -11.616 -23.105 -32.838  1.00 86.17      B    N  
ATOM   4057  CA  THR B 433     -12.905 -22.559 -32.420  1.00 85.31      B    C  
ATOM   4058  C   THR B 433     -12.935 -22.456 -30.895  1.00 86.30      B    C  
ATOM   4059  O   THR B 433     -12.795 -23.479 -30.232  1.00 84.33      B    O  
ATOM   4060  CB  THR B 433     -14.065 -23.419 -32.933  1.00 82.80      B    C  
ATOM   4061  CG2 THR B 433     -15.424 -22.761 -32.692  1.00 73.74      B    C  
ATOM   4062  OG1 THR B 433     -13.939 -23.601 -34.323  1.00 75.59      B    O  
ATOM   4063  N   PRO B 434     -13.102 -21.257 -30.318  1.00 87.44      B    N  
ATOM   4064  CA  PRO B 434     -13.193 -21.104 -28.877  1.00 86.99      B    C  
ATOM   4065  C   PRO B 434     -14.526 -21.625 -28.330  1.00 87.87      B    C  
ATOM   4066  O   PRO B 434     -15.508 -21.709 -29.073  1.00 86.16      B    O  
ATOM   4067  CB  PRO B 434     -13.033 -19.605 -28.621  1.00 84.72      B    C  
ATOM   4068  CG  PRO B 434     -13.659 -18.995 -29.863  1.00 84.40      B    C  
ATOM   4069  CD  PRO B 434     -13.268 -19.972 -30.969  1.00 87.10      B    C  
ATOM   4070  N   PRO B 435     -14.613 -21.911 -27.025  1.00 86.79      B    N  
ATOM   4071  CA  PRO B 435     -15.892 -22.077 -26.352  1.00 85.45      B    C  
ATOM   4072  C   PRO B 435     -16.719 -20.796 -26.485  1.00 86.08      B    C  
ATOM   4073  O   PRO B 435     -16.266 -19.711 -26.122  1.00 84.47      B    O  
ATOM   4074  CB  PRO B 435     -15.562 -22.401 -24.892  1.00 83.72      B    C  
ATOM   4075  CG  PRO B 435     -14.094 -22.832 -24.917  1.00 82.59      B    C  
ATOM   4076  CD  PRO B 435     -13.516 -22.045 -26.090  1.00 86.52      B    C  
ATOM   4077  N   LEU B 436     -17.943 -20.934 -26.984  1.00 85.78      B    N  
ATOM   4078  CA  LEU B 436     -18.891 -19.839 -27.109  1.00 85.09      B    C  
ATOM   4079  C   LEU B 436     -20.089 -20.073 -26.182  1.00 85.14      B    C  
ATOM   4080  O   LEU B 436     -20.520 -21.202 -25.977  1.00 82.84      B    O  
ATOM   4081  CB  LEU B 436     -19.341 -19.672 -28.574  1.00 83.20      B    C  
ATOM   4082  CG  LEU B 436     -18.217 -19.369 -29.581  1.00 81.24      B    C  
ATOM   4083  CD1 LEU B 436     -18.786 -19.308 -30.995  1.00 76.46      B    C  
ATOM   4084  CD2 LEU B 436     -17.524 -18.038 -29.291  1.00 76.59      B    C  
ATOM   4085  N   ASN B 437     -20.636 -19.000 -25.640  1.00 85.48      B    N  
ATOM   4086  CA  ASN B 437     -21.890 -19.050 -24.896  1.00 84.04      B    C  
ATOM   4087  C   ASN B 437     -23.109 -19.092 -25.838  1.00 84.26      B    C  
ATOM   4088  O   ASN B 437     -22.991 -19.011 -27.062  1.00 81.46      B    O  
ATOM   4089  CB  ASN B 437     -21.900 -17.900 -23.871  1.00 81.20      B    C  
ATOM   4090  CG  ASN B 437     -22.065 -16.507 -24.465  1.00 78.67      B    C  
ATOM   4091  ND2 ASN B 437     -21.775 -15.499 -23.675  1.00 73.60      B    N  
ATOM   4092  OD1 ASN B 437     -22.499 -16.301 -25.577  1.00 71.39      B    O  
ATOM   4093  N   SER B 438     -24.311 -19.180 -25.257  1.00 83.38      B    N  
ATOM   4094  CA  SER B 438     -25.572 -19.210 -26.008  1.00 82.97      B    C  
ATOM   4095  C   SER B 438     -25.833 -17.964 -26.876  1.00 82.66      B    C  
ATOM   4096  O   SER B 438     -26.678 -18.006 -27.765  1.00 79.97      B    O  
ATOM   4097  CB  SER B 438     -26.733 -19.392 -25.029  1.00 83.12      B    C  
ATOM   4098  OG  SER B 438     -26.733 -18.364 -24.054  1.00 76.47      B    O  
ATOM   4099  N   LYS B 439     -25.112 -16.867 -26.621  1.00 81.85      B    N  
ATOM   4100  CA  LYS B 439     -25.203 -15.623 -27.400  1.00 80.52      B    C  
ATOM   4101  C   LYS B 439     -24.136 -15.523 -28.497  1.00 81.02      B    C  
ATOM   4102  O   LYS B 439     -24.066 -14.500 -29.171  1.00 77.34      B    O  
ATOM   4103  CB  LYS B 439     -25.160 -14.412 -26.464  1.00 78.79      B    C  
ATOM   4104  CG  LYS B 439     -26.335 -14.373 -25.477  1.00 72.90      B    C  
ATOM   4105  CD  LYS B 439     -26.253 -13.102 -24.621  1.00 66.92      B    C  
ATOM   4106  CE  LYS B 439     -27.413 -13.043 -23.634  1.00 58.81      B    C  
ATOM   4107  NZ  LYS B 439     -27.328 -11.836 -22.768  1.00 51.99      B    N1+
ATOM   4108  N   GLY B 440     -23.293 -16.554 -28.649  1.00 80.49      B    N  
ATOM   4109  CA  GLY B 440     -22.179 -16.541 -29.598  1.00 79.53      B    C  
ATOM   4110  C   GLY B 440     -20.979 -15.696 -29.159  1.00 81.25      B    C  
ATOM   4111  O   GLY B 440     -20.098 -15.427 -29.972  1.00 78.78      B    O  
ATOM   4112  N   LEU B 441     -20.943 -15.284 -27.893  1.00 80.65      B    N  
ATOM   4113  CA  LEU B 441     -19.789 -14.595 -27.315  1.00 81.97      B    C  
ATOM   4114  C   LEU B 441     -18.819 -15.611 -26.720  1.00 83.80      B    C  
ATOM   4115  O   LEU B 441     -19.233 -16.650 -26.205  1.00 83.40      B    O  
ATOM   4116  CB  LEU B 441     -20.248 -13.581 -26.253  1.00 80.13      B    C  
ATOM   4117  CG  LEU B 441     -21.122 -12.440 -26.792  1.00 77.31      B    C  
ATOM   4118  CD1 LEU B 441     -21.670 -11.624 -25.630  1.00 72.48      B    C  
ATOM   4119  CD2 LEU B 441     -20.351 -11.502 -27.707  1.00 71.65      B    C  
ATOM   4120  N   ILE B 442     -17.535 -15.301 -26.759  1.00 84.68      B    N  
ATOM   4121  CA  ILE B 442     -16.488 -16.131 -26.180  1.00 85.00      B    C  
ATOM   4122  C   ILE B 442     -16.731 -16.354 -24.681  1.00 84.96      B    C  
ATOM   4123  O   ILE B 442     -17.125 -15.434 -23.965  1.00 83.33      B    O  
ATOM   4124  CB  ILE B 442     -15.091 -15.547 -26.489  1.00 83.72      B    C  
ATOM   4125  CG1 ILE B 442     -13.995 -16.585 -26.201  1.00 75.42      B    C  
ATOM   4126  CG2 ILE B 442     -14.841 -14.227 -25.743  1.00 74.45      B    C  
ATOM   4127  CD1 ILE B 442     -12.601 -16.132 -26.640  1.00 71.98      B    C  
ATOM   4128  N   SER B 443     -16.514 -17.582 -24.217  1.00 85.64      B    N  
ATOM   4129  CA  SER B 443     -16.650 -17.977 -22.821  1.00 85.19      B    C  
ATOM   4130  C   SER B 443     -15.497 -18.903 -22.438  1.00 85.70      B    C  
ATOM   4131  O   SER B 443     -15.652 -20.117 -22.375  1.00 84.10      B    O  
ATOM   4132  CB  SER B 443     -18.025 -18.629 -22.598  1.00 83.42      B    C  
ATOM   4133  OG  SER B 443     -18.189 -18.966 -21.238  1.00 77.08      B    O  
ATOM   4134  N   LEU B 444     -14.330 -18.312 -22.225  1.00 85.06      B    N  
ATOM   4135  CA  LEU B 444     -13.140 -19.024 -21.788  1.00 84.86      B    C  
ATOM   4136  C   LEU B 444     -13.149 -19.187 -20.267  1.00 84.83      B    C  
ATOM   4137  O   LEU B 444     -13.613 -18.319 -19.528  1.00 83.79      B    O  
ATOM   4138  CB  LEU B 444     -11.871 -18.293 -22.266  1.00 84.73      B    C  
ATOM   4139  CG  LEU B 444     -11.735 -18.150 -23.788  1.00 85.09      B    C  
ATOM   4140  CD1 LEU B 444     -10.486 -17.336 -24.128  1.00 81.08      B    C  
ATOM   4141  CD2 LEU B 444     -11.613 -19.505 -24.487  1.00 80.76      B    C  
ATOM   4142  N   SER B 445     -12.604 -20.302 -19.803  1.00 86.18      B    N  
ATOM   4143  CA  SER B 445     -12.298 -20.520 -18.389  1.00 84.67      B    C  
ATOM   4144  C   SER B 445     -10.882 -20.042 -18.063  1.00 85.00      B    C  
ATOM   4145  O   SER B 445     -10.079 -19.760 -18.951  1.00 83.13      B    O  
ATOM   4146  CB  SER B 445     -12.487 -22.000 -18.039  1.00 83.00      B    C  
ATOM   4147  OG  SER B 445     -11.473 -22.790 -18.612  1.00 76.46      B    O  
ATOM   4148  N   SER B 446     -10.537 -20.010 -16.778  1.00 84.22      B    N  
ATOM   4149  CA  SER B 446      -9.170 -19.717 -16.335  1.00 82.97      B    C  
ATOM   4150  C   SER B 446      -8.141 -20.735 -16.834  1.00 84.39      B    C  
ATOM   4151  O   SER B 446      -6.965 -20.415 -16.977  1.00 82.34      B    O  
ATOM   4152  CB  SER B 446      -9.138 -19.680 -14.801  1.00 80.64      B    C  
ATOM   4153  OG  SER B 446      -9.673 -20.874 -14.267  1.00 71.27      B    O  
ATOM   4154  N   THR B 447      -8.576 -21.960 -17.127  1.00 82.41      B    N  
ATOM   4155  CA  THR B 447      -7.720 -23.008 -17.671  1.00 82.93      B    C  
ATOM   4156  C   THR B 447      -7.701 -22.925 -19.189  1.00 84.29      B    C  
ATOM   4157  O   THR B 447      -8.735 -23.079 -19.833  1.00 82.70      B    O  
ATOM   4158  CB  THR B 447      -8.179 -24.398 -17.216  1.00 80.84      B    C  
ATOM   4159  CG2 THR B 447      -7.145 -25.464 -17.525  1.00 69.97      B    C  
ATOM   4160  OG1 THR B 447      -8.376 -24.402 -15.824  1.00 72.43      B    O  
ATOM   4161  N   TYR B 448      -6.529 -22.723 -19.756  1.00 86.13      B    N  
ATOM   4162  CA  TYR B 448      -6.359 -22.721 -21.205  1.00 86.09      B    C  
ATOM   4163  C   TYR B 448      -6.629 -24.111 -21.794  1.00 86.53      B    C  
ATOM   4164  O   TYR B 448      -6.130 -25.114 -21.305  1.00 85.10      B    O  
ATOM   4165  CB  TYR B 448      -4.960 -22.237 -21.567  1.00 85.09      B    C  
ATOM   4166  CG  TYR B 448      -4.639 -22.349 -23.040  1.00 86.10      B    C  
ATOM   4167  CD1 TYR B 448      -3.699 -23.299 -23.500  1.00 81.72      B    C  
ATOM   4168  CD2 TYR B 448      -5.279 -21.513 -23.972  1.00 83.03      B    C  
ATOM   4169  CE1 TYR B 448      -3.390 -23.388 -24.860  1.00 82.54      B    C  
ATOM   4170  CE2 TYR B 448      -4.973 -21.595 -25.338  1.00 82.35      B    C  
ATOM   4171  CZ  TYR B 448      -4.020 -22.525 -25.778  1.00 85.16      B    C  
ATOM   4172  OH  TYR B 448      -3.697 -22.583 -27.109  1.00 83.42      B    O  
ATOM   4173  N   SER B 449      -7.375 -24.145 -22.893  1.00 87.14      B    N  
ATOM   4174  CA  SER B 449      -7.548 -25.329 -23.725  1.00 86.68      B    C  
ATOM   4175  C   SER B 449      -7.589 -24.947 -25.194  1.00 87.47      B    C  
ATOM   4176  O   SER B 449      -8.088 -23.882 -25.564  1.00 84.68      B    O  
ATOM   4177  CB  SER B 449      -8.798 -26.110 -23.304  1.00 84.33      B    C  
ATOM   4178  OG  SER B 449      -9.986 -25.424 -23.640  1.00 75.05      B    O  
ATOM   4179  N   CYS B 450      -7.053 -25.813 -26.051  1.00 86.91      B    N  
ATOM   4180  CA  CYS B 450      -7.078 -25.659 -27.503  1.00 87.30      B    C  
ATOM   4181  C   CYS B 450      -7.396 -27.022 -28.128  1.00 87.99      B    C  
ATOM   4182  O   CYS B 450      -6.511 -27.735 -28.590  1.00 84.23      B    O  
ATOM   4183  CB  CYS B 450      -5.741 -25.072 -27.964  1.00 85.72      B    C  
ATOM   4184  SG  CYS B 450      -5.687 -24.637 -29.722  1.00 83.35      B    S  
ATOM   4185  N   THR B 451      -8.672 -27.432 -28.056  1.00 86.14      B    N  
ATOM   4186  CA  THR B 451      -9.127 -28.782 -28.425  1.00 85.69      B    C  
ATOM   4187  C   THR B 451     -10.104 -28.785 -29.596  1.00 86.28      B    C  
ATOM   4188  O   THR B 451     -10.232 -29.807 -30.270  1.00 82.29      B    O  
ATOM   4189  CB  THR B 451      -9.780 -29.483 -27.234  1.00 83.37      B    C  
ATOM   4190  CG2 THR B 451      -8.786 -29.748 -26.105  1.00 75.42      B    C  
ATOM   4191  OG1 THR B 451     -10.820 -28.688 -26.705  1.00 77.45      B    O  
ATOM   4192  N   SER B 452     -10.780 -27.677 -29.861  1.00 85.59      B    N  
ATOM   4193  CA  SER B 452     -11.741 -27.571 -30.957  1.00 85.21      B    C  
ATOM   4194  C   SER B 452     -11.046 -27.086 -32.225  1.00 86.67      B    C  
ATOM   4195  O   SER B 452     -10.568 -25.950 -32.241  1.00 85.14      B    O  
ATOM   4196  CB  SER B 452     -12.886 -26.629 -30.581  1.00 84.01      B    C  
ATOM   4197  OG  SER B 452     -13.578 -27.144 -29.469  1.00 74.25      B    O  
ATOM   4198  N   PRO B 453     -10.996 -27.885 -33.297  1.00 84.76      B    N  
ATOM   4199  CA  PRO B 453     -10.374 -27.492 -34.557  1.00 84.39      B    C  
ATOM   4200  C   PRO B 453     -10.961 -26.193 -35.129  1.00 85.28      B    C  
ATOM   4201  O   PRO B 453     -12.138 -25.876 -34.921  1.00 82.77      B    O  
ATOM   4202  CB  PRO B 453     -10.578 -28.669 -35.513  1.00 82.43      B    C  
ATOM   4203  CG  PRO B 453     -10.754 -29.865 -34.576  1.00 81.50      B    C  
ATOM   4204  CD  PRO B 453     -11.467 -29.257 -33.376  1.00 85.42      B    C  
ATOM   4205  N   ALA B 454     -10.162 -25.473 -35.889  1.00 85.87      B    N  
ATOM   4206  CA  ALA B 454     -10.604 -24.273 -36.564  1.00 84.27      B    C  
ATOM   4207  C   ALA B 454     -11.499 -24.640 -37.753  1.00 85.46      B    C  
ATOM   4208  O   ALA B 454     -11.034 -25.204 -38.733  1.00 84.23      B    O  
ATOM   4209  CB  ALA B 454      -9.381 -23.457 -37.013  1.00 82.43      B    C  
ATOM   4210  N   GLN B 455     -12.779 -24.291 -37.677  1.00 83.30      B    N  
ATOM   4211  CA  GLN B 455     -13.674 -24.408 -38.815  1.00 82.81      B    C  
ATOM   4212  C   GLN B 455     -13.501 -23.188 -39.722  1.00 83.29      B    C  
ATOM   4213  O   GLN B 455     -14.009 -22.118 -39.422  1.00 82.49      B    O  
ATOM   4214  CB  GLN B 455     -15.107 -24.611 -38.316  1.00 81.95      B    C  
ATOM   4215  CG  GLN B 455     -16.022 -25.017 -39.482  1.00 78.19      B    C  
ATOM   4216  CD  GLN B 455     -17.435 -25.395 -39.011  1.00 75.03      B    C  
ATOM   4217  NE2 GLN B 455     -18.178 -26.121 -39.810  1.00 65.31      B    N  
ATOM   4218  OE1 GLN B 455     -17.883 -25.058 -37.930  1.00 67.15      B    O  
ATOM   4219  N   ILE B 456     -12.769 -23.366 -40.815  1.00 83.95      B    N  
ATOM   4220  CA  ILE B 456     -12.409 -22.270 -41.729  1.00 82.96      B    C  
ATOM   4221  C   ILE B 456     -13.418 -22.065 -42.857  1.00 83.52      B    C  
ATOM   4222  O   ILE B 456     -13.552 -20.956 -43.369  1.00 81.99      B    O  
ATOM   4223  CB  ILE B 456     -10.989 -22.478 -42.298  1.00 81.63      B    C  
ATOM   4224  CG1 ILE B 456     -10.827 -23.823 -43.030  1.00 76.48      B    C  
ATOM   4225  CG2 ILE B 456      -9.951 -22.340 -41.167  1.00 74.89      B    C  
ATOM   4226  CD1 ILE B 456      -9.592 -23.861 -43.930  1.00 71.52      B    C  
ATOM   4227  N   ILE B 457     -14.147 -23.110 -43.231  1.00 83.64      B    N  
ATOM   4228  CA  ILE B 457     -15.210 -23.044 -44.235  1.00 82.82      B    C  
ATOM   4229  C   ILE B 457     -16.440 -23.723 -43.656  1.00 82.70      B    C  
ATOM   4230  O   ILE B 457     -16.386 -24.875 -43.230  1.00 81.37      B    O  
ATOM   4231  CB  ILE B 457     -14.772 -23.672 -45.578  1.00 81.60      B    C  
ATOM   4232  CG1 ILE B 457     -13.560 -22.931 -46.175  1.00 80.09      B    C  
ATOM   4233  CG2 ILE B 457     -15.946 -23.671 -46.577  1.00 80.17      B    C  
ATOM   4234  CD1 ILE B 457     -12.904 -23.638 -47.367  1.00 76.10      B    C  
ATOM   4235  N   ASN B 458     -17.572 -23.018 -43.701  1.00 83.30      B    N  
ATOM   4236  CA  ASN B 458     -18.893 -23.556 -43.461  1.00 81.26      B    C  
ATOM   4237  C   ASN B 458     -19.855 -22.883 -44.443  1.00 80.20      B    C  
ATOM   4238  O   ASN B 458     -20.354 -21.795 -44.176  1.00 77.56      B    O  
ATOM   4239  CB  ASN B 458     -19.274 -23.340 -41.991  1.00 79.44      B    C  
ATOM   4240  CG  ASN B 458     -20.591 -24.009 -41.639  1.00 77.17      B    C  
ATOM   4241  ND2 ASN B 458     -21.042 -23.841 -40.418  1.00 70.66      B    N  
ATOM   4242  OD1 ASN B 458     -21.206 -24.709 -42.422  1.00 69.91      B    O  
ATOM   4243  N   ALA B 459     -20.041 -23.523 -45.592  1.00 82.23      B    N  
ATOM   4244  CA  ALA B 459     -20.807 -22.947 -46.683  1.00 81.24      B    C  
ATOM   4245  C   ALA B 459     -21.798 -23.963 -47.253  1.00 81.74      B    C  
ATOM   4246  O   ALA B 459     -21.495 -25.141 -47.405  1.00 79.94      B    O  
ATOM   4247  CB  ALA B 459     -19.844 -22.427 -47.746  1.00 79.08      B    C  
ATOM   4248  N   GLN B 460     -22.976 -23.472 -47.609  1.00 78.90      B    N  
ATOM   4249  CA  GLN B 460     -23.901 -24.207 -48.465  1.00 77.03      B    C  
ATOM   4250  C   GLN B 460     -23.621 -23.822 -49.912  1.00 76.27      B    C  
ATOM   4251  O   GLN B 460     -23.648 -22.644 -50.266  1.00 74.56      B    O  
ATOM   4252  CB  GLN B 460     -25.350 -23.932 -48.072  1.00 74.50      B    C  
ATOM   4253  CG  GLN B 460     -25.687 -24.626 -46.745  1.00 68.10      B    C  
ATOM   4254  CD  GLN B 460     -27.150 -24.418 -46.334  1.00 63.64      B    C  
ATOM   4255  NE2 GLN B 460     -27.570 -25.034 -45.258  1.00 55.49      B    N  
ATOM   4256  OE1 GLN B 460     -27.932 -23.721 -46.956  1.00 58.16      B    O  
ATOM   4257  N   VAL B 461     -23.340 -24.813 -50.744  1.00 78.04      B    N  
ATOM   4258  CA  VAL B 461     -23.011 -24.651 -52.158  1.00 76.75      B    C  
ATOM   4259  C   VAL B 461     -23.903 -25.536 -53.002  1.00 75.71      B    C  
ATOM   4260  O   VAL B 461     -24.187 -26.672 -52.653  1.00 72.19      B    O  
ATOM   4261  CB  VAL B 461     -21.515 -24.911 -52.442  1.00 75.05      B    C  
ATOM   4262  CG1 VAL B 461     -20.738 -23.606 -52.277  1.00 67.59      B    C  
ATOM   4263  CG2 VAL B 461     -20.871 -25.969 -51.548  1.00 68.10      B    C  
ATOM   4264  N   SER B 462     -24.344 -25.024 -54.131  1.00 74.44      B    N  
ATOM   4265  CA  SER B 462     -25.134 -25.751 -55.117  1.00 71.44      B    C  
ATOM   4266  C   SER B 462     -24.377 -25.776 -56.449  1.00 70.21      B    C  
ATOM   4267  O   SER B 462     -24.715 -25.007 -57.347  1.00 65.44      B    O  
ATOM   4268  CB  SER B 462     -26.526 -25.132 -55.244  1.00 67.69      B    C  
ATOM   4269  OG  SER B 462     -26.445 -23.779 -55.639  1.00 61.28      B    O  
ATOM   4270  N   PRO B 463     -23.348 -26.622 -56.583  1.00 68.79      B    N  
ATOM   4271  CA  PRO B 463     -22.424 -26.552 -57.709  1.00 65.55      B    C  
ATOM   4272  C   PRO B 463     -23.091 -26.740 -59.073  1.00 64.49      B    C  
ATOM   4273  O   PRO B 463     -22.713 -26.099 -60.046  1.00 60.92      B    O  
ATOM   4274  CB  PRO B 463     -21.362 -27.625 -57.427  1.00 63.47      B    C  
ATOM   4275  CG  PRO B 463     -22.018 -28.557 -56.425  1.00 62.64      B    C  
ATOM   4276  CD  PRO B 463     -22.963 -27.652 -55.647  1.00 65.23      B    C  
ATOM   4277  N   LEU B 464     -24.125 -27.605 -59.152  1.00 65.30      B    N  
ATOM   4278  CA  LEU B 464     -24.878 -27.894 -60.384  1.00 63.29      B    C  
ATOM   4279  C   LEU B 464     -26.323 -27.352 -60.347  1.00 62.78      B    C  
ATOM   4280  O   LEU B 464     -27.163 -27.779 -61.129  1.00 57.62      B    O  
ATOM   4281  CB  LEU B 464     -24.820 -29.408 -60.659  1.00 59.82      B    C  
ATOM   4282  CG  LEU B 464     -23.429 -29.901 -61.087  1.00 56.54      B    C  
ATOM   4283  CD1 LEU B 464     -23.358 -31.417 -60.947  1.00 53.01      B    C  
ATOM   4284  CD2 LEU B 464     -23.133 -29.545 -62.546  1.00 51.21      B    C  
ATOM   4285  N   GLY B 465     -26.633 -26.474 -59.398  1.00 63.13      B    N  
ATOM   4286  CA  GLY B 465     -27.978 -25.908 -59.219  1.00 61.56      B    C  
ATOM   4287  C   GLY B 465     -29.031 -26.881 -58.670  1.00 60.76      B    C  
ATOM   4288  O   GLY B 465     -30.086 -26.439 -58.226  1.00 56.96      B    O  
ATOM   4289  N   LEU B 466     -28.753 -28.189 -58.649  1.00 59.51      B    N  
ATOM   4290  CA  LEU B 466     -29.707 -29.232 -58.252  1.00 58.61      B    C  
ATOM   4291  C   LEU B 466     -29.634 -29.596 -56.773  1.00 60.13      B    C  
ATOM   4292  O   LEU B 466     -30.667 -29.809 -56.140  1.00 55.49      B    O  
ATOM   4293  CB  LEU B 466     -29.451 -30.471 -59.123  1.00 54.19      B    C  
ATOM   4294  CG  LEU B 466     -30.003 -30.342 -60.551  1.00 50.02      B    C  
ATOM   4295  CD1 LEU B 466     -29.365 -31.383 -61.462  1.00 46.38      B    C  
ATOM   4296  CD2 LEU B 466     -31.520 -30.555 -60.580  1.00 44.99      B    C  
ATOM   4297  N   ASN B 467     -28.431 -29.717 -56.217  1.00 63.25      B    N  
ATOM   4298  CA  ASN B 467     -28.227 -30.208 -54.860  1.00 62.16      B    C  
ATOM   4299  C   ASN B 467     -27.593 -29.138 -53.985  1.00 64.07      B    C  
ATOM   4300  O   ASN B 467     -26.549 -28.584 -54.319  1.00 60.83      B    O  
ATOM   4301  CB  ASN B 467     -27.392 -31.498 -54.898  1.00 56.87      B    C  
ATOM   4302  CG  ASN B 467     -28.161 -32.688 -55.427  1.00 51.61      B    C  
ATOM   4303  ND2 ASN B 467     -27.466 -33.727 -55.807  1.00 45.93      B    N  
ATOM   4304  OD1 ASN B 467     -29.371 -32.725 -55.490  1.00 46.64      B    O  
ATOM   4305  N   LEU B 468     -28.205 -28.924 -52.824  1.00 69.85      B    N  
ATOM   4306  CA  LEU B 468     -27.584 -28.178 -51.736  1.00 69.90      B    C  
ATOM   4307  C   LEU B 468     -26.584 -29.085 -51.028  1.00 71.99      B    C  
ATOM   4308  O   LEU B 468     -26.955 -30.079 -50.409  1.00 69.64      B    O  
ATOM   4309  CB  LEU B 468     -28.685 -27.653 -50.798  1.00 65.64      B    C  
ATOM   4310  CG  LEU B 468     -29.145 -26.230 -51.187  1.00 59.50      B    C  
ATOM   4311  CD1 LEU B 468     -30.650 -26.072 -51.003  1.00 54.52      B    C  
ATOM   4312  CD2 LEU B 468     -28.444 -25.194 -50.317  1.00 52.76      B    C  
ATOM   4313  N   VAL B 469     -25.323 -28.739 -51.135  1.00 75.17      B    N  
ATOM   4314  CA  VAL B 469     -24.210 -29.416 -50.466  1.00 76.27      B    C  
ATOM   4315  C   VAL B 469     -23.698 -28.505 -49.380  1.00 78.35      B    C  
ATOM   4316  O   VAL B 469     -23.444 -27.331 -49.620  1.00 77.31      B    O  
ATOM   4317  CB  VAL B 469     -23.098 -29.759 -51.465  1.00 73.57      B    C  
ATOM   4318  CG1 VAL B 469     -21.945 -30.502 -50.791  1.00 66.74      B    C  
ATOM   4319  CG2 VAL B 469     -23.649 -30.638 -52.584  1.00 66.18      B    C  
ATOM   4320  N   GLN B 470     -23.520 -29.048 -48.169  1.00 77.27      B    N  
ATOM   4321  CA  GLN B 470     -22.840 -28.330 -47.111  1.00 78.16      B    C  
ATOM   4322  C   GLN B 470     -21.376 -28.755 -47.089  1.00 78.88      B    C  
ATOM   4323  O   GLN B 470     -21.061 -29.918 -46.849  1.00 77.54      B    O  
ATOM   4324  CB  GLN B 470     -23.583 -28.547 -45.786  1.00 76.62      B    C  
ATOM   4325  CG  GLN B 470     -23.031 -27.623 -44.696  1.00 72.03      B    C  
ATOM   4326  CD  GLN B 470     -23.988 -27.483 -43.508  1.00 68.87      B    C  
ATOM   4327  NE2 GLN B 470     -23.659 -26.622 -42.562  1.00 59.67      B    N  
ATOM   4328  OE1 GLN B 470     -25.023 -28.113 -43.408  1.00 62.58      B    O  
ATOM   4329  N   LEU B 471     -20.486 -27.812 -47.360  1.00 78.98      B    N  
ATOM   4330  CA  LEU B 471     -19.051 -27.990 -47.276  1.00 79.72      B    C  
ATOM   4331  C   LEU B 471     -18.569 -27.424 -45.943  1.00 80.59      B    C  
ATOM   4332  O   LEU B 471     -18.736 -26.239 -45.674  1.00 79.76      B    O  
ATOM   4333  CB  LEU B 471     -18.386 -27.297 -48.482  1.00 78.86      B    C  
ATOM   4334  CG  LEU B 471     -16.846 -27.382 -48.477  1.00 77.78      B    C  
ATOM   4335  CD1 LEU B 471     -16.354 -28.812 -48.679  1.00 72.57      B    C  
ATOM   4336  CD2 LEU B 471     -16.281 -26.517 -49.604  1.00 73.16      B    C  
ATOM   4337  N   THR B 472     -17.949 -28.284 -45.144  1.00 81.36      B    N  
ATOM   4338  CA  THR B 472     -17.239 -27.867 -43.936  1.00 80.09      B    C  
ATOM   4339  C   THR B 472     -15.776 -28.261 -44.054  1.00 79.84      B    C  
ATOM   4340  O   THR B 472     -15.459 -29.392 -44.418  1.00 79.39      B    O  
ATOM   4341  CB  THR B 472     -17.861 -28.428 -42.652  1.00 79.18      B    C  
ATOM   4342  CG2 THR B 472     -19.261 -27.879 -42.414  1.00 68.86      B    C  
ATOM   4343  OG1 THR B 472     -17.969 -29.826 -42.690  1.00 69.65      B    O  
ATOM   4344  N   VAL B 473     -14.869 -27.344 -43.759  1.00 83.86      B    N  
ATOM   4345  CA  VAL B 473     -13.431 -27.603 -43.723  1.00 83.11      B    C  
ATOM   4346  C   VAL B 473     -12.914 -27.178 -42.363  1.00 83.57      B    C  
ATOM   4347  O   VAL B 473     -13.139 -26.045 -41.947  1.00 83.21      B    O  
ATOM   4348  CB  VAL B 473     -12.675 -26.900 -44.856  1.00 82.58      B    C  
ATOM   4349  CG1 VAL B 473     -11.188 -27.250 -44.834  1.00 75.86      B    C  
ATOM   4350  CG2 VAL B 473     -13.228 -27.295 -46.222  1.00 77.18      B    C  
ATOM   4351  N   SER B 474     -12.232 -28.105 -41.704  1.00 84.20      B    N  
ATOM   4352  CA  SER B 474     -11.613 -27.848 -40.408  1.00 82.66      B    C  
ATOM   4353  C   SER B 474     -10.103 -28.033 -40.507  1.00 82.05      B    C  
ATOM   4354  O   SER B 474      -9.634 -28.944 -41.181  1.00 81.93      B    O  
ATOM   4355  CB  SER B 474     -12.201 -28.754 -39.327  1.00 82.46      B    C  
ATOM   4356  OG  SER B 474     -13.608 -28.594 -39.266  1.00 73.24      B    O  
ATOM   4357  N   VAL B 475      -9.359 -27.194 -39.824  1.00 83.77      B    N  
ATOM   4358  CA  VAL B 475      -7.899 -27.288 -39.677  1.00 82.84      B    C  
ATOM   4359  C   VAL B 475      -7.606 -27.718 -38.245  1.00 83.04      B    C  
ATOM   4360  O   VAL B 475      -8.266 -27.253 -37.319  1.00 82.92      B    O  
ATOM   4361  CB  VAL B 475      -7.215 -25.958 -40.040  1.00 81.99      B    C  
ATOM   4362  CG1 VAL B 475      -5.691 -26.056 -39.983  1.00 74.54      B    C  
ATOM   4363  CG2 VAL B 475      -7.588 -25.518 -41.453  1.00 75.79      B    C  
ATOM   4364  N   SER B 476      -6.647 -28.624 -38.070  1.00 83.89      B    N  
ATOM   4365  CA  SER B 476      -6.209 -29.028 -36.740  1.00 82.55      B    C  
ATOM   4366  C   SER B 476      -5.681 -27.843 -35.933  1.00 83.27      B    C  
ATOM   4367  O   SER B 476      -5.158 -26.880 -36.497  1.00 80.49      B    O  
ATOM   4368  CB  SER B 476      -5.140 -30.129 -36.826  1.00 81.08      B    C  
ATOM   4369  OG  SER B 476      -3.978 -29.663 -37.476  1.00 76.37      B    O  
ATOM   4370  N   ASN B 477      -5.796 -27.935 -34.612  1.00 84.94      B    N  
ATOM   4371  CA  ASN B 477      -5.388 -26.857 -33.723  1.00 83.80      B    C  
ATOM   4372  C   ASN B 477      -3.891 -26.551 -33.842  1.00 83.62      B    C  
ATOM   4373  O   ASN B 477      -3.060 -27.455 -33.816  1.00 81.77      B    O  
ATOM   4374  CB  ASN B 477      -5.737 -27.217 -32.282  1.00 81.69      B    C  
ATOM   4375  CG  ASN B 477      -7.237 -27.327 -32.051  1.00 79.81      B    C  
ATOM   4376  ND2 ASN B 477      -7.655 -28.277 -31.248  1.00 73.80      B    N  
ATOM   4377  OD1 ASN B 477      -8.037 -26.604 -32.582  1.00 72.07      B    O  
ATOM   4378  N   ILE B 478      -3.573 -25.281 -33.853  1.00 82.32      B    N  
ATOM   4379  CA  ILE B 478      -2.230 -24.750 -33.691  1.00 81.11      B    C  
ATOM   4380  C   ILE B 478      -2.217 -24.045 -32.346  1.00 81.95      B    C  
ATOM   4381  O   ILE B 478      -3.031 -23.154 -32.115  1.00 80.80      B    O  
ATOM   4382  CB  ILE B 478      -1.866 -23.815 -34.852  1.00 79.22      B    C  
ATOM   4383  CG1 ILE B 478      -1.911 -24.598 -36.181  1.00 77.30      B    C  
ATOM   4384  CG2 ILE B 478      -0.480 -23.182 -34.629  1.00 76.25      B    C  
ATOM   4385  CD1 ILE B 478      -1.857 -23.688 -37.408  1.00 70.68      B    C  
ATOM   4386  N   SER B 479      -1.323 -24.459 -31.454  1.00 83.20      B    N  
ATOM   4387  CA  SER B 479      -1.208 -23.884 -30.121  1.00 83.09      B    C  
ATOM   4388  C   SER B 479       0.225 -23.452 -29.856  1.00 83.07      B    C  
ATOM   4389  O   SER B 479       1.158 -24.226 -30.061  1.00 81.76      B    O  
ATOM   4390  CB  SER B 479      -1.684 -24.878 -29.064  1.00 82.31      B    C  
ATOM   4391  OG  SER B 479      -1.679 -24.274 -27.788  1.00 78.36      B    O  
ATOM   4392  N   VAL B 480       0.389 -22.226 -29.398  1.00 80.41      B    N  
ATOM   4393  CA  VAL B 480       1.690 -21.651 -29.072  1.00 79.96      B    C  
ATOM   4394  C   VAL B 480       1.611 -20.992 -27.704  1.00 80.76      B    C  
ATOM   4395  O   VAL B 480       0.636 -20.313 -27.394  1.00 80.17      B    O  
ATOM   4396  CB  VAL B 480       2.158 -20.626 -30.118  1.00 78.15      B    C  
ATOM   4397  CG1 VAL B 480       3.662 -20.453 -30.010  1.00 70.15      B    C  
ATOM   4398  CG2 VAL B 480       1.849 -21.069 -31.553  1.00 71.57      B    C  
ATOM   4399  N   GLN B 481       2.639 -21.183 -26.891  1.00 81.44      B    N  
ATOM   4400  CA  GLN B 481       2.737 -20.611 -25.558  1.00 80.98      B    C  
ATOM   4401  C   GLN B 481       3.933 -19.671 -25.461  1.00 80.16      B    C  
ATOM   4402  O   GLN B 481       5.030 -19.992 -25.914  1.00 78.16      B    O  
ATOM   4403  CB  GLN B 481       2.787 -21.750 -24.535  1.00 79.13      B    C  
ATOM   4404  CG  GLN B 481       2.784 -21.220 -23.089  1.00 75.03      B    C  
ATOM   4405  CD  GLN B 481       2.785 -22.345 -22.056  1.00 73.96      B    C  
ATOM   4406  NE2 GLN B 481       3.122 -22.053 -20.823  1.00 66.13      B    N  
ATOM   4407  OE1 GLN B 481       2.489 -23.496 -22.316  1.00 67.53      B    O  
ATOM   4408  N   VAL B 482       3.729 -18.531 -24.834  1.00 79.74      B    N  
ATOM   4409  CA  VAL B 482       4.770 -17.563 -24.493  1.00 79.09      B    C  
ATOM   4410  C   VAL B 482       4.744 -17.338 -22.987  1.00 79.61      B    C  
ATOM   4411  O   VAL B 482       3.701 -16.998 -22.422  1.00 77.95      B    O  
ATOM   4412  CB  VAL B 482       4.568 -16.237 -25.245  1.00 76.26      B    C  
ATOM   4413  CG1 VAL B 482       5.694 -15.256 -24.939  1.00 70.02      B    C  
ATOM   4414  CG2 VAL B 482       4.544 -16.451 -26.757  1.00 70.59      B    C  
ATOM   4415  N   GLN B 483       5.890 -17.509 -22.327  1.00 79.41      B    N  
ATOM   4416  CA  GLN B 483       6.044 -17.243 -20.901  1.00 78.43      B    C  
ATOM   4417  C   GLN B 483       7.279 -16.386 -20.660  1.00 78.79      B    C  
ATOM   4418  O   GLN B 483       8.368 -16.723 -21.114  1.00 74.49      B    O  
ATOM   4419  CB  GLN B 483       6.066 -18.574 -20.136  1.00 74.29      B    C  
ATOM   4420  CG  GLN B 483       6.055 -18.354 -18.619  1.00 65.82      B    C  
ATOM   4421  CD  GLN B 483       5.872 -19.649 -17.820  1.00 61.90      B    C  
ATOM   4422  NE2 GLN B 483       5.748 -19.558 -16.519  1.00 52.86      B    N  
ATOM   4423  OE1 GLN B 483       5.841 -20.746 -18.348  1.00 55.67      B    O  
ATOM   4424  N   GLY B 484       7.098 -15.286 -19.932  1.00 77.36      B    N  
ATOM   4425  CA  GLY B 484       8.191 -14.428 -19.489  1.00 77.65      B    C  
ATOM   4426  C   GLY B 484       8.732 -14.847 -18.125  1.00 80.39      B    C  
ATOM   4427  O   GLY B 484       7.994 -15.371 -17.290  1.00 78.68      B    O  
ATOM   4428  N   ALA B 485      10.007 -14.591 -17.891  1.00 79.10      B    N  
ATOM   4429  CA  ALA B 485      10.627 -14.781 -16.588  1.00 80.59      B    C  
ATOM   4430  C   ALA B 485      10.286 -13.620 -15.641  1.00 82.71      B    C  
ATOM   4431  O   ALA B 485      10.080 -12.491 -16.073  1.00 81.37      B    O  
ATOM   4432  CB  ALA B 485      12.138 -14.951 -16.771  1.00 77.11      B    C  
ATOM   4433  N   ALA B 486      10.257 -13.912 -14.342  1.00 82.47      B    N  
ATOM   4434  CA  ALA B 486      10.126 -12.876 -13.327  1.00 83.89      B    C  
ATOM   4435  C   ALA B 486      11.395 -12.018 -13.268  1.00 85.18      B    C  
ATOM   4436  O   ALA B 486      12.512 -12.537 -13.348  1.00 83.67      B    O  
ATOM   4437  CB  ALA B 486       9.821 -13.529 -11.981  1.00 82.41      B    C  
ATOM   4438  N   GLN B 487      11.230 -10.712 -13.094  1.00 85.29      B    N  
ATOM   4439  CA  GLN B 487      12.332  -9.782 -12.874  1.00 86.27      B    C  
ATOM   4440  C   GLN B 487      11.990  -8.805 -11.747  1.00 88.39      B    C  
ATOM   4441  O   GLN B 487      10.822  -8.553 -11.457  1.00 88.68      B    O  
ATOM   4442  CB  GLN B 487      12.690  -9.023 -14.160  1.00 83.75      B    C  
ATOM   4443  CG  GLN B 487      13.249  -9.919 -15.267  1.00 76.85      B    C  
ATOM   4444  CD  GLN B 487      13.725  -9.129 -16.493  1.00 71.03      B    C  
ATOM   4445  NE2 GLN B 487      14.187  -9.789 -17.517  1.00 59.08      B    N  
ATOM   4446  OE1 GLN B 487      13.683  -7.908 -16.550  1.00 62.08      B    O  
ATOM   4447  N   THR B 488      13.034  -8.270 -11.111  1.00 87.88      B    N  
ATOM   4448  CA  THR B 488      12.918  -7.332  -9.996  1.00 88.49      B    C  
ATOM   4449  C   THR B 488      13.486  -5.979 -10.388  1.00 88.95      B    C  
ATOM   4450  O   THR B 488      14.548  -5.915 -11.008  1.00 87.08      B    O  
ATOM   4451  CB  THR B 488      13.622  -7.884  -8.747  1.00 87.14      B    C  
ATOM   4452  CG2 THR B 488      13.425  -7.004  -7.515  1.00 78.24      B    C  
ATOM   4453  OG1 THR B 488      13.100  -9.153  -8.434  1.00 78.22      B    O  
ATOM   4454  N   HIS B 489      12.801  -4.908 -10.018  1.00 90.72      B    N  
ATOM   4455  CA  HIS B 489      13.234  -3.534 -10.249  1.00 91.19      B    C  
ATOM   4456  C   HIS B 489      13.005  -2.677  -9.008  1.00 92.37      B    C  
ATOM   4457  O   HIS B 489      12.068  -2.910  -8.246  1.00 91.83      B    O  
ATOM   4458  CB  HIS B 489      12.510  -2.971 -11.466  1.00 89.96      B    C  
ATOM   4459  CG  HIS B 489      13.103  -1.682 -11.938  1.00 88.88      B    C  
ATOM   4460  CD2 HIS B 489      12.582  -0.418 -11.763  1.00 79.31      B    C  
ATOM   4461  ND1 HIS B 489      14.288  -1.539 -12.626  1.00 78.61      B    N  
ATOM   4462  CE1 HIS B 489      14.473  -0.227 -12.869  1.00 80.85      B    C  
ATOM   4463  NE2 HIS B 489      13.459   0.474 -12.360  1.00 82.99      B    N  
ATOM   4464  N   THR B 490      13.870  -1.684  -8.800  1.00 91.93      B    N  
ATOM   4465  CA  THR B 490      13.756  -0.727  -7.704  1.00 91.86      B    C  
ATOM   4466  C   THR B 490      13.405   0.644  -8.253  1.00 91.90      B    C  
ATOM   4467  O   THR B 490      14.152   1.198  -9.059  1.00 90.03      B    O  
ATOM   4468  CB  THR B 490      15.041  -0.678  -6.862  1.00 90.45      B    C  
ATOM   4469  CG2 THR B 490      14.923   0.265  -5.667  1.00 80.90      B    C  
ATOM   4470  OG1 THR B 490      15.299  -1.962  -6.347  1.00 81.75      B    O  
ATOM   4471  N   PHE B 491      12.278   1.189  -7.805  1.00 93.37      B    N  
ATOM   4472  CA  PHE B 491      11.765   2.499  -8.162  1.00 92.77      B    C  
ATOM   4473  C   PHE B 491      12.118   3.531  -7.094  1.00 92.81      B    C  
ATOM   4474  O   PHE B 491      12.293   3.191  -5.926  1.00 91.51      B    O  
ATOM   4475  CB  PHE B 491      10.250   2.420  -8.348  1.00 91.54      B    C  
ATOM   4476  CG  PHE B 491       9.815   1.425  -9.400  1.00 92.43      B    C  
ATOM   4477  CD1 PHE B 491       9.667   1.839 -10.735  1.00 89.58      B    C  
ATOM   4478  CD2 PHE B 491       9.558   0.094  -9.057  1.00 89.77      B    C  
ATOM   4479  CE1 PHE B 491       9.252   0.934 -11.716  1.00 88.70      B    C  
ATOM   4480  CE2 PHE B 491       9.146  -0.823 -10.037  1.00 88.82      B    C  
ATOM   4481  CZ  PHE B 491       8.991  -0.402 -11.372  1.00 89.81      B    C  
ATOM   4482  N   SER B 492      12.176   4.802  -7.480  1.00 92.17      B    N  
ATOM   4483  CA  SER B 492      12.209   5.902  -6.516  1.00 91.14      B    C  
ATOM   4484  C   SER B 492      10.806   6.198  -5.978  1.00 90.91      B    C  
ATOM   4485  O   SER B 492       9.800   5.879  -6.605  1.00 87.74      B    O  
ATOM   4486  CB  SER B 492      12.844   7.155  -7.141  1.00 89.33      B    C  
ATOM   4487  OG  SER B 492      11.959   7.787  -8.044  1.00 82.14      B    O  
ATOM   4488  N   GLY B 493      10.720   6.865  -4.828  1.00 89.04      B    N  
ATOM   4489  CA  GLY B 493       9.447   7.297  -4.244  1.00 88.07      B    C  
ATOM   4490  C   GLY B 493       8.818   8.533  -4.902  1.00 89.18      B    C  
ATOM   4491  O   GLY B 493       7.814   9.042  -4.403  1.00 86.76      B    O  
ATOM   4492  N   VAL B 494       9.384   9.056  -5.991  1.00 86.31      B    N  
ATOM   4493  CA  VAL B 494       8.822  10.199  -6.720  1.00 85.47      B    C  
ATOM   4494  C   VAL B 494       7.757   9.705  -7.683  1.00 84.99      B    C  
ATOM   4495  O   VAL B 494       8.040   8.901  -8.565  1.00 82.42      B    O  
ATOM   4496  CB  VAL B 494       9.908  11.003  -7.469  1.00 83.64      B    C  
ATOM   4497  CG1 VAL B 494       9.313  12.252  -8.112  1.00 77.71      B    C  
ATOM   4498  CG2 VAL B 494      11.014  11.466  -6.522  1.00 80.47      B    C  
ATOM   4499  N   SER B 495       6.529  10.207  -7.547  1.00 84.90      B    N  
ATOM   4500  CA  SER B 495       5.427   9.872  -8.451  1.00 83.12      B    C  
ATOM   4501  C   SER B 495       5.465  10.684  -9.758  1.00 82.86      B    C  
ATOM   4502  O   SER B 495       6.029  11.777  -9.816  1.00 78.83      B    O  
ATOM   4503  CB  SER B 495       4.081  10.035  -7.730  1.00 80.45      B    C  
ATOM   4504  OG  SER B 495       3.953  11.327  -7.169  1.00 71.82      B    O  
ATOM   4505  N   GLY B 496       4.836  10.152 -10.805  1.00 78.56      B    N  
ATOM   4506  CA  GLY B 496       4.652  10.854 -12.083  1.00 77.24      B    C  
ATOM   4507  C   GLY B 496       5.894  10.938 -12.980  1.00 78.57      B    C  
ATOM   4508  O   GLY B 496       5.924  11.755 -13.898  1.00 75.94      B    O  
ATOM   4509  N   LEU B 497       6.910  10.119 -12.733  1.00 76.45      B    N  
ATOM   4510  CA  LEU B 497       8.093  10.016 -13.586  1.00 77.59      B    C  
ATOM   4511  C   LEU B 497       7.908   8.932 -14.654  1.00 78.35      B    C  
ATOM   4512  O   LEU B 497       7.295   7.907 -14.396  1.00 76.61      B    O  
ATOM   4513  CB  LEU B 497       9.339   9.714 -12.739  1.00 76.23      B    C  
ATOM   4514  CG  LEU B 497       9.685  10.760 -11.665  1.00 74.43      B    C  
ATOM   4515  CD1 LEU B 497      10.924  10.288 -10.901  1.00 72.41      B    C  
ATOM   4516  CD2 LEU B 497       9.988  12.133 -12.261  1.00 72.73      B    C  
ATOM   4517  N   ASP B 498       8.541   9.108 -15.811  1.00 75.59      B    N  
ATOM   4518  CA  ASP B 498       8.585   8.067 -16.848  1.00 75.06      B    C  
ATOM   4519  C   ASP B 498       9.291   6.793 -16.368  1.00 76.72      B    C  
ATOM   4520  O   ASP B 498       8.891   5.690 -16.713  1.00 74.01      B    O  
ATOM   4521  CB  ASP B 498       9.320   8.601 -18.096  1.00 71.63      B    C  
ATOM   4522  CG  ASP B 498       8.529   9.680 -18.820  1.00 66.60      B    C  
ATOM   4523  OD1 ASP B 498       7.289   9.663 -18.736  1.00 60.63      B    O  
ATOM   4524  OD2 ASP B 498       9.166  10.566 -19.439  1.00 61.18      B    O1-
ATOM   4525  N   SER B 499      10.282   6.943 -15.499  1.00 77.79      B    N  
ATOM   4526  CA  SER B 499      10.983   5.819 -14.874  1.00 78.64      B    C  
ATOM   4527  C   SER B 499      10.108   4.977 -13.945  1.00 80.74      B    C  
ATOM   4528  O   SER B 499      10.528   3.898 -13.537  1.00 79.07      B    O  
ATOM   4529  CB  SER B 499      12.204   6.329 -14.103  1.00 75.95      B    C  
ATOM   4530  OG  SER B 499      11.826   7.265 -13.116  1.00 71.07      B    O  
ATOM   4531  N   ASN B 500       8.901   5.439 -13.606  1.00 80.69      B    N  
ATOM   4532  CA  ASN B 500       7.935   4.672 -12.821  1.00 81.94      B    C  
ATOM   4533  C   ASN B 500       7.216   3.608 -13.657  1.00 83.86      B    C  
ATOM   4534  O   ASN B 500       6.530   2.767 -13.086  1.00 82.81      B    O  
ATOM   4535  CB  ASN B 500       6.934   5.615 -12.140  1.00 80.17      B    C  
ATOM   4536  CG  ASN B 500       7.568   6.522 -11.094  1.00 79.91      B    C  
ATOM   4537  ND2 ASN B 500       6.770   7.364 -10.479  1.00 75.07      B    N  
ATOM   4538  OD1 ASN B 500       8.749   6.495 -10.806  1.00 73.91      B    O  
ATOM   4539  N   TYR B 501       7.381   3.631 -14.972  1.00 78.02      B    N  
ATOM   4540  CA  TYR B 501       6.964   2.556 -15.864  1.00 78.26      B    C  
ATOM   4541  C   TYR B 501       8.164   1.675 -16.177  1.00 78.37      B    C  
ATOM   4542  O   TYR B 501       9.135   2.108 -16.791  1.00 77.14      B    O  
ATOM   4543  CB  TYR B 501       6.329   3.118 -17.135  1.00 77.29      B    C  
ATOM   4544  CG  TYR B 501       5.053   3.885 -16.863  1.00 76.53      B    C  
ATOM   4545  CD1 TYR B 501       3.825   3.215 -16.779  1.00 75.27      B    C  
ATOM   4546  CD2 TYR B 501       5.118   5.276 -16.643  1.00 75.31      B    C  
ATOM   4547  CE1 TYR B 501       2.652   3.929 -16.466  1.00 73.60      B    C  
ATOM   4548  CE2 TYR B 501       3.953   5.998 -16.316  1.00 73.34      B    C  
ATOM   4549  CZ  TYR B 501       2.731   5.318 -16.221  1.00 73.58      B    C  
ATOM   4550  OH  TYR B 501       1.613   6.021 -15.872  1.00 68.38      B    O  
ATOM   4551  N   TRP B 502       8.096   0.422 -15.778  1.00 83.13      B    N  
ATOM   4552  CA  TRP B 502       9.154  -0.539 -16.027  1.00 82.85      B    C  
ATOM   4553  C   TRP B 502       8.576  -1.822 -16.608  1.00 82.81      B    C  
ATOM   4554  O   TRP B 502       7.667  -2.420 -16.035  1.00 80.85      B    O  
ATOM   4555  CB  TRP B 502       9.929  -0.794 -14.749  1.00 81.40      B    C  
ATOM   4556  CG  TRP B 502      10.952  -1.867 -14.905  1.00 80.25      B    C  
ATOM   4557  CD1 TRP B 502      12.113  -1.765 -15.578  1.00 73.01      B    C  
ATOM   4558  CD2 TRP B 502      10.880  -3.229 -14.403  1.00 77.62      B    C  
ATOM   4559  CE2 TRP B 502      12.076  -3.882 -14.764  1.00 74.66      B    C  
ATOM   4560  CE3 TRP B 502       9.931  -3.938 -13.643  1.00 69.30      B    C  
ATOM   4561  NE1 TRP B 502      12.797  -2.973 -15.501  1.00 69.80      B    N  
ATOM   4562  CZ2 TRP B 502      12.350  -5.200 -14.340  1.00 71.49      B    C  
ATOM   4563  CZ3 TRP B 502      10.192  -5.252 -13.233  1.00 60.97      B    C  
ATOM   4564  CH2 TRP B 502      11.397  -5.866 -13.569  1.00 62.03      B    C  
ATOM   4565  N   THR B 503       9.107  -2.241 -17.746  1.00 78.65      B    N  
ATOM   4566  CA  THR B 503       8.618  -3.403 -18.492  1.00 76.81      B    C  
ATOM   4567  C   THR B 503       9.607  -4.549 -18.429  1.00 75.86      B    C  
ATOM   4568  O   THR B 503      10.748  -4.428 -18.870  1.00 73.85      B    O  
ATOM   4569  CB  THR B 503       8.300  -3.032 -19.943  1.00 74.11      B    C  
ATOM   4570  CG2 THR B 503       7.665  -4.186 -20.705  1.00 68.19      B    C  
ATOM   4571  OG1 THR B 503       7.393  -1.968 -19.980  1.00 68.45      B    O  
ATOM   4572  N   VAL B 504       9.130  -5.698 -17.929  1.00 74.64      B    N  
ATOM   4573  CA  VAL B 504       9.794  -6.986 -18.079  1.00 72.07      B    C  
ATOM   4574  C   VAL B 504       9.440  -7.542 -19.451  1.00 71.88      B    C  
ATOM   4575  O   VAL B 504       8.269  -7.834 -19.691  1.00 67.74      B    O  
ATOM   4576  CB  VAL B 504       9.336  -7.979 -16.993  1.00 69.23      B    C  
ATOM   4577  CG1 VAL B 504      10.099  -9.298 -17.095  1.00 63.24      B    C  
ATOM   4578  CG2 VAL B 504       9.546  -7.408 -15.597  1.00 65.50      B    C  
ATOM   4579  N   ASN B 505      10.415  -7.735 -20.343  1.00 70.97      B    N  
ATOM   4580  CA  ASN B 505      10.214  -8.334 -21.661  1.00 67.85      B    C  
ATOM   4581  C   ASN B 505      10.898  -9.696 -21.746  1.00 67.37      B    C  
ATOM   4582  O   ASN B 505      12.073  -9.822 -21.423  1.00 61.77      B    O  
ATOM   4583  CB  ASN B 505      10.724  -7.379 -22.746  1.00 62.61      B    C  
ATOM   4584  CG  ASN B 505       9.647  -6.417 -23.235  1.00 56.71      B    C  
ATOM   4585  ND2 ASN B 505      10.012  -5.232 -23.646  1.00 51.03      B    N  
ATOM   4586  OD1 ASN B 505       8.478  -6.741 -23.295  1.00 51.64      B    O  
ATOM   4587  N   SER B 506      10.179 -10.701 -22.252  1.00 60.88      B    N  
ATOM   4588  CA  SER B 506      10.733 -12.040 -22.463  1.00 57.87      B    C  
ATOM   4589  C   SER B 506      11.365 -12.252 -23.842  1.00 59.23      B    C  
ATOM   4590  O   SER B 506      12.015 -13.265 -24.053  1.00 53.87      B    O  
ATOM   4591  CB  SER B 506       9.659 -13.096 -22.221  1.00 51.64      B    C  
ATOM   4592  OG  SER B 506       8.681 -13.048 -23.235  1.00 47.89      B    O  
ATOM   4593  N   ASN B 507      11.138 -11.358 -24.799  1.00 56.42      B    N  
ATOM   4594  CA  ASN B 507      11.521 -11.508 -26.218  1.00 55.74      B    C  
ATOM   4595  C   ASN B 507      11.063 -12.828 -26.881  1.00 57.42      B    C  
ATOM   4596  O   ASN B 507      11.521 -13.175 -27.967  1.00 53.59      B    O  
ATOM   4597  CB  ASN B 507      13.024 -11.219 -26.395  1.00 50.95      B    C  
ATOM   4598  CG  ASN B 507      13.382  -9.754 -26.259  1.00 47.04      B    C  
ATOM   4599  ND2 ASN B 507      14.648  -9.444 -26.071  1.00 42.16      B    N  
ATOM   4600  OD1 ASN B 507      12.560  -8.860 -26.358  1.00 42.24      B    O  
ATOM   4601  N   ALA B 508      10.141 -13.565 -26.261  1.00 60.61      B    N  
ATOM   4602  CA  ALA B 508       9.714 -14.883 -26.724  1.00 60.40      B    C  
ATOM   4603  C   ALA B 508       8.697 -14.829 -27.878  1.00 62.29      B    C  
ATOM   4604  O   ALA B 508       8.403 -15.857 -28.485  1.00 59.18      B    O  
ATOM   4605  CB  ALA B 508       9.196 -15.657 -25.519  1.00 56.10      B    C  
ATOM   4606  N   LEU B 509       8.174 -13.666 -28.227  1.00 63.51      B    N  
ATOM   4607  CA  LEU B 509       7.149 -13.508 -29.274  1.00 63.53      B    C  
ATOM   4608  C   LEU B 509       7.637 -13.989 -30.647  1.00 65.31      B    C  
ATOM   4609  O   LEU B 509       6.912 -14.676 -31.348  1.00 62.12      B    O  
ATOM   4610  CB  LEU B 509       6.698 -12.037 -29.324  1.00 60.36      B    C  
ATOM   4611  CG  LEU B 509       5.229 -11.872 -28.923  1.00 55.90      B    C  
ATOM   4612  CD1 LEU B 509       5.087 -10.888 -27.763  1.00 52.33      B    C  
ATOM   4613  CD2 LEU B 509       4.392 -11.364 -30.089  1.00 50.01      B    C  
ATOM   4614  N   GLY B 510       8.878 -13.694 -31.003  1.00 61.51      B    N  
ATOM   4615  CA  GLY B 510       9.452 -14.130 -32.284  1.00 60.11      B    C  
ATOM   4616  C   GLY B 510       9.566 -15.656 -32.397  1.00 62.71      B    C  
ATOM   4617  O   GLY B 510       9.269 -16.224 -33.445  1.00 60.07      B    O  
ATOM   4618  N   SER B 511       9.927 -16.338 -31.317  1.00 62.72      B    N  
ATOM   4619  CA  SER B 511       9.982 -17.803 -31.280  1.00 63.61      B    C  
ATOM   4620  C   SER B 511       8.587 -18.432 -31.343  1.00 65.89      B    C  
ATOM   4621  O   SER B 511       8.402 -19.462 -31.989  1.00 64.62      B    O  
ATOM   4622  CB  SER B 511      10.747 -18.283 -30.044  1.00 61.58      B    C  
ATOM   4623  OG  SER B 511      10.070 -17.988 -28.849  1.00 56.68      B    O  
ATOM   4624  N   ALA B 512       7.596 -17.786 -30.745  1.00 67.65      B    N  
ATOM   4625  CA  ALA B 512       6.200 -18.206 -30.808  1.00 68.43      B    C  
ATOM   4626  C   ALA B 512       5.654 -18.138 -32.245  1.00 70.45      B    C  
ATOM   4627  O   ALA B 512       5.034 -19.084 -32.714  1.00 70.33      B    O  
ATOM   4628  CB  ALA B 512       5.397 -17.326 -29.848  1.00 66.92      B    C  
ATOM   4629  N   LEU B 513       5.956 -17.073 -32.962  1.00 65.83      B    N  
ATOM   4630  CA  LEU B 513       5.563 -16.913 -34.363  1.00 65.64      B    C  
ATOM   4631  C   LEU B 513       6.162 -18.009 -35.253  1.00 68.52      B    C  
ATOM   4632  O   LEU B 513       5.450 -18.623 -36.053  1.00 67.63      B    O  
ATOM   4633  CB  LEU B 513       6.007 -15.520 -34.853  1.00 62.96      B    C  
ATOM   4634  CG  LEU B 513       4.928 -14.836 -35.711  1.00 56.18      B    C  
ATOM   4635  CD1 LEU B 513       4.231 -13.763 -34.886  1.00 51.59      B    C  
ATOM   4636  CD2 LEU B 513       5.516 -14.201 -36.956  1.00 50.83      B    C  
ATOM   4637  N   ALA B 514       7.446 -18.301 -35.087  1.00 67.46      B    N  
ATOM   4638  CA  ALA B 514       8.122 -19.365 -35.814  1.00 67.51      B    C  
ATOM   4639  C   ALA B 514       7.519 -20.745 -35.510  1.00 69.77      B    C  
ATOM   4640  O   ALA B 514       7.316 -21.549 -36.421  1.00 68.28      B    O  
ATOM   4641  CB  ALA B 514       9.618 -19.308 -35.470  1.00 65.85      B    C  
ATOM   4642  N   SER B 515       7.160 -21.001 -34.249  1.00 72.09      B    N  
ATOM   4643  CA  SER B 515       6.488 -22.235 -33.829  1.00 73.53      B    C  
ATOM   4644  C   SER B 515       5.099 -22.372 -34.453  1.00 75.09      B    C  
ATOM   4645  O   SER B 515       4.759 -23.447 -34.943  1.00 74.19      B    O  
ATOM   4646  CB  SER B 515       6.411 -22.287 -32.303  1.00 73.10      B    C  
ATOM   4647  OG  SER B 515       5.828 -23.499 -31.884  1.00 65.70      B    O  
ATOM   4648  N   ALA B 516       4.320 -21.292 -34.513  1.00 74.29      B    N  
ATOM   4649  CA  ALA B 516       2.997 -21.291 -35.135  1.00 73.61      B    C  
ATOM   4650  C   ALA B 516       3.064 -21.616 -36.637  1.00 74.58      B    C  
ATOM   4651  O   ALA B 516       2.298 -22.451 -37.127  1.00 74.74      B    O  
ATOM   4652  CB  ALA B 516       2.333 -19.928 -34.901  1.00 72.91      B    C  
ATOM   4653  N   LEU B 517       4.001 -21.021 -37.342  1.00 69.34      B    N  
ATOM   4654  CA  LEU B 517       4.233 -21.296 -38.765  1.00 67.74      B    C  
ATOM   4655  C   LEU B 517       4.667 -22.749 -38.999  1.00 68.61      B    C  
ATOM   4656  O   LEU B 517       4.177 -23.395 -39.926  1.00 68.39      B    O  
ATOM   4657  CB  LEU B 517       5.296 -20.317 -39.298  1.00 66.87      B    C  
ATOM   4658  CG  LEU B 517       4.737 -18.907 -39.568  1.00 61.95      B    C  
ATOM   4659  CD1 LEU B 517       5.892 -17.911 -39.699  1.00 55.93      B    C  
ATOM   4660  CD2 LEU B 517       3.938 -18.869 -40.865  1.00 57.61      B    C  
ATOM   4661  N   ALA B 518       5.544 -23.288 -38.156  1.00 74.26      B    N  
ATOM   4662  CA  ALA B 518       5.972 -24.678 -38.244  1.00 74.54      B    C  
ATOM   4663  C   ALA B 518       4.808 -25.657 -38.001  1.00 75.66      B    C  
ATOM   4664  O   ALA B 518       4.670 -26.646 -38.721  1.00 74.38      B    O  
ATOM   4665  CB  ALA B 518       7.117 -24.902 -37.251  1.00 74.32      B    C  
ATOM   4666  N   GLN B 519       3.927 -25.363 -37.053  1.00 76.02      B    N  
ATOM   4667  CA  GLN B 519       2.731 -26.172 -36.786  1.00 76.15      B    C  
ATOM   4668  C   GLN B 519       1.714 -26.087 -37.936  1.00 76.78      B    C  
ATOM   4669  O   GLN B 519       1.091 -27.093 -38.264  1.00 76.35      B    O  
ATOM   4670  CB  GLN B 519       2.078 -25.741 -35.471  1.00 76.55      B    C  
ATOM   4671  CG  GLN B 519       2.889 -26.177 -34.244  1.00 76.44      B    C  
ATOM   4672  CD  GLN B 519       2.240 -25.726 -32.931  1.00 77.29      B    C  
ATOM   4673  NE2 GLN B 519       3.018 -25.460 -31.915  1.00 69.40      B    N  
ATOM   4674  OE1 GLN B 519       1.029 -25.619 -32.795  1.00 70.51      B    O  
ATOM   4675  N   LEU B 520       1.572 -24.938 -38.578  1.00 75.45      B    N  
ATOM   4676  CA  LEU B 520       0.678 -24.793 -39.733  1.00 73.38      B    C  
ATOM   4677  C   LEU B 520       1.110 -25.676 -40.908  1.00 74.31      B    C  
ATOM   4678  O   LEU B 520       0.266 -26.281 -41.561  1.00 72.99      B    O  
ATOM   4679  CB  LEU B 520       0.628 -23.329 -40.179  1.00 71.35      B    C  
ATOM   4680  CG  LEU B 520      -0.550 -23.085 -41.147  1.00 66.94      B    C  
ATOM   4681  CD1 LEU B 520      -1.844 -22.833 -40.397  1.00 62.44      B    C  
ATOM   4682  CD2 LEU B 520      -0.261 -21.915 -42.082  1.00 63.19      B    C  
ATOM   4683  N   ALA B 521       2.414 -25.799 -41.169  1.00 73.14      B    N  
ATOM   4684  CA  ALA B 521       2.945 -26.628 -42.249  1.00 72.38      B    C  
ATOM   4685  C   ALA B 521       2.628 -28.121 -42.060  1.00 73.50      B    C  
ATOM   4686  O   ALA B 521       2.565 -28.869 -43.035  1.00 71.76      B    O  
ATOM   4687  CB  ALA B 521       4.451 -26.389 -42.326  1.00 70.75      B    C  
ATOM   4688  N   THR B 522       2.385 -28.549 -40.805  1.00 76.10      B    N  
ATOM   4689  CA  THR B 522       2.044 -29.933 -40.454  1.00 77.07      B    C  
ATOM   4690  C   THR B 522       0.576 -30.104 -40.066  1.00 78.34      B    C  
ATOM   4691  O   THR B 522       0.162 -31.202 -39.684  1.00 75.56      B    O  
ATOM   4692  CB  THR B 522       2.966 -30.452 -39.341  1.00 75.15      B    C  
ATOM   4693  CG2 THR B 522       4.429 -30.493 -39.790  1.00 66.74      B    C  
ATOM   4694  OG1 THR B 522       2.909 -29.620 -38.198  1.00 68.89      B    O  
ATOM   4695  N   ALA B 523      -0.232 -29.063 -40.168  1.00 78.57      B    N  
ATOM   4696  CA  ALA B 523      -1.628 -29.090 -39.772  1.00 78.07      B    C  
ATOM   4697  C   ALA B 523      -2.446 -30.034 -40.671  1.00 79.75      B    C  
ATOM   4698  O   ALA B 523      -2.335 -30.018 -41.897  1.00 79.23      B    O  
ATOM   4699  CB  ALA B 523      -2.191 -27.669 -39.787  1.00 76.85      B    C  
ATOM   4700  N   GLN B 524      -3.317 -30.836 -40.054  1.00 79.21      B    N  
ATOM   4701  CA  GLN B 524      -4.262 -31.667 -40.788  1.00 79.70      B    C  
ATOM   4702  C   GLN B 524      -5.473 -30.845 -41.202  1.00 80.67      B    C  
ATOM   4703  O   GLN B 524      -6.158 -30.254 -40.368  1.00 80.07      B    O  
ATOM   4704  CB  GLN B 524      -4.680 -32.897 -39.964  1.00 78.01      B    C  
ATOM   4705  CG  GLN B 524      -3.564 -33.946 -39.910  1.00 69.50      B    C  
ATOM   4706  CD  GLN B 524      -4.023 -35.251 -39.253  1.00 62.68      B    C  
ATOM   4707  NE2 GLN B 524      -3.235 -36.296 -39.334  1.00 52.55      B    N  
ATOM   4708  OE1 GLN B 524      -5.090 -35.360 -38.675  1.00 55.47      B    O  
ATOM   4709  N   ILE B 525      -5.771 -30.874 -42.489  1.00 78.91      B    N  
ATOM   4710  CA  ILE B 525      -6.971 -30.259 -43.064  1.00 77.45      B    C  
ATOM   4711  C   ILE B 525      -7.982 -31.369 -43.314  1.00 78.46      B    C  
ATOM   4712  O   ILE B 525      -7.724 -32.291 -44.083  1.00 78.34      B    O  
ATOM   4713  CB  ILE B 525      -6.620 -29.468 -44.336  1.00 76.39      B    C  
ATOM   4714  CG1 ILE B 525      -5.647 -28.322 -43.990  1.00 75.94      B    C  
ATOM   4715  CG2 ILE B 525      -7.906 -28.913 -44.975  1.00 74.27      B    C  
ATOM   4716  CD1 ILE B 525      -5.050 -27.636 -45.206  1.00 69.55      B    C  
ATOM   4717  N   THR B 526      -9.142 -31.282 -42.661  1.00 78.92      B    N  
ATOM   4718  CA  THR B 526     -10.202 -32.284 -42.751  1.00 77.83      B    C  
ATOM   4719  C   THR B 526     -11.423 -31.673 -43.436  1.00 78.23      B    C  
ATOM   4720  O   THR B 526     -12.252 -31.035 -42.773  1.00 77.73      B    O  
ATOM   4721  CB  THR B 526     -10.569 -32.857 -41.368  1.00 76.51      B    C  
ATOM   4722  CG2 THR B 526     -11.417 -34.116 -41.502  1.00 68.09      B    C  
ATOM   4723  OG1 THR B 526      -9.421 -33.206 -40.651  1.00 70.42      B    O  
ATOM   4724  N   PRO B 527     -11.574 -31.852 -44.760  1.00 80.97      B    N  
ATOM   4725  CA  PRO B 527     -12.787 -31.474 -45.456  1.00 79.32      B    C  
ATOM   4726  C   PRO B 527     -13.896 -32.498 -45.202  1.00 80.36      B    C  
ATOM   4727  O   PRO B 527     -13.672 -33.704 -45.253  1.00 79.16      B    O  
ATOM   4728  CB  PRO B 527     -12.386 -31.385 -46.926  1.00 76.97      B    C  
ATOM   4729  CG  PRO B 527     -11.261 -32.408 -47.055  1.00 74.80      B    C  
ATOM   4730  CD  PRO B 527     -10.592 -32.385 -45.682  1.00 79.44      B    C  
ATOM   4731  N   LYS B 528     -15.122 -32.025 -44.973  1.00 78.60      B    N  
ATOM   4732  CA  LYS B 528     -16.341 -32.840 -44.955  1.00 78.25      B    C  
ATOM   4733  C   LYS B 528     -17.359 -32.250 -45.917  1.00 77.69      B    C  
ATOM   4734  O   LYS B 528     -17.696 -31.072 -45.826  1.00 76.15      B    O  
ATOM   4735  CB  LYS B 528     -16.920 -32.950 -43.544  1.00 75.74      B    C  
ATOM   4736  CG  LYS B 528     -16.117 -33.895 -42.643  1.00 66.66      B    C  
ATOM   4737  CD  LYS B 528     -16.784 -34.029 -41.274  1.00 61.99      B    C  
ATOM   4738  CE  LYS B 528     -16.023 -35.031 -40.413  1.00 52.61      B    C  
ATOM   4739  NZ  LYS B 528     -16.611 -35.148 -39.045  1.00 46.44      B    N1+
ATOM   4740  N   VAL B 529     -17.865 -33.088 -46.780  1.00 75.83      B    N  
ATOM   4741  CA  VAL B 529     -18.954 -32.757 -47.687  1.00 74.27      B    C  
ATOM   4742  C   VAL B 529     -20.172 -33.552 -47.245  1.00 73.88      B    C  
ATOM   4743  O   VAL B 529     -20.124 -34.779 -47.233  1.00 71.61      B    O  
ATOM   4744  CB  VAL B 529     -18.567 -33.026 -49.151  1.00 72.44      B    C  
ATOM   4745  CG1 VAL B 529     -19.695 -32.629 -50.092  1.00 66.31      B    C  
ATOM   4746  CG2 VAL B 529     -17.328 -32.232 -49.552  1.00 66.09      B    C  
ATOM   4747  N   SER B 530     -21.245 -32.874 -46.856  1.00 73.21      B    N  
ATOM   4748  CA  SER B 530     -22.516 -33.503 -46.521  1.00 71.33      B    C  
ATOM   4749  C   SER B 530     -23.584 -33.053 -47.518  1.00 70.28      B    C  
ATOM   4750  O   SER B 530     -23.803 -31.866 -47.728  1.00 67.24      B    O  
ATOM   4751  CB  SER B 530     -22.909 -33.246 -45.068  1.00 68.09      B    C  
ATOM   4752  OG  SER B 530     -23.031 -31.869 -44.778  1.00 61.59      B    O  
ATOM   4753  N   LEU B 531     -24.253 -34.036 -48.125  1.00 68.47      B    N  
ATOM   4754  CA  LEU B 531     -25.406 -33.796 -48.980  1.00 65.41      B    C  
ATOM   4755  C   LEU B 531     -26.637 -33.636 -48.089  1.00 64.78      B    C  
ATOM   4756  O   LEU B 531     -26.982 -34.543 -47.337  1.00 60.42      B    O  
ATOM   4757  CB  LEU B 531     -25.546 -34.975 -49.949  1.00 61.32      B    C  
ATOM   4758  CG  LEU B 531     -24.580 -34.854 -51.135  1.00 56.33      B    C  
ATOM   4759  CD1 LEU B 531     -24.123 -36.222 -51.615  1.00 51.78      B    C  
ATOM   4760  CD2 LEU B 531     -25.263 -34.140 -52.300  1.00 50.73      B    C  
ATOM   4761  N   LEU B 532     -27.330 -32.523 -48.211  1.00 64.38      B    N  
ATOM   4762  CA  LEU B 532     -28.626 -32.320 -47.550  1.00 61.44      B    C  
ATOM   4763  C   LEU B 532     -29.709 -33.234 -48.137  1.00 60.58      B    C  
ATOM   4764  O   LEU B 532     -30.530 -33.778 -47.409  1.00 56.07      B    O  
ATOM   4765  CB  LEU B 532     -29.024 -30.842 -47.693  1.00 57.88      B    C  
ATOM   4766  CG  LEU B 532     -28.368 -29.939 -46.636  1.00 54.86      B    C  
ATOM   4767  CD1 LEU B 532     -28.373 -28.488 -47.103  1.00 51.77      B    C  
ATOM   4768  CD2 LEU B 532     -29.129 -30.010 -45.314  1.00 51.71      B    C  
ATOM   4769  N   LEU B 533     -29.663 -33.426 -49.439  1.00 61.20      B    N  
ATOM   4770  CA  LEU B 533     -30.508 -34.374 -50.158  1.00 59.88      B    C  
ATOM   4771  C   LEU B 533     -29.576 -35.420 -50.772  1.00 60.37      B    C  
ATOM   4772  O   LEU B 533     -28.850 -35.111 -51.703  1.00 55.44      B    O  
ATOM   4773  CB  LEU B 533     -31.320 -33.610 -51.217  1.00 55.79      B    C  
ATOM   4774  CG  LEU B 533     -32.423 -32.710 -50.635  1.00 52.13      B    C  
ATOM   4775  CD1 LEU B 533     -32.864 -31.672 -51.657  1.00 48.65      B    C  
ATOM   4776  CD2 LEU B 533     -33.658 -33.539 -50.245  1.00 47.76      B    C  
ATOM   4777  N   ASN B 534     -29.599 -36.655 -50.271  1.00 58.17      B    N  
ATOM   4778  CA  ASN B 534     -28.696 -37.776 -50.572  1.00 56.87      B    C  
ATOM   4779  C   ASN B 534     -28.644 -38.264 -52.052  1.00 57.59      B    C  
ATOM   4780  O   ASN B 534     -28.459 -39.448 -52.299  1.00 53.89      B    O  
ATOM   4781  CB  ASN B 534     -29.051 -38.951 -49.628  1.00 52.52      B    C  
ATOM   4782  CG  ASN B 534     -28.374 -38.920 -48.276  1.00 48.22      B    C  
ATOM   4783  ND2 ASN B 534     -28.874 -39.685 -47.330  1.00 43.36      B    N  
ATOM   4784  OD1 ASN B 534     -27.393 -38.254 -48.049  1.00 44.26      B    O  
ATOM   4785  N   LEU B 535     -28.833 -37.398 -53.008  1.00 58.95      B    N  
ATOM   4786  CA  LEU B 535     -28.988 -37.776 -54.411  1.00 58.14      B    C  
ATOM   4787  C   LEU B 535     -27.662 -37.925 -55.151  1.00 59.37      B    C  
ATOM   4788  O   LEU B 535     -27.485 -38.897 -55.870  1.00 55.93      B    O  
ATOM   4789  CB  LEU B 535     -29.914 -36.762 -55.096  1.00 53.55      B    C  
ATOM   4790  CG  LEU B 535     -31.407 -36.998 -54.791  1.00 48.77      B    C  
ATOM   4791  CD1 LEU B 535     -32.216 -35.746 -55.073  1.00 44.98      B    C  
ATOM   4792  CD2 LEU B 535     -31.962 -38.128 -55.661  1.00 44.15      B    C  
ATOM   4793  N   VAL B 536     -26.741 -36.986 -55.021  1.00 60.60      B    N  
ATOM   4794  CA  VAL B 536     -25.521 -36.975 -55.844  1.00 60.26      B    C  
ATOM   4795  C   VAL B 536     -24.287 -36.918 -54.953  1.00 61.33      B    C  
ATOM   4796  O   VAL B 536     -24.129 -35.997 -54.154  1.00 58.44      B    O  
ATOM   4797  CB  VAL B 536     -25.528 -35.822 -56.860  1.00 56.82      B    C  
ATOM   4798  CG1 VAL B 536     -24.312 -35.886 -57.782  1.00 51.02      B    C  
ATOM   4799  CG2 VAL B 536     -26.765 -35.871 -57.760  1.00 49.73      B    C  
ATOM   4800  N   ALA B 537     -23.374 -37.887 -55.106  1.00 60.67      B    N  
ATOM   4801  CA  ALA B 537     -22.110 -37.906 -54.390  1.00 60.13      B    C  
ATOM   4802  C   ALA B 537     -21.189 -36.808 -54.945  1.00 61.02      B    C  
ATOM   4803  O   ALA B 537     -20.679 -36.920 -56.055  1.00 58.67      B    O  
ATOM   4804  CB  ALA B 537     -21.502 -39.303 -54.486  1.00 56.37      B    C  
ATOM   4805  N   ILE B 538     -20.974 -35.800 -54.170  1.00 67.10      B    N  
ATOM   4806  CA  ILE B 538     -19.933 -34.796 -54.417  1.00 67.47      B    C  
ATOM   4807  C   ILE B 538     -18.777 -35.112 -53.480  1.00 69.50      B    C  
ATOM   4808  O   ILE B 538     -18.955 -35.238 -52.271  1.00 67.44      B    O  
ATOM   4809  CB  ILE B 538     -20.478 -33.368 -54.285  1.00 64.01      B    C  
ATOM   4810  CG1 ILE B 538     -21.583 -33.159 -55.339  1.00 59.33      B    C  
ATOM   4811  CG2 ILE B 538     -19.351 -32.336 -54.468  1.00 56.94      B    C  
ATOM   4812  CD1 ILE B 538     -22.233 -31.768 -55.329  1.00 53.14      B    C  
ATOM   4813  N   THR B 539     -17.573 -35.276 -54.053  1.00 71.55      B    N  
ATOM   4814  CA  THR B 539     -16.356 -35.588 -53.307  1.00 72.55      B    C  
ATOM   4815  C   THR B 539     -15.346 -34.452 -53.426  1.00 74.35      B    C  
ATOM   4816  O   THR B 539     -15.480 -33.547 -54.255  1.00 71.74      B    O  
ATOM   4817  CB  THR B 539     -15.752 -36.934 -53.737  1.00 68.34      B    C  
ATOM   4818  CG2 THR B 539     -16.669 -38.111 -53.394  1.00 59.48      B    C  
ATOM   4819  OG1 THR B 539     -15.536 -36.966 -55.125  1.00 61.92      B    O  
ATOM   4820  N   VAL B 540     -14.354 -34.497 -52.572  1.00 73.03      B    N  
ATOM   4821  CA  VAL B 540     -13.291 -33.495 -52.551  1.00 73.93      B    C  
ATOM   4822  C   VAL B 540     -12.111 -34.022 -53.375  1.00 75.49      B    C  
ATOM   4823  O   VAL B 540     -11.706 -35.167 -53.168  1.00 73.77      B    O  
ATOM   4824  CB  VAL B 540     -12.871 -33.177 -51.111  1.00 71.13      B    C  
ATOM   4825  CG1 VAL B 540     -11.900 -32.024 -51.075  1.00 64.96      B    C  
ATOM   4826  CG2 VAL B 540     -14.081 -32.788 -50.249  1.00 65.33      B    C  
ATOM   4827  N   PRO B 541     -11.559 -33.259 -54.321  1.00 77.77      B    N  
ATOM   4828  CA  PRO B 541     -10.420 -33.694 -55.114  1.00 77.91      B    C  
ATOM   4829  C   PRO B 541      -9.137 -33.786 -54.275  1.00 79.22      B    C  
ATOM   4830  O   PRO B 541      -9.001 -33.167 -53.223  1.00 76.13      B    O  
ATOM   4831  CB  PRO B 541     -10.307 -32.675 -56.254  1.00 74.70      B    C  
ATOM   4832  CG  PRO B 541     -10.887 -31.407 -55.651  1.00 72.75      B    C  
ATOM   4833  CD  PRO B 541     -11.966 -31.923 -54.704  1.00 76.37      B    C  
ATOM   4834  N   SER B 542      -8.152 -34.535 -54.760  1.00 78.14      B    N  
ATOM   4835  CA  SER B 542      -6.874 -34.754 -54.073  1.00 77.65      B    C  
ATOM   4836  C   SER B 542      -6.049 -33.479 -53.864  1.00 78.76      B    C  
ATOM   4837  O   SER B 542      -5.286 -33.391 -52.907  1.00 74.78      B    O  
ATOM   4838  CB  SER B 542      -6.039 -35.760 -54.868  1.00 75.59      B    C  
ATOM   4839  OG  SER B 542      -5.901 -35.336 -56.207  1.00 69.24      B    O  
ATOM   4840  N   ASN B 543      -6.218 -32.497 -54.725  1.00 78.85      B    N  
ATOM   4841  CA  ASN B 543      -5.531 -31.210 -54.621  1.00 78.95      B    C  
ATOM   4842  C   ASN B 543      -6.210 -30.229 -53.655  1.00 80.41      B    C  
ATOM   4843  O   ASN B 543      -5.676 -29.144 -53.442  1.00 76.69      B    O  
ATOM   4844  CB  ASN B 543      -5.354 -30.608 -56.033  1.00 75.88      B    C  
ATOM   4845  CG  ASN B 543      -6.666 -30.238 -56.704  1.00 70.67      B    C  
ATOM   4846  ND2 ASN B 543      -6.629 -29.342 -57.669  1.00 64.20      B    N  
ATOM   4847  OD1 ASN B 543      -7.718 -30.750 -56.401  1.00 60.97      B    O  
ATOM   4848  N   PHE B 544      -7.353 -30.606 -53.052  1.00 78.65      B    N  
ATOM   4849  CA  PHE B 544      -8.116 -29.728 -52.164  1.00 78.97      B    C  
ATOM   4850  C   PHE B 544      -7.287 -29.226 -50.978  1.00 80.19      B    C  
ATOM   4851  O   PHE B 544      -7.238 -28.028 -50.715  1.00 78.90      B    O  
ATOM   4852  CB  PHE B 544      -9.343 -30.489 -51.666  1.00 77.89      B    C  
ATOM   4853  CG  PHE B 544     -10.320 -29.625 -50.906  1.00 79.21      B    C  
ATOM   4854  CD1 PHE B 544     -10.197 -29.445 -49.518  1.00 74.76      B    C  
ATOM   4855  CD2 PHE B 544     -11.369 -29.003 -51.596  1.00 74.30      B    C  
ATOM   4856  CE1 PHE B 544     -11.120 -28.647 -48.827  1.00 73.41      B    C  
ATOM   4857  CE2 PHE B 544     -12.297 -28.210 -50.903  1.00 72.18      B    C  
ATOM   4858  CZ  PHE B 544     -12.175 -28.028 -49.520  1.00 75.58      B    C  
ATOM   4859  N   VAL B 545      -6.579 -30.135 -50.301  1.00 80.48      B    N  
ATOM   4860  CA  VAL B 545      -5.715 -29.801 -49.158  1.00 79.42      B    C  
ATOM   4861  C   VAL B 545      -4.605 -28.839 -49.576  1.00 79.72      B    C  
ATOM   4862  O   VAL B 545      -4.333 -27.868 -48.873  1.00 78.68      B    O  
ATOM   4863  CB  VAL B 545      -5.134 -31.083 -48.536  1.00 78.00      B    C  
ATOM   4864  CG1 VAL B 545      -4.171 -30.789 -47.395  1.00 72.45      B    C  
ATOM   4865  CG2 VAL B 545      -6.257 -31.974 -47.997  1.00 73.06      B    C  
ATOM   4866  N   GLY B 546      -3.988 -29.072 -50.724  1.00 80.99      B    N  
ATOM   4867  CA  GLY B 546      -2.965 -28.185 -51.280  1.00 79.74      B    C  
ATOM   4868  C   GLY B 546      -3.502 -26.792 -51.601  1.00 81.29      B    C  
ATOM   4869  O   GLY B 546      -2.840 -25.801 -51.315  1.00 79.23      B    O  
ATOM   4870  N   THR B 547      -4.724 -26.704 -52.128  1.00 79.72      B    N  
ATOM   4871  CA  THR B 547      -5.391 -25.418 -52.393  1.00 78.94      B    C  
ATOM   4872  C   THR B 547      -5.675 -24.656 -51.101  1.00 79.81      B    C  
ATOM   4873  O   THR B 547      -5.385 -23.465 -51.026  1.00 79.10      B    O  
ATOM   4874  CB  THR B 547      -6.688 -25.627 -53.186  1.00 78.13      B    C  
ATOM   4875  CG2 THR B 547      -7.303 -24.303 -53.642  1.00 70.65      B    C  
ATOM   4876  OG1 THR B 547      -6.433 -26.367 -54.352  1.00 71.99      B    O  
ATOM   4877  N   ILE B 548      -6.165 -25.340 -50.057  1.00 80.10      B    N  
ATOM   4878  CA  ILE B 548      -6.415 -24.715 -48.752  1.00 78.44      B    C  
ATOM   4879  C   ILE B 548      -5.108 -24.250 -48.096  1.00 79.18      B    C  
ATOM   4880  O   ILE B 548      -5.043 -23.121 -47.607  1.00 79.77      B    O  
ATOM   4881  CB  ILE B 548      -7.214 -25.666 -47.834  1.00 78.05      B    C  
ATOM   4882  CG1 ILE B 548      -8.615 -26.008 -48.388  1.00 76.50      B    C  
ATOM   4883  CG2 ILE B 548      -7.344 -25.081 -46.415  1.00 75.64      B    C  
ATOM   4884  CD1 ILE B 548      -9.604 -24.845 -48.476  1.00 69.01      B    C  
ATOM   4885  N   LEU B 549      -4.054 -25.071 -48.132  1.00 80.25      B    N  
ATOM   4886  CA  LEU B 549      -2.735 -24.663 -47.651  1.00 77.75      B    C  
ATOM   4887  C   LEU B 549      -2.197 -23.454 -48.423  1.00 78.32      B    C  
ATOM   4888  O   LEU B 549      -1.673 -22.531 -47.807  1.00 77.74      B    O  
ATOM   4889  CB  LEU B 549      -1.751 -25.845 -47.750  1.00 76.35      B    C  
ATOM   4890  CG  LEU B 549      -1.833 -26.803 -46.546  1.00 70.64      B    C  
ATOM   4891  CD1 LEU B 549      -1.150 -28.124 -46.881  1.00 63.73      B    C  
ATOM   4892  CD2 LEU B 549      -1.142 -26.209 -45.319  1.00 64.39      B    C  
ATOM   4893  N   GLY B 550      -2.386 -23.421 -49.735  1.00 80.02      B    N  
ATOM   4894  CA  GLY B 550      -2.017 -22.293 -50.588  1.00 78.42      B    C  
ATOM   4895  C   GLY B 550      -2.777 -21.004 -50.275  1.00 79.41      B    C  
ATOM   4896  O   GLY B 550      -2.258 -19.920 -50.537  1.00 77.54      B    O  
ATOM   4897  N   ILE B 551      -3.974 -21.102 -49.707  1.00 79.84      B    N  
ATOM   4898  CA  ILE B 551      -4.744 -19.952 -49.220  1.00 77.84      B    C  
ATOM   4899  C   ILE B 551      -4.258 -19.518 -47.830  1.00 78.12      B    C  
ATOM   4900  O   ILE B 551      -4.094 -18.324 -47.583  1.00 76.98      B    O  
ATOM   4901  CB  ILE B 551      -6.253 -20.287 -49.225  1.00 77.44      B    C  
ATOM   4902  CG1 ILE B 551      -6.782 -20.476 -50.663  1.00 75.60      B    C  
ATOM   4903  CG2 ILE B 551      -7.072 -19.186 -48.519  1.00 74.64      B    C  
ATOM   4904  CD1 ILE B 551      -8.122 -21.220 -50.738  1.00 69.53      B    C  
ATOM   4905  N   LEU B 552      -4.007 -20.472 -46.921  1.00 79.55      B    N  
ATOM   4906  CA  LEU B 552      -3.668 -20.170 -45.533  1.00 77.52      B    C  
ATOM   4907  C   LEU B 552      -2.214 -19.712 -45.337  1.00 77.62      B    C  
ATOM   4908  O   LEU B 552      -1.981 -18.738 -44.616  1.00 77.20      B    O  
ATOM   4909  CB  LEU B 552      -3.970 -21.398 -44.649  1.00 76.91      B    C  
ATOM   4910  CG  LEU B 552      -5.466 -21.735 -44.507  1.00 75.80      B    C  
ATOM   4911  CD1 LEU B 552      -5.610 -23.044 -43.743  1.00 72.51      B    C  
ATOM   4912  CD2 LEU B 552      -6.237 -20.659 -43.746  1.00 71.57      B    C  
ATOM   4913  N   GLN B 553      -1.242 -20.361 -45.979  1.00 78.43      B    N  
ATOM   4914  CA  GLN B 553       0.186 -20.060 -45.793  1.00 76.00      B    C  
ATOM   4915  C   GLN B 553       0.555 -18.598 -46.077  1.00 75.95      B    C  
ATOM   4916  O   GLN B 553       1.200 -17.984 -45.224  1.00 73.84      B    O  
ATOM   4917  CB  GLN B 553       1.054 -20.992 -46.641  1.00 73.60      B    C  
ATOM   4918  CG  GLN B 553       1.235 -22.371 -45.993  1.00 67.61      B    C  
ATOM   4919  CD  GLN B 553       2.093 -23.306 -46.854  1.00 62.74      B    C  
ATOM   4920  NE2 GLN B 553       2.625 -24.359 -46.287  1.00 54.07      B    N  
ATOM   4921  OE1 GLN B 553       2.296 -23.104 -48.039  1.00 57.25      B    O  
ATOM   4922  N   PRO B 554       0.155 -17.988 -47.196  1.00 78.11      B    N  
ATOM   4923  CA  PRO B 554       0.541 -16.607 -47.491  1.00 76.49      B    C  
ATOM   4924  C   PRO B 554      -0.156 -15.599 -46.585  1.00 76.31      B    C  
ATOM   4925  O   PRO B 554       0.334 -14.491 -46.431  1.00 73.88      B    O  
ATOM   4926  CB  PRO B 554       0.182 -16.400 -48.968  1.00 75.64      B    C  
ATOM   4927  CG  PRO B 554      -0.957 -17.378 -49.208  1.00 74.24      B    C  
ATOM   4928  CD  PRO B 554      -0.582 -18.554 -48.308  1.00 76.38      B    C  
ATOM   4929  N   VAL B 555      -1.279 -15.967 -45.977  1.00 75.95      B    N  
ATOM   4930  CA  VAL B 555      -2.040 -15.076 -45.103  1.00 74.55      B    C  
ATOM   4931  C   VAL B 555      -1.573 -15.172 -43.653  1.00 74.82      B    C  
ATOM   4932  O   VAL B 555      -1.572 -14.169 -42.944  1.00 73.32      B    O  
ATOM   4933  CB  VAL B 555      -3.550 -15.349 -45.224  1.00 73.32      B    C  
ATOM   4934  CG1 VAL B 555      -4.356 -14.409 -44.334  1.00 66.77      B    C  
ATOM   4935  CG2 VAL B 555      -4.032 -15.145 -46.663  1.00 67.32      B    C  
ATOM   4936  N   LEU B 556      -1.126 -16.352 -43.206  1.00 74.74      B    N  
ATOM   4937  CA  LEU B 556      -0.799 -16.567 -41.796  1.00 73.90      B    C  
ATOM   4938  C   LEU B 556       0.409 -15.750 -41.323  1.00 74.48      B    C
[truncated: 23,988 more chars]
