# Supplementary material for: Tad pili with adaptable tips mediate contact-dependent killing during bacterial predation
Source: Nat Commun. 2025 May 13;16:4425. doi: 10.1038/s41467-025-58967-0 (PMC12075869; doi:10.1038/s41467-025-58967-0)
Supplement: Supplementary file 6 — Supplementary Data 5 [file 41467_2025_58967_MOESM6_ESM.zip › Supplementary Data 5/DN745_13045_13040_13035.pdb]

ATOM      1  N   SER A   1     -68.697 -14.164  26.896  1.00 60.33      A    N  
ATOM      2  CA  SER A   1     -68.577 -14.971  25.663  1.00 69.09      A    C  
ATOM      3  C   SER A   1     -67.113 -15.025  25.249  1.00 70.88      A    C  
ATOM      4  O   SER A   1     -66.428 -14.014  25.350  1.00 66.49      A    O  
ATOM      5  CB  SER A   1     -69.401 -14.360  24.531  1.00 64.07      A    C  
ATOM      6  OG  SER A   1     -69.124 -14.993  23.303  1.00 56.03      A    O  
ATOM      7  N   VAL A   2     -66.630 -16.150  24.745  1.00 74.00      A    N  
ATOM      8  CA  VAL A   2     -65.266 -16.303  24.209  1.00 74.70      A    C  
ATOM      9  C   VAL A   2     -64.962 -15.207  23.182  1.00 76.38      A    C  
ATOM     10  O   VAL A   2     -63.880 -14.615  23.194  1.00 72.40      A    O  
ATOM     11  CB  VAL A   2     -65.097 -17.690  23.564  1.00 70.58      A    C  
ATOM     12  CG1 VAL A   2     -63.709 -17.886  22.964  1.00 62.86      A    C  
ATOM     13  CG2 VAL A   2     -65.326 -18.806  24.588  1.00 63.68      A    C  
ATOM     14  N   MET A   3     -65.941 -14.846  22.348  1.00 78.51      A    N  
ATOM     15  CA  MET A   3     -65.797 -13.802  21.326  1.00 78.69      A    C  
ATOM     16  C   MET A   3     -65.522 -12.420  21.935  1.00 79.88      A    C  
ATOM     17  O   MET A   3     -64.692 -11.675  21.417  1.00 78.16      A    O  
ATOM     18  CB  MET A   3     -67.075 -13.809  20.485  1.00 75.88      A    C  
ATOM     19  CG  MET A   3     -66.859 -13.193  19.105  1.00 68.80      A    C  
ATOM     20  SD  MET A   3     -68.324 -13.378  18.054  1.00 60.53      A    S  
ATOM     21  CE  MET A   3     -67.660 -12.767  16.490  1.00 53.61      A    C  
ATOM     22  N   THR A   4     -66.176 -12.094  23.057  1.00 81.29      A    N  
ATOM     23  CA  THR A   4     -65.983 -10.825  23.771  1.00 81.00      A    C  
ATOM     24  C   THR A   4     -64.614 -10.761  24.450  1.00 81.56      A    C  
ATOM     25  O   THR A   4     -63.948  -9.732  24.372  1.00 78.49      A    O  
ATOM     26  CB  THR A   4     -67.071 -10.598  24.836  1.00 79.20      A    C  
ATOM     27  CG2 THR A   4     -67.407  -9.116  24.987  1.00 68.21      A    C  
ATOM     28  OG1 THR A   4     -68.282 -11.249  24.517  1.00 70.23      A    O  
ATOM     29  N   GLU A   5     -64.183 -11.845  25.097  1.00 83.12      A    N  
ATOM     30  CA  GLU A   5     -62.842 -11.942  25.681  1.00 78.32      A    C  
ATOM     31  C   GLU A   5     -61.757 -11.803  24.612  1.00 79.35      A    C  
ATOM     32  O   GLU A   5     -60.815 -11.041  24.785  1.00 76.93      A    O  
ATOM     33  CB  GLU A   5     -62.668 -13.274  26.413  1.00 75.28      A    C  
ATOM     34  CG  GLU A   5     -63.464 -13.365  27.709  1.00 73.02      A    C  
ATOM     35  CD  GLU A   5     -63.274 -14.688  28.460  1.00 66.81      A    C  
ATOM     36  OE1 GLU A   5     -63.693 -14.752  29.639  1.00 59.77      A    O  
ATOM     37  OE2 GLU A   5     -62.743 -15.652  27.864  1.00 60.26      A    O1-
ATOM     38  N   THR A   6     -61.918 -12.452  23.471  1.00 80.87      A    N  
ATOM     39  CA  THR A   6     -60.984 -12.347  22.345  1.00 79.79      A    C  
ATOM     40  C   THR A   6     -60.900 -10.920  21.805  1.00 81.52      A    C  
ATOM     41  O   THR A   6     -59.800 -10.431  21.567  1.00 80.03      A    O  
ATOM     42  CB  THR A   6     -61.374 -13.313  21.208  1.00 77.39      A    C  
ATOM     43  CG2 THR A   6     -60.275 -13.458  20.166  1.00 68.21      A    C  
ATOM     44  OG1 THR A   6     -61.600 -14.615  21.699  1.00 69.28      A    O  
ATOM     45  N   LEU A   7     -62.028 -10.209  21.680  1.00 82.92      A    N  
ATOM     46  CA  LEU A   7     -62.060  -8.810  21.232  1.00 82.26      A    C  
ATOM     47  C   LEU A   7     -61.326  -7.851  22.180  1.00 82.92      A    C  
ATOM     48  O   LEU A   7     -60.742  -6.877  21.713  1.00 82.05      A    O  
ATOM     49  CB  LEU A   7     -63.519  -8.364  21.060  1.00 81.23      A    C  
ATOM     50  CG  LEU A   7     -64.057  -8.603  19.634  1.00 75.25      A    C  
ATOM     51  CD1 LEU A   7     -65.575  -8.653  19.646  1.00 67.76      A    C  
ATOM     52  CD2 LEU A   7     -63.629  -7.481  18.699  1.00 68.38      A    C  
ATOM     53  N   VAL A   8     -61.349  -8.104  23.485  1.00 82.66      A    N  
ATOM     54  CA  VAL A   8     -60.645  -7.280  24.477  1.00 82.02      A    C  
ATOM     55  C   VAL A   8     -59.147  -7.598  24.508  1.00 82.78      A    C  
ATOM     56  O   VAL A   8     -58.324  -6.697  24.686  1.00 81.40      A    O  
ATOM     57  CB  VAL A   8     -61.275  -7.456  25.871  1.00 80.46      A    C  
ATOM     58  CG1 VAL A   8     -60.522  -6.708  26.972  1.00 72.21      A    C  
ATOM     59  CG2 VAL A   8     -62.717  -6.920  25.879  1.00 72.07      A    C  
ATOM     60  N   ILE A   9     -58.780  -8.855  24.326  1.00 81.30      A    N  
ATOM     61  CA  ILE A   9     -57.383  -9.306  24.384  1.00 80.44      A    C  
ATOM     62  C   ILE A   9     -56.610  -8.934  23.109  1.00 81.76      A    C  
ATOM     63  O   ILE A   9     -55.455  -8.523  23.202  1.00 80.46      A    O  
ATOM     64  CB  ILE A   9     -57.335 -10.818  24.658  1.00 77.76      A    C  
ATOM     65  CG1 ILE A   9     -57.842 -11.128  26.087  1.00 72.84      A    C  
ATOM     66  CG2 ILE A   9     -55.918 -11.389  24.497  1.00 69.76      A    C  
ATOM     67  CD1 ILE A   9     -58.224 -12.591  26.284  1.00 64.11      A    C  
ATOM     68  N   LEU A  10     -57.237  -9.037  21.941  1.00 82.30      A    N  
ATOM     69  CA  LEU A  10     -56.594  -8.815  20.642  1.00 81.63      A    C  
ATOM     70  C   LEU A  10     -55.798  -7.506  20.537  1.00 83.46      A    C  
ATOM     71  O   LEU A  10     -54.643  -7.571  20.118  1.00 82.35      A    O  
ATOM     72  CB  LEU A  10     -57.653  -8.920  19.519  1.00 79.39      A    C  
ATOM     73  CG  LEU A  10     -57.633 -10.281  18.795  1.00 72.99      A    C  
ATOM     74  CD1 LEU A  10     -58.976 -10.548  18.124  1.00 67.03      A    C  
ATOM     75  CD2 LEU A  10     -56.557 -10.306  17.719  1.00 66.78      A    C  
ATOM     76  N   PRO A  11     -56.321  -6.337  20.927  1.00 84.04      A    N  
ATOM     77  CA  PRO A  11     -55.576  -5.081  20.834  1.00 83.25      A    C  
ATOM     78  C   PRO A  11     -54.291  -5.088  21.671  1.00 84.02      A    C  
ATOM     79  O   PRO A  11     -53.248  -4.623  21.206  1.00 82.26      A    O  
ATOM     80  CB  PRO A  11     -56.540  -3.987  21.310  1.00 81.83      A    C  
ATOM     81  CG  PRO A  11     -57.921  -4.610  21.107  1.00 80.62      A    C  
ATOM     82  CD  PRO A  11     -57.681  -6.082  21.371  1.00 82.83      A    C  
ATOM     83  N   ILE A  12     -54.358  -5.629  22.888  1.00 84.28      A    N  
ATOM     84  CA  ILE A  12     -53.211  -5.689  23.801  1.00 83.35      A    C  
ATOM     85  C   ILE A  12     -52.172  -6.697  23.281  1.00 83.92      A    C  
ATOM     86  O   ILE A  12     -50.972  -6.407  23.284  1.00 82.78      A    O  
ATOM     87  CB  ILE A  12     -53.657  -6.031  25.238  1.00 82.05      A    C  
ATOM     88  CG1 ILE A  12     -54.783  -5.091  25.736  1.00 76.21      A    C  
ATOM     89  CG2 ILE A  12     -52.447  -5.951  26.191  1.00 73.23      A    C  
ATOM     90  CD1 ILE A  12     -55.361  -5.482  27.110  1.00 67.01      A    C  
ATOM     91  N   PHE A  13     -52.636  -7.845  22.787  1.00 82.89      A    N  
ATOM     92  CA  PHE A  13     -51.770  -8.855  22.185  1.00 81.18      A    C  
ATOM     93  C   PHE A  13     -51.035  -8.313  20.954  1.00 82.92      A    C  
ATOM     94  O   PHE A  13     -49.818  -8.488  20.843  1.00 82.25      A    O  
ATOM     95  CB  PHE A  13     -52.614 -10.083  21.817  1.00 78.42      A    C  
ATOM     96  CG  PHE A  13     -51.814 -11.167  21.142  1.00 76.46      A    C  
ATOM     97  CD1 PHE A  13     -51.832 -11.293  19.743  1.00 72.34      A    C  
ATOM     98  CD2 PHE A  13     -51.007 -12.022  21.906  1.00 71.06      A    C  
ATOM     99  CE1 PHE A  13     -51.050 -12.277  19.120  1.00 67.37      A    C  
ATOM    100  CE2 PHE A  13     -50.228 -13.004  21.286  1.00 67.88      A    C  
ATOM    101  CZ  PHE A  13     -50.242 -13.138  19.891  1.00 67.73      A    C  
ATOM    102  N   PHE A  14     -51.724  -7.603  20.053  1.00 83.77      A    N  
ATOM    103  CA  PHE A  14     -51.093  -6.970  18.901  1.00 83.68      A    C  
ATOM    104  C   PHE A  14     -50.122  -5.873  19.319  1.00 84.87      A    C  
ATOM    105  O   PHE A  14     -49.013  -5.826  18.791  1.00 83.36      A    O  
ATOM    106  CB  PHE A  14     -52.147  -6.420  17.939  1.00 81.82      A    C  
ATOM    107  CG  PHE A  14     -52.896  -7.455  17.128  1.00 80.77      A    C  
ATOM    108  CD1 PHE A  14     -52.227  -8.566  16.578  1.00 75.53      A    C  
ATOM    109  CD2 PHE A  14     -54.262  -7.282  16.864  1.00 74.07      A    C  
ATOM    110  CE1 PHE A  14     -52.917  -9.499  15.797  1.00 70.33      A    C  
ATOM    111  CE2 PHE A  14     -54.959  -8.210  16.086  1.00 71.48      A    C  
ATOM    112  CZ  PHE A  14     -54.288  -9.328  15.547  1.00 71.08      A    C  
ATOM    113  N   LEU A  15     -50.465  -5.035  20.306  1.00 85.39      A    N  
ATOM    114  CA  LEU A  15     -49.575  -3.993  20.807  1.00 85.18      A    C  
ATOM    115  C   LEU A  15     -48.250  -4.579  21.330  1.00 85.77      A    C  
ATOM    116  O   LEU A  15     -47.181  -4.076  20.985  1.00 84.85      A    O  
ATOM    117  CB  LEU A  15     -50.295  -3.215  21.916  1.00 84.59      A    C  
ATOM    118  CG  LEU A  15     -49.552  -1.928  22.322  1.00 79.55      A    C  
ATOM    119  CD1 LEU A  15     -49.939  -0.762  21.419  1.00 74.84      A    C  
ATOM    120  CD2 LEU A  15     -49.885  -1.546  23.765  1.00 74.56      A    C  
ATOM    121  N   LEU A  16     -48.314  -5.657  22.114  1.00 85.57      A    N  
ATOM    122  CA  LEU A  16     -47.118  -6.310  22.656  1.00 84.10      A    C  
ATOM    123  C   LEU A  16     -46.300  -6.998  21.559  1.00 85.21      A    C  
ATOM    124  O   LEU A  16     -45.084  -6.814  21.489  1.00 84.24      A    O  
ATOM    125  CB  LEU A  16     -47.537  -7.316  23.733  1.00 82.53      A    C  
ATOM    126  CG  LEU A  16     -48.062  -6.675  25.034  1.00 77.91      A    C  
ATOM    127  CD1 LEU A  16     -48.683  -7.744  25.928  1.00 73.40      A    C  
ATOM    128  CD2 LEU A  16     -46.961  -5.980  25.822  1.00 72.21      A    C  
ATOM    129  N   THR A  17     -46.950  -7.734  20.663  1.00 84.44      A    N  
ATOM    130  CA  THR A  17     -46.274  -8.467  19.578  1.00 83.18      A    C  
ATOM    131  C   THR A  17     -45.597  -7.508  18.591  1.00 84.65      A    C  
ATOM    132  O   THR A  17     -44.419  -7.667  18.282  1.00 83.68      A    O  
ATOM    133  CB  THR A  17     -47.254  -9.385  18.824  1.00 80.41      A    C  
ATOM    134  CG2 THR A  17     -46.529 -10.332  17.874  1.00 72.25      A    C  
ATOM    135  OG1 THR A  17     -47.956 -10.200  19.727  1.00 73.11      A    O  
ATOM    136  N   PHE A  18     -46.293  -6.471  18.148  1.00 84.50      A    N  
ATOM    137  CA  PHE A  18     -45.732  -5.457  17.272  1.00 84.85      A    C  
ATOM    138  C   PHE A  18     -44.674  -4.606  17.974  1.00 86.43      A    C  
ATOM    139  O   PHE A  18     -43.684  -4.242  17.348  1.00 85.04      A    O  
ATOM    140  CB  PHE A  18     -46.845  -4.564  16.700  1.00 83.56      A    C  
ATOM    141  CG  PHE A  18     -47.875  -5.244  15.825  1.00 82.25      A    C  
ATOM    142  CD1 PHE A  18     -47.570  -6.380  15.067  1.00 77.93      A    C  
ATOM    143  CD2 PHE A  18     -49.166  -4.695  15.743  1.00 77.13      A    C  
ATOM    144  CE1 PHE A  18     -48.534  -6.973  14.242  1.00 75.00      A    C  
ATOM    145  CE2 PHE A  18     -50.139  -5.281  14.916  1.00 75.86      A    C  
ATOM    146  CZ  PHE A  18     -49.831  -6.429  14.171  1.00 76.08      A    C  
ATOM    147  N   GLY A  19     -44.828  -4.348  19.274  1.00 87.48      A    N  
ATOM    148  CA  GLY A  19     -43.828  -3.655  20.087  1.00 86.99      A    C  
ATOM    149  C   GLY A  19     -42.493  -4.400  20.126  1.00 88.30      A    C  
ATOM    150  O   GLY A  19     -41.454  -3.797  19.856  1.00 87.01      A    O  
ATOM    151  N   ILE A  20     -42.514  -5.697  20.379  1.00 86.96      A    N  
ATOM    152  CA  ILE A  20     -41.305  -6.532  20.385  1.00 86.36      A    C  
ATOM    153  C   ILE A  20     -40.677  -6.595  18.986  1.00 87.49      A    C  
ATOM    154  O   ILE A  20     -39.466  -6.402  18.849  1.00 86.64      A    O  
ATOM    155  CB  ILE A  20     -41.633  -7.945  20.917  1.00 84.21      A    C  
ATOM    156  CG1 ILE A  20     -42.054  -7.903  22.410  1.00 78.17      A    C  
ATOM    157  CG2 ILE A  20     -40.416  -8.877  20.788  1.00 76.21      A    C  
ATOM    158  CD1 ILE A  20     -42.785  -9.167  22.864  1.00 70.54      A    C  
ATOM    159  N   ALA A  21     -41.483  -6.793  17.948  1.00 86.49      A    N  
ATOM    160  CA  ALA A  21     -40.995  -6.849  16.570  1.00 85.04      A    C  
ATOM    161  C   ALA A  21     -40.354  -5.514  16.137  1.00 86.75      A    C  
ATOM    162  O   ALA A  21     -39.256  -5.504  15.586  1.00 85.71      A    O  
ATOM    163  CB  ALA A  21     -42.158  -7.253  15.662  1.00 83.05      A    C  
ATOM    164  N   GLN A  22     -40.990  -4.390  16.460  1.00 89.14      A    N  
ATOM    165  CA  GLN A  22     -40.457  -3.065  16.154  1.00 88.85      A    C  
ATOM    166  C   GLN A  22     -39.173  -2.770  16.935  1.00 89.66      A    C  
ATOM    167  O   GLN A  22     -38.254  -2.170  16.388  1.00 88.40      A    O  
ATOM    168  CB  GLN A  22     -41.528  -2.001  16.428  1.00 88.57      A    C  
ATOM    169  CG  GLN A  22     -41.131  -0.608  15.939  1.00 85.70      A    C  
ATOM    170  CD  GLN A  22     -40.961  -0.562  14.416  1.00 85.87      A    C  
ATOM    171  NE2 GLN A  22     -39.765  -0.368  13.922  1.00 73.57      A    N  
ATOM    172  OE1 GLN A  22     -41.896  -0.720  13.664  1.00 75.74      A    O  
ATOM    173  N   LEU A  23     -39.064  -3.213  18.193  1.00 90.96      A    N  
ATOM    174  CA  LEU A  23     -37.850  -3.065  18.991  1.00 90.18      A    C  
ATOM    175  C   LEU A  23     -36.672  -3.823  18.361  1.00 90.60      A    C  
ATOM    176  O   LEU A  23     -35.583  -3.260  18.254  1.00 89.57      A    O  
ATOM    177  CB  LEU A  23     -38.132  -3.547  20.426  1.00 89.40      A    C  
ATOM    178  CG  LEU A  23     -36.996  -3.205  21.409  1.00 82.83      A    C  
ATOM    179  CD1 LEU A  23     -36.976  -1.716  21.766  1.00 78.63      A    C  
ATOM    180  CD2 LEU A  23     -37.178  -3.994  22.705  1.00 78.06      A    C  
ATOM    181  N   ALA A  24     -36.886  -5.042  17.883  1.00 90.67      A    N  
ATOM    182  CA  ALA A  24     -35.863  -5.810  17.188  1.00 89.66      A    C  
ATOM    183  C   ALA A  24     -35.398  -5.107  15.898  1.00 90.76      A    C  
ATOM    184  O   ALA A  24     -34.193  -4.942  15.682  1.00 89.18      A    O  
ATOM    185  CB  ALA A  24     -36.410  -7.218  16.894  1.00 88.35      A    C  
ATOM    186  N   VAL A  25     -36.309  -4.588  15.093  1.00 90.77      A    N  
ATOM    187  CA  VAL A  25     -35.978  -3.818  13.874  1.00 90.20      A    C  
ATOM    188  C   VAL A  25     -35.228  -2.527  14.218  1.00 90.91      A    C  
ATOM    189  O   VAL A  25     -34.249  -2.187  13.558  1.00 89.69      A    O  
ATOM    190  CB  VAL A  25     -37.241  -3.520  13.048  1.00 88.58      A    C  
ATOM    191  CG1 VAL A  25     -36.955  -2.629  11.840  1.00 83.89      A    C  
ATOM    192  CG2 VAL A  25     -37.849  -4.821  12.502  1.00 84.14      A    C  
ATOM    193  N   ASN A  26     -35.608  -1.827  15.282  1.00 92.69      A    N  
ATOM    194  CA  ASN A  26     -34.917  -0.625  15.742  1.00 92.65      A    C  
ATOM    195  C   ASN A  26     -33.498  -0.916  16.259  1.00 92.99      A    C  
ATOM    196  O   ASN A  26     -32.613  -0.085  16.079  1.00 90.84      A    O  
ATOM    197  CB  ASN A  26     -35.752   0.064  16.831  1.00 91.59      A    C  
ATOM    198  CG  ASN A  26     -36.997   0.762  16.307  1.00 90.51      A    C  
ATOM    199  ND2 ASN A  26     -37.871   1.191  17.196  1.00 83.42      A    N  
ATOM    200  OD1 ASN A  26     -37.194   0.988  15.127  1.00 82.28      A    O  
ATOM    201  N   ASN A  27     -33.268  -2.084  16.861  1.00 93.12      A    N  
ATOM    202  CA  ASN A  27     -31.929  -2.513  17.257  1.00 92.54      A    C  
ATOM    203  C   ASN A  27     -31.038  -2.765  16.030  1.00 93.01      A    C  
ATOM    204  O   ASN A  27     -29.922  -2.263  15.989  1.00 91.34      A    O  
ATOM    205  CB  ASN A  27     -32.028  -3.767  18.148  1.00 91.53      A    C  
ATOM    206  CG  ASN A  27     -32.575  -3.474  19.539  1.00 88.31      A    C  
ATOM    207  ND2 ASN A  27     -32.991  -4.506  20.248  1.00 80.40      A    N  
ATOM    208  OD1 ASN A  27     -32.611  -2.356  20.015  1.00 79.95      A    O  
ATOM    209  N   ILE A  28     -31.547  -3.428  15.004  1.00 93.34      A    N  
ATOM    210  CA  ILE A  28     -30.834  -3.624  13.728  1.00 92.61      A    C  
ATOM    211  C   ILE A  28     -30.516  -2.279  13.068  1.00 93.21      A    C  
ATOM    212  O   ILE A  28     -29.389  -2.055  12.627  1.00 91.97      A    O  
ATOM    213  CB  ILE A  28     -31.641  -4.544  12.783  1.00 91.53      A    C  
ATOM    214  CG1 ILE A  28     -31.804  -5.955  13.389  1.00 88.66      A    C  
ATOM    215  CG2 ILE A  28     -30.957  -4.639  11.407  1.00 88.20      A    C  
ATOM    216  CD1 ILE A  28     -32.860  -6.806  12.686  1.00 81.48      A    C  
ATOM    217  N   ALA A  29     -31.448  -1.344  13.058  1.00 94.08      A    N  
ATOM    218  CA  ALA A  29     -31.216   0.007  12.575  1.00 93.72      A    C  
ATOM    219  C   ALA A  29     -30.107   0.708  13.362  1.00 94.37      A    C  
ATOM    220  O   ALA A  29     -29.247   1.350  12.767  1.00 92.46      A    O  
ATOM    221  CB  ALA A  29     -32.525   0.792  12.627  1.00 92.92      A    C  
ATOM    222  N   GLY A  30     -30.046   0.544  14.682  1.00 93.39      A    N  
ATOM    223  CA  GLY A  30     -28.974   1.074  15.522  1.00 92.97      A    C  
ATOM    224  C   GLY A  30     -27.584   0.555  15.148  1.00 94.16      A    C  
ATOM    225  O   GLY A  30     -26.637   1.332  15.110  1.00 92.06      A    O  
ATOM    226  N   LEU A  31     -27.475  -0.733  14.816  1.00 94.29      A    N  
ATOM    227  CA  LEU A  31     -26.229  -1.348  14.329  1.00 94.39      A    C  
ATOM    228  C   LEU A  31     -25.795  -0.764  12.981  1.00 94.95      A    C  
ATOM    229  O   LEU A  31     -24.640  -0.389  12.802  1.00 93.08      A    O  
ATOM    230  CB  LEU A  31     -26.404  -2.876  14.207  1.00 92.91      A    C  
ATOM    231  CG  LEU A  31     -26.751  -3.625  15.506  1.00 90.55      A    C  
ATOM    232  CD1 LEU A  31     -27.028  -5.093  15.195  1.00 85.03      A    C  
ATOM    233  CD2 LEU A  31     -25.628  -3.530  16.530  1.00 84.63      A    C  
ATOM    234  N   LEU A  32     -26.739  -0.641  12.038  1.00 95.11      A    N  
ATOM    235  CA  LEU A  32     -26.438  -0.094  10.720  1.00 94.70      A    C  
ATOM    236  C   LEU A  32     -26.085   1.391  10.771  1.00 95.08      A    C  
ATOM    237  O   LEU A  32     -25.244   1.825   9.997  1.00 93.45      A    O  
ATOM    238  CB  LEU A  32     -27.603  -0.358   9.753  1.00 93.78      A    C  
ATOM    239  CG  LEU A  32     -27.730  -1.834   9.325  1.00 91.96      A    C  
ATOM    240  CD1 LEU A  32     -28.901  -1.984   8.373  1.00 85.64      A    C  
ATOM    241  CD2 LEU A  32     -26.496  -2.349   8.579  1.00 84.66      A    C  
ATOM    242  N   VAL A  33     -26.636   2.167  11.698  1.00 95.49      A    N  
ATOM    243  CA  VAL A  33     -26.234   3.562  11.909  1.00 95.42      A    C  
ATOM    244  C   VAL A  33     -24.798   3.649  12.433  1.00 95.66      A    C  
ATOM    245  O   VAL A  33     -24.065   4.526  11.998  1.00 93.80      A    O  
ATOM    246  CB  VAL A  33     -27.212   4.308  12.828  1.00 94.44      A    C  
ATOM    247  CG1 VAL A  33     -26.744   5.721  13.178  1.00 88.02      A    C  
ATOM    248  CG2 VAL A  33     -28.564   4.483  12.136  1.00 87.20      A    C  
ATOM    249  N   ASN A  34     -24.352   2.723  13.285  1.00 95.43      A    N  
ATOM    250  CA  ASN A  34     -22.949   2.665  13.706  1.00 95.05      A    C  
ATOM    251  C   ASN A  34     -22.018   2.369  12.519  1.00 95.44      A    C  
ATOM    252  O   ASN A  34     -21.028   3.074  12.326  1.00 93.41      A    O  
ATOM    253  CB  ASN A  34     -22.768   1.626  14.831  1.00 93.77      A    C  
ATOM    254  CG  ASN A  34     -23.310   2.046  16.189  1.00 92.21      A    C  
ATOM    255  ND2 ASN A  34     -23.223   1.160  17.159  1.00 84.11      A    N  
ATOM    256  OD1 ASN A  34     -23.776   3.151  16.409  1.00 83.65      A    O  
ATOM    257  N   ALA A  35     -22.363   1.411  11.668  1.00 95.43      A    N  
ATOM    258  CA  ALA A  35     -21.588   1.139  10.455  1.00 95.12      A    C  
ATOM    259  C   ALA A  35     -21.609   2.310   9.458  1.00 95.68      A    C  
ATOM    260  O   ALA A  35     -20.588   2.632   8.850  1.00 93.52      A    O  
ATOM    261  CB  ALA A  35     -22.136  -0.138   9.814  1.00 93.85      A    C  
ATOM    262  N   ALA A  36     -22.746   2.974   9.308  1.00 95.51      A    N  
ATOM    263  CA  ALA A  36     -22.908   4.101   8.411  1.00 95.21      A    C  
ATOM    264  C   ALA A  36     -22.091   5.317   8.850  1.00 95.89      A    C  
ATOM    265  O   ALA A  36     -21.419   5.930   8.022  1.00 94.17      A    O  
ATOM    266  CB  ALA A  36     -24.397   4.444   8.298  1.00 94.52      A    C  
ATOM    267  N   VAL A  37     -22.086   5.655  10.146  1.00 95.72      A    N  
ATOM    268  CA  VAL A  37     -21.286   6.775  10.650  1.00 95.54      A    C  
ATOM    269  C   VAL A  37     -19.792   6.477  10.555  1.00 95.55      A    C  
ATOM    270  O   VAL A  37     -19.029   7.382  10.235  1.00 93.83      A    O  
ATOM    271  CB  VAL A  37     -21.707   7.188  12.074  1.00 94.22      A    C  
ATOM    272  CG1 VAL A  37     -21.203   6.278  13.191  1.00 87.37      A    C  
ATOM    273  CG2 VAL A  37     -21.230   8.617  12.363  1.00 87.04      A    C  
ATOM    274  N   PHE A  38     -19.371   5.225  10.733  1.00 95.81      A    N  
ATOM    275  CA  PHE A  38     -17.992   4.814  10.529  1.00 95.54      A    C  
ATOM    276  C   PHE A  38     -17.551   5.014   9.074  1.00 95.85      A    C  
ATOM    277  O   PHE A  38     -16.581   5.724   8.821  1.00 94.28      A    O  
ATOM    278  CB  PHE A  38     -17.822   3.352  10.970  1.00 94.96      A    C  
ATOM    279  CG  PHE A  38     -16.502   2.743  10.569  1.00 95.65      A    C  
ATOM    280  CD1 PHE A  38     -16.439   1.788   9.528  1.00 92.79      A    C  
ATOM    281  CD2 PHE A  38     -15.312   3.152  11.195  1.00 93.17      A    C  
ATOM    282  CE1 PHE A  38     -15.207   1.241   9.139  1.00 92.11      A    C  
ATOM    283  CE2 PHE A  38     -14.078   2.616  10.807  1.00 92.41      A    C  
ATOM    284  CZ  PHE A  38     -14.024   1.657   9.774  1.00 93.15      A    C  
ATOM    285  N   GLN A  39     -18.291   4.480   8.107  1.00 95.82      A    N  
ATOM    286  CA  GLN A  39     -17.952   4.616   6.688  1.00 95.21      A    C  
ATOM    287  C   GLN A  39     -18.042   6.075   6.203  1.00 95.42      A    C  
ATOM    288  O   GLN A  39     -17.165   6.540   5.477  1.00 93.93      A    O  
ATOM    289  CB  GLN A  39     -18.872   3.709   5.852  1.00 94.54      A    C  
ATOM    290  CG  GLN A  39     -18.591   2.205   6.049  1.00 91.56      A    C  
ATOM    291  CD  GLN A  39     -17.254   1.735   5.474  1.00 88.44      A    C  
ATOM    292  NE2 GLN A  39     -16.806   0.564   5.842  1.00 76.86      A    N  
ATOM    293  OE1 GLN A  39     -16.608   2.384   4.670  1.00 79.81      A    O  
ATOM    294  N   SER A  40     -19.046   6.810   6.635  1.00 95.83      A    N  
ATOM    295  CA  SER A  40     -19.214   8.223   6.286  1.00 95.46      A    C  
ATOM    296  C   SER A  40     -18.122   9.101   6.908  1.00 95.58      A    C  
ATOM    297  O   SER A  40     -17.574   9.973   6.235  1.00 93.33      A    O  
ATOM    298  CB  SER A  40     -20.604   8.677   6.742  1.00 94.42      A    C  
ATOM    299  OG  SER A  40     -20.849  10.010   6.350  1.00 83.47      A    O  
ATOM    300  N   GLY A  41     -17.757   8.858   8.161  1.00 95.61      A    N  
ATOM    301  CA  GLY A  41     -16.667   9.542   8.852  1.00 95.22      A    C  
ATOM    302  C   GLY A  41     -15.316   9.266   8.213  1.00 95.79      A    C  
ATOM    303  O   GLY A  41     -14.544  10.195   7.986  1.00 93.84      A    O  
ATOM    304  N   ARG A  42     -15.062   8.020   7.816  1.00 95.41      A    N  
ATOM    305  CA  ARG A  42     -13.880   7.627   7.045  1.00 94.94      A    C  
ATOM    306  C   ARG A  42     -13.831   8.356   5.697  1.00 95.18      A    C  
ATOM    307  O   ARG A  42     -12.786   8.876   5.340  1.00 93.02      A    O  
ATOM    308  CB  ARG A  42     -13.892   6.109   6.871  1.00 93.56      A    C  
ATOM    309  CG  ARG A  42     -12.668   5.603   6.090  1.00 91.13      A    C  
ATOM    310  CD  ARG A  42     -12.779   4.101   5.856  1.00 90.12      A    C  
ATOM    311  NE  ARG A  42     -11.723   3.627   4.957  1.00 88.08      A    N  
ATOM    312  CZ  ARG A  42     -11.694   3.699   3.631  1.00 89.90      A    C  
ATOM    313  NH1 ARG A  42     -12.665   4.189   2.926  1.00 77.67      A    N1+
ATOM    314  NH2 ARG A  42     -10.664   3.261   2.999  1.00 83.46      A    N  
ATOM    315  N   THR A  43     -14.940   8.450   4.984  1.00 95.14      A    N  
ATOM    316  CA  THR A  43     -15.028   9.220   3.736  1.00 94.96      A    C  
ATOM    317  C   THR A  43     -14.674  10.689   3.970  1.00 94.99      A    C  
ATOM    318  O   THR A  43     -13.805  11.210   3.278  1.00 92.95      A    O  
ATOM    319  CB  THR A  43     -16.420   9.098   3.108  1.00 94.08      A    C  
ATOM    320  CG2 THR A  43     -16.571   9.933   1.839  1.00 84.77      A    C  
ATOM    321  OG1 THR A  43     -16.673   7.758   2.753  1.00 84.53      A    O  
ATOM    322  N   ALA A  44     -15.258  11.337   4.969  1.00 95.23      A    N  
ATOM    323  CA  ALA A  44     -14.947  12.731   5.281  1.00 94.88      A    C  
ATOM    324  C   ALA A  44     -13.462  12.927   5.644  1.00 95.05      A    C  
ATOM    325  O   ALA A  44     -12.827  13.850   5.141  1.00 92.86      A    O  
ATOM    326  CB  ALA A  44     -15.866  13.209   6.406  1.00 94.13      A    C  
ATOM    327  N   TRP A  45     -12.891  12.021   6.446  1.00 95.45      A    N  
ATOM    328  CA  TRP A  45     -11.481  12.039   6.839  1.00 95.28      A    C  
ATOM    329  C   TRP A  45     -10.520  11.917   5.644  1.00 95.26      A    C  
ATOM    330  O   TRP A  45      -9.538  12.651   5.569  1.00 93.10      A    O  
ATOM    331  CB  TRP A  45     -11.246  10.915   7.843  1.00 94.53      A    C  
ATOM    332  CG  TRP A  45      -9.819  10.625   8.171  1.00 95.00      A    C  
ATOM    333  CD1 TRP A  45      -8.961  11.479   8.769  1.00 92.03      A    C  
ATOM    334  CD2 TRP A  45      -9.076   9.397   7.922  1.00 94.14      A    C  
ATOM    335  CE2 TRP A  45      -7.763   9.577   8.419  1.00 93.56      A    C  
ATOM    336  CE3 TRP A  45      -9.407   8.149   7.349  1.00 92.25      A    C  
ATOM    337  NE1 TRP A  45      -7.724  10.856   8.917  1.00 91.90      A    N  
ATOM    338  CZ2 TRP A  45      -6.792   8.550   8.355  1.00 92.26      A    C  
ATOM    339  CZ3 TRP A  45      -8.439   7.135   7.291  1.00 89.42      A    C  
ATOM    340  CH2 TRP A  45      -7.149   7.331   7.782  1.00 90.32      A    C  
ATOM    341  N   LEU A  46     -10.812  11.046   4.681  1.00 95.14      A    N  
ATOM    342  CA  LEU A  46      -9.981  10.869   3.488  1.00 94.64      A    C  
ATOM    343  C   LEU A  46     -10.093  12.037   2.506  1.00 94.27      A    C  
ATOM    344  O   LEU A  46      -9.105  12.431   1.902  1.00 91.00      A    O  
ATOM    345  CB  LEU A  46     -10.386   9.563   2.776  1.00 93.66      A    C  
ATOM    346  CG  LEU A  46     -10.027   8.276   3.543  1.00 92.80      A    C  
ATOM    347  CD1 LEU A  46     -10.639   7.080   2.809  1.00 88.91      A    C  
ATOM    348  CD2 LEU A  46      -8.523   8.062   3.639  1.00 88.00      A    C  
ATOM    349  N   TRP A  47     -11.288  12.574   2.336  1.00 95.23      A    N  
ATOM    350  CA  TRP A  47     -11.572  13.580   1.310  1.00 94.76      A    C  
ATOM    351  C   TRP A  47     -11.353  15.022   1.773  1.00 94.42      A    C  
ATOM    352  O   TRP A  47     -11.175  15.887   0.921  1.00 91.09      A    O  
ATOM    353  CB  TRP A  47     -12.981  13.362   0.773  1.00 94.10      A    C  
ATOM    354  CG  TRP A  47     -13.145  12.191  -0.153  1.00 94.45      A    C  
ATOM    355  CD1 TRP A  47     -13.366  10.907   0.210  1.00 90.67      A    C  
ATOM    356  CD2 TRP A  47     -13.107  12.194  -1.617  1.00 92.76      A    C  
ATOM    357  CE2 TRP A  47     -13.329  10.864  -2.056  1.00 92.33      A    C  
ATOM    358  CE3 TRP A  47     -12.919  13.198  -2.583  1.00 91.03      A    C  
ATOM    359  NE1 TRP A  47     -13.477  10.106  -0.921  1.00 90.84      A    N  
ATOM    360  CZ2 TRP A  47     -13.367  10.525  -3.438  1.00 91.22      A    C  
ATOM    361  CZ3 TRP A  47     -12.957  12.864  -3.951  1.00 87.49      A    C  
ATOM    362  CH2 TRP A  47     -13.173  11.548  -4.369  1.00 88.86      A    C  
ATOM    363  N   SER A  48     -11.343  15.305   3.074  1.00 94.33      A    N  
ATOM    364  CA  SER A  48     -11.147  16.665   3.592  1.00 93.62      A    C  
ATOM    365  C   SER A  48      -9.792  17.249   3.189  1.00 93.30      A    C  
ATOM    366  O   SER A  48      -9.745  18.336   2.628  1.00 89.98      A    O  
ATOM    367  CB  SER A  48     -11.291  16.701   5.119  1.00 92.28      A    C  
ATOM    368  OG  SER A  48     -10.320  15.898   5.747  1.00 78.34      A    O  
ATOM    369  N   SER A  49      -8.703  16.491   3.358  1.00 92.32      A    N  
ATOM    370  CA  SER A  49      -7.359  16.927   2.966  1.00 91.65      A    C  
ATOM    371  C   SER A  49      -7.209  17.128   1.464  1.00 91.88      A    C  
ATOM    372  O   SER A  49      -6.470  17.998   1.015  1.00 87.39      A    O  
ATOM    373  CB  SER A  49      -6.319  15.924   3.477  1.00 89.62      A    C  
ATOM    374  OG  SER A  49      -6.540  14.623   2.957  1.00 82.17      A    O  
ATOM    375  N   GLU A  50      -7.936  16.359   0.653  1.00 92.08      A    N  
ATOM    376  CA  GLU A  50      -7.972  16.544  -0.801  1.00 90.91      A    C  
ATOM    377  C   GLU A  50      -8.726  17.829  -1.190  1.00 91.31      A    C  
ATOM    378  O   GLU A  50      -8.380  18.471  -2.178  1.00 87.74      A    O  
ATOM    379  CB  GLU A  50      -8.657  15.344  -1.475  1.00 89.89      A    C  
ATOM    380  CG  GLU A  50      -8.046  13.970  -1.146  1.00 87.03      A    C  
ATOM    381  CD  GLU A  50      -6.600  13.782  -1.631  1.00 85.81      A    C  
ATOM    382  OE1 GLU A  50      -5.795  13.162  -0.906  1.00 78.10      A    O  
ATOM    383  OE2 GLU A  50      -6.292  14.194  -2.758  1.00 78.14      A    O1-
ATOM    384  N   ALA A  51      -9.744  18.207  -0.419  1.00 92.02      A    N  
ATOM    385  CA  ALA A  51     -10.501  19.434  -0.629  1.00 91.75      A    C  
ATOM    386  C   ALA A  51      -9.720  20.681  -0.194  1.00 91.74      A    C  
ATOM    387  O   ALA A  51      -9.820  21.706  -0.874  1.00 88.37      A    O  
ATOM    388  CB  ALA A  51     -11.842  19.328   0.108  1.00 90.76      A    C  
ATOM    389  N   ASP A  52      -8.920  20.586   0.872  1.00 91.40      A    N  
ATOM    390  CA  ASP A  52      -8.079  21.682   1.361  1.00 90.07      A    C  
ATOM    391  C   ASP A  52      -7.063  22.124   0.294  1.00 90.07      A    C  
ATOM    392  O   ASP A  52      -6.891  23.317   0.048  1.00 85.99      A    O  
ATOM    393  CB  ASP A  52      -7.318  21.249   2.624  1.00 88.03      A    C  
ATOM    394  CG  ASP A  52      -8.190  21.040   3.868  1.00 81.38      A    C  
ATOM    395  OD1 ASP A  52      -9.338  21.551   3.885  1.00 74.34      A    O  
ATOM    396  OD2 ASP A  52      -7.673  20.392   4.799  1.00 74.95      A    O1-
ATOM    397  N   GLU A  53      -6.448  21.167  -0.397  1.00 89.80      A    N  
ATOM    398  CA  GLU A  53      -5.519  21.441  -1.504  1.00 88.92      A    C  
ATOM    399  C   GLU A  53      -6.216  21.589  -2.870  1.00 88.76      A    C  
ATOM    400  O   GLU A  53      -5.573  21.903  -3.876  1.00 83.13      A    O  
ATOM    401  CB  GLU A  53      -4.428  20.362  -1.543  1.00 87.16      A    C  
ATOM    402  CG  GLU A  53      -3.551  20.321  -0.274  1.00 81.14      A    C  
ATOM    403  CD  GLU A  53      -2.752  21.616  -0.004  1.00 78.54      A    C  
ATOM    404  OE1 GLU A  53      -2.192  21.766   1.103  1.00 70.10      A    O  
ATOM    405  OE2 GLU A  53      -2.626  22.473  -0.905  1.00 70.20      A    O1-
ATOM    406  N   GLY A  54      -7.520  21.358  -2.932  1.00 87.61      A    N  
ATOM    407  CA  GLY A  54      -8.281  21.403  -4.182  1.00 87.66      A    C  
ATOM    408  C   GLY A  54      -7.802  20.385  -5.221  1.00 89.12      A    C  
ATOM    409  O   GLY A  54      -7.874  20.644  -6.429  1.00 83.52      A    O  
ATOM    410  N   ARG A  55      -7.297  19.235  -4.793  1.00 88.49      A    N  
ATOM    411  CA  ARG A  55      -6.649  18.236  -5.652  1.00 88.13      A    C  
ATOM    412  C   ARG A  55      -7.618  17.734  -6.714  1.00 88.25      A    C  
ATOM    413  O   ARG A  55      -8.697  17.235  -6.398  1.00 85.56      A    O  
ATOM    414  CB  ARG A  55      -6.093  17.114  -4.776  1.00 86.00      A    C  
ATOM    415  CG  ARG A  55      -5.010  16.282  -5.488  1.00 81.65      A    C  
ATOM    416  CD  ARG A  55      -4.547  15.175  -4.545  1.00 81.97      A    C  
ATOM    417  NE  ARG A  55      -3.350  14.445  -5.029  1.00 81.72      A    N  
ATOM    418  CZ  ARG A  55      -2.831  13.387  -4.437  1.00 83.74      A    C  
ATOM    419  NH1 ARG A  55      -3.378  12.831  -3.405  1.00 77.42      A    N1+
ATOM    420  NH2 ARG A  55      -1.726  12.859  -4.850  1.00 77.11      A    N  
ATOM    421  N   ARG A  56      -7.260  17.882  -7.962  1.00 86.58      A    N  
ATOM    422  CA  ARG A  56      -8.106  17.559  -9.128  1.00 86.86      A    C  
ATOM    423  C   ARG A  56      -9.541  18.125  -9.059  1.00 87.36      A    C  
ATOM    424  O   ARG A  56     -10.481  17.524  -9.571  1.00 81.27      A    O  
ATOM    425  CB  ARG A  56      -8.072  16.044  -9.407  1.00 85.27      A    C  
ATOM    426  CG  ARG A  56      -6.645  15.509  -9.666  1.00 84.91      A    C  
ATOM    427  CD  ARG A  56      -6.651  14.044 -10.093  1.00 81.43      A    C  
ATOM    428  NE  ARG A  56      -7.346  13.849 -11.365  1.00 80.58      A    N  
ATOM    429  CZ  ARG A  56      -6.836  13.818 -12.592  1.00 79.30      A    C  
ATOM    430  NH1 ARG A  56      -5.569  13.850 -12.851  1.00 71.14      A    N1+
ATOM    431  NH2 ARG A  56      -7.633  13.761 -13.599  1.00 74.44      A    N  
ATOM    432  N   GLY A  57      -9.714  19.287  -8.450  1.00 87.50      A    N  
ATOM    433  CA  GLY A  57     -10.991  19.998  -8.366  1.00 87.24      A    C  
ATOM    434  C   GLY A  57     -11.948  19.500  -7.271  1.00 89.35      A    C  
ATOM    435  O   GLY A  57     -13.132  19.822  -7.326  1.00 84.02      A    O  
ATOM    436  N   VAL A  58     -11.458  18.754  -6.292  1.00 90.06      A    N  
ATOM    437  CA  VAL A  58     -12.258  18.372  -5.114  1.00 90.42      A    C  
ATOM    438  C   VAL A  58     -12.598  19.617  -4.297  1.00 90.72      A    C  
ATOM    439  O   VAL A  58     -11.768  20.489  -4.082  1.00 87.84      A    O  
ATOM    440  CB  VAL A  58     -11.533  17.321  -4.251  1.00 89.53      A    C  
ATOM    441  CG1 VAL A  58     -12.357  16.918  -3.019  1.00 83.55      A    C  
ATOM    442  CG2 VAL A  58     -11.290  16.039  -5.061  1.00 85.30      A    C  
ATOM    443  N   THR A  59     -13.850  19.690  -3.839  1.00 90.64      A    N  
ATOM    444  CA  THR A  59     -14.364  20.806  -3.032  1.00 90.29      A    C  
ATOM    445  C   THR A  59     -15.006  20.286  -1.749  1.00 90.98      A    C  
ATOM    446  O   THR A  59     -15.452  19.142  -1.691  1.00 87.87      A    O  
ATOM    447  CB  THR A  59     -15.382  21.653  -3.817  1.00 88.55      A    C  
ATOM    448  CG2 THR A  59     -14.816  22.227  -5.118  1.00 77.50      A    C  
ATOM    449  OG1 THR A  59     -16.521  20.895  -4.147  1.00 78.51      A    O  
ATOM    450  N   SER A  60     -15.133  21.144  -0.734  1.00 91.47      A    N  
ATOM    451  CA  SER A  60     -15.810  20.785   0.528  1.00 91.02      A    C  
ATOM    452  C   SER A  60     -17.269  20.363   0.332  1.00 91.85      A    C  
ATOM    453  O   SER A  60     -17.761  19.485   1.036  1.00 88.64      A    O  
ATOM    454  CB  SER A  60     -15.732  21.973   1.491  1.00 88.83      A    C  
ATOM    455  OG  SER A  60     -16.298  23.137   0.906  1.00 75.29      A    O  
ATOM    456  N   ALA A  61     -17.950  20.911  -0.665  1.00 91.60      A    N  
ATOM    457  CA  ALA A  61     -19.297  20.478  -1.037  1.00 91.48      A    C  
ATOM    458  C   ALA A  61     -19.297  19.028  -1.545  1.00 92.20      A    C  
ATOM    459  O   ALA A  61     -20.151  18.236  -1.146  1.00 89.66      A    O  
ATOM    460  CB  ALA A  61     -19.853  21.443  -2.092  1.00 90.26      A    C  
ATOM    461  N   MET A  62     -18.304  18.659  -2.353  1.00 92.59      A    N  
ATOM    462  CA  MET A  62     -18.151  17.296  -2.852  1.00 92.33      A    C  
ATOM    463  C   MET A  62     -17.873  16.297  -1.711  1.00 93.38      A    C  
ATOM    464  O   MET A  62     -18.449  15.222  -1.698  1.00 91.64      A    O  
ATOM    465  CB  MET A  62     -17.051  17.270  -3.913  1.00 90.57      A    C  
ATOM    466  CG  MET A  62     -17.006  15.953  -4.691  1.00 83.23      A    C  
ATOM    467  SD  MET A  62     -15.710  15.871  -5.966  1.00 78.82      A    S  
ATOM    468  CE  MET A  62     -16.258  17.149  -7.113  1.00 68.55      A    C  
ATOM    469  N   VAL A  63     -17.067  16.684  -0.713  1.00 93.21      A    N  
ATOM    470  CA  VAL A  63     -16.813  15.858   0.484  1.00 93.51      A    C  
ATOM    471  C   VAL A  63     -18.111  15.553   1.224  1.00 94.14      A    C  
ATOM    472  O   VAL A  63     -18.369  14.401   1.576  1.00 92.98      A    O  
ATOM    473  CB  VAL A  63     -15.827  16.549   1.448  1.00 92.78      A    C  
ATOM    474  CG1 VAL A  63     -15.540  15.689   2.685  1.00 88.91      A    C  
ATOM    475  CG2 VAL A  63     -14.488  16.846   0.777  1.00 89.67      A    C  
ATOM    476  N   LYS A  64     -18.959  16.561   1.418  1.00 93.64      A    N  
ATOM    477  CA  LYS A  64     -20.256  16.389   2.072  1.00 93.65      A    C  
ATOM    478  C   LYS A  64     -21.176  15.459   1.276  1.00 93.92      A    C  
ATOM    479  O   LYS A  64     -21.800  14.575   1.858  1.00 91.95      A    O  
ATOM    480  CB  LYS A  64     -20.899  17.765   2.305  1.00 92.52      A    C  
ATOM    481  CG  LYS A  64     -22.209  17.633   3.097  1.00 87.48      A    C  
ATOM    482  CD  LYS A  64     -22.867  18.998   3.324  1.00 84.16      A    C  
ATOM    483  CE  LYS A  64     -24.182  18.766   4.050  1.00 74.60      A    C  
ATOM    484  NZ  LYS A  64     -24.921  20.028   4.312  1.00 66.25      A    N1+
ATOM    485  N   ASP A  65     -21.233  15.640  -0.033  1.00 93.89      A    N  
ATOM    486  CA  ASP A  65     -22.068  14.827  -0.920  1.00 93.24      A    C  
ATOM    487  C   ASP A  65     -21.620  13.355  -0.950  1.00 93.82      A    C  
ATOM    488  O   ASP A  65     -22.458  12.457  -0.901  1.00 91.99      A    O  
ATOM    489  CB  ASP A  65     -22.059  15.425  -2.327  1.00 91.97      A    C  
ATOM    490  CG  ASP A  65     -22.909  16.692  -2.476  1.00 87.88      A    C  
ATOM    491  OD1 ASP A  65     -23.780  16.940  -1.612  1.00 81.80      A    O  
ATOM    492  OD2 ASP A  65     -22.736  17.378  -3.512  1.00 82.60      A    O1-
ATOM    493  N   LEU A  66     -20.306  13.101  -0.959  1.00 94.15      A    N  
ATOM    494  CA  LEU A  66     -19.732  11.760  -0.890  1.00 94.14      A    C  
ATOM    495  C   LEU A  66     -19.991  11.096   0.464  1.00 94.69      A    C  
ATOM    496  O   LEU A  66     -20.431   9.941   0.511  1.00 93.20      A    O  
ATOM    497  CB  LEU A  66     -18.220  11.839  -1.167  1.00 93.36      A    C  
ATOM    498  CG  LEU A  66     -17.871  12.126  -2.641  1.00 92.40      A    C  
ATOM    499  CD1 LEU A  66     -16.410  12.546  -2.738  1.00 88.72      A    C  
ATOM    500  CD2 LEU A  66     -18.071  10.898  -3.524  1.00 87.90      A    C  
ATOM    501  N   ALA A  67     -19.802  11.816   1.566  1.00 94.69      A    N  
ATOM    502  CA  ALA A  67     -20.070  11.303   2.907  1.00 94.42      A    C  
ATOM    503  C   ALA A  67     -21.553  10.937   3.088  1.00 94.89      A    C  
ATOM    504  O   ALA A  67     -21.875   9.902   3.687  1.00 92.90      A    O  
ATOM    505  CB  ALA A  67     -19.613  12.348   3.926  1.00 94.00      A    C  
ATOM    506  N   HIS A  68     -22.459  11.738   2.541  1.00 94.83      A    N  
ATOM    507  CA  HIS A  68     -23.894  11.459   2.569  1.00 94.83      A    C  
ATOM    508  C   HIS A  68     -24.259  10.248   1.702  1.00 95.16      A    C  
ATOM    509  O   HIS A  68     -24.974   9.354   2.162  1.00 92.81      A    O  
ATOM    510  CB  HIS A  68     -24.658  12.715   2.132  1.00 93.53      A    C  
ATOM    511  CG  HIS A  68     -26.145  12.687   2.354  1.00 93.51      A    C  
ATOM    512  CD2 HIS A  68     -26.919  11.675   2.862  1.00 84.41      A    C  
ATOM    513  ND1 HIS A  68     -27.001  13.759   2.094  1.00 81.72      A    N  
ATOM    514  CE1 HIS A  68     -28.225  13.377   2.423  1.00 85.94      A    C  
ATOM    515  NE2 HIS A  68     -28.213  12.126   2.893  1.00 88.14      A    N  
ATOM    516  N   ALA A  69     -23.711  10.146   0.500  1.00 94.56      A    N  
ATOM    517  CA  ALA A  69     -23.918   9.000  -0.378  1.00 94.32      A    C  
ATOM    518  C   ALA A  69     -23.436   7.692   0.259  1.00 94.61      A    C  
ATOM    519  O   ALA A  69     -24.163   6.692   0.257  1.00 92.45      A    O  
ATOM    520  CB  ALA A  69     -23.199   9.280  -1.708  1.00 93.38      A    C  
ATOM    521  N   GLN A  70     -22.256   7.701   0.893  1.00 94.97      A    N  
ATOM    522  CA  GLN A  70     -21.705   6.535   1.575  1.00 94.53      A    C  
ATOM    523  C   GLN A  70     -22.573   6.101   2.762  1.00 94.72      A    C  
ATOM    524  O   GLN A  70     -22.851   4.910   2.922  1.00 92.99      A    O  
ATOM    525  CB  GLN A  70     -20.260   6.857   2.009  1.00 93.71      A    C  
ATOM    526  CG  GLN A  70     -19.521   5.645   2.599  1.00 89.44      A    C  
ATOM    527  CD  GLN A  70     -19.308   4.496   1.613  1.00 87.50      A    C  
ATOM    528  NE2 GLN A  70     -19.011   3.323   2.092  1.00 76.55      A    N  
ATOM    529  OE1 GLN A  70     -19.394   4.622   0.400  1.00 79.71      A    O  
ATOM    530  N   ALA A  71     -23.067   7.048   3.565  1.00 95.16      A    N  
ATOM    531  CA  ALA A  71     -23.986   6.754   4.659  1.00 94.85      A    C  
ATOM    532  C   ALA A  71     -25.291   6.117   4.148  1.00 95.24      A    C  
ATOM    533  O   ALA A  71     -25.728   5.104   4.687  1.00 93.26      A    O  
ATOM    534  CB  ALA A  71     -24.257   8.043   5.439  1.00 94.08      A    C  
ATOM    535  N   ALA A  72     -25.863   6.651   3.076  1.00 94.90      A    N  
ATOM    536  CA  ALA A  72     -27.096   6.138   2.486  1.00 94.00      A    C  
ATOM    537  C   ALA A  72     -26.960   4.692   1.992  1.00 94.48      A    C  
ATOM    538  O   ALA A  72     -27.853   3.873   2.232  1.00 92.33      A    O  
ATOM    539  CB  ALA A  72     -27.521   7.071   1.354  1.00 92.82      A    C  
ATOM    540  N   VAL A  73     -25.841   4.338   1.372  1.00 94.96      A    N  
ATOM    541  CA  VAL A  73     -25.589   2.966   0.897  1.00 94.46      A    C  
ATOM    542  C   VAL A  73     -25.534   1.967   2.054  1.00 94.34      A    C  
ATOM    543  O   VAL A  73     -26.102   0.875   1.950  1.00 91.91      A    O  
ATOM    544  CB  VAL A  73     -24.304   2.916   0.051  1.00 92.99      A    C  
ATOM    545  CG1 VAL A  73     -23.841   1.493  -0.272  1.00 85.22      A    C  
ATOM    546  CG2 VAL A  73     -24.557   3.617  -1.289  1.00 84.01      A    C  
ATOM    547  N   VAL A  74     -24.915   2.330   3.180  1.00 94.66      A    N  
ATOM    548  CA  VAL A  74     -24.841   1.445   4.350  1.00 94.12      A    C  
ATOM    549  C   VAL A  74     -26.203   1.305   5.042  1.00 94.01      A    C  
ATOM    550  O   VAL A  74     -26.529   0.230   5.550  1.00 91.86      A    O  
ATOM    551  CB  VAL A  74     -23.762   1.931   5.334  1.00 93.39      A    C  
ATOM    552  CG1 VAL A  74     -23.656   1.017   6.561  1.00 89.54      A    C  
ATOM    553  CG2 VAL A  74     -22.378   1.945   4.675  1.00 89.95      A    C  
ATOM    554  N   LEU A  75     -27.029   2.345   5.030  1.00 94.44      A    N  
ATOM    555  CA  LEU A  75     -28.360   2.359   5.656  1.00 93.67      A    C  
ATOM    556  C   LEU A  75     -29.448   1.688   4.809  1.00 93.24      A    C  
ATOM    557  O   LEU A  75     -30.501   1.327   5.345  1.00 90.65      A    O  
ATOM    558  CB  LEU A  75     -28.739   3.809   5.979  1.00 92.87      A    C  
ATOM    559  CG  LEU A  75     -27.898   4.441   7.110  1.00 92.48      A    C  
ATOM    560  CD1 LEU A  75     -28.150   5.947   7.148  1.00 89.07      A    C  
ATOM    561  CD2 LEU A  75     -28.252   3.841   8.468  1.00 88.77      A    C  
ATOM    562  N   ALA A  76     -29.221   1.476   3.519  1.00 93.22      A    N  
ATOM    563  CA  ALA A  76     -30.209   0.916   2.597  1.00 92.13      A    C  
ATOM    564  C   ALA A  76     -30.898  -0.386   3.062  1.00 91.77      A    C  
ATOM    565  O   ALA A  76     -32.110  -0.504   2.841  1.00 87.89      A    O  
ATOM    566  CB  ALA A  76     -29.565   0.756   1.221  1.00 90.89      A    C  
ATOM    567  N   PRO A  77     -30.242  -1.354   3.737  1.00 91.63      A    N  
ATOM    568  CA  PRO A  77     -30.903  -2.593   4.166  1.00 89.87      A    C  
ATOM    569  C   PRO A  77     -32.076  -2.398   5.130  1.00 89.06      A    C  
ATOM    570  O   PRO A  77     -33.034  -3.167   5.075  1.00 83.95      A    O  
ATOM    571  CB  PRO A  77     -29.800  -3.442   4.804  1.00 88.51      A    C  
ATOM    572  CG  PRO A  77     -28.527  -2.949   4.115  1.00 87.47      A    C  
ATOM    573  CD  PRO A  77     -28.805  -1.467   3.945  1.00 90.54      A    C  
ATOM    574  N   VAL A  78     -32.046  -1.363   5.991  1.00 90.30      A    N  
ATOM    575  CA  VAL A  78     -33.134  -1.070   6.944  1.00 89.03      A    C  
ATOM    576  C   VAL A  78     -34.115  -0.010   6.445  1.00 88.13      A    C  
ATOM    577  O   VAL A  78     -35.174   0.169   7.048  1.00 83.48      A    O  
ATOM    578  CB  VAL A  78     -32.631  -0.683   8.340  1.00 88.27      A    C  
ATOM    579  CG1 VAL A  78     -32.059  -1.912   9.044  1.00 81.65      A    C  
ATOM    580  CG2 VAL A  78     -31.598   0.445   8.325  1.00 83.12      A    C  
ATOM    581  N   ALA A  79     -33.791   0.667   5.354  1.00 88.57      A    N  
ATOM    582  CA  ALA A  79     -34.685   1.664   4.791  1.00 87.45      A    C  
ATOM    583  C   ALA A  79     -35.906   0.996   4.124  1.00 87.19      A    C  
ATOM    584  O   ALA A  79     -35.761  -0.028   3.445  1.00 83.52      A    O  
ATOM    585  CB  ALA A  79     -33.901   2.549   3.821  1.00 86.41      A    C  
ATOM    586  N   PRO A  80     -37.128   1.564   4.267  1.00 85.26      A    N  
ATOM    587  CA  PRO A  80     -38.276   1.109   3.499  1.00 82.91      A    C  
ATOM    588  C   PRO A  80     -38.105   1.467   2.019  1.00 81.88      A    C  
ATOM    589  O   PRO A  80     -37.587   2.530   1.682  1.00 75.41      A    O  
ATOM    590  CB  PRO A  80     -39.486   1.793   4.137  1.00 80.51      A    C  
ATOM    591  CG  PRO A  80     -38.902   3.077   4.710  1.00 78.94      A    C  
ATOM    592  CD  PRO A  80     -37.475   2.704   5.096  1.00 82.74      A    C  
ATOM    593  N   GLY A  81     -38.543   0.575   1.137  1.00 74.57      A    N  
ATOM    594  CA  GLY A  81     -38.391   0.779  -0.309  1.00 72.05      A    C  
ATOM    595  C   GLY A  81     -39.702   0.920  -1.068  1.00 72.34      A    C  
ATOM    596  O   GLY A  81     -39.730   1.507  -2.144  1.00 66.03      A    O  
ATOM    597  N   GLU A  82     -40.789   0.398  -0.519  1.00 73.65      A    N  
ATOM    598  CA  GLU A  82     -42.071   0.400  -1.211  1.00 70.71      A    C  
ATOM    599  C   GLU A  82     -42.897   1.666  -0.923  1.00 70.15      A    C  
ATOM    600  O   GLU A  82     -42.699   2.343   0.089  1.00 62.50      A    O  
ATOM    601  CB  GLU A  82     -42.865  -0.877  -0.876  1.00 65.95      A    C  
ATOM    602  CG  GLU A  82     -42.158  -2.178  -1.309  1.00 61.93      A    C  
ATOM    603  CD  GLU A  82     -41.805  -2.186  -2.810  1.00 58.73      A    C  
ATOM    604  OE1 GLU A  82     -40.650  -2.513  -3.145  1.00 53.51      A    O  
ATOM    605  OE2 GLU A  82     -42.661  -1.835  -3.637  1.00 53.14      A    O1-
ATOM    606  N   PHE A  83     -43.860   1.940  -1.791  1.00 71.37      A    N  
ATOM    607  CA  PHE A  83     -44.808   3.059  -1.724  1.00 70.15      A    C  
ATOM    608  C   PHE A  83     -44.160   4.433  -1.935  1.00 72.32      A    C  
ATOM    609  O   PHE A  83     -43.083   4.546  -2.522  1.00 66.87      A    O  
ATOM    610  CB  PHE A  83     -45.668   2.951  -0.448  1.00 63.85      A    C  
ATOM    611  CG  PHE A  83     -46.168   1.558  -0.145  1.00 59.56      A    C  
ATOM    612  CD1 PHE A  83     -47.152   0.973  -0.963  1.00 54.95      A    C  
ATOM    613  CD2 PHE A  83     -45.639   0.824   0.924  1.00 53.30      A    C  
ATOM    614  CE1 PHE A  83     -47.599  -0.323  -0.714  1.00 47.83      A    C  
ATOM    615  CE2 PHE A  83     -46.089  -0.472   1.192  1.00 49.32      A    C  
ATOM    616  CZ  PHE A  83     -47.070  -1.053   0.372  1.00 47.94      A    C  
ATOM    617  N   ILE A  84     -44.851   5.493  -1.503  1.00 67.15      A    N  
ATOM    618  CA  ILE A  84     -44.479   6.884  -1.754  1.00 66.57      A    C  
ATOM    619  C   ILE A  84     -43.112   7.231  -1.163  1.00 68.28      A    C  
ATOM    620  O   ILE A  84     -42.810   6.932  -0.005  1.00 62.38      A    O  
ATOM    621  CB  ILE A  84     -45.599   7.837  -1.279  1.00 61.80      A    C  
ATOM    622  CG1 ILE A  84     -45.377   9.268  -1.793  1.00 58.27      A    C  
ATOM    623  CG2 ILE A  84     -45.749   7.827   0.257  1.00 57.05      A    C  
ATOM    624  CD1 ILE A  84     -46.578  10.192  -1.577  1.00 51.85      A    C  
ATOM    625  N   GLN A  85     -42.286   7.906  -1.968  1.00 72.92      A    N  
ATOM    626  CA  GLN A  85     -41.016   8.496  -1.566  1.00 71.61      A    C  
ATOM    627  C   GLN A  85     -40.624   9.645  -2.506  1.00 73.37      A    C  
ATOM    628  O   GLN A  85     -41.176   9.786  -3.604  1.00 66.26      A    O  
ATOM    629  CB  GLN A  85     -39.918   7.421  -1.508  1.00 66.28      A    C  
ATOM    630  CG  GLN A  85     -39.604   6.756  -2.852  1.00 64.57      A    C  
ATOM    631  CD  GLN A  85     -38.478   5.728  -2.698  1.00 61.96      A    C  
ATOM    632  NE2 GLN A  85     -38.753   4.467  -2.866  1.00 57.24      A    N  
ATOM    633  OE1 GLN A  85     -37.351   6.063  -2.393  1.00 57.07      A    O  
ATOM    634  N   GLY A  86     -39.653  10.456  -2.084  1.00 69.02      A    N  
ATOM    635  CA  GLY A  86     -39.046  11.450  -2.956  1.00 67.92      A    C  
ATOM    636  C   GLY A  86     -38.193  10.778  -4.036  1.00 70.79      A    C  
ATOM    637  O   GLY A  86     -37.315   9.981  -3.731  1.00 65.57      A    O  
ATOM    638  N   VAL A  87     -38.448  11.115  -5.297  1.00 71.92      A    N  
ATOM    639  CA  VAL A  87     -37.713  10.552  -6.442  1.00 70.06      A    C  
ATOM    640  C   VAL A  87     -36.574  11.474  -6.876  1.00 72.45      A    C  
ATOM    641  O   VAL A  87     -35.517  11.009  -7.308  1.00 66.10      A    O  
ATOM    642  CB  VAL A  87     -38.679  10.273  -7.609  1.00 63.27      A    C  
ATOM    643  CG1 VAL A  87     -37.964   9.617  -8.792  1.00 56.89      A    C  
ATOM    644  CG2 VAL A  87     -39.827   9.346  -7.183  1.00 57.55      A    C  
ATOM    645  N   SER A  88     -36.751  12.784  -6.740  1.00 75.06      A    N  
ATOM    646  CA  SER A  88     -35.775  13.783  -7.158  1.00 75.56      A    C  
ATOM    647  C   SER A  88     -34.590  13.844  -6.190  1.00 77.62      A    C  
ATOM    648  O   SER A  88     -34.764  14.133  -5.007  1.00 74.22      A    O  
ATOM    649  CB  SER A  88     -36.438  15.159  -7.279  1.00 70.88      A    C  
ATOM    650  OG  SER A  88     -35.523  16.084  -7.838  1.00 62.59      A    O  
ATOM    651  N   ILE A  89     -33.391  13.610  -6.710  1.00 80.95      A    N  
ATOM    652  CA  ILE A  89     -32.122  13.758  -5.988  1.00 81.88      A    C  
ATOM    653  C   ILE A  89     -31.217  14.692  -6.799  1.00 82.57      A    C  
ATOM    654  O   ILE A  89     -31.063  14.513  -7.998  1.00 77.99      A    O  
ATOM    655  CB  ILE A  89     -31.470  12.382  -5.725  1.00 79.17      A    C  
ATOM    656  CG1 ILE A  89     -32.387  11.545  -4.804  1.00 76.13      A    C  
ATOM    657  CG2 ILE A  89     -30.068  12.537  -5.118  1.00 72.72      A    C  
ATOM    658  CD1 ILE A  89     -31.874  10.136  -4.526  1.00 68.63      A    C  
ATOM    659  N   GLN A  90     -30.609  15.665  -6.123  1.00 83.65      A    N  
ATOM    660  CA  GLN A  90     -29.691  16.620  -6.737  1.00 83.03      A    C  
ATOM    661  C   GLN A  90     -28.214  16.226  -6.580  1.00 84.67      A    C  
ATOM    662  O   GLN A  90     -27.376  16.686  -7.335  1.00 79.13      A    O  
ATOM    663  CB  GLN A  90     -29.925  18.023  -6.157  1.00 79.09      A    C  
ATOM    664  CG  GLN A  90     -31.320  18.567  -6.518  1.00 71.99      A    C  
ATOM    665  CD  GLN A  90     -31.530  20.018  -6.070  1.00 63.99      A    C  
ATOM    666  NE2 GLN A  90     -32.616  20.634  -6.456  1.00 54.00      A    N  
ATOM    667  OE1 GLN A  90     -30.731  20.617  -5.382  1.00 56.05      A    O  
ATOM    668  N   ASN A  91     -27.904  15.361  -5.613  1.00 86.48      A    N  
ATOM    669  CA  ASN A  91     -26.543  14.893  -5.379  1.00 87.12      A    C  
ATOM    670  C   ASN A  91     -26.101  13.938  -6.504  1.00 89.10      A    C  
ATOM    671  O   ASN A  91     -26.459  12.764  -6.522  1.00 86.70      A    O  
ATOM    672  CB  ASN A  91     -26.479  14.270  -3.976  1.00 84.12      A    C  
ATOM    673  CG  ASN A  91     -25.100  13.763  -3.601  1.00 84.73      A    C  
ATOM    674  ND2 ASN A  91     -24.868  13.542  -2.329  1.00 77.63      A    N  
ATOM    675  OD1 ASN A  91     -24.240  13.538  -4.431  1.00 76.87      A    O  
ATOM    676  N   GLU A  92     -25.286  14.436  -7.439  1.00 88.07      A    N  
ATOM    677  CA  GLU A  92     -24.765  13.634  -8.548  1.00 87.83      A    C  
ATOM    678  C   GLU A  92     -23.887  12.474  -8.074  1.00 89.51      A    C  
ATOM    679  O   GLU A  92     -23.951  11.396  -8.659  1.00 86.49      A    O  
ATOM    680  CB  GLU A  92     -23.935  14.501  -9.501  1.00 85.90      A    C  
ATOM    681  CG  GLU A  92     -24.796  15.486 -10.295  1.00 75.97      A    C  
ATOM    682  CD  GLU A  92     -24.001  16.183 -11.414  1.00 67.12      A    C  
ATOM    683  OE1 GLU A  92     -24.668  16.738 -12.317  1.00 57.87      A    O  
ATOM    684  OE2 GLU A  92     -22.753  16.142 -11.369  1.00 59.05      A    O1-
ATOM    685  N   ARG A  93     -23.128  12.656  -6.985  1.00 90.25      A    N  
ATOM    686  CA  ARG A  93     -22.265  11.605  -6.433  1.00 90.56      A    C  
ATOM    687  C   ARG A  93     -23.091  10.415  -5.964  1.00 91.50      A    C  
ATOM    688  O   ARG A  93     -22.739   9.273  -6.236  1.00 89.45      A    O  
ATOM    689  CB  ARG A  93     -21.416  12.148  -5.272  1.00 89.47      A    C  
ATOM    690  CG  ARG A  93     -20.565  13.396  -5.556  1.00 87.06      A    C  
ATOM    691  CD  ARG A  93     -19.568  13.219  -6.705  1.00 83.92      A    C  
ATOM    692  NE  ARG A  93     -20.058  13.845  -7.938  1.00 79.55      A    N  
ATOM    693  CZ  ARG A  93     -19.477  13.755  -9.131  1.00 76.17      A    C  
ATOM    694  NH1 ARG A  93     -18.364  13.124  -9.307  1.00 67.38      A    N1+
ATOM    695  NH2 ARG A  93     -20.024  14.303 -10.171  1.00 71.15      A    N  
ATOM    696  N   PHE A  94     -24.241  10.669  -5.323  1.00 91.97      A    N  
ATOM    697  CA  PHE A  94     -25.160   9.605  -4.951  1.00 91.83      A    C  
ATOM    698  C   PHE A  94     -25.804   8.936  -6.173  1.00 92.41      A    C  
ATOM    699  O   PHE A  94     -25.946   7.715  -6.192  1.00 91.20      A    O  
ATOM    700  CB  PHE A  94     -26.244  10.139  -4.012  1.00 90.99      A    C  
ATOM    701  CG  PHE A  94     -27.256   9.083  -3.650  1.00 91.90      A    C  
ATOM    702  CD1 PHE A  94     -28.519   9.061  -4.263  1.00 89.08      A    C  
ATOM    703  CD2 PHE A  94     -26.907   8.058  -2.756  1.00 89.68      A    C  
ATOM    704  CE1 PHE A  94     -29.428   8.026  -3.979  1.00 88.35      A    C  
ATOM    705  CE2 PHE A  94     -27.807   7.028  -2.468  1.00 88.58      A    C  
ATOM    706  CZ  PHE A  94     -29.066   7.008  -3.082  1.00 89.16      A    C  
ATOM    707  N   ILE A  95     -26.157   9.696  -7.197  1.00 90.61      A    N  
ATOM    708  CA  ILE A  95     -26.714   9.138  -8.439  1.00 89.87      A    C  
ATOM    709  C   ILE A  95     -25.707   8.200  -9.112  1.00 90.38      A    C  
ATOM    710  O   ILE A  95     -26.081   7.129  -9.593  1.00 87.95      A    O  
ATOM    711  CB  ILE A  95     -27.173  10.258  -9.389  1.00 88.78      A    C  
ATOM    712  CG1 ILE A  95     -28.370  11.022  -8.777  1.00 85.81      A    C  
ATOM    713  CG2 ILE A  95     -27.566   9.709 -10.768  1.00 85.18      A    C  
ATOM    714  CD1 ILE A  95     -28.727  12.319  -9.514  1.00 77.77      A    C  
ATOM    715  N   GLU A  96     -24.421   8.560  -9.106  1.00 92.18      A    N  
ATOM    716  CA  GLU A  96     -23.339   7.725  -9.610  1.00 91.44      A    C  
ATOM    717  C   GLU A  96     -23.142   6.470  -8.757  1.00 91.99      A    C  
ATOM    718  O   GLU A  96     -23.163   5.369  -9.299  1.00 90.54      A    O  
ATOM    719  CB  GLU A  96     -22.041   8.542  -9.671  1.00 90.86      A    C  
ATOM    720  CG  GLU A  96     -22.070   9.558 -10.812  1.00 87.42      A    C  
ATOM    721  CD  GLU A  96     -20.915  10.560 -10.752  1.00 84.08      A    C  
ATOM    722  OE1 GLU A  96     -20.951  11.544 -11.517  1.00 76.57      A    O  
ATOM    723  OE2 GLU A  96     -19.997  10.376  -9.931  1.00 77.62      A    O1-
ATOM    724  N   LEU A  97     -23.061   6.616  -7.436  1.00 91.68      A    N  
ATOM    725  CA  LEU A  97     -22.902   5.481  -6.519  1.00 91.05      A    C  
ATOM    726  C   LEU A  97     -24.093   4.517  -6.585  1.00 91.51      A    C  
ATOM    727  O   LEU A  97     -23.909   3.303  -6.605  1.00 90.03      A    O  
ATOM    728  CB  LEU A  97     -22.665   6.027  -5.105  1.00 90.86      A    C  
ATOM    729  CG  LEU A  97     -22.339   4.943  -4.064  1.00 90.32      A    C  
ATOM    730  CD1 LEU A  97     -21.116   4.106  -4.428  1.00 85.92      A    C  
ATOM    731  CD2 LEU A  97     -22.055   5.608  -2.720  1.00 86.31      A    C  
ATOM    732  N   ARG A  98     -25.311   5.030  -6.707  1.00 91.28      A    N  
ATOM    733  CA  ARG A  98     -26.500   4.215  -6.972  1.00 89.86      A    C  
ATOM    734  C   ARG A  98     -26.387   3.483  -8.314  1.00 89.85      A    C  
ATOM    735  O   ARG A  98     -26.786   2.327  -8.395  1.00 87.26      A    O  
ATOM    736  CB  ARG A  98     -27.754   5.105  -6.912  1.00 87.70      A    C  
ATOM    737  CG  ARG A  98     -29.049   4.295  -7.036  1.00 85.22      A    C  
ATOM    738  CD  ARG A  98     -30.291   5.192  -6.947  1.00 85.14      A    C  
ATOM    739  NE  ARG A  98     -30.386   6.098  -8.094  1.00 82.11      A    N  
ATOM    740  CZ  ARG A  98     -31.256   7.088  -8.247  1.00 83.35      A    C  
ATOM    741  NH1 ARG A  98     -32.159   7.347  -7.349  1.00 73.66      A    N1+
ATOM    742  NH2 ARG A  98     -31.229   7.830  -9.324  1.00 76.63      A    N  
ATOM    743  N   GLY A  99     -25.816   4.116  -9.315  1.00 91.32      A    N  
ATOM    744  CA  GLY A  99     -25.485   3.488 -10.595  1.00 90.52      A    C  
ATOM    745  C   GLY A  99     -24.497   2.335 -10.438  1.00 91.39      A    C  
ATOM    746  O   GLY A  99     -24.733   1.275 -11.015  1.00 89.13      A    O  
ATOM    747  N   VAL A 100     -23.467   2.489  -9.615  1.00 92.49      A    N  
ATOM    748  CA  VAL A 100     -22.516   1.412  -9.275  1.00 91.81      A    C  
ATOM    749  C   VAL A 100     -23.235   0.243  -8.607  1.00 91.61      A    C  
ATOM    750  O   VAL A 100     -23.104  -0.891  -9.055  1.00 89.86      A    O  
ATOM    751  CB  VAL A 100     -21.371   1.921  -8.372  1.00 91.68      A    C  
ATOM    752  CG1 VAL A 100     -20.431   0.797  -7.942  1.00 87.68      A    C  
ATOM    753  CG2 VAL A 100     -20.521   2.981  -9.073  1.00 88.67      A    C  
ATOM    754  N   MET A 101     -24.059   0.509  -7.595  1.00 91.51      A    N  
ATOM    755  CA  MET A 101     -24.798  -0.525  -6.864  1.00 90.20      A    C  
ATOM    756  C   MET A 101     -25.792  -1.278  -7.755  1.00 89.96      A    C  
ATOM    757  O   MET A 101     -25.988  -2.478  -7.586  1.00 88.13      A    O  
ATOM    758  CB  MET A 101     -25.542   0.100  -5.677  1.00 90.31      A    C  
ATOM    759  CG  MET A 101     -24.598   0.637  -4.591  1.00 87.92      A    C  
ATOM    760  SD  MET A 101     -23.462  -0.569  -3.849  1.00 82.38      A    S  
ATOM    761  CE  MET A 101     -24.627  -1.691  -3.042  1.00 71.87      A    C  
ATOM    762  N   MET A 102     -26.399  -0.607  -8.708  1.00 90.36      A    N  
ATOM    763  CA  MET A 102     -27.287  -1.237  -9.686  1.00 89.08      A    C  
ATOM    764  C   MET A 102     -26.512  -1.981 -10.780  1.00 88.44      A    C  
ATOM    765  O   MET A 102     -26.899  -3.078 -11.166  1.00 85.19      A    O  
ATOM    766  CB  MET A 102     -28.201  -0.178 -10.308  1.00 88.14      A    C  
ATOM    767  CG  MET A 102     -29.246   0.349  -9.316  1.00 83.56      A    C  
ATOM    768  SD  MET A 102     -30.378  -0.904  -8.651  1.00 78.22      A    S  
ATOM    769  CE  MET A 102     -31.191  -1.450 -10.179  1.00 68.61      A    C  
ATOM    770  N   GLY A 103     -25.419  -1.417 -11.251  1.00 88.66      A    N  
ATOM    771  CA  GLY A 103     -24.540  -2.007 -12.248  1.00 87.24      A    C  
ATOM    772  C   GLY A 103     -23.860  -3.282 -11.761  1.00 88.11      A    C  
ATOM    773  O   GLY A 103     -23.706  -4.224 -12.535  1.00 85.56      A    O  
ATOM    774  N   SER A 104     -23.549  -3.370 -10.460  1.00 87.45      A    N  
ATOM    775  CA  SER A 104     -22.965  -4.573  -9.852  1.00 85.89      A    C  
ATOM    776  C   SER A 104     -23.890  -5.796  -9.885  1.00 85.24      A    C  
ATOM    777  O   SER A 104     -23.428  -6.927  -9.758  1.00 81.42      A    O  
ATOM    778  CB  SER A 104     -22.539  -4.286  -8.413  1.00 85.46      A    C  
ATOM    779  OG  SER A 104     -23.644  -4.109  -7.558  1.00 75.75      A    O  
ATOM    780  N   GLN A 105     -25.187  -5.593 -10.096  1.00 84.67      A    N  
ATOM    781  CA  GLN A 105     -26.170  -6.664 -10.286  1.00 82.74      A    C  
ATOM    782  C   GLN A 105     -26.265  -7.133 -11.747  1.00 82.41      A    C  
ATOM    783  O   GLN A 105     -26.975  -8.095 -12.041  1.00 78.35      A    O  
ATOM    784  CB  GLN A 105     -27.544  -6.224  -9.772  1.00 81.23      A    C  
ATOM    785  CG  GLN A 105     -27.517  -5.837  -8.289  1.00 79.91      A    C  
ATOM    786  CD  GLN A 105     -28.885  -5.444  -7.742  1.00 78.91      A    C  
ATOM    787  NE2 GLN A 105     -28.927  -4.946  -6.539  1.00 71.40      A    N  
ATOM    788  OE1 GLN A 105     -29.931  -5.577  -8.370  1.00 72.41      A    O  
ATOM    789  N   LEU A 106     -25.573  -6.470 -12.667  1.00 83.35      A    N  
ATOM    790  CA  LEU A 106     -25.524  -6.856 -14.067  1.00 82.37      A    C  
ATOM    791  C   LEU A 106     -24.343  -7.817 -14.290  1.00 82.24      A    C  
ATOM    792  O   LEU A 106     -23.193  -7.412 -14.114  1.00 78.86      A    O  
ATOM    793  CB  LEU A 106     -25.421  -5.614 -14.970  1.00 81.22      A    C  
ATOM    794  CG  LEU A 106     -26.635  -4.664 -14.881  1.00 78.56      A    C  
ATOM    795  CD1 LEU A 106     -26.365  -3.418 -15.716  1.00 74.34      A    C  
ATOM    796  CD2 LEU A 106     -27.915  -5.312 -15.396  1.00 74.31      A    C  
ATOM    797  N   PRO A 107     -24.589  -9.069 -14.702  1.00 82.29      A    N  
ATOM    798  CA  PRO A 107     -23.533 -10.048 -14.903  1.00 80.08      A    C  
ATOM    799  C   PRO A 107     -22.811  -9.805 -16.231  1.00 80.83      A    C  
ATOM    800  O   PRO A 107     -23.028 -10.508 -17.222  1.00 76.33      A    O  
ATOM    801  CB  PRO A 107     -24.244 -11.397 -14.802  1.00 76.89      A    C  
ATOM    802  CG  PRO A 107     -25.610 -11.105 -15.406  1.00 75.19      A    C  
ATOM    803  CD  PRO A 107     -25.888  -9.675 -14.940  1.00 77.53      A    C  
ATOM    804  N   ALA A 108     -21.970  -8.806 -16.282  1.00 79.79      A    N  
ATOM    805  CA  ALA A 108     -21.165  -8.483 -17.447  1.00 79.51      A    C  
ATOM    806  C   ALA A 108     -19.749  -8.056 -17.046  1.00 81.10      A    C  
ATOM    807  O   ALA A 108     -19.564  -7.270 -16.125  1.00 77.97      A    O  
ATOM    808  CB  ALA A 108     -21.873  -7.405 -18.269  1.00 76.13      A    C  
ATOM    809  N   PHE A 109     -18.753  -8.546 -17.778  1.00 80.35      A    N  
ATOM    810  CA  PHE A 109     -17.383  -8.056 -17.716  1.00 80.03      A    C  
ATOM    811  C   PHE A 109     -17.181  -7.015 -18.816  1.00 80.38      A    C  
ATOM    812  O   PHE A 109     -16.910  -7.335 -19.975  1.00 74.44      A    O  
ATOM    813  CB  PHE A 109     -16.396  -9.221 -17.796  1.00 77.16      A    C  
ATOM    814  CG  PHE A 109     -16.215 -10.048 -16.537  1.00 78.30      A    C  
ATOM    815  CD1 PHE A 109     -16.949  -9.821 -15.359  1.00 74.01      A    C  
ATOM    816  CD2 PHE A 109     -15.238 -11.061 -16.535  1.00 73.66      A    C  
ATOM    817  CE1 PHE A 109     -16.709 -10.581 -14.205  1.00 72.56      A    C  
ATOM    818  CE2 PHE A 109     -15.000 -11.822 -15.389  1.00 72.41      A    C  
ATOM    819  CZ  PHE A 109     -15.727 -11.583 -14.220  1.00 74.13      A    C  
ATOM    820  N   SER A 110     -17.370  -5.755 -18.439  1.00 80.91      A    N  
ATOM    821  CA  SER A 110     -17.144  -4.600 -19.295  1.00 80.73      A    C  
ATOM    822  C   SER A 110     -16.552  -3.451 -18.479  1.00 82.06      A    C  
ATOM    823  O   SER A 110     -16.542  -3.501 -17.256  1.00 76.68      A    O  
ATOM    824  CB  SER A 110     -18.448  -4.189 -19.990  1.00 76.84      A    C  
ATOM    825  OG  SER A 110     -19.276  -3.434 -19.136  1.00 70.02      A    O  
ATOM    826  N   THR A 111     -16.072  -2.414 -19.144  1.00 82.25      A    N  
ATOM    827  CA  THR A 111     -15.463  -1.263 -18.473  1.00 81.21      A    C  
ATOM    828  C   THR A 111     -16.469  -0.365 -17.766  1.00 81.82      A    C  
ATOM    829  O   THR A 111     -16.088   0.321 -16.825  1.00 74.01      A    O  
ATOM    830  CB  THR A 111     -14.661  -0.426 -19.477  1.00 77.71      A    C  
ATOM    831  CG2 THR A 111     -13.400  -1.161 -19.933  1.00 69.98      A    C  
ATOM    832  OG1 THR A 111     -15.443  -0.180 -20.628  1.00 69.72      A    O  
ATOM    833  N   ASP A 112     -17.742  -0.371 -18.179  1.00 84.25      A    N  
ATOM    834  CA  ASP A 112     -18.755   0.511 -17.598  1.00 83.90      A    C  
ATOM    835  C   ASP A 112     -20.179  -0.062 -17.713  1.00 85.39      A    C  
ATOM    836  O   ASP A 112     -20.951   0.265 -18.610  1.00 77.94      A    O  
ATOM    837  CB  ASP A 112     -18.643   1.902 -18.244  1.00 78.97      A    C  
ATOM    838  CG  ASP A 112     -19.465   2.957 -17.496  1.00 76.83      A    C  
ATOM    839  OD1 ASP A 112     -20.132   2.628 -16.496  1.00 70.86      A    O  
ATOM    840  OD2 ASP A 112     -19.423   4.128 -17.921  1.00 71.27      A    O1-
ATOM    841  N   THR A 113     -20.547  -0.908 -16.741  1.00 85.98      A    N  
ATOM    842  CA  THR A 113     -21.947  -1.317 -16.530  1.00 85.43      A    C  
ATOM    843  C   THR A 113     -22.714  -0.330 -15.654  1.00 86.55      A    C  
ATOM    844  O   THR A 113     -23.944  -0.366 -15.611  1.00 81.62      A    O  
ATOM    845  CB  THR A 113     -22.049  -2.731 -15.933  1.00 83.31      A    C  
ATOM    846  CG2 THR A 113     -21.506  -3.785 -16.878  1.00 76.14      A    C  
ATOM    847  OG1 THR A 113     -21.323  -2.832 -14.738  1.00 74.72      A    O  
ATOM    848  N   GLY A 114     -22.032   0.596 -14.988  1.00 87.03      A    N  
ATOM    849  CA  GLY A 114     -22.630   1.607 -14.125  1.00 85.62      A    C  
ATOM    850  C   GLY A 114     -23.545   2.578 -14.867  1.00 87.99      A    C  
ATOM    851  O   GLY A 114     -24.590   2.971 -14.337  1.00 84.51      A    O  
ATOM    852  N   SER A 115     -23.258   2.891 -16.124  1.00 88.40      A    N  
ATOM    853  CA  SER A 115     -24.117   3.702 -16.996  1.00 87.32      A    C  
ATOM    854  C   SER A 115     -25.492   3.038 -17.226  1.00 87.97      A    C  
ATOM    855  O   SER A 115     -26.535   3.676 -17.060  1.00 85.44      A    O  
ATOM    856  CB  SER A 115     -23.402   3.931 -18.330  1.00 86.59      A    C  
ATOM    857  OG  SER A 115     -24.192   4.748 -19.162  1.00 76.59      A    O  
ATOM    858  N   ALA A 116     -25.495   1.740 -17.501  1.00 88.11      A    N  
ATOM    859  CA  ALA A 116     -26.725   0.964 -17.596  1.00 86.98      A    C  
ATOM    860  C   ALA A 116     -27.455   0.899 -16.240  1.00 87.91      A    C  
ATOM    861  O   ALA A 116     -28.676   1.041 -16.193  1.00 85.88      A    O  
ATOM    862  CB  ALA A 116     -26.389  -0.432 -18.131  1.00 85.95      A    C  
ATOM    863  N   GLY A 117     -26.710   0.782 -15.141  1.00 87.18      A    N  
ATOM    864  CA  GLY A 117     -27.235   0.826 -13.780  1.00 86.28      A    C  
ATOM    865  C   GLY A 117     -27.934   2.147 -13.439  1.00 88.34      A    C  
ATOM    866  O   GLY A 117     -29.047   2.126 -12.916  1.00 86.91      A    O  
ATOM    867  N   LYS A 118     -27.372   3.293 -13.807  1.00 87.21      A    N  
ATOM    868  CA  LYS A 118     -28.006   4.620 -13.656  1.00 87.43      A    C  
ATOM    869  C   LYS A 118     -29.338   4.705 -14.406  1.00 87.60      A    C  
ATOM    870  O   LYS A 118     -30.328   5.169 -13.850  1.00 85.31      A    O  
ATOM    871  CB  LYS A 118     -27.079   5.735 -14.185  1.00 86.24      A    C  
ATOM    872  CG  LYS A 118     -26.041   6.225 -13.172  1.00 83.89      A    C  
ATOM    873  CD  LYS A 118     -25.211   7.351 -13.811  1.00 84.30      A    C  
ATOM    874  CE  LYS A 118     -24.274   8.011 -12.810  1.00 77.59      A    C  
ATOM    875  NZ  LYS A 118     -23.423   9.042 -13.438  1.00 73.92      A    N1+
ATOM    876  N   THR A 119     -29.357   4.241 -15.640  1.00 87.84      A    N  
ATOM    877  CA  THR A 119     -30.558   4.255 -16.479  1.00 86.41      A    C  
ATOM    878  C   THR A 119     -31.645   3.341 -15.904  1.00 86.76      A    C  
ATOM    879  O   THR A 119     -32.797   3.752 -15.772  1.00 85.00      A    O  
ATOM    880  CB  THR A 119     -30.217   3.841 -17.915  1.00 85.99      A    C  
ATOM    881  CG2 THR A 119     -31.388   4.056 -18.867  1.00 74.31      A    C  
ATOM    882  OG1 THR A 119     -29.146   4.625 -18.403  1.00 75.99      A    O  
ATOM    883  N   ALA A 120     -31.281   2.138 -15.478  1.00 87.76      A    N  
ATOM    884  CA  ALA A 120     -32.184   1.188 -14.843  1.00 85.76      A    C  
ATOM    885  C   ALA A 120     -32.760   1.738 -13.529  1.00 86.34      A    C  
ATOM    886  O   ALA A 120     -33.968   1.655 -13.311  1.00 84.36      A    O  
ATOM    887  CB  ALA A 120     -31.438  -0.129 -14.624  1.00 84.40      A    C  
ATOM    888  N   ALA A 121     -31.932   2.382 -12.683  1.00 86.17      A    N  
ATOM    889  CA  ALA A 121     -32.366   2.988 -11.431  1.00 85.35      A    C  
ATOM    890  C   ALA A 121     -33.469   4.030 -11.644  1.00 85.93      A    C  
ATOM    891  O   ALA A 121     -34.472   4.037 -10.936  1.00 84.17      A    O  
ATOM    892  CB  ALA A 121     -31.148   3.608 -10.732  1.00 84.77      A    C  
ATOM    893  N   THR A 122     -33.334   4.876 -12.664  1.00 85.36      A    N  
ATOM    894  CA  THR A 122     -34.355   5.867 -13.025  1.00 83.68      A    C  
ATOM    895  C   THR A 122     -35.662   5.187 -13.446  1.00 83.62      A    C  
ATOM    896  O   THR A 122     -36.736   5.604 -13.021  1.00 80.16      A    O  
ATOM    897  CB  THR A 122     -33.849   6.792 -14.145  1.00 82.04      A    C  
ATOM    898  CG2 THR A 122     -34.754   8.006 -14.332  1.00 70.59      A    C  
ATOM    899  OG1 THR A 122     -32.571   7.288 -13.822  1.00 72.46      A    O  
ATOM    900  N   GLY A 123     -35.571   4.102 -14.197  1.00 83.86      A    N  
ATOM    901  CA  GLY A 123     -36.733   3.300 -14.591  1.00 82.51      A    C  
ATOM    902  C   GLY A 123     -37.461   2.658 -13.405  1.00 83.44      A    C  
ATOM    903  O   GLY A 123     -38.685   2.721 -13.331  1.00 81.57      A    O  
ATOM    904  N   PHE A 124     -36.735   2.108 -12.430  1.00 82.14      A    N  
ATOM    905  CA  PHE A 124     -37.325   1.473 -11.250  1.00 80.98      A    C  
ATOM    906  C   PHE A 124     -37.962   2.454 -10.248  1.00 80.32      A    C  
ATOM    907  O   PHE A 124     -38.774   2.034  -9.425  1.00 76.31      A    O  
ATOM    908  CB  PHE A 124     -36.277   0.609 -10.545  1.00 80.76      A    C  
ATOM    909  CG  PHE A 124     -35.925  -0.671 -11.269  1.00 82.32      A    C  
ATOM    910  CD1 PHE A 124     -36.920  -1.634 -11.515  1.00 79.63      A    C  
ATOM    911  CD2 PHE A 124     -34.604  -0.920 -11.677  1.00 80.72      A    C  
ATOM    912  CE1 PHE A 124     -36.604  -2.829 -12.183  1.00 79.48      A    C  
ATOM    913  CE2 PHE A 124     -34.280  -2.119 -12.347  1.00 79.72      A    C  
ATOM    914  CZ  PHE A 124     -35.279  -3.070 -12.608  1.00 81.14      A    C  
ATOM    915  N   LEU A 125     -37.623   3.739 -10.309  1.00 82.42      A    N  
ATOM    916  CA  LEU A 125     -38.259   4.797  -9.513  1.00 80.30      A    C  
ATOM    917  C   LEU A 125     -39.528   5.353 -10.173  1.00 78.54      A    C  
ATOM    918  O   LEU A 125     -40.298   6.058  -9.511  1.00 74.35      A    O  
ATOM    919  CB  LEU A 125     -37.242   5.921  -9.260  1.00 79.92      A    C  
ATOM    920  CG  LEU A 125     -36.111   5.523  -8.298  1.00 79.07      A    C  
ATOM    921  CD1 LEU A 125     -35.042   6.621  -8.294  1.00 75.94      A    C  
ATOM    922  CD2 LEU A 125     -36.602   5.336  -6.859  1.00 76.21      A    C  
ATOM    923  N   MET A 126     -39.782   5.044 -11.436  1.00 79.62      A    N  
ATOM    924  CA  MET A 126     -41.026   5.421 -12.088  1.00 76.19      A    C  
ATOM    925  C   MET A 126     -42.168   4.495 -11.663  1.00 73.67      A    C  
ATOM    926  O   MET A 126     -42.055   3.274 -11.680  1.00 65.06      A    O  
ATOM    927  CB  MET A 126     -40.860   5.460 -13.610  1.00 73.89      A    C  
ATOM    928  CG  MET A 126     -39.923   6.588 -14.052  1.00 68.62      A    C  
ATOM    929  SD  MET A 126     -39.996   6.969 -15.829  1.00 62.75      A    S  
ATOM    930  CE  MET A 126     -39.108   5.555 -16.511  1.00 55.35      A    C  
ATOM    931  N   GLY A 127     -43.282   5.105 -11.291  1.00 70.36      A    N  
ATOM    932  CA  GLY A 127     -44.495   4.387 -10.922  1.00 68.30      A    C  
ATOM    933  C   GLY A 127     -45.391   5.231 -10.026  1.00 68.43      A    C  
ATOM    934  O   GLY A 127     -44.908   6.072  -9.259  1.00 63.02      A    O  
ATOM    935  N   THR A 128     -46.710   4.991 -10.085  1.00 61.08      A    N  
ATOM    936  CA  THR A 128     -47.690   5.685  -9.238  1.00 58.95      A    C  
ATOM    937  C   THR A 128     -47.474   5.416  -7.752  1.00 59.63      A    C  
ATOM    938  O   THR A 128     -47.719   6.299  -6.936  1.00 54.20      A    O  
ATOM    939  CB  THR A 128     -49.120   5.280  -9.624  1.00 53.83      A    C  
ATOM    940  CG2 THR A 128     -49.549   5.953 -10.931  1.00 49.13      A    C  
ATOM    941  OG1 THR A 128     -49.187   3.885  -9.843  1.00 50.73      A    O  
ATOM    942  N   ASN A 129     -46.947   4.265  -7.401  1.00 64.61      A    N  
ATOM    943  CA  ASN A 129     -46.607   3.893  -6.029  1.00 63.32      A    C  
ATOM    944  C   ASN A 129     -45.438   4.706  -5.434  1.00 64.29      A    C  
ATOM    945  O   ASN A 129     -45.269   4.702  -4.227  1.00 59.23      A    O  
ATOM    946  CB  ASN A 129     -46.327   2.381  -5.963  1.00 59.12      A    C  
ATOM    947  CG  ASN A 129     -45.116   1.930  -6.773  1.00 54.57      A    C  
ATOM    948  ND2 ASN A 129     -44.528   0.815  -6.399  1.00 49.25      A    N  
ATOM    949  OD1 ASN A 129     -44.705   2.540  -7.738  1.00 49.99      A    O  
ATOM    950  N   MET A 130     -44.656   5.418  -6.249  1.00 66.70      A    N  
ATOM    951  CA  MET A 130     -43.578   6.284  -5.775  1.00 65.87      A    C  
ATOM    952  C   MET A 130     -44.036   7.728  -5.499  1.00 65.93      A    C  
ATOM    953  O   MET A 130     -43.383   8.444  -4.749  1.00 61.24      A    O  
ATOM    954  CB  MET A 130     -42.426   6.293  -6.795  1.00 63.11      A    C  
ATOM    955  CG  MET A 130     -41.772   4.918  -6.991  1.00 62.15      A    C  
ATOM    956  SD  MET A 130     -40.899   4.281  -5.528  1.00 58.39      A    S  
ATOM    957  CE  MET A 130     -42.097   3.129  -4.876  1.00 53.77      A    C  
ATOM    958  N   THR A 131     -45.145   8.156  -6.090  1.00 65.28      A    N  
ATOM    959  CA  THR A 131     -45.655   9.535  -5.997  1.00 63.93      A    C  
ATOM    960  C   THR A 131     -46.971   9.647  -5.230  1.00 63.90      A    C  
ATOM    961  O   THR A 131     -47.258  10.698  -4.664  1.00 58.95      A    O  
ATOM    962  CB  THR A 131     -45.834  10.142  -7.387  1.00 60.63      A    C  
ATOM    963  CG2 THR A 131     -44.500  10.307  -8.113  1.00 53.95      A    C  
ATOM    964  OG1 THR A 131     -46.644   9.302  -8.182  1.00 56.00      A    O  
ATOM    965  N   ASN A 132     -47.760   8.576  -5.191  1.00 62.51      A    N  
ATOM    966  CA  ASN A 132     -49.033   8.492  -4.506  1.00 61.98      A    C  
ATOM    967  C   ASN A 132     -49.139   7.183  -3.722  1.00 61.64      A    C  
ATOM    968  O   ASN A 132     -48.567   6.170  -4.112  1.00 57.69      A    O  
ATOM    969  CB  ASN A 132     -50.180   8.618  -5.529  1.00 58.63      A    C  
ATOM    970  CG  ASN A 132     -50.497  10.058  -5.902  1.00 54.62      A    C  
ATOM    971  ND2 ASN A 132     -51.082  10.278  -7.054  1.00 49.43      A    N  
ATOM    972  OD1 ASN A 132     -50.291  10.991  -5.160  1.00 49.99      A    O  
ATOM    973  N   LEU A 133     -49.921   7.193  -2.640  1.00 61.79      A    N  
ATOM    974  CA  LEU A 133     -50.244   6.009  -1.851  1.00 60.90      A    C  
ATOM    975  C   LEU A 133     -51.760   5.744  -1.947  1.00 61.81      A    C  
ATOM    976  O   LEU A 133     -52.500   6.128  -1.039  1.00 56.98      A    O  
ATOM    977  CB  LEU A 133     -49.746   6.225  -0.411  1.00 56.85      A    C  
ATOM    978  CG  LEU A 133     -49.722   4.921   0.416  1.00 53.74      A    C  
ATOM    979  CD1 LEU A 133     -48.499   4.093   0.090  1.00 50.70      A    C  
ATOM    980  CD2 LEU A 133     -49.695   5.238   1.901  1.00 48.60      A    C  
ATOM    981  N   PRO A 134     -52.250   5.156  -3.041  1.00 56.38      A    N  
ATOM    982  CA  PRO A 134     -53.658   4.812  -3.164  1.00 55.72      A    C  
ATOM    983  C   PRO A 134     -54.049   3.750  -2.124  1.00 55.31      A    C  
ATOM    984  O   PRO A 134     -53.244   2.904  -1.735  1.00 51.41      A    O  
ATOM    985  CB  PRO A 134     -53.843   4.340  -4.611  1.00 52.60      A    C  
ATOM    986  CG  PRO A 134     -52.459   3.853  -5.026  1.00 51.80      A    C  
ATOM    987  CD  PRO A 134     -51.510   4.738  -4.229  1.00 54.02      A    C  
ATOM    988  N   GLU A 135     -55.295   3.773  -1.685  1.00 53.28      A    N  
ATOM    989  CA  GLU A 135     -55.789   2.844  -0.652  1.00 51.54      A    C  
ATOM    990  C   GLU A 135     -55.623   1.369  -1.051  1.00 52.07      A    C  
ATOM    991  O   GLU A 135     -55.342   0.534  -0.192  1.00 47.32      A    O  
ATOM    992  CB  GLU A 135     -57.273   3.102  -0.376  1.00 46.80      A    C  
ATOM    993  CG  GLU A 135     -57.539   4.402   0.389  1.00 42.69      A    C  
ATOM    994  CD  GLU A 135     -59.018   4.586   0.762  1.00 38.69      A    C  
ATOM    995  OE1 GLU A 135     -59.288   5.423   1.649  1.00 35.04      A    O  
ATOM    996  OE2 GLU A 135     -59.880   3.897   0.158  1.00 37.30      A    O1-
ATOM    997  N   MET A 136     -55.758   1.044  -2.334  1.00 54.14      A    N  
ATOM    998  CA  MET A 136     -55.544  -0.313  -2.836  1.00 53.62      A    C  
ATOM    999  C   MET A 136     -54.113  -0.813  -2.599  1.00 55.11      A    C  
ATOM   1000  O   MET A 136     -53.927  -1.969  -2.232  1.00 49.82      A    O  
ATOM   1001  CB  MET A 136     -55.865  -0.390  -4.335  1.00 49.65      A    C  
ATOM   1002  CG  MET A 136     -57.285  -0.895  -4.572  1.00 45.10      A    C  
ATOM   1003  SD  MET A 136     -57.670  -1.118  -6.332  1.00 40.62      A    S  
ATOM   1004  CE  MET A 136     -59.235  -2.000  -6.199  1.00 36.47      A    C  
ATOM   1005  N   ASP A 137     -53.124   0.045  -2.744  1.00 54.13      A    N  
ATOM   1006  CA  ASP A 137     -51.716  -0.302  -2.540  1.00 53.41      A    C  
ATOM   1007  C   ASP A 137     -51.338  -0.372  -1.051  1.00 54.85      A    C  
ATOM   1008  O   ASP A 137     -50.282  -0.890  -0.692  1.00 50.46      A    O  
ATOM   1009  CB  ASP A 137     -50.821   0.695  -3.277  1.00 49.03      A    C  
ATOM   1010  CG  ASP A 137     -50.913   0.608  -4.806  1.00 45.77      A    C  
ATOM   1011  OD1 ASP A 137     -51.466  -0.382  -5.328  1.00 43.43      A    O  
ATOM   1012  OD2 ASP A 137     -50.408   1.552  -5.450  1.00 42.86      A    O1-
ATOM   1013  N   SER A 138     -52.188   0.102  -0.168  1.00 54.80      A    N  
ATOM   1014  CA  SER A 138     -52.046  -0.000   1.291  1.00 54.42      A    C  
ATOM   1015  C   SER A 138     -52.664  -1.277   1.873  1.00 56.25      A    C  
ATOM   1016  O   SER A 138     -52.722  -1.435   3.093  1.00 52.36      A    O  
ATOM   1017  CB  SER A 138     -52.636   1.246   1.971  1.00 50.58      A    C  
ATOM   1018  OG  SER A 138     -52.099   2.419   1.423  1.00 47.01      A    O  
ATOM   1019  N   SER A 139     -53.121  -2.191   1.034  1.00 52.22      A    N  
ATOM   1020  CA  SER A 139     -53.701  -3.459   1.471  1.00 51.65      A    C  
ATOM   1021  C   SER A 139     -52.643  -4.392   2.066  1.00 52.43      A    C  
ATOM   1022  O   SER A 139     -51.462  -4.347   1.710  1.00 49.89      A    O  
ATOM   1023  CB  SER A 139     -54.450  -4.142   0.319  1.00 48.41      A    C  
ATOM   1024  OG  SER A 139     -53.561  -4.654  -0.643  1.00 45.48      A    O  
ATOM   1025  N   PHE A 140     -53.071  -5.293   2.965  1.00 54.38      A    N  
ATOM   1026  CA  PHE A 140     -52.167  -6.263   3.582  1.00 52.64      A    C  
ATOM   1027  C   PHE A 140     -51.511  -7.199   2.550  1.00 53.56      A    C  
ATOM   1028  O   PHE A 140     -50.345  -7.551   2.707  1.00 50.26      A    O  
ATOM   1029  CB  PHE A 140     -52.952  -7.083   4.626  1.00 49.34      A    C  
ATOM   1030  CG  PHE A 140     -52.088  -8.070   5.375  1.00 46.02      A    C  
ATOM   1031  CD1 PHE A 140     -52.036  -9.423   4.963  1.00 43.10      A    C  
ATOM   1032  CD2 PHE A 140     -51.298  -7.656   6.456  1.00 42.80      A    C  
ATOM   1033  CE1 PHE A 140     -51.210 -10.337   5.633  1.00 39.98      A    C  
ATOM   1034  CE2 PHE A 140     -50.469  -8.568   7.125  1.00 40.59      A    C  
ATOM   1035  CZ  PHE A 140     -50.421  -9.913   6.712  1.00 40.42      A    C  
ATOM   1036  N   SER A 141     -52.211  -7.569   1.482  1.00 56.27      A    N  
ATOM   1037  CA  SER A 141     -51.654  -8.413   0.422  1.00 54.25      A    C  
ATOM   1038  C   SER A 141     -50.518  -7.720  -0.339  1.00 55.61      A    C  
ATOM   1039  O   SER A 141     -49.534  -8.372  -0.680  1.00 52.36      A    O  
ATOM   1040  CB  SER A 141     -52.746  -8.834  -0.566  1.00 50.86      A    C  
ATOM   1041  OG  SER A 141     -53.444  -7.721  -1.071  1.00 48.07      A    O  
ATOM   1042  N   ASN A 142     -50.610  -6.408  -0.543  1.00 55.82      A    N  
ATOM   1043  CA  ASN A 142     -49.584  -5.621  -1.225  1.00 55.54      A    C  
ATOM   1044  C   ASN A 142     -48.426  -5.215  -0.297  1.00 55.93      A    C  
ATOM   1045  O   ASN A 142     -47.381  -4.795  -0.776  1.00 52.45      A    O  
ATOM   1046  CB  ASN A 142     -50.242  -4.391  -1.869  1.00 52.70      A    C  
ATOM   1047  CG  ASN A 142     -51.156  -4.731  -3.039  1.00 48.97      A    C  
ATOM   1048  ND2 ASN A 142     -51.822  -3.740  -3.570  1.00 46.09      A    N  
ATOM   1049  OD1 ASN A 142     -51.278  -5.851  -3.483  1.00 46.48      A    O  
ATOM   1050  N   ALA A 143     -48.584  -5.374   1.022  1.00 56.51      A    N  
ATOM   1051  CA  ALA A 143     -47.498  -5.182   1.980  1.00 54.70      A    C  
ATOM   1052  C   ALA A 143     -46.460  -6.321   1.945  1.00 55.86      A    C  
ATOM   1053  O   ALA A 143     -45.355  -6.165   2.465  1.00 52.51      A    O  
ATOM   1054  CB  ALA A 143     -48.099  -5.004   3.382  1.00 50.07      A    C  
ATOM   1055  N   LEU A 144     -46.808  -7.458   1.346  1.00 57.07      A    N  
ATOM   1056  CA  LEU A 144     -45.867  -8.547   1.107  1.00 55.90      A    C  
ATOM   1057  C   LEU A 144     -44.848  -8.143   0.035  1.00 57.71      A    C  
ATOM   1058  O   LEU A 144     -45.144  -7.390  -0.897  1.00 53.32      A    O  
ATOM   1059  CB  LEU A 144     -46.618  -9.834   0.714  1.00 51.36      A    C  
ATOM   1060  CG  LEU A 144     -47.562 -10.376   1.799  1.00 47.61      A    C  
ATOM   1061  CD1 LEU A 144     -48.383 -11.530   1.243  1.00 44.92      A    C  
ATOM   1062  CD2 LEU A 144     -46.796 -10.889   3.020  1.00 44.20      A    C  
ATOM   1063  N   ASP A 145     -43.646  -8.683   0.165  1.00 60.33      A    N  
ATOM   1064  CA  ASP A 145     -42.543  -8.387  -0.742  1.00 58.81      A    C  
ATOM   1065  C   ASP A 145     -42.758  -9.056  -2.112  1.00 61.64      A    C  
ATOM   1066  O   ASP A 145     -42.446 -10.231  -2.312  1.00 56.30      A    O  
ATOM   1067  CB  ASP A 145     -41.241  -8.815  -0.068  1.00 51.85      A    C  
ATOM   1068  CG  ASP A 145     -40.014  -8.397  -0.858  1.00 47.86      A    C  
ATOM   1069  OD1 ASP A 145     -40.080  -7.451  -1.666  1.00 45.17      A    O  
ATOM   1070  OD2 ASP A 145     -38.930  -8.967  -0.584  1.00 44.57      A    O1-
ATOM   1071  N   THR A 146     -43.281  -8.277  -3.043  1.00 62.81      A    N  
ATOM   1072  CA  THR A 146     -43.570  -8.718  -4.416  1.00 63.27      A    C  
ATOM   1073  C   THR A 146     -42.645  -8.088  -5.454  1.00 65.76      A    C  
ATOM   1074  O   THR A 146     -42.616  -8.522  -6.602  1.00 61.18      A    O  
ATOM   1075  CB  THR A 146     -45.031  -8.418  -4.784  1.00 58.74      A    C  
ATOM   1076  CG2 THR A 146     -46.017  -9.191  -3.915  1.00 52.58      A    C  
ATOM   1077  OG1 THR A 146     -45.307  -7.045  -4.633  1.00 53.90      A    O  
ATOM   1078  N   SER A 147     -41.881  -7.071  -5.078  1.00 69.75      A    N  
ATOM   1079  CA  SER A 147     -40.987  -6.362  -5.989  1.00 71.17      A    C  
ATOM   1080  C   SER A 147     -39.706  -7.160  -6.272  1.00 73.92      A    C  
ATOM   1081  O   SER A 147     -39.222  -7.936  -5.453  1.00 71.08      A    O  
ATOM   1082  CB  SER A 147     -40.701  -4.947  -5.488  1.00 67.64      A    C  
ATOM   1083  OG  SER A 147     -40.084  -4.940  -4.231  1.00 62.24      A    O  
ATOM   1084  N   SER A 148     -39.142  -6.946  -7.463  1.00 74.79      A    N  
ATOM   1085  CA  SER A 148     -37.882  -7.562  -7.851  1.00 76.42      A    C  
ATOM   1086  C   SER A 148     -36.717  -7.006  -7.023  1.00 78.89      A    C  
ATOM   1087  O   SER A 148     -36.764  -5.870  -6.535  1.00 77.26      A    O  
ATOM   1088  CB  SER A 148     -37.616  -7.373  -9.346  1.00 73.73      A    C  
ATOM   1089  OG  SER A 148     -37.370  -6.016  -9.665  1.00 68.70      A    O  
ATOM   1090  N   TRP A 149     -35.617  -7.758  -6.905  1.00 79.96      A    N  
ATOM   1091  CA  TRP A 149     -34.428  -7.303  -6.182  1.00 80.81      A    C  
ATOM   1092  C   TRP A 149     -33.877  -5.971  -6.719  1.00 82.84      A    C  
ATOM   1093  O   TRP A 149     -33.710  -5.061  -5.915  1.00 81.41      A    O  
ATOM   1094  CB  TRP A 149     -33.370  -8.419  -6.148  1.00 78.79      A    C  
ATOM   1095  CG  TRP A 149     -32.220  -8.209  -5.198  1.00 77.47      A    C  
ATOM   1096  CD1 TRP A 149     -31.619  -7.036  -4.892  1.00 70.42      A    C  
ATOM   1097  CD2 TRP A 149     -31.507  -9.216  -4.423  1.00 73.92      A    C  
ATOM   1098  CE2 TRP A 149     -30.486  -8.577  -3.688  1.00 71.65      A    C  
ATOM   1099  CE3 TRP A 149     -31.620 -10.620  -4.302  1.00 69.52      A    C  
ATOM   1100  NE1 TRP A 149     -30.585  -7.249  -3.989  1.00 69.37      A    N  
ATOM   1101  CZ2 TRP A 149     -29.607  -9.288  -2.842  1.00 67.82      A    C  
ATOM   1102  CZ3 TRP A 149     -30.745 -11.324  -3.459  1.00 62.21      A    C  
ATOM   1103  CH2 TRP A 149     -29.751 -10.657  -2.743  1.00 63.71      A    C  
ATOM   1104  N   PRO A 150     -33.680  -5.756  -8.031  1.00 82.73      A    N  
ATOM   1105  CA  PRO A 150     -33.216  -4.471  -8.545  1.00 83.03      A    C  
ATOM   1106  C   PRO A 150     -34.130  -3.297  -8.169  1.00 84.49      A    C  
ATOM   1107  O   PRO A 150     -33.643  -2.239  -7.759  1.00 82.90      A    O  
ATOM   1108  CB  PRO A 150     -33.131  -4.642 -10.065  1.00 81.05      A    C  
ATOM   1109  CG  PRO A 150     -32.967  -6.140 -10.260  1.00 79.56      A    C  
ATOM   1110  CD  PRO A 150     -33.791  -6.715  -9.112  1.00 82.54      A    C  
ATOM   1111  N   ALA A 151     -35.443  -3.489  -8.222  1.00 83.13      A    N  
ATOM   1112  CA  ALA A 151     -36.403  -2.462  -7.834  1.00 82.65      A    C  
ATOM   1113  C   ALA A 151     -36.279  -2.117  -6.347  1.00 84.08      A    C  
ATOM   1114  O   ALA A 151     -36.186  -0.946  -5.984  1.00 82.61      A    O  
ATOM   1115  CB  ALA A 151     -37.824  -2.928  -8.194  1.00 80.98      A    C  
ATOM   1116  N   ARG A 152     -36.202  -3.139  -5.475  1.00 82.91      A    N  
ATOM   1117  CA  ARG A 152     -36.014  -2.934  -4.035  1.00 82.93      A    C  
ATOM   1118  C   ARG A 152     -34.685  -2.256  -3.720  1.00 84.86      A    C  
ATOM   1119  O   ARG A 152     -34.669  -1.364  -2.892  1.00 83.20      A    O  
ATOM   1120  CB  ARG A 152     -36.104  -4.264  -3.275  1.00 80.45      A    C  
ATOM   1121  CG  ARG A 152     -37.517  -4.831  -3.321  1.00 75.61      A    C  
ATOM   1122  CD  ARG A 152     -37.602  -6.090  -2.459  1.00 73.28      A    C  
ATOM   1123  NE  ARG A 152     -37.534  -5.780  -1.037  1.00 68.54      A    N  
ATOM   1124  CZ  ARG A 152     -37.204  -6.623  -0.070  1.00 64.39      A    C  
ATOM   1125  NH1 ARG A 152     -36.840  -7.845  -0.317  1.00 60.41      A    N1+
ATOM   1126  NH2 ARG A 152     -37.260  -6.249   1.158  1.00 58.42      A    N  
ATOM   1127  N   THR A 153     -33.604  -2.646  -4.383  1.00 85.90      A    N  
ATOM   1128  CA  THR A 153     -32.282  -2.025  -4.212  1.00 86.81      A    C  
ATOM   1129  C   THR A 153     -32.350  -0.528  -4.523  1.00 88.18      A    C  
ATOM   1130  O   THR A 153     -32.003   0.283  -3.671  1.00 87.19      A    O  
ATOM   1131  CB  THR A 153     -31.229  -2.703  -5.097  1.00 86.17      A    C  
ATOM   1132  CG2 THR A 153     -29.832  -2.128  -4.866  1.00 76.92      A    C  
ATOM   1133  OG1 THR A 153     -31.147  -4.075  -4.816  1.00 76.33      A    O  
ATOM   1134  N   THR A 154     -32.875  -0.146  -5.672  1.00 87.44      A    N  
ATOM   1135  CA  THR A 154     -32.996   1.262  -6.068  1.00 87.97      A    C  
ATOM   1136  C   THR A 154     -33.843   2.064  -5.088  1.00 88.56      A    C  
ATOM   1137  O   THR A 154     -33.450   3.150  -4.662  1.00 87.01      A    O  
ATOM   1138  CB  THR A 154     -33.642   1.387  -7.455  1.00 87.36      A    C  
ATOM   1139  CG2 THR A 154     -33.586   2.815  -7.987  1.00 76.66      A    C  
ATOM   1140  OG1 THR A 154     -32.977   0.592  -8.393  1.00 74.38      A    O  
ATOM   1141  N   ARG A 155     -34.999   1.534  -4.704  1.00 86.68      A    N  
ATOM   1142  CA  ARG A 155     -35.961   2.207  -3.830  1.00 86.25      A    C  
ATOM   1143  C   ARG A 155     -35.410   2.382  -2.410  1.00 87.41      A    C  
ATOM   1144  O   ARG A 155     -35.508   3.476  -1.862  1.00 85.78      A    O  
ATOM   1145  CB  ARG A 155     -37.285   1.431  -3.833  1.00 84.22      A    C  
ATOM   1146  CG  ARG A 155     -38.017   1.526  -5.175  1.00 81.96      A    C  
ATOM   1147  CD  ARG A 155     -39.190   0.554  -5.199  1.00 79.69      A    C  
ATOM   1148  NE  ARG A 155     -39.817   0.498  -6.536  1.00 76.04      A    N  
ATOM   1149  CZ  ARG A 155     -40.940  -0.129  -6.846  1.00 72.60      A    C  
ATOM   1150  NH1 ARG A 155     -41.667  -0.747  -5.957  1.00 68.91      A    N1+
ATOM   1151  NH2 ARG A 155     -41.340  -0.148  -8.073  1.00 68.12      A    N  
ATOM   1152  N   LYS A 156     -34.798   1.343  -1.852  1.00 87.93      A    N  
ATOM   1153  CA  LYS A 156     -34.175   1.401  -0.526  1.00 88.25      A    C  
ATOM   1154  C   LYS A 156     -32.994   2.370  -0.472  1.00 89.88      A    C  
ATOM   1155  O   LYS A 156     -32.937   3.171   0.455  1.00 88.63      A    O  
ATOM   1156  CB  LYS A 156     -33.736  -0.002  -0.080  1.00 86.86      A    C  
ATOM   1157  CG  LYS A 156     -34.923  -0.865   0.364  1.00 84.83      A    C  
ATOM   1158  CD  LYS A 156     -34.467  -2.293   0.672  1.00 82.31      A    C  
ATOM   1159  CE  LYS A 156     -35.568  -3.114   1.348  1.00 79.47      A    C  
ATOM   1160  NZ  LYS A 156     -35.749  -2.738   2.767  1.00 73.97      A    N1+
ATOM   1161  N   LEU A 157     -32.119   2.364  -1.466  1.00 90.23      A    N  
ATOM   1162  CA  LEU A 157     -31.006   3.318  -1.567  1.00 90.76      A    C  
ATOM   1163  C   LEU A 157     -31.518   4.765  -1.618  1.00 91.15      A    C  
ATOM   1164  O   LEU A 157     -31.060   5.614  -0.862  1.00 89.72      A    O  
ATOM   1165  CB  LEU A 157     -30.175   3.019  -2.831  1.00 90.65      A    C  
ATOM   1166  CG  LEU A 157     -29.278   1.773  -2.735  1.00 89.22      A    C  
ATOM   1167  CD1 LEU A 157     -28.731   1.430  -4.117  1.00 84.63      A    C  
ATOM   1168  CD2 LEU A 157     -28.087   2.018  -1.820  1.00 84.28      A    C  
ATOM   1169  N   THR A 158     -32.515   5.021  -2.459  1.00 89.44      A    N  
ATOM   1170  CA  THR A 158     -33.085   6.362  -2.626  1.00 88.66      A    C  
ATOM   1171  C   THR A 158     -33.769   6.846  -1.350  1.00 89.06      A    C  
ATOM   1172  O   THR A 158     -33.560   7.984  -0.936  1.00 87.39      A    O  
ATOM   1173  CB  THR A 158     -34.066   6.382  -3.809  1.00 87.48      A    C  
ATOM   1174  CG2 THR A 158     -34.583   7.781  -4.124  1.00 78.25      A    C  
ATOM   1175  OG1 THR A 158     -33.426   5.911  -4.976  1.00 79.09      A    O  
ATOM   1176  N   PHE A 159     -34.520   5.977  -0.676  1.00 89.02      A    N  
ATOM   1177  CA  PHE A 159     -35.160   6.347   0.584  1.00 89.10      A    C  
ATOM   1178  C   PHE A 159     -34.141   6.568   1.706  1.00 89.81      A    C  
ATOM   1179  O   PHE A 159     -34.265   7.528   2.450  1.00 88.92      A    O  
ATOM   1180  CB  PHE A 159     -36.193   5.287   0.979  1.00 88.32      A    C  
ATOM   1181  CG  PHE A 159     -37.105   5.788   2.070  1.00 87.34      A    C  
ATOM   1182  CD1 PHE A 159     -36.736   5.683   3.425  1.00 83.66      A    C  
ATOM   1183  CD2 PHE A 159     -38.306   6.440   1.742  1.00 83.33      A    C  
ATOM   1184  CE1 PHE A 159     -37.539   6.238   4.429  1.00 81.73      A    C  
ATOM   1185  CE2 PHE A 159     -39.117   6.995   2.734  1.00 81.47      A    C  
ATOM   1186  CZ  PHE A 159     -38.731   6.898   4.083  1.00 82.31      A    C  
ATOM   1187  N   ALA A 160     -33.100   5.734   1.808  1.00 91.18      A    N  
ATOM   1188  CA  ALA A 160     -32.039   5.899   2.794  1.00 91.29      A    C  
ATOM   1189  C   ALA A 160     -31.314   7.240   2.638  1.00 92.15      A    C  
ATOM   1190  O   ALA A 160     -30.995   7.878   3.639  1.00 90.55      A    O  
ATOM   1191  CB  ALA A 160     -31.061   4.727   2.680  1.00 91.05      A    C  
ATOM   1192  N   PHE A 161     -31.117   7.712   1.409  1.00 92.14      A    N  
ATOM   1193  CA  PHE A 161     -30.559   9.036   1.143  1.00 91.98      A    C  
ATOM   1194  C   PHE A 161     -31.467  10.159   1.671  1.00 91.90      A    C  
ATOM   1195  O   PHE A 161     -31.001  11.047   2.374  1.00 90.37      A    O  
ATOM   1196  CB  PHE A 161     -30.306   9.186  -0.358  1.00 91.62      A    C  
ATOM   1197  CG  PHE A 161     -29.644  10.506  -0.716  1.00 92.47      A    C  
ATOM   1198  CD1 PHE A 161     -30.425  11.618  -1.048  1.00 89.98      A    C  
ATOM   1199  CD2 PHE A 161     -28.249  10.619  -0.662  1.00 90.04      A    C  
ATOM   1200  CE1 PHE A 161     -29.810  12.852  -1.331  1.00 88.76      A    C  
ATOM   1201  CE2 PHE A 161     -27.626  11.845  -0.949  1.00 89.01      A    C  
ATOM   1202  CZ  PHE A 161     -28.407  12.961  -1.277  1.00 89.79      A    C  
ATOM   1203  N   HIS A 162     -32.775  10.084   1.410  1.00 91.20      A    N  
ATOM   1204  CA  HIS A 162     -33.723  11.086   1.915  1.00 90.25      A    C  
ATOM   1205  C   HIS A 162     -33.918  11.031   3.439  1.00 90.59      A    C  
ATOM   1206  O   HIS A 162     -34.206  12.047   4.060  1.00 88.05      A    O  
ATOM   1207  CB  HIS A 162     -35.070  10.899   1.213  1.00 88.80      A    C  
ATOM   1208  CG  HIS A 162     -35.058  11.323  -0.222  1.00 87.40      A    C  
ATOM   1209  CD2 HIS A 162     -35.418  10.568  -1.306  1.00 77.00      A    C  
ATOM   1210  ND1 HIS A 162     -34.725  12.585  -0.694  1.00 77.16      A    N  
ATOM   1211  CE1 HIS A 162     -34.880  12.576  -2.027  1.00 78.00      A    C  
ATOM   1212  NE2 HIS A 162     -35.302  11.377  -2.426  1.00 80.30      A    N  
ATOM   1213  N   ALA A 163     -33.765   9.861   4.045  1.00 91.25      A    N  
ATOM   1214  CA  ALA A 163     -33.946   9.657   5.481  1.00 90.90      A    C  
ATOM   1215  C   ALA A 163     -32.680   9.964   6.305  1.00 91.74      A    C  
ATOM   1216  O   ALA A 163     -32.735   9.919   7.535  1.00 88.79      A    O  
ATOM   1217  CB  ALA A 163     -34.437   8.225   5.701  1.00 89.50      A    C  
ATOM   1218  N   SER A 164     -31.560  10.250   5.666  1.00 92.61      A    N  
ATOM   1219  CA  SER A 164     -30.298  10.566   6.333  1.00 92.77      A    C  
ATOM   1220  C   SER A 164     -29.870  12.014   6.104  1.00 92.92      A    C  
ATOM   1221  O   SER A 164     -30.168  12.621   5.082  1.00 89.85      A    O  
ATOM   1222  CB  SER A 164     -29.191   9.578   5.935  1.00 90.82      A    C  
ATOM   1223  OG  SER A 164     -28.975   9.548   4.543  1.00 83.16      A    O  
ATOM   1224  N   GLU A 165     -29.138  12.551   7.077  1.00 93.09      A    N  
ATOM   1225  CA  GLU A 165     -28.527  13.868   7.001  1.00 92.37      A    C  
ATOM   1226  C   GLU A 165     -27.107  13.788   7.558  1.00 93.03      A    C  
ATOM   1227  O   GLU A 165     -26.873  13.203   8.616  1.00 90.08      A    O  
ATOM   1228  CB  GLU A 165     -29.404  14.878   7.754  1.00 89.93      A    C  
ATOM   1229  CG  GLU A 165     -29.120  16.322   7.323  1.00 79.04      A    C  
ATOM   1230  CD  GLU A 165     -30.068  17.340   7.977  1.00 73.58      A    C  
ATOM   1231  OE1 GLU A 165     -30.144  18.471   7.446  1.00 65.23      A    O  
ATOM   1232  OE2 GLU A 165     -30.703  17.004   8.991  1.00 65.35      A    O1-
ATOM   1233  N   VAL A 166     -26.137  14.350   6.843  1.00 94.58      A    N  
ATOM   1234  CA  VAL A 166     -24.724  14.322   7.216  1.00 94.56      A    C  
ATOM   1235  C   VAL A 166     -24.180  15.742   7.304  1.00 94.25      A    C  
ATOM   1236  O   VAL A 166     -24.311  16.547   6.384  1.00 90.75      A    O  
ATOM   1237  CB  VAL A 166     -23.892  13.451   6.253  1.00 92.56      A    C  
ATOM   1238  CG1 VAL A 166     -22.396  13.514   6.571  1.00 85.81      A    C  
ATOM   1239  CG2 VAL A 166     -24.322  11.986   6.354  1.00 86.01      A    C  
ATOM   1240  N   VAL A 167     -23.530  16.031   8.426  1.00 94.42      A    N  
ATOM   1241  CA  VAL A 167     -22.767  17.266   8.651  1.00 93.92      A    C  
ATOM   1242  C   VAL A 167     -21.299  16.880   8.816  1.00 94.02      A    C  
ATOM   1243  O   VAL A 167     -20.977  16.103   9.712  1.00 91.07      A    O  
ATOM   1244  CB  VAL A 167     -23.294  18.037   9.864  1.00 92.75      A    C  
ATOM   1245  CG1 VAL A 167     -22.542  19.357  10.056  1.00 86.15      A    C  
ATOM   1246  CG2 VAL A 167     -24.781  18.374   9.718  1.00 86.03      A    C  
ATOM   1247  N   VAL A 168     -20.427  17.416   7.970  1.00 93.99      A    N  
ATOM   1248  CA  VAL A 168     -18.972  17.268   8.121  1.00 93.43      A    C  
ATOM   1249  C   VAL A 168     -18.512  18.155   9.283  1.00 93.14      A    C  
ATOM   1250  O   VAL A 168     -18.945  19.298   9.406  1.00 89.71      A    O  
ATOM   1251  CB  VAL A 168     -18.219  17.597   6.823  1.00 91.75      A    C  
ATOM   1252  CG1 VAL A 168     -16.715  17.383   6.972  1.00 86.38      A    C  
ATOM   1253  CG2 VAL A 168     -18.708  16.693   5.677  1.00 87.30      A    C  
ATOM   1254  N   LEU A 169     -17.668  17.601  10.151  1.00 93.85      A    N  
ATOM   1255  CA  LEU A 169     -17.139  18.244  11.346  1.00 93.16      A    C  
ATOM   1256  C   LEU A 169     -15.615  18.318  11.249  1.00 93.18      A    C  
ATOM   1257  O   LEU A 169     -14.976  17.312  10.963  1.00 89.36      A    O  
ATOM   1258  CB  LEU A 169     -17.548  17.439  12.590  1.00 90.61      A    C  
ATOM   1259  CG  LEU A 169     -19.068  17.312  12.821  1.00 88.69      A    C  
ATOM   1260  CD1 LEU A 169     -19.317  16.341  13.978  1.00 81.39      A    C  
ATOM   1261  CD2 LEU A 169     -19.712  18.644  13.173  1.00 81.55      A    C  
ATOM   1262  N   GLU A 170     -15.071  19.485  11.578  1.00 91.99      A    N  
ATOM   1263  CA  GLU A 170     -13.645  19.719  11.778  1.00 90.14      A    C  
ATOM   1264  C   GLU A 170     -13.465  20.309  13.177  1.00 89.61      A    C  
ATOM   1265  O   GLU A 170     -13.762  21.478  13.425  1.00 83.93      A    O  
ATOM   1266  CB  GLU A 170     -13.094  20.648  10.693  1.00 87.59      A    C  
ATOM   1267  CG  GLU A 170     -13.048  19.964   9.329  1.00 78.80      A    C  
ATOM   1268  CD  GLU A 170     -12.602  20.892   8.187  1.00 72.92      A    C  
ATOM   1269  OE1 GLU A 170     -12.732  20.462   7.026  1.00 65.52      A    O  
ATOM   1270  OE2 GLU A 170     -12.194  22.043   8.477  1.00 65.16      A    O1-
ATOM   1271  N   GLU A 171     -13.056  19.467  14.132  1.00 90.38      A    N  
ATOM   1272  CA  GLU A 171     -12.965  19.837  15.547  1.00 88.52      A    C  
ATOM   1273  C   GLU A 171     -11.687  19.274  16.161  1.00 87.98      A    C  
ATOM   1274  O   GLU A 171     -11.426  18.084  16.081  1.00 80.10      A    O  
ATOM   1275  CB  GLU A 171     -14.196  19.304  16.316  1.00 84.64      A    C  
ATOM   1276  CG  GLU A 171     -15.529  19.975  15.956  1.00 76.19      A    C  
ATOM   1277  CD  GLU A 171     -16.739  19.368  16.709  1.00 73.63      A    C  
ATOM   1278  OE1 GLU A 171     -17.898  19.706  16.395  1.00 66.38      A    O  
ATOM   1279  OE2 GLU A 171     -16.555  18.501  17.593  1.00 69.57      A    O1-
ATOM   1280  N   ASN A 172     -10.900  20.124  16.857  1.00 87.30      A    N  
ATOM   1281  CA  ASN A 172      -9.694  19.720  17.590  1.00 86.92      A    C  
ATOM   1282  C   ASN A 172      -8.694  18.886  16.760  1.00 88.50      A    C  
ATOM   1283  O   ASN A 172      -8.194  17.875  17.238  1.00 82.69      A    O  
ATOM   1284  CB  ASN A 172     -10.093  19.018  18.900  1.00 83.59      A    C  
ATOM   1285  CG  ASN A 172     -10.806  19.909  19.897  1.00 76.98      A    C  
ATOM   1286  ND2 ASN A 172     -11.505  19.318  20.840  1.00 67.31      A    N  
ATOM   1287  OD1 ASN A 172     -10.718  21.121  19.877  1.00 67.51      A    O  
ATOM   1288  N   SER A 173      -8.413  19.303  15.532  1.00 89.30      A    N  
ATOM   1289  CA  SER A 173      -7.557  18.563  14.589  1.00 89.34      A    C  
ATOM   1290  C   SER A 173      -8.082  17.169  14.223  1.00 90.90      A    C  
ATOM   1291  O   SER A 173      -7.331  16.334  13.729  1.00 85.54      A    O  
ATOM   1292  CB  SER A 173      -6.095  18.505  15.057  1.00 86.29      A    C  
ATOM   1293  OG  SER A 173      -5.640  19.768  15.489  1.00 74.85      A    O  
ATOM   1294  N   GLU A 174      -9.366  16.912  14.456  1.00 92.07      A    N  
ATOM   1295  CA  GLU A 174     -10.060  15.734  13.962  1.00 92.47      A    C  
ATOM   1296  C   GLU A 174     -11.081  16.121  12.886  1.00 93.14      A    C  
ATOM   1297  O   GLU A 174     -11.733  17.156  12.977  1.00 89.98      A    O  
ATOM   1298  CB  GLU A 174     -10.744  14.947  15.091  1.00 90.65      A    C  
ATOM   1299  CG  GLU A 174      -9.790  14.410  16.174  1.00 86.85      A    C  
ATOM   1300  CD  GLU A 174     -10.455  13.397  17.126  1.00 86.47      A    C  
ATOM   1301  OE1 GLU A 174      -9.755  12.762  17.949  1.00 79.07      A    O  
ATOM   1302  OE2 GLU A 174     -11.672  13.139  17.036  1.00 80.12      A    O1-
ATOM   1303  N   VAL A 175     -11.241  15.253  11.913  1.00 93.33      A    N  
ATOM   1304  CA  VAL A 175     -12.224  15.387  10.838  1.00 93.61      A    C  
ATOM   1305  C   VAL A 175     -13.169  14.205  10.876  1.00 93.86      A    C  
ATOM   1306  O   VAL A 175     -12.760  13.061  11.070  1.00 90.49      A    O  
ATOM   1307  CB  VAL A 175     -11.559  15.519   9.462  1.00 91.98      A    C  
ATOM   1308  CG1 VAL A 175     -12.605  15.794   8.377  1.00 85.90      A    C  
ATOM   1309  CG2 VAL A 175     -10.546  16.660   9.440  1.00 86.71      A    C  
ATOM   1310  N   GLY A 176     -14.451  14.460  10.712  1.00 93.41      A    N  
ATOM   1311  CA  GLY A 176     -15.446  13.405  10.725  1.00 93.52      A    C  
ATOM   1312  C   GLY A 176     -16.832  13.892  10.356  1.00 94.83      A    C  
ATOM   1313  O   GLY A 176     -16.998  14.891   9.651  1.00 92.10      A    O  
ATOM   1314  N   VAL A 177     -17.848  13.167  10.815  1.00 94.79      A    N  
ATOM   1315  CA  VAL A 177     -19.237  13.484  10.514  1.00 94.92      A    C  
ATOM   1316  C   VAL A 177     -20.138  13.331  11.728  1.00 95.27      A    C  
ATOM   1317  O   VAL A 177     -19.917  12.490  12.601  1.00 92.67      A    O  
ATOM   1318  CB  VAL A 177     -19.790  12.665   9.331  1.00 92.76      A    C  
ATOM   1319  CG1 VAL A 177     -18.998  12.923   8.046  1.00 84.93      A    C  
ATOM   1320  CG2 VAL A 177     -19.824  11.162   9.612  1.00 85.35      A    C  
ATOM   1321  N   ARG A 178     -21.200  14.107  11.735  1.00 94.95      A    N  
ATOM   1322  CA  ARG A 178     -22.410  13.827  12.492  1.00 95.06      A    C  
ATOM   1323  C   ARG A 178     -23.475  13.317  11.524  1.00 94.93      A    C  
ATOM   1324  O   ARG A 178     -23.868  14.036  10.606  1.00 92.49      A    O  
ATOM   1325  CB  ARG A 178     -22.850  15.093  13.239  1.00 93.88      A    C  
ATOM   1326  CG  ARG A 178     -24.042  14.810  14.160  1.00 89.48      A    C  
ATOM   1327  CD  ARG A 178     -24.462  16.090  14.902  1.00 86.98      A    C  
ATOM   1328  NE  ARG A 178     -23.387  16.571  15.792  1.00 78.47      A    N  
ATOM   1329  CZ  ARG A 178     -23.257  17.801  16.275  1.00 72.86      A    C  
ATOM   1330  NH1 ARG A 178     -24.141  18.728  16.049  1.00 63.65      A    N1+
ATOM   1331  NH2 ARG A 178     -22.216  18.110  17.004  1.00 63.85      A    N  
ATOM   1332  N   LEU A 179     -23.919  12.084  11.731  1.00 95.19      A    N  
ATOM   1333  CA  LEU A 179     -24.969  11.440  10.951  1.00 95.03      A    C  
ATOM   1334  C   LEU A 179     -26.271  11.439  11.750  1.00 95.42      A    C  
ATOM   1335  O   LEU A 179     -26.310  10.966  12.880  1.00 93.23      A    O  
ATOM   1336  CB  LEU A 179     -24.511  10.014  10.598  1.00 93.94      A    C  
ATOM   1337  CG  LEU A 179     -25.590   9.140   9.913  1.00 93.44      A    C  
ATOM   1338  CD1 LEU A 179     -25.982   9.658   8.532  1.00 87.87      A    C  
ATOM   1339  CD2 LEU A 179     -25.064   7.725   9.751  1.00 88.36      A    C  
ATOM   1340  N   THR A 180     -27.343  11.899  11.120  1.00 94.88      A    N  
ATOM   1341  CA  THR A 180     -28.716  11.779  11.616  1.00 94.43      A    C  
ATOM   1342  C   THR A 180     -29.506  10.907  10.652  1.00 94.56      A    C  
ATOM   1343  O   THR A 180     -29.545  11.187   9.461  1.00 91.64      A    O  
ATOM   1344  CB  THR A 180     -29.361  13.164  11.768  1.00 92.92      A    C  
ATOM   1345  CG2 THR A 180     -30.706  13.089  12.479  1.00 79.64      A    C  
ATOM   1346  OG1 THR A 180     -28.543  14.006  12.550  1.00 80.61      A    O  
ATOM   1347  N   TYR A 181     -30.120   9.841  11.154  1.00 94.82      A    N  
ATOM   1348  CA  TYR A 181     -30.963   8.946  10.363  1.00 94.58      A    C  
ATOM   1349  C   TYR A 181     -32.370   8.866  10.955  1.00 94.54      A    C  
ATOM   1350  O   TYR A 181     -32.542   8.589  12.139  1.00 92.92      A    O  
ATOM   1351  CB  TYR A 181     -30.313   7.558  10.270  1.00 93.56      A    C  
ATOM   1352  CG  TYR A 181     -31.172   6.528   9.564  1.00 93.83      A    C  
ATOM   1353  CD1 TYR A 181     -31.617   5.368  10.242  1.00 90.91      A    C  
ATOM   1354  CD2 TYR A 181     -31.552   6.721   8.221  1.00 91.51      A    C  
ATOM   1355  CE1 TYR A 181     -32.415   4.423   9.592  1.00 90.33      A    C  
ATOM   1356  CE2 TYR A 181     -32.364   5.784   7.564  1.00 90.26      A    C  
ATOM   1357  CZ  TYR A 181     -32.788   4.635   8.248  1.00 90.96      A    C  
ATOM   1358  OH  TYR A 181     -33.585   3.719   7.603  1.00 89.30      A    O  
ATOM   1359  N   HIS A 182     -33.375   9.058  10.119  1.00 93.51      A    N  
ATOM   1360  CA  HIS A 182     -34.785   8.943  10.475  1.00 92.96      A    C  
ATOM   1361  C   HIS A 182     -35.300   7.552  10.101  1.00 92.94      A    C  
ATOM   1362  O   HIS A 182     -35.693   7.299   8.964  1.00 90.27      A    O  
ATOM   1363  CB  HIS A 182     -35.569  10.073   9.809  1.00 92.04      A    C  
ATOM   1364  CG  HIS A 182     -35.106  11.430  10.253  1.00 92.22      A    C  
ATOM   1365  CD2 HIS A 182     -34.675  12.468   9.457  1.00 81.72      A    C  
ATOM   1366  ND1 HIS A 182     -34.976  11.858  11.555  1.00 80.98      A    N  
ATOM   1367  CE1 HIS A 182     -34.480  13.112  11.537  1.00 83.55      A    C  
ATOM   1368  NE2 HIS A 182     -34.288  13.508  10.280  1.00 85.54      A    N  
ATOM   1369  N   HIS A 183     -35.304   6.634  11.073  1.00 92.91      A    N  
ATOM   1370  CA  HIS A 183     -35.748   5.263  10.840  1.00 92.65      A    C  
ATOM   1371  C   HIS A 183     -37.277   5.152  10.867  1.00 92.21      A    C  
ATOM   1372  O   HIS A 183     -37.911   5.439  11.882  1.00 89.41      A    O  
ATOM   1373  CB  HIS A 183     -35.092   4.319  11.848  1.00 91.44      A    C  
ATOM   1374  CG  HIS A 183     -35.433   2.885  11.571  1.00 91.58      A    C  
ATOM   1375  CD2 HIS A 183     -36.110   2.025  12.396  1.00 83.83      A    C  
ATOM   1376  ND1 HIS A 183     -35.195   2.206  10.383  1.00 81.34      A    N  
ATOM   1377  CE1 HIS A 183     -35.709   0.971  10.503  1.00 85.04      A    C  
ATOM   1378  NE2 HIS A 183     -36.272   0.827  11.712  1.00 86.26      A    N  
ATOM   1379  N   PHE A 184     -37.860   4.695   9.759  1.00 90.24      A    N  
ATOM   1380  CA  PHE A 184     -39.301   4.507   9.633  1.00 89.10      A    C  
ATOM   1381  C   PHE A 184     -39.803   3.369  10.534  1.00 89.98      A    C  
ATOM   1382  O   PHE A 184     -39.280   2.257  10.509  1.00 88.35      A    O  
ATOM   1383  CB  PHE A 184     -39.650   4.240   8.165  1.00 86.58      A    C  
ATOM   1384  CG  PHE A 184     -41.127   4.050   7.914  1.00 85.66      A    C  
ATOM   1385  CD1 PHE A 184     -41.649   2.782   7.595  1.00 81.45      A    C  
ATOM   1386  CD2 PHE A 184     -42.009   5.141   8.016  1.00 81.25      A    C  
ATOM   1387  CE1 PHE A 184     -43.017   2.606   7.372  1.00 79.36      A    C  
ATOM   1388  CE2 PHE A 184     -43.385   4.978   7.794  1.00 79.28      A    C  
ATOM   1389  CZ  PHE A 184     -43.885   3.708   7.473  1.00 80.30      A    C  
ATOM   1390  N   GLN A 185     -40.871   3.635  11.305  1.00 87.77      A    N  
ATOM   1391  CA  GLN A 185     -41.522   2.643  12.158  1.00 86.43      A    C  
ATOM   1392  C   GLN A 185     -42.599   1.905  11.348  1.00 85.02      A    C  
ATOM   1393  O   GLN A 185     -43.711   2.409  11.178  1.00 79.85      A    O  
ATOM   1394  CB  GLN A 185     -42.098   3.321  13.410  1.00 86.13      A    C  
ATOM   1395  CG  GLN A 185     -41.076   4.143  14.214  1.00 84.83      A    C  
ATOM   1396  CD  GLN A 185     -39.897   3.299  14.705  1.00 85.73      A    C  
ATOM   1397  NE2 GLN A 185     -38.724   3.492  14.167  1.00 73.58      A    N  
ATOM   1398  OE1 GLN A 185     -40.032   2.451  15.571  1.00 75.48      A    O  
ATOM   1399  N   ALA A 186     -42.241   0.741  10.831  1.00 83.86      A    N  
ATOM   1400  CA  ALA A 186     -43.084  -0.001   9.901  1.00 80.86      A    C  
ATOM   1401  C   ALA A 186     -44.289  -0.697  10.561  1.00 81.01      A    C  
ATOM   1402  O   ALA A 186     -45.332  -0.845   9.927  1.00 74.84      A    O  
ATOM   1403  CB  ALA A 186     -42.195  -1.008   9.158  1.00 77.36      A    C  
ATOM   1404  N   PHE A 187     -44.161  -1.121  11.828  1.00 83.27      A    N  
ATOM   1405  CA  PHE A 187     -45.233  -1.851  12.503  1.00 82.91      A    C  
ATOM   1406  C   PHE A 187     -46.402  -0.922  12.889  1.00 83.26      A    C  
ATOM   1407  O   PHE A 187     -46.183   0.176  13.411  1.00 79.30      A    O  
ATOM   1408  CB  PHE A 187     -44.693  -2.626  13.705  1.00 81.83      A    C  
ATOM   1409  CG  PHE A 187     -43.919  -3.858  13.302  1.00 82.04      A    C  
ATOM   1410  CD1 PHE A 187     -44.598  -5.063  13.016  1.00 77.34      A    C  
ATOM   1411  CD2 PHE A 187     -42.524  -3.808  13.163  1.00 77.13      A    C  
ATOM   1412  CE1 PHE A 187     -43.886  -6.195  12.606  1.00 74.82      A    C  
ATOM   1413  CE2 PHE A 187     -41.806  -4.942  12.746  1.00 75.15      A    C  
ATOM   1414  CZ  PHE A 187     -42.495  -6.128  12.469  1.00 76.69      A    C  
ATOM   1415  N   PRO A 188     -47.657  -1.353  12.670  1.00 82.23      A    N  
ATOM   1416  CA  PRO A 188     -48.826  -0.578  13.052  1.00 78.85      A    C  
ATOM   1417  C   PRO A 188     -48.961  -0.474  14.579  1.00 78.31      A    C  
ATOM   1418  O   PRO A 188     -48.355  -1.240  15.336  1.00 71.69      A    O  
ATOM   1419  CB  PRO A 188     -50.016  -1.295  12.392  1.00 75.14      A    C  
ATOM   1420  CG  PRO A 188     -49.549  -2.746  12.317  1.00 74.32      A    C  
ATOM   1421  CD  PRO A 188     -48.049  -2.617  12.086  1.00 77.68      A    C  
ATOM   1422  N   MET A 189     -49.780   0.458  15.038  1.00 83.12      A    N  
ATOM   1423  CA  MET A 189     -50.110   0.730  16.453  1.00 83.43      A    C  
ATOM   1424  C   MET A 189     -48.952   1.267  17.305  1.00 84.30      A    C  
ATOM   1425  O   MET A 189     -49.164   2.187  18.093  1.00 78.45      A    O  
ATOM   1426  CB  MET A 189     -50.757  -0.498  17.123  1.00 78.91      A    C  
ATOM   1427  CG  MET A 189     -51.954  -1.076  16.360  1.00 74.88      A    C  
ATOM   1428  SD  MET A 189     -52.681  -2.515  17.182  1.00 69.75      A    S  
ATOM   1429  CE  MET A 189     -54.007  -2.888  16.015  1.00 61.98      A    C  
ATOM   1430  N   VAL A 190     -47.722   0.762  17.155  1.00 85.56      A    N  
ATOM   1431  CA  VAL A 190     -46.587   1.093  18.023  1.00 84.74      A    C  
ATOM   1432  C   VAL A 190     -45.738   2.272  17.540  1.00 85.16      A    C  
ATOM   1433  O   VAL A 190     -44.902   2.774  18.282  1.00 78.97      A    O  
ATOM   1434  CB  VAL A 190     -45.700  -0.141  18.290  1.00 81.95      A    C  
ATOM   1435  CG1 VAL A 190     -46.497  -1.220  19.022  1.00 75.46      A    C  
ATOM   1436  CG2 VAL A 190     -45.119  -0.735  17.004  1.00 76.27      A    C  
ATOM   1437  N   GLY A 191     -45.972   2.758  16.326  1.00 83.23      A    N  
ATOM   1438  CA  GLY A 191     -45.180   3.843  15.742  1.00 81.76      A    C  
ATOM   1439  C   GLY A 191     -45.099   5.095  16.623  1.00 83.66      A    C  
ATOM   1440  O   GLY A 191     -44.026   5.687  16.777  1.00 78.67      A    O  
ATOM   1441  N   ARG A 192     -46.214   5.449  17.281  1.00 85.87      A    N  
ATOM   1442  CA  ARG A 192     -46.291   6.612  18.184  1.00 86.03      A    C  
ATOM   1443  C   ARG A 192     -45.491   6.451  19.490  1.00 86.75      A    C  
ATOM   1444  O   ARG A 192     -45.228   7.442  20.149  1.00 82.06      A    O  
ATOM   1445  CB  ARG A 192     -47.771   6.904  18.477  1.00 82.77      A    C  
ATOM   1446  CG  ARG A 192     -48.091   8.383  18.284  1.00 74.30      A    C  
ATOM   1447  CD  ARG A 192     -49.560   8.650  18.579  1.00 71.88      A    C  
ATOM   1448  NE  ARG A 192     -49.950  10.007  18.177  1.00 64.00      A    N  
ATOM   1449  CZ  ARG A 192     -51.148  10.569  18.333  1.00 58.76      A    C  
ATOM   1450  NH1 ARG A 192     -52.120   9.924  18.918  1.00 54.72      A    N1+
ATOM   1451  NH2 ARG A 192     -51.376  11.764  17.889  1.00 52.37      A    N  
ATOM   1452  N   ILE A 193     -45.162   5.216  19.863  1.00 88.66      A    N  
ATOM   1453  CA  ILE A 193     -44.411   4.899  21.087  1.00 87.52      A    C  
ATOM   1454  C   ILE A 193     -42.907   5.049  20.835  1.00 88.27      A    C  
ATOM   1455  O   ILE A 193     -42.187   5.576  21.680  1.00 84.28      A    O  
ATOM   1456  CB  ILE A 193     -44.758   3.472  21.573  1.00 85.42      A    C  
ATOM   1457  CG1 ILE A 193     -46.283   3.319  21.811  1.00 80.26      A    C  
ATOM   1458  CG2 ILE A 193     -43.974   3.129  22.846  1.00 77.21      A    C  
ATOM   1459  CD1 ILE A 193     -46.725   1.900  22.152  1.00 71.67      A    C  
ATOM   1460  N   PHE A 194     -42.434   4.611  19.677  1.00 89.95      A    N  
ATOM   1461  CA  PHE A 194     -41.009   4.580  19.348  1.00 88.86      A    C  
ATOM   1462  C   PHE A 194     -40.517   5.799  18.561  1.00 89.17      A    C  
ATOM   1463  O   PHE A 194     -39.311   6.064  18.554  1.00 82.55      A    O  
ATOM   1464  CB  PHE A 194     -40.704   3.283  18.596  1.00 86.54      A    C  
ATOM   1465  CG  PHE A 194     -40.869   2.040  19.432  1.00 88.08      A    C  
ATOM   1466  CD1 PHE A 194     -39.975   1.781  20.490  1.00 82.82      A    C  
ATOM   1467  CD2 PHE A 194     -41.906   1.137  19.170  1.00 82.90      A    C  
ATOM   1468  CE1 PHE A 194     -40.114   0.626  21.271  1.00 80.65      A    C  
ATOM   1469  CE2 PHE A 194     -42.054  -0.021  19.946  1.00 80.93      A    C  
ATOM   1470  CZ  PHE A 194     -41.162  -0.275  20.999  1.00 82.67      A    C  
ATOM   1471  N   GLY A 195     -41.400   6.521  17.892  1.00 87.34      A    N  
ATOM   1472  CA  GLY A 195     -41.029   7.613  17.001  1.00 86.98      A    C  
ATOM   1473  C   GLY A 195     -42.013   8.770  16.992  1.00 88.56      A    C  
ATOM   1474  O   GLY A 195     -43.082   8.723  17.592  1.00 84.00      A    O  
ATOM   1475  N   GLU A 196     -41.624   9.814  16.280  1.00 88.23      A    N  
ATOM   1476  CA  GLU A 196     -42.411  11.025  16.084  1.00 87.50      A    C  
ATOM   1477  C   GLU A 196     -43.022  11.055  14.685  1.00 87.84      A    C  
ATOM   1478  O   GLU A 196     -42.471  10.509  13.731  1.00 83.94      A    O  
ATOM   1479  CB  GLU A 196     -41.553  12.264  16.320  1.00 84.28      A    C  
ATOM   1480  CG  GLU A 196     -41.109  12.375  17.786  1.00 74.46      A    C  
ATOM   1481  CD  GLU A 196     -40.320  13.659  18.074  1.00 70.13      A    C  
ATOM   1482  OE1 GLU A 196     -40.146  13.952  19.271  1.00 61.74      A    O  
ATOM   1483  OE2 GLU A 196     -39.916  14.339  17.097  1.00 63.64      A    O1-
ATOM   1484  N   LEU A 197     -44.163  11.715  14.547  1.00 87.52      A    N  
ATOM   1485  CA  LEU A 197     -44.796  11.895  13.246  1.00 86.87      A    C  
ATOM   1486  C   LEU A 197     -43.989  12.906  12.424  1.00 87.00      A    C  
ATOM   1487  O   LEU A 197     -43.876  14.070  12.796  1.00 82.87      A    O  
ATOM   1488  CB  LEU A 197     -46.255  12.333  13.443  1.00 83.72      A    C  
ATOM   1489  CG  LEU A 197     -47.046  12.433  12.121  1.00 77.58      A    C  
ATOM   1490  CD1 LEU A 197     -47.365  11.064  11.544  1.00 70.02      A    C  
ATOM   1491  CD2 LEU A 197     -48.373  13.152  12.365  1.00 70.98      A    C  
ATOM   1492  N   LYS A 198     -43.498  12.475  11.268  1.00 84.46      A    N  
ATOM   1493  CA  LYS A 198     -42.848  13.322  10.271  1.00 83.46      A    C  
ATOM   1494  C   LYS A 198     -43.501  13.137   8.905  1.00 83.07      A    C  
ATOM   1495  O   LYS A 198     -43.992  12.054   8.585  1.00 79.45      A    O  
ATOM   1496  CB  LYS A 198     -41.340  13.051  10.219  1.00 82.26      A    C  
ATOM   1497  CG  LYS A 198     -40.622  13.423  11.531  1.00 81.75      A    C  
ATOM   1498  CD  LYS A 198     -39.111  13.483  11.334  1.00 80.20      A    C  
ATOM   1499  CE  LYS A 198     -38.452  14.026  12.591  1.00 73.64      A    C  
ATOM   1500  NZ  LYS A 198     -37.060  14.480  12.321  1.00 67.85      A    N1+
ATOM   1501  N   THR A 199     -43.528  14.194   8.110  1.00 84.20      A    N  
ATOM   1502  CA  THR A 199     -44.158  14.222   6.777  1.00 81.18      A    C  
ATOM   1503  C   THR A 199     -43.190  14.611   5.662  1.00 79.97      A    C  
ATOM   1504  O   THR A 199     -43.532  14.496   4.494  1.00 73.24      A    O  
ATOM   1505  CB  THR A 199     -45.354  15.186   6.767  1.00 78.77      A    C  
ATOM   1506  CG2 THR A 199     -46.477  14.725   7.691  1.00 70.67      A    C  
ATOM   1507  OG1 THR A 199     -44.954  16.467   7.204  1.00 72.38      A    O  
ATOM   1508  N   ASP A 200     -41.994  15.048   6.018  1.00 82.05      A    N  
ATOM   1509  CA  ASP A 200     -40.955  15.595   5.147  1.00 79.74      A    C  
ATOM   1510  C   ASP A 200     -39.871  14.569   4.774  1.00 79.81      A    C  
ATOM   1511  O   ASP A 200     -39.132  14.775   3.818  1.00 73.48      A    O  
ATOM   1512  CB  ASP A 200     -40.367  16.830   5.841  1.00 75.79      A    C  
ATOM   1513  CG  ASP A 200     -39.823  16.582   7.266  1.00 68.55      A    C  
ATOM   1514  OD1 ASP A 200     -40.280  15.634   7.945  1.00 59.56      A    O  
ATOM   1515  OD2 ASP A 200     -38.971  17.385   7.705  1.00 63.28      A    O1-
ATOM   1516  N   VAL A 201     -39.803  13.430   5.452  1.00 81.60      A    N  
ATOM   1517  CA  VAL A 201     -38.796  12.387   5.202  1.00 80.67      A    C  
ATOM   1518  C   VAL A 201     -39.112  11.638   3.911  1.00 79.65      A    C  
ATOM   1519  O   VAL A 201     -39.982  10.763   3.869  1.00 72.92      A    O  
ATOM   1520  CB  VAL A 201     -38.679  11.417   6.387  1.00 79.51      A    C  
ATOM   1521  CG1 VAL A 201     -37.565  10.399   6.144  1.00 73.51      A    C  
ATOM   1522  CG2 VAL A 201     -38.359  12.170   7.679  1.00 75.00      A    C  
ATOM   1523  N   GLY A 202     -38.412  11.979   2.844  1.00 77.75      A    N  
ATOM   1524  CA  GLY A 202     -38.613  11.356   1.531  1.00 74.50      A    C  
ATOM   1525  C   GLY A 202     -40.042  11.480   0.998  1.00 74.97      A    C  
ATOM   1526  O   GLY A 202     -40.500  10.596   0.279  1.00 68.91      A    O  
ATOM   1527  N   THR A 203     -40.765  12.511   1.398  1.00 78.60      A    N  
ATOM   1528  CA  THR A 203     -42.201  12.729   1.107  1.00 77.63      A    C  
ATOM   1529  C   THR A 203     -43.145  11.649   1.651  1.00 78.55      A    C  
ATOM   1530  O   THR A 203     -44.346  11.698   1.390  1.00 72.99      A    O  
ATOM   1531  CB  THR A 203     -42.482  13.023  -0.376  1.00 73.87      A    C  
ATOM   1532  CG2 THR A 203     -41.585  14.128  -0.943  1.00 65.20      A    C  
ATOM   1533  OG1 THR A 203     -42.304  11.887  -1.187  1.00 67.18      A    O  
ATOM   1534  N   ARG A 204     -42.658  10.703   2.449  1.00 79.83      A    N  
ATOM   1535  CA  ARG A 204     -43.468   9.642   3.052  1.00 80.11      A    C  
ATOM   1536  C   ARG A 204     -43.918  10.040   4.459  1.00 81.44      A    C  
ATOM   1537  O   ARG A 204     -43.075  10.102   5.352  1.00 78.56      A    O  
ATOM   1538  CB  ARG A 204     -42.676   8.320   3.039  1.00 77.24      A    C  
ATOM   1539  CG  ARG A 204     -43.521   7.156   3.540  1.00 74.08      A    C  
ATOM   1540  CD  ARG A 204     -42.734   5.849   3.434  1.00 72.02      A    C  
ATOM   1541  NE  ARG A 204     -43.553   4.696   3.856  1.00 68.75      A    N  
ATOM   1542  CZ  ARG A 204     -43.315   3.428   3.556  1.00 65.66      A    C  
ATOM   1543  NH1 ARG A 204     -42.250   3.069   2.898  1.00 62.48      A    N1+
ATOM   1544  NH2 ARG A 204     -44.157   2.511   3.909  1.00 60.46      A    N  
ATOM   1545  N   PRO A 205     -45.206  10.271   4.695  1.00 80.26      A    N  
ATOM   1546  CA  PRO A 205     -45.708  10.519   6.040  1.00 79.04      A    C  
ATOM   1547  C   PRO A 205     -45.651   9.236   6.879  1.00 79.78      A    C  
ATOM   1548  O   PRO A 205     -45.984   8.148   6.412  1.00 75.86      A    O  
ATOM   1549  CB  PRO A 205     -47.128  11.045   5.853  1.00 76.83      A    C  
ATOM   1550  CG  PRO A 205     -47.582  10.399   4.541  1.00 75.38      A    C  
ATOM   1551  CD  PRO A 205     -46.295  10.294   3.726  1.00 78.13      A    C  
ATOM   1552  N   GLY A 206     -45.258   9.352   8.146  1.00 81.93      A    N  
ATOM   1553  CA  GLY A 206     -45.184   8.230   9.061  1.00 82.47      A    C  
ATOM   1554  C   GLY A 206     -44.505   8.576  10.380  1.00 85.22      A    C  
ATOM   1555  O   GLY A 206     -44.127   9.725  10.634  1.00 82.88      A    O  
ATOM   1556  N   TYR A 207     -44.350   7.573  11.230  1.00 86.52      A    N  
ATOM   1557  CA  TYR A 207     -43.610   7.700  12.476  1.00 87.41      A    C  
ATOM   1558  C   TYR A 207     -42.148   7.339  12.244  1.00 88.80      A    C  
ATOM   1559  O   TYR A 207     -41.850   6.267  11.728  1.00 86.58      A    O  
ATOM   1560  CB  TYR A 207     -44.252   6.842  13.568  1.00 86.00      A    C  
ATOM   1561  CG  TYR A 207     -45.657   7.275  13.916  1.00 86.58      A    C  
ATOM   1562  CD1 TYR A 207     -45.868   8.388  14.755  1.00 81.57      A    C  
ATOM   1563  CD2 TYR A 207     -46.766   6.601  13.375  1.00 81.71      A    C  
ATOM   1564  CE1 TYR A 207     -47.170   8.819  15.056  1.00 79.84      A    C  
ATOM   1565  CE2 TYR A 207     -48.080   7.024  13.667  1.00 80.25      A    C  
ATOM   1566  CZ  TYR A 207     -48.271   8.137  14.504  1.00 81.48      A    C  
ATOM   1567  OH  TYR A 207     -49.549   8.560  14.777  1.00 78.92      A    O  
ATOM   1568  N   TYR A 208     -41.241   8.224  12.643  1.00 91.31      A    N  
ATOM   1569  CA  TYR A 208     -39.808   8.066  12.463  1.00 91.42      A    C  
ATOM   1570  C   TYR A 208     -39.083   8.180  13.799  1.00 92.15      A    C  
ATOM   1571  O   TYR A 208     -39.301   9.124  14.558  1.00 88.64      A    O  
ATOM   1572  CB  TYR A 208     -39.293   9.108  11.468  1.00 89.21      A    C  
ATOM   1573  CG  TYR A 208     -39.798   8.889  10.063  1.00 90.31      A    C  
ATOM   1574  CD1 TYR A 208     -39.062   8.111   9.154  1.00 86.19      A    C  
ATOM   1575  CD2 TYR A 208     -41.028   9.446   9.655  1.00 86.74      A    C  
ATOM   1576  CE1 TYR A 208     -39.537   7.894   7.857  1.00 85.23      A    C  
ATOM   1577  CE2 TYR A 208     -41.519   9.228   8.356  1.00 85.38      A    C  
ATOM   1578  CZ  TYR A 208     -40.767   8.450   7.463  1.00 86.65      A    C  
ATOM   1579  OH  TYR A 208     -41.246   8.229   6.194  1.00 84.34      A    O  
ATOM   1580  N   LYS A 209     -38.190   7.237  14.074  1.00 91.92      A    N  
ATOM   1581  CA  LYS A 209     -37.251   7.314  15.186  1.00 92.21      A    C  
ATOM   1582  C   LYS A 209     -35.961   7.958  14.693  1.00 92.69      A    C  
ATOM   1583  O   LYS A 209     -35.310   7.406  13.810  1.00 90.38      A    O  
ATOM   1584  CB  LYS A 209     -37.034   5.912  15.772  1.00 91.07      A    C  
ATOM   1585  CG  LYS A 209     -36.120   5.946  17.003  1.00 88.54      A    C  
ATOM   1586  CD  LYS A 209     -36.000   4.543  17.603  1.00 85.25      A    C  
ATOM   1587  CE  LYS A 209     -35.124   4.581  18.855  1.00 79.42      A    C  
ATOM   1588  NZ  LYS A 209     -35.032   3.254  19.495  1.00 71.85      A    N1+
ATOM   1589  N   THR A 210     -35.580   9.086  15.278  1.00 92.99      A    N  
ATOM   1590  CA  THR A 210     -34.319   9.746  14.954  1.00 92.75      A    C  
ATOM   1591  C   THR A 210     -33.164   9.063  15.682  1.00 93.07      A    C  
ATOM   1592  O   THR A 210     -33.201   8.893  16.903  1.00 89.59      A    O  
ATOM   1593  CB  THR A 210     -34.376  11.243  15.270  1.00 90.55      A    C  
ATOM   1594  CG2 THR A 210     -33.152  11.990  14.764  1.00 78.06      A    C  
ATOM   1595  OG1 THR A 210     -35.502  11.809  14.632  1.00 80.07      A    O  
ATOM   1596  N   LEU A 211     -32.136   8.658  14.936  1.00 93.17      A    N  
ATOM   1597  CA  LEU A 211     -30.898   8.068  15.436  1.00 92.96      A    C  
ATOM   1598  C   LEU A 211     -29.746   8.987  15.035  1.00 93.56      A    C  
ATOM   1599  O   LEU A 211     -29.526   9.215  13.855  1.00 90.87      A    O  
ATOM   1600  CB  LEU A 211     -30.719   6.659  14.839  1.00 91.49      A    C  
ATOM   1601  CG  LEU A 211     -31.803   5.642  15.253  1.00 90.39      A    C  
ATOM   1602  CD1 LEU A 211     -31.651   4.356  14.445  1.00 83.17      A    C  
ATOM   1603  CD2 LEU A 211     -31.703   5.273  16.736  1.00 82.64      A    C  
ATOM   1604  N   GLU A 212     -29.008   9.492  16.022  1.00 94.45      A    N  
ATOM   1605  CA  GLU A 212     -27.869  10.376  15.800  1.00 94.15      A    C  
ATOM   1606  C   GLU A 212     -26.572   9.714  16.278  1.00 94.10      A    C  
ATOM   1607  O   GLU A 212     -26.532   9.077  17.334  1.00 90.61      A    O  
ATOM   1608  CB  GLU A 212     -28.129  11.729  16.475  1.00 92.10      A    C  
ATOM   1609  CG  GLU A 212     -27.202  12.828  15.936  1.00 80.51      A    C  
ATOM   1610  CD  GLU A 212     -27.451  14.204  16.584  1.00 76.73      A    C  
ATOM   1611  OE1 GLU A 212     -26.718  15.149  16.219  1.00 68.91      A    O  
ATOM   1612  OE2 GLU A 212     -28.343  14.313  17.448  1.00 70.49      A    O1-
ATOM   1613  N   ARG A 213     -25.503   9.841  15.487  1.00 94.92      A    N  
ATOM   1614  CA  ARG A 213     -24.154   9.367  15.805  1.00 94.49      A    C  
ATOM   1615  C   ARG A 213     -23.115  10.377  15.344  1.00 95.00      A    C  
ATOM   1616  O   ARG A 213     -23.327  11.098  14.375  1.00 92.63      A    O  
ATOM   1617  CB  ARG A 213     -23.878   8.007  15.138  1.00 92.74      A    C  
ATOM   1618  CG  ARG A 213     -24.767   6.851  15.611  1.00 89.84      A    C  
ATOM   1619  CD  ARG A 213     -24.492   6.448  17.059  1.00 87.62      A    C  
ATOM   1620  NE  ARG A 213     -25.354   5.316  17.443  1.00 85.93      A    N  
ATOM   1621  CZ  ARG A 213     -26.585   5.406  17.932  1.00 84.65      A    C  
ATOM   1622  NH1 ARG A 213     -27.129   6.536  18.287  1.00 77.15      A    N1+
ATOM   1623  NH2 ARG A 213     -27.301   4.328  18.052  1.00 80.91      A    N  
ATOM   1624  N   LYS A 214     -21.975  10.389  16.028  1.00 94.16      A    N  
ATOM   1625  CA  LYS A 214     -20.803  11.184  15.660  1.00 94.06      A    C  
ATOM   1626  C   LYS A 214     -19.588  10.272  15.580  1.00 94.09      A    C  
ATOM   1627  O   LYS A 214     -19.376   9.465  16.476  1.00 90.29      A    O  
ATOM   1628  CB  LYS A 214     -20.619  12.332  16.680  1.00 91.96      A    C  
ATOM   1629  CG  LYS A 214     -19.395  13.218  16.377  1.00 86.43      A    C  
ATOM   1630  CD  LYS A 214     -19.209  14.335  17.414  1.00 84.98      A    C  
ATOM   1631  CE  LYS A 214     -17.912  15.088  17.103  1.00 73.49      A    C  
ATOM   1632  NZ  LYS A 214     -17.595  16.197  18.043  1.00 67.51      A    N1+
ATOM   1633  N   PHE A 215     -18.783  10.438  14.536  1.00 94.74      A    N  
ATOM   1634  CA  PHE A 215     -17.490   9.770  14.395  1.00 94.51      A    C  
ATOM   1635  C   PHE A 215     -16.478  10.740  13.778  1.00 94.65      A    C  
ATOM   1636  O   PHE A 215     -16.767  11.368  12.764  1.00 91.89      A    O  
ATOM   1637  CB  PHE A 215     -17.649   8.509  13.556  1.00 93.65      A    C  
ATOM   1638  CG  PHE A 215     -16.361   7.742  13.358  1.00 94.94      A    C  
ATOM   1639  CD1 PHE A 215     -15.721   7.736  12.099  1.00 92.20      A    C  
ATOM   1640  CD2 PHE A 215     -15.774   7.042  14.428  1.00 92.62      A    C  
ATOM   1641  CE1 PHE A 215     -14.520   7.036  11.921  1.00 91.31      A    C  
ATOM   1642  CE2 PHE A 215     -14.577   6.337  14.253  1.00 91.77      A    C  
ATOM   1643  CZ  PHE A 215     -13.954   6.337  12.993  1.00 92.58      A    C  
ATOM   1644  N   THR A 216     -15.305  10.854  14.398  1.00 94.69      A    N  
ATOM   1645  CA  THR A 216     -14.201  11.702  13.946  1.00 94.16      A    C  
ATOM   1646  C   THR A 216     -12.894  10.924  13.968  1.00 94.19      A    C  
ATOM   1647  O   THR A 216     -12.697  10.060  14.831  1.00 90.52      A    O  
ATOM   1648  CB  THR A 216     -14.060  12.984  14.795  1.00 92.07      A    C  
ATOM   1649  CG2 THR A 216     -15.259  13.913  14.620  1.00 82.16      A    C  
ATOM   1650  OG1 THR A 216     -13.975  12.694  16.175  1.00 82.32      A    O  
ATOM   1651  N   MET A 217     -12.006  11.232  13.026  1.00 94.68      A    N  
ATOM   1652  CA  MET A 217     -10.656  10.688  12.898  1.00 94.31      A    C  
ATOM   1653  C   MET A 217      -9.628  11.816  13.003  1.00 94.50      A    C  
ATOM   1654  O   MET A 217      -9.934  12.928  12.573  1.00 92.23      A    O  
ATOM   1655  CB  MET A 217     -10.518   9.985  11.541  1.00 92.91      A    C  
ATOM   1656  CG  MET A 217     -11.321   8.685  11.456  1.00 90.42      A    C  
ATOM   1657  SD  MET A 217     -10.711   7.334  12.515  1.00 88.87      A    S  
ATOM   1658  CE  MET A 217      -9.145   6.984  11.692  1.00 81.03      A    C  
ATOM   1659  N   PRO A 218      -8.420  11.563  13.532  1.00 93.53      A    N  
ATOM   1660  CA  PRO A 218      -7.333  12.530  13.487  1.00 92.61      A    C  
ATOM   1661  C   PRO A 218      -7.029  12.936  12.043  1.00 92.97      A    C  
ATOM   1662  O   PRO A 218      -6.949  12.079  11.175  1.00 89.14      A    O  
ATOM   1663  CB  PRO A 218      -6.128  11.839  14.136  1.00 90.50      A    C  
ATOM   1664  CG  PRO A 218      -6.747  10.713  14.959  1.00 88.47      A    C  
ATOM   1665  CD  PRO A 218      -7.986  10.332  14.169  1.00 91.36      A    C  
ATOM   1666  N   ALA A 219      -6.851  14.236  11.791  1.00 91.75      A    N  
ATOM   1667  CA  ALA A 219      -6.528  14.725  10.462  1.00 91.26      A    C  
ATOM   1668  C   ALA A 219      -5.162  14.200  10.002  1.00 91.69      A    C  
ATOM   1669  O   ALA A 219      -4.221  14.093  10.794  1.00 87.83      A    O  
ATOM   1670  CB  ALA A 219      -6.596  16.252  10.454  1.00 88.72      A    C  
ATOM   1671  N   GLN A 220      -5.047  13.893   8.720  1.00 92.20      A    N  
ATOM   1672  CA  GLN A 220      -3.786  13.528   8.084  1.00 92.03      A    C  
ATOM   1673  C   GLN A 220      -3.071  14.769   7.555  1.00 92.58      A    C  
ATOM   1674  O   GLN A 220      -3.682  15.824   7.380  1.00 89.79      A    O  
ATOM   1675  CB  GLN A 220      -4.040  12.534   6.946  1.00 89.67      A    C  
ATOM   1676  CG  GLN A 220      -4.548  11.185   7.459  1.00 86.75      A    C  
ATOM   1677  CD  GLN A 220      -4.674  10.201   6.311  1.00 87.40      A    C  
ATOM   1678  NE2 GLN A 220      -5.809  10.160   5.651  1.00 77.36      A    N  
ATOM   1679  OE1 GLN A 220      -3.745   9.491   5.972  1.00 78.79      A    O  
ATOM   1680  N   ILE A 221      -1.787  14.615   7.216  1.00 91.30      A    N  
ATOM   1681  CA  ILE A 221      -1.082  15.618   6.414  1.00 90.55      A    C  
ATOM   1682  C   ILE A 221      -1.730  15.751   5.036  1.00 91.05      A    C  
ATOM   1683  O   ILE A 221      -2.280  14.790   4.480  1.00 88.10      A    O  
ATOM   1684  CB  ILE A 221       0.426  15.301   6.296  1.00 88.11      A    C  
ATOM   1685  CG1 ILE A 221       0.697  13.936   5.619  1.00 77.13      A    C  
ATOM   1686  CG2 ILE A 221       1.075  15.389   7.687  1.00 74.50      A    C  
ATOM   1687  CD1 ILE A 221       2.177  13.713   5.311  1.00 72.01      A    C  
ATOM   1688  N   ASN A 222      -1.659  16.945   4.472  1.00 89.40      A    N  
ATOM   1689  CA  ASN A 222      -2.194  17.217   3.146  1.00 89.51      A    C  
ATOM   1690  C   ASN A 222      -1.355  16.527   2.049  1.00 90.21      A    C  
ATOM   1691  O   ASN A 222      -0.162  16.264   2.255  1.00 85.86      A    O  
ATOM   1692  CB  ASN A 222      -2.329  18.742   2.967  1.00 86.74      A    C  
ATOM   1693  CG  ASN A 222      -3.493  19.330   3.760  1.00 85.24      A    C  
ATOM   1694  ND2 ASN A 222      -3.681  20.622   3.693  1.00 76.94      A    N  
ATOM   1695  OD1 ASN A 222      -4.256  18.642   4.414  1.00 75.27      A    O  
ATOM   1696  N   PRO A 223      -1.937  16.211   0.890  1.00 90.48      A    N  
ATOM   1697  CA  PRO A 223      -1.197  15.691  -0.249  1.00 90.30      A    C  
ATOM   1698  C   PRO A 223      -0.232  16.735  -0.815  1.00 90.66      A    C  
ATOM   1699  O   PRO A 223      -0.335  17.926  -0.533  1.00 86.14      A    O  
ATOM   1700  CB  PRO A 223      -2.267  15.279  -1.263  1.00 87.99      A    C  
ATOM   1701  CG  PRO A 223      -3.421  16.231  -0.964  1.00 87.32      A    C  
ATOM   1702  CD  PRO A 223      -3.337  16.397   0.549  1.00 89.76      A    C  
ATOM   1703  N   ASN A 224       0.688  16.291  -1.664  1.00 89.53      A    N  
ATOM   1704  CA  ASN A 224       1.615  17.185  -2.343  1.00 88.70      A    C  
ATOM   1705  C   ASN A 224       0.852  18.241  -3.166  1.00 88.92      A    C  
ATOM   1706  O   ASN A 224       0.028  17.893  -4.008  1.00 84.99      A    O  
ATOM   1707  CB  ASN A 224       2.555  16.381  -3.259  1.00 86.55      A    C  
ATOM   1708  CG  ASN A 224       3.467  15.432  -2.500  1.00 84.75      A    C  
ATOM   1709  ND2 ASN A 224       3.940  14.395  -3.157  1.00 74.96      A    N  
ATOM   1710  OD1 ASN A 224       3.766  15.589  -1.344  1.00 73.38      A    O  
ATOM   1711  N   LYS A 225       1.204  19.519  -2.978  1.00 85.68      A    N  
ATOM   1712  CA  LYS A 225       0.600  20.641  -3.724  1.00 83.67      A    C  
ATOM   1713  C   LYS A 225       0.930  20.621  -5.204  1.00 83.49      A    C  
ATOM   1714  O   LYS A 225       0.144  21.065  -6.038  1.00 77.15      A    O  
ATOM   1715  CB  LYS A 225       1.082  21.971  -3.122  1.00 79.39      A    C  
ATOM   1716  CG  LYS A 225       0.498  22.168  -1.726  1.00 71.06      A    C  
ATOM   1717  CD  LYS A 225       1.004  23.430  -1.037  1.00 65.65      A    C  
ATOM   1718  CE  LYS A 225       0.357  23.395   0.343  1.00 57.95      A    C  
ATOM   1719  NZ  LYS A 225       0.972  24.286   1.326  1.00 50.15      A    N1+
ATOM   1720  N   LYS A 226       2.125  20.151  -5.532  1.00 82.39      A    N  
ATOM   1721  CA  LYS A 226       2.609  19.999  -6.895  1.00 80.79      A    C  
ATOM   1722  C   LYS A 226       3.019  18.569  -7.141  1.00 80.93      A    C  
ATOM   1723  O   LYS A 226       3.717  17.957  -6.338  1.00 74.24      A    O  
ATOM   1724  CB  LYS A 226       3.792  20.918  -7.157  1.00 75.75      A    C  
ATOM   1725  CG  LYS A 226       3.406  22.356  -7.533  1.00 68.75      A    C  
ATOM   1726  CD  LYS A 226       4.743  23.039  -7.760  1.00 63.78      A    C  
ATOM   1727  CE  LYS A 226       4.749  24.489  -8.160  1.00 56.00      A    C  
ATOM   1728  NZ  LYS A 226       6.170  24.898  -8.099  1.00 48.65      A    N1+
ATOM   1729  N   THR A 227       2.634  18.076  -8.307  1.00 82.20      A    N  
ATOM   1730  CA  THR A 227       3.162  16.843  -8.876  1.00 80.34      A    C  
ATOM   1731  C   THR A 227       4.380  17.171  -9.748  1.00 80.16      A    C  
ATOM   1732  O   THR A 227       4.374  18.218 -10.412  1.00 70.80      A    O  
ATOM   1733  CB  THR A 227       2.075  16.109  -9.664  1.00 75.68      A    C  
ATOM   1734  CG2 THR A 227       1.010  15.574  -8.707  1.00 67.03      A    C  
ATOM   1735  OG1 THR A 227       1.425  16.986 -10.560  1.00 67.37      A    O  
ATOM   1736  N   PRO A 228       5.431  16.331  -9.738  1.00 78.77      A    N  
ATOM   1737  CA  PRO A 228       6.604  16.487 -10.601  1.00 76.96      A    C  
ATOM   1738  C   PRO A 228       6.286  16.366 -12.096  1.00 73.62      A    C  
ATOM   1739  O   PRO A 228       5.349  15.644 -12.468  1.00 64.83      A    O  
ATOM   1740  CB  PRO A 228       7.580  15.390 -10.175  1.00 70.97      A    C  
ATOM   1741  CG  PRO A 228       7.117  14.974  -8.795  1.00 70.66      A    C  
ATOM   1742  CD  PRO A 228       5.619  15.210  -8.825  1.00 73.72      A    C  
ATOM   1743  OXT PRO A 228       7.035  16.999 -12.891  1.00 66.63      A    O1-
TER   
ATOM   1744  N   ALA B   1     -53.023 -25.013  26.726  1.00 65.21      B    N  
ATOM   1745  CA  ALA B   1     -52.848 -23.782  25.948  1.00 68.76      B    C  
ATOM   1746  C   ALA B   1     -51.692 -22.939  26.473  1.00 70.33      B    C  
ATOM   1747  O   ALA B   1     -50.812 -22.583  25.696  1.00 66.52      B    O  
ATOM   1748  CB  ALA B   1     -54.163 -23.005  25.943  1.00 64.47      B    C  
ATOM   1749  N   VAL B   2     -51.576 -22.691  27.788  1.00 74.17      B    N  
ATOM   1750  CA  VAL B   2     -50.507 -21.893  28.409  1.00 73.47      B    C  
ATOM   1751  C   VAL B   2     -49.119 -22.435  28.053  1.00 74.60      B    C  
ATOM   1752  O   VAL B   2     -48.245 -21.667  27.662  1.00 72.89      B    O  
ATOM   1753  CB  VAL B   2     -50.668 -21.830  29.938  1.00 70.79      B    C  
ATOM   1754  CG1 VAL B   2     -49.563 -21.017  30.608  1.00 63.79      B    C  
ATOM   1755  CG2 VAL B   2     -52.006 -21.194  30.316  1.00 63.79      B    C  
ATOM   1756  N   VAL B   3     -48.903 -23.732  28.109  1.00 76.74      B    N  
ATOM   1757  CA  VAL B   3     -47.609 -24.352  27.766  1.00 77.33      B    C  
ATOM   1758  C   VAL B   3     -47.236 -24.099  26.302  1.00 77.84      B    C  
ATOM   1759  O   VAL B   3     -46.093 -23.766  26.009  1.00 76.58      B    O  
ATOM   1760  CB  VAL B   3     -47.617 -25.861  28.070  1.00 77.06      B    C  
ATOM   1761  CG1 VAL B   3     -46.289 -26.540  27.693  1.00 70.26      B    C  
ATOM   1762  CG2 VAL B   3     -47.857 -26.124  29.561  1.00 70.71      B    C  
ATOM   1763  N   ILE B   4     -48.182 -24.197  25.384  1.00 78.90      B    N  
ATOM   1764  CA  ILE B   4     -47.971 -23.938  23.950  1.00 77.30      B    C  
ATOM   1765  C   ILE B   4     -47.637 -22.459  23.729  1.00 77.66      B    C  
ATOM   1766  O   ILE B   4     -46.731 -22.140  22.952  1.00 75.72      B    O  
ATOM   1767  CB  ILE B   4     -49.202 -24.371  23.124  1.00 76.56      B    C  
ATOM   1768  CG1 ILE B   4     -49.435 -25.897  23.268  1.00 72.94      B    C  
ATOM   1769  CG2 ILE B   4     -49.039 -23.993  21.649  1.00 70.44      B    C  
ATOM   1770  CD1 ILE B   4     -50.753 -26.389  22.663  1.00 63.62      B    C  
ATOM   1771  N   LEU B   5     -48.309 -21.547  24.445  1.00 75.11      B    N  
ATOM   1772  CA  LEU B   5     -48.059 -20.108  24.372  1.00 72.62      B    C  
ATOM   1773  C   LEU B   5     -46.670 -19.737  24.927  1.00 73.96      B    C  
ATOM   1774  O   LEU B   5     -45.967 -18.940  24.317  1.00 72.59      B    O  
ATOM   1775  CB  LEU B   5     -49.177 -19.379  25.116  1.00 69.93      B    C  
ATOM   1776  CG  LEU B   5     -50.527 -19.394  24.365  1.00 64.17      B    C  
ATOM   1777  CD1 LEU B   5     -51.669 -19.003  25.312  1.00 59.38      B    C  
ATOM   1778  CD2 LEU B   5     -50.529 -18.439  23.175  1.00 58.45      B    C  
ATOM   1779  N   CYS B   6     -46.243 -20.353  26.033  1.00 76.82      B    N  
ATOM   1780  CA  CYS B   6     -44.881 -20.208  26.554  1.00 75.81      B    C  
ATOM   1781  C   CYS B   6     -43.845 -20.702  25.539  1.00 77.76      B    C  
ATOM   1782  O   CYS B   6     -42.854 -20.026  25.300  1.00 76.35      B    O  
ATOM   1783  CB  CYS B   6     -44.732 -20.992  27.869  1.00 73.14      B    C  
ATOM   1784  SG  CYS B   6     -45.735 -20.279  29.195  1.00 64.68      B    S  
ATOM   1785  N   LEU B   7     -44.091 -21.851  24.903  1.00 78.50      B    N  
ATOM   1786  CA  LEU B   7     -43.195 -22.397  23.884  1.00 78.23      B    C  
ATOM   1787  C   LEU B   7     -43.100 -21.463  22.665  1.00 78.67      B    C  
ATOM   1788  O   LEU B   7     -42.001 -21.206  22.177  1.00 78.02      B    O  
ATOM   1789  CB  LEU B   7     -43.694 -23.795  23.472  1.00 77.89      B    C  
ATOM   1790  CG  LEU B   7     -42.537 -24.707  23.034  1.00 71.09      B    C  
ATOM   1791  CD1 LEU B   7     -42.140 -25.646  24.160  1.00 65.97      B    C  
ATOM   1792  CD2 LEU B   7     -42.923 -25.560  21.825  1.00 65.45      B    C  
ATOM   1793  N   ALA B   8     -44.242 -20.904  22.227  1.00 78.83      B    N  
ATOM   1794  CA  ALA B   8     -44.286 -19.935  21.139  1.00 76.23      B    C  
ATOM   1795  C   ALA B   8     -43.536 -18.637  21.491  1.00 77.33      B    C  
ATOM   1796  O   ALA B   8     -42.802 -18.116  20.658  1.00 74.95      B    O  
ATOM   1797  CB  ALA B   8     -45.752 -19.655  20.787  1.00 73.86      B    C  
ATOM   1798  N   ALA B   9     -43.645 -18.139  22.730  1.00 75.63      B    N  
ATOM   1799  CA  ALA B   9     -42.916 -16.964  23.193  1.00 73.60      B    C  
ATOM   1800  C   ALA B   9     -41.400 -17.202  23.230  1.00 75.68      B    C  
ATOM   1801  O   ALA B   9     -40.634 -16.349  22.782  1.00 74.80      B    O  
ATOM   1802  CB  ALA B   9     -43.456 -16.566  24.570  1.00 71.18      B    C  
ATOM   1803  N   VAL B  10     -40.937 -18.372  23.682  1.00 78.40      B    N  
ATOM   1804  CA  VAL B  10     -39.518 -18.752  23.673  1.00 78.60      B    C  
ATOM   1805  C   VAL B  10     -38.989 -18.872  22.242  1.00 80.11      B    C  
ATOM   1806  O   VAL B  10     -37.918 -18.344  21.946  1.00 79.49      B    O  
ATOM   1807  CB  VAL B  10     -39.291 -20.057  24.458  1.00 76.93      B    C  
ATOM   1808  CG1 VAL B  10     -37.855 -20.590  24.324  1.00 70.26      B    C  
ATOM   1809  CG2 VAL B  10     -39.539 -19.837  25.954  1.00 71.19      B    C  
ATOM   1810  N   LEU B  11     -39.761 -19.485  21.337  1.00 80.34      B    N  
ATOM   1811  CA  LEU B  11     -39.391 -19.575  19.923  1.00 79.85      B    C  
ATOM   1812  C   LEU B  11     -39.297 -18.198  19.258  1.00 81.00      B    C  
ATOM   1813  O   LEU B  11     -38.348 -17.945  18.517  1.00 80.22      B    O  
ATOM   1814  CB  LEU B  11     -40.417 -20.454  19.183  1.00 78.60      B    C  
ATOM   1815  CG  LEU B  11     -40.151 -21.962  19.338  1.00 71.95      B    C  
ATOM   1816  CD1 LEU B  11     -41.407 -22.757  18.982  1.00 66.61      B    C  
ATOM   1817  CD2 LEU B  11     -39.027 -22.420  18.416  1.00 66.17      B    C  
ATOM   1818  N   ALA B  12     -40.230 -17.292  19.558  1.00 79.01      B    N  
ATOM   1819  CA  ALA B  12     -40.207 -15.925  19.044  1.00 77.90      B    C  
ATOM   1820  C   ALA B  12     -38.984 -15.153  19.555  1.00 79.85      B    C  
ATOM   1821  O   ALA B  12     -38.295 -14.505  18.766  1.00 78.18      B    O  
ATOM   1822  CB  ALA B  12     -41.521 -15.237  19.422  1.00 75.04      B    C  
ATOM   1823  N   LEU B  13     -38.651 -15.257  20.849  1.00 78.56      B    N  
ATOM   1824  CA  LEU B  13     -37.448 -14.658  21.424  1.00 77.46      B    C  
ATOM   1825  C   LEU B  13     -36.187 -15.196  20.743  1.00 79.85      B    C  
ATOM   1826  O   LEU B  13     -35.302 -14.427  20.394  1.00 79.64      B    O  
ATOM   1827  CB  LEU B  13     -37.401 -14.957  22.935  1.00 75.19      B    C  
ATOM   1828  CG  LEU B  13     -36.265 -14.172  23.628  1.00 68.58      B    C  
ATOM   1829  CD1 LEU B  13     -36.763 -12.892  24.258  1.00 63.71      B    C  
ATOM   1830  CD2 LEU B  13     -35.609 -15.011  24.728  1.00 63.19      B    C  
ATOM   1831  N   MET B  14     -36.107 -16.495  20.526  1.00 82.67      B    N  
ATOM   1832  CA  MET B  14     -34.960 -17.154  19.917  1.00 82.71      B    C  
ATOM   1833  C   MET B  14     -34.773 -16.714  18.460  1.00 84.23      B    C  
ATOM   1834  O   MET B  14     -33.662 -16.380  18.057  1.00 83.69      B    O  
ATOM   1835  CB  MET B  14     -35.143 -18.670  20.052  1.00 81.04      B    C  
ATOM   1836  CG  MET B  14     -33.818 -19.426  19.945  1.00 72.35      B    C  
ATOM   1837  SD  MET B  14     -34.010 -21.206  20.262  1.00 67.43      B    S  
ATOM   1838  CE  MET B  14     -32.267 -21.679  20.420  1.00 58.18      B    C  
ATOM   1839  N   ALA B  15     -35.869 -16.628  17.688  1.00 82.89      B    N  
ATOM   1840  CA  ALA B  15     -35.834 -16.135  16.317  1.00 83.15      B    C  
ATOM   1841  C   ALA B  15     -35.380 -14.666  16.242  1.00 84.84      B    C  
ATOM   1842  O   ALA B  15     -34.524 -14.324  15.435  1.00 83.35      B    O  
ATOM   1843  CB  ALA B  15     -37.220 -16.337  15.688  1.00 80.70      B    C  
ATOM   1844  N   MET B  16     -35.893 -13.790  17.114  1.00 84.50      B    N  
ATOM   1845  CA  MET B  16     -35.463 -12.395  17.182  1.00 84.28      B    C  
ATOM   1846  C   MET B  16     -34.001 -12.265  17.591  1.00 86.19      B    C  
ATOM   1847  O   MET B  16     -33.267 -11.480  16.991  1.00 84.91      B    O  
ATOM   1848  CB  MET B  16     -36.340 -11.605  18.153  1.00 82.18      B    C  
ATOM   1849  CG  MET B  16     -37.717 -11.349  17.560  1.00 74.89      B    C  
ATOM   1850  SD  MET B  16     -38.753 -10.299  18.592  1.00 70.18      B    S  
ATOM   1851  CE  MET B  16     -40.242 -10.292  17.564  1.00 61.24      B    C  
ATOM   1852  N   ALA B  17     -33.553 -13.053  18.568  1.00 85.41      B    N  
ATOM   1853  CA  ALA B  17     -32.166 -13.081  18.990  1.00 85.06      B    C  
ATOM   1854  C   ALA B  17     -31.243 -13.491  17.830  1.00 87.06      B    C  
ATOM   1855  O   ALA B  17     -30.264 -12.800  17.571  1.00 85.55      B    O  
ATOM   1856  CB  ALA B  17     -32.026 -14.019  20.191  1.00 83.20      B    C  
ATOM   1857  N   TRP B  18     -31.599 -14.528  17.073  1.00 85.69      B    N  
ATOM   1858  CA  TRP B  18     -30.849 -14.940  15.893  1.00 85.75      B    C  
ATOM   1859  C   TRP B  18     -30.762 -13.836  14.837  1.00 86.49      B    C  
ATOM   1860  O   TRP B  18     -29.662 -13.557  14.364  1.00 84.59      B    O  
ATOM   1861  CB  TRP B  18     -31.463 -16.209  15.285  1.00 84.71      B    C  
ATOM   1862  CG  TRP B  18     -31.311 -17.464  16.074  1.00 83.56      B    C  
ATOM   1863  CD1 TRP B  18     -30.355 -17.729  16.997  1.00 77.31      B    C  
ATOM   1864  CD2 TRP B  18     -32.121 -18.681  15.965  1.00 80.32      B    C  
ATOM   1865  CE2 TRP B  18     -31.576 -19.651  16.841  1.00 79.65      B    C  
ATOM   1866  CE3 TRP B  18     -33.245 -19.052  15.183  1.00 76.09      B    C  
ATOM   1867  NE1 TRP B  18     -30.511 -19.032  17.460  1.00 76.31      B    N  
ATOM   1868  CZ2 TRP B  18     -32.110 -20.958  16.934  1.00 75.87      B    C  
ATOM   1869  CZ3 TRP B  18     -33.774 -20.345  15.291  1.00 72.20      B    C  
ATOM   1870  CH2 TRP B  18     -33.219 -21.291  16.140  1.00 73.10      B    C  
ATOM   1871  N   VAL B  19     -31.861 -13.157  14.531  1.00 86.91      B    N  
ATOM   1872  CA  VAL B  19     -31.860 -12.064  13.542  1.00 86.24      B    C  
ATOM   1873  C   VAL B  19     -30.948 -10.910  13.984  1.00 87.79      B    C  
ATOM   1874  O   VAL B  19     -30.167 -10.397  13.184  1.00 86.90      B    O  
ATOM   1875  CB  VAL B  19     -33.291 -11.567  13.275  1.00 84.57      B    C  
ATOM   1876  CG1 VAL B  19     -33.329 -10.309  12.404  1.00 77.96      B    C  
ATOM   1877  CG2 VAL B  19     -34.111 -12.626  12.534  1.00 78.39      B    C  
ATOM   1878  N   VAL B  20     -31.012 -10.509  15.253  1.00 88.91      B    N  
ATOM   1879  CA  VAL B  20     -30.168  -9.420  15.779  1.00 89.16      B    C  
ATOM   1880  C   VAL B  20     -28.691  -9.832  15.814  1.00 89.93      B    C  
ATOM   1881  O   VAL B  20     -27.843  -9.042  15.406  1.00 88.59      B    O  
ATOM   1882  CB  VAL B  20     -30.661  -8.945  17.154  1.00 88.14      B    C  
ATOM   1883  CG1 VAL B  20     -29.750  -7.871  17.760  1.00 82.32      B    C  
ATOM   1884  CG2 VAL B  20     -32.057  -8.309  17.055  1.00 83.25      B    C  
ATOM   1885  N   PHE B  21     -28.356 -11.059  16.221  1.00 88.84      B    N  
ATOM   1886  CA  PHE B  21     -26.985 -11.562  16.201  1.00 88.13      B    C  
ATOM   1887  C   PHE B  21     -26.421 -11.698  14.786  1.00 89.05      B    C  
ATOM   1888  O   PHE B  21     -25.255 -11.372  14.558  1.00 87.68      B    O  
ATOM   1889  CB  PHE B  21     -26.891 -12.907  16.925  1.00 86.11      B    C  
ATOM   1890  CG  PHE B  21     -26.686 -12.798  18.420  1.00 83.07      B    C  
ATOM   1891  CD1 PHE B  21     -25.530 -12.183  18.924  1.00 78.44      B    C  
ATOM   1892  CD2 PHE B  21     -27.628 -13.336  19.314  1.00 76.62      B    C  
ATOM   1893  CE1 PHE B  21     -25.313 -12.097  20.312  1.00 73.56      B    C  
ATOM   1894  CE2 PHE B  21     -27.417 -13.252  20.701  1.00 73.71      B    C  
ATOM   1895  CZ  PHE B  21     -26.259 -12.626  21.202  1.00 73.05      B    C  
ATOM   1896  N   ASP B  22     -27.226 -12.111  13.817  1.00 89.25      B    N  
ATOM   1897  CA  ASP B  22     -26.789 -12.195  12.426  1.00 88.41      B    C  
ATOM   1898  C   ASP B  22     -26.517 -10.815  11.822  1.00 89.45      B    C  
ATOM   1899  O   ASP B  22     -25.525 -10.634  11.113  1.00 86.93      B    O  
ATOM   1900  CB  ASP B  22     -27.841 -12.929  11.588  1.00 86.01      B    C  
ATOM   1901  CG  ASP B  22     -27.897 -14.429  11.857  1.00 81.83      B    C  
ATOM   1902  OD1 ASP B  22     -26.928 -14.999  12.392  1.00 75.52      B    O  
ATOM   1903  OD2 ASP B  22     -28.915 -15.048  11.488  1.00 75.53      B    O1-
ATOM   1904  N   ALA B  23     -27.356  -9.833  12.142  1.00 89.69      B    N  
ATOM   1905  CA  ALA B  23     -27.122  -8.446  11.753  1.00 89.69      B    C  
ATOM   1906  C   ALA B  23     -25.849  -7.899  12.400  1.00 90.91      B    C  
ATOM   1907  O   ALA B  23     -25.016  -7.307  11.704  1.00 89.13      B    O  
ATOM   1908  CB  ALA B  23     -28.356  -7.617  12.116  1.00 88.73      B    C  
ATOM   1909  N   HIS B  24     -25.644  -8.131  13.698  1.00 90.28      B    N  
ATOM   1910  CA  HIS B  24     -24.427  -7.756  14.425  1.00 90.70      B    C  
ATOM   1911  C   HIS B  24     -23.171  -8.351  13.786  1.00 91.33      B    C  
ATOM   1912  O   HIS B  24     -22.230  -7.614  13.483  1.00 90.30      B    O  
ATOM   1913  CB  HIS B  24     -24.563  -8.224  15.880  1.00 89.97      B    C  
ATOM   1914  CG  HIS B  24     -23.288  -8.131  16.666  1.00 89.53      B    C  
ATOM   1915  CD2 HIS B  24     -22.716  -6.988  17.161  1.00 80.34      B    C  
ATOM   1916  ND1 HIS B  24     -22.452  -9.185  16.985  1.00 79.05      B    N  
ATOM   1917  CE1 HIS B  24     -21.414  -8.684  17.663  1.00 82.29      B    C  
ATOM   1918  NE2 HIS B  24     -21.547  -7.366  17.784  1.00 84.60      B    N  
ATOM   1919  N   ARG B  25     -23.174  -9.653  13.496  1.00 90.42      B    N  
ATOM   1920  CA  ARG B  25     -22.040 -10.336  12.863  1.00 89.73      B    C  
ATOM   1921  C   ARG B  25     -21.735  -9.749  11.488  1.00 90.00      B    C  
ATOM   1922  O   ARG B  25     -20.584  -9.434  11.214  1.00 88.25      B    O  
ATOM   1923  CB  ARG B  25     -22.316 -11.838  12.819  1.00 87.64      B    C  
ATOM   1924  CG  ARG B  25     -21.108 -12.618  12.273  1.00 82.25      B    C  
ATOM   1925  CD  ARG B  25     -21.357 -14.115  12.394  1.00 78.76      B    C  
ATOM   1926  NE  ARG B  25     -20.229 -14.884  11.839  1.00 73.99      B    N  
ATOM   1927  CZ  ARG B  25     -20.070 -16.192  11.917  1.00 69.70      B    C  
ATOM   1928  NH1 ARG B  25     -20.893 -16.957  12.567  1.00 64.71      B    N1+
ATOM   1929  NH2 ARG B  25     -19.064 -16.751  11.308  1.00 64.53      B    N  
ATOM   1930  N   SER B  26     -22.747  -9.519  10.659  1.00 90.75      B    N  
ATOM   1931  CA  SER B  26     -22.552  -8.913   9.337  1.00 90.49      B    C  
ATOM   1932  C   SER B  26     -21.974  -7.493   9.403  1.00 91.72      B    C  
ATOM   1933  O   SER B  26     -21.181  -7.117   8.545  1.00 89.78      B    O  
ATOM   1934  CB  SER B  26     -23.879  -8.841   8.568  1.00 88.34      B    C  
ATOM   1935  OG  SER B  26     -24.374 -10.123   8.258  1.00 79.20      B    O  
ATOM   1936  N   VAL B  27     -22.385  -6.695  10.376  1.00 92.37      B    N  
ATOM   1937  CA  VAL B  27     -21.871  -5.335  10.577  1.00 92.59      B    C  
ATOM   1938  C   VAL B  27     -20.431  -5.367  11.070  1.00 93.01      B    C  
ATOM   1939  O   VAL B  27     -19.586  -4.677  10.499  1.00 91.96      B    O  
ATOM   1940  CB  VAL B  27     -22.792  -4.545  11.518  1.00 92.19      B    C  
ATOM   1941  CG1 VAL B  27     -22.180  -3.214  11.963  1.00 87.08      B    C  
ATOM   1942  CG2 VAL B  27     -24.116  -4.222  10.817  1.00 87.37      B    C  
ATOM   1943  N   ASN B  28     -20.117  -6.191  12.073  1.00 92.54      B    N  
ATOM   1944  CA  ASN B  28     -18.761  -6.343  12.595  1.00 92.08      B    C  
ATOM   1945  C   ASN B  28     -17.790  -6.833  11.531  1.00 92.58      B    C  
ATOM   1946  O   ASN B  28     -16.741  -6.228  11.358  1.00 90.38      B    O  
ATOM   1947  CB  ASN B  28     -18.755  -7.279  13.811  1.00 90.20      B    C  
ATOM   1948  CG  ASN B  28     -18.847  -6.529  15.136  1.00 86.24      B    C  
ATOM   1949  ND2 ASN B  28     -18.803  -7.230  16.238  1.00 76.39      B    N  
ATOM   1950  OD1 ASN B  28     -18.930  -5.325  15.192  1.00 75.08      B    O  
ATOM   1951  N   ASP B  29     -18.154  -7.861  10.751  1.00 92.56      B    N  
ATOM   1952  CA  ASP B  29     -17.303  -8.389   9.687  1.00 91.91      B    C  
ATOM   1953  C   ASP B  29     -16.957  -7.305   8.652  1.00 92.89      B    C  
ATOM   1954  O   ASP B  29     -15.811  -7.202   8.204  1.00 90.89      B    O  
ATOM   1955  CB  ASP B  29     -18.006  -9.568   8.987  1.00 90.08      B    C  
ATOM   1956  CG  ASP B  29     -18.157 -10.850   9.807  1.00 87.29      B    C  
ATOM   1957  OD1 ASP B  29     -17.535 -10.974  10.882  1.00 81.88      B    O  
ATOM   1958  OD2 ASP B  29     -18.914 -11.739   9.333  1.00 82.91      B    O1-
ATOM   1959  N   LYS B  30     -17.904  -6.429   8.299  1.00 93.45      B    N  
ATOM   1960  CA  LYS B  30     -17.668  -5.330   7.351  1.00 93.19      B    C  
ATOM   1961  C   LYS B  30     -16.765  -4.230   7.919  1.00 93.96      B    C  
ATOM   1962  O   LYS B  30     -15.904  -3.732   7.197  1.00 92.55      B    O  
ATOM   1963  CB  LYS B  30     -18.999  -4.709   6.912  1.00 91.94      B    C  
ATOM   1964  CG  LYS B  30     -19.751  -5.621   5.940  1.00 86.90      B    C  
ATOM   1965  CD  LYS B  30     -21.095  -4.989   5.575  1.00 81.30      B    C  
ATOM   1966  CE  LYS B  30     -21.835  -5.907   4.614  1.00 75.20      B    C  
ATOM   1967  NZ  LYS B  30     -23.072  -5.275   4.113  1.00 67.22      B    N1+
ATOM   1968  N   ILE B  31     -16.946  -3.856   9.188  1.00 93.84      B    N  
ATOM   1969  CA  ILE B  31     -16.093  -2.859   9.850  1.00 93.81      B    C  
ATOM   1970  C   ILE B  31     -14.673  -3.411   9.992  1.00 94.30      B    C  
ATOM   1971  O   ILE B  31     -13.714  -2.722   9.663  1.00 93.18      B    O  
ATOM   1972  CB  ILE B  31     -16.691  -2.440  11.209  1.00 93.55      B    C  
ATOM   1973  CG1 ILE B  31     -18.046  -1.720  11.018  1.00 91.01      B    C  
ATOM   1974  CG2 ILE B  31     -15.716  -1.515  11.962  1.00 90.95      B    C  
ATOM   1975  CD1 ILE B  31     -18.846  -1.569  12.316  1.00 85.65      B    C  
ATOM   1976  N   MET B  32     -14.542  -4.662  10.411  1.00 93.56      B    N  
ATOM   1977  CA  MET B  32     -13.261  -5.337  10.581  1.00 92.74      B    C  
ATOM   1978  C   MET B  32     -12.507  -5.440   9.262  1.00 93.35      B    C  
ATOM   1979  O   MET B  32     -11.322  -5.123   9.197  1.00 91.64      B    O  
ATOM   1980  CB  MET B  32     -13.506  -6.725  11.195  1.00 90.66      B    C  
ATOM   1981  CG  MET B  32     -12.286  -7.202  11.990  1.00 81.10      B    C  
ATOM   1982  SD  MET B  32     -12.027  -6.185  13.462  1.00 72.16      B    S  
ATOM   1983  CE  MET B  32     -10.611  -6.990  14.195  1.00 63.11      B    C  
ATOM   1984  N   LEU B  33     -13.195  -5.800   8.180  1.00 93.10      B    N  
ATOM   1985  CA  LEU B  33     -12.610  -5.878   6.850  1.00 93.44      B    C  
ATOM   1986  C   LEU B  33     -12.158  -4.507   6.331  1.00 94.36      B    C  
ATOM   1987  O   LEU B  33     -11.111  -4.418   5.691  1.00 93.27      B    O  
ATOM   1988  CB  LEU B  33     -13.622  -6.531   5.899  1.00 92.57      B    C  
ATOM   1989  CG  LEU B  33     -13.059  -6.799   4.489  1.00 91.20      B    C  
ATOM   1990  CD1 LEU B  33     -11.909  -7.805   4.512  1.00 87.21      B    C  
ATOM   1991  CD2 LEU B  33     -14.169  -7.356   3.603  1.00 87.41      B    C  
ATOM   1992  N   GLN B  34     -12.902  -3.442   6.616  1.00 93.82      B    N  
ATOM   1993  CA  GLN B  34     -12.493  -2.093   6.240  1.00 94.14      B    C  
ATOM   1994  C   GLN B  34     -11.220  -1.671   6.976  1.00 94.99      B    C  
ATOM   1995  O   GLN B  34     -10.315  -1.137   6.353  1.00 93.57      B    O  
ATOM   1996  CB  GLN B  34     -13.653  -1.108   6.484  1.00 93.81      B    C  
ATOM   1997  CG  GLN B  34     -13.352   0.296   5.949  1.00 91.20      B    C  
ATOM   1998  CD  GLN B  34     -13.154   0.297   4.434  1.00 91.14      B    C  
ATOM   1999  NE2 GLN B  34     -11.975   0.572   3.957  1.00 78.29      B    N  
ATOM   2000  OE1 GLN B  34     -14.060   0.038   3.658  1.00 79.86      B    O  
ATOM   2001  N   GLY B  35     -11.121  -1.962   8.272  1.00 94.26      B    N  
ATOM   2002  CA  GLY B  35      -9.907  -1.720   9.044  1.00 94.07      B    C  
ATOM   2003  C   GLY B  35      -8.716  -2.535   8.545  1.00 94.95      B    C  
ATOM   2004  O   GLY B  35      -7.616  -2.001   8.421  1.00 93.41      B    O  
ATOM   2005  N   ALA B  36      -8.925  -3.791   8.175  1.00 94.73      B    N  
ATOM   2006  CA  ALA B  36      -7.899  -4.639   7.597  1.00 94.49      B    C  
ATOM   2007  C   ALA B  36      -7.382  -4.092   6.251  1.00 95.01      B    C  
ATOM   2008  O   ALA B  36      -6.176  -4.051   6.038  1.00 93.64      B    O  
ATOM   2009  CB  ALA B  36      -8.451  -6.063   7.449  1.00 93.47      B    C  
ATOM   2010  N   ALA B  37      -8.274  -3.624   5.374  1.00 95.48      B    N  
ATOM   2011  CA  ALA B  37      -7.896  -3.029   4.101  1.00 95.27      B    C  
ATOM   2012  C   ALA B  37      -7.104  -1.731   4.279  1.00 95.70      B    C  
ATOM   2013  O   ALA B  37      -6.067  -1.557   3.640  1.00 94.11      B    O  
ATOM   2014  CB  ALA B  37      -9.167  -2.794   3.276  1.00 94.42      B    C  
ATOM   2015  N   ASP B  38      -7.538  -0.843   5.179  1.00 95.73      B    N  
ATOM   2016  CA  ASP B  38      -6.872   0.432   5.420  1.00 95.59      B    C  
ATOM   2017  C   ASP B  38      -5.481   0.250   6.034  1.00 95.95      B    C  
ATOM   2018  O   ASP B  38      -4.519   0.854   5.568  1.00 94.09      B    O  
ATOM   2019  CB  ASP B  38      -7.744   1.314   6.335  1.00 94.59      B    C  
ATOM   2020  CG  ASP B  38      -8.982   1.872   5.634  1.00 93.25      B    C  
ATOM   2021  OD1 ASP B  38      -9.057   1.869   4.397  1.00 86.44      B    O  
ATOM   2022  OD2 ASP B  38      -9.899   2.357   6.332  1.00 86.35      B    O1-
ATOM   2023  N   THR B  39      -5.341  -0.621   7.018  1.00 95.99      B    N  
ATOM   2024  CA  THR B  39      -4.042  -0.904   7.642  1.00 95.62      B    C  
ATOM   2025  C   THR B  39      -3.086  -1.626   6.689  1.00 95.67      B    C  
ATOM   2026  O   THR B  39      -1.887  -1.351   6.707  1.00 93.90      B    O  
ATOM   2027  CB  THR B  39      -4.188  -1.721   8.932  1.00 94.55      B    C  
ATOM   2028  CG2 THR B  39      -4.867  -0.930  10.046  1.00 86.14      B    C  
ATOM   2029  OG1 THR B  39      -4.943  -2.890   8.729  1.00 85.57      B    O  
ATOM   2030  N   ALA B  40      -3.588  -2.490   5.809  1.00 95.95      B    N  
ATOM   2031  CA  ALA B  40      -2.780  -3.136   4.786  1.00 95.47      B    C  
ATOM   2032  C   ALA B  40      -2.268  -2.129   3.744  1.00 95.81      B    C  
ATOM   2033  O   ALA B  40      -1.072  -2.091   3.466  1.00 94.27      B    O  
ATOM   2034  CB  ALA B  40      -3.609  -4.250   4.136  1.00 94.45      B    C  
ATOM   2035  N   ALA B  41      -3.145  -1.264   3.224  1.00 95.84      B    N  
ATOM   2036  CA  ALA B  41      -2.772  -0.232   2.269  1.00 95.62      B    C  
ATOM   2037  C   ALA B  41      -1.756   0.758   2.868  1.00 95.99      B    C  
ATOM   2038  O   ALA B  41      -0.732   1.046   2.254  1.00 94.48      B    O  
ATOM   2039  CB  ALA B  41      -4.053   0.481   1.803  1.00 94.86      B    C  
ATOM   2040  N   PHE B  42      -1.983   1.211   4.099  1.00 96.15      B    N  
ATOM   2041  CA  PHE B  42      -1.074   2.115   4.796  1.00 96.20      B    C  
ATOM   2042  C   PHE B  42       0.302   1.476   5.046  1.00 96.16      B    C  
ATOM   2043  O   PHE B  42       1.328   2.128   4.875  1.00 94.57      B    O  
ATOM   2044  CB  PHE B  42      -1.721   2.561   6.106  1.00 95.69      B    C  
ATOM   2045  CG  PHE B  42      -0.974   3.681   6.781  1.00 96.08      B    C  
ATOM   2046  CD1 PHE B  42       0.042   3.411   7.722  1.00 92.94      B    C  
ATOM   2047  CD2 PHE B  42      -1.266   5.023   6.459  1.00 92.98      B    C  
ATOM   2048  CE1 PHE B  42       0.744   4.460   8.328  1.00 91.96      B    C  
ATOM   2049  CE2 PHE B  42      -0.573   6.075   7.067  1.00 91.90      B    C  
ATOM   2050  CZ  PHE B  42       0.436   5.792   8.002  1.00 93.45      B    C  
ATOM   2051  N   SER B  43       0.343   0.200   5.404  1.00 95.94      B    N  
ATOM   2052  CA  SER B  43       1.596  -0.534   5.600  1.00 95.68      B    C  
ATOM   2053  C   SER B  43       2.387  -0.687   4.303  1.00 95.88      B    C  
ATOM   2054  O   SER B  43       3.606  -0.551   4.322  1.00 93.79      B    O  
ATOM   2055  CB  SER B  43       1.327  -1.919   6.206  1.00 94.44      B    C  
ATOM   2056  OG  SER B  43       0.697  -1.800   7.458  1.00 86.33      B    O  
ATOM   2057  N   HIS B  44       1.720  -0.893   3.168  1.00 95.80      B    N  
ATOM   2058  CA  HIS B  44       2.363  -0.944   1.848  1.00 95.56      B    C  
ATOM   2059  C   HIS B  44       3.026   0.392   1.508  1.00 95.62      B    C  
ATOM   2060  O   HIS B  44       4.235   0.429   1.255  1.00 93.92      B    O  
ATOM   2061  CB  HIS B  44       1.316  -1.349   0.800  1.00 94.28      B    C  
ATOM   2062  CG  HIS B  44       1.865  -1.714  -0.551  1.00 94.09      B    C  
ATOM   2063  CD2 HIS B  44       3.010  -1.289  -1.164  1.00 84.79      B    C  
ATOM   2064  ND1 HIS B  44       1.266  -2.604  -1.436  1.00 83.38      B    N  
ATOM   2065  CE1 HIS B  44       2.033  -2.689  -2.530  1.00 85.30      B    C  
ATOM   2066  NE2 HIS B  44       3.092  -1.902  -2.385  1.00 87.42      B    N  
ATOM   2067  N   ALA B  45       2.301   1.497   1.622  1.00 95.67      B    N  
ATOM   2068  CA  ALA B  45       2.864   2.826   1.389  1.00 95.33      B    C  
ATOM   2069  C   ALA B  45       3.999   3.170   2.366  1.00 95.53      B    C  
ATOM   2070  O   ALA B  45       4.961   3.841   1.997  1.00 93.84      B    O  
ATOM   2071  CB  ALA B  45       1.728   3.850   1.470  1.00 94.55      B    C  
ATOM   2072  N   SER B  46       3.972   2.664   3.606  1.00 96.24      B    N  
ATOM   2073  CA  SER B  46       5.046   2.847   4.582  1.00 95.83      B    C  
ATOM   2074  C   SER B  46       6.345   2.149   4.163  1.00 95.73      B    C  
ATOM   2075  O   SER B  46       7.434   2.673   4.404  1.00 93.79      B    O  
ATOM   2076  CB  SER B  46       4.632   2.328   5.961  1.00 94.76      B    C  
ATOM   2077  OG  SER B  46       3.495   3.017   6.438  1.00 85.29      B    O  
ATOM   2078  N   VAL B  47       6.260   0.982   3.526  1.00 95.94      B    N  
ATOM   2079  CA  VAL B  47       7.415   0.275   2.954  1.00 95.76      B    C  
ATOM   2080  C   VAL B  47       8.000   1.056   1.783  1.00 95.67      B    C  
ATOM   2081  O   VAL B  47       9.204   1.306   1.766  1.00 94.27      B    O  
ATOM   2082  CB  VAL B  47       7.019  -1.156   2.528  1.00 94.85      B    C  
ATOM   2083  CG1 VAL B  47       8.098  -1.828   1.681  1.00 90.52      B    C  
ATOM   2084  CG2 VAL B  47       6.781  -2.032   3.759  1.00 90.61      B    C  
ATOM   2085  N   GLU B  48       7.164   1.507   0.857  1.00 95.87      B    N  
ATOM   2086  CA  GLU B  48       7.613   2.300  -0.290  1.00 95.48      B    C  
ATOM   2087  C   GLU B  48       8.272   3.610   0.149  1.00 95.26      B    C  
ATOM   2088  O   GLU B  48       9.367   3.937  -0.310  1.00 93.47      B    O  
ATOM   2089  CB  GLU B  48       6.437   2.612  -1.223  1.00 94.09      B    C  
ATOM   2090  CG  GLU B  48       5.922   1.366  -1.936  1.00 89.67      B    C  
ATOM   2091  CD  GLU B  48       4.803   1.690  -2.933  1.00 88.00      B    C  
ATOM   2092  OE1 GLU B  48       4.613   0.897  -3.875  1.00 80.83      B    O  
ATOM   2093  OE2 GLU B  48       4.106   2.707  -2.734  1.00 80.81      B    O1-
ATOM   2094  N   ALA B  49       7.692   4.324   1.105  1.00 95.42      B    N  
ATOM   2095  CA  ALA B  49       8.251   5.555   1.639  1.00 95.01      B    C  
ATOM   2096  C   ALA B  49       9.615   5.333   2.316  1.00 95.38      B    C  
ATOM   2097  O   ALA B  49      10.528   6.137   2.130  1.00 93.60      B    O  
ATOM   2098  CB  ALA B  49       7.237   6.173   2.601  1.00 94.35      B    C  
ATOM   2099  N   ARG B  50       9.813   4.238   3.053  1.00 96.21      B    N  
ATOM   2100  CA  ARG B  50      11.125   3.877   3.601  1.00 95.65      B    C  
ATOM   2101  C   ARG B  50      12.165   3.660   2.512  1.00 95.74      B    C  
ATOM   2102  O   ARG B  50      13.271   4.178   2.624  1.00 94.10      B    O  
ATOM   2103  CB  ARG B  50      11.035   2.626   4.497  1.00 94.32      B    C  
ATOM   2104  CG  ARG B  50      10.619   2.978   5.933  1.00 89.76      B    C  
ATOM   2105  CD  ARG B  50      10.801   1.796   6.885  1.00 89.91      B    C  
ATOM   2106  NE  ARG B  50       9.738   0.799   6.748  1.00 88.02      B    N  
ATOM   2107  CZ  ARG B  50       9.786  -0.443   7.230  1.00 89.88      B    C  
ATOM   2108  NH1 ARG B  50      10.832  -0.935   7.823  1.00 80.80      B    N1+
ATOM   2109  NH2 ARG B  50       8.769  -1.228   7.140  1.00 82.71      B    N  
ATOM   2110  N   SER B  51      11.818   2.939   1.460  1.00 95.90      B    N  
ATOM   2111  CA  SER B  51      12.726   2.703   0.339  1.00 95.76      B    C  
ATOM   2112  C   SER B  51      13.054   3.986  -0.421  1.00 95.60      B    C  
ATOM   2113  O   SER B  51      14.219   4.225  -0.715  1.00 93.31      B    O  
ATOM   2114  CB  SER B  51      12.130   1.661  -0.605  1.00 94.46      B    C  
ATOM   2115  OG  SER B  51      12.040   0.429   0.069  1.00 84.70      B    O  
ATOM   2116  N   MET B  52      12.076   4.862  -0.648  1.00 95.65      B    N  
ATOM   2117  CA  MET B  52      12.289   6.183  -1.256  1.00 95.08      B    C  
ATOM   2118  C   MET B  52      13.293   7.014  -0.454  1.00 95.60      B    C  
ATOM   2119  O   MET B  52      14.248   7.542  -1.019  1.00 94.25      B    O  
ATOM   2120  CB  MET B  52      10.952   6.926  -1.364  1.00 93.97      B    C  
ATOM   2121  CG  MET B  52      10.036   6.351  -2.439  1.00 90.72      B    C  
ATOM   2122  SD  MET B  52      10.571   6.658  -4.147  1.00 87.69      B    S  
ATOM   2123  CE  MET B  52      10.107   8.397  -4.301  1.00 80.02      B    C  
ATOM   2124  N   ASN B  53      13.145   7.074   0.869  1.00 95.78      B    N  
ATOM   2125  CA  ASN B  53      14.061   7.803   1.739  1.00 95.40      B    C  
ATOM   2126  C   ASN B  53      15.473   7.210   1.747  1.00 95.74      B    C  
ATOM   2127  O   ASN B  53      16.452   7.953   1.699  1.00 93.42      B    O  
ATOM   2128  CB  ASN B  53      13.479   7.847   3.158  1.00 94.36      B    C  
ATOM   2129  CG  ASN B  53      12.323   8.813   3.311  1.00 93.86      B    C  
ATOM   2130  ND2 ASN B  53      11.700   8.812   4.468  1.00 85.84      B    N  
ATOM   2131  OD1 ASN B  53      11.984   9.586   2.448  1.00 85.32      B    O  
ATOM   2132  N   MET B  54      15.605   5.880   1.755  1.00 95.66      B    N  
ATOM   2133  CA  MET B  54      16.912   5.226   1.703  1.00 95.23      B    C  
ATOM   2134  C   MET B  54      17.615   5.436   0.360  1.00 95.68      B    C  
ATOM   2135  O   MET B  54      18.829   5.650   0.330  1.00 94.04      B    O  
ATOM   2136  CB  MET B  54      16.763   3.735   2.014  1.00 94.55      B    C  
ATOM   2137  CG  MET B  54      16.431   3.467   3.490  1.00 90.57      B    C  
ATOM   2138  SD  MET B  54      17.663   4.039   4.699  1.00 85.62      B    S  
ATOM   2139  CE  MET B  54      19.046   2.938   4.306  1.00 76.40      B    C  
ATOM   2140  N   ILE B  55      16.887   5.454  -0.743  1.00 95.21      B    N  
ATOM   2141  CA  ILE B  55      17.435   5.753  -2.070  1.00 94.90      B    C  
ATOM   2142  C   ILE B  55      17.852   7.226  -2.166  1.00 95.28      B    C  
ATOM   2143  O   ILE B  55      18.932   7.516  -2.670  1.00 93.66      B    O  
ATOM   2144  CB  ILE B  55      16.438   5.338  -3.177  1.00 94.40      B    C  
ATOM   2145  CG1 ILE B  55      16.295   3.796  -3.221  1.00 92.29      B    C  
ATOM   2146  CG2 ILE B  55      16.900   5.847  -4.557  1.00 92.32      B    C  
ATOM   2147  CD1 ILE B  55      15.104   3.297  -4.042  1.00 86.21      B    C  
ATOM   2148  N   ALA B  56      17.066   8.152  -1.612  1.00 95.04      B    N  
ATOM   2149  CA  ALA B  56      17.426   9.567  -1.530  1.00 94.65      B    C  
ATOM   2150  C   ALA B  56      18.694   9.786  -0.695  1.00 95.06      B    C  
ATOM   2151  O   ALA B  56      19.597  10.515  -1.103  1.00 93.48      B    O  
ATOM   2152  CB  ALA B  56      16.234  10.341  -0.953  1.00 94.10      B    C  
ATOM   2153  N   TYR B  57      18.824   9.083   0.432  1.00 95.16      B    N  
ATOM   2154  CA  TYR B  57      20.034   9.079   1.241  1.00 95.23      B    C  
ATOM   2155  C   TYR B  57      21.247   8.535   0.475  1.00 95.46      B    C  
ATOM   2156  O   TYR B  57      22.331   9.118   0.534  1.00 93.57      B    O  
ATOM   2157  CB  TYR B  57      19.765   8.284   2.522  1.00 94.32      B    C  
ATOM   2158  CG  TYR B  57      20.959   8.139   3.441  1.00 95.02      B    C  
ATOM   2159  CD1 TYR B  57      21.330   6.867   3.914  1.00 91.02      B    C  
ATOM   2160  CD2 TYR B  57      21.691   9.275   3.837  1.00 91.74      B    C  
ATOM   2161  CE1 TYR B  57      22.406   6.724   4.797  1.00 90.52      B    C  
ATOM   2162  CE2 TYR B  57      22.777   9.144   4.703  1.00 90.45      B    C  
ATOM   2163  CZ  TYR B  57      23.137   7.863   5.193  1.00 92.47      B    C  
ATOM   2164  OH  TYR B  57      24.178   7.732   6.054  1.00 90.96      B    O  
ATOM   2165  N   GLY B  58      21.065   7.491  -0.333  1.00 94.60      B    N  
ATOM   2166  CA  GLY B  58      22.089   6.988  -1.243  1.00 94.47      B    C  
ATOM   2167  C   GLY B  58      22.509   8.006  -2.307  1.00 95.03      B    C  
ATOM   2168  O   GLY B  58      23.700   8.157  -2.568  1.00 93.16      B    O  
ATOM   2169  N   ASN B  59      21.585   8.781  -2.873  1.00 95.04      B    N  
ATOM   2170  CA  ASN B  59      21.903   9.872  -3.801  1.00 94.41      B    C  
ATOM   2171  C   ASN B  59      22.760  10.958  -3.133  1.00 94.83      B    C  
ATOM   2172  O   ASN B  59      23.739  11.417  -3.721  1.00 92.74      B    O  
ATOM   2173  CB  ASN B  59      20.603  10.491  -4.349  1.00 93.51      B    C  
ATOM   2174  CG  ASN B  59      19.856   9.621  -5.338  1.00 92.97      B    C  
ATOM   2175  ND2 ASN B  59      18.594   9.941  -5.574  1.00 84.69      B    N  
ATOM   2176  OD1 ASN B  59      20.371   8.710  -5.955  1.00 84.59      B    O  
ATOM   2177  N   ILE B  60      22.446  11.328  -1.899  1.00 94.51      B    N  
ATOM   2178  CA  ILE B  60      23.234  12.290  -1.116  1.00 94.12      B    C  
ATOM   2179  C   ILE B  60      24.645  11.749  -0.857  1.00 94.12      B    C  
ATOM   2180  O   ILE B  60      25.614  12.486  -1.022  1.00 92.49      B    O  
ATOM   2181  CB  ILE B  60      22.492  12.649   0.191  1.00 93.63      B    C  
ATOM   2182  CG1 ILE B  60      21.217  13.468  -0.134  1.00 90.70      B    C  
ATOM   2183  CG2 ILE B  60      23.393  13.443   1.145  1.00 90.99      B    C  
ATOM   2184  CD1 ILE B  60      20.235  13.558   1.030  1.00 83.77      B    C  
ATOM   2185  N   ALA B  61      24.787  10.465  -0.529  1.00 94.81      B    N  
ATOM   2186  CA  ALA B  61      26.092   9.844  -0.330  1.00 94.26      B    C  
ATOM   2187  C   ALA B  61      26.940   9.824  -1.616  1.00 94.31      B    C  
ATOM   2188  O   ALA B  61      28.121  10.158  -1.580  1.00 92.54      B    O  
ATOM   2189  CB  ALA B  61      25.875   8.442   0.235  1.00 93.69      B    C  
ATOM   2190  N   LYS B  62      26.350   9.535  -2.779  1.00 94.50      B    N  
ATOM   2191  CA  LYS B  62      27.021   9.658  -4.093  1.00 93.78      B    C  
ATOM   2192  C   LYS B  62      27.509  11.089  -4.338  1.00 93.45      B    C  
ATOM   2193  O   LYS B  62      28.643  11.288  -4.766  1.00 91.66      B    O  
ATOM   2194  CB  LYS B  62      26.067   9.241  -5.227  1.00 92.44      B    C  
ATOM   2195  CG  LYS B  62      25.860   7.718  -5.314  1.00 90.67      B    C  
ATOM   2196  CD  LYS B  62      24.916   7.371  -6.477  1.00 90.43      B    C  
ATOM   2197  CE  LYS B  62      24.795   5.851  -6.646  1.00 87.70      B    C  
ATOM   2198  NZ  LYS B  62      23.948   5.467  -7.799  1.00 84.95      B    N1+
ATOM   2199  N   ARG B  63      26.692  12.076  -4.006  1.00 93.50      B    N  
ATOM   2200  CA  ARG B  63      27.025  13.499  -4.113  1.00 93.09      B    C  
ATOM   2201  C   ARG B  63      28.217  13.879  -3.223  1.00 93.21      B    C  
ATOM   2202  O   ARG B  63      29.114  14.561  -3.706  1.00 90.99      B    O  
ATOM   2203  CB  ARG B  63      25.763  14.306  -3.793  1.00 91.20      B    C  
ATOM   2204  CG  ARG B  63      25.911  15.798  -4.084  1.00 87.90      B    C  
ATOM   2205  CD  ARG B  63      24.589  16.546  -3.875  1.00 88.28      B    C  
ATOM   2206  NE  ARG B  63      24.195  16.597  -2.458  1.00 85.47      B    N  
ATOM   2207  CZ  ARG B  63      23.113  17.173  -1.958  1.00 87.02      B    C  
ATOM   2208  NH1 ARG B  63      22.211  17.745  -2.713  1.00 77.32      B    N1+
ATOM   2209  NH2 ARG B  63      22.895  17.205  -0.672  1.00 79.52      B    N  
ATOM   2210  N   SER B  64      28.286  13.383  -1.991  1.00 94.06      B    N  
ATOM   2211  CA  SER B  64      29.399  13.630  -1.074  1.00 93.44      B    C  
ATOM   2212  C   SER B  64      30.730  13.049  -1.576  1.00 93.32      B    C  
ATOM   2213  O   SER B  64      31.766  13.701  -1.461  1.00 90.34      B    O  
ATOM   2214  CB  SER B  64      29.081  13.047   0.312  1.00 92.36      B    C  
ATOM   2215  OG  SER B  64      27.995  13.719   0.908  1.00 81.08      B    O  
ATOM   2216  N   ILE B  65      30.727  11.866  -2.197  1.00 92.90      B    N  
ATOM   2217  CA  ILE B  65      31.934  11.271  -2.799  1.00 92.48      B    C  
ATOM   2218  C   ILE B  65      32.435  12.134  -3.968  1.00 92.35      B    C  
ATOM   2219  O   ILE B  65      33.637  12.402  -4.070  1.00 90.47      B    O  
ATOM   2220  CB  ILE B  65      31.677   9.822  -3.262  1.00 91.87      B    C  
ATOM   2221  CG1 ILE B  65      31.380   8.898  -2.055  1.00 88.34      B    C  
ATOM   2222  CG2 ILE B  65      32.887   9.269  -4.038  1.00 88.54      B    C  
ATOM   2223  CD1 ILE B  65      30.841   7.531  -2.447  1.00 84.28      B    C  
ATOM   2224  N   ILE B  66      31.533  12.588  -4.837  1.00 92.66      B    N  
ATOM   2225  CA  ILE B  66      31.886  13.474  -5.952  1.00 92.01      B    C  
ATOM   2226  C   ILE B  66      32.484  14.779  -5.437  1.00 92.03      B    C  
ATOM   2227  O   ILE B  66      33.495  15.225  -5.982  1.00 90.25      B    O  
ATOM   2228  CB  ILE B  66      30.663  13.716  -6.865  1.00 91.46      B    C  
ATOM   2229  CG1 ILE B  66      30.358  12.414  -7.645  1.00 87.83      B    C  
ATOM   2230  CG2 ILE B  66      30.875  14.890  -7.839  1.00 87.25      B    C  
ATOM   2231  CD1 ILE B  66      29.058  12.447  -8.438  1.00 79.53      B    C  
ATOM   2232  N   ASP B  67      31.916  15.358  -4.386  1.00 91.10      B    N  
ATOM   2233  CA  ASP B  67      32.391  16.625  -3.837  1.00 91.64      B    C  
ATOM   2234  C   ASP B  67      33.809  16.522  -3.255  1.00 92.03      B    C  
ATOM   2235  O   ASP B  67      34.665  17.355  -3.585  1.00 89.43      B    O  
ATOM   2236  CB  ASP B  67      31.412  17.156  -2.781  1.00 90.49      B    C  
ATOM   2237  CG  ASP B  67      31.715  18.629  -2.516  1.00 88.59      B    C  
ATOM   2238  OD1 ASP B  67      31.601  19.424  -3.474  1.00 80.38      B    O  
ATOM   2239  OD2 ASP B  67      32.099  18.981  -1.385  1.00 81.52      B    O1-
ATOM   2240  N   ILE B  68      34.129  15.483  -2.497  1.00 91.20      B    N  
ATOM   2241  CA  ILE B  68      35.484  15.263  -1.966  1.00 90.79      B    C  
ATOM   2242  C   ILE B  68      36.503  15.097  -3.094  1.00 90.73      B    C  
ATOM   2243  O   ILE B  68      37.556  15.730  -3.090  1.00 88.55      B    O  
ATOM   2244  CB  ILE B  68      35.490  14.054  -1.000  1.00 89.59      B    C  
ATOM   2245  CG1 ILE B  68      34.878  14.521   0.335  1.00 81.59      B    C  
ATOM   2246  CG2 ILE B  68      36.893  13.482  -0.774  1.00 80.20      B    C  
ATOM   2247  CD1 ILE B  68      34.842  13.455   1.418  1.00 75.43      B    C  
ATOM   2248  N   HIS B  69      36.188  14.285  -4.099  1.00 89.84      B    N  
ATOM   2249  CA  HIS B  69      37.078  14.064  -5.231  1.00 89.12      B    C  
ATOM   2250  C   HIS B  69      37.289  15.350  -6.057  1.00 89.46      B    C  
ATOM   2251  O   HIS B  69      38.397  15.647  -6.516  1.00 87.70      B    O  
ATOM   2252  CB  HIS B  69      36.498  12.928  -6.081  1.00 88.14      B    C  
ATOM   2253  CG  HIS B  69      37.465  12.378  -7.075  1.00 87.52      B    C  
ATOM   2254  CD2 HIS B  69      37.818  12.915  -8.292  1.00 77.60      B    C  
ATOM   2255  ND1 HIS B  69      38.181  11.204  -6.965  1.00 76.68      B    N  
ATOM   2256  CE1 HIS B  69      38.922  11.049  -8.066  1.00 78.98      B    C  
ATOM   2257  NE2 HIS B  69      38.736  12.071  -8.900  1.00 80.93      B    N  
ATOM   2258  N   ALA B  70      36.233  16.135  -6.217  1.00 89.82      B    N  
ATOM   2259  CA  ALA B  70      36.276  17.418  -6.903  1.00 89.70      B    C  
ATOM   2260  C   ALA B  70      37.097  18.454  -6.135  1.00 90.15      B    C  
ATOM   2261  O   ALA B  70      37.886  19.187  -6.742  1.00 88.04      B    O  
ATOM   2262  CB  ALA B  70      34.829  17.890  -7.104  1.00 89.31      B    C  
ATOM   2263  N   MET B  71      36.968  18.490  -4.809  1.00 90.04      B    N  
ATOM   2264  CA  MET B  71      37.696  19.408  -3.940  1.00 90.28      B    C  
ATOM   2265  C   MET B  71      39.201  19.166  -4.026  1.00 90.30      B    C  
ATOM   2266  O   MET B  71      39.946  20.112  -4.292  1.00 88.33      B    O  
ATOM   2267  CB  MET B  71      37.191  19.275  -2.499  1.00 89.72      B    C  
ATOM   2268  CG  MET B  71      37.739  20.394  -1.609  1.00 85.22      B    C  
ATOM   2269  SD  MET B  71      37.290  22.090  -2.124  1.00 83.79      B    S  
ATOM   2270  CE  MET B  71      35.508  22.030  -1.852  1.00 73.58      B    C  
ATOM   2271  N   TYR B  72      39.659  17.925  -3.911  1.00 88.16      B    N  
ATOM   2272  CA  TYR B  72      41.067  17.578  -4.079  1.00 87.52      B    C  
ATOM   2273  C   TYR B  72      41.604  18.014  -5.447  1.00 88.25      B    C  
ATOM   2274  O   TYR B  72      42.628  18.685  -5.545  1.00 87.03      B    O  
ATOM   2275  CB  TYR B  72      41.257  16.075  -3.892  1.00 86.45      B    C  
ATOM   2276  CG  TYR B  72      42.701  15.659  -4.078  1.00 86.69      B    C  
ATOM   2277  CD1 TYR B  72      43.141  15.084  -5.286  1.00 82.89      B    C  
ATOM   2278  CD2 TYR B  72      43.643  15.924  -3.063  1.00 82.88      B    C  
ATOM   2279  CE1 TYR B  72      44.502  14.757  -5.470  1.00 81.41      B    C  
ATOM   2280  CE2 TYR B  72      44.997  15.606  -3.237  1.00 81.39      B    C  
ATOM   2281  CZ  TYR B  72      45.420  15.021  -4.441  1.00 82.87      B    C  
ATOM   2282  OH  TYR B  72      46.748  14.718  -4.602  1.00 81.08      B    O  
ATOM   2283  N   THR B  73      40.876  17.715  -6.520  1.00 88.60      B    N  
ATOM   2284  CA  THR B  73      41.278  18.081  -7.889  1.00 88.30      B    C  
ATOM   2285  C   THR B  73      41.414  19.596  -8.048  1.00 89.06      B    C  
ATOM   2286  O   THR B  73      42.397  20.072  -8.621  1.00 87.15      B    O  
ATOM   2287  CB  THR B  73      40.273  17.531  -8.910  1.00 86.51      B    C  
ATOM   2288  CG2 THR B  73      40.708  17.797 -10.346  1.00 75.39      B    C  
ATOM   2289  OG1 THR B  73      40.134  16.131  -8.786  1.00 76.12      B    O  
ATOM   2290  N   GLY B  74      40.462  20.355  -7.530  1.00 88.08      B    N  
ATOM   2291  CA  GLY B  74      40.487  21.816  -7.583  1.00 87.93      B    C  
ATOM   2292  C   GLY B  74      41.647  22.417  -6.788  1.00 89.46      B    C  
ATOM   2293  O   GLY B  74      42.373  23.267  -7.309  1.00 87.49      B    O  
ATOM   2294  N   MET B  75      41.878  21.941  -5.570  1.00 88.76      B    N  
ATOM   2295  CA  MET B  75      42.961  22.405  -4.698  1.00 88.39      B    C  
ATOM   2296  C   MET B  75      44.340  22.046  -5.256  1.00 89.07      B    C  
ATOM   2297  O   MET B  75      45.236  22.891  -5.231  1.00 87.06      B    O  
ATOM   2298  CB  MET B  75      42.782  21.832  -3.290  1.00 87.88      B    C  
ATOM   2299  CG  MET B  75      41.571  22.425  -2.566  1.00 84.88      B    C  
ATOM   2300  SD  MET B  75      41.637  24.215  -2.244  1.00 81.74      B    S  
ATOM   2301  CE  MET B  75      40.066  24.389  -1.371  1.00 71.04      B    C  
ATOM   2302  N   TYR B  76      44.496  20.857  -5.815  1.00 87.94      B    N  
ATOM   2303  CA  TYR B  76      45.737  20.437  -6.462  1.00 87.43      B    C  
ATOM   2304  C   TYR B  76      46.107  21.348  -7.642  1.00 88.42      B    C  
ATOM   2305  O   TYR B  76      47.237  21.834  -7.735  1.00 87.17      B    O  
ATOM   2306  CB  TYR B  76      45.575  18.980  -6.913  1.00 86.13      B    C  
ATOM   2307  CG  TYR B  76      46.795  18.439  -7.629  1.00 86.95      B    C  
ATOM   2308  CD1 TYR B  76      46.883  18.513  -9.028  1.00 82.47      B    C  
ATOM   2309  CD2 TYR B  76      47.860  17.881  -6.886  1.00 82.38      B    C  
ATOM   2310  CE1 TYR B  76      48.021  18.019  -9.687  1.00 80.37      B    C  
ATOM   2311  CE2 TYR B  76      48.993  17.387  -7.538  1.00 80.81      B    C  
ATOM   2312  CZ  TYR B  76      49.072  17.450  -8.946  1.00 82.75      B    C  
ATOM   2313  OH  TYR B  76      50.176  16.967  -9.598  1.00 80.72      B    O  
ATOM   2314  N   VAL B  77      45.166  21.672  -8.514  1.00 88.39      B    N  
ATOM   2315  CA  VAL B  77      45.402  22.599  -9.633  1.00 87.95      B    C  
ATOM   2316  C   VAL B  77      45.682  24.019  -9.130  1.00 88.96      B    C  
ATOM   2317  O   VAL B  77      46.585  24.690  -9.638  1.00 88.27      B    O  
ATOM   2318  CB  VAL B  77      44.222  22.572 -10.624  1.00 87.05      B    C  
ATOM   2319  CG1 VAL B  77      44.399  23.589 -11.764  1.00 80.10      B    C  
ATOM   2320  CG2 VAL B  77      44.091  21.201 -11.294  1.00 80.53      B    C  
ATOM   2321  N   ALA B  78      44.986  24.490  -8.098  1.00 88.07      B    N  
ATOM   2322  CA  ALA B  78      45.239  25.788  -7.484  1.00 87.89      B    C  
ATOM   2323  C   ALA B  78      46.643  25.870  -6.863  1.00 89.14      B    C  
ATOM   2324  O   ALA B  78      47.304  26.905  -6.976  1.00 87.40      B    O  
ATOM   2325  CB  ALA B  78      44.155  26.051  -6.433  1.00 87.66      B    C  
ATOM   2326  N   TYR B  79      47.121  24.775  -6.275  1.00 87.23      B    N  
ATOM   2327  CA  TYR B  79      48.470  24.692  -5.723  1.00 87.63      B    C  
ATOM   2328  C   TYR B  79      49.551  24.764  -6.807  1.00 88.74      B    C  
ATOM   2329  O   TYR B  79      50.529  25.495  -6.636  1.00 87.33      B    O  
ATOM   2330  CB  TYR B  79      48.587  23.410  -4.895  1.00 86.57      B    C  
ATOM   2331  CG  TYR B  79      49.894  23.294  -4.139  1.00 86.93      B    C  
ATOM   2332  CD1 TYR B  79      50.619  22.089  -4.156  1.00 82.13      B    C  
ATOM   2333  CD2 TYR B  79      50.379  24.384  -3.388  1.00 83.01      B    C  
ATOM   2334  CE1 TYR B  79      51.811  21.966  -3.424  1.00 80.88      B    C  
ATOM   2335  CE2 TYR B  79      51.575  24.280  -2.666  1.00 81.56      B    C  
ATOM   2336  CZ  TYR B  79      52.284  23.065  -2.678  1.00 85.00      B    C  
ATOM   2337  OH  TYR B  79      53.448  22.956  -1.966  1.00 83.41      B    O  
ATOM   2338  N   ILE B  80      49.350  24.147  -7.963  1.00 88.73      B    N  
ATOM   2339  CA  ILE B  80      50.241  24.304  -9.126  1.00 87.82      B    C  
ATOM   2340  C   ILE B  80      50.328  25.776  -9.556  1.00 88.54      B    C  
ATOM   2341  O   ILE B  80      51.425  26.292  -9.785  1.00 87.45      B    O  
ATOM   2342  CB  ILE B  80      49.779  23.418 -10.304  1.00 86.44      B    C  
ATOM   2343  CG1 ILE B  80      49.937  21.921  -9.947  1.00 81.57      B    C  
ATOM   2344  CG2 ILE B  80      50.574  23.734 -11.586  1.00 81.35      B    C  
ATOM   2345  CD1 ILE B  80      49.272  20.982 -10.960  1.00 75.12      B    C  
ATOM   2346  N   ILE B  81      49.203  26.477  -9.607  1.00 89.13      B    N  
ATOM   2347  CA  ILE B  81      49.162  27.906  -9.975  1.00 88.33      B    C  
ATOM   2348  C   ILE B  81      49.886  28.755  -8.922  1.00 88.87      B    C  
ATOM   2349  O   ILE B  81      50.639  29.674  -9.280  1.00 87.34      B    O  
ATOM   2350  CB  ILE B  81      47.704  28.373 -10.180  1.00 88.12      B    C  
ATOM   2351  CG1 ILE B  81      47.074  27.639 -11.398  1.00 85.64      B    C  
ATOM   2352  CG2 ILE B  81      47.639  29.894 -10.407  1.00 85.08      B    C  
ATOM   2353  CD1 ILE B  81      45.552  27.797 -11.496  1.00 78.10      B    C  
ATOM   2354  N   TRP B  82      49.744  28.435  -7.639  1.00 87.74      B    N  
ATOM   2355  CA  TRP B  82      50.451  29.115  -6.552  1.00 86.49      B    C  
ATOM   2356  C   TRP B  82      51.971  28.909  -6.638  1.00 87.65      B    C  
ATOM   2357  O   TRP B  82      52.726  29.878  -6.533  1.00 86.07      B    O  
ATOM   2358  CB  TRP B  82      49.892  28.641  -5.214  1.00 85.79      B    C  
ATOM   2359  CG  TRP B  82      50.480  29.339  -4.031  1.00 86.22      B    C  
ATOM   2360  CD1 TRP B  82      49.980  30.437  -3.439  1.00 78.99      B    C  
ATOM   2361  CD2 TRP B  82      51.712  29.014  -3.317  1.00 85.11      B    C  
ATOM   2362  CE2 TRP B  82      51.884  29.979  -2.295  1.00 84.11      B    C  
ATOM   2363  CE3 TRP B  82      52.684  28.005  -3.442  1.00 81.41      B    C  
ATOM   2364  NE1 TRP B  82      50.810  30.822  -2.394  1.00 80.34      B    N  
ATOM   2365  CZ2 TRP B  82      52.995  29.959  -1.418  1.00 82.99      B    C  
ATOM   2366  CZ3 TRP B  82      53.797  27.981  -2.572  1.00 76.43      B    C  
ATOM   2367  CH2 TRP B  82      53.946  28.952  -1.571  1.00 77.95      B    C  
ATOM   2368  N   ILE B  83      52.447  27.707  -6.928  1.00 87.54      B    N  
ATOM   2369  CA  ILE B  83      53.872  27.400  -7.138  1.00 86.89      B    C  
ATOM   2370  C   ILE B  83      54.418  28.181  -8.329  1.00 87.46      B    C  
ATOM   2371  O   ILE B  83      55.468  28.814  -8.224  1.00 85.84      B    O  
ATOM   2372  CB  ILE B  83      54.080  25.878  -7.304  1.00 86.08      B    C  
ATOM   2373  CG1 ILE B  83      53.823  25.152  -5.966  1.00 81.49      B    C  
ATOM   2374  CG2 ILE B  83      55.509  25.571  -7.793  1.00 81.23      B    C  
ATOM   2375  CD1 ILE B  83      53.725  23.630  -6.104  1.00 76.63      B    C  
ATOM   2376  N   ALA B  84      53.691  28.220  -9.447  1.00 86.82      B    N  
ATOM   2377  CA  ALA B  84      54.087  28.991 -10.622  1.00 85.29      B    C  
ATOM   2378  C   ALA B  84      54.223  30.494 -10.310  1.00 85.60      B    C  
ATOM   2379  O   ALA B  84      55.178  31.139 -10.740  1.00 84.45      B    O  
ATOM   2380  CB  ALA B  84      53.056  28.735 -11.737  1.00 85.32      B    C  
ATOM   2381  N   LYS B  85      53.310  31.036  -9.498  1.00 88.11      B    N  
ATOM   2382  CA  LYS B  85      53.399  32.423  -9.023  1.00 86.57      B    C  
ATOM   2383  C   LYS B  85      54.631  32.642  -8.137  1.00 86.42      B    C  
ATOM   2384  O   LYS B  85      55.340  33.628  -8.334  1.00 84.29      B    O  
ATOM   2385  CB  LYS B  85      52.099  32.792  -8.298  1.00 85.40      B    C  
ATOM   2386  CG  LYS B  85      52.058  34.293  -7.979  1.00 77.78      B    C  
ATOM   2387  CD  LYS B  85      50.867  34.642  -7.106  1.00 74.65      B    C  
ATOM   2388  CE  LYS B  85      50.978  36.109  -6.689  1.00 65.59      B    C  
ATOM   2389  NZ  LYS B  85      50.053  36.450  -5.598  1.00 58.85      B    N1+
ATOM   2390  N   LYS B  86      54.958  31.737  -7.215  1.00 86.59      B    N  
ATOM   2391  CA  LYS B  86      56.152  31.814  -6.364  1.00 85.22      B    C  
ATOM   2392  C   LYS B  86      57.448  31.769  -7.167  1.00 85.98      B    C  
ATOM   2393  O   LYS B  86      58.355  32.554  -6.894  1.00 84.22      B    O  
ATOM   2394  CB  LYS B  86      56.126  30.702  -5.299  1.00 83.51      B    C  
ATOM   2395  CG  LYS B  86      55.364  31.113  -4.037  1.00 78.83      B    C  
ATOM   2396  CD  LYS B  86      56.123  32.192  -3.258  1.00 76.86      B    C  
ATOM   2397  CE  LYS B  86      55.409  32.544  -1.962  1.00 72.03      B    C  
ATOM   2398  NZ  LYS B  86      56.184  33.517  -1.171  1.00 66.94      B    N1+
ATOM   2399  N   TRP B  87      57.554  30.952  -8.195  1.00 84.63      B    N  
ATOM   2400  CA  TRP B  87      58.689  30.948  -9.121  1.00 83.35      B    C  
ATOM   2401  C   TRP B  87      58.813  32.261  -9.909  1.00 84.37      B    C  
ATOM   2402  O   TRP B  87      59.925  32.742 -10.130  1.00 80.26      B    O  
ATOM   2403  CB  TRP B  87      58.585  29.751 -10.058  1.00 82.84      B    C  
ATOM   2404  CG  TRP B  87      59.064  28.470  -9.458  1.00 84.26      B    C  
ATOM   2405  CD1 TRP B  87      58.303  27.388  -9.160  1.00 77.59      B    C  
ATOM   2406  CD2 TRP B  87      60.425  28.134  -9.060  1.00 81.49      B    C  
ATOM   2407  CE2 TRP B  87      60.404  26.818  -8.522  1.00 79.35      B    C  
ATOM   2408  CE3 TRP B  87      61.650  28.819  -9.096  1.00 76.55      B    C  
ATOM   2409  NE1 TRP B  87      59.109  26.396  -8.610  1.00 76.80      B    N  
ATOM   2410  CZ2 TRP B  87      61.579  26.200  -8.043  1.00 78.27      B    C  
ATOM   2411  CZ3 TRP B  87      62.827  28.198  -8.614  1.00 73.38      B    C  
ATOM   2412  CH2 TRP B  87      62.775  26.906  -8.089  1.00 74.81      B    C  
ATOM   2413  N   SER B  88      57.712  32.895 -10.270  1.00 85.58      B    N  
ATOM   2414  CA  SER B  88      57.720  34.222 -10.900  1.00 83.67      B    C  
ATOM   2415  C   SER B  88      58.248  35.298  -9.944  1.00 83.72      B    C  
ATOM   2416  O   SER B  88      59.083  36.112 -10.345  1.00 79.88      B    O  
ATOM   2417  CB  SER B  88      56.312  34.573 -11.384  1.00 83.06      B    C  
ATOM   2418  OG  SER B  88      56.341  35.782 -12.113  1.00 72.68      B    O  
ATOM   2419  N   GLU B  89      57.834  35.282  -8.671  1.00 84.73      B    N  
ATOM   2420  CA  GLU B  89      58.333  36.207  -7.630  1.00 82.85      B    C  
ATOM   2421  C   GLU B  89      59.816  35.981  -7.310  1.00 83.21      B    C  
ATOM   2422  O   GLU B  89      60.536  36.935  -7.002  1.00 77.83      B    O  
ATOM   2423  CB  GLU B  89      57.498  36.039  -6.347  1.00 80.49      B    C  
ATOM   2424  CG  GLU B  89      56.076  36.608  -6.460  1.00 74.29      B    C  
ATOM   2425  CD  GLU B  89      55.196  36.350  -5.214  1.00 70.94      B    C  
ATOM   2426  OE1 GLU B  89      53.985  36.627  -5.290  1.00 63.59      B    O  
ATOM   2427  OE2 GLU B  89      55.728  35.886  -4.181  1.00 65.58      B    O1-
ATOM   2428  N   CYS B  90      60.311  34.765  -7.416  1.00 82.70      B    N  
ATOM   2429  CA  CYS B  90      61.725  34.426  -7.273  1.00 80.27      B    C  
ATOM   2430  C   CYS B  90      62.582  35.027  -8.396  1.00 81.71      B    C  
ATOM   2431  O   CYS B  90      63.714  35.478  -8.154  1.00 72.99      B    O  
ATOM   2432  CB  CYS B  90      61.842  32.892  -7.236  1.00 77.15      B    C  
ATOM   2433  SG  CYS B  90      63.526  32.226  -7.387  1.00 69.98      B    S  
ATOM   2434  N   ASN B  91      62.091  35.095  -9.617  1.00 81.31      B    N  
ATOM   2435  CA  ASN B  91      62.828  35.567 -10.791  1.00 78.38      B    C  
ATOM   2436  C   ASN B  91      62.782  37.080 -10.990  1.00 78.00      B    C  
ATOM   2437  O   ASN B  91      63.780  37.663 -11.413  1.00 71.69      B    O  
ATOM   2438  CB  ASN B  91      62.287  34.837 -12.030  1.00 73.53      B    C  
ATOM   2439  CG  ASN B  91      62.825  33.421 -12.167  1.00 67.28      B    C  
ATOM   2440  ND2 ASN B  91      62.094  32.549 -12.828  1.00 60.07      B    N  
ATOM   2441  OD1 ASN B  91      63.910  33.084 -11.747  1.00 59.50      B    O  
ATOM   2442  N   VAL B  92      61.662  37.730 -10.702  1.00 77.20      B    N  
ATOM   2443  CA  VAL B  92      61.469  39.160 -10.992  1.00 75.38      B    C  
ATOM   2444  C   VAL B  92      60.759  39.876  -9.834  1.00 75.10      B    C  
ATOM   2445  O   VAL B  92      59.540  39.748  -9.710  1.00 67.01      B    O  
ATOM   2446  CB  VAL B  92      60.701  39.383 -12.310  1.00 69.63      B    C  
ATOM   2447  CG1 VAL B  92      60.693  40.867 -12.674  1.00 61.13      B    C  
ATOM   2448  CG2 VAL B  92      61.312  38.624 -13.481  1.00 60.60      B    C  
ATOM   2449  N   PRO B  93      61.474  40.699  -9.031  1.00 72.69      B    N  
ATOM   2450  CA  PRO B  93      62.918  40.779  -8.834  1.00 71.83      B    C  
ATOM   2451  C   PRO B  93      63.460  39.515  -8.146  1.00 74.32      B    C  
ATOM   2452  O   PRO B  93      62.711  38.803  -7.482  1.00 66.56      B    O  
ATOM   2453  CB  PRO B  93      63.139  42.026  -7.981  1.00 65.92      B    C  
ATOM   2454  CG  PRO B  93      61.872  42.090  -7.130  1.00 62.05      B    C  
ATOM   2455  CD  PRO B  93      60.794  41.567  -8.080  1.00 65.54      B    C  
ATOM   2456  N   TYR B  94      64.752  39.249  -8.275  1.00 75.82      B    N  
ATOM   2457  CA  TYR B  94      65.372  38.066  -7.671  1.00 75.29      B    C  
ATOM   2458  C   TYR B  94      65.276  38.105  -6.138  1.00 77.45      B    C  
ATOM   2459  O   TYR B  94      65.864  38.974  -5.488  1.00 69.28      B    O  
ATOM   2460  CB  TYR B  94      66.815  37.935  -8.150  1.00 69.67      B    C  
ATOM   2461  CG  TYR B  94      67.428  36.591  -7.821  1.00 64.64      B    C  
ATOM   2462  CD1 TYR B  94      68.285  36.437  -6.711  1.00 58.92      B    C  
ATOM   2463  CD2 TYR B  94      67.150  35.472  -8.637  1.00 57.29      B    C  
ATOM   2464  CE1 TYR B  94      68.840  35.189  -6.429  1.00 50.59      B    C  
ATOM   2465  CE2 TYR B  94      67.704  34.229  -8.361  1.00 51.34      B    C  
ATOM   2466  CZ  TYR B  94      68.556  34.080  -7.253  1.00 49.77      B    C  
ATOM   2467  OH  TYR B  94      69.105  32.852  -6.974  1.00 46.19      B    O  
ATOM   2468  N   ASN B  95      64.546  37.178  -5.559  1.00 75.68      B    N  
ATOM   2469  CA  ASN B  95      64.226  37.131  -4.136  1.00 75.89      B    C  
ATOM   2470  C   ASN B  95      64.556  35.746  -3.578  1.00 77.92      B    C  
ATOM   2471  O   ASN B  95      63.790  34.797  -3.756  1.00 72.55      B    O  
ATOM   2472  CB  ASN B  95      62.755  37.537  -3.954  1.00 70.87      B    C  
ATOM   2473  CG  ASN B  95      62.329  37.583  -2.496  1.00 67.22      B    C  
ATOM   2474  ND2 ASN B  95      61.114  38.035  -2.229  1.00 60.42      B    N  
ATOM   2475  OD1 ASN B  95      63.050  37.220  -1.585  1.00 61.50      B    O  
ATOM   2476  N   ILE B  96      65.668  35.623  -2.866  1.00 80.53      B    N  
ATOM   2477  CA  ILE B  96      66.160  34.351  -2.328  1.00 80.76      B    C  
ATOM   2478  C   ILE B  96      65.141  33.653  -1.403  1.00 82.61      B    C  
ATOM   2479  O   ILE B  96      64.918  32.459  -1.613  1.00 78.95      B    O  
ATOM   2480  CB  ILE B  96      67.536  34.523  -1.638  1.00 77.49      B    C  
ATOM   2481  CG1 ILE B  96      68.597  35.038  -2.648  1.00 71.94      B    C  
ATOM   2482  CG2 ILE B  96      68.002  33.205  -0.992  1.00 68.40      B    C  
ATOM   2483  CD1 ILE B  96      69.943  35.399  -1.999  1.00 62.33      B    C  
ATOM   2484  N   PRO B  97      64.482  34.332  -0.450  1.00 80.60      B    N  
ATOM   2485  CA  PRO B  97      63.450  33.702   0.377  1.00 80.13      B    C  
ATOM   2486  C   PRO B  97      62.309  33.104  -0.450  1.00 82.11      B    C  
ATOM   2487  O   PRO B  97      61.915  31.969  -0.200  1.00 77.90      B    O  
ATOM   2488  CB  PRO B  97      62.938  34.798   1.327  1.00 78.04      B    C  
ATOM   2489  CG  PRO B  97      64.096  35.770   1.416  1.00 75.91      B    C  
ATOM   2490  CD  PRO B  97      64.727  35.686   0.019  1.00 77.94      B    C  
ATOM   2491  N   ALA B  98      61.842  33.810  -1.445  1.00 82.07      B    N  
ATOM   2492  CA  ALA B  98      60.786  33.311  -2.328  1.00 80.88      B    C  
ATOM   2493  C   ALA B  98      61.254  32.111  -3.161  1.00 82.73      B    C  
ATOM   2494  O   ALA B  98      60.484  31.178  -3.367  1.00 79.59      B    O  
ATOM   2495  CB  ALA B  98      60.308  34.452  -3.225  1.00 78.54      B    C  
ATOM   2496  N   CYS B  99      62.528  32.095  -3.591  1.00 83.77      B    N  
ATOM   2497  CA  CYS B  99      63.097  30.952  -4.305  1.00 81.45      B    C  
ATOM   2498  C   CYS B  99      63.201  29.701  -3.428  1.00 83.70      B    C  
ATOM   2499  O   CYS B  99      62.906  28.609  -3.895  1.00 79.91      B    O  
ATOM   2500  CB  CYS B  99      64.479  31.314  -4.847  1.00 78.91      B    C  
ATOM   2501  SG  CYS B  99      64.479  32.663  -6.058  1.00 72.93      B    S  
ATOM   2502  N   VAL B 100      63.601  29.864  -2.151  1.00 83.10      B    N  
ATOM   2503  CA  VAL B 100      63.655  28.743  -1.195  1.00 81.70      B    C  
ATOM   2504  C   VAL B 100      62.253  28.192  -0.929  1.00 82.84      B    C  
ATOM   2505  O   VAL B 100      62.053  26.982  -0.976  1.00 82.07      B    O  
ATOM   2506  CB  VAL B 100      64.349  29.163   0.112  1.00 80.86      B    C  
ATOM   2507  CG1 VAL B 100      64.294  28.070   1.184  1.00 74.11      B    C  
ATOM   2508  CG2 VAL B 100      65.830  29.468  -0.134  1.00 75.47      B    C  
ATOM   2509  N   GLU B 101      61.286  29.068  -0.724  1.00 83.89      B    N  
ATOM   2510  CA  GLU B 101      59.890  28.678  -0.501  1.00 82.29      B    C  
ATOM   2511  C   GLU B 101      59.296  27.971  -1.729  1.00 83.66      B    C  
ATOM   2512  O   GLU B 101      58.674  26.917  -1.601  1.00 81.34      B    O  
ATOM   2513  CB  GLU B 101      59.099  29.936  -0.117  1.00 80.00      B    C  
ATOM   2514  CG  GLU B 101      57.789  29.626   0.606  1.00 73.93      B    C  
ATOM   2515  CD  GLU B 101      56.961  30.897   0.901  1.00 70.37      B    C  
ATOM   2516  OE1 GLU B 101      55.828  30.767   1.397  1.00 62.06      B    O  
ATOM   2517  OE2 GLU B 101      57.393  32.020   0.550  1.00 63.65      B    O1-
ATOM   2518  N   ALA B 102      59.576  28.476  -2.928  1.00 82.63      B    N  
ATOM   2519  CA  ALA B 102      59.156  27.843  -4.173  1.00 79.91      B    C  
ATOM   2520  C   ALA B 102      59.799  26.456  -4.357  1.00 82.42      B    C  
ATOM   2521  O   ALA B 102      59.120  25.519  -4.782  1.00 81.88      B    O  
ATOM   2522  CB  ALA B 102      59.512  28.767  -5.343  1.00 79.05      B    C  
ATOM   2523  N   LEU B 103      61.081  26.300  -3.994  1.00 83.11      B    N  
ATOM   2524  CA  LEU B 103      61.780  25.017  -4.086  1.00 81.74      B    C  
ATOM   2525  C   LEU B 103      61.174  23.969  -3.141  1.00 83.01      B    C  
ATOM   2526  O   LEU B 103      60.878  22.856  -3.574  1.00 83.59      B    O  
ATOM   2527  CB  LEU B 103      63.274  25.235  -3.794  1.00 81.18      B    C  
ATOM   2528  CG  LEU B 103      64.133  24.055  -4.265  1.00 74.35      B    C  
ATOM   2529  CD1 LEU B 103      64.583  24.251  -5.719  1.00 66.55      B    C  
ATOM   2530  CD2 LEU B 103      65.376  23.910  -3.402  1.00 67.68      B    C  
ATOM   2531  N   ILE B 104      60.935  24.332  -1.867  1.00 84.91      B    N  
ATOM   2532  CA  ILE B 104      60.335  23.432  -0.866  1.00 83.44      B    C  
ATOM   2533  C   ILE B 104      58.940  22.985  -1.312  1.00 84.42      B    C  
ATOM   2534  O   ILE B 104      58.643  21.793  -1.302  1.00 83.05      B    O  
ATOM   2535  CB  ILE B 104      60.312  24.108   0.524  1.00 82.95      B    C  
ATOM   2536  CG1 ILE B 104      61.752  24.304   1.055  1.00 78.81      B    C  
ATOM   2537  CG2 ILE B 104      59.503  23.275   1.536  1.00 77.68      B    C  
ATOM   2538  CD1 ILE B 104      61.841  25.241   2.276  1.00 70.00      B    C  
ATOM   2539  N   ASN B 105      58.128  23.936  -1.776  1.00 84.00      B    N  
ATOM   2540  CA  ASN B 105      56.793  23.617  -2.276  1.00 81.08      B    C  
ATOM   2541  C   ASN B 105      56.831  22.758  -3.550  1.00 82.93      B    C  
ATOM   2542  O   ASN B 105      55.996  21.872  -3.706  1.00 80.58      B    O  
ATOM   2543  CB  ASN B 105      56.006  24.909  -2.508  1.00 78.56      B    C  
ATOM   2544  CG  ASN B 105      55.493  25.509  -1.212  1.00 80.56      B    C  
ATOM   2545  ND2 ASN B 105      56.190  26.473  -0.665  1.00 74.24      B    N  
ATOM   2546  OD1 ASN B 105      54.465  25.138  -0.677  1.00 71.50      B    O  
ATOM   2547  N   THR B 106      57.816  22.957  -4.422  1.00 85.39      B    N  
ATOM   2548  CA  THR B 106      57.975  22.115  -5.624  1.00 83.21      B    C  
ATOM   2549  C   THR B 106      58.339  20.675  -5.260  1.00 84.92      B    C  
ATOM   2550  O   THR B 106      57.865  19.753  -5.912  1.00 84.12      B    O  
ATOM   2551  CB  THR B 106      59.041  22.691  -6.573  1.00 82.24      B    C  
ATOM   2552  CG2 THR B 106      59.129  21.932  -7.901  1.00 73.80      B    C  
ATOM   2553  OG1 THR B 106      58.732  24.017  -6.920  1.00 73.46      B    O  
ATOM   2554  N   ILE B 107      59.151  20.471  -4.216  1.00 84.35      B    N  
ATOM   2555  CA  ILE B 107      59.474  19.126  -3.719  1.00 82.45      B    C  
ATOM   2556  C   ILE B 107      58.233  18.457  -3.135  1.00 83.34      B    C  
ATOM   2557  O   ILE B 107      57.949  17.311  -3.485  1.00 82.36      B    O  
ATOM   2558  CB  ILE B 107      60.639  19.170  -2.710  1.00 82.33      B    C  
ATOM   2559  CG1 ILE B 107      61.947  19.656  -3.392  1.00 79.14      B    C  
ATOM   2560  CG2 ILE B 107      60.885  17.780  -2.088  1.00 78.17      B    C  
ATOM   2561  CD1 ILE B 107      63.032  20.072  -2.398  1.00 70.09      B    C  
ATOM   2562  N   MET B 108      57.465  19.177  -2.315  1.00 84.28      B    N  
ATOM   2563  CA  MET B 108      56.220  18.659  -1.735  1.00 83.00      B    C  
ATOM   2564  C   MET B 108      55.202  18.296  -2.823  1.00 84.39      B    C  
ATOM   2565  O   MET B 108      54.669  17.188  -2.830  1.00 83.25      B    O  
ATOM   2566  CB  MET B 108      55.640  19.683  -0.746  1.00 81.38      B    C  
ATOM   2567  CG  MET B 108      54.587  19.050   0.164  1.00 77.52      B    C  
ATOM   2568  SD  MET B 108      53.963  20.191   1.446  1.00 73.83      B    S  
ATOM   2569  CE  MET B 108      52.786  21.146   0.475  1.00 64.98      B    C  
ATOM   2570  N   TRP B 109      55.013  19.183  -3.800  1.00 83.17      B    N  
ATOM   2571  CA  TRP B 109      54.185  18.916  -4.984  1.00 80.52      B    C  
ATOM   2572  C   TRP B 109      54.686  17.708  -5.779  1.00 80.40      B    C  
ATOM   2573  O   TRP B 109      53.887  16.915  -6.273  1.00 78.88      B    O  
ATOM   2574  CB  TRP B 109      54.157  20.164  -5.864  1.00 79.90      B    C  
ATOM   2575  CG  TRP B 109      53.501  19.946  -7.180  1.00 80.81      B    C  
ATOM   2576  CD1 TRP B 109      52.174  19.904  -7.388  1.00 73.24      B    C  
ATOM   2577  CD2 TRP B 109      54.128  19.650  -8.462  1.00 79.95      B    C  
ATOM   2578  CE2 TRP B 109      53.090  19.446  -9.414  1.00 78.56      B    C  
ATOM   2579  CE3 TRP B 109      55.464  19.534  -8.912  1.00 75.80      B    C  
ATOM   2580  NE1 TRP B 109      51.918  19.612  -8.722  1.00 75.33      B    N  
ATOM   2581  CZ2 TRP B 109      53.357  19.123 -10.768  1.00 77.24      B    C  
ATOM   2582  CZ3 TRP B 109      55.732  19.211 -10.256  1.00 69.20      B    C  
ATOM   2583  CH2 TRP B 109      54.687  19.007 -11.172  1.00 71.43      B    C  
ATOM   2584  N   GLY B 110      56.011  17.524  -5.898  1.00 82.58      B    N  
ATOM   2585  CA  GLY B 110      56.599  16.364  -6.563  1.00 79.62      B    C  
ATOM   2586  C   GLY B 110      56.256  15.046  -5.862  1.00 80.28      B    C  
ATOM   2587  O   GLY B 110      55.960  14.063  -6.543  1.00 79.88      B    O  
ATOM   2588  N   VAL B 111      56.286  15.033  -4.524  1.00 83.75      B    N  
ATOM   2589  CA  VAL B 111      55.890  13.864  -3.725  1.00 81.63      B    C  
ATOM   2590  C   VAL B 111      54.402  13.554  -3.914  1.00 81.29      B    C  
ATOM   2591  O   VAL B 111      54.055  12.411  -4.211  1.00 78.95      B    O  
ATOM   2592  CB  VAL B 111      56.241  14.051  -2.239  1.00 81.27      B    C  
ATOM   2593  CG1 VAL B 111      55.747  12.898  -1.365  1.00 74.76      B    C  
ATOM   2594  CG2 VAL B 111      57.758  14.143  -2.051  1.00 76.37      B    C  
ATOM   2595  N   GLU B 112      53.562  14.582  -3.831  1.00 82.10      B    N  
ATOM   2596  CA  GLU B 112      52.118  14.442  -4.053  1.00 80.13      B    C  
ATOM   2597  C   GLU B 112      51.806  13.928  -5.470  1.00 79.63      B    C  
ATOM   2598  O   GLU B 112      51.103  12.947  -5.666  1.00 76.44      B    O  
ATOM   2599  CB  GLU B 112      51.466  15.815  -3.831  1.00 78.51      B    C  
ATOM   2600  CG  GLU B 112      49.949  15.719  -3.568  1.00 74.86      B    C  
ATOM   2601  CD  GLU B 112      49.596  15.173  -2.187  1.00 74.95      B    C  
ATOM   2602  OE1 GLU B 112      48.403  14.942  -1.942  1.00 65.14      B    O  
ATOM   2603  OE2 GLU B 112      50.534  15.012  -1.371  1.00 67.27      B    O1-
ATOM   2604  N   THR B 113      52.436  14.515  -6.485  1.00 82.90      B    N  
ATOM   2605  CA  THR B 113      52.274  14.094  -7.883  1.00 81.34      B    C  
ATOM   2606  C   THR B 113      52.778  12.665  -8.123  1.00 80.67      B    C  
ATOM   2607  O   THR B 113      52.209  11.946  -8.937  1.00 77.91      B    O  
ATOM   2608  CB  THR B 113      53.016  15.047  -8.830  1.00 80.79      B    C  
ATOM   2609  CG2 THR B 113      52.721  14.777 -10.301  1.00 72.58      B    C  
ATOM   2610  OG1 THR B 113      52.626  16.376  -8.605  1.00 72.18      B    O  
ATOM   2611  N   ALA B 114      53.840  12.233  -7.428  1.00 80.92      B    N  
ATOM   2612  CA  ALA B 114      54.325  10.866  -7.522  1.00 78.41      B    C  
ATOM   2613  C   ALA B 114      53.308   9.862  -6.955  1.00 77.37      B    C  
ATOM   2614  O   ALA B 114      53.150   8.778  -7.523  1.00 73.60      B    O  
ATOM   2615  CB  ALA B 114      55.682  10.755  -6.823  1.00 77.83      B    C  
ATOM   2616  N   SER B 115      52.588  10.228  -5.906  1.00 78.00      B    N  
ATOM   2617  CA  SER B 115      51.466   9.426  -5.398  1.00 75.52      B    C  
ATOM   2618  C   SER B 115      50.288   9.427  -6.380  1.00 74.37      B    C  
ATOM   2619  O   SER B 115      49.787   8.357  -6.731  1.00 68.81      B    O  
ATOM   2620  CB  SER B 115      51.082   9.861  -3.969  1.00 73.43      B    C  
ATOM   2621  OG  SER B 115      49.936  10.666  -3.913  1.00 65.30      B    O  
ATOM   2622  N   ASP B 116      49.939  10.564  -6.955  1.00 72.75      B    N  
ATOM   2623  CA  ASP B 116      48.854  10.681  -7.946  1.00 68.44      B    C  
ATOM   2624  C   ASP B 116      49.110   9.905  -9.245  1.00 68.05      B    C  
ATOM   2625  O   ASP B 116      48.182   9.387  -9.872  1.00 63.60      B    O  
ATOM   2626  CB  ASP B 116      48.653  12.155  -8.320  1.00 64.28      B    C  
ATOM   2627  CG  ASP B 116      47.756  12.937  -7.373  1.00 61.75      B    C  
ATOM   2628  OD1 ASP B 116      46.999  12.317  -6.611  1.00 57.55      B    O  
ATOM   2629  OD2 ASP B 116      47.754  14.177  -7.518  1.00 54.89      B    O1-
ATOM   2630  N   THR B 117      50.346   9.842  -9.692  1.00 70.39      B    N  
ATOM   2631  CA  THR B 117      50.722   9.123 -10.922  1.00 67.38      B    C  
ATOM   2632  C   THR B 117      50.928   7.629 -10.711  1.00 68.15      B    C  
ATOM   2633  O   THR B 117      50.916   6.865 -11.687  1.00 62.37      B    O  
ATOM   2634  CB  THR B 117      51.955   9.731 -11.596  1.00 63.38      B    C  
ATOM   2635  CG2 THR B 117      51.664  11.116 -12.171  1.00 59.15      B    C  
ATOM   2636  OG1 THR B 117      53.028   9.856 -10.699  1.00 60.02      B    O  
ATOM   2637  N   ASN B 118      51.065   7.189  -9.476  1.00 67.50      B    N  
ATOM   2638  CA  ASN B 118      51.156   5.768  -9.174  1.00 64.89      B    C  
ATOM   2639  C   ASN B 118      49.814   5.071  -9.467  1.00 64.57      B    C  
ATOM   2640  O   ASN B 118      48.754   5.474  -9.014  1.00 60.64      B    O  
ATOM   2641  CB  ASN B 118      51.630   5.597  -7.722  1.00 62.51      B    C  
ATOM   2642  CG  ASN B 118      51.967   4.171  -7.350  1.00 59.25      B    C  
ATOM   2643  ND2 ASN B 118      52.660   3.987  -6.257  1.00 54.35      B    N  
ATOM   2644  OD1 ASN B 118      51.633   3.212  -8.023  1.00 54.48      B    O  
ATOM   2645  N   THR B 119      49.862   3.968 -10.179  1.00 58.93      B    N  
ATOM   2646  CA  THR B 119      48.670   3.179 -10.533  1.00 56.20      B    C  
ATOM   2647  C   THR B 119      47.906   2.624  -9.321  1.00 58.57      B    C  
ATOM   2648  O   THR B 119      46.743   2.256  -9.462  1.00 54.40      B    O  
ATOM   2649  CB  THR B 119      49.041   2.001 -11.441  1.00 50.53      B    C  
ATOM   2650  CG2 THR B 119      49.440   2.471 -12.840  1.00 47.21      B    C  
ATOM   2651  OG1 THR B 119      50.128   1.287 -10.908  1.00 47.07      B    O  
ATOM   2652  N   MET B 120      48.547   2.590  -8.165  1.00 54.72      B    N  
ATOM   2653  CA  MET B 120      47.927   2.138  -6.925  1.00 53.98      B    C  
ATOM   2654  C   MET B 120      47.160   3.251  -6.202  1.00 56.61      B    C  
ATOM   2655  O   MET B 120      46.141   2.957  -5.595  1.00 52.53      B    O  
ATOM   2656  CB  MET B 120      49.007   1.549  -5.999  1.00 50.52      B    C  
ATOM   2657  CG  MET B 120      49.578   0.239  -6.531  1.00 47.56      B    C  
ATOM   2658  SD  MET B 120      48.513  -1.225  -6.302  1.00 41.44      B    S  
ATOM   2659  CE  MET B 120      48.717  -1.487  -4.530  1.00 38.25      B    C  
ATOM   2660  N   SER B 121      47.624   4.498  -6.273  1.00 57.16      B    N  
ATOM   2661  CA  SER B 121      47.095   5.633  -5.499  1.00 55.75      B    C  
ATOM   2662  C   SER B 121      46.550   6.782  -6.349  1.00 58.11      B    C  
ATOM   2663  O   SER B 121      46.112   7.787  -5.810  1.00 55.17      B    O  
ATOM   2664  CB  SER B 121      48.165   6.138  -4.525  1.00 52.98      B    C  
ATOM   2665  OG  SER B 121      49.324   6.530  -5.211  1.00 51.38      B    O  
ATOM   2666  N   SER B 122      46.563   6.672  -7.676  1.00 62.08      B    N  
ATOM   2667  CA  SER B 122      46.133   7.766  -8.551  1.00 60.46      B    C  
ATOM   2668  C   SER B 122      44.660   8.128  -8.363  1.00 63.11      B    C  
ATOM   2669  O   SER B 122      43.765   7.308  -8.555  1.00 59.94      B    O  
ATOM   2670  CB  SER B 122      46.384   7.432 -10.014  1.00 55.45      B    C  
ATOM   2671  OG  SER B 122      45.957   8.493 -10.839  1.00 52.70      B    O  
ATOM   2672  N   ILE B 123      44.439   9.420  -8.090  1.00 65.04      B    N  
ATOM   2673  CA  ILE B 123      43.116  10.045  -8.073  1.00 63.77      B    C  
ATOM   2674  C   ILE B 123      42.860  10.791  -9.391  1.00 66.75      B    C  
ATOM   2675  O   ILE B 123      41.782  10.693  -9.965  1.00 62.57      B    O  
ATOM   2676  CB  ILE B 123      42.995  10.971  -6.841  1.00 59.16      B    C  
ATOM   2677  CG1 ILE B 123      43.149  10.130  -5.548  1.00 57.54      B    C  
ATOM   2678  CG2 ILE B 123      41.664  11.728  -6.843  1.00 57.35      B    C  
ATOM   2679  CD1 ILE B 123      43.142  10.970  -4.266  1.00 53.56      B    C  
ATOM   2680  N   ILE B 124      43.873  11.496  -9.912  1.00 68.56      B    N  
ATOM   2681  CA  ILE B 124      43.707  12.411 -11.051  1.00 66.69      B    C  
ATOM   2682  C   ILE B 124      44.119  11.774 -12.379  1.00 67.56      B    C  
ATOM   2683  O   ILE B 124      43.345  11.814 -13.341  1.00 62.55      B    O  
ATOM   2684  CB  ILE B 124      44.423  13.754 -10.777  1.00 62.95      B    C  
ATOM   2685  CG1 ILE B 124      43.897  14.388  -9.463  1.00 61.53      B    C  
ATOM   2686  CG2 ILE B 124      44.226  14.714 -11.961  1.00 60.57      B    C  
ATOM   2687  CD1 ILE B 124      44.585  15.696  -9.087  1.00 56.69      B    C  
ATOM   2688  N   PHE B 125      45.307  11.186 -12.449  1.00 64.66      B    N  
ATOM   2689  CA  PHE B 125      45.938  10.839 -13.736  1.00 62.35      B    C  
ATOM   2690  C   PHE B 125      45.884   9.361 -14.109  1.00 61.95      B    C  
ATOM   2691  O   PHE B 125      45.733   9.032 -15.292  1.00 55.52      B    O  
ATOM   2692  CB  PHE B 125      47.388  11.329 -13.716  1.00 59.03      B    C  
ATOM   2693  CG  PHE B 125      47.527  12.818 -13.512  1.00 58.66      B    C  
ATOM   2694  CD1 PHE B 125      47.118  13.709 -14.520  1.00 53.84      B    C  
ATOM   2695  CD2 PHE B 125      48.054  13.327 -12.310  1.00 52.89      B    C  
ATOM   2696  CE1 PHE B 125      47.236  15.092 -14.330  1.00 46.24      B    C  
ATOM   2697  CE2 PHE B 125      48.168  14.713 -12.120  1.00 46.62      B    C  
ATOM   2698  CZ  PHE B 125      47.758  15.589 -13.129  1.00 47.62      B    C  
ATOM   2699  N   GLY B 126      46.017   8.454 -13.166  1.00 59.55      B    N  
ATOM   2700  CA  GLY B 126      46.168   7.029 -13.455  1.00 58.23      B    C  
ATOM   2701  C   GLY B 126      44.872   6.342 -13.892  1.00 59.66      B    C  
ATOM   2702  O   GLY B 126      43.775   6.665 -13.441  1.00 54.00      B    O  
ATOM   2703  N   SER B 127      45.010   5.311 -14.713  1.00 58.32      B    N  
ATOM   2704  CA  SER B 127      43.926   4.382 -15.056  1.00 57.29      B    C  
ATOM   2705  C   SER B 127      43.733   3.320 -13.958  1.00 58.70      B    C  
ATOM   2706  O   SER B 127      43.814   2.117 -14.215  1.00 53.22      B    O  
ATOM   2707  CB  SER B 127      44.195   3.760 -16.430  1.00 52.27      B    C  
ATOM   2708  OG  SER B 127      45.373   2.984 -16.400  1.00 48.90      B    O  
ATOM   2709  N   GLY B 128      43.539   3.761 -12.720  1.00 64.37      B    N  
ATOM   2710  CA  GLY B 128      43.423   2.883 -11.563  1.00 64.58      B    C  
ATOM   2711  C   GLY B 128      43.572   3.668 -10.262  1.00 67.14      B    C  
ATOM   2712  O   GLY B 128      42.958   4.719 -10.112  1.00 60.60      B    O  
ATOM   2713  N   GLY B 129      44.389   3.159  -9.348  1.00 69.07      B    N  
ATOM   2714  CA  GLY B 129      44.635   3.789  -8.054  1.00 70.39      B    C  
ATOM   2715  C   GLY B 129      43.372   3.914  -7.203  1.00 74.50      B    C  
ATOM   2716  O   GLY B 129      42.400   3.183  -7.421  1.00 69.76      B    O  
ATOM   2717  N   LEU B 130      43.403   4.865  -6.270  1.00 73.90      B    N  
ATOM   2718  CA  LEU B 130      42.299   5.093  -5.333  1.00 75.59      B    C  
ATOM   2719  C   LEU B 130      40.983   5.426  -6.044  1.00 78.99      B    C  
ATOM   2720  O   LEU B 130      39.932   4.942  -5.625  1.00 76.44      B    O  
ATOM   2721  CB  LEU B 130      42.667   6.231  -4.364  1.00 72.38      B    C  
ATOM   2722  CG  LEU B 130      43.760   5.869  -3.345  1.00 69.71      B    C  
ATOM   2723  CD1 LEU B 130      44.140   7.113  -2.544  1.00 65.44      B    C  
ATOM   2724  CD2 LEU B 130      43.295   4.800  -2.357  1.00 65.67      B    C  
ATOM   2725  N   THR B 131      41.002   6.157  -7.151  1.00 78.47      B    N  
ATOM   2726  CA  THR B 131      39.762   6.467  -7.890  1.00 78.68      B    C  
ATOM   2727  C   THR B 131      39.036   5.201  -8.336  1.00 81.74      B    C  
ATOM   2728  O   THR B 131      37.824   5.125  -8.217  1.00 79.64      B    O  
ATOM   2729  CB  THR B 131      40.039   7.340  -9.118  1.00 74.86      B    C  
ATOM   2730  CG2 THR B 131      38.768   7.713  -9.893  1.00 68.96      B    C  
ATOM   2731  OG1 THR B 131      40.621   8.551  -8.717  1.00 67.59      B    O  
ATOM   2732  N   LYS B 132      39.765   4.208  -8.843  1.00 78.00      B    N  
ATOM   2733  CA  LYS B 132      39.151   2.971  -9.339  1.00 77.70      B    C  
ATOM   2734  C   LYS B 132      38.980   1.900  -8.261  1.00 80.28      B    C  
ATOM   2735  O   LYS B 132      38.103   1.053  -8.393  1.00 76.83      B    O  
ATOM   2736  CB  LYS B 132      39.978   2.451 -10.522  1.00 73.95      B    C  
ATOM   2737  CG  LYS B 132      39.276   1.286 -11.233  1.00 68.89      B    C  
ATOM   2738  CD  LYS B 132      40.085   0.823 -12.441  1.00 65.55      B    C  
ATOM   2739  CE  LYS B 132      39.376  -0.346 -13.105  1.00 57.73      B    C  
ATOM   2740  NZ  LYS B 132      40.130  -0.856 -14.273  1.00 49.67      B    N1+
ATOM   2741  N   LYS B 133      39.847   1.886  -7.255  1.00 79.66      B    N  
ATOM   2742  CA  LYS B 133      39.922   0.804  -6.268  1.00 79.28      B    C  
ATOM   2743  C   LYS B 133      39.282   1.141  -4.924  1.00 81.17      B    C  
ATOM   2744  O   LYS B 133      38.973   0.203  -4.201  1.00 75.40      B    O  
ATOM   2745  CB  LYS B 133      41.379   0.398  -6.063  1.00 75.74      B    C  
ATOM   2746  CG  LYS B 133      42.010  -0.213  -7.311  1.00 74.17      B    C  
ATOM   2747  CD  LYS B 133      43.399  -0.742  -6.938  1.00 68.91      B    C  
ATOM   2748  CE  LYS B 133      43.989  -1.636  -8.014  1.00 62.72      B    C  
ATOM   2749  NZ  LYS B 133      44.949  -2.553  -7.390  1.00 54.28      B    N1+
ATOM   2750  N   ALA B 134      39.064   2.416  -4.623  1.00 83.67      B    N  
ATOM   2751  CA  ALA B 134      38.385   2.879  -3.426  1.00 84.60      B    C  
ATOM   2752  C   ALA B 134      37.124   3.670  -3.785  1.00 87.17      B    C  
ATOM   2753  O   ALA B 134      36.034   3.093  -3.770  1.00 83.97      B    O  
ATOM   2754  CB  ALA B 134      39.373   3.638  -2.538  1.00 81.39      B    C  
ATOM   2755  N   TYR B 135      37.263   4.924  -4.234  1.00 84.57      B    N  
ATOM   2756  CA  TYR B 135      36.104   5.804  -4.457  1.00 85.62      B    C  
ATOM   2757  C   TYR B 135      35.074   5.249  -5.444  1.00 87.79      B    C  
ATOM   2758  O   TYR B 135      33.876   5.295  -5.181  1.00 85.53      B    O  
ATOM   2759  CB  TYR B 135      36.581   7.166  -4.967  1.00 84.28      B    C  
ATOM   2760  CG  TYR B 135      37.592   7.850  -4.088  1.00 86.08      B    C  
ATOM   2761  CD1 TYR B 135      37.229   8.286  -2.803  1.00 82.21      B    C  
ATOM   2762  CD2 TYR B 135      38.912   8.038  -4.532  1.00 83.51      B    C  
ATOM   2763  CE1 TYR B 135      38.173   8.880  -1.963  1.00 81.18      B    C  
ATOM   2764  CE2 TYR B 135      39.870   8.632  -3.698  1.00 81.48      B    C  
ATOM   2765  CZ  TYR B 135      39.496   9.044  -2.406  1.00 83.28      B    C  
ATOM   2766  OH  TYR B 135      40.436   9.589  -1.573  1.00 81.21      B    O  
ATOM   2767  N   LEU B 136      35.499   4.670  -6.567  1.00 86.61      B    N  
ATOM   2768  CA  LEU B 136      34.585   4.048  -7.528  1.00 86.42      B    C  
ATOM   2769  C   LEU B 136      33.902   2.803  -6.944  1.00 88.09      B    C  
ATOM   2770  O   LEU B 136      32.793   2.476  -7.361  1.00 86.47      B    O  
ATOM   2771  CB  LEU B 136      35.354   3.706  -8.813  1.00 85.07      B    C  
ATOM   2772  CG  LEU B 136      34.479   3.157  -9.960  1.00 83.13      B    C  
ATOM   2773  CD1 LEU B 136      33.549   4.224 -10.531  1.00 78.19      B    C  
ATOM   2774  CD2 LEU B 136      35.355   2.654 -11.100  1.00 78.57      B    C  
ATOM   2775  N   ARG B 137      34.558   2.116  -6.009  1.00 89.14      B    N  
ATOM   2776  CA  ARG B 137      34.014   0.926  -5.355  1.00 89.44      B    C  
ATOM   2777  C   ARG B 137      32.997   1.296  -4.286  1.00 90.82      B    C  
ATOM   2778  O   ARG B 137      31.951   0.670  -4.236  1.00 88.02      B    O  
ATOM   2779  CB  ARG B 137      35.135   0.054  -4.780  1.00 87.83      B    C  
ATOM   2780  CG  ARG B 137      36.096  -0.484  -5.853  1.00 85.42      B    C  
ATOM   2781  CD  ARG B 137      35.346  -1.329  -6.875  1.00 82.34      B    C  
ATOM   2782  NE  ARG B 137      36.231  -1.879  -7.899  1.00 78.83      B    N  
ATOM   2783  CZ  ARG B 137      35.822  -2.593  -8.931  1.00 74.46      B    C  
ATOM   2784  NH1 ARG B 137      34.564  -2.861  -9.126  1.00 65.98      B    N1+
ATOM   2785  NH2 ARG B 137      36.690  -3.051  -9.787  1.00 69.10      B    N  
ATOM   2786  N   ASP B 138      33.246   2.369  -3.535  1.00 90.75      B    N  
ATOM   2787  CA  ASP B 138      32.234   2.929  -2.643  1.00 90.91      B    C  
ATOM   2788  C   ASP B 138      30.998   3.394  -3.423  1.00 92.02      B    C  
ATOM   2789  O   ASP B 138      29.869   3.060  -3.067  1.00 89.61      B    O  
ATOM   2790  CB  ASP B 138      32.818   4.103  -1.855  1.00 89.13      B    C  
ATOM   2791  CG  ASP B 138      33.864   3.683  -0.832  1.00 86.68      B    C  
ATOM   2792  OD1 ASP B 138      33.835   2.529  -0.373  1.00 79.12      B    O  
ATOM   2793  OD2 ASP B 138      34.695   4.548  -0.491  1.00 80.23      B    O1-
ATOM   2794  N   MET B 139      31.211   4.077  -4.556  1.00 92.19      B    N  
ATOM   2795  CA  MET B 139      30.126   4.479  -5.446  1.00 92.54      B    C  
ATOM   2796  C   MET B 139      29.351   3.259  -5.985  1.00 93.17      B    C  
ATOM   2797  O   MET B 139      28.127   3.277  -6.001  1.00 91.07      B    O  
ATOM   2798  CB  MET B 139      30.715   5.297  -6.606  1.00 91.06      B    C  
ATOM   2799  CG  MET B 139      29.633   6.061  -7.373  1.00 85.34      B    C  
ATOM   2800  SD  MET B 139      28.941   7.491  -6.497  1.00 83.89      B    S  
ATOM   2801  CE  MET B 139      30.268   8.684  -6.763  1.00 76.55      B    C  
ATOM   2802  N   GLN B 140      30.052   2.201  -6.363  1.00 91.94      B    N  
ATOM   2803  CA  GLN B 140      29.445   0.948  -6.805  1.00 91.90      B    C  
ATOM   2804  C   GLN B 140      28.639   0.283  -5.688  1.00 92.79      B    C  
ATOM   2805  O   GLN B 140      27.536  -0.194  -5.943  1.00 90.99      B    O  
ATOM   2806  CB  GLN B 140      30.545   0.004  -7.322  1.00 90.82      B    C  
ATOM   2807  CG  GLN B 140      29.986  -1.326  -7.836  1.00 87.84      B    C  
ATOM   2808  CD  GLN B 140      31.059  -2.290  -8.353  1.00 86.88      B    C  
ATOM   2809  NE2 GLN B 140      30.653  -3.409  -8.896  1.00 78.21      B    N  
ATOM   2810  OE1 GLN B 140      32.253  -2.055  -8.288  1.00 80.99      B    O  
ATOM   2811  N   ALA B 141      29.142   0.269  -4.467  1.00 92.84      B    N  
ATOM   2812  CA  ALA B 141      28.453  -0.324  -3.328  1.00 92.83      B    C  
ATOM   2813  C   ALA B 141      27.149   0.426  -2.994  1.00 93.67      B    C  
ATOM   2814  O   ALA B 141      26.120  -0.193  -2.743  1.00 91.75      B    O  
ATOM   2815  CB  ALA B 141      29.416  -0.357  -2.143  1.00 92.03      B    C  
ATOM   2816  N   ILE B 142      27.180   1.760  -3.056  1.00 93.73      B    N  
ATOM   2817  CA  ILE B 142      25.981   2.589  -2.895  1.00 93.76      B    C  
ATOM   2818  C   ILE B 142      24.986   2.325  -4.030  1.00 93.90      B    C  
ATOM   2819  O   ILE B 142      23.791   2.174  -3.781  1.00 92.13      B    O  
ATOM   2820  CB  ILE B 142      26.365   4.080  -2.820  1.00 93.19      B    C  
ATOM   2821  CG1 ILE B 142      27.210   4.374  -1.556  1.00 90.49      B    C  
ATOM   2822  CG2 ILE B 142      25.109   4.973  -2.806  1.00 89.95      B    C  
ATOM   2823  CD1 ILE B 142      27.935   5.717  -1.612  1.00 85.43      B    C  
ATOM   2824  N   ASP B 143      25.459   2.221  -5.271  1.00 93.85      B    N  
ATOM   2825  CA  ASP B 143      24.612   1.946  -6.436  1.00 93.07      B    C  
ATOM   2826  C   ASP B 143      23.966   0.556  -6.359  1.00 93.32      B    C  
ATOM   2827  O   ASP B 143      22.772   0.430  -6.625  1.00 91.33      B    O  
ATOM   2828  CB  ASP B 143      25.435   2.105  -7.719  1.00 91.80      B    C  
ATOM   2829  CG  ASP B 143      24.555   2.246  -8.958  1.00 89.56      B    C  
ATOM   2830  OD1 ASP B 143      23.790   3.231  -9.040  1.00 81.90      B    O  
ATOM   2831  OD2 ASP B 143      24.690   1.443  -9.903  1.00 82.65      B    O1-
ATOM   2832  N   ASN B 144      24.695  -0.451  -5.901  1.00 93.08      B    N  
ATOM   2833  CA  ASN B 144      24.170  -1.788  -5.652  1.00 92.38      B    C  
ATOM   2834  C   ASN B 144      23.041  -1.770  -4.615  1.00 92.94      B    C  
ATOM   2835  O   ASN B 144      22.009  -2.410  -4.817  1.00 90.74      B    O  
ATOM   2836  CB  ASN B 144      25.301  -2.705  -5.146  1.00 90.90      B    C  
ATOM   2837  CG  ASN B 144      26.313  -3.125  -6.195  1.00 89.50      B    C  
ATOM   2838  ND2 ASN B 144      27.348  -3.809  -5.756  1.00 81.48      B    N  
ATOM   2839  OD1 ASN B 144      26.197  -2.892  -7.375  1.00 81.45      B    O  
ATOM   2840  N   TYR B 145      23.211  -1.019  -3.520  1.00 93.74      B    N  
ATOM   2841  CA  TYR B 145      22.182  -0.902  -2.491  1.00 94.29      B    C  
ATOM   2842  C   TYR B 145      20.912  -0.217  -3.017  1.00 94.25      B    C  
ATOM   2843  O   TYR B 145      19.803  -0.705  -2.790  1.00 92.61      B    O  
ATOM   2844  CB  TYR B 145      22.746  -0.148  -1.289  1.00 94.05      B    C  
ATOM   2845  CG  TYR B 145      21.764  -0.079  -0.134  1.00 94.75      B    C  
ATOM   2846  CD1 TYR B 145      20.969   1.069   0.066  1.00 92.01      B    C  
ATOM   2847  CD2 TYR B 145      21.624  -1.179   0.724  1.00 92.26      B    C  
ATOM   2848  CE1 TYR B 145      20.054   1.117   1.133  1.00 91.02      B    C  
ATOM   2849  CE2 TYR B 145      20.725  -1.143   1.794  1.00 91.36      B    C  
ATOM   2850  CZ  TYR B 145      19.940   0.010   1.992  1.00 92.37      B    C  
ATOM   2851  OH  TYR B 145      19.053   0.053   3.053  1.00 90.72      B    O  
ATOM   2852  N   GLN B 146      21.057   0.867  -3.762  1.00 93.30      B    N  
ATOM   2853  CA  GLN B 146      19.929   1.558  -4.387  1.00 92.81      B    C  
ATOM   2854  C   GLN B 146      19.203   0.661  -5.400  1.00 93.05      B    C  
ATOM   2855  O   GLN B 146      17.979   0.581  -5.381  1.00 91.12      B    O  
ATOM   2856  CB  GLN B 146      20.419   2.831  -5.084  1.00 91.53      B    C  
ATOM   2857  CG  GLN B 146      20.844   3.934  -4.107  1.00 90.70      B    C  
ATOM   2858  CD  GLN B 146      21.297   5.189  -4.847  1.00 91.92      B    C  
ATOM   2859  NE2 GLN B 146      20.860   6.348  -4.426  1.00 80.60      B    N  
ATOM   2860  OE1 GLN B 146      22.033   5.162  -5.825  1.00 81.74      B    O  
ATOM   2861  N   HIS B 147      19.957  -0.054  -6.231  1.00 93.52      B    N  
ATOM   2862  CA  HIS B 147      19.410  -0.997  -7.206  1.00 92.18      B    C  
ATOM   2863  C   HIS B 147      18.646  -2.129  -6.520  1.00 92.34      B    C  
ATOM   2864  O   HIS B 147      17.527  -2.454  -6.920  1.00 90.08      B    O  
ATOM   2865  CB  HIS B 147      20.566  -1.539  -8.055  1.00 90.38      B    C  
ATOM   2866  CG  HIS B 147      20.118  -2.482  -9.128  1.00 88.18      B    C  
ATOM   2867  CD2 HIS B 147      20.012  -3.847  -9.032  1.00 77.46      B    C  
ATOM   2868  ND1 HIS B 147      19.753  -2.147 -10.417  1.00 77.16      B    N  
ATOM   2869  CE1 HIS B 147      19.447  -3.281 -11.077  1.00 77.94      B    C  
ATOM   2870  NE2 HIS B 147      19.590  -4.332 -10.262  1.00 80.04      B    N  
ATOM   2871  N   TYR B 148      19.209  -2.692  -5.455  1.00 92.51      B    N  
ATOM   2872  CA  TYR B 148      18.540  -3.741  -4.689  1.00 92.16      B    C  
ATOM   2873  C   TYR B 148      17.216  -3.267  -4.092  1.00 92.59      B    C  
ATOM   2874  O   TYR B 148      16.191  -3.910  -4.302  1.00 90.71      B    O  
ATOM   2875  CB  TYR B 148      19.475  -4.251  -3.588  1.00 91.45      B    C  
ATOM   2876  CG  TYR B 148      18.831  -5.326  -2.742  1.00 92.35      B    C  
ATOM   2877  CD1 TYR B 148      18.340  -5.039  -1.444  1.00 89.73      B    C  
ATOM   2878  CD2 TYR B 148      18.685  -6.631  -3.263  1.00 89.95      B    C  
ATOM   2879  CE1 TYR B 148      17.722  -6.047  -0.682  1.00 88.67      B    C  
ATOM   2880  CE2 TYR B 148      18.071  -7.634  -2.506  1.00 88.77      B    C  
ATOM   2881  CZ  TYR B 148      17.595  -7.351  -1.214  1.00 89.50      B    C  
ATOM   2882  OH  TYR B 148      17.006  -8.339  -0.474  1.00 88.07      B    O  
ATOM   2883  N   LEU B 149      17.201  -2.131  -3.399  1.00 93.24      B    N  
ATOM   2884  CA  LEU B 149      15.970  -1.582  -2.815  1.00 93.43      B    C  
ATOM   2885  C   LEU B 149      14.917  -1.254  -3.882  1.00 93.35      B    C  
ATOM   2886  O   LEU B 149      13.755  -1.575  -3.688  1.00 91.61      B    O  
ATOM   2887  CB  LEU B 149      16.269  -0.334  -1.983  1.00 92.83      B    C  
ATOM   2888  CG  LEU B 149      16.837  -0.590  -0.577  1.00 90.34      B    C  
ATOM   2889  CD1 LEU B 149      16.850   0.751   0.160  1.00 85.88      B    C  
ATOM   2890  CD2 LEU B 149      16.000  -1.561   0.260  1.00 85.15      B    C  
ATOM   2891  N   PHE B 150      15.330  -0.680  -5.002  1.00 92.96      B    N  
ATOM   2892  CA  PHE B 150      14.423  -0.361  -6.103  1.00 92.45      B    C  
ATOM   2893  C   PHE B 150      13.670  -1.596  -6.616  1.00 92.19      B    C  
ATOM   2894  O   PHE B 150      12.462  -1.546  -6.825  1.00 89.64      B    O  
ATOM   2895  CB  PHE B 150      15.235   0.305  -7.211  1.00 91.41      B    C  
ATOM   2896  CG  PHE B 150      14.425   0.628  -8.446  1.00 91.52      B    C  
ATOM   2897  CD1 PHE B 150      14.559  -0.149  -9.611  1.00 88.02      B    C  
ATOM   2898  CD2 PHE B 150      13.521   1.700  -8.423  1.00 87.72      B    C  
ATOM   2899  CE1 PHE B 150      13.801   0.151 -10.750  1.00 86.18      B    C  
ATOM   2900  CE2 PHE B 150      12.757   2.002  -9.559  1.00 86.08      B    C  
ATOM   2901  CZ  PHE B 150      12.898   1.227 -10.727  1.00 87.11      B    C  
ATOM   2902  N   HIS B 151      14.352  -2.738  -6.743  1.00 92.07      B    N  
ATOM   2903  CA  HIS B 151      13.745  -3.964  -7.258  1.00 91.03      B    C  
ATOM   2904  C   HIS B 151      13.011  -4.785  -6.198  1.00 90.89      B    C  
ATOM   2905  O   HIS B 151      11.996  -5.415  -6.506  1.00 87.88      B    O  
ATOM   2906  CB  HIS B 151      14.817  -4.806  -7.949  1.00 89.91      B    C  
ATOM   2907  CG  HIS B 151      15.347  -4.157  -9.190  1.00 89.72      B    C  
ATOM   2908  CD2 HIS B 151      14.811  -4.225 -10.448  1.00 79.42      B    C  
ATOM   2909  ND1 HIS B 151      16.454  -3.336  -9.278  1.00 78.60      B    N  
ATOM   2910  CE1 HIS B 151      16.565  -2.920 -10.542  1.00 80.41      B    C  
ATOM   2911  NE2 HIS B 151      15.589  -3.440 -11.287  1.00 83.10      B    N  
ATOM   2912  N   VAL B 152      13.482  -4.809  -4.949  1.00 92.80      B    N  
ATOM   2913  CA  VAL B 152      12.861  -5.618  -3.891  1.00 92.63      B    C  
ATOM   2914  C   VAL B 152      11.607  -4.963  -3.304  1.00 92.53      B    C  
ATOM   2915  O   VAL B 152      10.698  -5.662  -2.865  1.00 90.67      B    O  
ATOM   2916  CB  VAL B 152      13.889  -5.993  -2.805  1.00 91.72      B    C  
ATOM   2917  CG1 VAL B 152      14.142  -4.885  -1.775  1.00 84.06      B    C  
ATOM   2918  CG2 VAL B 152      13.456  -7.263  -2.061  1.00 83.98      B    C  
ATOM   2919  N   THR B 153      11.536  -3.631  -3.312  1.00 93.87      B    N  
ATOM   2920  CA  THR B 153      10.454  -2.864  -2.675  1.00 94.06      B    C  
ATOM   2921  C   THR B 153       9.050  -3.232  -3.151  1.00 93.85      B    C  
ATOM   2922  O   THR B 153       8.202  -3.404  -2.276  1.00 92.11      B    O  
ATOM   2923  CB  THR B 153      10.704  -1.357  -2.801  1.00 93.53      B    C  
ATOM   2924  CG2 THR B 153       9.559  -0.503  -2.235  1.00 82.87      B    C  
ATOM   2925  OG1 THR B 153      11.843  -1.032  -2.049  1.00 81.61      B    O  
ATOM   2926  N   PRO B 154       8.768  -3.432  -4.447  1.00 92.69      B    N  
ATOM   2927  CA  PRO B 154       7.434  -3.847  -4.885  1.00 91.92      B    C  
ATOM   2928  C   PRO B 154       6.976  -5.169  -4.245  1.00 92.08      B    C  
ATOM   2929  O   PRO B 154       5.850  -5.288  -3.783  1.00 89.71      B    O  
ATOM   2930  CB  PRO B 154       7.524  -3.968  -6.412  1.00 90.36      B    C  
ATOM   2931  CG  PRO B 154       8.660  -3.023  -6.773  1.00 88.67      B    C  
ATOM   2932  CD  PRO B 154       9.611  -3.160  -5.594  1.00 91.36      B    C  
ATOM   2933  N   TRP B 155       7.877  -6.146  -4.163  1.00 92.70      B    N  
ATOM   2934  CA  TRP B 155       7.583  -7.448  -3.554  1.00 91.94      B    C  
ATOM   2935  C   TRP B 155       7.509  -7.378  -2.034  1.00 92.39      B    C  
ATOM   2936  O   TRP B 155       6.654  -8.026  -1.425  1.00 90.03      B    O  
ATOM   2937  CB  TRP B 155       8.650  -8.450  -3.998  1.00 90.39      B    C  
ATOM   2938  CG  TRP B 155       8.555  -8.781  -5.458  1.00 89.27      B    C  
ATOM   2939  CD1 TRP B 155       9.410  -8.381  -6.419  1.00 85.59      B    C  
ATOM   2940  CD2 TRP B 155       7.517  -9.567  -6.115  1.00 86.56      B    C  
ATOM   2941  CE2 TRP B 155       7.824  -9.606  -7.501  1.00 85.13      B    C  
ATOM   2942  CE3 TRP B 155       6.363 -10.243  -5.664  1.00 82.91      B    C  
ATOM   2943  NE1 TRP B 155       8.985  -8.883  -7.652  1.00 84.32      B    N  
ATOM   2944  CZ2 TRP B 155       7.012 -10.309  -8.422  1.00 82.00      B    C  
ATOM   2945  CZ3 TRP B 155       5.552 -10.935  -6.584  1.00 78.98      B    C  
ATOM   2946  CH2 TRP B 155       5.873 -10.965  -7.948  1.00 80.12      B    C  
ATOM   2947  N   TRP B 156       8.357  -6.570  -1.423  1.00 94.16      B    N  
ATOM   2948  CA  TRP B 156       8.320  -6.322   0.017  1.00 94.61      B    C  
ATOM   2949  C   TRP B 156       7.007  -5.646   0.432  1.00 94.81      B    C  
ATOM   2950  O   TRP B 156       6.325  -6.146   1.328  1.00 93.20      B    O  
ATOM   2951  CB  TRP B 156       9.557  -5.502   0.412  1.00 94.44      B    C  
ATOM   2952  CG  TRP B 156       9.624  -5.071   1.850  1.00 95.01      B    C  
ATOM   2953  CD1 TRP B 156       8.955  -5.617   2.884  1.00 91.54      B    C  
ATOM   2954  CD2 TRP B 156      10.402  -3.980   2.424  1.00 94.03      B    C  
ATOM   2955  CE2 TRP B 156      10.141  -3.927   3.811  1.00 93.93      B    C  
ATOM   2956  CE3 TRP B 156      11.311  -3.039   1.887  1.00 92.51      B    C  
ATOM   2957  NE1 TRP B 156       9.254  -4.932   4.067  1.00 92.42      B    N  
ATOM   2958  CZ2 TRP B 156      10.742  -2.968   4.656  1.00 92.77      B    C  
ATOM   2959  CZ3 TRP B 156      11.918  -2.093   2.722  1.00 89.85      B    C  
ATOM   2960  CH2 TRP B 156      11.629  -2.060   4.087  1.00 90.52      B    C  
ATOM   2961  N   GLY B 157       6.604  -4.584  -0.259  1.00 93.91      B    N  
ATOM   2962  CA  GLY B 157       5.348  -3.879  -0.020  1.00 93.81      B    C  
ATOM   2963  C   GLY B 157       4.122  -4.768  -0.224  1.00 94.26      B    C  
ATOM   2964  O   GLY B 157       3.239  -4.825   0.634  1.00 92.59      B    O  
ATOM   2965  N   PHE B 158       4.101  -5.541  -1.302  1.00 93.02      B    N  
ATOM   2966  CA  PHE B 158       3.008  -6.477  -1.581  1.00 92.25      B    C  
ATOM   2967  C   PHE B 158       2.885  -7.575  -0.511  1.00 92.61      B    C  
ATOM   2968  O   PHE B 158       1.783  -7.901  -0.066  1.00 91.62      B    O  
ATOM   2969  CB  PHE B 158       3.237  -7.096  -2.962  1.00 90.58      B    C  
ATOM   2970  CG  PHE B 158       2.107  -8.003  -3.393  1.00 89.87      B    C  
ATOM   2971  CD1 PHE B 158       2.203  -9.404  -3.242  1.00 85.92      B    C  
ATOM   2972  CD2 PHE B 158       0.930  -7.454  -3.936  1.00 85.19      B    C  
ATOM   2973  CE1 PHE B 158       1.137 -10.233  -3.621  1.00 83.68      B    C  
ATOM   2974  CE2 PHE B 158      -0.135  -8.279  -4.320  1.00 83.58      B    C  
ATOM   2975  CZ  PHE B 158      -0.034  -9.667  -4.164  1.00 84.54      B    C  
ATOM   2976  N   SER B 159       4.004  -8.128  -0.070  1.00 91.98      B    N  
ATOM   2977  CA  SER B 159       4.033  -9.134   0.994  1.00 91.58      B    C  
ATOM   2978  C   SER B 159       3.620  -8.547   2.348  1.00 92.28      B    C  
ATOM   2979  O   SER B 159       2.826  -9.163   3.064  1.00 90.89      B    O  
ATOM   2980  CB  SER B 159       5.426  -9.749   1.071  1.00 89.97      B    C  
ATOM   2981  OG  SER B 159       5.470 -10.731   2.085  1.00 79.29      B    O  
ATOM   2982  N   GLU B 160       4.084  -7.346   2.687  1.00 93.62      B    N  
ATOM   2983  CA  GLU B 160       3.689  -6.624   3.895  1.00 93.87      B    C  
ATOM   2984  C   GLU B 160       2.175  -6.380   3.917  1.00 94.06      B    C  
ATOM   2985  O   GLU B 160       1.514  -6.697   4.901  1.00 92.56      B    O  
ATOM   2986  CB  GLU B 160       4.464  -5.296   3.973  1.00 93.61      B    C  
ATOM   2987  CG  GLU B 160       4.053  -4.390   5.148  1.00 90.35      B    C  
ATOM   2988  CD  GLU B 160       4.233  -5.030   6.531  1.00 89.50      B    C  
ATOM   2989  OE1 GLU B 160       3.425  -4.742   7.435  1.00 81.83      B    O  
ATOM   2990  OE2 GLU B 160       5.175  -5.823   6.723  1.00 81.69      B    O1-
ATOM   2991  N   GLN B 161       1.621  -5.906   2.811  1.00 93.78      B    N  
ATOM   2992  CA  GLN B 161       0.186  -5.687   2.654  1.00 93.41      B    C  
ATOM   2993  C   GLN B 161      -0.619  -6.973   2.889  1.00 93.68      B    C  
ATOM   2994  O   GLN B 161      -1.591  -6.982   3.647  1.00 91.98      B    O  
ATOM   2995  CB  GLN B 161      -0.057  -5.145   1.242  1.00 91.52      B    C  
ATOM   2996  CG  GLN B 161      -1.514  -4.743   1.031  1.00 86.90      B    C  
ATOM   2997  CD  GLN B 161      -1.887  -4.640  -0.440  1.00 86.76      B    C  
ATOM   2998  NE2 GLN B 161      -2.951  -3.965  -0.742  1.00 78.05      B    N  
ATOM   2999  OE1 GLN B 161      -1.260  -5.184  -1.316  1.00 78.35      B    O  
ATOM   3000  N   LEU B 162      -0.204  -8.061   2.258  1.00 92.59      B    N  
ATOM   3001  CA  LEU B 162      -0.835  -9.369   2.403  1.00 91.31      B    C  
ATOM   3002  C   LEU B 162      -0.882  -9.840   3.855  1.00 91.60      B    C  
ATOM   3003  O   LEU B 162      -1.944 -10.168   4.371  1.00 90.20      B    O  
ATOM   3004  CB  LEU B 162      -0.048 -10.386   1.552  1.00 89.37      B    C  
ATOM   3005  CG  LEU B 162      -0.718 -10.685   0.213  1.00 84.84      B    C  
ATOM   3006  CD1 LEU B 162       0.243 -11.497  -0.657  1.00 78.45      B    C  
ATOM   3007  CD2 LEU B 162      -1.982 -11.501   0.440  1.00 77.58      B    C  
ATOM   3008  N   VAL B 163       0.279  -9.852   4.506  1.00 92.40      B    N  
ATOM   3009  CA  VAL B 163       0.401 -10.364   5.870  1.00 92.03      B    C  
ATOM   3010  C   VAL B 163      -0.332  -9.463   6.856  1.00 92.21      B    C  
ATOM   3011  O   VAL B 163      -1.001  -9.958   7.758  1.00 91.13      B    O  
ATOM   3012  CB  VAL B 163       1.876 -10.527   6.255  1.00 91.26      B    C  
ATOM   3013  CG1 VAL B 163       2.023 -11.019   7.690  1.00 87.17      B    C  
ATOM   3014  CG2 VAL B 163       2.542 -11.569   5.361  1.00 87.65      B    C  
ATOM   3015  N   ARG B 164      -0.264  -8.142   6.665  1.00 94.29      B    N  
ATOM   3016  CA  ARG B 164      -0.993  -7.187   7.496  1.00 94.30      B    C  
ATOM   3017  C   ARG B 164      -2.507  -7.373   7.368  1.00 94.35      B    C  
ATOM   3018  O   ARG B 164      -3.194  -7.394   8.386  1.00 92.19      B    O  
ATOM   3019  CB  ARG B 164      -0.559  -5.757   7.112  1.00 93.69      B    C  
ATOM   3020  CG  ARG B 164      -0.923  -4.716   8.177  1.00 89.73      B    C  
ATOM   3021  CD  ARG B 164      -0.206  -4.947   9.521  1.00 89.70      B    C  
ATOM   3022  NE  ARG B 164       1.249  -4.968   9.358  1.00 87.82      B    N  
ATOM   3023  CZ  ARG B 164       2.143  -5.497  10.191  1.00 89.78      B    C  
ATOM   3024  NH1 ARG B 164       1.803  -5.982  11.344  1.00 78.71      B    N1+
ATOM   3025  NH2 ARG B 164       3.390  -5.550   9.872  1.00 83.46      B    N  
ATOM   3026  N   GLY B 165      -3.005  -7.577   6.156  1.00 93.05      B    N  
ATOM   3027  CA  GLY B 165      -4.406  -7.901   5.913  1.00 92.47      B    C  
ATOM   3028  C   GLY B 165      -4.841  -9.202   6.592  1.00 92.95      B    C  
ATOM   3029  O   GLY B 165      -5.845  -9.220   7.292  1.00 91.19      B    O  
ATOM   3030  N   TRP B 166      -4.052 -10.263   6.465  1.00 92.32      B    N  
ATOM   3031  CA  TRP B 166      -4.322 -11.545   7.133  1.00 91.34      B    C  
ATOM   3032  C   TRP B 166      -4.324 -11.423   8.654  1.00 91.28      B    C  
ATOM   3033  O   TRP B 166      -5.218 -11.958   9.309  1.00 88.74      B    O  
ATOM   3034  CB  TRP B 166      -3.285 -12.584   6.701  1.00 89.58      B    C  
ATOM   3035  CG  TRP B 166      -3.329 -13.048   5.288  1.00 88.37      B    C  
ATOM   3036  CD1 TRP B 166      -4.320 -12.835   4.395  1.00 83.90      B    C  
ATOM   3037  CD2 TRP B 166      -2.333 -13.859   4.589  1.00 86.09      B    C  
ATOM   3038  CE2 TRP B 166      -2.804 -14.094   3.272  1.00 85.32      B    C  
ATOM   3039  CE3 TRP B 166      -1.079 -14.413   4.953  1.00 82.73      B    C  
ATOM   3040  NE1 TRP B 166      -4.016 -13.448   3.195  1.00 84.18      B    N  
ATOM   3041  CZ2 TRP B 166      -2.068 -14.867   2.337  1.00 82.23      B    C  
ATOM   3042  CZ3 TRP B 166      -0.360 -15.177   4.024  1.00 79.82      B    C  
ATOM   3043  CH2 TRP B 166      -0.841 -15.406   2.736  1.00 80.62      B    C  
ATOM   3044  N   ARG B 167      -3.371 -10.692   9.208  1.00 92.69      B    N  
ATOM   3045  CA  ARG B 167      -3.276 -10.449  10.652  1.00 92.33      B    C  
ATOM   3046  C   ARG B 167      -4.497  -9.712  11.198  1.00 91.70      B    C  
ATOM   3047  O   ARG B 167      -4.966 -10.045  12.278  1.00 86.52      B    O  
ATOM   3048  CB  ARG B 167      -1.973  -9.694  10.938  1.00 90.93      B    C  
ATOM   3049  CG  ARG B 167      -1.775  -9.467  12.439  1.00 87.18      B    C  
ATOM   3050  CD  ARG B 167      -0.409  -8.867  12.727  1.00 87.48      B    C  
ATOM   3051  NE  ARG B 167      -0.281  -8.559  14.159  1.00 87.45      B    N  
ATOM   3052  CZ  ARG B 167       0.796  -8.107  14.778  1.00 87.58      B    C  
ATOM   3053  NH1 ARG B 167       1.930  -7.922  14.166  1.00 82.18      B    N1+
ATOM   3054  NH2 ARG B 167       0.733  -7.821  16.039  1.00 82.22      B    N  
ATOM   3055  N   ASN B 168      -5.034  -8.765  10.437  1.00 92.95      B    N  
ATOM   3056  CA  ASN B 168      -6.187  -7.955  10.827  1.00 92.34      B    C  
ATOM   3057  C   ASN B 168      -7.552  -8.535  10.396  1.00 91.66      B    C  
ATOM   3058  O   ASN B 168      -8.558  -7.844  10.516  1.00 85.29      B    O  
ATOM   3059  CB  ASN B 168      -5.955  -6.521  10.329  1.00 91.67      B    C  
ATOM   3060  CG  ASN B 168      -4.812  -5.811  11.039  1.00 92.56      B    C  
ATOM   3061  ND2 ASN B 168      -4.241  -4.819  10.394  1.00 84.04      B    N  
ATOM   3062  OD1 ASN B 168      -4.438  -6.097  12.158  1.00 83.92      B    O  
ATOM   3063  N   GLY B 169      -7.610  -9.774   9.925  1.00 89.89      B    N  
ATOM   3064  CA  GLY B 169      -8.861 -10.501   9.706  1.00 89.11      B    C  
ATOM   3065  C   GLY B 169      -9.304 -10.679   8.256  1.00 89.76      B    C  
ATOM   3066  O   GLY B 169     -10.315 -11.353   8.022  1.00 84.69      B    O  
ATOM   3067  N   ALA B 170      -8.590 -10.150   7.268  1.00 90.08      B    N  
ATOM   3068  CA  ALA B 170      -8.903 -10.386   5.868  1.00 89.75      B    C  
ATOM   3069  C   ALA B 170      -8.454 -11.791   5.421  1.00 89.46      B    C  
ATOM   3070  O   ALA B 170      -7.399 -12.282   5.807  1.00 87.13      B    O  
ATOM   3071  CB  ALA B 170      -8.288  -9.291   4.999  1.00 89.50      B    C  
ATOM   3072  N   THR B 171      -9.255 -12.425   4.553  1.00 87.70      B    N  
ATOM   3073  CA  THR B 171      -8.899 -13.703   3.924  1.00 86.55      B    C  
ATOM   3074  C   THR B 171      -7.886 -13.524   2.804  1.00 86.80      B    C  
ATOM   3075  O   THR B 171      -6.974 -14.334   2.654  1.00 84.11      B    O  
ATOM   3076  CB  THR B 171     -10.163 -14.382   3.378  1.00 84.63      B    C  
ATOM   3077  CG2 THR B 171      -9.899 -15.705   2.698  1.00 74.24      B    C  
ATOM   3078  OG1 THR B 171     -11.058 -14.640   4.424  1.00 73.60      B    O  
ATOM   3079  N   ALA B 172      -8.041 -12.465   2.015  1.00 88.12      B    N  
ATOM   3080  CA  ALA B 172      -7.122 -12.107   0.952  1.00 87.52      B    C  
ATOM   3081  C   ALA B 172      -7.037 -10.589   0.812  1.00 88.85      B    C  
ATOM   3082  O   ALA B 172      -8.041  -9.893   0.953  1.00 87.38      B    O  
ATOM   3083  CB  ALA B 172      -7.584 -12.754  -0.355  1.00 84.97      B    C  
ATOM   3084  N   VAL B 173      -5.851 -10.081   0.484  1.00 90.26      B    N  
ATOM   3085  CA  VAL B 173      -5.636  -8.685   0.114  1.00 90.67      B    C  
ATOM   3086  C   VAL B 173      -4.713  -8.651  -1.098  1.00 90.42      B    C  
ATOM   3087  O   VAL B 173      -3.756  -9.419  -1.170  1.00 88.88      B    O  
ATOM   3088  CB  VAL B 173      -5.060  -7.848   1.265  1.00 90.75      B    C  
ATOM   3089  CG1 VAL B 173      -5.011  -6.367   0.895  1.00 86.25      B    C  
ATOM   3090  CG2 VAL B 173      -5.907  -7.958   2.532  1.00 86.97      B    C  
ATOM   3091  N   VAL B 174      -5.018  -7.783  -2.053  1.00 91.21      B    N  
ATOM   3092  CA  VAL B 174      -4.174  -7.566  -3.228  1.00 90.70      B    C  
ATOM   3093  C   VAL B 174      -4.153  -6.086  -3.571  1.00 91.45      B    C  
ATOM   3094  O   VAL B 174      -5.142  -5.395  -3.326  1.00 89.60      B    O  
ATOM   3095  CB  VAL B 174      -4.673  -8.445  -4.395  1.00 88.94      B    C  
ATOM   3096  CG1 VAL B 174      -5.733  -7.794  -5.268  1.00 80.47      B    C  
ATOM   3097  CG2 VAL B 174      -3.500  -8.867  -5.286  1.00 80.72      B    C  
ATOM   3098  N   SER B 175      -3.057  -5.594  -4.124  1.00 92.42      B    N  
ATOM   3099  CA  SER B 175      -2.920  -4.202  -4.553  1.00 92.02      B    C  
ATOM   3100  C   SER B 175      -2.907  -4.065  -6.072  1.00 91.82      B    C  
ATOM   3101  O   SER B 175      -2.497  -4.969  -6.801  1.00 88.45      B    O  
ATOM   3102  CB  SER B 175      -1.681  -3.539  -3.951  1.00 89.87      B    C  
ATOM   3103  OG  SER B 175      -0.542  -4.356  -4.084  1.00 81.23      B    O  
ATOM   3104  N   PHE B 176      -3.345  -2.900  -6.527  1.00 91.32      B    N  
ATOM   3105  CA  PHE B 176      -3.108  -2.398  -7.870  1.00 90.70      B    C  
ATOM   3106  C   PHE B 176      -2.346  -1.066  -7.795  1.00 90.22      B    C  
ATOM   3107  O   PHE B 176      -2.749  -0.185  -7.035  1.00 85.92      B    O  
ATOM   3108  CB  PHE B 176      -4.438  -2.244  -8.616  1.00 89.58      B    C  
ATOM   3109  CG  PHE B 176      -4.258  -1.678 -10.011  1.00 90.61      B    C  
ATOM   3110  CD1 PHE B 176      -4.295  -0.292 -10.212  1.00 87.42      B    C  
ATOM   3111  CD2 PHE B 176      -3.966  -2.532 -11.081  1.00 87.80      B    C  
ATOM   3112  CE1 PHE B 176      -4.034   0.244 -11.488  1.00 86.26      B    C  
ATOM   3113  CE2 PHE B 176      -3.709  -2.009 -12.353  1.00 86.50      B    C  
ATOM   3114  CZ  PHE B 176      -3.740  -0.621 -12.558  1.00 87.25      B    C  
ATOM   3115  N   PRO B 177      -1.264  -0.873  -8.592  1.00 89.60      B    N  
ATOM   3116  CA  PRO B 177      -0.677  -1.824  -9.537  1.00 89.14      B    C  
ATOM   3117  C   PRO B 177      -0.069  -3.056  -8.844  1.00 89.42      B    C  
ATOM   3118  O   PRO B 177       0.377  -2.950  -7.708  1.00 84.26      B    O  
ATOM   3119  CB  PRO B 177       0.371  -1.033 -10.323  1.00 86.00      B    C  
ATOM   3120  CG  PRO B 177       0.007   0.423 -10.081  1.00 83.78      B    C  
ATOM   3121  CD  PRO B 177      -0.599   0.399  -8.689  1.00 86.80      B    C  
ATOM   3122  N   PRO B 178      -0.049  -4.239  -9.480  1.00 87.84      B    N  
ATOM   3123  CA  PRO B 178       0.629  -5.398  -8.933  1.00 87.51      B    C  
ATOM   3124  C   PRO B 178       2.152  -5.306  -9.146  1.00 87.82      B    C  
ATOM   3125  O   PRO B 178       2.606  -4.535  -9.998  1.00 84.72      B    O  
ATOM   3126  CB  PRO B 178       0.019  -6.596  -9.669  1.00 85.04      B    C  
ATOM   3127  CG  PRO B 178      -0.287  -6.014 -11.044  1.00 84.32      B    C  
ATOM   3128  CD  PRO B 178      -0.681  -4.574 -10.749  1.00 86.71      B    C  
ATOM   3129  N   PRO B 179       2.951  -6.128  -8.436  1.00 87.03      B    N  
ATOM   3130  CA  PRO B 179       4.400  -6.179  -8.623  1.00 86.31      B    C  
ATOM   3131  C   PRO B 179       4.802  -6.476 -10.079  1.00 85.92      B    C  
ATOM   3132  O   PRO B 179       4.047  -7.116 -10.816  1.00 81.21      B    O  
ATOM   3133  CB  PRO B 179       4.902  -7.276  -7.679  1.00 84.30      B    C  
ATOM   3134  CG  PRO B 179       3.840  -7.326  -6.599  1.00 83.73      B    C  
ATOM   3135  CD  PRO B 179       2.555  -7.004  -7.356  1.00 86.57      B    C  
ATOM   3136  N   PRO B 180       6.001  -6.033 -10.500  1.00 83.57      B    N  
ATOM   3137  CA  PRO B 180       6.451  -6.189 -11.870  1.00 81.29      B    C  
ATOM   3138  C   PRO B 180       6.682  -7.646 -12.262  1.00 79.85      B    C  
ATOM   3139  O   PRO B 180       6.968  -8.516 -11.436  1.00 70.60      B    O  
ATOM   3140  CB  PRO B 180       7.735  -5.360 -11.970  1.00 78.25      B    C  
ATOM   3141  CG  PRO B 180       8.284  -5.381 -10.549  1.00 76.55      B    C  
ATOM   3142  CD  PRO B 180       7.019  -5.362  -9.712  1.00 79.96      B    C  
ATOM   3143  N   GLY B 181       6.599  -7.896 -13.548  1.00 70.85      B    N  
ATOM   3144  CA  GLY B 181       6.830  -9.199 -14.141  1.00 67.55      B    C  
ATOM   3145  C   GLY B 181       5.669  -9.657 -15.012  1.00 68.41      B    C  
ATOM   3146  O   GLY B 181       4.534  -9.200 -14.878  1.00 62.43      B    O  
ATOM   3147  N   GLU B 182       5.952 -10.591 -15.910  1.00 60.59      B    N  
ATOM   3148  CA  GLU B 182       4.886 -11.209 -16.683  1.00 57.97      B    C  
ATOM   3149  C   GLU B 182       4.017 -12.056 -15.762  1.00 58.60      B    C  
ATOM   3150  O   GLU B 182       4.465 -13.034 -15.170  1.00 53.69      B    O  
ATOM   3151  CB  GLU B 182       5.429 -12.055 -17.834  1.00 51.53      B    C  
ATOM   3152  CG  GLU B 182       5.977 -11.201 -18.979  1.00 46.87      B    C  
ATOM   3153  CD  GLU B 182       6.280 -12.030 -20.238  1.00 43.53      B    C  
ATOM   3154  OE1 GLU B 182       6.615 -11.408 -21.267  1.00 38.91      B    O  
ATOM   3155  OE2 GLU B 182       6.133 -13.271 -20.184  1.00 39.34      B    O1-
ATOM   3156  N   VAL B 183       2.739 -11.715 -15.695  1.00 60.93      B    N  
ATOM   3157  CA  VAL B 183       1.735 -12.470 -14.939  1.00 58.08      B    C  
ATOM   3158  C   VAL B 183       1.730 -13.948 -15.346  1.00 58.65      B    C  
ATOM   3159  O   VAL B 183       1.418 -14.802 -14.518  1.00 54.37      B    O  
ATOM   3160  CB  VAL B 183       0.338 -11.846 -15.136  1.00 53.26      B    C  
ATOM   3161  CG1 VAL B 183      -0.754 -12.595 -14.374  1.00 48.71      B    C  
ATOM   3162  CG2 VAL B 183       0.318 -10.395 -14.644  1.00 49.09      B    C  
ATOM   3163  N   THR B 184       2.133 -14.282 -16.556  1.00 56.61      B    N  
ATOM   3164  CA  THR B 184       2.247 -15.657 -17.051  1.00 54.17      B    C  
ATOM   3165  C   THR B 184       3.207 -16.521 -16.231  1.00 55.86      B    C  
ATOM   3166  O   THR B 184       2.896 -17.685 -15.982  1.00 51.09      B    O  
ATOM   3167  CB  THR B 184       2.710 -15.670 -18.514  1.00 47.62      B    C  
ATOM   3168  CG2 THR B 184       1.620 -15.154 -19.458  1.00 43.18      B    C  
ATOM   3169  OG1 THR B 184       3.831 -14.845 -18.664  1.00 44.61      B    O  
ATOM   3170  N   ASN B 185       4.302 -15.981 -15.726  1.00 58.12      B    N  
ATOM   3171  CA  ASN B 185       5.253 -16.713 -14.890  1.00 56.46      B    C  
ATOM   3172  C   ASN B 185       4.669 -16.980 -13.495  1.00 56.82      B    C  
ATOM   3173  O   ASN B 185       4.700 -18.110 -13.006  1.00 53.62      B    O  
ATOM   3174  CB  ASN B 185       6.594 -15.961 -14.845  1.00 52.20      B    C  
ATOM   3175  CG  ASN B 185       7.321 -16.001 -16.181  1.00 47.99      B    C  
ATOM   3176  ND2 ASN B 185       8.320 -15.170 -16.363  1.00 44.81      B    N  
ATOM   3177  OD1 ASN B 185       7.014 -16.773 -17.060  1.00 44.39      B    O  
ATOM   3178  N   LEU B 186       4.016 -15.981 -12.902  1.00 58.75      B    N  
ATOM   3179  CA  LEU B 186       3.225 -16.161 -11.680  1.00 57.32      B    C  
ATOM   3180  C   LEU B 186       1.994 -17.054 -11.914  1.00 59.80      B    C  
ATOM   3181  O   LEU B 186       1.592 -17.820 -11.040  1.00 56.32      B    O  
ATOM   3182  CB  LEU B 186       2.825 -14.775 -11.147  1.00 52.62      B    C  
ATOM   3183  CG  LEU B 186       3.960 -14.121 -10.342  1.00 48.25      B    C  
ATOM   3184  CD1 LEU B 186       3.931 -12.607 -10.473  1.00 45.01      B    C  
ATOM   3185  CD2 LEU B 186       3.833 -14.477  -8.854  1.00 44.35      B    C  
ATOM   3186  N   ALA B 187       1.407 -17.006 -13.105  1.00 56.28      B    N  
ATOM   3187  CA  ALA B 187       0.205 -17.747 -13.472  1.00 55.62      B    C  
ATOM   3188  C   ALA B 187       0.411 -19.261 -13.467  1.00 58.97      B    C  
ATOM   3189  O   ALA B 187      -0.556 -19.982 -13.247  1.00 55.36      B    O  
ATOM   3190  CB  ALA B 187      -0.317 -17.290 -14.833  1.00 50.88      B    C  
ATOM   3191  N   SER B 188       1.628 -19.759 -13.633  1.00 58.82      B    N  
ATOM   3192  CA  SER B 188       1.912 -21.191 -13.466  1.00 58.64      B    C  
ATOM   3193  C   SER B 188       1.468 -21.697 -12.094  1.00 61.15      B    C  
ATOM   3194  O   SER B 188       0.866 -22.761 -11.969  1.00 57.41      B    O  
ATOM   3195  CB  SER B 188       3.409 -21.454 -13.677  1.00 54.37      B    C  
ATOM   3196  OG  SER B 188       4.165 -20.921 -12.614  1.00 49.48      B    O  
ATOM   3197  N   SER B 189       1.658 -20.889 -11.069  1.00 58.63      B    N  
ATOM   3198  CA  SER B 189       1.288 -21.209  -9.699  1.00 58.21      B    C  
ATOM   3199  C   SER B 189      -0.224 -21.081  -9.440  1.00 61.00      B    C  
ATOM   3200  O   SER B 189      -0.780 -21.844  -8.651  1.00 59.97      B    O  
ATOM   3201  CB  SER B 189       2.125 -20.348  -8.740  1.00 54.78      B    C  
ATOM   3202  OG  SER B 189       1.578 -19.064  -8.582  1.00 50.19      B    O  
ATOM   3203  N   VAL B 190      -0.905 -20.155 -10.110  1.00 67.70      B    N  
ATOM   3204  CA  VAL B 190      -2.341 -19.879  -9.933  1.00 69.29      B    C  
ATOM   3205  C   VAL B 190      -3.227 -20.463 -11.032  1.00 72.46      B    C  
ATOM   3206  O   VAL B 190      -4.442 -20.335 -10.978  1.00 72.72      B    O  
ATOM   3207  CB  VAL B 190      -2.639 -18.379  -9.754  1.00 67.79      B    C  
ATOM   3208  CG1 VAL B 190      -2.236 -17.922  -8.357  1.00 62.40      B    C  
ATOM   3209  CG2 VAL B 190      -1.919 -17.483 -10.758  1.00 63.39      B    C  
ATOM   3210  N   GLN B 191      -2.632 -21.161 -12.002  1.00 72.23      B    N  
ATOM   3211  CA  GLN B 191      -3.321 -21.649 -13.200  1.00 72.57      B    C  
ATOM   3212  C   GLN B 191      -4.557 -22.486 -12.879  1.00 75.45      B    C  
ATOM   3213  O   GLN B 191      -5.583 -22.364 -13.546  1.00 74.69      B    O  
ATOM   3214  CB  GLN B 191      -2.328 -22.470 -14.047  1.00 70.13      B    C  
ATOM   3215  CG  GLN B 191      -2.855 -22.738 -15.464  1.00 65.04      B    C  
ATOM   3216  CD  GLN B 191      -3.017 -21.439 -16.271  1.00 60.33      B    C  
ATOM   3217  NE2 GLN B 191      -4.090 -21.271 -16.990  1.00 51.19      B    N  
ATOM   3218  OE1 GLN B 191      -2.186 -20.559 -16.219  1.00 55.46      B    O  
ATOM   3219  N   GLN B 192      -4.498 -23.311 -11.840  1.00 73.78      B    N  
ATOM   3220  CA  GLN B 192      -5.634 -24.159 -11.462  1.00 73.10      B    C  
ATOM   3221  C   GLN B 192      -6.830 -23.339 -10.937  1.00 75.40      B    C  
ATOM   3222  O   GLN B 192      -7.975 -23.654 -11.257  1.00 74.71      B    O  
ATOM   3223  CB  GLN B 192      -5.144 -25.186 -10.431  1.00 70.10      B    C  
ATOM   3224  CG  GLN B 192      -6.120 -26.365 -10.283  1.00 63.54      B    C  
ATOM   3225  CD  GLN B 192      -5.603 -27.443  -9.340  1.00 59.40      B    C  
ATOM   3226  NE2 GLN B 192      -6.260 -28.578  -9.271  1.00 49.53      B    N  
ATOM   3227  OE1 GLN B 192      -4.616 -27.295  -8.651  1.00 52.54      B    O  
ATOM   3228  N   ALA B 193      -6.569 -22.273 -10.184  1.00 75.21      B    N  
ATOM   3229  CA  ALA B 193      -7.600 -21.349  -9.721  1.00 75.70      B    C  
ATOM   3230  C   ALA B 193      -8.202 -20.563 -10.893  1.00 78.07      B    C  
ATOM   3231  O   ALA B 193      -9.425 -20.508 -11.038  1.00 78.41      B    O  
ATOM   3232  CB  ALA B 193      -6.984 -20.429  -8.652  1.00 74.36      B    C  
ATOM   3233  N   ILE B 194      -7.361 -20.057 -11.789  1.00 76.82      B    N  
ATOM   3234  CA  ILE B 194      -7.795 -19.344 -13.002  1.00 77.77      B    C  
ATOM   3235  C   ILE B 194      -8.638 -20.251 -13.904  1.00 79.66      B    C  
ATOM   3236  O   ILE B 194      -9.697 -19.842 -14.359  1.00 79.18      B    O  
ATOM   3237  CB  ILE B 194      -6.572 -18.783 -13.759  1.00 76.73      B    C  
ATOM   3238  CG1 ILE B 194      -5.881 -17.707 -12.896  1.00 73.58      B    C  
ATOM   3239  CG2 ILE B 194      -6.981 -18.206 -15.125  1.00 71.52      B    C  
ATOM   3240  CD1 ILE B 194      -4.510 -17.286 -13.443  1.00 67.39      B    C  
ATOM   3241  N   ASN B 195      -8.228 -21.504 -14.097  1.00 79.31      B    N  
ATOM   3242  CA  ASN B 195      -8.997 -22.474 -14.882  1.00 79.05      B    C  
ATOM   3243  C   ASN B 195     -10.379 -22.729 -14.280  1.00 80.14      B    C  
ATOM   3244  O   ASN B 195     -11.352 -22.874 -15.010  1.00 79.34      B    O  
ATOM   3245  CB  ASN B 195      -8.211 -23.787 -14.982  1.00 77.73      B    C  
ATOM   3246  CG  ASN B 195      -6.990 -23.708 -15.885  1.00 75.14      B    C  
ATOM   3247  ND2 ASN B 195      -6.147 -24.720 -15.848  1.00 70.70      B    N  
ATOM   3248  OD1 ASN B 195      -6.782 -22.786 -16.639  1.00 69.27      B    O  
ATOM   3249  N   THR B 196     -10.486 -22.747 -12.947  1.00 78.97      B    N  
ATOM   3250  CA  THR B 196     -11.762 -22.918 -12.251  1.00 78.52      B    C  
ATOM   3251  C   THR B 196     -12.671 -21.704 -12.469  1.00 80.31      B    C  
ATOM   3252  O   THR B 196     -13.837 -21.873 -12.831  1.00 79.72      B    O  
ATOM   3253  CB  THR B 196     -11.543 -23.173 -10.752  1.00 77.03      B    C  
ATOM   3254  CG2 THR B 196     -12.852 -23.525 -10.039  1.00 69.52      B    C  
ATOM   3255  OG1 THR B 196     -10.677 -24.263 -10.570  1.00 70.01      B    O  
ATOM   3256  N   ILE B 197     -12.134 -20.483 -12.331  1.00 79.60      B    N  
ATOM   3257  CA  ILE B 197     -12.870 -19.237 -12.599  1.00 79.09      B    C  
ATOM   3258  C   ILE B 197     -13.305 -19.179 -14.069  1.00 80.33      B    C  
ATOM   3259  O   ILE B 197     -14.480 -18.938 -14.351  1.00 80.48      B    O  
ATOM   3260  CB  ILE B 197     -12.022 -18.007 -12.212  1.00 78.46      B    C  
ATOM   3261  CG1 ILE B 197     -11.782 -17.973 -10.687  1.00 75.97      B    C  
ATOM   3262  CG2 ILE B 197     -12.717 -16.707 -12.655  1.00 75.78      B    C  
ATOM   3263  CD1 ILE B 197     -10.692 -16.973 -10.257  1.00 71.28      B    C  
ATOM   3264  N   ASN B 198     -12.417 -19.473 -14.996  1.00 83.43      B    N  
ATOM   3265  CA  ASN B 198     -12.723 -19.511 -16.423  1.00 82.09      B    C  
ATOM   3266  C   ASN B 198     -13.796 -20.552 -16.769  1.00 83.09      B    C  
ATOM   3267  O   ASN B 198     -14.655 -20.280 -17.598  1.00 80.99      B    O  
ATOM   3268  CB  ASN B 198     -11.430 -19.766 -17.214  1.00 80.09      B    C  
ATOM   3269  CG  ASN B 198     -10.565 -18.529 -17.346  1.00 78.37      B    C  
ATOM   3270  ND2 ASN B 198      -9.320 -18.691 -17.741  1.00 73.63      B    N  
ATOM   3271  OD1 ASN B 198     -10.992 -17.407 -17.166  1.00 72.05      B    O  
ATOM   3272  N   GLY B 199     -13.798 -21.696 -16.087  1.00 82.14      B    N  
ATOM   3273  CA  GLY B 199     -14.854 -22.696 -16.210  1.00 80.76      B    C  
ATOM   3274  C   GLY B 199     -16.230 -22.149 -15.826  1.00 81.96      B    C  
ATOM   3275  O   GLY B 199     -17.192 -22.334 -16.573  1.00 80.68      B    O  
ATOM   3276  N   PHE B 200     -16.322 -21.403 -14.728  1.00 80.80      B    N  
ATOM   3277  CA  PHE B 200     -17.561 -20.723 -14.347  1.00 79.78      B    C  
ATOM   3278  C   PHE B 200     -17.964 -19.633 -15.353  1.00 80.74      B    C  
ATOM   3279  O   PHE B 200     -19.133 -19.568 -15.742  1.00 80.40      B    O  
ATOM   3280  CB  PHE B 200     -17.441 -20.116 -12.946  1.00 78.93      B    C  
ATOM   3281  CG  PHE B 200     -17.529 -21.117 -11.818  1.00 77.09      B    C  
ATOM   3282  CD1 PHE B 200     -18.691 -21.898 -11.674  1.00 72.14      B    C  
ATOM   3283  CD2 PHE B 200     -16.483 -21.236 -10.889  1.00 72.55      B    C  
ATOM   3284  CE1 PHE B 200     -18.797 -22.818 -10.619  1.00 68.12      B    C  
ATOM   3285  CE2 PHE B 200     -16.591 -22.153  -9.829  1.00 67.47      B    C  
ATOM   3286  CZ  PHE B 200     -17.742 -22.952  -9.701  1.00 69.24      B    C  
ATOM   3287  N   LEU B 201     -17.030 -18.820 -15.816  1.00 80.76      B    N  
ATOM   3288  CA  LEU B 201     -17.300 -17.772 -16.799  1.00 79.54      B    C  
ATOM   3289  C   LEU B 201     -17.810 -18.344 -18.126  1.00 80.71      B    C  
ATOM   3290  O   LEU B 201     -18.763 -17.816 -18.698  1.00 80.41      B    O  
ATOM   3291  CB  LEU B 201     -16.027 -16.937 -17.019  1.00 79.01      B    C  
ATOM   3292  CG  LEU B 201     -15.620 -16.071 -15.812  1.00 78.60      B    C  
ATOM   3293  CD1 LEU B 201     -14.264 -15.428 -16.087  1.00 75.10      B    C  
ATOM   3294  CD2 LEU B 201     -16.639 -14.973 -15.536  1.00 76.62      B    C  
ATOM   3295  N   GLN B 202     -17.245 -19.452 -18.578  1.00 82.77      B    N  
ATOM   3296  CA  GLN B 202     -17.718 -20.146 -19.776  1.00 81.17      B    C  
ATOM   3297  C   GLN B 202     -19.128 -20.705 -19.600  1.00 81.30      B    C  
ATOM   3298  O   GLN B 202     -19.945 -20.596 -20.515  1.00 78.66      B    O  
ATOM   3299  CB  GLN B 202     -16.756 -21.280 -20.136  1.00 80.36      B    C  
ATOM   3300  CG  GLN B 202     -15.468 -20.758 -20.786  1.00 77.66      B    C  
ATOM   3301  CD  GLN B 202     -14.460 -21.878 -21.085  1.00 74.65      B    C  
ATOM   3302  NE2 GLN B 202     -13.329 -21.552 -21.670  1.00 65.58      B    N  
ATOM   3303  OE1 GLN B 202     -14.673 -23.045 -20.820  1.00 67.96      B    O  
ATOM   3304  N   GLN B 203     -19.473 -21.248 -18.424  1.00 81.60      B    N  
ATOM   3305  CA  GLN B 203     -20.839 -21.699 -18.126  1.00 79.16      B    C  
ATOM   3306  C   GLN B 203     -21.846 -20.535 -18.100  1.00 79.28      B    C  
ATOM   3307  O   GLN B 203     -23.008 -20.733 -18.450  1.00 77.03      B    O  
ATOM   3308  CB  GLN B 203     -20.881 -22.430 -16.784  1.00 78.15      B    C  
ATOM   3309  CG  GLN B 203     -20.274 -23.837 -16.868  1.00 72.49      B    C  
ATOM   3310  CD  GLN B 203     -20.323 -24.590 -15.528  1.00 69.76      B    C  
ATOM   3311  NE2 GLN B 203     -19.798 -25.783 -15.469  1.00 60.27      B    N  
ATOM   3312  OE1 GLN B 203     -20.852 -24.129 -14.523  1.00 62.86      B    O  
ATOM   3313  N   LEU B 204     -21.403 -19.337 -17.733  1.00 78.15      B    N  
ATOM   3314  CA  LEU B 204     -22.201 -18.115 -17.785  1.00 75.63      B    C  
ATOM   3315  C   LEU B 204     -22.264 -17.492 -19.199  1.00 76.00      B    C  
ATOM   3316  O   LEU B 204     -22.974 -16.509 -19.399  1.00 72.59      B    O  
ATOM   3317  CB  LEU B 204     -21.645 -17.112 -16.754  1.00 74.49      B    C  
ATOM   3318  CG  LEU B 204     -21.833 -17.541 -15.284  1.00 71.59      B    C  
ATOM   3319  CD1 LEU B 204     -21.036 -16.611 -14.363  1.00 66.80      B    C  
ATOM   3320  CD2 LEU B 204     -23.289 -17.493 -14.848  1.00 68.12      B    C  
ATOM   3321  N   GLY B 205     -21.536 -18.041 -20.171  1.00 75.77      B    N  
ATOM   3322  CA  GLY B 205     -21.432 -17.467 -21.513  1.00 73.26      B    C  
ATOM   3323  C   GLY B 205     -20.630 -16.161 -21.569  1.00 74.66      B    C  
ATOM   3324  O   GLY B 205     -20.798 -15.367 -22.491  1.00 70.73      B    O  
ATOM   3325  N   MET B 206     -19.767 -15.923 -20.581  1.00 77.52      B    N  
ATOM   3326  CA  MET B 206     -18.940 -14.722 -20.479  1.00 77.00      B    C  
ATOM   3327  C   MET B 206     -17.529 -14.960 -21.021  1.00 77.92      B    C  
ATOM   3328  O   MET B 206     -17.069 -16.094 -21.156  1.00 75.56      B    O  
ATOM   3329  CB  MET B 206     -18.905 -14.243 -19.019  1.00 74.89      B    C  
ATOM   3330  CG  MET B 206     -20.291 -13.848 -18.514  1.00 71.74      B    C  
ATOM   3331  SD  MET B 206     -20.314 -13.188 -16.832  1.00 68.04      B    S  
ATOM   3332  CE  MET B 206     -19.347 -11.676 -17.077  1.00 60.76      B    C  
ATOM   3333  N   LYS B 207     -16.814 -13.869 -21.302  1.00 76.60      B    N  
ATOM   3334  CA  LYS B 207     -15.402 -13.941 -21.682  1.00 76.13      B    C  
ATOM   3335  C   LYS B 207     -14.558 -14.449 -20.515  1.00 78.51      B    C  
ATOM   3336  O   LYS B 207     -14.815 -14.113 -19.363  1.00 75.45      B    O  
ATOM   3337  CB  LYS B 207     -14.884 -12.586 -22.172  1.00 71.61      B    C  
ATOM   3338  CG  LYS B 207     -15.356 -12.258 -23.598  1.00 64.50      B    C  
ATOM   3339  CD  LYS B 207     -14.689 -10.960 -24.078  1.00 59.71      B    C  
ATOM   3340  CE  LYS B 207     -15.048 -10.667 -25.537  1.00 53.40      B    C  
ATOM   3341  NZ  LYS B 207     -14.368  -9.431 -26.021  1.00 47.05      B    N1+
ATOM   3342  N   THR B 208     -13.536 -15.232 -20.852  1.00 77.17      B    N  
ATOM   3343  CA  THR B 208     -12.512 -15.671 -19.893  1.00 76.81      B    C  
ATOM   3344  C   THR B 208     -11.629 -14.506 -19.446  1.00 77.82      B    C  
ATOM   3345  O   THR B 208     -11.589 -13.454 -20.086  1.00 74.30      B    O  
ATOM   3346  CB  THR B 208     -11.654 -16.785 -20.503  1.00 74.38      B    C  
ATOM   3347  CG2 THR B 208     -12.459 -18.063 -20.713  1.00 66.56      B    C  
ATOM   3348  OG1 THR B 208     -11.164 -16.398 -21.769  1.00 67.14      B    O  
ATOM   3349  N   ILE B 209     -10.915 -14.692 -18.340  1.00 77.12      B    N  
ATOM   3350  CA  ILE B 209      -9.954 -13.715 -17.828  1.00 75.67      B    C  
ATOM   3351  C   ILE B 209      -8.830 -13.541 -18.848  1.00 76.11      B    C  
ATOM   3352  O   ILE B 209      -8.197 -14.514 -19.253  1.00 72.75      B    O  
ATOM   3353  CB  ILE B 209      -9.416 -14.156 -16.456  1.00 73.41      B    C  
ATOM   3354  CG1 ILE B 209     -10.562 -14.250 -15.424  1.00 69.51      B    C  
ATOM   3355  CG2 ILE B 209      -8.329 -13.188 -15.950  1.00 66.42      B    C  
ATOM   3356  CD1 ILE B 209     -10.179 -15.007 -14.153  1.00 62.39      B    C  
ATOM   3357  N   ASP B 210      -8.570 -12.292 -19.225  1.00 75.77      B    N  
ATOM   3358  CA  ASP B 210      -7.431 -11.941 -20.057  1.00 73.93      B    C  
ATOM   3359  C   ASP B 210      -6.191 -11.733 -19.184  1.00 74.82      B    C  
ATOM   3360  O   ASP B 210      -6.075 -10.755 -18.455  1.00 71.56      B    O  
ATOM   3361  CB  ASP B 210      -7.752 -10.708 -20.908  1.00 70.12      B    C  
ATOM   3362  CG  ASP B 210      -6.633 -10.377 -21.891  1.00 65.18      B    C  
ATOM   3363  OD1 ASP B 210      -5.637 -11.146 -21.944  1.00 59.41      B    O  
ATOM   3364  OD2 ASP B 210      -6.780  -9.363 -22.603  1.00 60.30      B    O1-
ATOM   3365  N   LEU B 211      -5.259 -12.685 -19.266  1.00 73.15      B    N  
ATOM   3366  CA  LEU B 211      -3.999 -12.641 -18.512  1.00 71.82      B    C  
ATOM   3367  C   LEU B 211      -2.959 -11.705 -19.135  1.00 72.31      B    C  
ATOM   3368  O   LEU B 211      -1.918 -11.475 -18.531  1.00 68.87      B    O  
ATOM   3369  CB  LEU B 211      -3.434 -14.072 -18.403  1.00 69.34      B    C  
ATOM   3370  CG  LEU B 211      -4.316 -15.052 -17.620  1.00 66.13      B    C  
ATOM   3371  CD1 LEU B 211      -3.675 -16.445 -17.645  1.00 61.87      B    C  
ATOM   3372  CD2 LEU B 211      -4.490 -14.635 -16.158  1.00 62.51      B    C  
ATOM   3373  N   GLN B 212      -3.215 -11.183 -20.334  1.00 73.35      B    N  
ATOM   3374  CA  GLN B 212      -2.323 -10.236 -21.007  1.00 72.46      B    C  
ATOM   3375  C   GLN B 212      -2.685  -8.772 -20.736  1.00 73.62      B    C  
ATOM   3376  O   GLN B 212      -2.018  -7.862 -21.225  1.00 70.22      B    O  
ATOM   3377  CB  GLN B 212      -2.259 -10.522 -22.508  1.00 68.81      B    C  
ATOM   3378  CG  GLN B 212      -1.670 -11.906 -22.786  1.00 62.74      B    C  
ATOM   3379  CD  GLN B 212      -1.109 -12.047 -24.204  1.00 56.78      B    C  
ATOM   3380  NE2 GLN B 212      -0.373 -13.101 -24.471  1.00 48.14      B    N  
ATOM   3381  OE1 GLN B 212      -1.297 -11.236 -25.092  1.00 50.91      B    O  
ATOM   3382  N   THR B 213      -3.716  -8.530 -19.931  1.00 74.19      B    N  
ATOM   3383  CA  THR B 213      -4.113  -7.173 -19.545  1.00 74.02      B    C  
ATOM   3384  C   THR B 213      -3.007  -6.522 -18.729  1.00 75.47      B    C  
ATOM   3385  O   THR B 213      -2.656  -7.009 -17.657  1.00 72.79      B    O  
ATOM   3386  CB  THR B 213      -5.422  -7.188 -18.753  1.00 70.68      B    C  
ATOM   3387  CG2 THR B 213      -5.939  -5.787 -18.490  1.00 63.10      B    C  
ATOM   3388  OG1 THR B 213      -6.434  -7.836 -19.490  1.00 62.99      B    O  
ATOM   3389  N   PHE B 214      -2.468  -5.417 -19.229  1.00 77.35      B    N  
ATOM   3390  CA  PHE B 214      -1.404  -4.666 -18.578  1.00 77.75      B    C  
ATOM   3391  C   PHE B 214      -1.724  -3.168 -18.555  1.00 78.70      B    C  
ATOM   3392  O   PHE B 214      -1.904  -2.539 -19.599  1.00 75.42      B    O  
ATOM   3393  CB  PHE B 214      -0.079  -4.940 -19.286  1.00 74.70      B    C  
ATOM   3394  CG  PHE B 214       1.090  -4.232 -18.645  1.00 74.30      B    C  
ATOM   3395  CD1 PHE B 214       1.538  -2.990 -19.134  1.00 72.31      B    C  
ATOM   3396  CD2 PHE B 214       1.731  -4.801 -17.533  1.00 71.71      B    C  
ATOM   3397  CE1 PHE B 214       2.617  -2.335 -18.530  1.00 67.74      B    C  
ATOM   3398  CE2 PHE B 214       2.811  -4.150 -16.930  1.00 68.46      B    C  
ATOM   3399  CZ  PHE B 214       3.258  -2.914 -17.426  1.00 67.80      B    C  
ATOM   3400  N   HIS B 215      -1.745  -2.597 -17.347  1.00 80.53      B    N  
ATOM   3401  CA  HIS B 215      -1.995  -1.176 -17.111  1.00 79.25      B    C  
ATOM   3402  C   HIS B 215      -0.951  -0.543 -16.176  1.00 78.73      B    C  
ATOM   3403  O   HIS B 215      -1.221   0.466 -15.537  1.00 72.19      B    O  
ATOM   3404  CB  HIS B 215      -3.434  -0.972 -16.625  1.00 77.03      B    C  
ATOM   3405  CG  HIS B 215      -4.426  -1.285 -17.698  1.00 78.43      B    C  
ATOM   3406  CD2 HIS B 215      -5.167  -2.436 -17.834  1.00 70.47      B    C  
ATOM   3407  ND1 HIS B 215      -4.680  -0.505 -18.812  1.00 69.69      B    N  
ATOM   3408  CE1 HIS B 215      -5.535  -1.180 -19.596  1.00 71.41      B    C  
ATOM   3409  NE2 HIS B 215      -5.855  -2.348 -19.027  1.00 73.14      B    N  
ATOM   3410  N   GLY B 216       0.240  -1.105 -16.121  1.00 78.94      B    N  
ATOM   3411  CA  GLY B 216       1.330  -0.674 -15.257  1.00 78.78      B    C  
ATOM   3412  C   GLY B 216       1.615  -1.663 -14.131  1.00 81.28      B    C  
ATOM   3413  O   GLY B 216       0.724  -2.356 -13.654  1.00 77.42      B    O  
ATOM   3414  N   ASN B 217       2.877  -1.705 -13.717  1.00 81.27      B    N  
ATOM   3415  CA  ASN B 217       3.331  -2.486 -12.581  1.00 81.55      B    C  
ATOM   3416  C   ASN B 217       3.535  -1.575 -11.376  1.00 82.93      B    C  
ATOM   3417  O   ASN B 217       3.797  -0.379 -11.535  1.00 77.34      B    O  
ATOM   3418  CB  ASN B 217       4.615  -3.228 -12.956  1.00 77.06      B    C  
ATOM   3419  CG  ASN B 217       4.357  -4.378 -13.912  1.00 71.19      B    C  
ATOM   3420  ND2 ASN B 217       5.351  -4.749 -14.687  1.00 65.97      B    N  
ATOM   3421  OD1 ASN B 217       3.298  -4.964 -13.972  1.00 60.69      B    O  
ATOM   3422  N   ASP B 218       3.455  -2.153 -10.186  1.00 83.40      B    N  
ATOM   3423  CA  ASP B 218       3.970  -1.503  -8.995  1.00 83.18      B    C  
ATOM   3424  C   ASP B 218       5.491  -1.480  -9.080  1.00 83.76      B    C  
ATOM   3425  O   ASP B 218       6.150  -2.504  -9.183  1.00 77.61      B    O  
ATOM   3426  CB  ASP B 218       3.469  -2.222  -7.740  1.00 79.13      B    C  
ATOM   3427  CG  ASP B 218       3.810  -1.459  -6.470  1.00 77.73      B    C  
ATOM   3428  OD1 ASP B 218       4.109  -0.256  -6.571  1.00 69.74      B    O  
ATOM   3429  OD2 ASP B 218       3.731  -2.107  -5.402  1.00 72.98      B    O1-
ATOM   3430  N   ASN B 219       6.023  -0.274  -9.111  1.00 84.00      B    N  
ATOM   3431  CA  ASN B 219       7.436   0.001  -9.052  1.00 83.56      B    C  
ATOM   3432  C   ASN B 219       7.581   1.405  -8.482  1.00 85.17      B    C  
ATOM   3433  O   ASN B 219       6.731   2.260  -8.729  1.00 76.16      B    O  
ATOM   3434  CB  ASN B 219       8.044  -0.127 -10.457  1.00 76.43      B    C  
ATOM   3435  CG  ASN B 219       9.531  -0.406 -10.417  1.00 70.93      B    C  
ATOM   3436  ND2 ASN B 219      10.160  -0.510 -11.565  1.00 65.57      B    N  
ATOM   3437  OD1 ASN B 219      10.130  -0.574  -9.377  1.00 61.89      B    O  
ATOM   3438  N   LEU B 220       8.640   1.653  -7.728  1.00 84.98      B    N  
ATOM   3439  CA  LEU B 220       8.880   2.995  -7.205  1.00 86.23      B    C  
ATOM   3440  C   LEU B 220       8.888   4.008  -8.366  1.00 87.30      B    C  
ATOM   3441  O   LEU B 220       9.413   3.689  -9.443  1.00 83.07      B    O  
ATOM   3442  CB  LEU B 220      10.194   3.024  -6.429  1.00 84.21      B    C  
ATOM   3443  CG  LEU B 220      10.166   2.213  -5.116  1.00 86.41      B    C  
ATOM   3444  CD1 LEU B 220      11.563   2.190  -4.510  1.00 82.91      B    C  
ATOM   3445  CD2 LEU B 220       9.221   2.823  -4.087  1.00 82.99      B    C  
ATOM   3446  N   PRO B 221       8.350   5.226  -8.186  1.00 89.47      B    N  
ATOM   3447  CA  PRO B 221       8.293   6.238  -9.242  1.00 88.56      B    C  
ATOM   3448  C   PRO B 221       9.677   6.849  -9.507  1.00 89.25      B    C  
ATOM   3449  O   PRO B 221       9.887   8.051  -9.412  1.00 84.52      B    O  
ATOM   3450  CB  PRO B 221       7.250   7.244  -8.745  1.00 85.65      B    C  
ATOM   3451  CG  PRO B 221       7.440   7.195  -7.234  1.00 85.99      B    C  
ATOM   3452  CD  PRO B 221       7.730   5.718  -6.980  1.00 88.67      B    C  
ATOM   3453  N   LEU B 222      10.654   5.986  -9.789  1.00 88.27      B    N  
ATOM   3454  CA  LEU B 222      12.053   6.316  -9.919  1.00 88.43      B    C  
ATOM   3455  C   LEU B 222      12.603   5.841 -11.258  1.00 88.77      B    C  
ATOM   3456  O   LEU B 222      12.173   4.846 -11.837  1.00 86.50      B    O  
ATOM   3457  CB  LEU B 222      12.857   5.684  -8.771  1.00 87.18      B    C  
ATOM   3458  CG  LEU B 222      12.500   6.204  -7.366  1.00 88.61      B    C  
ATOM   3459  CD1 LEU B 222      13.296   5.428  -6.328  1.00 85.59      B    C  
ATOM   3460  CD2 LEU B 222      12.816   7.687  -7.221  1.00 86.42      B    C  
ATOM   3461  N   LYS B 223      13.617   6.553 -11.709  1.00 87.54      B    N  
ATOM   3462  CA  LYS B 223      14.400   6.206 -12.880  1.00 86.27      B    C  
ATOM   3463  C   LYS B 223      15.859   6.559 -12.637  1.00 86.58      B    C  
ATOM   3464  O   LYS B 223      16.168   7.674 -12.221  1.00 83.87      B    O  
ATOM   3465  CB  LYS B 223      13.814   6.943 -14.085  1.00 83.58      B    C  
ATOM   3466  CG  LYS B 223      14.562   6.615 -15.375  1.00 76.30      B    C  
ATOM   3467  CD  LYS B 223      13.909   7.350 -16.537  1.00 73.47      B    C  
ATOM   3468  CE  LYS B 223      14.690   7.072 -17.814  1.00 63.64      B    C  
ATOM   3469  NZ  LYS B 223      14.053   7.767 -18.954  1.00 56.24      B    N1+
ATOM   3470  N   LYS B 224      16.746   5.628 -12.965  1.00 87.55      B    N  
ATOM   3471  CA  LYS B 224      18.182   5.924 -13.007  1.00 86.87      B    C  
ATOM   3472  C   LYS B 224      18.439   6.950 -14.108  1.00 86.73      B    C  
ATOM   3473  O   LYS B 224      18.187   6.686 -15.282  1.00 82.27      B    O  
ATOM   3474  CB  LYS B 224      18.961   4.619 -13.182  1.00 84.88      B    C  
ATOM   3475  CG  LYS B 224      20.443   4.821 -12.812  1.00 81.91      B    C  
ATOM   3476  CD  LYS B 224      21.184   3.485 -12.803  1.00 80.20      B    C  
ATOM   3477  CE  LYS B 224      22.579   3.675 -12.226  1.00 74.28      B    C  
ATOM   3478  NZ  LYS B 224      23.268   2.397 -11.931  1.00 68.55      B    N1+
ATOM   3479  N   THR B 225      18.875   8.146 -13.719  1.00 88.52      B    N  
ATOM   3480  CA  THR B 225      18.971   9.289 -14.633  1.00 88.10      B    C  
ATOM   3481  C   THR B 225      20.428   9.642 -14.865  1.00 89.12      B    C  
ATOM   3482  O   THR B 225      21.166   9.857 -13.912  1.00 84.89      B    O  
ATOM   3483  CB  THR B 225      18.196  10.491 -14.098  1.00 85.65      B    C  
ATOM   3484  CG2 THR B 225      18.132  11.628 -15.115  1.00 74.11      B    C  
ATOM   3485  OG1 THR B 225      16.864  10.111 -13.839  1.00 74.49      B    O  
ATOM   3486  N   SER B 226      20.841   9.721 -16.120  1.00 88.31      B    N  
ATOM   3487  CA  SER B 226      22.214  10.078 -16.472  1.00 87.62      B    C  
ATOM   3488  C   SER B 226      22.538  11.504 -16.049  1.00 88.27      B    C  
ATOM   3489  O   SER B 226      22.003  12.456 -16.616  1.00 83.27      B    O  
ATOM   3490  CB  SER B 226      22.433   9.899 -17.975  1.00 85.14      B    C  
ATOM   3491  OG  SER B 226      23.693  10.388 -18.356  1.00 74.15      B    O  
ATOM   3492  N   PHE B 227      23.475  11.657 -15.113  1.00 88.60      B    N  
ATOM   3493  CA  PHE B 227      23.995  12.947 -14.662  1.00 88.88      B    C  
ATOM   3494  C   PHE B 227      25.332  13.254 -15.338  1.00 88.94      B    C  
ATOM   3495  O   PHE B 227      26.290  12.493 -15.266  1.00 83.20      B    O  
ATOM   3496  CB  PHE B 227      24.076  12.975 -13.132  1.00 86.97      B    C  
ATOM   3497  CG  PHE B 227      22.950  13.759 -12.485  1.00 89.51      B    C  
ATOM   3498  CD1 PHE B 227      23.232  14.663 -11.447  1.00 84.91      B    C  
ATOM   3499  CD2 PHE B 227      21.616  13.624 -12.925  1.00 84.89      B    C  
ATOM   3500  CE1 PHE B 227      22.226  15.435 -10.867  1.00 82.45      B    C  
ATOM   3501  CE2 PHE B 227      20.602  14.404 -12.357  1.00 83.85      B    C  
ATOM   3502  CZ  PHE B 227      20.901  15.313 -11.329  1.00 86.29      B    C  
ATOM   3503  N   GLY B 228      25.405  14.400 -16.007  1.00 87.31      B    N  
ATOM   3504  CA  GLY B 228      26.651  14.982 -16.482  1.00 87.38      B    C  
ATOM   3505  C   GLY B 228      27.294  15.890 -15.431  1.00 89.34      B    C  
ATOM   3506  O   GLY B 228      26.673  16.271 -14.449  1.00 84.45      B    O  
ATOM   3507  N   GLY B 229      28.552  16.296 -15.675  1.00 86.21      B    N  
ATOM   3508  CA  GLY B 229      29.241  17.237 -14.784  1.00 86.33      B    C  
ATOM   3509  C   GLY B 229      28.473  18.544 -14.557  1.00 89.07      B    C  
ATOM   3510  O   GLY B 229      28.479  19.081 -13.457  1.00 85.59      B    O  
ATOM   3511  N   TRP B 230      27.754  19.022 -15.566  1.00 88.01      B    N  
ATOM   3512  CA  TRP B 230      26.929  20.224 -15.437  1.00 87.45      B    C  
ATOM   3513  C   TRP B 230      25.721  20.036 -14.507  1.00 88.21      B    C  
ATOM   3514  O   TRP B 230      25.363  20.960 -13.780  1.00 84.44      B    O  
ATOM   3515  CB  TRP B 230      26.472  20.672 -16.831  1.00 85.86      B    C  
ATOM   3516  CG  TRP B 230      25.658  21.929 -16.845  1.00 80.78      B    C  
ATOM   3517  CD1 TRP B 230      24.454  22.073 -17.425  1.00 71.97      B    C  
ATOM   3518  CD2 TRP B 230      25.972  23.219 -16.218  1.00 75.42      B    C  
ATOM   3519  CE2 TRP B 230      24.898  24.091 -16.480  1.00 71.41      B    C  
ATOM   3520  CE3 TRP B 230      27.054  23.715 -15.467  1.00 66.54      B    C  
ATOM   3521  NE1 TRP B 230      23.998  23.374 -17.226  1.00 65.93      B    N  
ATOM   3522  CZ2 TRP B 230      24.880  25.432 -15.998  1.00 68.44      B    C  
ATOM   3523  CZ3 TRP B 230      27.036  25.047 -14.985  1.00 61.89      B    C  
ATOM   3524  CH2 TRP B 230      25.959  25.877 -15.248  1.00 63.53      B    C  
ATOM   3525  N   ASP B 231      25.131  18.846 -14.487  1.00 89.23      B    N  
ATOM   3526  CA  ASP B 231      23.997  18.528 -13.621  1.00 88.36      B    C  
ATOM   3527  C   ASP B 231      24.436  18.467 -12.154  1.00 89.97      B    C  
ATOM   3528  O   ASP B 231      23.754  19.003 -11.283  1.00 87.34      B    O  
ATOM   3529  CB  ASP B 231      23.341  17.227 -14.079  1.00 86.72      B    C  
ATOM   3530  CG  ASP B 231      22.930  17.305 -15.553  1.00 86.17      B    C  
ATOM   3531  OD1 ASP B 231      22.226  18.275 -15.920  1.00 77.00      B    O  
ATOM   3532  OD2 ASP B 231      23.411  16.453 -16.323  1.00 79.07      B    O1-
ATOM   3533  N   TRP B 232      25.639  17.939 -11.888  1.00 90.56      B    N  
ATOM   3534  CA  TRP B 232      26.252  17.984 -10.557  1.00 90.24      B    C  
ATOM   3535  C   TRP B 232      26.599  19.406 -10.111  1.00 90.90      B    C  
ATOM   3536  O   TRP B 232      26.404  19.744  -8.951  1.00 88.06      B    O  
ATOM   3537  CB  TRP B 232      27.491  17.085 -10.535  1.00 89.34      B    C  
ATOM   3538  CG  TRP B 232      27.186  15.628 -10.611  1.00 91.12      B    C  
ATOM   3539  CD1 TRP B 232      27.464  14.799 -11.646  1.00 86.72      B    C  
ATOM   3540  CD2 TRP B 232      26.516  14.806  -9.600  1.00 90.58      B    C  
ATOM   3541  CE2 TRP B 232      26.436  13.477 -10.104  1.00 89.51      B    C  
ATOM   3542  CE3 TRP B 232      25.983  15.060  -8.317  1.00 87.34      B    C  
ATOM   3543  NE1 TRP B 232      27.021  13.514 -11.357  1.00 86.74      B    N  
ATOM   3544  CZ2 TRP B 232      25.836  12.434  -9.360  1.00 88.34      B    C  
ATOM   3545  CZ3 TRP B 232      25.387  14.016  -7.582  1.00 84.39      B    C  
ATOM   3546  CH2 TRP B 232      25.311  12.724  -8.101  1.00 85.87      B    C  
ATOM   3547  N   ILE B 233      27.041  20.271 -11.001  1.00 89.80      B    N  
ATOM   3548  CA  ILE B 233      27.302  21.683 -10.683  1.00 88.94      B    C  
ATOM   3549  C   ILE B 233      26.009  22.409 -10.286  1.00 89.75      B    C  
ATOM   3550  O   ILE B 233      26.028  23.226  -9.371  1.00 87.59      B    O  
ATOM   3551  CB  ILE B 233      28.019  22.393 -11.852  1.00 88.00      B    C  
ATOM   3552  CG1 ILE B 233      29.472  21.881 -11.981  1.00 84.62      B    C  
ATOM   3553  CG2 ILE B 233      28.042  23.923 -11.659  1.00 85.48      B    C  
ATOM   3554  CD1 ILE B 233      30.142  22.242 -13.306  1.00 79.41      B    C  
ATOM   3555  N   LYS B 234      24.895  22.113 -10.928  1.00 90.09      B    N  
ATOM   3556  CA  LYS B 234      23.591  22.700 -10.562  1.00 87.94      B    C  
ATOM   3557  C   LYS B 234      23.158  22.350  -9.133  1.00 87.76      B    C  
ATOM   3558  O   LYS B 234      22.437  23.140  -8.533  1.00 85.39      B    O  
ATOM   3559  CB  LYS B 234      22.504  22.240 -11.535  1.00 86.99      B    C  
ATOM   3560  CG  LYS B 234      22.585  22.917 -12.908  1.00 81.32      B    C  
ATOM   3561  CD  LYS B 234      21.552  22.241 -13.804  1.00 79.36      B    C  
ATOM   3562  CE  LYS B 234      21.589  22.767 -15.228  1.00 69.35      B    C  
ATOM   3563  NZ  LYS B 234      20.794  21.874 -16.105  1.00 61.26      B    N1+
ATOM   3564  N   GLN B 235      23.622  21.239  -8.571  1.00 89.66      B    N  
ATOM   3565  CA  GLN B 235      23.335  20.864  -7.188  1.00 88.56      B    C  
ATOM   3566  C   GLN B 235      23.929  21.852  -6.167  1.00 89.57      B    C  
ATOM   3567  O   GLN B 235      23.431  21.948  -5.051  1.00 85.58      B    O  
ATOM   3568  CB  GLN B 235      23.866  19.445  -6.916  1.00 87.37      B    C  
ATOM   3569  CG  GLN B 235      23.130  18.360  -7.706  1.00 85.89      B    C  
ATOM   3570  CD  GLN B 235      21.678  18.192  -7.258  1.00 85.17      B    C  
ATOM   3571  NE2 GLN B 235      20.754  17.999  -8.158  1.00 73.20      B    N  
ATOM   3572  OE1 GLN B 235      21.371  18.249  -6.083  1.00 75.94      B    O  
ATOM   3573  N   LEU B 236      24.932  22.653  -6.546  1.00 88.78      B    N  
ATOM   3574  CA  LEU B 236      25.496  23.706  -5.698  1.00 87.57      B    C  
ATOM   3575  C   LEU B 236      24.613  24.967  -5.599  1.00 88.04      B    C  
ATOM   3576  O   LEU B 236      25.034  25.955  -4.995  1.00 83.63      B    O  
ATOM   3577  CB  LEU B 236      26.911  24.059  -6.195  1.00 85.65      B    C  
ATOM   3578  CG  LEU B 236      27.957  22.983  -5.865  1.00 85.05      B    C  
ATOM   3579  CD1 LEU B 236      29.206  23.224  -6.694  1.00 79.58      B    C  
ATOM   3580  CD2 LEU B 236      28.351  23.028  -4.389  1.00 80.62      B    C  
ATOM   3581  N   ASN B 237      23.400  24.956  -6.137  1.00 87.24      B    N  
ATOM   3582  CA  ASN B 237      22.468  26.067  -5.966  1.00 85.61      B    C  
ATOM   3583  C   ASN B 237      22.050  26.190  -4.482  1.00 85.85      B    C  
ATOM   3584  O   ASN B 237      21.310  25.342  -3.984  1.00 82.31      B    O  
ATOM   3585  CB  ASN B 237      21.261  25.868  -6.895  1.00 82.72      B    C  
ATOM   3586  CG  ASN B 237      20.256  27.004  -6.800  1.00 80.39      B    C  
ATOM   3587  ND2 ASN B 237      19.163  26.906  -7.524  1.00 72.91      B    N  
ATOM   3588  OD1 ASN B 237      20.425  27.991  -6.099  1.00 69.82      B    O  
ATOM   3589  N   PRO B 238      22.451  27.278  -3.767  1.00 88.12      B    N  
ATOM   3590  CA  PRO B 238      22.163  27.415  -2.341  1.00 86.62      B    C  
ATOM   3591  C   PRO B 238      20.675  27.604  -2.019  1.00 87.13      B    C  
ATOM   3592  O   PRO B 238      20.279  27.485  -0.864  1.00 83.22      B    O  
ATOM   3593  CB  PRO B 238      22.992  28.626  -1.888  1.00 83.93      B    C  
ATOM   3594  CG  PRO B 238      23.099  29.476  -3.155  1.00 84.26      B    C  
ATOM   3595  CD  PRO B 238      23.186  28.419  -4.256  1.00 88.12      B    C  
ATOM   3596  N   LEU B 239      19.848  27.921  -3.015  1.00 85.64      B    N  
ATOM   3597  CA  LEU B 239      18.399  28.046  -2.834  1.00 84.15      B    C  
ATOM   3598  C   LEU B 239      17.691  26.687  -2.845  1.00 84.56      B    C  
ATOM   3599  O   LEU B 239      16.661  26.527  -2.187  1.00 81.02      B    O  
ATOM   3600  CB  LEU B 239      17.823  28.946  -3.938  1.00 83.27      B    C  
ATOM   3601  CG  LEU B 239      18.285  30.412  -3.873  1.00 77.89      B    C  
ATOM   3602  CD1 LEU B 239      17.844  31.149  -5.132  1.00 72.42      B    C  
ATOM   3603  CD2 LEU B 239      17.697  31.147  -2.668  1.00 71.93      B    C  
ATOM   3604  N   GLU B 240      18.239  25.716  -3.562  1.00 86.53      B    N  
ATOM   3605  CA  GLU B 240      17.666  24.372  -3.687  1.00 85.24      B    C  
ATOM   3606  C   GLU B 240      18.338  23.371  -2.752  1.00 86.75      B    C  
ATOM   3607  O   GLU B 240      17.645  22.622  -2.067  1.00 81.96      B    O  
ATOM   3608  CB  GLU B 240      17.751  23.903  -5.142  1.00 81.87      B    C  
ATOM   3609  CG  GLU B 240      16.756  24.655  -6.028  1.00 73.47      B    C  
ATOM   3610  CD  GLU B 240      16.790  24.222  -7.500  1.00 68.84      B    C  
ATOM   3611  OE1 GLU B 240      16.026  24.833  -8.270  1.00 59.64      B    O  
ATOM   3612  OE2 GLU B 240      17.607  23.345  -7.845  1.00 60.85      B    O1-
ATOM   3613  N   HIS B 241      19.657  23.403  -2.673  1.00 87.23      B    N  
ATOM   3614  CA  HIS B 241      20.480  22.468  -1.910  1.00 88.24      B    C  
ATOM   3615  C   HIS B 241      21.471  23.195  -0.987  1.00 90.14      B    C  
ATOM   3616  O   HIS B 241      22.683  23.118  -1.166  1.00 86.92      B    O  
ATOM   3617  CB  HIS B 241      21.170  21.504  -2.878  1.00 86.48      B    C  
ATOM   3618  CG  HIS B 241      20.191  20.747  -3.718  1.00 88.39      B    C  
ATOM   3619  CD2 HIS B 241      20.011  20.855  -5.077  1.00 77.32      B    C  
ATOM   3620  ND1 HIS B 241      19.226  19.871  -3.262  1.00 77.43      B    N  
ATOM   3621  CE1 HIS B 241      18.500  19.475  -4.304  1.00 78.66      B    C  
ATOM   3622  NE2 HIS B 241      18.941  20.049  -5.430  1.00 81.32      B    N  
ATOM   3623  N   PRO B 242      20.983  23.925   0.038  1.00 89.56      B    N  
ATOM   3624  CA  PRO B 242      21.851  24.657   0.954  1.00 88.61      B    C  
ATOM   3625  C   PRO B 242      22.801  23.747   1.728  1.00 90.16      B    C  
ATOM   3626  O   PRO B 242      23.936  24.138   1.992  1.00 87.38      B    O  
ATOM   3627  CB  PRO B 242      20.898  25.422   1.888  1.00 86.15      B    C  
ATOM   3628  CG  PRO B 242      19.607  24.607   1.842  1.00 85.53      B    C  
ATOM   3629  CD  PRO B 242      19.589  24.086   0.405  1.00 88.82      B    C  
ATOM   3630  N   ALA B 243      22.386  22.529   2.044  1.00 89.89      B    N  
ATOM   3631  CA  ALA B 243      23.206  21.545   2.726  1.00 89.41      B    C  
ATOM   3632  C   ALA B 243      24.437  21.143   1.896  1.00 90.80      B    C  
ATOM   3633  O   ALA B 243      25.544  21.091   2.430  1.00 88.51      B    O  
ATOM   3634  CB  ALA B 243      22.331  20.330   3.057  1.00 87.81      B    C  
ATOM   3635  N   PHE B 244      24.281  20.939   0.589  1.00 90.19      B    N  
ATOM   3636  CA  PHE B 244      25.400  20.595  -0.297  1.00 89.94      B    C  
ATOM   3637  C   PHE B 244      26.356  21.768  -0.512  1.00 91.22      B    C  
ATOM   3638  O   PHE B 244      27.571  21.593  -0.493  1.00 90.00      B    O  
ATOM   3639  CB  PHE B 244      24.862  20.100  -1.638  1.00 88.27      B    C  
ATOM   3640  CG  PHE B 244      25.944  19.627  -2.585  1.00 89.51      B    C  
ATOM   3641  CD1 PHE B 244      25.969  20.079  -3.919  1.00 86.02      B    C  
ATOM   3642  CD2 PHE B 244      26.927  18.730  -2.145  1.00 86.25      B    C  
ATOM   3643  CE1 PHE B 244      26.964  19.638  -4.799  1.00 83.56      B    C  
ATOM   3644  CE2 PHE B 244      27.931  18.287  -3.024  1.00 84.20      B    C  
ATOM   3645  CZ  PHE B 244      27.956  18.741  -4.351  1.00 85.88      B    C  
ATOM   3646  N   THR B 245      25.828  22.977  -0.627  1.00 90.71      B    N  
ATOM   3647  CA  THR B 245      26.666  24.186  -0.694  1.00 89.31      B    C  
ATOM   3648  C   THR B 245      27.508  24.348   0.579  1.00 90.00      B    C  
ATOM   3649  O   THR B 245      28.670  24.733   0.510  1.00 89.45      B    O  
ATOM   3650  CB  THR B 245      25.802  25.438  -0.897  1.00 88.99      B    C  
ATOM   3651  CG2 THR B 245      26.654  26.666  -1.235  1.00 77.83      B    C  
ATOM   3652  OG1 THR B 245      24.894  25.274  -1.955  1.00 77.30      B    O  
ATOM   3653  N   LEU B 246      26.939  24.025   1.731  1.00 87.85      B    N  
ATOM   3654  CA  LEU B 246      27.649  24.048   3.004  1.00 87.27      B    C  
ATOM   3655  C   LEU B 246      28.712  22.944   3.076  1.00 87.86      B    C  
ATOM   3656  O   LEU B 246      29.831  23.231   3.495  1.00 88.58      B    O  
ATOM   3657  CB  LEU B 246      26.631  23.919   4.154  1.00 87.42      B    C  
ATOM   3658  CG  LEU B 246      27.212  24.391   5.507  1.00 79.95      B    C  
ATOM   3659  CD1 LEU B 246      27.102  25.907   5.654  1.00 73.23      B    C  
ATOM   3660  CD2 LEU B 246      26.466  23.744   6.674  1.00 73.43      B    C  
ATOM   3661  N   GLU B 247      28.399  21.726   2.641  1.00 90.63      B    N  
ATOM   3662  CA  GLU B 247      29.341  20.598   2.570  1.00 89.11      B    C  
ATOM   3663  C   GLU B 247      30.559  20.940   1.708  1.00 89.56      B    C  
ATOM   3664  O   GLU B 247      31.690  20.790   2.166  1.00 88.31      B    O  
ATOM   3665  CB  GLU B 247      28.617  19.355   2.033  1.00 88.34      B    C  
ATOM   3666  CG  GLU B 247      29.517  18.113   2.012  1.00 85.74      B    C  
ATOM   3667  CD  GLU B 247      28.821  16.855   1.473  1.00 83.97      B    C  
ATOM   3668  OE1 GLU B 247      29.305  15.753   1.780  1.00 73.91      B    O  
ATOM   3669  OE2 GLU B 247      27.797  16.974   0.774  1.00 76.14      B    O1-
ATOM   3670  N   HIS B 248      30.345  21.502   0.528  1.00 89.96      B    N  
ATOM   3671  CA  HIS B 248      31.422  21.940  -0.360  1.00 88.37      B    C  
ATOM   3672  C   HIS B 248      32.339  22.974   0.296  1.00 88.75      B    C  
ATOM   3673  O   HIS B 248      33.567  22.885   0.224  1.00 86.48      B    O  
ATOM   3674  CB  HIS B 248      30.796  22.505  -1.637  1.00 87.37      B    C  
ATOM   3675  CG  HIS B 248      31.813  22.796  -2.701  1.00 89.83      B    C  
ATOM   3676  CD2 HIS B 248      32.258  24.028  -3.133  1.00 80.56      B    C  
ATOM   3677  ND1 HIS B 248      32.497  21.857  -3.438  1.00 78.83      B    N  
ATOM   3678  CE1 HIS B 248      33.320  22.497  -4.275  1.00 81.81      B    C  
ATOM   3679  NE2 HIS B 248      33.202  23.820  -4.127  1.00 83.66      B    N  
ATOM   3680  N   LEU B 249      31.763  23.956   1.005  1.00 89.55      B    N  
ATOM   3681  CA  LEU B 249      32.535  24.958   1.732  1.00 87.84      B    C  
ATOM   3682  C   LEU B 249      33.329  24.341   2.902  1.00 88.22      B    C  
ATOM   3683  O   LEU B 249      34.487  24.712   3.123  1.00 88.95      B    O  
ATOM   3684  CB  LEU B 249      31.582  26.057   2.227  1.00 88.18      B    C  
ATOM   3685  CG  LEU B 249      32.340  27.330   2.635  1.00 78.95      B    C  
ATOM   3686  CD1 LEU B 249      32.584  28.241   1.428  1.00 72.48      B    C  
ATOM   3687  CD2 LEU B 249      31.556  28.131   3.678  1.00 71.88      B    C  
ATOM   3688  N   VAL B 250      32.725  23.412   3.641  1.00 90.17      B    N  
ATOM   3689  CA  VAL B 250      33.351  22.711   4.769  1.00 88.61      B    C  
ATOM   3690  C   VAL B 250      34.502  21.835   4.281  1.00 89.17      B    C  
ATOM   3691  O   VAL B 250      35.581  21.899   4.869  1.00 88.61      B    O  
ATOM   3692  CB  VAL B 250      32.317  21.904   5.568  1.00 88.52      B    C  
ATOM   3693  CG1 VAL B 250      32.953  20.949   6.584  1.00 82.17      B    C  
ATOM   3694  CG2 VAL B 250      31.409  22.851   6.364  1.00 83.88      B    C  
ATOM   3695  N   ASN B 251      34.346  21.098   3.194  1.00 89.66      B    N  
ATOM   3696  CA  ASN B 251      35.416  20.305   2.592  1.00 87.95      B    C  
ATOM   3697  C   ASN B 251      36.601  21.181   2.180  1.00 88.37      B    C  
ATOM   3698  O   ASN B 251      37.749  20.854   2.475  1.00 85.09      B    O  
ATOM   3699  CB  ASN B 251      34.853  19.513   1.395  1.00 86.56      B    C  
ATOM   3700  CG  ASN B 251      33.980  18.337   1.814  1.00 87.89      B    C  
ATOM   3701  ND2 ASN B 251      33.195  17.815   0.903  1.00 79.51      B    N  
ATOM   3702  OD1 ASN B 251      34.016  17.857   2.926  1.00 78.81      B    O  
ATOM   3703  N   GLY B 252      36.345  22.343   1.586  1.00 88.41      B    N  
ATOM   3704  CA  GLY B 252      37.392  23.309   1.264  1.00 86.51      B    C  
ATOM   3705  C   GLY B 252      38.115  23.867   2.498  1.00 87.77      B    C  
ATOM   3706  O   GLY B 252      39.331  24.048   2.471  1.00 86.03      B    O  
ATOM   3707  N   LEU B 253      37.408  24.137   3.586  1.00 88.19      B    N  
ATOM   3708  CA  LEU B 253      37.995  24.604   4.847  1.00 86.58      B    C  
ATOM   3709  C   LEU B 253      38.850  23.525   5.513  1.00 86.91      B    C  
ATOM   3710  O   LEU B 253      39.949  23.835   5.943  1.00 86.68      B    O  
ATOM   3711  CB  LEU B 253      36.885  25.080   5.790  1.00 87.62      B    C  
ATOM   3712  CG  LEU B 253      36.291  26.449   5.428  1.00 83.44      B    C  
ATOM   3713  CD1 LEU B 253      35.022  26.701   6.239  1.00 76.57      B    C  
ATOM   3714  CD2 LEU B 253      37.256  27.597   5.725  1.00 77.76      B    C  
ATOM   3715  N   ILE B 254      38.382  22.270   5.546  1.00 88.51      B    N  
ATOM   3716  CA  ILE B 254      39.134  21.125   6.074  1.00 86.68      B    C  
ATOM   3717  C   ILE B 254      40.411  20.921   5.272  1.00 87.10      B    C  
ATOM   3718  O   ILE B 254      41.493  20.882   5.851  1.00 85.03      B    O  
ATOM   3719  CB  ILE B 254      38.258  19.854   6.099  1.00 85.83      B    C  
ATOM   3720  CG1 ILE B 254      37.131  20.000   7.145  1.00 83.37      B    C  
ATOM   3721  CG2 ILE B 254      39.108  18.602   6.424  1.00 83.14      B    C  
ATOM   3722  CD1 ILE B 254      36.044  18.914   7.040  1.00 76.91      B    C  
ATOM   3723  N   HIS B 255      40.335  20.927   3.946  1.00 87.60      B    N  
ATOM   3724  CA  HIS B 255      41.509  20.809   3.079  1.00 85.54      B    C  
ATOM   3725  C   HIS B 255      42.539  21.906   3.366  1.00 85.56      B    C  
ATOM   3726  O   HIS B 255      43.738  21.649   3.426  1.00 82.44      B    O  
ATOM   3727  CB  HIS B 255      41.076  20.852   1.615  1.00 84.38      B    C  
ATOM   3728  CG  HIS B 255      42.217  20.645   0.658  1.00 86.08      B    C  
ATOM   3729  CD2 HIS B 255      42.469  19.530  -0.103  1.00 76.19      B    C  
ATOM   3730  ND1 HIS B 255      43.266  21.514   0.436  1.00 74.19      B    N  
ATOM   3731  CE1 HIS B 255      44.123  20.929  -0.414  1.00 78.04      B    C  
ATOM   3732  NE2 HIS B 255      43.670  19.726  -0.768  1.00 80.16      B    N  
ATOM   3733  N   LYS B 256      42.101  23.147   3.579  1.00 87.68      B    N  
ATOM   3734  CA  LYS B 256      42.999  24.252   3.923  1.00 85.47      B    C  
ATOM   3735  C   LYS B 256      43.668  24.055   5.287  1.00 85.25      B    C  
ATOM   3736  O   LYS B 256      44.833  24.419   5.428  1.00 81.40      B    O  
ATOM   3737  CB  LYS B 256      42.215  25.566   3.880  1.00 84.12      B    C  
ATOM   3738  CG  LYS B 256      43.133  26.771   4.124  1.00 82.90      B    C  
ATOM   3739  CD  LYS B 256      42.326  28.053   4.229  1.00 80.25      B    C  
ATOM   3740  CE  LYS B 256      43.276  29.161   4.655  1.00 73.83      B    C  
ATOM   3741  NZ  LYS B 256      42.548  30.382   5.031  1.00 66.12      B    N1+
ATOM   3742  N   ASP B 257      42.946  23.553   6.275  1.00 86.84      B    N  
ATOM   3743  CA  ASP B 257      43.435  23.385   7.648  1.00 84.69      B    C  
ATOM   3744  C   ASP B 257      44.428  22.218   7.758  1.00 84.44      B    C  
ATOM   3745  O   ASP B 257      45.452  22.331   8.435  1.00 80.30      B    O  
ATOM   3746  CB  ASP B 257      42.229  23.224   8.591  1.00 83.47      B    C  
ATOM   3747  CG  ASP B 257      42.490  23.712  10.017  1.00 76.94      B    C  
ATOM   3748  OD1 ASP B 257      43.157  24.767  10.167  1.00 69.05      B    O  
ATOM   3749  OD2 ASP B 257      41.940  23.100  10.963  1.00 67.55      B    O1-
ATOM   3750  N   GLU B 258      44.203  21.146   7.008  1.00 85.62      B    N  
ATOM   3751  CA  GLU B 258      45.093  19.975   6.970  1.00 83.98      B    C  
ATOM   3752  C   GLU B 258      46.295  20.143   6.016  1.00 84.75      B    C  
ATOM   3753  O   GLU B 258      47.297  19.432   6.140  1.00 78.94      B    O  
ATOM   3754  CB  GLU B 258      44.288  18.726   6.610  1.00 81.57      B    C  
ATOM   3755  CG  GLU B 258      43.259  18.382   7.702  1.00 76.67      B    C  
ATOM   3756  CD  GLU B 258      42.594  17.014   7.519  1.00 71.52      B    C  
ATOM   3757  OE1 GLU B 258      41.842  16.626   8.446  1.00 61.85      B    O  
ATOM   3758  OE2 GLU B 258      42.851  16.350   6.495  1.00 62.80      B    O1-
ATOM   3759  N   SER B 259      46.248  21.107   5.095  1.00 86.59      B    N  
ATOM   3760  CA  SER B 259      47.347  21.400   4.174  1.00 85.65      B    C  
ATOM   3761  C   SER B 259      48.493  22.145   4.849  1.00 86.13      B    C  
ATOM   3762  O   SER B 259      48.326  22.877   5.820  1.00 81.29      B    O  
ATOM   3763  CB  SER B 259      46.864  22.192   2.963  1.00 83.31      B    C  
ATOM   3764  OG  SER B 259      46.036  21.412   2.149  1.00 75.01      B    O  
ATOM   3765  N   GLN B 260      49.682  22.048   4.259  1.00 82.57      B    N  
ATOM   3766  CA  GLN B 260      50.882  22.730   4.726  1.00 81.41      B    C  
ATOM   3767  C   GLN B 260      51.447  23.688   3.672  1.00 81.20      B    C  
ATOM   3768  O   GLN B 260      51.160  23.593   2.473  1.00 74.74      B    O  
ATOM   3769  CB  GLN B 260      51.932  21.697   5.161  1.00 78.20      B    C  
ATOM   3770  CG  GLN B 260      51.466  20.874   6.374  1.00 75.27      B    C  
ATOM   3771  CD  GLN B 260      52.516  19.869   6.848  1.00 74.50      B    C  
ATOM   3772  NE2 GLN B 260      52.207  19.104   7.870  1.00 65.82      B    N  
ATOM   3773  OE1 GLN B 260      53.606  19.751   6.321  1.00 67.14      B    O  
ATOM   3774  N   LEU B 261      52.322  24.615   4.123  1.00 83.65      B    N  
ATOM   3775  CA  LEU B 261      53.065  25.543   3.270  1.00 83.22      B    C  
ATOM   3776  C   LEU B 261      52.158  26.337   2.317  1.00 85.02      B    C  
ATOM   3777  O   LEU B 261      51.233  27.030   2.756  1.00 75.49      B    O  
ATOM   3778  CB  LEU B 261      54.191  24.764   2.548  1.00 77.94      B    C  
ATOM   3779  CG  LEU B 261      55.182  24.009   3.456  1.00 74.65      B    C  
ATOM   3780  CD1 LEU B 261      56.047  23.093   2.598  1.00 68.37      B    C  
ATOM   3781  CD2 LEU B 261      56.092  24.980   4.196  1.00 68.35      B    C  
ATOM   3782  N   GLY B 262      52.421  26.294   1.026  1.00 80.37      B    N  
ATOM   3783  CA  GLY B 262      51.668  27.028   0.017  1.00 77.13      B    C  
ATOM   3784  C   GLY B 262      50.266  26.475  -0.234  1.00 80.25      B    C  
ATOM   3785  O   GLY B 262      49.380  27.251  -0.605  1.00 74.61      B    O  
ATOM   3786  N   ALA B 263      50.045  25.213   0.022  1.00 82.63      B    N  
ATOM   3787  CA  ALA B 263      48.740  24.588  -0.122  1.00 79.97      B    C  
ATOM   3788  C   ALA B 263      47.719  25.131   0.887  1.00 81.62      B    C  
ATOM   3789  O   ALA B 263      46.546  25.312   0.553  1.00 77.32      B    O  
ATOM   3790  CB  ALA B 263      48.905  23.070  -0.017  1.00 77.27      B    C  
ATOM   3791  N   ALA B 264      48.167  25.530   2.083  1.00 83.65      B    N  
ATOM   3792  CA  ALA B 264      47.340  26.174   3.097  1.00 82.17      B    C  
ATOM   3793  C   ALA B 264      47.097  27.683   2.863  1.00 84.32      B    C  
ATOM   3794  O   ALA B 264      46.446  28.360   3.662  1.00 78.34      B    O  
ATOM   3795  CB  ALA B 264      47.991  25.932   4.460  1.00 78.52      B    C  
ATOM   3796  N   SER B 265      47.651  28.262   1.788  1.00 83.92      B    N  
ATOM   3797  CA  SER B 265      47.545  29.697   1.523  1.00 82.77      B    C  
ATOM   3798  C   SER B 265      46.123  30.115   1.147  1.00 84.49      B    C  
ATOM   3799  O   SER B 265      45.374  29.384   0.499  1.00 80.03      B    O  
ATOM   3800  CB  SER B 265      48.551  30.146   0.463  1.00 79.66      B    C  
ATOM   3801  OG  SER B 265      48.120  29.819  -0.836  1.00 71.26      B    O  
ATOM   3802  N   GLY B 266      45.746  31.347   1.491  1.00 83.86      B    N  
ATOM   3803  CA  GLY B 266      44.430  31.892   1.120  1.00 82.98      B    C  
ATOM   3804  C   GLY B 266      44.213  31.999  -0.393  1.00 85.41      B    C  
ATOM   3805  O   GLY B 266      43.076  31.917  -0.842  1.00 81.69      B    O  
ATOM   3806  N   MET B 267      45.298  32.146  -1.174  1.00 86.81      B    N  
ATOM   3807  CA  MET B 267      45.205  32.161  -2.630  1.00 86.03      B    C  
ATOM   3808  C   MET B 267      44.864  30.767  -3.182  1.00 87.39      B    C  
ATOM   3809  O   MET B 267      43.969  30.652  -4.009  1.00 84.41      B    O  
ATOM   3810  CB  MET B 267      46.505  32.697  -3.229  1.00 83.41      B    C  
ATOM   3811  CG  MET B 267      46.413  32.812  -4.755  1.00 76.68      B    C  
ATOM   3812  SD  MET B 267      47.889  33.508  -5.539  1.00 70.71      B    S  
ATOM   3813  CE  MET B 267      47.398  33.314  -7.267  1.00 61.88      B    C  
ATOM   3814  N   THR B 268      45.538  29.737  -2.691  1.00 86.99      B    N  
ATOM   3815  CA  THR B 268      45.256  28.341  -3.069  1.00 86.35      B    C  
ATOM   3816  C   THR B 268      43.833  27.952  -2.684  1.00 87.79      B    C  
ATOM   3817  O   THR B 268      43.124  27.399  -3.513  1.00 85.74      B    O  
ATOM   3818  CB  THR B 268      46.252  27.377  -2.416  1.00 84.72      B    C  
ATOM   3819  CG2 THR B 268      46.095  25.942  -2.903  1.00 75.40      B    C  
ATOM   3820  OG1 THR B 268      47.567  27.770  -2.730  1.00 74.84      B    O  
ATOM   3821  N   PHE B 269      43.393  28.329  -1.493  1.00 88.10      B    N  
ATOM   3822  CA  PHE B 269      42.023  28.081  -1.038  1.00 87.08      B    C  
ATOM   3823  C   PHE B 269      40.974  28.757  -1.936  1.00 88.41      B    C  
ATOM   3824  O   PHE B 269      40.063  28.094  -2.418  1.00 86.51      B    O  
ATOM   3825  CB  PHE B 269      41.897  28.559   0.410  1.00 85.62      B    C  
ATOM   3826  CG  PHE B 269      40.495  28.462   0.966  1.00 87.39      B    C  
ATOM   3827  CD1 PHE B 269      39.711  29.623   1.153  1.00 82.11      B    C  
ATOM   3828  CD2 PHE B 269      39.947  27.201   1.266  1.00 82.90      B    C  
ATOM   3829  CE1 PHE B 269      38.401  29.518   1.660  1.00 80.16      B    C  
ATOM   3830  CE2 PHE B 269      38.640  27.095   1.764  1.00 80.68      B    C  
ATOM   3831  CZ  PHE B 269      37.869  28.251   1.965  1.00 83.92      B    C  
ATOM   3832  N   GLY B 270      41.123  30.057  -2.197  1.00 85.73      B    N  
ATOM   3833  CA  GLY B 270      40.170  30.807  -3.006  1.00 84.57      B    C  
ATOM   3834  C   GLY B 270      40.100  30.329  -4.460  1.00 86.38      B    C  
ATOM   3835  O   GLY B 270      39.014  30.157  -5.000  1.00 86.00      B    O  
ATOM   3836  N   LEU B 271      41.254  30.072  -5.082  1.00 87.36      B    N  
ATOM   3837  CA  LEU B 271      41.292  29.527  -6.437  1.00 86.35      B    C  
ATOM   3838  C   LEU B 271      40.799  28.077  -6.482  1.00 87.36      B    C  
ATOM   3839  O   LEU B 271      40.094  27.707  -7.417  1.00 86.11      B    O  
ATOM   3840  CB  LEU B 271      42.714  29.623  -7.020  1.00 85.62      B    C  
ATOM   3841  CG  LEU B 271      42.761  30.477  -8.295  1.00 79.22      B    C  
ATOM   3842  CD1 LEU B 271      43.269  31.887  -8.010  1.00 72.66      B    C  
ATOM   3843  CD2 LEU B 271      43.693  29.860  -9.337  1.00 73.04      B    C  
ATOM   3844  N   GLY B 272      41.156  27.284  -5.477  1.00 88.03      B    N  
ATOM   3845  CA  GLY B 272      40.783  25.879  -5.364  1.00 86.67      B    C  
ATOM   3846  C   GLY B 272      39.274  25.676  -5.278  1.00 88.69      B    C  
ATOM   3847  O   GLY B 272      38.746  24.840  -6.007  1.00 86.57      B    O  
ATOM   3848  N   LEU B 273      38.587  26.521  -4.514  1.00 88.60      B    N  
ATOM   3849  CA  LEU B 273      37.112  26.494  -4.447  1.00 87.41      B    C  
ATOM   3850  C   LEU B 273      36.453  26.745  -5.812  1.00 88.88      B    C  
ATOM   3851  O   LEU B 273      35.453  26.109  -6.139  1.00 87.55      B    O  
ATOM   3852  CB  LEU B 273      36.643  27.563  -3.453  1.00 86.49      B    C  
ATOM   3853  CG  LEU B 273      36.617  27.097  -1.989  1.00 83.70      B    C  
ATOM   3854  CD1 LEU B 273      36.430  28.302  -1.082  1.00 77.54      B    C  
ATOM   3855  CD2 LEU B 273      35.462  26.139  -1.715  1.00 77.82      B    C  
ATOM   3856  N   VAL B 274      36.988  27.643  -6.622  1.00 89.36      B    N  
ATOM   3857  CA  VAL B 274      36.453  27.910  -7.968  1.00 88.57      B    C  
ATOM   3858  C   VAL B 274      36.795  26.766  -8.932  1.00 89.20      B    C  
ATOM   3859  O   VAL B 274      35.949  26.339  -9.708  1.00 89.07      B    O  
ATOM   3860  CB  VAL B 274      36.961  29.261  -8.500  1.00 87.83      B    C  
ATOM   3861  CG1 VAL B 274      36.441  29.557  -9.909  1.00 80.58      B    C  
ATOM   3862  CG2 VAL B 274      36.508  30.416  -7.598  1.00 82.13      B    C  
ATOM   3863  N   LEU B 275      38.033  26.265  -8.872  1.00 87.51      B    N  
ATOM   3864  CA  LEU B 275      38.496  25.187  -9.742  1.00 86.73      B    C  
ATOM   3865  C   LEU B 275      37.871  23.832  -9.399  1.00 87.89      B    C  
ATOM   3866  O   LEU B 275      37.675  23.030 -10.312  1.00 87.30      B    O  
ATOM   3867  CB  LEU B 275      40.029  25.111  -9.693  1.00 86.83      B    C  
ATOM   3868  CG  LEU B 275      40.742  26.283 -10.399  1.00 84.81      B    C  
ATOM   3869  CD1 LEU B 275      42.238  26.210 -10.110  1.00 78.77      B    C  
ATOM   3870  CD2 LEU B 275      40.558  26.245 -11.917  1.00 80.29      B    C  
ATOM   3871  N   SER B 276      37.513  23.593  -8.134  1.00 88.48      B    N  
ATOM   3872  CA  SER B 276      36.779  22.389  -7.741  1.00 86.83      B    C  
ATOM   3873  C   SER B 276      35.416  22.327  -8.431  1.00 87.66      B    C  
ATOM   3874  O   SER B 276      35.039  21.280  -8.954  1.00 85.61      B    O  
ATOM   3875  CB  SER B 276      36.605  22.315  -6.218  1.00 86.26      B    C  
ATOM   3876  OG  SER B 276      35.786  23.358  -5.751  1.00 76.70      B    O  
ATOM   3877  N   ILE B 277      34.734  23.458  -8.566  1.00 89.83      B    N  
ATOM   3878  CA  ILE B 277      33.461  23.543  -9.287  1.00 88.42      B    C  
ATOM   3879  C   ILE B 277      33.686  23.443 -10.797  1.00 88.85      B    C  
ATOM   3880  O   ILE B 277      33.079  22.619 -11.474  1.00 87.11      B    O  
ATOM   3881  CB  ILE B 277      32.707  24.837  -8.902  1.00 87.62      B    C  
ATOM   3882  CG1 ILE B 277      32.425  24.884  -7.379  1.00 85.45      B    C  
ATOM   3883  CG2 ILE B 277      31.391  24.939  -9.695  1.00 86.05      B    C  
ATOM   3884  CD1 ILE B 277      31.899  26.235  -6.885  1.00 80.11      B    C  
ATOM   3885  N   ALA B 278      34.578  24.260 -11.336  1.00 87.46      B    N  
ATOM   3886  CA  ALA B 278      34.735  24.396 -12.782  1.00 85.60      B    C  
ATOM   3887  C   ALA B 278      35.407  23.184 -13.454  1.00 85.97      B    C  
ATOM   3888  O   ALA B 278      35.093  22.863 -14.605  1.00 84.71      B    O  
ATOM   3889  CB  ALA B 278      35.516  25.689 -13.059  1.00 85.29      B    C  
ATOM   3890  N   ALA B 279      36.354  22.531 -12.769  1.00 87.50      B    N  
ATOM   3891  CA  ALA B 279      37.139  21.416 -13.297  1.00 86.11      B    C  
ATOM   3892  C   ALA B 279      37.008  20.134 -12.456  1.00 86.86      B    C  
ATOM   3893  O   ALA B 279      36.977  19.040 -13.022  1.00 83.83      B    O  
ATOM   3894  CB  ALA B 279      38.599  21.870 -13.419  1.00 84.50      B    C  
ATOM   3895  N   GLY B 280      36.923  20.258 -11.134  1.00 87.27      B    N  
ATOM   3896  CA  GLY B 280      36.856  19.123 -10.225  1.00 86.57      B    C  
ATOM   3897  C   GLY B 280      35.583  18.298 -10.382  1.00 88.49      B    C  
ATOM   3898  O   GLY B 280      35.667  17.097 -10.644  1.00 86.62      B    O  
ATOM   3899  N   ILE B 281      34.421  18.928 -10.337  1.00 87.83      B    N  
ATOM   3900  CA  ILE B 281      33.134  18.232 -10.483  1.00 87.25      B    C  
ATOM   3901  C   ILE B 281      32.997  17.547 -11.858  1.00 88.51      B    C  
ATOM   3902  O   ILE B 281      32.694  16.350 -11.886  1.00 87.01      B    O  
ATOM   3903  CB  ILE B 281      31.935  19.148 -10.144  1.00 86.57      B    C  
ATOM   3904  CG1 ILE B 281      31.947  19.502  -8.640  1.00 84.57      B    C  
ATOM   3905  CG2 ILE B 281      30.604  18.473 -10.526  1.00 85.08      B    C  
ATOM   3906  CD1 ILE B 281      30.906  20.550  -8.244  1.00 79.88      B    C  
ATOM   3907  N   PRO B 282      33.295  18.207 -12.996  1.00 88.78      B    N  
ATOM   3908  CA  PRO B 282      33.274  17.524 -14.296  1.00 87.44      B    C  
ATOM   3909  C   PRO B 282      34.246  16.346 -14.386  1.00 88.18      B    C  
ATOM   3910  O   PRO B 282      33.907  15.324 -14.994  1.00 86.06      B    O  
ATOM   3911  CB  PRO B 282      33.629  18.599 -15.324  1.00 86.14      B    C  
ATOM   3912  CG  PRO B 282      33.185  19.896 -14.661  1.00 86.19      B    C  
ATOM   3913  CD  PRO B 282      33.478  19.633 -13.191  1.00 89.69      B    C  
ATOM   3914  N   ASN B 283      35.432  16.438 -13.783  1.00 87.45      B    N  
ATOM   3915  CA  ASN B 283      36.405  15.347 -13.764  1.00 85.34      B    C  
ATOM   3916  C   ASN B 283      35.907  14.167 -12.912  1.00 85.52      B    C  
ATOM   3917  O   ASN B 283      36.001  13.022 -13.356  1.00 84.18      B    O  
ATOM   3918  CB  ASN B 283      37.749  15.890 -13.273  1.00 84.00      B    C  
ATOM   3919  CG  ASN B 283      38.822  14.819 -13.248  1.00 80.18      B    C  
ATOM   3920  ND2 ASN B 283      39.414  14.587 -12.098  1.00 72.19      B    N  
ATOM   3921  OD1 ASN B 283      39.135  14.173 -14.229  1.00 71.54      B    O  
ATOM   3922  N   ALA B 284      35.363  14.435 -11.731  1.00 86.13      B    N  
ATOM   3923  CA  ALA B 284      34.781  13.416 -10.872  1.00 85.92      B    C  
ATOM   3924  C   ALA B 284      33.608  12.707 -11.570  1.00 87.07      B    C  
ATOM   3925  O   ALA B 284      33.618  11.478 -11.704  1.00 85.28      B    O  
ATOM   3926  CB  ALA B 284      34.357  14.069  -9.550  1.00 85.03      B    C  
ATOM   3927  N   ALA B 285      32.665  13.460 -12.136  1.00 86.57      B    N  
ATOM   3928  CA  ALA B 285      31.536  12.923 -12.889  1.00 85.49      B    C  
ATOM   3929  C   ALA B 285      31.977  12.037 -14.068  1.00 86.51      B    C  
ATOM   3930  O   ALA B 285      31.409  10.973 -14.308  1.00 84.40      B    O  
ATOM   3931  CB  ALA B 285      30.672  14.096 -13.369  1.00 85.24      B    C  
ATOM   3932  N   SER B 286      33.043  12.422 -14.782  1.00 86.76      B    N  
ATOM   3933  CA  SER B 286      33.599  11.603 -15.857  1.00 84.76      B    C  
ATOM   3934  C   SER B 286      34.201  10.288 -15.359  1.00 84.79      B    C  
ATOM   3935  O   SER B 286      34.100   9.273 -16.051  1.00 81.89      B    O  
ATOM   3936  CB  SER B 286      34.663  12.395 -16.616  1.00 83.78      B    C  
ATOM   3937  OG  SER B 286      35.260  11.598 -17.616  1.00 73.13      B    O  
ATOM   3938  N   LYS B 287      34.839  10.290 -14.191  1.00 84.54      B    N  
ATOM   3939  CA  LYS B 287      35.504   9.096 -13.639  1.00 83.58      B    C  
ATOM   3940  C   LYS B 287      34.535   8.126 -12.989  1.00 84.69      B    C  
ATOM   3941  O   LYS B 287      34.743   6.917 -13.087  1.00 81.64      B    O  
ATOM   3942  CB  LYS B 287      36.586   9.514 -12.642  1.00 81.57      B    C  
ATOM   3943  CG  LYS B 287      37.775  10.118 -13.393  1.00 80.26      B    C  
ATOM   3944  CD  LYS B 287      38.947  10.362 -12.440  1.00 76.08      B    C  
ATOM   3945  CE  LYS B 287      40.125  10.858 -13.254  1.00 71.25      B    C  
ATOM   3946  NZ  LYS B 287      41.395  10.647 -12.547  1.00 63.08      B    N1+
ATOM   3947  N   PHE B 288      33.483   8.637 -12.375  1.00 86.66      B    N  
ATOM   3948  CA  PHE B 288      32.476   7.825 -11.699  1.00 86.83      B    C  
ATOM   3949  C   PHE B 288      31.287   7.450 -12.582  1.00 87.42      B    C  
ATOM   3950  O   PHE B 288      30.421   6.708 -12.138  1.00 82.95      B    O  
ATOM   3951  CB  PHE B 288      32.046   8.535 -10.412  1.00 85.65      B    C  
ATOM   3952  CG  PHE B 288      33.176   8.750  -9.426  1.00 88.30      B    C  
ATOM   3953  CD1 PHE B 288      33.987   7.669  -9.029  1.00 84.65      B    C  
ATOM   3954  CD2 PHE B 288      33.418  10.024  -8.896  1.00 85.20      B    C  
ATOM   3955  CE1 PHE B 288      35.036   7.871  -8.128  1.00 83.25      B    C  
ATOM   3956  CE2 PHE B 288      34.466  10.227  -7.993  1.00 84.00      B    C  
ATOM   3957  CZ  PHE B 288      35.282   9.151  -7.608  1.00 85.13      B    C  
ATOM   3958  N   LYS B 289      31.277   7.844 -13.850  1.00 85.99      B    N  
ATOM   3959  CA  LYS B 289      30.138   7.739 -14.771  1.00 84.33      B    C  
ATOM   3960  C   LYS B 289      29.452   6.369 -14.859  1.00 84.05      B    C  
ATOM   3961  O   LYS B 289      28.288   6.305 -15.263  1.00 77.03      B    O  
ATOM   3962  CB  LYS B 289      30.590   8.198 -16.162  1.00 81.22      B    C  
ATOM   3963  CG  LYS B 289      29.447   8.423 -17.171  1.00 75.06      B    C  
ATOM   3964  CD  LYS B 289      28.476   9.502 -16.682  1.00 70.11      B    C  
ATOM   3965  CE  LYS B 289      27.113   9.378 -17.316  1.00 62.58      B    C  
ATOM   3966  NZ  LYS B 289      26.065   9.821 -16.368  1.00 52.83      B    N1+
ATOM   3967  N   LYS B 290      30.101   5.285 -14.499  1.00 85.59      B    N  
ATOM   3968  CA  LYS B 290      29.488   3.956 -14.485  1.00 84.01      B    C  
ATOM   3969  C   LYS B 290      28.448   3.787 -13.354  1.00 85.13      B    C  
ATOM   3970  O   LYS B 290      27.494   3.042 -13.541  1.00 79.21      B    O  
ATOM   3971  CB  LYS B 290      30.582   2.869 -14.433  1.00 80.28      B    C  
ATOM   3972  CG  LYS B 290      29.985   1.489 -14.746  1.00 73.97      B    C  
ATOM   3973  CD  LYS B 290      30.986   0.332 -14.659  1.00 70.46      B    C  
ATOM   3974  CE  LYS B 290      30.180  -0.967 -14.856  1.00 62.77      B    C  
ATOM   3975  NZ  LYS B 290      30.844  -2.193 -14.350  1.00 55.28      B    N1+
ATOM   3976  N   TYR B 291      28.659   4.457 -12.219  1.00 87.45      B    N  
ATOM   3977  CA  TYR B 291      27.896   4.231 -10.986  1.00 87.43      B    C  
ATOM   3978  C   TYR B 291      27.364   5.508 -10.326  1.00 88.25      B    C  
ATOM   3979  O   TYR B 291      26.634   5.416  -9.349  1.00 81.60      B    O  
ATOM   3980  CB  TYR B 291      28.776   3.459  -9.998  1.00 86.08      B    C  
ATOM   3981  CG  TYR B 291      29.317   2.150 -10.502  1.00 88.02      B    C  
ATOM   3982  CD1 TYR B 291      28.440   1.086 -10.825  1.00 83.48      B    C  
ATOM   3983  CD2 TYR B 291      30.708   1.941 -10.621  1.00 84.76      B    C  
ATOM   3984  CE1 TYR B 291      28.948  -0.154 -11.252  1.00 82.42      B    C  
ATOM   3985  CE2 TYR B 291      31.226   0.700 -11.042  1.00 83.50      B    C  
ATOM   3986  CZ  TYR B 291      30.334  -0.341 -11.355  1.00 84.49      B    C  
ATOM   3987  OH  TYR B 291      30.832  -1.563 -11.760  1.00 82.47      B    O  
ATOM   3988  N   ASP B 292      27.713   6.684 -10.823  1.00 89.09      B    N  
ATOM   3989  CA  ASP B 292      27.330   7.962 -10.218  1.00 88.43      B    C  
ATOM   3990  C   ASP B 292      25.882   8.380 -10.517  1.00 90.02      B    C  
ATOM   3991  O   ASP B 292      25.332   9.219  -9.809  1.00 84.87      B    O  
ATOM   3992  CB  ASP B 292      28.325   9.066 -10.624  1.00 83.40      B    C  
ATOM   3993  CG  ASP B 292      28.258   9.527 -12.081  1.00 79.01      B    C  
ATOM   3994  OD1 ASP B 292      27.704   8.802 -12.931  1.00 69.21      B    O  
ATOM   3995  OD2 ASP B 292      28.797  10.615 -12.385  1.00 74.78      B    O1-
ATOM   3996  N   ASP B 293      25.256   7.781 -11.530  1.00 89.68      B    N  
ATOM   3997  CA  ASP B 293      23.902   8.135 -11.948  1.00 90.10      B    C  
ATOM   3998  C   ASP B 293      22.903   7.972 -10.780  1.00 91.56      B    C  
ATOM   3999  O   ASP B 293      22.713   6.853 -10.293  1.00 86.52      B    O  
ATOM   4000  CB  ASP B 293      23.480   7.295 -13.169  1.00 86.35      B    C  
ATOM   4001  CG  ASP B 293      24.129   7.749 -14.477  1.00 84.22      B    C  
ATOM   4002  OD1 ASP B 293      24.576   8.903 -14.576  1.00 76.58      B    O  
ATOM   4003  OD2 ASP B 293      24.154   6.966 -15.456  1.00 78.97      B    O1-
ATOM   4004  N   PRO B 294      22.256   9.062 -10.330  1.00 91.93      B    N  
ATOM   4005  CA  PRO B 294      21.305   9.001  -9.237  1.00 91.77      B    C  
ATOM   4006  C   PRO B 294      19.955   8.444  -9.694  1.00 92.69      B    C  
ATOM   4007  O   PRO B 294      19.576   8.524 -10.865  1.00 88.30      B    O  
ATOM   4008  CB  PRO B 294      21.189  10.439  -8.722  1.00 88.58      B    C  
ATOM   4009  CG  PRO B 294      21.408  11.262  -9.986  1.00 88.45      B    C  
ATOM   4010  CD  PRO B 294      22.433  10.437 -10.763  1.00 91.21      B    C  
ATOM   4011  N   TYR B 295      19.196   7.939  -8.728  1.00 90.49      B    N  
ATOM   4012  CA  TYR B 295      17.787   7.600  -8.920  1.00 90.11      B    C  
ATOM   4013  C   TYR B 295      16.939   8.845  -8.657  1.00 90.66      B    C  
ATOM   4014  O   TYR B 295      16.890   9.340  -7.540  1.00 86.58      B    O  
ATOM   4015  CB  TYR B 295      17.395   6.434  -8.014  1.00 88.84      B    C  
ATOM   4016  CG  TYR B 295      17.955   5.112  -8.455  1.00 91.08      B    C  
ATOM   4017  CD1 TYR B 295      17.162   4.204  -9.196  1.00 87.96      B    C  
ATOM   4018  CD2 TYR B 295      19.286   4.759  -8.145  1.00 88.45      B    C  
ATOM   4019  CE1 TYR B 295      17.683   2.972  -9.615  1.00 86.32      B    C  
ATOM   4020  CE2 TYR B 295      19.824   3.536  -8.567  1.00 86.72      B    C  
ATOM   4021  CZ  TYR B 295      19.016   2.632  -9.303  1.00 87.97      B    C  
ATOM   4022  OH  TYR B 295      19.535   1.441  -9.716  1.00 85.61      B    O  
ATOM   4023  N   LEU B 296      16.285   9.355  -9.688  1.00 88.93      B    N  
ATOM   4024  CA  LEU B 296      15.406  10.520  -9.625  1.00 88.36      B    C  
ATOM   4025  C   LEU B 296      13.961  10.131  -9.916  1.00 88.57      B    C  
ATOM   4026  O   LEU B 296      13.683   9.030 -10.385  1.00 85.02      B    O  
ATOM   4027  CB  LEU B 296      15.905  11.597 -10.600  1.00 86.67      B    C  
ATOM   4028  CG  LEU B 296      17.319  12.130 -10.314  1.00 87.38      B    C  
ATOM   4029  CD1 LEU B 296      17.630  13.254 -11.298  1.00 83.20      B    C  
ATOM   4030  CD2 LEU B 296      17.476  12.697  -8.903  1.00 84.00      B    C  
ATOM   4031  N   LEU B 297      13.044  11.059  -9.647  1.00 88.91      B    N  
ATOM   4032  CA  LEU B 297      11.624  10.836  -9.887  1.00 88.32      B    C  
ATOM   4033  C   LEU B 297      11.324  10.616 -11.378  1.00 88.37      B    C  
ATOM   4034  O   LEU B 297      11.839  11.307 -12.252  1.00 84.79      B    O  
ATOM   4035  CB  LEU B 297      10.809  12.010  -9.326  1.00 86.18      B    C  
ATOM   4036  CG  LEU B 297      10.912  12.198  -7.799  1.00 87.43      B    C  
ATOM   4037  CD1 LEU B 297      10.098  13.416  -7.369  1.00 83.99      B    C  
ATOM   4038  CD2 LEU B 297      10.399  10.983  -7.024  1.00 84.47      B    C  
ATOM   4039  N   ASP B 298      10.440   9.661 -11.640  1.00 87.45      B    N  
ATOM   4040  CA  ASP B 298       9.858   9.407 -12.954  1.00 85.17      B    C  
ATOM   4041  C   ASP B 298       8.345   9.642 -12.884  1.00 84.00      B    C  
ATOM   4042  O   ASP B 298       7.569   8.759 -12.521  1.00 77.05      B    O  
ATOM   4043  CB  ASP B 298      10.227   7.994 -13.432  1.00 81.61      B    C  
ATOM   4044  CG  ASP B 298       9.717   7.692 -14.845  1.00 77.71      B    C  
ATOM   4045  OD1 ASP B 298       9.286   8.627 -15.562  1.00 71.44      B    O  
ATOM   4046  OD2 ASP B 298       9.766   6.509 -15.245  1.00 74.11      B    O1-
ATOM   4047  N   SER B 299       7.927  10.854 -13.238  1.00 84.88      B    N  
ATOM   4048  CA  SER B 299       6.527  11.286 -13.183  1.00 82.37      B    C  
ATOM   4049  C   SER B 299       5.623  10.569 -14.180  1.00 81.71      B    C  
ATOM   4050  O   SER B 299       4.399  10.595 -14.045  1.00 71.52      B    O  
ATOM   4051  CB  SER B 299       6.451  12.797 -13.416  1.00 77.97      B    C  
ATOM   4052  OG  SER B 299       6.889  13.126 -14.715  1.00 70.32      B    O  
ATOM   4053  N   GLY B 300       6.189   9.951 -15.211  1.00 80.08      B    N  
ATOM   4054  CA  GLY B 300       5.435   9.327 -16.302  1.00 77.67      B    C  
ATOM   4055  C   GLY B 300       4.792  10.309 -17.277  1.00 77.43      B    C  
ATOM   4056  O   GLY B 300       4.096   9.881 -18.197  1.00 68.75      B    O  
ATOM   4057  N   GLY B 301       5.015  11.609 -17.106  1.00 79.30      B    N  
ATOM   4058  CA  GLY B 301       4.600  12.659 -18.042  1.00 78.73      B    C  
ATOM   4059  C   GLY B 301       3.187  13.218 -17.839  1.00 80.32      B    C  
ATOM   4060  O   GLY B 301       2.821  14.152 -18.540  1.00 72.55      B    O  
ATOM   4061  N   SER B 302       2.411  12.700 -16.889  1.00 82.82      B    N  
ATOM   4062  CA  SER B 302       1.119  13.275 -16.514  1.00 83.83      B    C  
ATOM   4063  C   SER B 302       0.857  13.157 -15.011  1.00 85.60      B    C  
ATOM   4064  O   SER B 302       1.384  12.271 -14.346  1.00 82.25      B    O  
ATOM   4065  CB  SER B 302      -0.020  12.632 -17.317  1.00 80.60      B    C  
ATOM   4066  OG  SER B 302      -0.322  11.334 -16.866  1.00 73.83      B    O  
ATOM   4067  N   GLU B 303       0.004  14.026 -14.478  1.00 85.59      B    N  
ATOM   4068  CA  GLU B 303      -0.431  13.962 -13.083  1.00 85.93      B    C  
ATOM   4069  C   GLU B 303      -1.118  12.626 -12.761  1.00 87.34      B    C  
ATOM   4070  O   GLU B 303      -0.844  12.023 -11.737  1.00 84.89      B    O  
ATOM   4071  CB  GLU B 303      -1.377  15.134 -12.811  1.00 83.86      B    C  
ATOM   4072  CG  GLU B 303      -1.767  15.237 -11.332  1.00 77.60      B    C  
ATOM   4073  CD  GLU B 303      -2.825  16.319 -11.036  1.00 74.08      B    C  
ATOM   4074  OE1 GLU B 303      -3.268  16.380  -9.870  1.00 66.91      B    O  
ATOM   4075  OE2 GLU B 303      -3.234  17.036 -11.979  1.00 68.45      B    O1-
ATOM   4076  N   ALA B 304      -1.970  12.133 -13.656  1.00 86.60      B    N  
ATOM   4077  CA  ALA B 304      -2.686  10.877 -13.448  1.00 86.50      B    C  
ATOM   4078  C   ALA B 304      -1.741   9.664 -13.396  1.00 88.16      B    C  
ATOM   4079  O   ALA B 304      -1.908   8.785 -12.554  1.00 86.11      B    O  
ATOM   4080  CB  ALA B 304      -3.726  10.730 -14.552  1.00 84.71      B    C  
ATOM   4081  N   GLU B 305      -0.709   9.645 -14.234  1.00 86.89      B    N  
ATOM   4082  CA  GLU B 305       0.309   8.598 -14.210  1.00 86.23      B    C  
ATOM   4083  C   GLU B 305       1.175   8.692 -12.943  1.00 87.46      B    C  
ATOM   4084  O   GLU B 305       1.484   7.674 -12.333  1.00 85.92      B    O  
ATOM   4085  CB  GLU B 305       1.149   8.667 -15.490  1.00 85.08      B    C  
ATOM   4086  CG  GLU B 305       2.104   7.483 -15.669  1.00 77.53      B    C  
ATOM   4087  CD  GLU B 305       1.428   6.102 -15.820  1.00 74.62      B    C  
ATOM   4088  OE1 GLU B 305       2.107   5.081 -15.576  1.00 66.98      B    O  
ATOM   4089  OE2 GLU B 305       0.239   6.028 -16.171  1.00 67.08      B    O1-
ATOM   4090  N   TRP B 306       1.496   9.905 -12.489  1.00 88.53      B    N  
ATOM   4091  CA  TRP B 306       2.177  10.118 -11.211  1.00 89.00      B    C  
ATOM   4092  C   TRP B 306       1.352   9.591 -10.039  1.00 90.01      B    C  
ATOM   4093  O   TRP B 306       1.874   8.859  -9.199  1.00 88.16      B    O  
ATOM   4094  CB  TRP B 306       2.472  11.608 -11.036  1.00 88.05      B    C  
ATOM   4095  CG  TRP B 306       3.021  11.950  -9.683  1.00 89.59      B    C  
ATOM   4096  CD1 TRP B 306       2.353  12.556  -8.674  1.00 86.38      B    C  
ATOM   4097  CD2 TRP B 306       4.342  11.642  -9.160  1.00 89.32      B    C  
ATOM   4098  CE2 TRP B 306       4.397  12.102  -7.819  1.00 88.76      B    C  
ATOM   4099  CE3 TRP B 306       5.489  11.012  -9.694  1.00 86.93      B    C  
ATOM   4100  NE1 TRP B 306       3.170  12.661  -7.562  1.00 86.54      B    N  
ATOM   4101  CZ2 TRP B 306       5.562  11.938  -7.019  1.00 87.20      B    C  
ATOM   4102  CZ3 TRP B 306       6.635  10.853  -8.905  1.00 82.91      B    C  
ATOM   4103  CH2 TRP B 306       6.666  11.305  -7.588  1.00 84.28      B    C  
ATOM   4104  N   LEU B 307       0.059   9.878  -9.999  1.00 88.60      B    N  
ATOM   4105  CA  LEU B 307      -0.846   9.376  -8.962  1.00 88.53      B    C  
ATOM   4106  C   LEU B 307      -0.940   7.846  -8.971  1.00 89.14      B    C  
ATOM   4107  O   LEU B 307      -0.962   7.230  -7.918  1.00 87.70      B    O  
ATOM   4108  CB  LEU B 307      -2.244   9.982  -9.154  1.00 88.12      B    C  
ATOM   4109  CG  LEU B 307      -2.339  11.491  -8.874  1.00 88.58      B    C  
ATOM   4110  CD1 LEU B 307      -3.775  11.964  -9.095  1.00 83.92      B    C  
ATOM   4111  CD2 LEU B 307      -1.922  11.844  -7.454  1.00 83.10      B    C  
ATOM   4112  N   LYS B 308      -0.956   7.220 -10.139  1.00 89.28      B    N  
ATOM   4113  CA  LYS B 308      -0.954   5.765 -10.284  1.00 88.58      B    C  
ATOM   4114  C   LYS B 308       0.338   5.145  -9.766  1.00 88.59      B    C  
ATOM   4115  O   LYS B 308       0.285   4.133  -9.071  1.00 86.33      B    O  
ATOM   4116  CB  LYS B 308      -1.195   5.452 -11.759  1.00 87.17      B    C  
ATOM   4117  CG  LYS B 308      -1.156   3.963 -12.106  1.00 84.29      B    C  
ATOM   4118  CD  LYS B 308      -1.323   3.868 -13.617  1.00 82.37      B    C  
ATOM   4119  CE  LYS B 308      -0.954   2.514 -14.179  1.00 75.32      B    C  
ATOM   4120  NZ  LYS B 308      -0.770   2.647 -15.639  1.00 71.32      B    N1+
ATOM   4121  N   ARG B 309       1.497   5.749 -10.048  1.00 88.96      B    N  
ATOM   4122  CA  ARG B 309       2.813   5.242  -9.622  1.00 87.59      B    C  
ATOM   4123  C   ARG B 309       3.089   5.433  -8.133  1.00 87.40      B    C  
ATOM   4124  O   ARG B 309       3.859   4.679  -7.563  1.00 84.48      B    O  
ATOM   4125  CB  ARG B 309       3.913   5.925 -10.441  1.00 85.90      B    C  
ATOM   4126  CG  ARG B 309       3.911   5.449 -11.897  1.00 84.92      B    C  
ATOM   4127  CD  ARG B 309       4.963   6.205 -12.701  1.00 83.35      B    C  
ATOM   4128  NE  ARG B 309       4.867   5.854 -14.116  1.00 80.89      B    N  
ATOM   4129  CZ  ARG B 309       5.806   5.954 -15.026  1.00 77.92      B    C  
ATOM   4130  NH1 ARG B 309       7.011   6.390 -14.762  1.00 73.45      B    N1+
ATOM   4131  NH2 ARG B 309       5.535   5.623 -16.247  1.00 73.11      B    N  
ATOM   4132  N   THR B 310       2.484   6.426  -7.512  1.00 91.22      B    N  
ATOM   4133  CA  THR B 310       2.702   6.756  -6.091  1.00 91.14      B    C  
ATOM   4134  C   THR B 310       1.643   6.187  -5.153  1.00 91.37      B    C  
ATOM   4135  O   THR B 310       1.783   6.327  -3.944  1.00 87.22      B    O  
ATOM   4136  CB  THR B 310       2.814   8.269  -5.871  1.00 89.87      B    C  
ATOM   4137  CG2 THR B 310       4.063   8.841  -6.520  1.00 81.61      B    C  
ATOM   4138  OG1 THR B 310       1.694   8.941  -6.394  1.00 80.84      B    O  
ATOM   4139  N   SER B 311       0.589   5.565  -5.674  1.00 92.31      B    N  
ATOM   4140  CA  SER B 311      -0.520   5.079  -4.858  1.00 91.91      B    C  
ATOM   4141  C   SER B 311      -0.778   3.586  -5.016  1.00 92.17      B    C  
ATOM   4142  O   SER B 311      -0.584   3.009  -6.084  1.00 87.80      B    O  
ATOM   4143  CB  SER B 311      -1.789   5.892  -5.111  1.00 89.51      B    C  
ATOM   4144  OG  SER B 311      -2.282   5.747  -6.422  1.00 78.95      B    O  
ATOM   4145  N   ASN B 312      -1.285   2.962  -3.934  1.00 93.11      B    N  
ATOM   4146  CA  ASN B 312      -1.626   1.552  -3.863  1.00 93.01      B    C  
ATOM   4147  C   ASN B 312      -3.112   1.387  -3.567  1.00 93.69      B    C  
ATOM   4148  O   ASN B 312      -3.586   1.729  -2.482  1.00 89.17      B    O  
ATOM   4149  CB  ASN B 312      -0.745   0.892  -2.790  1.00 90.40      B    C  
ATOM   4150  CG  ASN B 312       0.700   0.869  -3.229  1.00 86.25      B    C  
ATOM   4151  ND2 ASN B 312       1.597   1.399  -2.432  1.00 75.61      B    N  
ATOM   4152  OD1 ASN B 312       1.022   0.386  -4.301  1.00 74.16      B    O  
ATOM   4153  N   LEU B 313      -3.853   0.839  -4.511  1.00 93.18      B    N  
ATOM   4154  CA  LEU B 313      -5.255   0.478  -4.353  1.00 92.71      B    C  
ATOM   4155  C   LEU B 313      -5.358  -0.956  -3.836  1.00 92.90      B    C  
ATOM   4156  O   LEU B 313      -5.121  -1.897  -4.587  1.00 90.46      B    O  
ATOM   4157  CB  LEU B 313      -5.977   0.688  -5.696  1.00 91.65      B    C  
ATOM   4158  CG  LEU B 313      -7.418   0.145  -5.739  1.00 91.17      B    C  
ATOM   4159  CD1 LEU B 313      -8.321   0.798  -4.697  1.00 85.76      B    C  
ATOM   4160  CD2 LEU B 313      -8.023   0.423  -7.116  1.00 85.69      B    C  
ATOM   4161  N   ALA B 314      -5.744  -1.128  -2.574  1.00 94.33      B    N  
ATOM   4162  CA  ALA B 314      -5.948  -2.427  -1.963  1.00 94.29      B    C  
ATOM   4163  C   ALA B 314      -7.396  -2.906  -2.139  1.00 94.36      B    C  
ATOM   4164  O   ALA B 314      -8.342  -2.190  -1.817  1.00 92.31      B    O  
ATOM   4165  CB  ALA B 314      -5.552  -2.351  -0.490  1.00 93.31      B    C  
ATOM   4166  N   PHE B 315      -7.559  -4.151  -2.583  1.00 93.53      B    N  
ATOM   4167  CA  PHE B 315      -8.811  -4.898  -2.521  1.00 93.09      B    C  
ATOM   4168  C   PHE B 315      -8.695  -5.948  -1.424  1.00 92.76      B    C  
ATOM   4169  O   PHE B 315      -7.808  -6.794  -1.481  1.00 90.42      B    O  
ATOM   4170  CB  PHE B 315      -9.108  -5.553  -3.871  1.00 92.51      B    C  
ATOM   4171  CG  PHE B 315      -9.365  -4.580  -4.992  1.00 93.10      B    C  
ATOM   4172  CD1 PHE B 315     -10.681  -4.183  -5.299  1.00 88.98      B    C  
ATOM   4173  CD2 PHE B 315      -8.294  -4.078  -5.753  1.00 88.79      B    C  
ATOM   4174  CE1 PHE B 315     -10.922  -3.306  -6.361  1.00 87.78      B    C  
ATOM   4175  CE2 PHE B 315      -8.539  -3.197  -6.814  1.00 88.10      B    C  
ATOM   4176  CZ  PHE B 315      -9.853  -2.810  -7.129  1.00 89.84      B    C  
ATOM   4177  N   ALA B 316      -9.595  -5.919  -0.445  1.00 92.50      B    N  
ATOM   4178  CA  ALA B 316      -9.648  -6.889   0.632  1.00 92.34      B    C  
ATOM   4179  C   ALA B 316     -10.906  -7.754   0.534  1.00 92.43      B    C  
ATOM   4180  O   ALA B 316     -11.995  -7.268   0.231  1.00 90.78      B    O  
ATOM   4181  CB  ALA B 316      -9.528  -6.173   1.977  1.00 91.99      B    C  
ATOM   4182  N   TYR B 317     -10.744  -9.036   0.819  1.00 91.09      B    N  
ATOM   4183  CA  TYR B 317     -11.782 -10.056   0.807  1.00 90.13      B    C  
ATOM   4184  C   TYR B 317     -11.832 -10.793   2.139  1.00 90.26      B    C  
ATOM   4185  O   TYR B 317     -10.798 -11.157   2.703  1.00 89.07      B    O  
ATOM   4186  CB  TYR B 317     -11.496 -11.031  -0.338  1.00 88.58      B    C  
ATOM   4187  CG  TYR B 317     -12.427 -12.222  -0.400  1.00 87.78      B    C  
ATOM   4188  CD1 TYR B 317     -11.911 -13.531  -0.311  1.00 84.84      B    C  
ATOM   4189  CD2 TYR B 317     -13.807 -12.038  -0.574  1.00 84.81      B    C  
ATOM   4190  CE1 TYR B 317     -12.770 -14.639  -0.421  1.00 83.11      B    C  
ATOM   4191  CE2 TYR B 317     -14.674 -13.137  -0.680  1.00 82.99      B    C  
ATOM   4192  CZ  TYR B 317     -14.147 -14.440  -0.614  1.00 83.72      B    C  
ATOM   4193  OH  TYR B 317     -14.983 -15.512  -0.741  1.00 81.69      B    O  
ATOM   4194  N   LEU B 318     -13.044 -11.047   2.623  1.00 88.59      B    N  
ATOM   4195  CA  LEU B 318     -13.310 -11.905   3.770  1.00 88.14      B    C  
ATOM   4196  C   LEU B 318     -14.291 -12.997   3.357  1.00 87.70      B    C  
ATOM   4197  O   LEU B 318     -15.414 -12.681   2.964  1.00 85.20      B    O  
ATOM   4198  CB  LEU B 318     -13.848 -11.045   4.919  1.00 87.35      B    C  
ATOM   4199  CG  LEU B 318     -14.279 -11.849   6.166  1.00 87.07      B    C  
ATOM   4200  CD1 LEU B 318     -13.093 -12.545   6.815  1.00 81.89      B    C  
ATOM   4201  CD2 LEU B 318     -14.909 -10.913   7.185  1.00 81.84      B    C  
ATOM   4202  N   ASN B 319     -13.899 -14.257   3.476  1.00 86.40      B    N  
ATOM   4203  CA  ASN B 319     -14.739 -15.403   3.157  1.00 84.69      B    C  
ATOM   4204  C   ASN B 319     -15.349 -16.011   4.422  1.00 84.16      B    C  
ATOM   4205  O   ASN B 319     -14.627 -16.483   5.296  1.00 78.78      B    O  
ATOM   4206  CB  ASN B 319     -13.916 -16.421   2.360  1.00 81.06      B    C  
ATOM   4207  CG  ASN B 319     -14.753 -17.575   1.830  1.00 77.44      B    C  
ATOM   4208  ND2 ASN B 319     -14.112 -18.616   1.366  1.00 70.94      B    N  
ATOM   4209  OD1 ASN B 319     -15.960 -17.562   1.813  1.00 67.31      B    O  
ATOM   4210  N   ASP B 320     -16.686 -16.051   4.482  1.00 82.73      B    N  
ATOM   4211  CA  ASP B 320     -17.440 -16.812   5.476  1.00 81.68      B    C  
ATOM   4212  C   ASP B 320     -18.647 -17.506   4.809  1.00 81.20      B    C  
ATOM   4213  O   ASP B 320     -19.760 -16.979   4.801  1.00 76.06      B    O  
ATOM   4214  CB  ASP B 320     -17.859 -15.928   6.652  1.00 79.57      B    C  
ATOM   4215  CG  ASP B 320     -18.466 -16.740   7.811  1.00 77.48      B    C  
ATOM   4216  OD1 ASP B 320     -18.573 -17.979   7.710  1.00 73.00      B    O  
ATOM   4217  OD2 ASP B 320     -18.802 -16.137   8.859  1.00 74.09      B    O1-
ATOM   4218  N   PRO B 321     -18.459 -18.721   4.250  1.00 79.73      B    N  
ATOM   4219  CA  PRO B 321     -19.505 -19.416   3.508  1.00 77.50      B    C  
ATOM   4220  C   PRO B 321     -20.707 -19.822   4.364  1.00 77.60      B    C  
ATOM   4221  O   PRO B 321     -21.760 -20.154   3.822  1.00 73.07      B    O  
ATOM   4222  CB  PRO B 321     -18.806 -20.641   2.897  1.00 74.94      B    C  
ATOM   4223  CG  PRO B 321     -17.637 -20.904   3.846  1.00 73.22      B    C  
ATOM   4224  CD  PRO B 321     -17.241 -19.495   4.277  1.00 75.33      B    C  
ATOM   4225  N   LYS B 322     -20.605 -19.770   5.695  1.00 77.40      B    N  
ATOM   4226  CA  LYS B 322     -21.722 -20.083   6.596  1.00 77.00      B    C  
ATOM   4227  C   LYS B 322     -22.821 -19.027   6.548  1.00 77.46      B    C  
ATOM   4228  O   LYS B 322     -23.975 -19.351   6.812  1.00 72.79      B    O  
ATOM   4229  CB  LYS B 322     -21.214 -20.248   8.025  1.00 74.88      B    C  
ATOM   4230  CG  LYS B 322     -20.243 -21.422   8.148  1.00 70.44      B    C  
ATOM   4231  CD  LYS B 322     -19.828 -21.597   9.607  1.00 67.64      B    C  
ATOM   4232  CE  LYS B 322     -18.887 -22.786   9.710  1.00 60.68      B    C  
ATOM   4233  NZ  LYS B 322     -18.473 -23.006  11.103  1.00 54.06      B    N1+
ATOM   4234  N   ARG B 323     -22.501 -17.795   6.163  1.00 80.48      B    N  
ATOM   4235  CA  ARG B 323     -23.448 -16.668   6.156  1.00 79.65      B    C  
ATOM   4236  C   ARG B 323     -24.667 -16.911   5.271  1.00 78.82      B    C  
ATOM   4237  O   ARG B 323     -25.775 -16.521   5.647  1.00 73.42      B    O  
ATOM   4238  CB  ARG B 323     -22.730 -15.383   5.715  1.00 78.89      B    C  
ATOM   4239  CG  ARG B 323     -21.605 -14.927   6.663  1.00 78.74      B    C  
ATOM   4240  CD  ARG B 323     -22.084 -14.609   8.077  1.00 76.56      B    C  
ATOM   4241  NE  ARG B 323     -23.019 -13.491   8.100  1.00 75.52      B    N  
ATOM   4242  CZ  ARG B 323     -24.003 -13.315   8.960  1.00 75.21      B    C  
ATOM   4243  NH1 ARG B 323     -24.223 -14.141   9.938  1.00 69.15      B    N1+
ATOM   4244  NH2 ARG B 323     -24.782 -12.288   8.846  1.00 72.10      B    N  
ATOM   4245  N   THR B 324     -24.488 -17.557   4.132  1.00 77.80      B    N  
ATOM   4246  CA  THR B 324     -25.566 -17.846   3.170  1.00 76.12      B    C  
ATOM   4247  C   THR B 324     -26.084 -19.286   3.238  1.00 76.28      B    C  
ATOM   4248  O   THR B 324     -27.059 -19.618   2.573  1.00 70.63      B    O  
ATOM   4249  CB  THR B 324     -25.116 -17.523   1.741  1.00 72.78      B    C  
ATOM   4250  CG2 THR B 324     -24.893 -16.022   1.557  1.00 64.73      B    C  
ATOM   4251  OG1 THR B 324     -23.902 -18.180   1.460  1.00 65.29      B    O  
ATOM   4252  N   THR B 325     -25.483 -20.142   4.077  1.00 75.00      B    N  
ATOM   4253  CA  THR B 325     -25.877 -21.548   4.242  1.00 74.77      B    C  
ATOM   4254  C   THR B 325     -26.411 -21.802   5.648  1.00 76.26      B    C  
ATOM   4255  O   THR B 325     -27.605 -21.626   5.880  1.00 71.25      B    O  
ATOM   4256  CB  THR B 325     -24.745 -22.517   3.852  1.00 71.11      B    C  
ATOM   4257  CG2 THR B 325     -24.378 -22.392   2.383  1.00 64.07      B    C  
ATOM   4258  OG1 THR B 325     -23.582 -22.270   4.600  1.00 65.77      B    O  
ATOM   4259  N   ASP B 326     -25.567 -22.159   6.596  1.00 77.43      B    N  
ATOM   4260  CA  ASP B 326     -25.954 -22.565   7.948  1.00 76.79      B    C  
ATOM   4261  C   ASP B 326     -26.722 -21.460   8.685  1.00 77.63      B    C  
ATOM   4262  O   ASP B 326     -27.771 -21.713   9.285  1.00 74.02      B    O  
ATOM   4263  CB  ASP B 326     -24.714 -22.959   8.765  1.00 74.43      B    C  
ATOM   4264  CG  ASP B 326     -23.932 -24.152   8.214  1.00 70.17      B    C  
ATOM   4265  OD1 ASP B 326     -24.490 -24.919   7.403  1.00 65.18      B    O  
ATOM   4266  OD2 ASP B 326     -22.755 -24.297   8.624  1.00 65.03      B    O1-
ATOM   4267  N   ASP B 327     -26.261 -20.213   8.605  1.00 78.23      B    N  
ATOM   4268  CA  ASP B 327     -26.890 -19.082   9.279  1.00 77.76      B    C  
ATOM   4269  C   ASP B 327     -28.272 -18.730   8.704  1.00 78.40      B    C  
ATOM   4270  O   ASP B 327     -29.112 -18.190   9.415  1.00 74.10      B    O  
ATOM   4271  CB  ASP B 327     -25.973 -17.851   9.214  1.00 76.03      B    C  
ATOM   4272  CG  ASP B 327     -24.752 -17.911  10.128  1.00 73.86      B    C  
ATOM   4273  OD1 ASP B 327     -24.722 -18.741  11.067  1.00 68.90      B    O  
ATOM   4274  OD2 ASP B 327     -23.851 -17.052   9.944  1.00 69.97      B    O1-
ATOM   4275  N   ARG B 328     -28.526 -19.050   7.449  1.00 77.58      B    N  
ATOM   4276  CA  ARG B 328     -29.842 -18.892   6.829  1.00 76.46      B    C  
ATOM   4277  C   ARG B 328     -30.753 -20.084   7.140  1.00 76.99      B    C  
ATOM   4278  O   ARG B 328     -31.931 -19.890   7.436  1.00 72.18      B    O  
ATOM   4279  CB  ARG B 328     -29.668 -18.682   5.313  1.00 73.15      B    C  
ATOM   4280  CG  ARG B 328     -31.017 -18.419   4.634  1.00 68.29      B    C  
ATOM   4281  CD  ARG B 328     -30.845 -18.196   3.132  1.00 65.48      B    C  
ATOM   4282  NE  ARG B 328     -32.153 -18.013   2.498  1.00 60.40      B    N  
ATOM   4283  CZ  ARG B 328     -32.389 -17.859   1.215  1.00 56.82      B    C  
ATOM   4284  NH1 ARG B 328     -31.434 -17.831   0.328  1.00 53.71      B    N1+
ATOM   4285  NH2 ARG B 328     -33.612 -17.732   0.798  1.00 50.31      B    N  
ATOM   4286  N   ASN B 329     -30.229 -21.303   7.109  1.00 76.76      B    N  
ATOM   4287  CA  ASN B 329     -30.996 -22.549   7.257  1.00 76.23      B    C  
ATOM   4288  C   ASN B 329     -31.563 -22.747   8.670  1.00 76.72      B    C  
ATOM   4289  O   ASN B 329     -32.507 -23.516   8.827  1.00 72.96      B    O  
ATOM   4290  CB  ASN B 329     -30.105 -23.726   6.849  1.00 73.71      B    C  
ATOM   4291  CG  ASN B 329     -29.841 -23.781   5.351  1.00 69.56      B    C  
ATOM   4292  ND2 ASN B 329     -28.807 -24.483   4.953  1.00 64.26      B    N  
ATOM   4293  OD1 ASN B 329     -30.550 -23.225   4.533  1.00 63.34      B    O  
ATOM   4294  N   LYS B 330     -31.050 -22.039   9.681  1.00 76.28      B    N  
ATOM   4295  CA  LYS B 330     -31.625 -22.049  11.031  1.00 74.94      B    C  
ATOM   4296  C   LYS B 330     -33.023 -21.422  11.106  1.00 75.41      B    C  
ATOM   4297  O   LYS B 330     -33.753 -21.681  12.059  1.00 70.97      B    O  
ATOM   4298  CB  LYS B 330     -30.649 -21.396  12.013  1.00 73.06      B    C  
ATOM   4299  CG  LYS B 330     -30.564 -19.875  11.858  1.00 71.66      B    C  
ATOM   4300  CD  LYS B 330     -29.392 -19.303  12.659  1.00 70.66      B    C  
ATOM   4301  CE  LYS B 330     -29.295 -17.817  12.379  1.00 65.43      B    C  
ATOM   4302  NZ  LYS B 330     -28.069 -17.209  12.934  1.00 61.34      B    N1+
ATOM   4303  N   PHE B 331     -33.403 -20.618  10.113  1.00 76.11      B    N  
ATOM   4304  CA  PHE B 331     -34.749 -20.072   9.982  1.00 73.30      B    C  
ATOM   4305  C   PHE B 331     -35.588 -20.931   9.034  1.00 71.29      B    C  
ATOM   4306  O   PHE B 331     -35.117 -21.439   8.024  1.00 64.58      B    O  
ATOM   4307  CB  PHE B 331     -34.696 -18.628   9.489  1.00 71.42      B    C  
ATOM   4308  CG  PHE B 331     -33.963 -17.690  10.414  1.00 72.73      B    C  
ATOM   4309  CD1 PHE B 331     -34.595 -17.188  11.565  1.00 68.63      B    C  
ATOM   4310  CD2 PHE B 331     -32.648 -17.311  10.130  1.00 68.84      B    C  
ATOM   4311  CE1 PHE B 331     -33.920 -16.302  12.417  1.00 67.07      B    C  
ATOM   4312  CE2 PHE B 331     -31.967 -16.427  10.979  1.00 68.56      B    C  
ATOM   4313  CZ  PHE B 331     -32.605 -15.923  12.122  1.00 70.12      B    C  
ATOM   4314  N   THR B 332     -36.885 -21.035   9.323  1.00 68.50      B    N  
ATOM   4315  CA  THR B 332     -37.858 -21.600   8.383  1.00 66.28      B    C  
ATOM   4316  C   THR B 332     -38.143 -20.593   7.270  1.00 66.31      B    C  
ATOM   4317  O   THR B 332     -39.148 -19.886   7.288  1.00 60.02      B    O  
ATOM   4318  CB  THR B 332     -39.137 -22.035   9.103  1.00 60.67      B    C  
ATOM   4319  CG2 THR B 332     -38.917 -23.298   9.936  1.00 53.45      B    C  
ATOM   4320  OG1 THR B 332     -39.579 -21.027   9.972  1.00 54.55      B    O  
ATOM   4321  N   VAL B 333     -37.229 -20.492   6.320  1.00 62.19      B    N  
ATOM   4322  CA  VAL B 333     -37.365 -19.600   5.170  1.00 60.42      B    C  
ATOM   4323  C   VAL B 333     -38.325 -20.172   4.124  1.00 61.08      B    C  
ATOM   4324  O   VAL B 333     -38.463 -21.384   3.969  1.00 55.02      B    O  
ATOM   4325  CB  VAL B 333     -36.010 -19.235   4.545  1.00 54.79      B    C  
ATOM   4326  CG1 VAL B 333     -35.217 -18.329   5.506  1.00 50.05      B    C  
ATOM   4327  CG2 VAL B 333     -35.150 -20.447   4.192  1.00 49.50      B    C  
ATOM   4328  N   SER B 334     -38.978 -19.274   3.378  1.00 59.59      B    N  
ATOM   4329  CA  SER B 334     -39.801 -19.654   2.237  1.00 57.29      B    C  
ATOM   4330  C   SER B 334     -38.944 -20.289   1.135  1.00 59.28      B    C  
ATOM   4331  O   SER B 334     -37.817 -19.862   0.892  1.00 53.40      B    O  
ATOM   4332  CB  SER B 334     -40.528 -18.423   1.686  1.00 49.46      B    C  
ATOM   4333  OG  SER B 334     -41.286 -18.775   0.541  1.00 44.94      B    O  
ATOM   4334  N   ASN B 335     -39.529 -21.239   0.402  1.00 56.34      B    N  
ATOM   4335  CA  ASN B 335     -38.911 -21.791  -0.806  1.00 55.54      B    C  
ATOM   4336  C   ASN B 335     -38.825 -20.767  -1.953  1.00 58.21      B    C  
ATOM   4337  O   ASN B 335     -38.138 -21.008  -2.943  1.00 53.63      B    O  
ATOM   4338  CB  ASN B 335     -39.697 -23.034  -1.252  1.00 48.24      B    C  
ATOM   4339  CG  ASN B 335     -39.480 -24.243  -0.362  1.00 42.79      B    C  
ATOM   4340  ND2 ASN B 335     -40.276 -25.284  -0.537  1.00 38.89      B    N  
ATOM   4341  OD1 ASN B 335     -38.615 -24.304   0.472  1.00 39.45      B    O  
ATOM   4342  N   GLN B 336     -39.524 -19.633  -1.850  1.00 57.46      B    N  
ATOM   4343  CA  GLN B 336     -39.415 -18.549  -2.813  1.00 57.81      B    C  
ATOM   4344  C   GLN B 336     -38.132 -17.767  -2.542  1.00 60.58      B    C  
ATOM   4345  O   GLN B 336     -38.046 -16.975  -1.597  1.00 55.62      B    O  
ATOM   4346  CB  GLN B 336     -40.650 -17.653  -2.776  1.00 51.54      B    C  
ATOM   4347  CG  GLN B 336     -41.888 -18.385  -3.312  1.00 45.75      B    C  
ATOM   4348  CD  GLN B 336     -43.121 -17.477  -3.376  1.00 41.72      B    C  
ATOM   4349  NE2 GLN B 336     -44.203 -17.937  -3.949  1.00 37.56      B    N  
ATOM   4350  OE1 GLN B 336     -43.134 -16.357  -2.904  1.00 38.08      B    O  
ATOM   4351  N   THR B 337     -37.138 -17.990  -3.384  1.00 64.31      B    N  
ATOM   4352  CA  THR B 337     -35.881 -17.243  -3.401  1.00 64.43      B    C  
ATOM   4353  C   THR B 337     -35.836 -16.308  -4.598  1.00 66.17      B    C  
ATOM   4354  O   THR B 337     -36.549 -16.510  -5.583  1.00 62.12      B    O  
ATOM   4355  CB  THR B 337     -34.669 -18.189  -3.403  1.00 60.06      B    C  
ATOM   4356  CG2 THR B 337     -34.581 -18.983  -2.100  1.00 53.77      B    C  
ATOM   4357  OG1 THR B 337     -34.752 -19.124  -4.446  1.00 54.95      B    O  
ATOM   4358  N   TYR B 338     -35.020 -15.269  -4.518  1.00 69.24      B    N  
ATOM   4359  CA  TYR B 338     -34.771 -14.419  -5.669  1.00 70.12      B    C  
ATOM   4360  C   TYR B 338     -34.064 -15.213  -6.769  1.00 70.95      B    C  
ATOM   4361  O   TYR B 338     -33.059 -15.879  -6.531  1.00 67.49      B    O  
ATOM   4362  CB  TYR B 338     -33.955 -13.186  -5.280  1.00 67.87      B    C  
ATOM   4363  CG  TYR B 338     -34.739 -12.188  -4.465  1.00 68.57      B    C  
ATOM   4364  CD1 TYR B 338     -35.743 -11.408  -5.066  1.00 66.32      B    C  
ATOM   4365  CD2 TYR B 338     -34.469 -12.049  -3.089  1.00 65.74      B    C  
ATOM   4366  CE1 TYR B 338     -36.480 -10.496  -4.301  1.00 63.38      B    C  
ATOM   4367  CE2 TYR B 338     -35.198 -11.138  -2.323  1.00 63.81      B    C  
ATOM   4368  CZ  TYR B 338     -36.204 -10.368  -2.927  1.00 63.63      B    C  
ATOM   4369  OH  TYR B 338     -36.916  -9.494  -2.164  1.00 59.21      B    O  
ATOM   4370  N   ASN B 339     -34.577 -15.082  -7.976  1.00 67.46      B    N  
ATOM   4371  CA  ASN B 339     -33.960 -15.610  -9.181  1.00 67.57      B    C  
ATOM   4372  C   ASN B 339     -33.483 -14.445 -10.048  1.00 68.48      B    C  
ATOM   4373  O   ASN B 339     -34.187 -13.444 -10.200  1.00 63.87      B    O  
ATOM   4374  CB  ASN B 339     -34.941 -16.537  -9.903  1.00 63.57      B    C  
ATOM   4375  CG  ASN B 339     -35.113 -17.860  -9.162  1.00 59.11      B    C  
ATOM   4376  ND2 ASN B 339     -36.312 -18.390  -9.118  1.00 54.10      B    N  
ATOM   4377  OD1 ASN B 339     -34.184 -18.439  -8.645  1.00 53.81      B    O  
ATOM   4378  N   HIS B 340     -32.310 -14.593 -10.631  1.00 70.18      B    N  
ATOM   4379  CA  HIS B 340     -31.812 -13.620 -11.593  1.00 69.26      B    C  
ATOM   4380  C   HIS B 340     -32.712 -13.596 -12.841  1.00 70.37      B    C  
ATOM   4381  O   HIS B 340     -33.246 -14.625 -13.253  1.00 66.40      B    O  
ATOM   4382  CB  HIS B 340     -30.351 -13.940 -11.930  1.00 65.48      B    C  
ATOM   4383  CG  HIS B 340     -29.646 -12.743 -12.516  1.00 64.15      B    C  
ATOM   4384  CD2 HIS B 340     -28.947 -11.781 -11.844  1.00 56.89      B    C  
ATOM   4385  ND1 HIS B 340     -29.707 -12.334 -13.831  1.00 57.09      B    N  
ATOM   4386  CE1 HIS B 340     -29.069 -11.161 -13.934  1.00 57.14      B    C  
ATOM   4387  NE2 HIS B 340     -28.591 -10.793 -12.745  1.00 58.96      B    N  
ATOM   4388  N   SER B 341     -32.882 -12.428 -13.452  1.00 65.14      B    N  
ATOM   4389  CA  SER B 341     -33.680 -12.272 -14.680  1.00 64.08      B    C  
ATOM   4390  C   SER B 341     -33.147 -13.105 -15.843  1.00 65.05      B    C  
ATOM   4391  O   SER B 341     -33.921 -13.606 -16.656  1.00 61.21      B    O  
ATOM   4392  CB  SER B 341     -33.709 -10.792 -15.074  1.00 60.11      B    C  
ATOM   4393  OG  SER B 341     -32.400 -10.299 -15.229  1.00 55.46      B    O  
ATOM   4394  N   LEU B 342     -31.836 -13.303 -15.889  1.00 63.47      B    N  
ATOM   4395  CA  LEU B 342     -31.214 -14.254 -16.796  1.00 62.76      B    C  
ATOM   4396  C   LEU B 342     -31.411 -15.672 -16.244  1.00 62.69      B    C  
ATOM   4397  O   LEU B 342     -31.024 -15.989 -15.123  1.00 59.12      B    O  
ATOM   4398  CB  LEU B 342     -29.725 -13.905 -16.988  1.00 60.54      B    C  
ATOM   4399  CG  LEU B 342     -29.499 -12.560 -17.700  1.00 56.16      B    C  
ATOM   4400  CD1 LEU B 342     -28.028 -12.165 -17.618  1.00 52.22      B    C  
ATOM   4401  CD2 LEU B 342     -29.884 -12.619 -19.182  1.00 53.05      B    C  
ATOM   4402  N   THR B 343     -32.015 -16.522 -17.044  1.00 61.50      B    N  
ATOM   4403  CA  THR B 343     -32.275 -17.918 -16.703  1.00 59.29      B    C  
ATOM   4404  C   THR B 343     -30.976 -18.683 -16.484  1.00 61.43      B    C  
ATOM   4405  O   THR B 343     -30.202 -18.893 -17.413  1.00 55.37      B    O  
ATOM   4406  CB  THR B 343     -33.120 -18.613 -17.785  1.00 52.42      B    C  
ATOM   4407  CG2 THR B 343     -34.606 -18.308 -17.616  1.00 46.37      B    C  
ATOM   4408  OG1 THR B 343     -32.757 -18.178 -19.075  1.00 47.40      B    O  
ATOM   4409  N   GLY B 344     -30.776 -19.165 -15.262  1.00 64.47      B    N  
ATOM   4410  CA  GLY B 344     -29.662 -20.045 -14.930  1.00 65.50      B    C  
ATOM   4411  C   GLY B 344     -29.368 -20.037 -13.431  1.00 68.62      B    C  
ATOM   4412  O   GLY B 344     -29.140 -18.995 -12.846  1.00 63.91      B    O  
ATOM   4413  N   ALA B 345     -29.319 -21.222 -12.808  1.00 65.79      B    N  
ATOM   4414  CA  ALA B 345     -29.019 -21.352 -11.389  1.00 66.91      B    C  
ATOM   4415  C   ALA B 345     -27.653 -20.739 -11.004  1.00 71.00      B    C  
ATOM   4416  O   ALA B 345     -27.489 -20.237  -9.901  1.00 68.74      B    O  
ATOM   4417  CB  ALA B 345     -29.071 -22.839 -11.022  1.00 61.70      B    C  
ATOM   4418  N   LEU B 346     -26.694 -20.743 -11.931  1.00 68.37      B    N  
ATOM   4419  CA  LEU B 346     -25.365 -20.196 -11.706  1.00 69.67      B    C  
ATOM   4420  C   LEU B 346     -25.379 -18.663 -11.578  1.00 72.40      B    C  
ATOM   4421  O   LEU B 346     -24.726 -18.136 -10.694  1.00 71.25      B    O  
ATOM   4422  CB  LEU B 346     -24.425 -20.671 -12.828  1.00 68.05      B    C  
ATOM   4423  CG  LEU B 346     -22.948 -20.629 -12.404  1.00 63.22      B    C  
ATOM   4424  CD1 LEU B 346     -22.593 -21.799 -11.484  1.00 58.88      B    C  
ATOM   4425  CD2 LEU B 346     -22.045 -20.733 -13.634  1.00 60.66      B    C  
ATOM   4426  N   PHE B 347     -26.185 -17.960 -12.393  1.00 72.33      B    N  
ATOM   4427  CA  PHE B 347     -26.343 -16.508 -12.278  1.00 72.63      B    C  
ATOM   4428  C   PHE B 347     -26.939 -16.105 -10.929  1.00 74.92      B    C  
ATOM   4429  O   PHE B 347     -26.400 -15.227 -10.263  1.00 71.97      B    O  
ATOM   4430  CB  PHE B 347     -27.223 -15.972 -13.413  1.00 70.39      B    C  
ATOM   4431  CG  PHE B 347     -26.502 -15.765 -14.716  1.00 68.79      B    C  
ATOM   4432  CD1 PHE B 347     -25.525 -14.758 -14.804  1.00 63.91      B    C  
ATOM   4433  CD2 PHE B 347     -26.820 -16.528 -15.849  1.00 64.49      B    C  
ATOM   4434  CE1 PHE B 347     -24.868 -14.531 -16.027  1.00 60.20      B    C  
ATOM   4435  CE2 PHE B 347     -26.164 -16.301 -17.061  1.00 59.60      B    C  
ATOM   4436  CZ  PHE B 347     -25.185 -15.299 -17.160  1.00 61.51      B    C  
ATOM   4437  N   SER B 348     -27.987 -16.791 -10.490  1.00 72.84      B    N  
ATOM   4438  CA  SER B 348     -28.583 -16.555  -9.176  1.00 72.08      B    C  
ATOM   4439  C   SER B 348     -27.589 -16.831  -8.047  1.00 73.80      B    C  
ATOM   4440  O   SER B 348     -27.478 -16.029  -7.125  1.00 71.38      B    O  
ATOM   4441  CB  SER B 348     -29.837 -17.415  -8.990  1.00 69.76      B    C  
ATOM   4442  OG  SER B 348     -30.788 -17.118  -9.995  1.00 63.33      B    O  
ATOM   4443  N   SER B 349     -26.799 -17.901  -8.147  1.00 73.52      B    N  
ATOM   4444  CA  SER B 349     -25.794 -18.245  -7.138  1.00 73.12      B    C  
ATOM   4445  C   SER B 349     -24.666 -17.225  -7.050  1.00 74.61      B    C  
ATOM   4446  O   SER B 349     -24.251 -16.883  -5.950  1.00 73.11      B    O  
ATOM   4447  CB  SER B 349     -25.218 -19.633  -7.427  1.00 70.96      B    C  
ATOM   4448  OG  SER B 349     -24.257 -20.004  -6.458  1.00 63.96      B    O  
ATOM   4449  N   VAL B 350     -24.156 -16.719  -8.169  1.00 76.57      B    N  
ATOM   4450  CA  VAL B 350     -23.056 -15.742  -8.185  1.00 76.36      B    C  
ATOM   4451  C   VAL B 350     -23.535 -14.351  -7.757  1.00 76.96      B    C  
ATOM   4452  O   VAL B 350     -22.779 -13.596  -7.149  1.00 74.29      B    O  
ATOM   4453  CB  VAL B 350     -22.393 -15.704  -9.575  1.00 75.42      B    C  
ATOM   4454  CG1 VAL B 350     -21.342 -14.598  -9.715  1.00 69.80      B    C  
ATOM   4455  CG2 VAL B 350     -21.670 -17.025  -9.865  1.00 71.10      B    C  
ATOM   4456  N   THR B 351     -24.791 -14.005  -8.041  1.00 77.30      B    N  
ATOM   4457  CA  THR B 351     -25.331 -12.664  -7.750  1.00 76.57      B    C  
ATOM   4458  C   THR B 351     -25.919 -12.553  -6.347  1.00 77.38      B    C  
ATOM   4459  O   THR B 351     -25.792 -11.509  -5.716  1.00 73.69      B    O  
ATOM   4460  CB  THR B 351     -26.385 -12.260  -8.792  1.00 74.41      B    C  
ATOM   4461  CG2 THR B 351     -26.719 -10.775  -8.739  1.00 65.73      B    C  
ATOM   4462  OG1 THR B 351     -25.928 -12.513 -10.097  1.00 66.26      B    O  
ATOM   4463  N   TYR B 352     -26.562 -13.613  -5.841  1.00 76.64      B    N  
ATOM   4464  CA  TYR B 352     -27.330 -13.575  -4.593  1.00 75.60      B    C  
ATOM   4465  C   TYR B 352     -26.738 -14.409  -3.454  1.00 76.41      B    C  
ATOM   4466  O   TYR B 352     -26.910 -14.042  -2.293  1.00 71.85      B    O  
ATOM   4467  CB  TYR B 352     -28.776 -13.993  -4.874  1.00 72.88      B    C  
ATOM   4468  CG  TYR B 352     -29.500 -13.200  -5.949  1.00 72.80      B    C  
ATOM   4469  CD1 TYR B 352     -29.408 -11.800  -5.997  1.00 70.27      B    C  
ATOM   4470  CD2 TYR B 352     -30.285 -13.865  -6.903  1.00 69.99      B    C  
ATOM   4471  CE1 TYR B 352     -30.089 -11.066  -6.978  1.00 66.92      B    C  
ATOM   4472  CE2 TYR B 352     -30.973 -13.145  -7.890  1.00 67.38      B    C  
ATOM   4473  CZ  TYR B 352     -30.876 -11.748  -7.931  1.00 67.03      B    C  
ATOM   4474  OH  TYR B 352     -31.549 -11.042  -8.882  1.00 62.11      B    O  
ATOM   4475  N   ASP B 353     -26.015 -15.496  -3.751  1.00 76.33      B    N  
ATOM   4476  CA  ASP B 353     -25.448 -16.410  -2.753  1.00 76.36      B    C  
ATOM   4477  C   ASP B 353     -23.930 -16.223  -2.617  1.00 78.00      B    C  
ATOM   4478  O   ASP B 353     -23.149 -17.182  -2.648  1.00 74.19      B    O  
ATOM   4479  CB  ASP B 353     -25.839 -17.866  -3.064  1.00 72.83      B    C  
ATOM   4480  CG  ASP B 353     -27.338 -18.157  -2.999  1.00 67.88      B    C  
ATOM   4481  OD1 ASP B 353     -28.052 -17.523  -2.193  1.00 62.81      B    O  
ATOM   4482  OD2 ASP B 353     -27.766 -19.072  -3.728  1.00 61.69      B    O1-
ATOM   4483  N   THR B 354     -23.491 -14.966  -2.478  1.00 79.43      B    N  
ATOM   4484  CA  THR B 354     -22.087 -14.642  -2.208  1.00 79.36      B    C  
ATOM   4485  C   THR B 354     -21.690 -15.089  -0.798  1.00 79.98      B    C  
ATOM   4486  O   THR B 354     -22.446 -14.899   0.160  1.00 74.68      B    O  
ATOM   4487  CB  THR B 354     -21.787 -13.150  -2.377  1.00 76.42      B    C  
ATOM   4488  CG2 THR B 354     -21.987 -12.700  -3.820  1.00 69.01      B    C  
ATOM   4489  OG1 THR B 354     -22.623 -12.360  -1.569  1.00 67.97      B    O  
ATOM   4490  N   SER B 355     -20.500 -15.661  -0.651  1.00 79.59      B    N  
ATOM   4491  CA  SER B 355     -20.015 -16.242   0.604  1.00 78.71      B    C  
ATOM   4492  C   SER B 355     -19.144 -15.294   1.427  1.00 80.07      B    C  
ATOM   4493  O   SER B 355     -18.693 -15.663   2.506  1.00 73.06      B    O  
ATOM   4494  CB  SER B 355     -19.238 -17.522   0.318  1.00 74.58      B    C  
ATOM   4495  OG  SER B 355     -20.010 -18.425  -0.438  1.00 66.57      B    O  
ATOM   4496  N   GLY B 356     -18.884 -14.083   0.930  1.00 83.10      B    N  
ATOM   4497  CA  GLY B 356     -17.941 -13.172   1.541  1.00 84.39      B    C  
ATOM   4498  C   GLY B 356     -18.284 -11.699   1.378  1.00 86.58      B    C  
ATOM   4499  O   GLY B 356     -19.345 -11.311   0.882  1.00 83.75      B    O  
ATOM   4500  N   TYR B 357     -17.348 -10.883   1.834  1.00 88.00      B    N  
ATOM   4501  CA  TYR B 357     -17.417  -9.428   1.793  1.00 89.27      B    C  
ATOM   4502  C   TYR B 357     -16.225  -8.885   1.019  1.00 90.00      B    C  
ATOM   4503  O   TYR B 357     -15.128  -9.434   1.085  1.00 87.90      B    O  
ATOM   4504  CB  TYR B 357     -17.430  -8.862   3.215  1.00 88.03      B    C  
ATOM   4505  CG  TYR B 357     -18.414  -9.514   4.165  1.00 89.40      B    C  
ATOM   4506  CD1 TYR B 357     -19.723  -9.013   4.303  1.00 86.32      B    C  
ATOM   4507  CD2 TYR B 357     -18.011 -10.622   4.938  1.00 86.39      B    C  
ATOM   4508  CE1 TYR B 357     -20.624  -9.604   5.209  1.00 84.85      B    C  
ATOM   4509  CE2 TYR B 357     -18.910 -11.218   5.841  1.00 84.89      B    C  
ATOM   4510  CZ  TYR B 357     -20.211 -10.704   5.983  1.00 86.57      B    C  
ATOM   4511  OH  TYR B 357     -21.069 -11.270   6.880  1.00 84.20      B    O  
ATOM   4512  N   TRP B 358     -16.438  -7.766   0.344  1.00 91.62      B    N  
ATOM   4513  CA  TRP B 358     -15.403  -7.032  -0.371  1.00 91.49      B    C  
ATOM   4514  C   TRP B 358     -15.305  -5.607   0.151  1.00 91.81      B    C  
ATOM   4515  O   TRP B 358     -16.314  -4.982   0.482  1.00 89.58      B    O  
ATOM   4516  CB  TRP B 358     -15.695  -7.057  -1.868  1.00 89.31      B    C  
ATOM   4517  CG  TRP B 358     -15.616  -8.423  -2.468  1.00 87.92      B    C  
ATOM   4518  CD1 TRP B 358     -16.666  -9.225  -2.753  1.00 81.49      B    C  
ATOM   4519  CD2 TRP B 358     -14.418  -9.155  -2.849  1.00 84.87      B    C  
ATOM   4520  CE2 TRP B 358     -14.821 -10.403  -3.380  1.00 82.68      B    C  
ATOM   4521  CE3 TRP B 358     -13.045  -8.863  -2.802  1.00 79.78      B    C  
ATOM   4522  NE1 TRP B 358     -16.199 -10.417  -3.304  1.00 80.06      B    N  
ATOM   4523  CZ2 TRP B 358     -13.884 -11.340  -3.868  1.00 79.08      B    C  
ATOM   4524  CZ3 TRP B 358     -12.119  -9.795  -3.284  1.00 72.91      B    C  
ATOM   4525  CH2 TRP B 358     -12.528 -11.018  -3.811  1.00 74.77      B    C  
ATOM   4526  N   THR B 359     -14.092  -5.079   0.189  1.00 93.07      B    N  
ATOM   4527  CA  THR B 359     -13.855  -3.653   0.421  1.00 93.58      B    C  
ATOM   4528  C   THR B 359     -12.622  -3.175  -0.323  1.00 93.83      B    C  
ATOM   4529  O   THR B 359     -11.825  -3.979  -0.817  1.00 91.48      B    O  
ATOM   4530  CB  THR B 359     -13.801  -3.348   1.918  1.00 92.05      B    C  
ATOM   4531  CG2 THR B 359     -12.479  -3.694   2.584  1.00 81.88      B    C  
ATOM   4532  OG1 THR B 359     -14.036  -1.972   2.117  1.00 81.06      B    O  
ATOM   4533  N   MET B 360     -12.477  -1.866  -0.418  1.00 93.79      B    N  
ATOM   4534  CA  MET B 360     -11.327  -1.209  -1.025  1.00 93.47      B    C  
ATOM   4535  C   MET B 360     -10.758  -0.165  -0.066  1.00 93.88      B    C  
ATOM   4536  O   MET B 360     -11.496   0.426   0.724  1.00 91.81      B    O  
ATOM   4537  CB  MET B 360     -11.720  -0.544  -2.349  1.00 91.38      B    C  
ATOM   4538  CG  MET B 360     -12.281  -1.534  -3.374  1.00 87.63      B    C  
ATOM   4539  SD  MET B 360     -12.799  -0.791  -4.942  1.00 85.72      B    S  
ATOM   4540  CE  MET B 360     -14.126   0.291  -4.374  1.00 75.05      B    C  
ATOM   4541  N   ALA B 361      -9.461   0.062  -0.173  1.00 94.53      B    N  
ATOM   4542  CA  ALA B 361      -8.753   1.162   0.455  1.00 94.44      B    C  
ATOM   4543  C   ALA B 361      -7.629   1.619  -0.477  1.00 94.76      B    C  
ATOM   4544  O   ALA B 361      -7.165   0.841  -1.312  1.00 91.99      B    O  
ATOM   4545  CB  ALA B 361      -8.210   0.698   1.808  1.00 93.02      B    C  
ATOM   4546  N   LYS B 362      -7.195   2.869  -0.347  1.00 94.72      B    N  
ATOM   4547  CA  LYS B 362      -6.061   3.380  -1.126  1.00 94.71      B    C  
ATOM   4548  C   LYS B 362      -5.138   4.190  -0.235  1.00 94.78      B    C  
ATOM   4549  O   LYS B 362      -5.597   4.958   0.609  1.00 91.75      B    O  
ATOM   4550  CB  LYS B 362      -6.585   4.160  -2.344  1.00 93.13      B    C  
ATOM   4551  CG  LYS B 362      -5.533   4.317  -3.451  1.00 91.24      B    C  
ATOM   4552  CD  LYS B 362      -6.171   4.944  -4.698  1.00 90.02      B    C  
ATOM   4553  CE  LYS B 362      -5.192   4.987  -5.865  1.00 86.96      B    C  
ATOM   4554  NZ  LYS B 362      -5.797   5.553  -7.084  1.00 83.21      B    N1+
ATOM   4555  N   SER B 363      -3.842   4.001  -0.430  1.00 95.16      B    N  
ATOM   4556  CA  SER B 363      -2.790   4.779   0.214  1.00 94.88      B    C  
ATOM   4557  C   SER B 363      -1.878   5.398  -0.838  1.00 94.88      B    C  
ATOM   4558  O   SER B 363      -1.924   5.014  -2.005  1.00 92.15      B    O  
ATOM   4559  CB  SER B 363      -2.000   3.895   1.178  1.00 93.43      B    C  
ATOM   4560  OG  SER B 363      -1.387   2.832   0.487  1.00 86.58      B    O  
ATOM   4561  N   GLU B 364      -1.059   6.349  -0.437  1.00 94.43      B    N  
ATOM   4562  CA  GLU B 364      -0.013   6.920  -1.281  1.00 93.97      B    C  
ATOM   4563  C   GLU B 364       1.235   7.249  -0.458  1.00 94.49      B    C  
ATOM   4564  O   GLU B 364       1.165   7.455   0.758  1.00 92.53      B    O  
ATOM   4565  CB  GLU B 364      -0.537   8.143  -2.050  1.00 91.16      B    C  
ATOM   4566  CG  GLU B 364      -0.890   9.355  -1.187  1.00 85.87      B    C  
ATOM   4567  CD  GLU B 364      -1.554  10.511  -1.973  1.00 87.27      B    C  
ATOM   4568  OE1 GLU B 364      -2.001  11.491  -1.349  1.00 80.05      B    O  
ATOM   4569  OE2 GLU B 364      -1.684  10.448  -3.212  1.00 81.74      B    O1-
ATOM   4570  N   ILE B 365       2.360   7.321  -1.144  1.00 94.38      B    N  
ATOM   4571  CA  ILE B 365       3.548   7.987  -0.627  1.00 93.74      B    C  
ATOM   4572  C   ILE B 365       3.415   9.492  -0.855  1.00 93.98      B    C  
ATOM   4573  O   ILE B 365       2.950   9.950  -1.901  1.00 91.24      B    O  
ATOM   4574  CB  ILE B 365       4.844   7.407  -1.224  1.00 92.10      B    C  
ATOM   4575  CG1 ILE B 365       4.876   7.485  -2.771  1.00 84.60      B    C  
ATOM   4576  CG2 ILE B 365       5.028   5.967  -0.730  1.00 82.64      B    C  
ATOM   4577  CD1 ILE B 365       6.221   7.089  -3.374  1.00 80.17      B    C  
ATOM   4578  N   VAL B 366       3.819  10.280   0.132  1.00 93.47      B    N  
ATOM   4579  CA  VAL B 366       3.712  11.736   0.109  1.00 92.94      B    C  
ATOM   4580  C   VAL B 366       5.024  12.357   0.566  1.00 92.72      B    C  
ATOM   4581  O   VAL B 366       5.694  11.832   1.459  1.00 90.55      B    O  
ATOM   4582  CB  VAL B 366       2.493  12.194   0.933  1.00 91.43      B    C  
ATOM   4583  CG1 VAL B 366       2.608  11.860   2.428  1.00 83.44      B    C  
ATOM   4584  CG2 VAL B 366       2.238  13.687   0.780  1.00 83.85      B    C  
ATOM   4585  N   PHE B 367       5.395  13.459  -0.052  1.00 93.03      B    N  
ATOM   4586  CA  PHE B 367       6.551  14.251   0.329  1.00 92.58      B    C  
ATOM   4587  C   PHE B 367       6.151  15.293   1.388  1.00 91.96      B    C  
ATOM   4588  O   PHE B 367       5.070  15.875   1.297  1.00 87.86      B    O  
ATOM   4589  CB  PHE B 367       7.134  14.888  -0.921  1.00 91.22      B    C  
ATOM   4590  CG  PHE B 367       8.504  15.493  -0.720  1.00 93.19      B    C  
ATOM   4591  CD1 PHE B 367       8.655  16.875  -0.559  1.00 90.88      B    C  
ATOM   4592  CD2 PHE B 367       9.636  14.661  -0.744  1.00 90.95      B    C  
ATOM   4593  CE1 PHE B 367       9.931  17.428  -0.442  1.00 89.44      B    C  
ATOM   4594  CE2 PHE B 367      10.915  15.212  -0.626  1.00 89.91      B    C  
ATOM   4595  CZ  PHE B 367      11.069  16.596  -0.481  1.00 91.04      B    C  
ATOM   4596  N   ALA B 368       7.001  15.514   2.384  1.00 90.12      B    N  
ATOM   4597  CA  ALA B 368       6.742  16.468   3.453  1.00 88.05      B    C  
ATOM   4598  C   ALA B 368       6.552  17.894   2.906  1.00 87.23      B    C  
ATOM   4599  O   ALA B 368       7.191  18.301   1.938  1.00 79.56      B    O  
ATOM   4600  CB  ALA B 368       7.881  16.403   4.468  1.00 85.16      B    C  
ATOM   4601  N   ASP B 369       5.671  18.674   3.541  1.00 85.15      B    N  
ATOM   4602  CA  ASP B 369       5.371  20.032   3.095  1.00 82.68      B    C  
ATOM   4603  C   ASP B 369       6.571  20.975   3.242  1.00 82.34      B    C  
ATOM   4604  O   ASP B 369       7.425  20.820   4.114  1.00 71.82      B    O  
ATOM   4605  CB  ASP B 369       4.118  20.572   3.822  1.00 76.48      B    C  
ATOM   4606  CG  ASP B 369       3.507  21.808   3.150  1.00 68.34      B    C  
ATOM   4607  OD1 ASP B 369       3.773  22.056   1.957  1.00 58.96      B    O  
ATOM   4608  OD2 ASP B 369       2.722  22.543   3.792  1.00 62.58      B    O1-
ATOM   4609  N   GLY B 370       6.642  21.969   2.372  1.00 78.30      B    N  
ATOM   4610  CA  GLY B 370       7.665  23.009   2.362  1.00 75.85      B    C  
ATOM   4611  C   GLY B 370       8.513  23.080   1.092  1.00 78.62      B    C  
ATOM   4612  O   GLY B 370       9.112  24.123   0.831  1.00 71.06      B    O  
ATOM   4613  N   LYS B 371       8.555  22.018   0.278  1.00 81.09      B    N  
ATOM   4614  CA  LYS B 371       9.262  22.003  -1.006  1.00 81.72      B    C  
ATOM   4615  C   LYS B 371       8.553  21.098  -2.020  1.00 83.98      B    C  
ATOM   4616  O   LYS B 371       7.783  20.220  -1.638  1.00 79.10      B    O  
ATOM   4617  CB  LYS B 371      10.722  21.579  -0.766  1.00 76.69      B    C  
ATOM   4618  CG  LYS B 371      11.647  22.089  -1.877  1.00 72.19      B    C  
ATOM   4619  CD  LYS B 371      13.065  21.558  -1.719  1.00 68.47      B    C  
ATOM   4620  CE  LYS B 371      13.868  21.947  -2.943  1.00 61.24      B    C  
ATOM   4621  NZ  LYS B 371      15.085  21.120  -3.099  1.00 54.00      B    N1+
ATOM   4622  N   ASP B 372       8.838  21.314  -3.302  1.00 85.26      B    N  
ATOM   4623  CA  ASP B 372       8.392  20.405  -4.356  1.00 86.12      B    C  
ATOM   4624  C   ASP B 372       9.065  19.025  -4.176  1.00 87.83      B    C  
ATOM   4625  O   ASP B 372      10.227  18.970  -3.768  1.00 83.34      B    O  
ATOM   4626  CB  ASP B 372       8.678  21.015  -5.741  1.00 82.23      B    C  
ATOM   4627  CG  ASP B 372       7.857  22.272  -6.078  1.00 76.17      B    C  
ATOM   4628  OD1 ASP B 372       6.849  22.571  -5.411  1.00 68.40      B    O  
ATOM   4629  OD2 ASP B 372       8.178  22.974  -7.067  1.00 70.65      B    O1-
ATOM   4630  N   PRO B 373       8.368  17.903  -4.451  1.00 88.92      B    N  
ATOM   4631  CA  PRO B 373       8.921  16.560  -4.297  1.00 89.12      B    C  
ATOM   4632  C   PRO B 373      10.180  16.345  -5.131  1.00 89.93      B    C  
ATOM   4633  O   PRO B 373      10.200  16.641  -6.326  1.00 84.87      B    O  
ATOM   4634  CB  PRO B 373       7.803  15.596  -4.712  1.00 85.96      B    C  
ATOM   4635  CG  PRO B 373       6.533  16.408  -4.525  1.00 85.97      B    C  
ATOM   4636  CD  PRO B 373       6.974  17.832  -4.828  1.00 88.69      B    C  
ATOM   4637  N   ASP B 374      11.231  15.782  -4.518  1.00 90.14      B    N  
ATOM   4638  CA  ASP B 374      12.454  15.362  -5.193  1.00 89.88      B    C  
ATOM   4639  C   ASP B 374      13.097  14.151  -4.498  1.00 91.04      B    C  
ATOM   4640  O   ASP B 374      12.563  13.604  -3.525  1.00 85.37      B    O  
ATOM   4641  CB  ASP B 374      13.408  16.573  -5.358  1.00 85.16      B    C  
ATOM   4642  CG  ASP B 374      14.041  17.101  -4.072  1.00 82.26      B    C  
ATOM   4643  OD1 ASP B 374      14.313  16.310  -3.153  1.00 70.47      B    O  
ATOM   4644  OD2 ASP B 374      14.358  18.309  -4.018  1.00 76.65      B    O1-
ATOM   4645  N   MET B 375      14.229  13.684  -5.011  1.00 90.90      B    N  
ATOM   4646  CA  MET B 375      15.014  12.567  -4.475  1.00 92.15      B    C  
ATOM   4647  C   MET B 375      16.333  13.013  -3.818  1.00 92.99      B    C  
ATOM   4648  O   MET B 375      17.251  12.212  -3.663  1.00 89.01      B    O  
ATOM   4649  CB  MET B 375      15.237  11.515  -5.565  1.00 89.68      B    C  
ATOM   4650  CG  MET B 375      13.972  10.702  -5.823  1.00 88.23      B    C  
ATOM   4651  SD  MET B 375      13.363   9.746  -4.406  1.00 87.01      B    S  
ATOM   4652  CE  MET B 375      14.700   8.573  -4.190  1.00 79.41      B    C  
ATOM   4653  N   TRP B 376      16.437  14.280  -3.429  1.00 92.17      B    N  
ATOM   4654  CA  TRP B 376      17.575  14.843  -2.701  1.00 91.92      B    C  
ATOM   4655  C   TRP B 376      17.266  15.112  -1.228  1.00 92.55      B    C  
ATOM   4656  O   TRP B 376      18.149  15.483  -0.458  1.00 86.44      B    O  
ATOM   4657  CB  TRP B 376      18.049  16.101  -3.422  1.00 90.29      B    C  
ATOM   4658  CG  TRP B 376      18.494  15.848  -4.823  1.00 91.89      B    C  
ATOM   4659  CD1 TRP B 376      17.818  16.174  -5.952  1.00 87.03      B    C  
ATOM   4660  CD2 TRP B 376      19.703  15.152  -5.270  1.00 91.57      B    C  
ATOM   4661  CE2 TRP B 376      19.683  15.111  -6.674  1.00 90.86      B    C  
ATOM   4662  CE3 TRP B 376      20.801  14.575  -4.593  1.00 88.68      B    C  
ATOM   4663  NE1 TRP B 376      18.521  15.745  -7.057  1.00 87.95      B    N  
ATOM   4664  CZ2 TRP B 376      20.723  14.493  -7.411  1.00 89.45      B    C  
ATOM   4665  CZ3 TRP B 376      21.828  13.955  -5.325  1.00 84.29      B    C  
ATOM   4666  CH2 TRP B 376      21.787  13.915  -6.719  1.00 86.37      B    C  
ATOM   4667  N   HIS B 377      16.026  14.890  -0.820  1.00 91.56      B    N  
ATOM   4668  CA  HIS B 377      15.537  15.054   0.541  1.00 91.76      B    C  
ATOM   4669  C   HIS B 377      14.854  13.754   0.976  1.00 91.85      B    C  
ATOM   4670  O   HIS B 377      13.865  13.361   0.356  1.00 86.69      B    O  
ATOM   4671  CB  HIS B 377      14.564  16.238   0.602  1.00 89.92      B    C  
ATOM   4672  CG  HIS B 377      15.105  17.529   0.072  1.00 91.54      B    C  
ATOM   4673  CD2 HIS B 377      15.415  18.666   0.772  1.00 82.10      B    C  
ATOM   4674  ND1 HIS B 377      15.392  17.790  -1.256  1.00 80.22      B    N  
ATOM   4675  CE1 HIS B 377      15.883  19.028  -1.336  1.00 82.78      B    C  
ATOM   4676  NE2 HIS B 377      15.900  19.610  -0.123  1.00 85.72      B    N  
ATOM   4677  N   PRO B 378      15.323  13.077   2.037  1.00 93.36      B    N  
ATOM   4678  CA  PRO B 378      14.674  11.871   2.549  1.00 92.75      B    C  
ATOM   4679  C   PRO B 378      13.416  12.207   3.364  1.00 92.31      B    C  
ATOM   4680  O   PRO B 378      13.311  11.880   4.547  1.00 85.36      B    O  
ATOM   4681  CB  PRO B 378      15.783  11.151   3.334  1.00 90.77      B    C  
ATOM   4682  CG  PRO B 378      16.617  12.311   3.876  1.00 90.44      B    C  
ATOM   4683  CD  PRO B 378      16.539  13.356   2.759  1.00 92.83      B    C  
ATOM   4684  N   SER B 379      12.472  12.882   2.741  1.00 92.53      B    N  
ATOM   4685  CA  SER B 379      11.276  13.468   3.366  1.00 92.02      B    C  
ATOM   4686  C   SER B 379       9.974  12.801   2.923  1.00 92.32      B    C  
ATOM   4687  O   SER B 379       8.914  13.423   2.948  1.00 86.93      B    O  
ATOM   4688  CB  SER B 379      11.234  14.979   3.116  1.00 89.44      B    C  
ATOM   4689  OG  SER B 379      12.410  15.603   3.572  1.00 81.88      B    O  
ATOM   4690  N   TRP B 380      10.030  11.534   2.502  1.00 93.82      B    N  
ATOM   4691  CA  TRP B 380       8.861  10.773   2.086  1.00 94.12      B    C  
ATOM   4692  C   TRP B 380       8.211  10.069   3.280  1.00 94.14      B    C  
ATOM   4693  O   TRP B 380       8.887   9.494   4.132  1.00 90.61      B    O  
ATOM   4694  CB  TRP B 380       9.237   9.784   0.988  1.00 93.86      B    C  
ATOM   4695  CG  TRP B 380       9.684  10.432  -0.284  1.00 94.84      B    C  
ATOM   4696  CD1 TRP B 380      10.964  10.757  -0.607  1.00 91.55      B    C  
ATOM   4697  CD2 TRP B 380       8.858  10.863  -1.411  1.00 93.68      B    C  
ATOM   4698  CE2 TRP B 380       9.713  11.441  -2.385  1.00 93.36      B    C  
ATOM   4699  CE3 TRP B 380       7.474  10.811  -1.683  1.00 92.70      B    C  
ATOM   4700  NE1 TRP B 380      10.985  11.362  -1.858  1.00 91.91      B    N  
ATOM   4701  CZ2 TRP B 380       9.207  11.958  -3.599  1.00 92.59      B    C  
ATOM   4702  CZ3 TRP B 380       6.973  11.326  -2.902  1.00 89.31      B    C  
ATOM   4703  CH2 TRP B 380       7.837  11.895  -3.837  1.00 90.41      B    C  
ATOM   4704  N   THR B 381       6.875  10.084   3.316  1.00 93.81      B    N  
ATOM   4705  CA  THR B 381       6.071   9.337   4.285  1.00 93.67      B    C  
ATOM   4706  C   THR B 381       4.841   8.731   3.610  1.00 94.03      B    C  
ATOM   4707  O   THR B 381       4.679   8.840   2.393  1.00 91.64      B    O  
ATOM   4708  CB  THR B 381       5.737  10.222   5.502  1.00 91.55      B    C  
ATOM   4709  CG2 THR B 381       4.744  11.342   5.201  1.00 82.03      B    C  
ATOM   4710  OG1 THR B 381       5.200   9.426   6.535  1.00 80.76      B    O  
ATOM   4711  N   ALA B 382       3.999   8.058   4.375  1.00 93.94      B    N  
ATOM   4712  CA  ALA B 382       2.781   7.432   3.884  1.00 93.69      B    C  
ATOM   4713  C   ALA B 382       1.533   8.153   4.394  1.00 94.09      B    C  
ATOM   4714  O   ALA B 382       1.478   8.613   5.529  1.00 91.26      B    O  
ATOM   4715  CB  ALA B 382       2.792   5.958   4.310  1.00 92.16      B    C  
ATOM   4716  N   ARG B 383       0.494   8.197   3.576  1.00 94.06      B    N  
ATOM   4717  CA  ARG B 383      -0.847   8.655   3.963  1.00 93.97      B    C  
ATOM   4718  C   ARG B 383      -1.943   7.818   3.310  1.00 94.40      B    C  
ATOM   4719  O   ARG B 383      -1.734   7.182   2.277  1.00 91.98      B    O  
ATOM   4720  CB  ARG B 383      -1.017  10.159   3.662  1.00 91.56      B    C  
ATOM   4721  CG  ARG B 383      -1.011  10.506   2.164  1.00 88.35      B    C  
ATOM   4722  CD  ARG B 383      -1.181  12.009   1.928  1.00 88.07      B    C  
ATOM   4723  NE  ARG B 383      -2.516  12.505   2.293  1.00 85.95      B    N  
ATOM   4724  CZ  ARG B 383      -3.555  12.712   1.482  1.00 86.89      B    C  
ATOM   4725  NH1 ARG B 383      -3.509  12.474   0.205  1.00 77.92      B    N1+
ATOM   4726  NH2 ARG B 383      -4.658  13.177   1.958  1.00 80.65      B    N  
ATOM   4727  N   MET B 384      -3.130   7.865   3.899  1.00 94.77      B    N  
ATOM   4728  CA  MET B 384      -4.343   7.349   3.260  1.00 94.72      B    C  
ATOM   4729  C   MET B 384      -4.922   8.384   2.297  1.00 94.73      B    C  
ATOM   4730  O   MET B 384      -4.824   9.592   2.524  1.00 92.44      B    O  
ATOM   4731  CB  MET B 384      -5.370   6.965   4.329  1.00 93.78      B    C  
ATOM   4732  CG  MET B 384      -4.908   5.790   5.194  1.00 91.52      B    C  
ATOM   4733  SD  MET B 384      -4.578   4.237   4.304  1.00 89.97      B    S  
ATOM   4734  CE  MET B 384      -6.221   3.868   3.661  1.00 82.01      B    C  
ATOM   4735  N   ARG B 385      -5.558   7.910   1.231  1.00 94.16      B    N  
ATOM   4736  CA  ARG B 385      -6.202   8.753   0.220  1.00 93.75      B    C  
ATOM   4737  C   ARG B 385      -7.500   8.123  -0.309  1.00 94.21      B    C  
ATOM   4738  O   ARG B 385      -7.717   6.925  -0.121  1.00 90.22      B    O  
ATOM   4739  CB  ARG B 385      -5.210   9.038  -0.917  1.00 90.45      B    C  
ATOM   4740  CG  ARG B 385      -4.740   7.792  -1.678  1.00 86.97      B    C  
ATOM   4741  CD  ARG B 385      -4.085   8.164  -3.007  1.00 87.01      B    C  
ATOM   4742  NE  ARG B 385      -5.106   8.659  -3.936  1.00 85.73      B    N  
ATOM   4743  CZ  ARG B 385      -4.967   9.043  -5.182  1.00 86.47      B    C  
ATOM   4744  NH1 ARG B 385      -3.824   9.035  -5.807  1.00 77.53      B    N1+
ATOM   4745  NH2 ARG B 385      -6.003   9.447  -5.822  1.00 80.08      B    N  
ATOM   4746  N   PRO B 386      -8.357   8.894  -0.999  1.00 93.80      B    N  
ATOM   4747  CA  PRO B 386      -9.506   8.353  -1.710  1.00 93.69      B    C  
ATOM   4748  C   PRO B 386      -9.112   7.343  -2.798  1.00 93.98      B    C  
ATOM   4749  O   PRO B 386      -8.079   7.483  -3.452  1.00 90.87      B    O  
ATOM   4750  CB  PRO B 386     -10.222   9.555  -2.321  1.00 91.46      B    C  
ATOM   4751  CG  PRO B 386      -9.788  10.718  -1.440  1.00 90.89      B    C  
ATOM   4752  CD  PRO B 386      -8.361  10.344  -1.075  1.00 93.20      B    C  
ATOM   4753  N   VAL B 387      -9.987   6.362  -3.049  1.00 93.09      B    N  
ATOM   4754  CA  VAL B 387      -9.798   5.351  -4.105  1.00 92.37      B    C  
ATOM   4755  C   VAL B 387      -9.769   5.980  -5.507  1.00 92.03      B    C  
ATOM   4756  O   VAL B 387      -8.979   5.560  -6.354  1.00 87.24      B    O  
ATOM   4757  CB  VAL B 387     -10.903   4.279  -4.007  1.00 90.99      B    C  
ATOM   4758  CG1 VAL B 387     -10.962   3.348  -5.221  1.00 85.42      B    C  
ATOM   4759  CG2 VAL B 387     -10.682   3.409  -2.769  1.00 86.92      B    C  
ATOM   4760  N   HIS B 388     -10.606   6.968  -5.746  1.00 91.26      B    N  
ATOM   4761  CA  HIS B 388     -10.732   7.606  -7.053  1.00 90.70      B    C  
ATOM   4762  C   HIS B 388     -10.953   9.111  -6.901  1.00 90.70      B    C  
ATOM   4763  O   HIS B 388     -11.978   9.547  -6.378  1.00 87.64      B    O  
ATOM   4764  CB  HIS B 388     -11.876   6.934  -7.819  1.00 88.86      B    C  
ATOM   4765  CG  HIS B 388     -12.129   7.538  -9.166  1.00 90.13      B    C  
ATOM   4766  CD2 HIS B 388     -11.646   7.117 -10.379  1.00 79.49      B    C  
ATOM   4767  ND1 HIS B 388     -12.881   8.671  -9.420  1.00 77.95      B    N  
ATOM   4768  CE1 HIS B 388     -12.845   8.916 -10.735  1.00 80.70      B    C  
ATOM   4769  NE2 HIS B 388     -12.107   7.992 -11.350  1.00 83.40      B    N  
ATOM   4770  N   LEU B 389     -10.019   9.900  -7.410  1.00 90.69      B    N  
ATOM   4771  CA  LEU B 389     -10.189  11.341  -7.594  1.00 89.43      B    C  
ATOM   4772  C   LEU B 389     -10.820  11.627  -8.968  1.00 89.38      B    C  
ATOM   4773  O   LEU B 389     -10.683  10.817  -9.886  1.00 85.45      B    O  
ATOM   4774  CB  LEU B 389      -8.830  12.041  -7.449  1.00 88.01      B    C  
ATOM   4775  CG  LEU B 389      -8.245  11.994  -6.028  1.00 88.77      B    C  
ATOM   4776  CD1 LEU B 389      -6.827  12.553  -6.049  1.00 84.95      B    C  
ATOM   4777  CD2 LEU B 389      -9.067  12.820  -5.035  1.00 84.53      B    C  
ATOM   4778  N   PRO B 390     -11.495  12.763  -9.158  1.00 89.63      B    N  
ATOM   4779  CA  PRO B 390     -12.167  13.077 -10.420  1.00 87.92      B    C  
ATOM   4780  C   PRO B 390     -11.237  12.963 -11.640  1.00 87.89      B    C  
ATOM   4781  O   PRO B 390     -10.220  13.644 -11.722  1.00 82.35      B    O  
ATOM   4782  CB  PRO B 390     -12.695  14.508 -10.252  1.00 85.58      B    C  
ATOM   4783  CG  PRO B 390     -12.903  14.624  -8.741  1.00 85.99      B    C  
ATOM   4784  CD  PRO B 390     -11.759  13.792  -8.170  1.00 89.51      B    C  
ATOM   4785  N   GLY B 391     -11.574  12.076 -12.582  1.00 87.27      B    N  
ATOM   4786  CA  GLY B 391     -10.810  11.844 -13.816  1.00 86.26      B    C  
ATOM   4787  C   GLY B 391      -9.479  11.099 -13.647  1.00 87.74      B    C  
ATOM   4788  O   GLY B 391      -8.780  10.898 -14.628  1.00 81.92      B    O  
ATOM   4789  N   GLU B 392      -9.106  10.661 -12.436  1.00 88.25      B    N  
ATOM   4790  CA  GLU B 392      -7.799  10.044 -12.167  1.00 87.70      B    C  
ATOM   4791  C   GLU B 392      -7.513   8.813 -13.036  1.00 88.67      B    C  
ATOM   4792  O   GLU B 392      -6.408   8.668 -13.560  1.00 86.23      B    O  
ATOM   4793  CB  GLU B 392      -7.748   9.650 -10.684  1.00 85.32      B    C  
ATOM   4794  CG  GLU B 392      -6.407   9.040 -10.259  1.00 81.35      B    C  
ATOM   4795  CD  GLU B 392      -6.386   8.600  -8.787  1.00 82.43      B    C  
ATOM   4796  OE1 GLU B 392      -5.410   7.945  -8.370  1.00 76.26      B    O  
ATOM   4797  OE2 GLU B 392      -7.314   8.916  -8.017  1.00 78.80      B    O1-
ATOM   4798  N   PHE B 393      -8.489   7.921 -13.193  1.00 89.20      B    N  
ATOM   4799  CA  PHE B 393      -8.297   6.692 -13.948  1.00 88.70      B    C  
ATOM   4800  C   PHE B 393      -8.419   6.928 -15.455  1.00 88.17      B    C  
ATOM   4801  O   PHE B 393      -7.694   6.319 -16.229  1.00 83.27      B    O  
ATOM   4802  CB  PHE B 393      -9.308   5.640 -13.489  1.00 87.44      B    C  
ATOM   4803  CG  PHE B 393      -9.126   5.067 -12.086  1.00 89.48      B    C  
ATOM   4804  CD1 PHE B 393      -8.062   5.443 -11.251  1.00 85.80      B    C  
ATOM   4805  CD2 PHE B 393     -10.052   4.117 -11.632  1.00 85.45      B    C  
ATOM   4806  CE1 PHE B 393      -7.914   4.868  -9.974  1.00 83.96      B    C  
ATOM   4807  CE2 PHE B 393      -9.909   3.540 -10.362  1.00 84.21      B    C  
ATOM   4808  CZ  PHE B 393      -8.846   3.915  -9.530  1.00 84.99      B    C  
ATOM   4809  N   GLU B 394      -9.309   7.818 -15.849  1.00 88.34      B    N  
ATOM   4810  CA  GLU B 394      -9.555   8.135 -17.249  1.00 86.58      B    C  
ATOM   4811  C   GLU B 394      -8.334   8.817 -17.886  1.00 86.72      B    C  
ATOM   4812  O   GLU B 394      -7.889   8.407 -18.953  1.00 83.29      B    O  
ATOM   4813  CB  GLU B 394     -10.824   8.991 -17.320  1.00 84.62      B    C  
ATOM   4814  CG  GLU B 394     -11.416   9.072 -18.729  1.00 74.36      B    C  
ATOM   4815  CD  GLU B 394     -12.802   9.756 -18.758  1.00 66.51      B    C  
ATOM   4816  OE1 GLU B 394     -13.482   9.631 -19.791  1.00 57.95      B    O  
ATOM   4817  OE2 GLU B 394     -13.187  10.368 -17.741  1.00 57.99      B    O1-
ATOM   4818  N   ASP B 395      -7.710   9.756 -17.179  1.00 87.46      B    N  
ATOM   4819  CA  ASP B 395      -6.498  10.437 -17.643  1.00 86.04      B    C  
ATOM   4820  C   ASP B 395      -5.244   9.529 -17.627  1.00 85.79      B    C  
ATOM   4821  O   ASP B 395      -4.232   9.865 -18.244  1.00 80.66      B    O  
ATOM   4822  CB  ASP B 395      -6.225  11.670 -16.779  1.00 84.69      B    C  
ATOM   4823  CG  ASP B 395      -7.255  12.797 -16.842  1.00 81.28      B    C  
ATOM   4824  OD1 ASP B 395      -8.129  12.803 -17.722  1.00 75.36      B    O  
ATOM   4825  OD2 ASP B 395      -7.133  13.698 -15.977  1.00 76.30      B    O1-
ATOM   4826  N   ALA B 396      -5.302   8.395 -16.919  1.00 87.04      B    N  
ATOM   4827  CA  ALA B 396      -4.262   7.363 -16.921  1.00 85.33      B    C  
ATOM   4828  C   ALA B 396      -4.579   6.175 -17.863  1.00 85.33      B    C  
ATOM   4829  O   ALA B 396      -3.953   5.123 -17.755  1.00 80.48      B    O  
ATOM   4830  CB  ALA B 396      -3.996   6.920 -15.475  1.00 83.47      B    C  
ATOM   4831  N   ASP B 397      -5.556   6.339 -18.766  1.00 84.40      B    N  
ATOM   4832  CA  ASP B 397      -5.957   5.363 -19.788  1.00 83.47      B    C  
ATOM   4833  C   ASP B 397      -6.345   3.972 -19.249  1.00 84.24      B    C  
ATOM   4834  O   ASP B 397      -6.109   2.931 -19.876  1.00 79.15      B    O  
ATOM   4835  CB  ASP B 397      -4.934   5.322 -20.940  1.00 80.39      B    C  
ATOM   4836  CG  ASP B 397      -5.266   6.204 -22.137  1.00 72.64      B    C  
ATOM   4837  OD1 ASP B 397      -6.454   6.549 -22.317  1.00 65.16      B    O  
ATOM   4838  OD2 ASP B 397      -4.329   6.457 -22.925  1.00 65.27      B    O1-
ATOM   4839  N   PHE B 398      -6.992   3.914 -18.067  1.00 87.00      B    N  
ATOM   4840  CA  PHE B 398      -7.555   2.671 -17.547  1.00 86.92      B    C  
ATOM   4841  C   PHE B 398      -8.851   2.893 -16.753  1.00 87.38      B    C  
ATOM   4842  O   PHE B 398      -9.175   3.992 -16.328  1.00 84.01      B    O  
ATOM   4843  CB  PHE B 398      -6.510   1.899 -16.730  1.00 84.97      B    C  
ATOM   4844  CG  PHE B 398      -6.273   2.399 -15.325  1.00 87.07      B    C  
ATOM   4845  CD1 PHE B 398      -5.468   3.535 -15.097  1.00 84.42      B    C  
ATOM   4846  CD2 PHE B 398      -6.848   1.731 -14.230  1.00 84.78      B    C  
ATOM   4847  CE1 PHE B 398      -5.249   3.994 -13.794  1.00 82.86      B    C  
ATOM   4848  CE2 PHE B 398      -6.625   2.189 -12.929  1.00 83.96      B    C  
ATOM   4849  CZ  PHE B 398      -5.834   3.324 -12.705  1.00 83.90      B    C  
ATOM   4850  N   ALA B 399      -9.601   1.807 -16.553  1.00 87.59      B    N  
ATOM   4851  CA  ALA B 399     -10.794   1.776 -15.722  1.00 87.72      B    C  
ATOM   4852  C   ALA B 399     -10.645   0.752 -14.592  1.00 89.12      B    C  
ATOM   4853  O   ALA B 399      -9.834  -0.171 -14.668  1.00 86.46      B    O  
ATOM   4854  CB  ALA B 399     -12.009   1.499 -16.614  1.00 85.36      B    C  
ATOM   4855  N   MET B 400     -11.484   0.863 -13.559  1.00 89.38      B    N  
ATOM   4856  CA  MET B 400     -11.456  -0.045 -12.407  1.00 89.50      B    C  
ATOM   4857  C   MET B 400     -11.556  -1.529 -12.803  1.00 90.22      B    C  
ATOM   4858  O   MET B 400     -10.909  -2.377 -12.200  1.00 88.62      B    O  
ATOM   4859  CB  MET B 400     -12.617   0.334 -11.466  1.00 88.70      B    C  
ATOM   4860  CG  MET B 400     -12.525  -0.375 -10.114  1.00 84.40      B    C  
ATOM   4861  SD  MET B 400     -11.177   0.186  -9.044  1.00 81.03      B    S  
ATOM   4862  CE  MET B 400     -11.927   1.708  -8.397  1.00 70.38      B    C  
ATOM   4863  N   PHE B 401     -12.319  -1.857 -13.842  1.00 88.46      B    N  
ATOM   4864  CA  PHE B 401     -12.430  -3.233 -14.339  1.00 87.87      B    C  
ATOM   4865  C   PHE B 401     -11.114  -3.760 -14.938  1.00 88.62      B    C  
ATOM   4866  O   PHE B 401     -10.815  -4.949 -14.830  1.00 87.03      B    O  
ATOM   4867  CB  PHE B 401     -13.552  -3.313 -15.375  1.00 86.67      B    C  
ATOM   4868  CG  PHE B 401     -13.765  -4.717 -15.885  1.00 87.75      B    C  
ATOM   4869  CD1 PHE B 401     -13.315  -5.082 -17.165  1.00 84.44      B    C  
ATOM   4870  CD2 PHE B 401     -14.346  -5.685 -15.053  1.00 84.92      B    C  
ATOM   4871  CE1 PHE B 401     -13.441  -6.405 -17.603  1.00 83.00      B    C  
ATOM   4872  CE2 PHE B 401     -14.477  -7.011 -15.479  1.00 83.28      B    C  
ATOM   4873  CZ  PHE B 401     -14.016  -7.379 -16.756  1.00 83.61      B    C  
ATOM   4874  N   GLN B 402     -10.315  -2.892 -15.537  1.00 88.07      B    N  
ATOM   4875  CA  GLN B 402      -9.016  -3.265 -16.104  1.00 86.93      B    C  
ATOM   4876  C   GLN B 402      -7.995  -3.501 -14.984  1.00 87.34      B    C  
ATOM   4877  O   GLN B 402      -7.264  -4.490 -15.023  1.00 85.62      B    O  
ATOM   4878  CB  GLN B 402      -8.553  -2.179 -17.073  1.00 85.73      B    C  
ATOM   4879  CG  GLN B 402      -9.440  -2.088 -18.321  1.00 83.27      B    C  
ATOM   4880  CD  GLN B 402      -9.108  -0.862 -19.161  1.00 81.11      B    C  
ATOM   4881  NE2 GLN B 402      -8.973  -1.003 -20.459  1.00 70.92      B    N  
ATOM   4882  OE1 GLN B 402      -8.980   0.238 -18.667  1.00 73.82      B    O  
ATOM   4883  N   ALA B 403      -8.029  -2.685 -13.921  1.00 89.10      B    N  
ATOM   4884  CA  ALA B 403      -7.270  -2.921 -12.701  1.00 88.92      B    C  
ATOM   4885  C   ALA B 403      -7.621  -4.284 -12.075  1.00 89.83      B    C  
ATOM   4886  O   ALA B 403      -6.731  -5.091 -11.814  1.00 88.34      B    O  
ATOM   4887  CB  ALA B 403      -7.532  -1.762 -11.723  1.00 88.45      B    C  
ATOM   4888  N   TYR B 404      -8.912  -4.594 -11.937  1.00 89.16      B    N  
ATOM   4889  CA  TYR B 404      -9.385  -5.912 -11.486  1.00 88.90      B    C  
ATOM   4890  C   TYR B 404      -8.858  -7.048 -12.369  1.00 89.23      B    C  
ATOM   4891  O   TYR B 404      -8.363  -8.049 -11.854  1.00 88.02      B    O  
ATOM   4892  CB  TYR B 404     -10.916  -5.918 -11.459  1.00 88.23      B    C  
ATOM   4893  CG  TYR B 404     -11.516  -7.310 -11.364  1.00 89.51      B    C  
ATOM   4894  CD1 TYR B 404     -11.949  -7.980 -12.524  1.00 87.07      B    C  
ATOM   4895  CD2 TYR B 404     -11.598  -7.964 -10.119  1.00 87.37      B    C  
ATOM   4896  CE1 TYR B 404     -12.469  -9.282 -12.441  1.00 86.37      B    C  
ATOM   4897  CE2 TYR B 404     -12.115  -9.262 -10.026  1.00 86.25      B    C  
ATOM   4898  CZ  TYR B 404     -12.551  -9.921 -11.187  1.00 87.39      B    C  
ATOM   4899  OH  TYR B 404     -13.059 -11.191 -11.099  1.00 85.62      B    O  
ATOM   4900  N   SER B 405      -8.923  -6.897 -13.684  1.00 88.27      B    N  
ATOM   4901  CA  SER B 405      -8.483  -7.931 -14.626  1.00 86.66      B    C  
ATOM   4902  C   SER B 405      -6.995  -8.252 -14.479  1.00 86.09      B    C  
ATOM   4903  O   SER B 405      -6.606  -9.412 -14.587  1.00 83.04      B    O  
ATOM   4904  CB  SER B 405      -8.784  -7.512 -16.064  1.00 85.56      B    C  
ATOM   4905  OG  SER B 405     -10.169  -7.285 -16.238  1.00 74.07      B    O  
ATOM   4906  N   GLN B 406      -6.178  -7.259 -14.160  1.00 86.33      B    N  
ATOM   4907  CA  GLN B 406      -4.737  -7.438 -13.969  1.00 85.49      B    C  
ATOM   4908  C   GLN B 406      -4.395  -8.112 -12.629  1.00 85.67      B    C  
ATOM   4909  O   GLN B 406      -3.468  -8.920 -12.565  1.00 83.69      B    O  
ATOM   4910  CB  GLN B 406      -4.054  -6.075 -14.118  1.00 83.99      B    C  
ATOM   4911  CG  GLN B 406      -2.533  -6.222 -14.233  1.00 79.18      B    C  
ATOM   4912  CD  GLN B 406      -1.823  -4.902 -14.532  1.00 78.03      B    C  
ATOM   4913  NE2 GLN B 406      -0.511  -4.889 -14.483  1.00 70.44      B    N  
ATOM   4914  OE1 GLN B 406      -2.407  -3.873 -14.806  1.00 72.52      B    O  
ATOM   4915  N   ILE B 407      -5.146  -7.833 -11.564  1.00 87.79      B    N  
ATOM   4916  CA  ILE B 407      -4.866  -8.363 -10.212  1.00 87.67      B    C  
ATOM   4917  C   ILE B 407      -5.549  -9.695  -9.906  1.00 87.34      B    C  
ATOM   4918  O   ILE B 407      -5.182 -10.362  -8.934  1.00 85.39      B    O  
ATOM   4919  CB  ILE B 407      -5.187  -7.325  -9.121  1.00 87.08      B    C  
ATOM   4920  CG1 ILE B 407      -6.705  -7.040  -9.062  1.00 81.56      B    C  
ATOM   4921  CG2 ILE B 407      -4.340  -6.059  -9.323  1.00 78.07      B    C  
ATOM   4922  CD1 ILE B 407      -7.135  -6.142  -7.917  1.00 75.89      B    C  
ATOM   4923  N   VAL B 408      -6.535 -10.108 -10.692  1.00 86.32      B    N  
ATOM   4924  CA  VAL B 408      -7.345 -11.299 -10.424  1.00 84.80      B    C  
ATOM   4925  C   VAL B 408      -6.537 -12.601 -10.220  1.00 83.83      B    C  
ATOM   4926  O   VAL B 408      -6.940 -13.389  -9.371  1.00 81.24      B    O  
ATOM   4927  CB  VAL B 408      -8.481 -11.446 -11.473  1.00 84.09      B    C  
ATOM   4928  CG1 VAL B 408      -8.204 -12.471 -12.568  1.00 77.84      B    C  
ATOM   4929  CG2 VAL B 408      -9.794 -11.821 -10.791  1.00 78.13      B    C  
ATOM   4930  N   PRO B 409      -5.393 -12.837 -10.893  1.00 83.28      B    N  
ATOM   4931  CA  PRO B 409      -4.568 -14.023 -10.626  1.00 80.83      B    C  
ATOM   4932  C   PRO B 409      -4.040 -14.075  -9.191  1.00 80.32      B    C  
ATOM   4933  O   PRO B 409      -4.124 -15.115  -8.534  1.00 76.88      B    O  
ATOM   4934  CB  PRO B 409      -3.429 -13.971 -11.650  1.00 79.09      B    C  
ATOM   4935  CG  PRO B 409      -4.007 -13.142 -12.792  1.00 76.84      B    C  
ATOM   4936  CD  PRO B 409      -4.862 -12.130 -12.046  1.00 79.29      B    C  
ATOM   4937  N   TYR B 410      -3.553 -12.946  -8.665  1.00 82.19      B    N  
ATOM   4938  CA  TYR B 410      -3.059 -12.824  -7.290  1.00 80.43      B    C
[truncated: 205,111 more chars]
