# Supplementary material for: Tad pili with adaptable tips mediate contact-dependent killing during bacterial predation
Source: Nat Commun. 2025 May 13;16:4425. doi: 10.1038/s41467-025-58967-0 (PMC12075869; doi:10.1038/s41467-025-58967-0)
Supplement: Supplementary file 6 — Supplementary Data 5 [file 41467_2025_58967_MOESM6_ESM.zip › Supplementary Data 5/Tip4_KilK_27xKilP.pdb]

ATOM      1  N   GLN A   1       9.219   2.979   5.615  1.00 53.56      A    N  
ATOM      2  CA  GLN A   1       8.088   3.550   4.870  1.00 57.93      A    C  
ATOM      3  C   GLN A   1       7.104   2.478   4.422  1.00 61.69      A    C  
ATOM      4  O   GLN A   1       5.895   2.570   4.670  1.00 59.81      A    O  
ATOM      5  CB  GLN A   1       8.597   4.329   3.656  1.00 54.85      A    C  
ATOM      6  CG  GLN A   1       7.494   4.992   2.862  1.00 52.19      A    C  
ATOM      7  CD  GLN A   1       7.617   4.747   1.380  1.00 47.03      A    C  
ATOM      8  NE2 GLN A   1       6.588   5.095   0.636  1.00 38.56      A    N  
ATOM      9  OE1 GLN A   1       8.634   4.233   0.916  1.00 43.50      A    O  
ATOM     10  N   ALA A   2       7.589   1.431   3.759  1.00 66.97      A    N  
ATOM     11  CA  ALA A   2       6.721   0.358   3.311  1.00 69.29      A    C  
ATOM     12  C   ALA A   2       6.036  -0.328   4.482  1.00 71.80      A    C  
ATOM     13  O   ALA A   2       4.875  -0.737   4.383  1.00 69.91      A    O  
ATOM     14  CB  ALA A   2       7.523  -0.653   2.491  1.00 66.33      A    C  
ATOM     15  N   ALA A   3       6.731  -0.454   5.603  1.00 69.70      A    N  
ATOM     16  CA  ALA A   3       6.132  -1.054   6.784  1.00 70.52      A    C  
ATOM     17  C   ALA A   3       5.020  -0.178   7.346  1.00 72.86      A    C  
ATOM     18  O   ALA A   3       3.977  -0.683   7.773  1.00 71.67      A    O  
ATOM     19  CB  ALA A   3       7.201  -1.310   7.844  1.00 67.94      A    C  
ATOM     20  N   VAL A   4       5.211   1.143   7.345  1.00 71.26      A    N  
ATOM     21  CA  VAL A   4       4.186   2.054   7.835  1.00 71.58      A    C  
ATOM     22  C   VAL A   4       2.942   1.968   6.953  1.00 73.76      A    C  
ATOM     23  O   VAL A   4       1.812   1.853   7.443  1.00 72.67      A    O  
ATOM     24  CB  VAL A   4       4.726   3.498   7.896  1.00 70.26      A    C  
ATOM     25  CG1 VAL A   4       3.624   4.464   8.289  1.00 62.77      A    C  
ATOM     26  CG2 VAL A   4       5.883   3.590   8.877  1.00 64.30      A    C  
ATOM     27  N   GLU A   5       3.125   2.019   5.635  1.00 76.89      A    N  
ATOM     28  CA  GLU A   5       1.991   1.960   4.724  1.00 75.47      A    C  
ATOM     29  C   GLU A   5       1.274   0.616   4.824  1.00 76.79      A    C  
ATOM     30  O   GLU A   5       0.039   0.559   4.828  1.00 75.85      A    O  
ATOM     31  CB  GLU A   5       2.459   2.207   3.291  1.00 72.63      A    C  
ATOM     32  CG  GLU A   5       3.027   3.593   3.063  1.00 70.71      A    C  
ATOM     33  CD  GLU A   5       3.471   3.798   1.626  1.00 66.21      A    C  
ATOM     34  OE1 GLU A   5       3.324   2.863   0.818  1.00 57.19      A    O  
ATOM     35  OE2 GLU A   5       3.969   4.890   1.308  1.00 59.58      A    O1-
ATOM     36  N   ALA A   6       2.030  -0.482   4.909  1.00 79.68      A    N  
ATOM     37  CA  ALA A   6       1.415  -1.796   5.015  1.00 79.64      A    C  
ATOM     38  C   ALA A   6       0.627  -1.938   6.310  1.00 80.84      A    C  
ATOM     39  O   ALA A   6      -0.454  -2.534   6.325  1.00 79.11      A    O  
ATOM     40  CB  ALA A   6       2.486  -2.882   4.925  1.00 78.08      A    C  
ATOM     41  N   ALA A   7       1.146  -1.382   7.410  1.00 75.94      A    N  
ATOM     42  CA  ALA A   7       0.445  -1.463   8.681  1.00 74.29      A    C  
ATOM     43  C   ALA A   7      -0.911  -0.778   8.615  1.00 75.91      A    C  
ATOM     44  O   ALA A   7      -1.858  -1.209   9.279  1.00 75.08      A    O  
ATOM     45  CB  ALA A   7       1.296  -0.844   9.790  1.00 72.97      A    C  
ATOM     46  N   MET A   8      -1.040   0.282   7.822  1.00 77.24      A    N  
ATOM     47  CA  MET A   8      -2.302   0.995   7.697  1.00 77.79      A    C  
ATOM     48  C   MET A   8      -3.227   0.372   6.654  1.00 79.47      A    C  
ATOM     49  O   MET A   8      -4.450   0.370   6.833  1.00 78.53      A    O  
ATOM     50  CB  MET A   8      -2.037   2.464   7.347  1.00 75.96      A    C  
ATOM     51  CG  MET A   8      -1.254   3.228   8.395  1.00 70.02      A    C  
ATOM     52  SD  MET A   8      -1.170   5.004   8.072  1.00 65.17      A    S  
ATOM     53  CE  MET A   8      -0.290   5.016   6.510  1.00 56.87      A    C  
ATOM     54  N   ILE A   9      -2.675  -0.157   5.568  1.00 81.72      A    N  
ATOM     55  CA  ILE A   9      -3.470  -0.542   4.408  1.00 82.97      A    C  
ATOM     56  C   ILE A   9      -3.861  -2.019   4.424  1.00 83.91      A    C  
ATOM     57  O   ILE A   9      -4.973  -2.370   4.016  1.00 82.58      A    O  
ATOM     58  CB  ILE A   9      -2.713  -0.195   3.112  1.00 81.24      A    C  
ATOM     59  CG1 ILE A   9      -2.525   1.321   2.985  1.00 74.50      A    C  
ATOM     60  CG2 ILE A   9      -3.434  -0.757   1.896  1.00 73.43      A    C  
ATOM     61  CD1 ILE A   9      -3.812   2.105   2.926  1.00 66.36      A    C  
ATOM     62  N   MET A  10      -2.972  -2.903   4.879  1.00 82.98      A    N  
ATOM     63  CA  MET A  10      -3.210  -4.333   4.737  1.00 82.96      A    C  
ATOM     64  C   MET A  10      -4.482  -4.824   5.442  1.00 84.70      A    C  
ATOM     65  O   MET A  10      -5.193  -5.652   4.868  1.00 83.75      A    O  
ATOM     66  CB  MET A  10      -1.995  -5.122   5.224  1.00 80.66      A    C  
ATOM     67  CG  MET A  10      -0.832  -5.105   4.241  1.00 75.93      A    C  
ATOM     68  SD  MET A  10      -1.249  -5.687   2.594  1.00 70.81      A    S  
ATOM     69  CE  MET A  10      -1.670  -7.383   2.940  1.00 60.13      A    C  
ATOM     70  N   PRO A  11      -4.817  -4.368   6.661  1.00 84.47      A    N  
ATOM     71  CA  PRO A  11      -6.095  -4.813   7.243  1.00 84.33      A    C  
ATOM     72  C   PRO A  11      -7.294  -4.464   6.373  1.00 85.57      A    C  
ATOM     73  O   PRO A  11      -8.204  -5.280   6.203  1.00 83.91      A    O  
ATOM     74  CB  PRO A  11      -6.137  -4.084   8.593  1.00 82.51      A    C  
ATOM     75  CG  PRO A  11      -4.714  -3.839   8.927  1.00 81.37      A    C  
ATOM     76  CD  PRO A  11      -4.038  -3.572   7.622  1.00 83.94      A    C  
ATOM     77  N   LEU A  12      -7.309  -3.261   5.801  1.00 86.46      A    N  
ATOM     78  CA  LEU A  12      -8.402  -2.867   4.924  1.00 86.32      A    C  
ATOM     79  C   LEU A  12      -8.396  -3.674   3.630  1.00 87.15      A    C  
ATOM     80  O   LEU A  12      -9.456  -4.063   3.131  1.00 86.30      A    O  
ATOM     81  CB  LEU A  12      -8.309  -1.369   4.629  1.00 85.29      A    C  
ATOM     82  CG  LEU A  12      -9.411  -0.761   3.763  1.00 80.78      A    C  
ATOM     83  CD1 LEU A  12     -10.765  -0.952   4.411  1.00 73.40      A    C  
ATOM     84  CD2 LEU A  12      -9.134   0.719   3.535  1.00 74.67      A    C  
ATOM     85  N   ALA A  13      -7.211  -3.940   3.071  1.00 87.25      A    N  
ATOM     86  CA  ALA A  13      -7.125  -4.727   1.851  1.00 87.19      A    C  
ATOM     87  C   ALA A  13      -7.593  -6.161   2.081  1.00 87.87      A    C  
ATOM     88  O   ALA A  13      -8.293  -6.735   1.239  1.00 86.25      A    O  
ATOM     89  CB  ALA A  13      -5.691  -4.708   1.323  1.00 85.92      A    C  
ATOM     90  N   VAL A  14      -7.226  -6.754   3.217  1.00 87.52      A    N  
ATOM     91  CA  VAL A  14      -7.672  -8.103   3.534  1.00 86.91      A    C  
ATOM     92  C   VAL A  14      -9.187  -8.132   3.702  1.00 87.27      A    C  
ATOM     93  O   VAL A  14      -9.860  -9.070   3.257  1.00 86.14      A    O  
ATOM     94  CB  VAL A  14      -6.954  -8.624   4.794  1.00 86.13      A    C  
ATOM     95  CG1 VAL A  14      -7.581  -9.921   5.283  1.00 76.18      A    C  
ATOM     96  CG2 VAL A  14      -5.479  -8.838   4.504  1.00 76.92      A    C  
ATOM     97  N   PHE A  15      -9.759  -7.107   4.332  1.00 90.19      A    N  
ATOM     98  CA  PHE A  15     -11.208  -7.058   4.471  1.00 90.22      A    C  
ATOM     99  C   PHE A  15     -11.893  -6.899   3.118  1.00 90.58      A    C  
ATOM    100  O   PHE A  15     -12.962  -7.477   2.895  1.00 89.54      A    O  
ATOM    101  CB  PHE A  15     -11.629  -5.920   5.400  1.00 90.17      A    C  
ATOM    102  CG  PHE A  15     -13.114  -5.681   5.387  1.00 90.25      A    C  
ATOM    103  CD1 PHE A  15     -13.979  -6.596   5.962  1.00 82.61      A    C  
ATOM    104  CD2 PHE A  15     -13.645  -4.560   4.777  1.00 82.69      A    C  
ATOM    105  CE1 PHE A  15     -15.343  -6.393   5.938  1.00 81.91      A    C  
ATOM    106  CE2 PHE A  15     -15.010  -4.348   4.750  1.00 81.95      A    C  
ATOM    107  CZ  PHE A  15     -15.861  -5.265   5.331  1.00 87.62      A    C  
ATOM    108  N   MET A  16     -11.315  -6.107   2.209  1.00 90.03      A    N  
ATOM    109  CA  MET A  16     -11.933  -5.923   0.903  1.00 89.79      A    C  
ATOM    110  C   MET A  16     -12.016  -7.245   0.143  1.00 90.21      A    C  
ATOM    111  O   MET A  16     -13.038  -7.548  -0.479  1.00 89.23      A    O  
ATOM    112  CB  MET A  16     -11.154  -4.888   0.091  1.00 89.05      A    C  
ATOM    113  CG  MET A  16     -11.394  -3.456   0.543  1.00 83.05      A    C  
ATOM    114  SD  MET A  16     -13.093  -2.913   0.323  1.00 79.19      A    S  
ATOM    115  CE  MET A  16     -13.193  -2.784  -1.457  1.00 67.86      A    C  
ATOM    116  N   THR A  17     -10.964  -8.055   0.207  1.00 89.86      A    N  
ATOM    117  CA  THR A  17     -10.977  -9.331  -0.499  1.00 89.50      A    C  
ATOM    118  C   THR A  17     -11.920 -10.325   0.169  1.00 89.90      A    C  
ATOM    119  O   THR A  17     -12.793 -10.911  -0.481  1.00 87.96      A    O  
ATOM    120  CB  THR A  17      -9.560  -9.909  -0.579  1.00 88.18      A    C  
ATOM    121  CG2 THR A  17      -8.658  -8.986  -1.381  1.00 72.67      A    C  
ATOM    122  OG1 THR A  17      -9.021 -10.077   0.737  1.00 72.97      A    O  
ATOM    123  N   LEU A  18     -11.767 -10.529   1.477  1.00 90.62      A    N  
ATOM    124  CA  LEU A  18     -12.621 -11.478   2.175  1.00 90.19      A    C  
ATOM    125  C   LEU A  18     -14.047 -10.959   2.334  1.00 90.51      A    C  
ATOM    126  O   LEU A  18     -15.000 -11.747   2.340  1.00 89.21      A    O  
ATOM    127  CB  LEU A  18     -12.027 -11.812   3.546  1.00 89.02      A    C  
ATOM    128  CG  LEU A  18     -10.657 -12.506   3.541  1.00 86.22      A    C  
ATOM    129  CD1 LEU A  18     -10.182 -12.748   4.963  1.00 78.72      A    C  
ATOM    130  CD2 LEU A  18     -10.713 -13.808   2.763  1.00 78.62      A    C  
ATOM    131  N   GLY A  19     -14.216  -9.643   2.480  1.00 91.52      A    N  
ATOM    132  CA  GLY A  19     -15.543  -9.074   2.623  1.00 91.23      A    C  
ATOM    133  C   GLY A  19     -16.380  -9.222   1.370  1.00 92.01      A    C  
ATOM    134  O   GLY A  19     -17.583  -9.479   1.449  1.00 90.54      A    O  
ATOM    135  N   ILE A  20     -15.764  -9.061   0.193  1.00 92.34      A    N  
ATOM    136  CA  ILE A  20     -16.487  -9.264  -1.057  1.00 92.23      A    C  
ATOM    137  C   ILE A  20     -16.905 -10.724  -1.194  1.00 92.17      A    C  
ATOM    138  O   ILE A  20     -18.021 -11.026  -1.638  1.00 90.74      A    O  
ATOM    139  CB  ILE A  20     -15.630  -8.800  -2.254  1.00 91.80      A    C  
ATOM    140  CG1 ILE A  20     -15.544  -7.269  -2.267  1.00 86.64      A    C  
ATOM    141  CG2 ILE A  20     -16.206  -9.314  -3.569  1.00 85.40      A    C  
ATOM    142  CD1 ILE A  20     -14.538  -6.714  -3.250  1.00 78.91      A    C  
ATOM    143  N   ILE A  21     -16.033 -11.653  -0.800  1.00 92.87      A    N  
ATOM    144  CA  ILE A  21     -16.381 -13.069  -0.845  1.00 92.16      A    C  
ATOM    145  C   ILE A  21     -17.543 -13.360   0.099  1.00 92.08      A    C  
ATOM    146  O   ILE A  21     -18.513 -14.035  -0.270  1.00 90.78      A    O  
ATOM    147  CB  ILE A  21     -15.149 -13.933  -0.514  1.00 91.30      A    C  
ATOM    148  CG1 ILE A  21     -14.105 -13.812  -1.629  1.00 86.11      A    C  
ATOM    149  CG2 ILE A  21     -15.550 -15.391  -0.313  1.00 84.44      A    C  
ATOM    150  CD1 ILE A  21     -12.769 -14.432  -1.294  1.00 76.31      A    C  
ATOM    151  N   GLN A  22     -17.469 -12.847   1.322  1.00 93.16      A    N  
ATOM    152  CA  GLN A  22     -18.548 -13.067   2.279  1.00 92.71      A    C  
ATOM    153  C   GLN A  22     -19.841 -12.403   1.816  1.00 92.74      A    C  
ATOM    154  O   GLN A  22     -20.932 -12.969   1.967  1.00 91.81      A    O  
ATOM    155  CB  GLN A  22     -18.145 -12.540   3.661  1.00 92.37      A    C  
ATOM    156  CG  GLN A  22     -19.208 -12.697   4.738  1.00 89.49      A    C  
ATOM    157  CD  GLN A  22     -19.524 -14.146   5.043  1.00 87.71      A    C  
ATOM    158  NE2 GLN A  22     -20.499 -14.698   4.341  1.00 75.98      A    N  
ATOM    159  OE1 GLN A  22     -18.899 -14.764   5.895  1.00 79.32      A    O  
ATOM    160  N   LEU A  23     -19.746 -11.201   1.251  1.00 92.78      A    N  
ATOM    161  CA  LEU A  23     -20.939 -10.513   0.779  1.00 92.33      A    C  
ATOM    162  C   LEU A  23     -21.586 -11.266  -0.376  1.00 92.66      A    C  
ATOM    163  O   LEU A  23     -22.815 -11.388  -0.433  1.00 91.72      A    O  
ATOM    164  CB  LEU A  23     -20.590  -9.086   0.352  1.00 91.77      A    C  
ATOM    165  CG  LEU A  23     -21.767  -8.226  -0.117  1.00 88.62      A    C  
ATOM    166  CD1 LEU A  23     -22.750  -7.994   1.015  1.00 81.02      A    C  
ATOM    167  CD2 LEU A  23     -21.266  -6.900  -0.666  1.00 81.10      A    C  
ATOM    168  N   THR A  24     -20.785 -11.787  -1.306  1.00 94.04      A    N  
ATOM    169  CA  THR A  24     -21.351 -12.575  -2.392  1.00 93.63      A    C  
ATOM    170  C   THR A  24     -21.991 -13.855  -1.871  1.00 93.57      A    C  
ATOM    171  O   THR A  24     -23.029 -14.287  -2.383  1.00 91.62      A    O  
ATOM    172  CB  THR A  24     -20.279 -12.905  -3.436  1.00 92.85      A    C  
ATOM    173  CG2 THR A  24     -19.850 -11.645  -4.173  1.00 79.05      A    C  
ATOM    174  OG1 THR A  24     -19.138 -13.500  -2.806  1.00 77.70      A    O  
ATOM    175  N   MET A  25     -21.411 -14.478  -0.843  1.00 93.15      A    N  
ATOM    176  CA  MET A  25     -22.055 -15.627  -0.215  1.00 92.51      A    C  
ATOM    177  C   MET A  25     -23.406 -15.239   0.379  1.00 92.63      A    C  
ATOM    178  O   MET A  25     -24.386 -15.983   0.267  1.00 91.22      A    O  
ATOM    179  CB  MET A  25     -21.148 -16.218   0.862  1.00 91.52      A    C  
ATOM    180  CG  MET A  25     -19.886 -16.876   0.326  1.00 87.12      A    C  
ATOM    181  SD  MET A  25     -18.745 -17.361   1.631  1.00 83.87      A    S  
ATOM    182  CE  MET A  25     -19.681 -18.661   2.430  1.00 73.55      A    C  
ATOM    183  N   MET A  26     -23.480 -14.074   1.018  1.00 92.95      A    N  
ATOM    184  CA  MET A  26     -24.748 -13.572   1.530  1.00 92.78      A    C  
ATOM    185  C   MET A  26     -25.737 -13.315   0.401  1.00 93.03      A    C  
ATOM    186  O   MET A  26     -26.934 -13.586   0.534  1.00 91.36      A    O  
ATOM    187  CB  MET A  26     -24.518 -12.293   2.334  1.00 91.23      A    C  
ATOM    188  CG  MET A  26     -23.748 -12.494   3.628  1.00 83.60      A    C  
ATOM    189  SD  MET A  26     -23.103 -10.948   4.299  1.00 81.43      A    S  
ATOM    190  CE  MET A  26     -24.599  -9.968   4.389  1.00 70.80      A    C  
ATOM    191  N   GLN A  27     -25.245 -12.789  -0.720  1.00 93.96      A    N  
ATOM    192  CA  GLN A  27     -26.106 -12.550  -1.869  1.00 93.81      A    C  
ATOM    193  C   GLN A  27     -26.639 -13.860  -2.440  1.00 93.98      A    C  
ATOM    194  O   GLN A  27     -27.813 -13.952  -2.818  1.00 92.44      A    O  
ATOM    195  CB  GLN A  27     -25.340 -11.756  -2.926  1.00 93.21      A    C  
ATOM    196  CG  GLN A  27     -25.043 -10.324  -2.505  1.00 91.11      A    C  
ATOM    197  CD  GLN A  27     -24.004  -9.656  -3.382  1.00 90.78      A    C  
ATOM    198  NE2 GLN A  27     -23.871  -8.345  -3.241  1.00 80.29      A    N  
ATOM    199  OE1 GLN A  27     -23.328 -10.311  -4.174  1.00 82.00      A    O  
ATOM    200  N   HIS A  28     -25.785 -14.885  -2.513  1.00 94.93      A    N  
ATOM    201  CA  HIS A  28     -26.254 -16.204  -2.938  1.00 94.27      A    C  
ATOM    202  C   HIS A  28     -27.313 -16.746  -1.981  1.00 94.19      A    C  
ATOM    203  O   HIS A  28     -28.327 -17.315  -2.410  1.00 92.40      A    O  
ATOM    204  CB  HIS A  28     -25.076 -17.175  -3.032  1.00 93.67      A    C  
ATOM    205  CG  HIS A  28     -23.990 -16.718  -3.945  1.00 93.98      A    C  
ATOM    206  CD2 HIS A  28     -24.011 -15.881  -5.009  1.00 85.94      A    C  
ATOM    207  ND1 HIS A  28     -22.677 -17.113  -3.803  1.00 84.62      A    N  
ATOM    208  CE1 HIS A  28     -21.944 -16.544  -4.741  1.00 87.52      A    C  
ATOM    209  NE2 HIS A  28     -22.724 -15.786  -5.479  1.00 88.37      A    N  
ATOM    210  N   ALA A  29     -27.091 -16.577  -0.686  1.00 94.40      A    N  
ATOM    211  CA  ALA A  29     -28.071 -17.019   0.298  1.00 94.25      A    C  
ATOM    212  C   ALA A  29     -29.375 -16.243   0.173  1.00 94.30      A    C  
ATOM    213  O   ALA A  29     -30.456 -16.798   0.393  1.00 92.43      A    O  
ATOM    214  CB  ALA A  29     -27.495 -16.879   1.705  1.00 93.61      A    C  
ATOM    215  N   LYS A  30     -29.292 -14.954  -0.174  1.00 94.55      A    N  
ATOM    216  CA  LYS A  30     -30.499 -14.158  -0.383  1.00 94.29      A    C  
ATOM    217  C   LYS A  30     -31.305 -14.688  -1.562  1.00 94.18      A    C  
ATOM    218  O   LYS A  30     -32.534 -14.814  -1.481  1.00 92.59      A    O  
ATOM    219  CB  LYS A  30     -30.114 -12.690  -0.604  1.00 93.48      A    C  
ATOM    220  CG  LYS A  30     -31.272 -11.784  -1.014  1.00 90.84      A    C  
ATOM    221  CD  LYS A  30     -32.306 -11.657   0.085  1.00 87.11      A    C  
ATOM    222  CE  LYS A  30     -33.358 -10.623  -0.278  1.00 84.31      A    C  
ATOM    223  NZ  LYS A  30     -34.382 -10.470   0.785  1.00 77.51      A    N1+
ATOM    224  N   LEU A  31     -30.635 -15.019  -2.665  1.00 94.54      A    N  
ATOM    225  CA  LEU A  31     -31.335 -15.583  -3.811  1.00 94.44      A    C  
ATOM    226  C   LEU A  31     -31.939 -16.941  -3.476  1.00 94.45      A    C  
ATOM    227  O   LEU A  31     -33.062 -17.255  -3.894  1.00 92.64      A    O  
ATOM    228  CB  LEU A  31     -30.383 -15.693  -5.003  1.00 93.78      A    C  
ATOM    229  CG  LEU A  31     -29.809 -14.370  -5.518  1.00 92.18      A    C  
ATOM    230  CD1 LEU A  31     -28.825 -14.620  -6.642  1.00 85.92      A    C  
ATOM    231  CD2 LEU A  31     -30.923 -13.438  -5.967  1.00 86.26      A    C  
ATOM    232  N   MET A  32     -31.216 -17.764  -2.720  1.00 94.81      A    N  
ATOM    233  CA  MET A  32     -31.770 -19.038  -2.292  1.00 94.65      A    C  
ATOM    234  C   MET A  32     -32.915 -18.851  -1.301  1.00 94.67      A    C  
ATOM    235  O   MET A  32     -33.804 -19.703  -1.216  1.00 92.97      A    O  
ATOM    236  CB  MET A  32     -30.675 -19.908  -1.676  1.00 93.71      A    C  
ATOM    237  CG  MET A  32     -29.613 -20.347  -2.679  1.00 89.79      A    C  
ATOM    238  SD  MET A  32     -30.260 -21.345  -4.033  1.00 87.30      A    S  
ATOM    239  CE  MET A  32     -30.696 -22.850  -3.164  1.00 79.01      A    C  
ATOM    240  N   THR A  33     -32.912 -17.759  -0.553  1.00 95.09      A    N  
ATOM    241  CA  THR A  33     -34.032 -17.461   0.334  1.00 95.00      A    C  
ATOM    242  C   THR A  33     -35.284 -17.127  -0.470  1.00 94.88      A    C  
ATOM    243  O   THR A  33     -36.395 -17.519  -0.094  1.00 93.17      A    O  
ATOM    244  CB  THR A  33     -33.669 -16.314   1.282  1.00 94.29      A    C  
ATOM    245  CG2 THR A  33     -34.810 -16.033   2.250  1.00 79.49      A    C  
ATOM    246  OG1 THR A  33     -32.500 -16.659   2.037  1.00 78.96      A    O  
ATOM    247  N   GLU A  34     -35.123 -16.405  -1.578  1.00 95.45      A    N  
ATOM    248  CA  GLU A  34     -36.249 -16.174  -2.476  1.00 94.96      A    C  
ATOM    249  C   GLU A  34     -36.775 -17.494  -3.034  1.00 94.90      A    C  
ATOM    250  O   GLU A  34     -37.992 -17.716  -3.111  1.00 93.24      A    O  
ATOM    251  CB  GLU A  34     -35.833 -15.239  -3.616  1.00 94.08      A    C  
ATOM    252  CG  GLU A  34     -35.428 -13.844  -3.163  1.00 89.35      A    C  
ATOM    253  CD  GLU A  34     -36.612 -12.988  -2.745  1.00 86.24      A    C  
ATOM    254  OE1 GLU A  34     -37.729 -13.251  -3.228  1.00 77.44      A    O  
ATOM    255  OE2 GLU A  34     -36.424 -12.057  -1.943  1.00 77.29      A    O1-
ATOM    256  N   TYR A  35     -35.867 -18.384  -3.431  1.00 95.21      A    N  
ATOM    257  CA  TYR A  35     -36.270 -19.707  -3.896  1.00 95.03      A    C  
ATOM    258  C   TYR A  35     -36.966 -20.498  -2.794  1.00 95.12      A    C  
ATOM    259  O   TYR A  35     -37.960 -21.194  -3.045  1.00 93.92      A    O  
ATOM    260  CB  TYR A  35     -35.039 -20.457  -4.413  1.00 94.58      A    C  
ATOM    261  CG  TYR A  35     -35.303 -21.884  -4.827  1.00 94.61      A    C  
ATOM    262  CD1 TYR A  35     -36.098 -22.171  -5.924  1.00 89.54      A    C  
ATOM    263  CD2 TYR A  35     -34.735 -22.940  -4.135  1.00 90.41      A    C  
ATOM    264  CE1 TYR A  35     -36.333 -23.473  -6.315  1.00 89.79      A    C  
ATOM    265  CE2 TYR A  35     -34.962 -24.248  -4.516  1.00 89.59      A    C  
ATOM    266  CZ  TYR A  35     -35.762 -24.509  -5.605  1.00 92.41      A    C  
ATOM    267  OH  TYR A  35     -35.997 -25.809  -5.988  1.00 90.81      A    O  
ATOM    268  N   ALA A  36     -36.465 -20.397  -1.571  1.00 95.16      A    N  
ATOM    269  CA  ALA A  36     -37.090 -21.092  -0.456  1.00 95.17      A    C  
ATOM    270  C   ALA A  36     -38.488 -20.555  -0.179  1.00 95.20      A    C  
ATOM    271  O   ALA A  36     -39.397 -21.323   0.151  1.00 93.58      A    O  
ATOM    272  CB  ALA A  36     -36.215 -20.969   0.790  1.00 94.38      A    C  
ATOM    273  N   ALA A  37     -38.679 -19.248  -0.298  1.00 95.47      A    N  
ATOM    274  CA  ALA A  37     -40.008 -18.673  -0.129  1.00 95.32      A    C  
ATOM    275  C   ALA A  37     -40.961 -19.179  -1.202  1.00 95.34      A    C  
ATOM    276  O   ALA A  37     -42.137 -19.445  -0.925  1.00 93.44      A    O  
ATOM    277  CB  ALA A  37     -39.925 -17.147  -0.156  1.00 94.45      A    C  
ATOM    278  N   TYR A  38     -40.480 -19.317  -2.438  1.00 95.46      A    N  
ATOM    279  CA  TYR A  38     -41.293 -19.876  -3.512  1.00 95.41      A    C  
ATOM    280  C   TYR A  38     -41.719 -21.305  -3.195  1.00 95.47      A    C  
ATOM    281  O   TYR A  38     -42.900 -21.661  -3.321  1.00 94.18      A    O  
ATOM    282  CB  TYR A  38     -40.514 -19.818  -4.829  1.00 95.17      A    C  
ATOM    283  CG  TYR A  38     -41.097 -20.649  -5.951  1.00 95.22      A    C  
ATOM    284  CD1 TYR A  38     -42.145 -20.165  -6.722  1.00 90.22      A    C  
ATOM    285  CD2 TYR A  38     -40.583 -21.898  -6.254  1.00 91.29      A    C  
ATOM    286  CE1 TYR A  38     -42.671 -20.913  -7.758  1.00 90.74      A    C  
ATOM    287  CE2 TYR A  38     -41.103 -22.655  -7.284  1.00 91.14      A    C  
ATOM    288  CZ  TYR A  38     -42.146 -22.158  -8.034  1.00 93.64      A    C  
ATOM    289  OH  TYR A  38     -42.669 -22.908  -9.060  1.00 92.23      A    O  
ATOM    290  N   GLN A  39     -40.771 -22.135  -2.777  1.00 94.94      A    N  
ATOM    291  CA  GLN A  39     -41.094 -23.525  -2.467  1.00 94.62      A    C  
ATOM    292  C   GLN A  39     -41.987 -23.629  -1.232  1.00 94.86      A    C  
ATOM    293  O   GLN A  39     -42.880 -24.480  -1.177  1.00 93.44      A    O  
ATOM    294  CB  GLN A  39     -39.808 -24.330  -2.268  1.00 94.00      A    C  
ATOM    295  CG  GLN A  39     -38.894 -24.389  -3.481  1.00 91.67      A    C  
ATOM    296  CD  GLN A  39     -39.462 -25.212  -4.618  1.00 89.41      A    C  
ATOM    297  NE2 GLN A  39     -38.650 -26.097  -5.177  1.00 78.85      A    N  
ATOM    298  OE1 GLN A  39     -40.625 -25.064  -4.998  1.00 82.10      A    O  
ATOM    299  N   ALA A  40     -41.760 -22.780  -0.246  1.00 95.08      A    N  
ATOM    300  CA  ALA A  40     -42.608 -22.787   0.937  1.00 94.89      A    C  
ATOM    301  C   ALA A  40     -44.040 -22.400   0.587  1.00 94.91      A    C  
ATOM    302  O   ALA A  40     -44.996 -22.998   1.092  1.00 93.22      A    O  
ATOM    303  CB  ALA A  40     -42.039 -21.838   1.992  1.00 94.24      A    C  
ATOM    304  N   ALA A  41     -44.209 -21.409  -0.279  1.00 95.17      A    N  
ATOM    305  CA  ALA A  41     -45.550 -21.017  -0.698  1.00 94.97      A    C  
ATOM    306  C   ALA A  41     -46.226 -22.128  -1.487  1.00 94.86      A    C  
ATOM    307  O   ALA A  41     -47.419 -22.392  -1.294  1.00 92.66      A    O  
ATOM    308  CB  ALA A  41     -45.486 -19.731  -1.521  1.00 94.22      A    C  
ATOM    309  N   ARG A  42     -45.494 -22.794  -2.376  1.00 94.88      A    N  
ATOM    310  CA  ARG A  42     -46.063 -23.918  -3.118  1.00 94.50      A    C  
ATOM    311  C   ARG A  42     -46.484 -25.033  -2.174  1.00 94.66      A    C  
ATOM    312  O   ARG A  42     -47.542 -25.642  -2.351  1.00 92.34      A    O  
ATOM    313  CB  ARG A  42     -45.059 -24.465  -4.136  1.00 93.48      A    C  
ATOM    314  CG  ARG A  42     -44.893 -23.592  -5.358  1.00 89.79      A    C  
ATOM    315  CD  ARG A  42     -44.037 -24.261  -6.424  1.00 88.20      A    C  
ATOM    316  NE  ARG A  42     -44.755 -25.321  -7.137  1.00 86.13      A    N  
ATOM    317  CZ  ARG A  42     -44.574 -26.630  -6.941  1.00 86.71      A    C  
ATOM    318  NH1 ARG A  42     -43.691 -27.062  -6.047  1.00 74.95      A    N1+
ATOM    319  NH2 ARG A  42     -45.275 -27.503  -7.640  1.00 81.73      A    N  
ATOM    320  N   ALA A  43     -45.658 -25.312  -1.174  1.00 94.22      A    N  
ATOM    321  CA  ALA A  43     -46.037 -26.323  -0.193  1.00 93.97      A    C  
ATOM    322  C   ALA A  43     -47.274 -25.895   0.583  1.00 93.98      A    C  
ATOM    323  O   ALA A  43     -48.140 -26.721   0.887  1.00 91.28      A    O  
ATOM    324  CB  ALA A  43     -44.871 -26.587   0.757  1.00 92.86      A    C  
ATOM    325  N   GLY A  44     -47.373 -24.618   0.898  1.00 93.67      A    N  
ATOM    326  CA  GLY A  44     -48.505 -24.143   1.673  1.00 93.09      A    C  
ATOM    327  C   GLY A  44     -49.823 -24.208   0.933  1.00 93.59      A    C  
ATOM    328  O   GLY A  44     -50.854 -24.534   1.524  1.00 91.19      A    O  
ATOM    329  N   ILE A  45     -49.822 -23.915  -0.364  1.00 94.38      A    N  
ATOM    330  CA  ILE A  45     -51.075 -23.879  -1.111  1.00 94.05      A    C  
ATOM    331  C   ILE A  45     -51.637 -25.274  -1.351  1.00 94.08      A    C  
ATOM    332  O   ILE A  45     -52.842 -25.413  -1.581  1.00 91.96      A    O  
ATOM    333  CB  ILE A  45     -50.911 -23.129  -2.449  1.00 93.11      A    C  
ATOM    334  CG1 ILE A  45     -49.885 -23.821  -3.357  1.00 87.19      A    C  
ATOM    335  CG2 ILE A  45     -50.523 -21.678  -2.194  1.00 86.65      A    C  
ATOM    336  CD1 ILE A  45     -49.840 -23.265  -4.764  1.00 84.60      A    C  
ATOM    337  N   VAL A  46     -50.804 -26.303  -1.307  1.00 94.18      A    N  
ATOM    338  CA  VAL A  46     -51.276 -27.671  -1.527  1.00 93.68      A    C  
ATOM    339  C   VAL A  46     -51.418 -28.452  -0.230  1.00 93.18      A    C  
ATOM    340  O   VAL A  46     -51.971 -29.559  -0.251  1.00 89.67      A    O  
ATOM    341  CB  VAL A  46     -50.353 -28.440  -2.495  1.00 92.58      A    C  
ATOM    342  CG1 VAL A  46     -50.300 -27.740  -3.850  1.00 85.15      A    C  
ATOM    343  CG2 VAL A  46     -48.955 -28.593  -1.911  1.00 85.42      A    C  
ATOM    344  N   TRP A  47     -50.961 -27.902   0.875  1.00 93.27      A    N  
ATOM    345  CA  TRP A  47     -51.066 -28.558   2.173  1.00 92.71      A    C  
ATOM    346  C   TRP A  47     -51.938 -27.759   3.138  1.00 92.55      A    C  
ATOM    347  O   TRP A  47     -51.720 -27.793   4.353  1.00 89.19      A    O  
ATOM    348  CB  TRP A  47     -49.682 -28.789   2.772  1.00 91.80      A    C  
ATOM    349  CG  TRP A  47     -48.988 -30.009   2.254  1.00 91.07      A    C  
ATOM    350  CD1 TRP A  47     -48.087 -30.073   1.239  1.00 86.81      A    C  
ATOM    351  CD2 TRP A  47     -49.133 -31.358   2.743  1.00 88.30      A    C  
ATOM    352  CE2 TRP A  47     -48.287 -32.175   1.977  1.00 87.91      A    C  
ATOM    353  CE3 TRP A  47     -49.900 -31.929   3.765  1.00 86.75      A    C  
ATOM    354  NE1 TRP A  47     -47.658 -31.374   1.064  1.00 86.39      A    N  
ATOM    355  CZ2 TRP A  47     -48.182 -33.549   2.202  1.00 85.78      A    C  
ATOM    356  CZ3 TRP A  47     -49.792 -33.295   3.981  1.00 82.14      A    C  
ATOM    357  CH2 TRP A  47     -48.940 -34.086   3.202  1.00 82.57      A    C  
ATOM    358  N   ASN A  48     -52.927 -27.065   2.616  1.00 91.73      A    N  
ATOM    359  CA  ASN A  48     -53.927 -26.384   3.438  1.00 91.83      A    C  
ATOM    360  C   ASN A  48     -53.312 -25.333   4.361  1.00 91.62      A    C  
ATOM    361  O   ASN A  48     -53.806 -25.100   5.470  1.00 86.88      A    O  
ATOM    362  CB  ASN A  48     -54.739 -27.397   4.253  1.00 90.71      A    C  
ATOM    363  CG  ASN A  48     -55.382 -28.455   3.386  1.00 90.20      A    C  
ATOM    364  ND2 ASN A  48     -56.491 -28.097   2.755  1.00 79.73      A    N  
ATOM    365  OD1 ASN A  48     -54.888 -29.567   3.284  1.00 79.04      A    O  
ATOM    366  N   GLY A  49     -52.229 -24.685   3.909  1.00 90.64      A    N  
ATOM    367  CA  GLY A  49     -51.551 -23.698   4.727  1.00 90.40      A    C  
ATOM    368  C   GLY A  49     -50.737 -24.266   5.869  1.00 91.00      A    C  
ATOM    369  O   GLY A  49     -50.455 -23.548   6.833  1.00 87.25      A    O  
ATOM    370  N   ASN A  50     -50.339 -25.523   5.765  1.00 91.41      A    N  
ATOM    371  CA  ASN A  50     -49.582 -26.178   6.825  1.00 91.48      A    C  
ATOM    372  C   ASN A  50     -48.228 -25.496   6.991  1.00 92.04      A    C  
ATOM    373  O   ASN A  50     -47.407 -25.489   6.071  1.00 89.49      A    O  
ATOM    374  CB  ASN A  50     -49.416 -27.660   6.496  1.00 89.22      A    C  
ATOM    375  CG  ASN A  50     -48.844 -28.460   7.647  1.00 88.04      A    C  
ATOM    376  ND2 ASN A  50     -49.297 -29.700   7.785  1.00 79.94      A    N  
ATOM    377  OD1 ASN A  50     -48.004 -27.984   8.400  1.00 79.12      A    O  
ATOM    378  N   ASN A  51     -47.981 -24.927   8.168  1.00 91.36      A    N  
ATOM    379  CA  ASN A  51     -46.736 -24.214   8.413  1.00 91.87      A    C  
ATOM    380  C   ASN A  51     -45.556 -25.167   8.528  1.00 91.79      A    C  
ATOM    381  O   ASN A  51     -44.433 -24.800   8.173  1.00 88.99      A    O  
ATOM    382  CB  ASN A  51     -46.859 -23.372   9.683  1.00 90.85      A    C  
ATOM    383  CG  ASN A  51     -45.707 -22.413   9.858  1.00 90.31      A    C  
ATOM    384  ND2 ASN A  51     -45.795 -21.269   9.189  1.00 80.26      A    N  
ATOM    385  OD1 ASN A  51     -44.749 -22.692  10.575  1.00 79.26      A    O  
ATOM    386  N   GLU A  52     -45.774 -26.382   9.007  1.00 90.55      A    N  
ATOM    387  CA  GLU A  52     -44.694 -27.360   9.095  1.00 89.53      A    C  
ATOM    388  C   GLU A  52     -44.142 -27.699   7.720  1.00 90.13      A    C  
ATOM    389  O   GLU A  52     -42.924 -27.769   7.528  1.00 88.12      A    O  
ATOM    390  CB  GLU A  52     -45.178 -28.634   9.784  1.00 87.20      A    C  
ATOM    391  CG  GLU A  52     -45.518 -28.477  11.247  1.00 78.50      A    C  
ATOM    392  CD  GLU A  52     -45.992 -29.782  11.850  1.00 76.63      A    C  
ATOM    393  OE1 GLU A  52     -47.190 -30.087  11.736  1.00 68.94      A    O  
ATOM    394  OE2 GLU A  52     -45.150 -30.514  12.411  1.00 70.04      A    O1-
ATOM    395  N   ARG A  53     -45.036 -27.921   6.764  1.00 91.50      A    N  
ATOM    396  CA  ARG A  53     -44.595 -28.283   5.425  1.00 91.64      A    C  
ATOM    397  C   ARG A  53     -43.907 -27.120   4.729  1.00 92.19      A    C  
ATOM    398  O   ARG A  53     -42.928 -27.321   4.007  1.00 90.46      A    O  
ATOM    399  CB  ARG A  53     -45.783 -28.774   4.603  1.00 90.52      A    C  
ATOM    400  CG  ARG A  53     -46.434 -30.024   5.170  1.00 86.78      A    C  
ATOM    401  CD  ARG A  53     -45.518 -31.223   5.071  1.00 85.34      A    C  
ATOM    402  NE  ARG A  53     -46.115 -32.417   5.681  1.00 81.77      A    N  
ATOM    403  CZ  ARG A  53     -45.840 -32.845   6.909  1.00 79.60      A    C  
ATOM    404  NH1 ARG A  53     -44.963 -32.208   7.667  1.00 71.79      A    N1+
ATOM    405  NH2 ARG A  53     -46.445 -33.926   7.378  1.00 74.78      A    N  
ATOM    406  N   MET A  54     -44.395 -25.908   4.941  1.00 92.71      A    N  
ATOM    407  CA  MET A  54     -43.710 -24.737   4.409  1.00 92.88      A    C  
ATOM    408  C   MET A  54     -42.326 -24.596   5.031  1.00 93.07      A    C  
ATOM    409  O   MET A  54     -41.355 -24.262   4.347  1.00 91.91      A    O  
ATOM    410  CB  MET A  54     -44.542 -23.477   4.656  1.00 92.56      A    C  
ATOM    411  CG  MET A  54     -45.815 -23.409   3.828  1.00 90.36      A    C  
ATOM    412  SD  MET A  54     -46.651 -21.814   3.913  1.00 88.98      A    S  
ATOM    413  CE  MET A  54     -47.377 -21.899   5.547  1.00 79.04      A    C  
ATOM    414  N   HIS A  55     -42.224 -24.844   6.319  1.00 92.09      A    N  
ATOM    415  CA  HIS A  55     -40.940 -24.796   7.007  1.00 91.73      A    C  
ATOM    416  C   HIS A  55     -39.988 -25.863   6.472  1.00 91.84      A    C  
ATOM    417  O   HIS A  55     -38.807 -25.587   6.226  1.00 90.15      A    O  
ATOM    418  CB  HIS A  55     -41.172 -24.962   8.508  1.00 90.73      A    C  
ATOM    419  CG  HIS A  55     -39.948 -24.775   9.342  1.00 90.02      A    C  
ATOM    420  CD2 HIS A  55     -39.330 -23.657   9.777  1.00 78.47      A    C  
ATOM    421  ND1 HIS A  55     -39.231 -25.831   9.846  1.00 77.88      A    N  
ATOM    422  CE1 HIS A  55     -38.211 -25.369  10.554  1.00 80.84      A    C  
ATOM    423  NE2 HIS A  55     -38.252 -24.054  10.527  1.00 83.34      A    N  
ATOM    424  N   ASP A  56     -40.497 -27.083   6.276  1.00 91.41      A    N  
ATOM    425  CA  ASP A  56     -39.663 -28.153   5.736  1.00 90.95      A    C  
ATOM    426  C   ASP A  56     -39.190 -27.830   4.324  1.00 91.88      A    C  
ATOM    427  O   ASP A  56     -38.036 -28.103   3.972  1.00 90.16      A    O  
ATOM    428  CB  ASP A  56     -40.438 -29.472   5.746  1.00 89.09      A    C  
ATOM    429  CG  ASP A  56     -40.726 -29.975   7.150  1.00 85.28      A    C  
ATOM    430  OD1 ASP A  56     -39.974 -29.616   8.078  1.00 79.33      A    O  
ATOM    431  OD2 ASP A  56     -41.697 -30.735   7.320  1.00 79.21      A    O1-
ATOM    432  N   ALA A  57     -40.071 -27.262   3.508  1.00 93.07      A    N  
ATOM    433  CA  ALA A  57     -39.687 -26.894   2.150  1.00 93.37      A    C  
ATOM    434  C   ALA A  57     -38.585 -25.844   2.161  1.00 93.73      A    C  
ATOM    435  O   ALA A  57     -37.637 -25.916   1.371  1.00 91.85      A    O  
ATOM    436  CB  ALA A  57     -40.902 -26.382   1.382  1.00 92.87      A    C  
ATOM    437  N   ALA A  58     -38.683 -24.862   3.050  1.00 93.78      A    N  
ATOM    438  CA  ALA A  58     -37.655 -23.837   3.151  1.00 93.79      A    C  
ATOM    439  C   ALA A  58     -36.330 -24.423   3.622  1.00 93.92      A    C  
ATOM    440  O   ALA A  58     -35.265 -24.005   3.158  1.00 91.90      A    O  
ATOM    441  CB  ALA A  58     -38.116 -22.728   4.095  1.00 93.11      A    C  
ATOM    442  N   ILE A  59     -36.370 -25.393   4.526  1.00 93.40      A    N  
ATOM    443  CA  ILE A  59     -35.146 -26.022   5.017  1.00 93.15      A    C  
ATOM    444  C   ILE A  59     -34.407 -26.702   3.874  1.00 93.17      A    C  
ATOM    445  O   ILE A  59     -33.209 -26.478   3.669  1.00 91.79      A    O  
ATOM    446  CB  ILE A  59     -35.463 -27.023   6.145  1.00 91.89      A    C  
ATOM    447  CG1 ILE A  59     -35.888 -26.281   7.415  1.00 84.99      A    C  
ATOM    448  CG2 ILE A  59     -34.250 -27.906   6.430  1.00 84.47      A    C  
ATOM    449  CD1 ILE A  59     -36.493 -27.177   8.474  1.00 77.53      A    C  
ATOM    450  N   VAL A  60     -35.112 -27.544   3.120  1.00 93.11      A    N  
ATOM    451  CA  VAL A  60     -34.464 -28.293   2.046  1.00 92.90      A    C  
ATOM    452  C   VAL A  60     -33.907 -27.339   0.999  1.00 93.18      A    C  
ATOM    453  O   VAL A  60     -32.810 -27.549   0.473  1.00 91.48      A    O  
ATOM    454  CB  VAL A  60     -35.448 -29.291   1.420  1.00 91.66      A    C  
ATOM    455  CG1 VAL A  60     -34.809 -30.005   0.242  1.00 84.63      A    C  
ATOM    456  CG2 VAL A  60     -35.908 -30.299   2.461  1.00 84.20      A    C  
ATOM    457  N   ALA A  61     -34.636 -26.277   0.693  1.00 93.43      A    N  
ATOM    458  CA  ALA A  61     -34.179 -25.329  -0.318  1.00 93.28      A    C  
ATOM    459  C   ALA A  61     -32.944 -24.562   0.136  1.00 93.43      A    C  
ATOM    460  O   ALA A  61     -32.122 -24.173  -0.698  1.00 90.76      A    O  
ATOM    461  CB  ALA A  61     -35.300 -24.358  -0.667  1.00 92.50      A    C  
ATOM    462  N   LEU A  62     -32.783 -24.339   1.428  1.00 93.82      A    N  
ATOM    463  CA  LEU A  62     -31.689 -23.535   1.949  1.00 93.72      A    C  
ATOM    464  C   LEU A  62     -30.499 -24.362   2.429  1.00 93.52      A    C  
ATOM    465  O   LEU A  62     -29.512 -23.778   2.895  1.00 91.43      A    O  
ATOM    466  CB  LEU A  62     -32.186 -22.651   3.100  1.00 93.38      A    C  
ATOM    467  CG  LEU A  62     -33.091 -21.488   2.698  1.00 92.56      A    C  
ATOM    468  CD1 LEU A  62     -33.729 -20.858   3.921  1.00 86.37      A    C  
ATOM    469  CD2 LEU A  62     -32.302 -20.452   1.913  1.00 87.03      A    C  
ATOM    470  N   LEU A  63     -30.545 -25.678   2.314  1.00 93.12      A    N  
ATOM    471  CA  LEU A  63     -29.441 -26.511   2.782  1.00 92.78      A    C  
ATOM    472  C   LEU A  63     -28.094 -26.144   2.153  1.00 92.56      A    C  
ATOM    473  O   LEU A  63     -27.079 -26.169   2.862  1.00 89.86      A    O  
ATOM    474  CB  LEU A  63     -29.752 -27.990   2.543  1.00 91.69      A    C  
ATOM    475  CG  LEU A  63     -30.728 -28.649   3.517  1.00 89.10      A    C  
ATOM    476  CD1 LEU A  63     -30.997 -30.086   3.105  1.00 82.62      A    C  
ATOM    477  CD2 LEU A  63     -30.203 -28.597   4.943  1.00 82.09      A    C  
ATOM    478  N   PRO A  64     -28.006 -25.805   0.855  1.00 92.97      A    N  
ATOM    479  CA  PRO A  64     -26.689 -25.449   0.300  1.00 92.30      A    C  
ATOM    480  C   PRO A  64     -26.052 -24.246   0.973  1.00 91.80      A    C  
ATOM    481  O   PRO A  64     -24.821 -24.140   0.996  1.00 87.70      A    O  
ATOM    482  CB  PRO A  64     -26.988 -25.161  -1.175  1.00 91.19      A    C  
ATOM    483  CG  PRO A  64     -28.241 -25.894  -1.449  1.00 89.30      A    C  
ATOM    484  CD  PRO A  64     -29.032 -25.847  -0.181  1.00 92.06      A    C  
ATOM    485  N   THR A  65     -26.839 -23.327   1.516  1.00 92.57      A    N  
ATOM    486  CA  THR A  65     -26.296 -22.169   2.211  1.00 92.00      A    C  
ATOM    487  C   THR A  65     -25.872 -22.491   3.636  1.00 91.34      A    C  
ATOM    488  O   THR A  65     -25.196 -21.672   4.268  1.00 87.60      A    O  
ATOM    489  CB  THR A  65     -27.314 -21.027   2.233  1.00 91.51      A    C  
ATOM    490  CG2 THR A  65     -27.758 -20.683   0.824  1.00 81.72      A    C  
ATOM    491  OG1 THR A  65     -28.455 -21.406   3.011  1.00 80.70      A    O  
ATOM    492  N   MET A  66     -26.262 -23.641   4.157  1.00 89.71      A    N  
ATOM    493  CA  MET A  66     -25.923 -24.035   5.516  1.00 88.63      A    C  
ATOM    494  C   MET A  66     -24.701 -24.937   5.584  1.00 87.58      A    C  
ATOM    495  O   MET A  66     -24.028 -24.975   6.616  1.00 81.87      A    O  
ATOM    496  CB  MET A  66     -27.111 -24.745   6.167  1.00 87.37      A    C  
ATOM    497  CG  MET A  66     -28.380 -23.921   6.216  1.00 83.96      A    C  
ATOM    498  SD  MET A  66     -29.786 -24.867   6.823  1.00 82.05      A    S  
ATOM    499  CE  MET A  66     -31.088 -23.651   6.630  1.00 72.53      A    C  
ATOM    500  N   GLY A  67     -24.412 -25.662   4.517  1.00 87.73      A    N  
ATOM    501  CA  GLY A  67     -23.281 -26.560   4.519  1.00 87.22      A    C  
ATOM    502  C   GLY A  67     -23.092 -27.217   3.174  1.00 88.22      A    C  
ATOM    503  O   GLY A  67     -23.705 -26.835   2.173  1.00 84.38      A    O  
ATOM    504  N   ARG A  68     -22.229 -28.210   3.160  1.00 86.61      A    N  
ATOM    505  CA  ARG A  68     -21.909 -28.926   1.933  1.00 87.32      A    C  
ATOM    506  C   ARG A  68     -23.042 -29.877   1.556  1.00 88.07      A    C  
ATOM    507  O   ARG A  68     -23.495 -30.674   2.382  1.00 84.60      A    O  
ATOM    508  CB  ARG A  68     -20.601 -29.692   2.109  1.00 83.98      A    C  
ATOM    509  CG  ARG A  68     -20.146 -30.459   0.888  1.00 78.61      A    C  
ATOM    510  CD  ARG A  68     -18.789 -31.098   1.119  1.00 76.33      A    C  
ATOM    511  NE  ARG A  68     -18.380 -31.924  -0.011  1.00 72.80      A    N  
ATOM    512  CZ  ARG A  68     -17.214 -32.556  -0.101  1.00 69.45      A    C  
ATOM    513  NH1 ARG A  68     -16.329 -32.458   0.882  1.00 65.57      A    N1+
ATOM    514  NH2 ARG A  68     -16.932 -33.282  -1.167  1.00 63.56      A    N  
ATOM    515  N   THR A  69     -23.508 -29.790   0.312  1.00 89.33      A    N  
ATOM    516  CA  THR A  69     -24.595 -30.633  -0.184  1.00 89.70      A    C  
ATOM    517  C   THR A  69     -24.311 -31.151  -1.589  1.00 89.22      A    C  
ATOM    518  O   THR A  69     -25.243 -31.383  -2.367  1.00 84.26      A    O  
ATOM    519  CB  THR A  69     -25.930 -29.872  -0.186  1.00 88.87      A    C  
ATOM    520  CG2 THR A  69     -26.339 -29.486   1.224  1.00 78.01      A    C  
ATOM    521  OG1 THR A  69     -25.810 -28.688  -0.983  1.00 76.99      A    O  
ATOM    522  N   ASP A  70     -23.040 -31.346  -1.930  1.00 88.31      A    N  
ATOM    523  CA  ASP A  70     -22.682 -31.824  -3.257  1.00 86.57      A    C  
ATOM    524  C   ASP A  70     -22.919 -33.317  -3.441  1.00 86.31      A    C  
ATOM    525  O   ASP A  70     -22.715 -33.838  -4.543  1.00 79.28      A    O  
ATOM    526  CB  ASP A  70     -21.216 -31.499  -3.556  1.00 82.99      A    C  
ATOM    527  CG  ASP A  70     -20.266 -32.186  -2.595  1.00 78.90      A    C  
ATOM    528  OD1 ASP A  70     -20.607 -32.333  -1.409  1.00 68.39      A    O  
ATOM    529  OD2 ASP A  70     -19.161 -32.571  -3.030  1.00 72.99      A    O1-
ATOM    530  N   ASP A  71     -23.347 -34.022  -2.404  1.00 86.99      A    N  
ATOM    531  CA  ASP A  71     -23.667 -35.436  -2.474  1.00 86.87      A    C  
ATOM    532  C   ASP A  71     -24.810 -35.735  -1.515  1.00 88.24      A    C  
ATOM    533  O   ASP A  71     -25.079 -34.966  -0.592  1.00 84.50      A    O  
ATOM    534  CB  ASP A  71     -22.436 -36.291  -2.144  1.00 82.73      A    C  
ATOM    535  CG  ASP A  71     -22.629 -37.754  -2.484  1.00 75.91      A    C  
ATOM    536  OD1 ASP A  71     -23.650 -38.094  -3.115  1.00 65.04      A    O  
ATOM    537  OD2 ASP A  71     -21.758 -38.568  -2.113  1.00 69.28      A    O1-
ATOM    538  N   ILE A  72     -25.497 -36.853  -1.747  1.00 87.85      A    N  
ATOM    539  CA  ILE A  72     -26.644 -37.193  -0.914  1.00 88.32      A    C  
ATOM    540  C   ILE A  72     -26.217 -37.441   0.529  1.00 89.50      A    C  
ATOM    541  O   ILE A  72     -26.952 -37.113   1.470  1.00 87.88      A    O  
ATOM    542  CB  ILE A  72     -27.384 -38.415  -1.496  1.00 85.85      A    C  
ATOM    543  CG1 ILE A  72     -28.712 -38.637  -0.772  1.00 76.57      A    C  
ATOM    544  CG2 ILE A  72     -26.515 -39.670  -1.422  1.00 73.18      A    C  
ATOM    545  CD1 ILE A  72     -29.735 -37.550  -1.008  1.00 66.17      A    C  
ATOM    546  N   VAL A  73     -25.018 -37.989   0.727  1.00 90.05      A    N  
ATOM    547  CA  VAL A  73     -24.524 -38.222   2.082  1.00 90.80      A    C  
ATOM    548  C   VAL A  73     -24.230 -36.891   2.766  1.00 91.09      A    C  
ATOM    549  O   VAL A  73     -24.593 -36.682   3.934  1.00 89.33      A    O  
ATOM    550  CB  VAL A  73     -23.278 -39.122   2.055  1.00 90.17      A    C  
ATOM    551  CG1 VAL A  73     -22.713 -39.303   3.454  1.00 80.69      A    C  
ATOM    552  CG2 VAL A  73     -23.624 -40.470   1.440  1.00 80.33      A    C  
ATOM    553  N   GLU A  74     -23.565 -35.984   2.051  1.00 89.37      A    N  
ATOM    554  CA  GLU A  74     -23.275 -34.671   2.611  1.00 89.26      A    C  
ATOM    555  C   GLU A  74     -24.552 -33.873   2.851  1.00 89.90      A    C  
ATOM    556  O   GLU A  74     -24.642 -33.107   3.818  1.00 88.01      A    O  
ATOM    557  CB  GLU A  74     -22.333 -33.898   1.687  1.00 87.82      A    C  
ATOM    558  CG  GLU A  74     -20.973 -34.561   1.500  1.00 81.84      A    C  
ATOM    559  CD  GLU A  74     -20.206 -34.694   2.805  1.00 77.78      A    C  
ATOM    560  OE1 GLU A  74     -19.584 -35.749   3.027  1.00 68.03      A    O  
ATOM    561  OE2 GLU A  74     -20.231 -33.748   3.615  1.00 67.99      A    O1-
ATOM    562  N   LEU A  75     -25.545 -34.045   1.982  1.00 90.26      A    N  
ATOM    563  CA  LEU A  75     -26.833 -33.396   2.197  1.00 90.44      A    C  
ATOM    564  C   LEU A  75     -27.472 -33.886   3.488  1.00 90.90      A    C  
ATOM    565  O   LEU A  75     -28.041 -33.095   4.248  1.00 89.54      A    O  
ATOM    566  CB  LEU A  75     -27.752 -33.651   0.998  1.00 89.75      A    C  
ATOM    567  CG  LEU A  75     -29.103 -32.933   0.988  1.00 88.63      A    C  
ATOM    568  CD1 LEU A  75     -29.483 -32.551  -0.433  1.00 78.10      A    C  
ATOM    569  CD2 LEU A  75     -30.201 -33.791   1.604  1.00 78.03      A    C  
ATOM    570  N   GLY A  76     -27.383 -35.190   3.749  1.00 90.18      A    N  
ATOM    571  CA  GLY A  76     -27.909 -35.714   4.999  1.00 89.51      A    C  
ATOM    572  C   GLY A  76     -27.170 -35.178   6.209  1.00 90.59      A    C  
ATOM    573  O   GLY A  76     -27.787 -34.833   7.221  1.00 89.38      A    O  
ATOM    574  N   LYS A  77     -25.846 -35.095   6.113  1.00 91.60      A    N  
ATOM    575  CA  LYS A  77     -25.064 -34.540   7.215  1.00 91.80      A    C  
ATOM    576  C   LYS A  77     -25.444 -33.089   7.477  1.00 91.51      A    C  
ATOM    577  O   LYS A  77     -25.613 -32.679   8.636  1.00 89.64      A    O  
ATOM    578  CB  LYS A  77     -23.570 -34.643   6.904  1.00 90.63      A    C  
ATOM    579  CG  LYS A  77     -23.025 -36.058   6.840  1.00 81.14      A    C  
ATOM    580  CD  LYS A  77     -21.557 -36.049   6.452  1.00 79.72      A    C  
ATOM    581  CE  LYS A  77     -21.011 -37.449   6.258  1.00 67.58      A    C  
ATOM    582  NZ  LYS A  77     -19.609 -37.429   5.764  1.00 61.15      A    N1+
ATOM    583  N   THR A  78     -25.577 -32.302   6.412  1.00 92.23      A    N  
ATOM    584  CA  THR A  78     -25.947 -30.903   6.568  1.00 92.16      A    C  
ATOM    585  C   THR A  78     -27.353 -30.766   7.145  1.00 92.10      A    C  
ATOM    586  O   THR A  78     -27.613 -29.876   7.961  1.00 90.33      A    O  
ATOM    587  CB  THR A  78     -25.842 -30.176   5.226  1.00 91.55      A    C  
ATOM    588  CG2 THR A  78     -26.187 -28.706   5.377  1.00 78.19      A    C  
ATOM    589  OG1 THR A  78     -24.507 -30.295   4.721  1.00 78.53      A    O  
ATOM    590  N   PHE A  79     -28.266 -31.650   6.741  1.00 91.40      A    N  
ATOM    591  CA  PHE A  79     -29.622 -31.619   7.278  1.00 91.18      A    C  
ATOM    592  C   PHE A  79     -29.626 -31.919   8.772  1.00 91.65      A    C  
ATOM    593  O   PHE A  79     -30.294 -31.228   9.553  1.00 90.65      A    O  
ATOM    594  CB  PHE A  79     -30.502 -32.619   6.523  1.00 90.05      A    C  
ATOM    595  CG  PHE A  79     -31.921 -32.665   7.015  1.00 88.65      A    C  
ATOM    596  CD1 PHE A  79     -32.848 -31.730   6.581  1.00 81.08      A    C  
ATOM    597  CD2 PHE A  79     -32.329 -33.644   7.904  1.00 80.40      A    C  
ATOM    598  CE1 PHE A  79     -34.151 -31.774   7.029  1.00 77.96      A    C  
ATOM    599  CE2 PHE A  79     -33.633 -33.691   8.358  1.00 78.70      A    C  
ATOM    600  CZ  PHE A  79     -34.546 -32.755   7.918  1.00 81.12      A    C  
ATOM    601  N   VAL A  80     -28.883 -32.944   9.188  1.00 91.38      A    N  
ATOM    602  CA  VAL A  80     -28.806 -33.270  10.609  1.00 91.10      A    C  
ATOM    603  C   VAL A  80     -28.173 -32.118  11.381  1.00 90.97      A    C  
ATOM    604  O   VAL A  80     -28.631 -31.760  12.477  1.00 89.85      A    O  
ATOM    605  CB  VAL A  80     -28.022 -34.576  10.819  1.00 90.44      A    C  
ATOM    606  CG1 VAL A  80     -27.752 -34.820  12.295  1.00 82.13      A    C  
ATOM    607  CG2 VAL A  80     -28.791 -35.745  10.223  1.00 82.61      A    C  
ATOM    608  N   LEU A  81     -27.120 -31.521  10.819  1.00 91.19      A    N  
ATOM    609  CA  LEU A  81     -26.487 -30.386  11.478  1.00 90.69      A    C  
ATOM    610  C   LEU A  81     -27.452 -29.214  11.600  1.00 90.74      A    C  
ATOM    611  O   LEU A  81     -27.463 -28.516  12.624  1.00 89.22      A    O  
ATOM    612  CB  LEU A  81     -25.233 -29.966  10.713  1.00 89.35      A    C  
ATOM    613  CG  LEU A  81     -24.401 -28.851  11.359  1.00 80.34      A    C  
ATOM    614  CD1 LEU A  81     -23.781 -29.332  12.658  1.00 72.36      A    C  
ATOM    615  CD2 LEU A  81     -23.326 -28.374  10.401  1.00 71.85      A    C  
ATOM    616  N   HIS A  82     -28.270 -28.982  10.575  1.00 91.30      A    N  
ATOM    617  CA  HIS A  82     -29.267 -27.924  10.657  1.00 90.58      A    C  
ATOM    618  C   HIS A  82     -30.266 -28.193  11.771  1.00 90.48      A    C  
ATOM    619  O   HIS A  82     -30.680 -27.265  12.475  1.00 89.64      A    O  
ATOM    620  CB  HIS A  82     -30.008 -27.773   9.329  1.00 90.56      A    C  
ATOM    621  CG  HIS A  82     -31.275 -26.984   9.453  1.00 88.69      A    C  
ATOM    622  CD2 HIS A  82     -32.569 -27.371   9.518  1.00 78.22      A    C  
ATOM    623  ND1 HIS A  82     -31.285 -25.611   9.567  1.00 78.21      A    N  
ATOM    624  CE1 HIS A  82     -32.530 -25.186   9.678  1.00 80.37      A    C  
ATOM    625  NE2 HIS A  82     -33.330 -26.235   9.654  1.00 81.80      A    N  
ATOM    626  N   GLN A  83     -30.668 -29.451  11.941  1.00 90.61      A    N  
ATOM    627  CA  GLN A  83     -31.592 -29.779  13.025  1.00 89.34      A    C  
ATOM    628  C   GLN A  83     -30.974 -29.464  14.380  1.00 89.21      A    C  
ATOM    629  O   GLN A  83     -31.661 -28.979  15.290  1.00 87.36      A    O  
ATOM    630  CB  GLN A  83     -31.997 -31.251  12.946  1.00 88.45      A    C  
ATOM    631  CG  GLN A  83     -32.797 -31.613  11.703  1.00 83.02      A    C  
ATOM    632  CD  GLN A  83     -34.110 -30.869  11.608  1.00 78.12      A    C  
ATOM    633  NE2 GLN A  83     -35.085 -31.302  12.388  1.00 65.55      A    N  
ATOM    634  OE1 GLN A  83     -34.248 -29.916  10.843  1.00 67.94      A    O  
ATOM    635  N   LEU A  84     -29.675 -29.719  14.526  1.00 89.85      A    N  
ATOM    636  CA  LEU A  84     -28.996 -29.374  15.767  1.00 88.78      A    C  
ATOM    637  C   LEU A  84     -28.933 -27.862  15.955  1.00 88.34      A    C  
ATOM    638  O   LEU A  84     -29.195 -27.353  17.053  1.00 86.86      A    O  
ATOM    639  CB  LEU A  84     -27.589 -29.977  15.784  1.00 88.36      A    C  
ATOM    640  CG  LEU A  84     -27.507 -31.506  15.766  1.00 80.17      A    C  
ATOM    641  CD1 LEU A  84     -26.070 -31.963  15.621  1.00 73.05      A    C  
ATOM    642  CD2 LEU A  84     -28.138 -32.098  17.019  1.00 72.36      A    C  
ATOM    643  N   TYR A  85     -28.583 -27.135  14.897  1.00 89.66      A    N  
ATOM    644  CA  TYR A  85     -28.569 -25.676  14.960  1.00 88.62      A    C  
ATOM    645  C   TYR A  85     -29.954 -25.134  15.292  1.00 88.51      A    C  
ATOM    646  O   TYR A  85     -30.100 -24.246  16.138  1.00 85.65      A    O  
ATOM    647  CB  TYR A  85     -28.072 -25.094  13.636  1.00 87.16      A    C  
ATOM    648  CG  TYR A  85     -26.607 -24.728  13.631  1.00 85.38      A    C  
ATOM    649  CD1 TYR A  85     -26.179 -23.468  14.036  1.00 77.76      A    C  
ATOM    650  CD2 TYR A  85     -25.649 -25.635  13.211  1.00 76.10      A    C  
ATOM    651  CE1 TYR A  85     -24.839 -23.130  14.025  1.00 74.57      A    C  
ATOM    652  CE2 TYR A  85     -24.307 -25.306  13.199  1.00 74.69      A    C  
ATOM    653  CZ  TYR A  85     -23.905 -24.053  13.605  1.00 77.62      A    C  
ATOM    654  OH  TYR A  85     -22.574 -23.721  13.590  1.00 75.16      A    O  
ATOM    655  N   ASP A  86     -30.985 -25.666  14.641  1.00 89.45      A    N  
ATOM    656  CA  ASP A  86     -32.346 -25.201  14.870  1.00 88.64      A    C  
ATOM    657  C   ASP A  86     -32.780 -25.471  16.305  1.00 88.53      A    C  
ATOM    658  O   ASP A  86     -33.403 -24.616  16.943  1.00 86.01      A    O  
ATOM    659  CB  ASP A  86     -33.304 -25.874  13.886  1.00 87.17      A    C  
ATOM    660  CG  ASP A  86     -34.693 -25.264  13.905  1.00 84.54      A    C  
ATOM    661  OD1 ASP A  86     -34.854 -24.131  13.410  1.00 77.18      A    O  
ATOM    662  OD2 ASP A  86     -35.623 -25.925  14.413  1.00 77.30      A    O1-
ATOM    663  N   SER A  87     -32.435 -26.649  16.826  1.00 87.98      A    N  
ATOM    664  CA  SER A  87     -32.775 -26.963  18.211  1.00 86.87      A    C  
ATOM    665  C   SER A  87     -32.096 -25.999  19.171  1.00 86.82      A    C  
ATOM    666  O   SER A  87     -32.700 -25.574  20.162  1.00 83.21      A    O  
ATOM    667  CB  SER A  87     -32.383 -28.402  18.534  1.00 85.38      A    C  
ATOM    668  OG  SER A  87     -33.092 -29.313  17.722  1.00 72.19      A    O  
ATOM    669  N   GLY A  88     -30.848 -25.654  18.893  1.00 87.26      A    N  
ATOM    670  CA  GLY A  88     -30.153 -24.698  19.740  1.00 86.58      A    C  
ATOM    671  C   GLY A  88     -30.736 -23.300  19.643  1.00 87.30      A    C  
ATOM    672  O   GLY A  88     -30.878 -22.608  20.655  1.00 85.39      A    O  
ATOM    673  N   MET A  89     -31.084 -22.868  18.430  1.00 87.66      A    N  
ATOM    674  CA  MET A  89     -31.644 -21.535  18.249  1.00 87.71      A    C  
ATOM    675  C   MET A  89     -33.026 -21.412  18.886  1.00 87.42      A    C  
ATOM    676  O   MET A  89     -33.398 -20.334  19.356  1.00 84.52      A    O  
ATOM    677  CB  MET A  89     -31.713 -21.195  16.762  1.00 86.93      A    C  
ATOM    678  CG  MET A  89     -30.344 -21.071  16.100  1.00 83.17      A    C  
ATOM    679  SD  MET A  89     -29.430 -19.591  16.561  1.00 79.79      A    S  
ATOM    680  CE  MET A  89     -30.216 -18.374  15.503  1.00 70.71      A    C  
ATOM    681  N   ARG A  90     -33.796 -22.507  18.918  1.00 87.49      A    N  
ATOM    682  CA  ARG A  90     -35.122 -22.465  19.523  1.00 86.40      A    C  
ATOM    683  C   ARG A  90     -35.066 -22.180  21.017  1.00 85.86      A    C  
ATOM    684  O   ARG A  90     -36.044 -21.683  21.589  1.00 82.13      A    O  
ATOM    685  CB  ARG A  90     -35.857 -23.787  19.282  1.00 84.86      A    C  
ATOM    686  CG  ARG A  90     -36.308 -23.993  17.847  1.00 79.69      A    C  
ATOM    687  CD  ARG A  90     -36.920 -25.369  17.650  1.00 78.16      A    C  
ATOM    688  NE  ARG A  90     -38.186 -25.504  18.363  1.00 72.87      A    N  
ATOM    689  CZ  ARG A  90     -38.922 -26.620  18.374  1.00 69.48      A    C  
ATOM    690  NH1 ARG A  90     -38.522 -27.695  17.715  1.00 63.97      A    N1+
ATOM    691  NH2 ARG A  90     -40.062 -26.656  19.049  1.00 63.08      A    N  
ATOM    692  N   MET A  91     -33.940 -22.485  21.657  1.00 86.49      A    N  
ATOM    693  CA  MET A  91     -33.801 -22.199  23.078  1.00 85.25      A    C  
ATOM    694  C   MET A  91     -33.645 -20.709  23.357  1.00 85.19      A    C  
ATOM    695  O   MET A  91     -33.843 -20.279  24.499  1.00 80.14      A    O  
ATOM    696  CB  MET A  91     -32.609 -22.960  23.655  1.00 82.82      A    C  
ATOM    697  CG  MET A  91     -32.733 -24.471  23.561  1.00 74.82      A    C  
ATOM    698  SD  MET A  91     -31.285 -25.335  24.204  1.00 67.74      A    S  
ATOM    699  CE  MET A  91     -31.748 -27.031  23.870  1.00 59.50      A    C  
ATOM    700  N   LEU A  92     -33.295 -19.919  22.350  1.00 85.62      A    N  
ATOM    701  CA  LEU A  92     -33.122 -18.487  22.507  1.00 84.23      A    C  
ATOM    702  C   LEU A  92     -34.429 -17.758  22.196  1.00 83.77      A    C  
ATOM    703  O   LEU A  92     -35.297 -18.264  21.485  1.00 76.69      A    O  
ATOM    704  CB  LEU A  92     -31.996 -17.985  21.601  1.00 82.74      A    C  
ATOM    705  CG  LEU A  92     -30.653 -18.696  21.782  1.00 82.01      A    C  
ATOM    706  CD1 LEU A  92     -29.647 -18.207  20.758  1.00 76.08      A    C  
ATOM    707  CD2 LEU A  92     -30.128 -18.498  23.192  1.00 75.73      A    C  
ATOM    708  N   ASN A  93     -34.558 -16.560  22.739  1.00 81.27      A    N  
ATOM    709  CA  ASN A  93     -35.788 -15.791  22.598  1.00 80.52      A    C  
ATOM    710  C   ASN A  93     -35.750 -14.999  21.295  1.00 81.99      A    C  
ATOM    711  O   ASN A  93     -35.274 -13.862  21.254  1.00 75.49      A    O  
ATOM    712  CB  ASN A  93     -35.976 -14.862  23.799  1.00 74.68      A    C  
ATOM    713  CG  ASN A  93     -37.288 -14.108  23.765  1.00 67.80      A    C  
ATOM    714  ND2 ASN A  93     -37.403 -13.086  24.599  1.00 59.81      A    N  
ATOM    715  OD1 ASN A  93     -38.187 -14.448  23.000  1.00 59.57      A    O  
ATOM    716  N   PHE A  94     -36.254 -15.601  20.222  1.00 81.84      A    N  
ATOM    717  CA  PHE A  94     -36.353 -14.955  18.922  1.00 80.47      A    C  
ATOM    718  C   PHE A  94     -37.785 -14.546  18.587  1.00 79.32      A    C  
ATOM    719  O   PHE A  94     -38.121 -14.376  17.409  1.00 71.30      A    O  
ATOM    720  CB  PHE A  94     -35.802 -15.870  17.830  1.00 78.45      A    C  
ATOM    721  CG  PHE A  94     -34.302 -15.911  17.788  1.00 81.30      A    C  
ATOM    722  CD1 PHE A  94     -33.575 -14.776  17.460  1.00 75.79      A    C  
ATOM    723  CD2 PHE A  94     -33.620 -17.078  18.070  1.00 74.84      A    C  
ATOM    724  CE1 PHE A  94     -32.197 -14.809  17.419  1.00 73.57      A    C  
ATOM    725  CE2 PHE A  94     -32.241 -17.116  18.027  1.00 73.75      A    C  
ATOM    726  CZ  PHE A  94     -31.531 -15.981  17.701  1.00 77.92      A    C  
ATOM    727  N   GLY A  95     -38.619 -14.372  19.591  1.00 78.52      A    N  
ATOM    728  CA  GLY A  95     -39.983 -13.919  19.375  1.00 76.49      A    C  
ATOM    729  C   GLY A  95     -40.186 -12.433  19.558  1.00 79.12      A    C  
ATOM    730  O   GLY A  95     -41.228 -11.898  19.168  1.00 71.09      A    O  
ATOM    731  N   GLY A  96     -39.219 -11.761  20.140  1.00 76.85      A    N  
ATOM    732  CA  GLY A  96     -39.325 -10.330  20.358  1.00 74.39      A    C  
ATOM    733  C   GLY A  96     -40.441  -9.916  21.292  1.00 77.19      A    C  
ATOM    734  O   GLY A  96     -40.847  -8.750  21.280  1.00 69.68      A    O  
ATOM    735  N   GLY A  97     -40.951 -10.852  22.082  1.00 78.15      A    N  
ATOM    736  CA  GLY A  97     -42.062 -10.567  22.967  1.00 77.91      A    C  
ATOM    737  C   GLY A  97     -43.419 -10.534  22.295  1.00 80.78      A    C  
ATOM    738  O   GLY A  97     -44.424 -10.336  22.983  1.00 73.82      A    O  
ATOM    739  N   ARG A  98     -43.487 -10.723  20.983  1.00 84.48      A    N  
ATOM    740  CA  ARG A  98     -44.743 -10.683  20.242  1.00 85.53      A    C  
ATOM    741  C   ARG A  98     -45.034 -11.987  19.516  1.00 87.12      A    C  
ATOM    742  O   ARG A  98     -46.187 -12.427  19.476  1.00 83.55      A    O  
ATOM    743  CB  ARG A  98     -44.727  -9.535  19.224  1.00 81.56      A    C  
ATOM    744  CG  ARG A  98     -44.603  -8.156  19.843  1.00 74.37      A    C  
ATOM    745  CD  ARG A  98     -44.692  -7.078  18.780  1.00 70.30      A    C  
ATOM    746  NE  ARG A  98     -44.476  -5.744  19.330  1.00 63.92      A    N  
ATOM    747  CZ  ARG A  98     -44.498  -4.623  18.612  1.00 57.98      A    C  
ATOM    748  NH1 ARG A  98     -44.726  -4.665  17.311  1.00 52.92      A    N1+
ATOM    749  NH2 ARG A  98     -44.286  -3.460  19.198  1.00 52.80      A    N  
ATOM    750  N   VAL A  99     -44.018 -12.607  18.938  1.00 86.06      A    N  
ATOM    751  CA  VAL A  99     -44.213 -13.829  18.167  1.00 87.26      A    C  
ATOM    752  C   VAL A  99     -44.321 -15.011  19.127  1.00 88.23      A    C  
ATOM    753  O   VAL A  99     -43.467 -15.183  20.002  1.00 85.61      A    O  
ATOM    754  CB  VAL A  99     -43.060 -14.045  17.177  1.00 85.83      A    C  
ATOM    755  CG1 VAL A  99     -43.298 -15.292  16.344  1.00 75.87      A    C  
ATOM    756  CG2 VAL A  99     -42.903 -12.827  16.279  1.00 77.39      A    C  
ATOM    757  N   PRO A 100     -45.352 -15.848  18.983  1.00 87.56      A    N  
ATOM    758  CA  PRO A 100     -45.412 -17.054  19.812  1.00 87.48      A    C  
ATOM    759  C   PRO A 100     -44.353 -18.065  19.393  1.00 88.07      A    C  
ATOM    760  O   PRO A 100     -43.866 -18.050  18.263  1.00 84.19      A    O  
ATOM    761  CB  PRO A 100     -46.830 -17.583  19.557  1.00 85.41      A    C  
ATOM    762  CG  PRO A 100     -47.166 -17.074  18.200  1.00 84.02      A    C  
ATOM    763  CD  PRO A 100     -46.497 -15.728  18.082  1.00 86.50      A    C  
ATOM    764  N   ARG A 101     -43.999 -18.942  20.316  1.00 87.15      A    N  
ATOM    765  CA  ARG A 101     -42.969 -19.941  20.028  1.00 86.28      A    C  
ATOM    766  C   ARG A 101     -43.402 -20.887  18.919  1.00 86.88      A    C  
ATOM    767  O   ARG A 101     -42.581 -21.306  18.096  1.00 83.42      A    O  
ATOM    768  CB  ARG A 101     -42.625 -20.735  21.288  1.00 84.06      A    C  
ATOM    769  CG  ARG A 101     -42.160 -19.883  22.458  1.00 76.89      A    C  
ATOM    770  CD  ARG A 101     -41.644 -20.740  23.605  1.00 74.02      A    C  
ATOM    771  NE  ARG A 101     -40.248 -21.129  23.399  1.00 67.20      A    N  
ATOM    772  CZ  ARG A 101     -39.201 -20.433  23.839  1.00 61.13      A    C  
ATOM    773  NH1 ARG A 101     -39.373 -19.306  24.518  1.00 55.35      A    N1+
ATOM    774  NH2 ARG A 101     -37.969 -20.862  23.606  1.00 55.73      A    N  
ATOM    775  N   THR A 102     -44.688 -21.215  18.880  1.00 86.01      A    N  
ATOM    776  CA  THR A 102     -45.223 -22.129  17.883  1.00 85.62      A    C  
ATOM    777  C   THR A 102     -46.597 -21.658  17.432  1.00 86.21      A    C  
ATOM    778  O   THR A 102     -47.278 -20.896  18.131  1.00 83.21      A    O  
ATOM    779  CB  THR A 102     -45.339 -23.562  18.425  1.00 83.26      A    C  
ATOM    780  CG2 THR A 102     -43.986 -24.101  18.853  1.00 72.09      A    C  
ATOM    781  OG1 THR A 102     -46.234 -23.577  19.547  1.00 70.90      A    O  
ATOM    782  N   VAL A 103     -47.011 -22.125  16.263  1.00 86.50      A    N  
ATOM    783  CA  VAL A 103     -48.384 -22.004  15.777  1.00 86.29      A    C  
ATOM    784  C   VAL A 103     -48.876 -23.420  15.493  1.00 86.35      A    C  
ATOM    785  O   VAL A 103     -48.432 -24.074  14.552  1.00 82.35      A    O  
ATOM    786  CB  VAL A 103     -48.484 -21.090  14.541  1.00 84.60      A    C  
ATOM    787  CG1 VAL A 103     -47.565 -21.550  13.418  1.00 75.33      A    C  
ATOM    788  CG2 VAL A 103     -49.927 -21.008  14.065  1.00 75.94      A    C  
ATOM    789  N   ASN A 104     -49.789 -23.903  16.342  1.00 87.47      A    N  
ATOM    790  CA  ASN A 104     -50.262 -25.278  16.252  1.00 86.97      A    C  
ATOM    791  C   ASN A 104     -49.094 -26.268  16.262  1.00 86.35      A    C  
ATOM    792  O   ASN A 104     -49.085 -27.264  15.537  1.00 79.51      A    O  
ATOM    793  CB  ASN A 104     -51.138 -25.477  15.014  1.00 85.21      A    C  
ATOM    794  CG  ASN A 104     -51.877 -26.796  15.024  1.00 83.26      A    C  
ATOM    795  ND2 ASN A 104     -52.211 -27.292  13.838  1.00 75.66      A    N  
ATOM    796  OD1 ASN A 104     -52.153 -27.358  16.082  1.00 75.13      A    O  
ATOM    797  N   GLY A 105     -48.078 -25.979  17.078  1.00 83.46      A    N  
ATOM    798  CA  GLY A 105     -46.912 -26.831  17.192  1.00 82.37      A    C  
ATOM    799  C   GLY A 105     -45.777 -26.532  16.239  1.00 83.42      A    C  
ATOM    800  O   GLY A 105     -44.648 -26.968  16.489  1.00 77.81      A    O  
ATOM    801  N   SER A 106     -46.031 -25.799  15.160  1.00 85.54      A    N  
ATOM    802  CA  SER A 106     -44.982 -25.478  14.202  1.00 85.95      A    C  
ATOM    803  C   SER A 106     -44.008 -24.473  14.810  1.00 86.11      A    C  
ATOM    804  O   SER A 106     -44.411 -23.496  15.442  1.00 83.35      A    O  
ATOM    805  CB  SER A 106     -45.579 -24.918  12.917  1.00 85.14      A    C  
ATOM    806  OG  SER A 106     -44.570 -24.669  11.960  1.00 75.73      A    O  
ATOM    807  N   ASN A 107     -42.709 -24.713  14.589  1.00 86.30      A    N  
ATOM    808  CA  ASN A 107     -41.672 -23.904  15.208  1.00 86.44      A    C  
ATOM    809  C   ASN A 107     -41.554 -22.546  14.524  1.00 87.46      A    C  
ATOM    810  O   ASN A 107     -41.438 -22.465  13.300  1.00 83.96      A    O  
ATOM    811  CB  ASN A 107     -40.339 -24.646  15.146  1.00 82.85      A    C  
ATOM    812  CG  ASN A 107     -39.181 -23.846  15.696  1.00 76.90      A    C  
ATOM    813  ND2 ASN A 107     -37.979 -24.157  15.235  1.00 69.73      A    N  
ATOM    814  OD1 ASN A 107     -39.370 -22.960  16.525  1.00 67.13      A    O  
ATOM    815  N   LEU A 108     -41.569 -21.478  15.316  1.00 88.34      A    N  
ATOM    816  CA  LEU A 108     -41.369 -20.121  14.825  1.00 88.63      A    C  
ATOM    817  C   LEU A 108     -40.116 -19.457  15.382  1.00 88.81      A    C  
ATOM    818  O   LEU A 108     -39.799 -18.337  14.969  1.00 85.08      A    O  
ATOM    819  CB  LEU A 108     -42.587 -19.248  15.159  1.00 87.53      A    C  
ATOM    820  CG  LEU A 108     -43.937 -19.704  14.598  1.00 87.81      A    C  
ATOM    821  CD1 LEU A 108     -45.038 -18.756  15.051  1.00 81.44      A    C  
ATOM    822  CD2 LEU A 108     -43.896 -19.788  13.082  1.00 81.33      A    C  
ATOM    823  N   PHE A 109     -39.399 -20.095  16.278  1.00 88.24      A    N  
ATOM    824  CA  PHE A 109     -38.224 -19.524  16.919  1.00 87.23      A    C  
ATOM    825  C   PHE A 109     -36.914 -20.063  16.358  1.00 85.70      A    C  
ATOM    826  O   PHE A 109     -35.847 -19.636  16.802  1.00 75.67      A    O  
ATOM    827  CB  PHE A 109     -38.272 -19.781  18.430  1.00 85.20      A    C  
ATOM    828  CG  PHE A 109     -39.068 -18.765  19.204  1.00 85.87      A    C  
ATOM    829  CD1 PHE A 109     -40.202 -18.189  18.672  1.00 78.88      A    C  
ATOM    830  CD2 PHE A 109     -38.678 -18.395  20.482  1.00 78.37      A    C  
ATOM    831  CE1 PHE A 109     -40.933 -17.257  19.382  1.00 75.35      A    C  
ATOM    832  CE2 PHE A 109     -39.401 -17.470  21.202  1.00 75.86      A    C  
ATOM    833  CZ  PHE A 109     -40.531 -16.899  20.650  1.00 78.73      A    C  
ATOM    834  N   GLY A 110     -36.959 -20.982  15.399  1.00 85.75      A    N  
ATOM    835  CA  GLY A 110     -35.757 -21.619  14.914  1.00 86.53      A    C  
ATOM    836  C   GLY A 110     -34.987 -20.787  13.908  1.00 88.86      A    C  
ATOM    837  O   GLY A 110     -35.152 -19.567  13.803  1.00 85.66      A    O  
ATOM    838  N   VAL A 111     -34.125 -21.478  13.154  1.00 91.01      A    N  
ATOM    839  CA  VAL A 111     -33.309 -20.806  12.149  1.00 91.90      A    C  
ATOM    840  C   VAL A 111     -34.181 -20.208  11.053  1.00 92.32      A    C  
ATOM    841  O   VAL A 111     -33.868 -19.140  10.516  1.00 90.04      A    O  
ATOM    842  CB  VAL A 111     -32.278 -21.786  11.565  1.00 90.88      A    C  
ATOM    843  CG1 VAL A 111     -31.495 -21.149  10.430  1.00 81.66      A    C  
ATOM    844  CG2 VAL A 111     -31.327 -22.261  12.654  1.00 81.11      A    C  
ATOM    845  N   ILE A 112     -35.281 -20.874  10.712  1.00 92.63      A    N  
ATOM    846  CA  ILE A 112     -36.187 -20.432   9.663  1.00 92.86      A    C  
ATOM    847  C   ILE A 112     -37.557 -20.194  10.279  1.00 92.69      A    C  
ATOM    848  O   ILE A 112     -38.041 -21.001  11.078  1.00 90.44      A    O  
ATOM    849  CB  ILE A 112     -36.267 -21.455   8.516  1.00 92.28      A    C  
ATOM    850  CG1 ILE A 112     -34.895 -21.606   7.849  1.00 85.85      A    C  
ATOM    851  CG2 ILE A 112     -37.318 -21.048   7.497  1.00 85.70      A    C  
ATOM    852  CD1 ILE A 112     -34.812 -22.747   6.863  1.00 80.55      A    C  
ATOM    853  N   ARG A 113     -38.178 -19.088   9.898  1.00 92.78      A    N  
ATOM    854  CA  ARG A 113     -39.538 -18.765  10.314  1.00 92.63      A    C  
ATOM    855  C   ARG A 113     -40.358 -18.434   9.081  1.00 92.88      A    C  
ATOM    856  O   ARG A 113     -39.959 -17.598   8.266  1.00 90.67      A    O  
ATOM    857  CB  ARG A 113     -39.555 -17.585  11.290  1.00 90.96      A    C  
ATOM    858  CG  ARG A 113     -40.957 -17.095  11.633  1.00 87.47      A    C  
ATOM    859  CD  ARG A 113     -40.910 -15.745  12.338  1.00 86.09      A    C  
ATOM    860  NE  ARG A 113     -40.260 -15.827  13.640  1.00 81.53      A    N  
ATOM    861  CZ  ARG A 113     -39.899 -14.767  14.368  1.00 80.21      A    C  
ATOM    862  NH1 ARG A 113     -40.118 -13.540  13.919  1.00 72.27      A    N1+
ATOM    863  NH2 ARG A 113     -39.316 -14.939  15.545  1.00 74.31      A    N  
ATOM    864  N   VAL A 114     -41.511 -19.084   8.959  1.00 93.20      A    N  
ATOM    865  CA  VAL A 114     -42.456 -18.812   7.884  1.00 93.23      A    C  
ATOM    866  C   VAL A 114     -43.671 -18.147   8.504  1.00 92.85      A    C  
ATOM    867  O   VAL A 114     -44.436 -18.782   9.239  1.00 90.25      A    O  
ATOM    868  CB  VAL A 114     -42.850 -20.097   7.134  1.00 92.55      A    C  
ATOM    869  CG1 VAL A 114     -43.827 -19.770   6.017  1.00 84.43      A    C  
ATOM    870  CG2 VAL A 114     -41.617 -20.785   6.574  1.00 84.38      A    C  
ATOM    871  N   ASP A 115     -43.846 -16.867   8.220  1.00 92.51      A    N  
ATOM    872  CA  ASP A 115     -44.974 -16.105   8.735  1.00 91.82      A    C  
ATOM    873  C   ASP A 115     -46.070 -16.071   7.680  1.00 91.93      A    C  
ATOM    874  O   ASP A 115     -45.863 -15.565   6.575  1.00 88.55      A    O  
ATOM    875  CB  ASP A 115     -44.526 -14.689   9.111  1.00 89.49      A    C  
ATOM    876  CG  ASP A 115     -45.658 -13.831   9.647  1.00 85.89      A    C  
ATOM    877  OD1 ASP A 115     -46.715 -14.384  10.005  1.00 79.23      A    O  
ATOM    878  OD2 ASP A 115     -45.478 -12.598   9.717  1.00 79.48      A    O1-
ATOM    879  N   THR A 116     -47.235 -16.615   8.011  1.00 92.17      A    N  
ATOM    880  CA  THR A 116     -48.387 -16.585   7.118  1.00 92.00      A    C  
ATOM    881  C   THR A 116     -49.137 -15.282   7.352  1.00 91.30      A    C  
ATOM    882  O   THR A 116     -49.951 -15.166   8.273  1.00 87.57      A    O  
ATOM    883  CB  THR A 116     -49.292 -17.793   7.352  1.00 91.11      A    C  
ATOM    884  CG2 THR A 116     -50.449 -17.782   6.372  1.00 76.17      A    C  
ATOM    885  OG1 THR A 116     -48.535 -18.996   7.176  1.00 76.15      A    O  
ATOM    886  N   VAL A 117     -48.846 -14.288   6.526  1.00 91.59      A    N  
ATOM    887  CA  VAL A 117     -49.503 -12.994   6.648  1.00 90.53      A    C  
ATOM    888  C   VAL A 117     -50.963 -13.097   6.241  1.00 89.57      A    C  
ATOM    889  O   VAL A 117     -51.847 -12.509   6.881  1.00 85.34      A    O  
ATOM    890  CB  VAL A 117     -48.761 -11.942   5.809  1.00 90.01      A    C  
ATOM    891  CG1 VAL A 117     -49.418 -10.583   5.947  1.00 81.36      A    C  
ATOM    892  CG2 VAL A 117     -47.299 -11.873   6.223  1.00 82.52      A    C  
ATOM    893  N   SER A 118     -51.252 -13.836   5.190  1.00 88.14      A    N  
ATOM    894  CA  SER A 118     -52.612 -14.080   4.738  1.00 87.51      A    C  
ATOM    895  C   SER A 118     -52.727 -15.547   4.359  1.00 88.43      A    C  
ATOM    896  O   SER A 118     -51.797 -16.112   3.780  1.00 85.69      A    O  
ATOM    897  CB  SER A 118     -52.959 -13.189   3.546  1.00 84.80      A    C  
ATOM    898  OG  SER A 118     -54.263 -13.439   3.078  1.00 74.31      A    O  
ATOM    899  N   PRO A 119     -53.871 -16.203   4.675  1.00 86.08      A    N  
ATOM    900  CA  PRO A 119     -55.079 -15.657   5.300  1.00 86.15      A    C  
ATOM    901  C   PRO A 119     -54.908 -15.305   6.772  1.00 86.05      A    C  
ATOM    902  O   PRO A 119     -54.172 -15.959   7.504  1.00 81.37      A    O  
ATOM    903  CB  PRO A 119     -56.095 -16.789   5.148  1.00 83.66      A    C  
ATOM    904  CG  PRO A 119     -55.570 -17.642   4.055  1.00 81.32      A    C  
ATOM    905  CD  PRO A 119     -54.083 -17.562   4.173  1.00 83.88      A    C  
ATOM    906  N   ALA A 120     -55.616 -14.267   7.188  1.00 83.90      A    N  
ATOM    907  CA  ALA A 120     -55.753 -13.885   8.578  1.00 82.57      A    C  
ATOM    908  C   ALA A 120     -57.232 -13.868   8.945  1.00 81.95      A    C  
ATOM    909  O   ALA A 120     -58.107 -13.828   8.074  1.00 78.52      A    O  
ATOM    910  CB  ALA A 120     -55.124 -12.513   8.837  1.00 80.84      A    C  
ATOM    911  N   TYR A 121     -57.527 -13.923  10.238  1.00 80.14      A    N  
ATOM    912  CA  TYR A 121     -58.912 -13.978  10.684  1.00 78.41      A    C  
ATOM    913  C   TYR A 121     -59.537 -12.588  10.642  1.00 78.62      A    C  
ATOM    914  O   TYR A 121     -59.078 -11.664  11.314  1.00 74.85      A    O  
ATOM    915  CB  TYR A 121     -59.006 -14.557  12.089  1.00 75.39      A    C  
ATOM    916  CG  TYR A 121     -60.419 -14.562  12.625  1.00 72.63      A    C  
ATOM    917  CD1 TYR A 121     -61.336 -15.505  12.195  1.00 68.15      A    C  
ATOM    918  CD2 TYR A 121     -60.837 -13.618  13.550  1.00 66.53      A    C  
ATOM    919  CE1 TYR A 121     -62.631 -15.510  12.672  1.00 61.85      A    C  
ATOM    920  CE2 TYR A 121     -62.131 -13.614  14.032  1.00 62.34      A    C  
ATOM    921  CZ  TYR A 121     -63.024 -14.564  13.592  1.00 62.08      A    C  
ATOM    922  OH  TYR A 121     -64.312 -14.565  14.066  1.00 58.82      A    O  
ATOM    923  N   PHE A 122     -60.602 -12.460   9.857  1.00 74.80      A    N  
ATOM    924  CA  PHE A 122     -61.420 -11.259   9.818  1.00 71.53      A    C  
ATOM    925  C   PHE A 122     -62.883 -11.679   9.897  1.00 69.58      A    C  
ATOM    926  O   PHE A 122     -63.282 -12.704   9.342  1.00 63.35      A    O  
ATOM    927  CB  PHE A 122     -61.175 -10.445   8.549  1.00 68.32      A    C  
ATOM    928  CG  PHE A 122     -59.775  -9.907   8.426  1.00 67.65      A    C  
ATOM    929  CD1 PHE A 122     -59.418  -8.723   9.044  1.00 63.60      A    C  
ATOM    930  CD2 PHE A 122     -58.827 -10.582   7.683  1.00 62.56      A    C  
ATOM    931  CE1 PHE A 122     -58.137  -8.218   8.927  1.00 59.73      A    C  
ATOM    932  CE2 PHE A 122     -57.540 -10.089   7.562  1.00 59.36      A    C  
ATOM    933  CZ  PHE A 122     -57.195  -8.903   8.185  1.00 60.63      A    C  
ATOM    934  N   THR A 123     -63.711 -10.894  10.571  1.00 60.86      A    N  
ATOM    935  CA  THR A 123     -65.127 -11.210  10.731  1.00 57.59      A    C  
ATOM    936  C   THR A 123     -65.875 -11.348   9.400  1.00 56.70      A    C  
ATOM    937  O   THR A 123     -66.735 -12.225   9.278  1.00 51.19      A    O  
ATOM    938  CB  THR A 123     -65.796 -10.160  11.622  1.00 51.93      A    C  
ATOM    939  CG2 THR A 123     -67.258 -10.493  11.851  1.00 46.83      A    C  
ATOM    940  OG1 THR A 123     -65.118 -10.099  12.879  1.00 48.21      A    O  
ATOM    941  N   PRO A 124     -65.614 -10.531   8.379  1.00 57.31      A    N  
ATOM    942  CA  PRO A 124     -66.351 -10.684   7.114  1.00 55.93      A    C  
ATOM    943  C   PRO A 124     -66.185 -12.037   6.439  1.00 56.48      A    C  
ATOM    944  O   PRO A 124     -66.968 -12.357   5.539  1.00 52.73      A    O  
ATOM    945  CB  PRO A 124     -65.776  -9.563   6.243  1.00 51.78      A    C  
ATOM    946  CG  PRO A 124     -65.299  -8.551   7.211  1.00 50.91      A    C  
ATOM    947  CD  PRO A 124     -64.802  -9.325   8.391  1.00 53.21      A    C  
ATOM    948  N   ILE A 125     -65.224 -12.846   6.833  1.00 57.57      A    N  
ATOM    949  CA  ILE A 125     -65.042 -14.158   6.226  1.00 55.68      A    C  
ATOM    950  C   ILE A 125     -66.275 -15.032   6.422  1.00 56.08      A    C  
ATOM    951  O   ILE A 125     -66.573 -15.895   5.589  1.00 51.29      A    O  
ATOM    952  CB  ILE A 125     -63.779 -14.832   6.790  1.00 51.64      A    C  
ATOM    953  CG1 ILE A 125     -62.532 -14.052   6.364  1.00 48.27      A    C  
ATOM    954  CG2 ILE A 125     -63.673 -16.278   6.339  1.00 47.64      A    C  
ATOM    955  CD1 ILE A 125     -61.251 -14.517   7.021  1.00 45.11      A    C  
ATOM    956  N   ASP A 126     -67.026 -14.810   7.499  1.00 54.07      A    N  
ATOM    957  CA  ASP A 126     -68.193 -15.630   7.779  1.00 53.26      A    C  
ATOM    958  C   ASP A 126     -69.283 -15.478   6.724  1.00 53.88      A    C  
ATOM    959  O   ASP A 126     -70.126 -16.370   6.585  1.00 50.17      A    O  
ATOM    960  CB  ASP A 126     -68.768 -15.274   9.153  1.00 49.55      A    C  
ATOM    961  CG  ASP A 126     -67.829 -15.621  10.288  1.00 46.69      A    C  
ATOM    962  OD1 ASP A 126     -66.905 -16.426  10.075  1.00 44.35      A    O  
ATOM    963  OD2 ASP A 126     -68.028 -15.089  11.399  1.00 43.34      A    O1-
ATOM    964  N   SER A 127     -69.299 -14.386   5.991  1.00 51.46      A    N  
ATOM    965  CA  SER A 127     -70.367 -14.100   5.045  1.00 50.54      A    C  
ATOM    966  C   SER A 127     -70.082 -14.615   3.643  1.00 50.85      A    C  
ATOM    967  O   SER A 127     -70.899 -14.393   2.744  1.00 47.35      A    O  
ATOM    968  CB  SER A 127     -70.625 -12.597   4.987  1.00 46.81      A    C  
ATOM    969  OG  SER A 127     -69.502 -11.900   4.489  1.00 43.64      A    O  
ATOM    970  N   MET A 128     -68.969 -15.305   3.432  1.00 52.57      A    N  
ATOM    971  CA  MET A 128     -68.614 -15.760   2.095  1.00 51.41      A    C  
ATOM    972  C   MET A 128     -69.320 -17.046   1.692  1.00 51.68      A    C  
ATOM    973  O   MET A 128     -69.314 -17.395   0.510  1.00 48.75      A    O  
ATOM    974  CB  MET A 128     -67.101 -15.946   1.983  1.00 48.47      A    C  
ATOM    975  CG  MET A 128     -66.326 -14.639   2.031  1.00 45.46      A    C  
ATOM    976  SD  MET A 128     -64.591 -14.826   1.583  1.00 43.58      A    S  
ATOM    977  CE  MET A 128     -64.004 -15.810   2.956  1.00 41.29      A    C  
ATOM    978  N   TRP A 129     -69.938 -17.748   2.630  1.00 49.74      A    N  
ATOM    979  CA  TRP A 129     -70.622 -18.992   2.320  1.00 47.88      A    C  
ATOM    980  C   TRP A 129     -71.962 -18.693   1.667  1.00 47.75      A    C  
ATOM    981  O   TRP A 129     -72.748 -17.881   2.163  1.00 44.67      A    O  
ATOM    982  CB  TRP A 129     -70.803 -19.817   3.586  1.00 44.16      A    C  
ATOM    983  CG  TRP A 129     -69.515 -20.192   4.224  1.00 41.90      A    C  
ATOM    984  CD1 TRP A 129     -68.858 -19.508   5.202  1.00 39.43      A    C  
ATOM    985  CD2 TRP A 129     -68.698 -21.324   3.912  1.00 39.17      A    C  
ATOM    986  CE2 TRP A 129     -67.566 -21.270   4.756  1.00 36.72      A    C  
ATOM    987  CE3 TRP A 129     -68.822 -22.380   3.006  1.00 37.45      A    C  
ATOM    988  NE1 TRP A 129     -67.692 -20.147   5.530  1.00 36.54      A    N  
ATOM    989  CZ2 TRP A 129     -66.568 -22.237   4.711  1.00 34.38      A    C  
ATOM    990  CZ3 TRP A 129     -67.823 -23.340   2.963  1.00 35.49      A    C  
ATOM    991  CH2 TRP A 129     -66.717 -23.267   3.812  1.00 34.64      A    C  
ATOM    992  N   LYS A 130     -72.242 -19.361   0.557  1.00 47.66      A    N  
ATOM    993  CA  LYS A 130     -73.453 -19.124  -0.218  1.00 46.23      A    C  
ATOM    994  C   LYS A 130     -74.526 -20.171   0.041  1.00 46.74      A    C  
ATOM    995  O   LYS A 130     -75.710 -19.827   0.132  1.00 44.22      A    O  
ATOM    996  CB  LYS A 130     -73.117 -19.077  -1.708  1.00 42.33      A    C  
ATOM    997  CG  LYS A 130     -72.165 -17.957  -2.079  1.00 38.86      A    C  
ATOM    998  CD  LYS A 130     -71.824 -17.976  -3.552  1.00 37.09      A    C  
ATOM    999  CE  LYS A 130     -70.852 -16.874  -3.904  1.00 34.10      A    C  
ATOM   1000  NZ  LYS A 130     -70.462 -16.894  -5.334  1.00 31.28      A    N1+
ATOM   1001  N   LEU A 131     -74.154 -21.442   0.130  1.00 46.48      A    N  
ATOM   1002  CA  LEU A 131     -75.097 -22.526   0.356  1.00 45.85      A    C  
ATOM   1003  C   LEU A 131     -75.117 -23.015   1.796  1.00 46.54      A    C  
ATOM   1004  O   LEU A 131     -75.917 -23.897   2.125  1.00 43.88      A    O  
ATOM   1005  CB  LEU A 131     -74.788 -23.687  -0.588  1.00 41.11      A    C  
ATOM   1006  CG  LEU A 131     -74.862 -23.366  -2.082  1.00 38.17      A    C  
ATOM   1007  CD1 LEU A 131     -74.453 -24.571  -2.906  1.00 36.45      A    C  
ATOM   1008  CD2 LEU A 131     -76.254 -22.903  -2.465  1.00 36.54      A    C  
ATOM   1009  N   ARG A 132     -74.260 -22.491   2.640  1.00 50.67      A    N  
ATOM   1010  CA  ARG A 132     -74.227 -22.851   4.045  1.00 50.39      A    C  
ATOM   1011  C   ARG A 132     -73.676 -21.674   4.836  1.00 50.67      A    C  
ATOM   1012  O   ARG A 132     -73.017 -20.785   4.288  1.00 47.39      A    O  
ATOM   1013  CB  ARG A 132     -73.379 -24.101   4.288  1.00 46.68      A    C  
ATOM   1014  CG  ARG A 132     -71.936 -23.957   3.850  1.00 43.30      A    C  
ATOM   1015  CD  ARG A 132     -71.154 -25.235   4.105  1.00 41.97      A    C  
ATOM   1016  NE  ARG A 132     -69.781 -25.145   3.627  1.00 39.68      A    N  
ATOM   1017  CZ  ARG A 132     -68.873 -26.114   3.752  1.00 36.01      A    C  
ATOM   1018  NH1 ARG A 132     -69.190 -27.254   4.346  1.00 34.76      A    N1+
ATOM   1019  NH2 ARG A 132     -67.649 -25.941   3.283  1.00 33.21      A    N  
ATOM   1020  N   SER A 133     -73.921 -21.683   6.111  1.00 49.18      A    N  
ATOM   1021  CA  SER A 133     -73.462 -20.606   6.974  1.00 47.65      A    C  
ATOM   1022  C   SER A 133     -71.975 -20.731   7.266  1.00 47.14      A    C  
ATOM   1023  O   SER A 133     -71.438 -21.836   7.399  1.00 44.63      A    O  
ATOM   1024  CB  SER A 133     -74.245 -20.603   8.282  1.00 44.75      A    C  
ATOM   1025  OG  SER A 133     -73.761 -19.623   9.168  1.00 42.44      A    O  
ATOM   1026  N   GLY A 134     -71.293 -19.589   7.386  1.00 53.34      A    N  
ATOM   1027  CA  GLY A 134     -69.894 -19.568   7.764  1.00 52.76      A    C  
ATOM   1028  C   GLY A 134     -69.667 -19.533   9.261  1.00 54.97      A    C  
ATOM   1029  O   GLY A 134     -68.519 -19.431   9.696  1.00 51.61      A    O  
ATOM   1030  N   TYR A 135     -70.710 -19.617  10.035  1.00 55.09      A    N  
ATOM   1031  CA  TYR A 135     -70.580 -19.585  11.481  1.00 54.94      A    C  
ATOM   1032  C   TYR A 135     -69.794 -20.798  11.972  1.00 57.15      A    C  
ATOM   1033  O   TYR A 135     -70.065 -21.934  11.577  1.00 53.09      A    O  
ATOM   1034  CB  TYR A 135     -71.960 -19.542  12.122  1.00 50.93      A    C  
ATOM   1035  CG  TYR A 135     -71.935 -19.502  13.632  1.00 47.64      A    C  
ATOM   1036  CD1 TYR A 135     -71.601 -18.338  14.308  1.00 43.78      A    C  
ATOM   1037  CD2 TYR A 135     -72.261 -20.622  14.379  1.00 43.02      A    C  
ATOM   1038  CE1 TYR A 135     -71.578 -18.298  15.689  1.00 38.12      A    C  
ATOM   1039  CE2 TYR A 135     -72.239 -20.591  15.762  1.00 38.17      A    C  
ATOM   1040  CZ  TYR A 135     -71.897 -19.427  16.409  1.00 37.55      A    C  
ATOM   1041  OH  TYR A 135     -71.870 -19.389  17.780  1.00 32.97      A    O  
ATOM   1042  N   ASN A 136     -68.818 -20.545  12.831  1.00 60.95      A    N  
ATOM   1043  CA  ASN A 136     -67.941 -21.577  13.375  1.00 62.08      A    C  
ATOM   1044  C   ASN A 136     -67.226 -22.357  12.278  1.00 64.93      A    C  
ATOM   1045  O   ASN A 136     -66.995 -23.562  12.399  1.00 60.78      A    O  
ATOM   1046  CB  ASN A 136     -68.701 -22.523  14.307  1.00 57.84      A    C  
ATOM   1047  CG  ASN A 136     -69.041 -21.882  15.636  1.00 53.45      A    C  
ATOM   1048  ND2 ASN A 136     -69.997 -22.470  16.342  1.00 47.19      A    N  
ATOM   1049  OD1 ASN A 136     -68.450 -20.881  16.030  1.00 48.53      A    O  
ATOM   1050  N   TRP A 137     -66.867 -21.670  11.198  1.00 69.00      A    N  
ATOM   1051  CA  TRP A 137     -66.159 -22.326  10.111  1.00 69.37      A    C  
ATOM   1052  C   TRP A 137     -64.784 -22.761  10.590  1.00 71.72      A    C  
ATOM   1053  O   TRP A 137     -64.118 -22.071  11.368  1.00 69.62      A    O  
ATOM   1054  CB  TRP A 137     -66.023 -21.394   8.909  1.00 65.54      A    C  
ATOM   1055  CG  TRP A 137     -65.222 -20.169   9.185  1.00 63.34      A    C  
ATOM   1056  CD1 TRP A 137     -65.683 -18.982   9.665  1.00 57.49      A    C  
ATOM   1057  CD2 TRP A 137     -63.805 -20.001   9.013  1.00 59.78      A    C  
ATOM   1058  CE2 TRP A 137     -63.491 -18.682   9.409  1.00 57.22      A    C  
ATOM   1059  CE3 TRP A 137     -62.786 -20.837   8.564  1.00 54.85      A    C  
ATOM   1060  NE1 TRP A 137     -64.656 -18.085   9.804  1.00 54.78      A    N  
ATOM   1061  CZ2 TRP A 137     -62.188 -18.187   9.369  1.00 52.74      A    C  
ATOM   1062  CZ3 TRP A 137     -61.489 -20.345   8.526  1.00 51.13      A    C  
ATOM   1063  CH2 TRP A 137     -61.205 -19.035   8.920  1.00 50.53      A    C  
ATOM   1064  N   GLN A 138     -64.337 -23.925  10.135  1.00 78.99      A    N  
ATOM   1065  CA  GLN A 138     -63.014 -24.449  10.426  1.00 79.88      A    C  
ATOM   1066  C   GLN A 138     -62.117 -24.477   9.196  1.00 81.63      A    C  
ATOM   1067  O   GLN A 138     -60.888 -24.523   9.333  1.00 79.44      A    O  
ATOM   1068  CB  GLN A 138     -63.126 -25.854  11.003  1.00 78.06      A    C  
ATOM   1069  CG  GLN A 138     -64.004 -25.949  12.247  1.00 75.04      A    C  
ATOM   1070  CD  GLN A 138     -63.468 -25.107  13.388  1.00 70.93      A    C  
ATOM   1071  NE2 GLN A 138     -64.344 -24.326  14.002  1.00 62.94      A    N  
ATOM   1072  OE1 GLN A 138     -62.282 -25.152  13.701  1.00 64.93      A    O  
ATOM   1073  N   GLU A 139     -62.696 -24.466   8.017  1.00 81.76      A    N  
ATOM   1074  CA  GLU A 139     -61.972 -24.445   6.758  1.00 82.21      A    C  
ATOM   1075  C   GLU A 139     -62.510 -23.321   5.890  1.00 81.62      A    C  
ATOM   1076  O   GLU A 139     -63.684 -22.961   5.968  1.00 78.92      A    O  
ATOM   1077  CB  GLU A 139     -62.103 -25.779   6.015  1.00 81.93      A    C  
ATOM   1078  CG  GLU A 139     -61.562 -26.972   6.790  1.00 78.86      A    C  
ATOM   1079  CD  GLU A 139     -61.720 -28.271   6.026  1.00 79.91      A    C  
ATOM   1080  OE1 GLU A 139     -61.258 -29.308   6.524  1.00 73.44      A    O  
ATOM   1081  OE2 GLU A 139     -62.312 -28.248   4.928  1.00 75.97      A    O1-
ATOM   1082  N   LEU A 140     -61.642 -22.794   5.062  1.00 83.31      A    N  
ATOM   1083  CA  LEU A 140     -62.013 -21.769   4.100  1.00 83.02      A    C  
ATOM   1084  C   LEU A 140     -61.890 -22.361   2.704  1.00 83.83      A    C  
ATOM   1085  O   LEU A 140     -60.786 -22.652   2.244  1.00 81.95      A    O  
ATOM   1086  CB  LEU A 140     -61.118 -20.537   4.253  1.00 81.05      A    C  
ATOM   1087  CG  LEU A 140     -61.408 -19.369   3.305  1.00 76.28      A    C  
ATOM   1088  CD1 LEU A 140     -62.804 -18.828   3.534  1.00 72.25      A    C  
ATOM   1089  CD2 LEU A 140     -60.370 -18.273   3.494  1.00 71.59      A    C  
ATOM   1090  N   ASP A 141     -63.019 -22.563   2.042  1.00 82.95      A    N  
ATOM   1091  CA  ASP A 141     -63.009 -23.156   0.714  1.00 82.72      A    C  
ATOM   1092  C   ASP A 141     -62.252 -22.257  -0.251  1.00 83.11      A    C  
ATOM   1093  O   ASP A 141     -62.594 -21.085  -0.431  1.00 79.93      A    O  
ATOM   1094  CB  ASP A 141     -64.437 -23.380   0.218  1.00 80.52      A    C  
ATOM   1095  CG  ASP A 141     -65.152 -24.481   0.973  1.00 76.44      A    C  
ATOM   1096  OD1 ASP A 141     -64.490 -25.236   1.709  1.00 70.57      A    O  
ATOM   1097  OD2 ASP A 141     -66.384 -24.591   0.827  1.00 71.42      A    O1-
ATOM   1098  N   PHE A 142     -61.223 -22.821  -0.867  1.00 86.82      A    N  
ATOM   1099  CA  PHE A 142     -60.428 -22.052  -1.811  1.00 86.80      A    C  
ATOM   1100  C   PHE A 142     -61.173 -21.782  -3.112  1.00 85.26      A    C  
ATOM   1101  O   PHE A 142     -60.778 -20.895  -3.873  1.00 80.85      A    O  
ATOM   1102  CB  PHE A 142     -59.110 -22.777  -2.102  1.00 87.27      A    C  
ATOM   1103  CG  PHE A 142     -59.253 -24.016  -2.937  1.00 89.20      A    C  
ATOM   1104  CD1 PHE A 142     -59.028 -23.979  -4.300  1.00 85.06      A    C  
ATOM   1105  CD2 PHE A 142     -59.601 -25.225  -2.357  1.00 85.73      A    C  
ATOM   1106  CE1 PHE A 142     -59.157 -25.116  -5.072  1.00 85.23      A    C  
ATOM   1107  CE2 PHE A 142     -59.737 -26.362  -3.119  1.00 85.53      A    C  
ATOM   1108  CZ  PHE A 142     -59.512 -26.313  -4.478  1.00 88.67      A    C  
ATOM   1109  N   ASP A 143     -62.248 -22.536  -3.390  1.00 84.49      A    N  
ATOM   1110  CA  ASP A 143     -63.086 -22.351  -4.565  1.00 82.38      A    C  
ATOM   1111  C   ASP A 143     -64.488 -21.884  -4.194  1.00 79.40      A    C  
ATOM   1112  O   ASP A 143     -65.412 -22.016  -5.001  1.00 67.28      A    O  
ATOM   1113  CB  ASP A 143     -63.156 -23.653  -5.372  1.00 79.48      A    C  
ATOM   1114  CG  ASP A 143     -63.655 -24.826  -4.547  1.00 78.92      A    C  
ATOM   1115  OD1 ASP A 143     -63.994 -24.634  -3.367  1.00 71.96      A    O  
ATOM   1116  OD2 ASP A 143     -63.700 -25.949  -5.092  1.00 75.52      A    O1-
ATOM   1117  N   GLY A 144     -64.658 -21.335  -3.016  1.00 69.50      A    N  
ATOM   1118  CA  GLY A 144     -65.978 -21.010  -2.511  1.00 66.96      A    C  
ATOM   1119  C   GLY A 144     -66.649 -19.811  -3.149  1.00 68.34      A    C  
ATOM   1120  O   GLY A 144     -67.830 -19.572  -2.891  1.00 61.55      A    O  
ATOM   1121  N   ALA A 145     -65.972 -19.068  -3.976  1.00 65.34      A    N  
ATOM   1122  CA  ALA A 145     -66.573 -17.894  -4.599  1.00 63.11      A    C  
ATOM   1123  C   ALA A 145     -67.715 -18.271  -5.524  1.00 64.02      A    C  
ATOM   1124  O   ALA A 145     -68.637 -17.473  -5.725  1.00 58.03      A    O  
ATOM   1125  CB  ALA A 145     -65.514 -17.106  -5.368  1.00 58.00      A    C  
ATOM   1126  N   ASP A 146     -67.693 -19.470  -6.092  1.00 61.79      A    N  
ATOM   1127  CA  ASP A 146     -68.731 -19.908  -7.006  1.00 59.30      A    C  
ATOM   1128  C   ASP A 146     -69.966 -20.442  -6.296  1.00 58.97      A    C  
ATOM   1129  O   ASP A 146     -70.989 -20.678  -6.949  1.00 53.73      A    O  
ATOM   1130  CB  ASP A 146     -68.177 -20.984  -7.944  1.00 55.34      A    C  
ATOM   1131  CG  ASP A 146     -67.067 -20.467  -8.832  1.00 55.19      A    C  
ATOM   1132  OD1 ASP A 146     -66.971 -19.238  -9.010  1.00 52.23      A    O  
ATOM   1133  OD2 ASP A 146     -66.291 -21.291  -9.352  1.00 51.54      A    O1-
ATOM   1134  N   SER A 147     -69.916 -20.655  -4.995  1.00 55.84      A    N  
ATOM   1135  CA  SER A 147     -71.058 -21.184  -4.269  1.00 53.63      A    C  
ATOM   1136  C   SER A 147     -72.118 -20.104  -4.096  1.00 55.35      A    C  
ATOM   1137  O   SER A 147     -71.812 -18.922  -3.926  1.00 50.00      A    O  
ATOM   1138  CB  SER A 147     -70.624 -21.725  -2.911  1.00 46.98      A    C  
ATOM   1139  OG  SER A 147     -70.146 -20.690  -2.080  1.00 43.02      A    O  
ATOM   1140  N   PHE A 148     -73.379 -20.522  -4.142  1.00 49.51      A    N  
ATOM   1141  CA  PHE A 148     -74.513 -19.625  -3.997  1.00 48.41      A    C  
ATOM   1142  C   PHE A 148     -75.287 -19.981  -2.734  1.00 49.64      A    C  
ATOM   1143  O   PHE A 148     -75.411 -21.156  -2.383  1.00 45.96      A    O  
ATOM   1144  CB  PHE A 148     -75.435 -19.705  -5.216  1.00 43.72      A    C  
ATOM   1145  CG  PHE A 148     -74.830 -19.167  -6.485  1.00 41.17      A    C  
ATOM   1146  CD1 PHE A 148     -73.844 -18.202  -6.462  1.00 38.09      A    C  
ATOM   1147  CD2 PHE A 148     -75.265 -19.624  -7.716  1.00 37.39      A    C  
ATOM   1148  CE1 PHE A 148     -73.293 -17.702  -7.627  1.00 34.79      A    C  
ATOM   1149  CE2 PHE A 148     -74.728 -19.131  -8.886  1.00 34.86      A    C  
ATOM   1150  CZ  PHE A 148     -73.741 -18.170  -8.841  1.00 33.86      A    C  
ATOM   1151  N   PRO A 149     -75.844 -18.994  -2.052  1.00 46.20      A    N  
ATOM   1152  CA  PRO A 149     -76.651 -19.281  -0.864  1.00 45.31      A    C  
ATOM   1153  C   PRO A 149     -78.010 -19.855  -1.239  1.00 46.30      A    C  
ATOM   1154  O   PRO A 149     -78.576 -19.544  -2.291  1.00 43.54      A    O  
ATOM   1155  CB  PRO A 149     -76.788 -17.914  -0.192  1.00 41.23      A    C  
ATOM   1156  CG  PRO A 149     -76.696 -16.949  -1.312  1.00 41.15      A    C  
ATOM   1157  CD  PRO A 149     -75.731 -17.558  -2.299  1.00 42.50      A    C  
ATOM   1158  N   GLU A 150     -78.556 -20.713  -0.360  1.00 49.01      A    N  
ATOM   1159  CA  GLU A 150     -79.883 -21.289  -0.544  1.00 48.13      A    C  
ATOM   1160  C   GLU A 150     -80.993 -20.433   0.055  1.00 48.90      A    C  
ATOM   1161  O   GLU A 150     -82.147 -20.552  -0.354  1.00 45.37      A    O  
ATOM   1162  CB  GLU A 150     -79.936 -22.691   0.061  1.00 43.68      A    C  
ATOM   1163  CG  GLU A 150     -78.999 -23.683  -0.597  1.00 39.72      A    C  
ATOM   1164  CD  GLU A 150     -79.107 -25.077  -0.017  1.00 37.24      A    C  
ATOM   1165  OE1 GLU A 150     -79.427 -26.012  -0.767  1.00 34.90      A    O  
ATOM   1166  OE2 GLU A 150     -78.878 -25.227   1.199  1.00 34.68      A    O1-
ATOM   1167  N   VAL A 151     -80.667 -19.578   1.004  1.00 45.81      A    N  
ATOM   1168  CA  VAL A 151     -81.673 -18.736   1.639  1.00 45.73      A    C  
ATOM   1169  C   VAL A 151     -82.062 -17.604   0.690  1.00 46.73      A    C  
ATOM   1170  O   VAL A 151     -81.191 -16.954   0.109  1.00 44.11      A    O  
ATOM   1171  CB  VAL A 151     -81.165 -18.195   2.984  1.00 42.06      A    C  
ATOM   1172  CG1 VAL A 151     -81.062 -19.327   3.994  1.00 39.02      A    C  
ATOM   1173  CG2 VAL A 151     -79.819 -17.506   2.835  1.00 38.97      A    C  
ATOM   1174  N   PRO A 152     -83.363 -17.340   0.499  1.00 47.38      A    N  
ATOM   1175  CA  PRO A 152     -83.773 -16.322  -0.483  1.00 46.63      A    C  
ATOM   1176  C   PRO A 152     -83.238 -14.929  -0.193  1.00 46.90      A    C  
ATOM   1177  O   PRO A 152     -83.032 -14.144  -1.125  1.00 45.06      A    O  
ATOM   1178  CB  PRO A 152     -85.308 -16.353  -0.404  1.00 43.94      A    C  
ATOM   1179  CG  PRO A 152     -85.632 -17.703   0.135  1.00 45.12      A    C  
ATOM   1180  CD  PRO A 152     -84.513 -18.048   1.070  1.00 47.00      A    C  
ATOM   1181  N   SER A 153     -83.002 -14.586   1.068  1.00 45.66      A    N  
ATOM   1182  CA  SER A 153     -82.536 -13.245   1.406  1.00 44.67      A    C  
ATOM   1183  C   SER A 153     -81.109 -12.981   0.948  1.00 44.45      A    C  
ATOM   1184  O   SER A 153     -80.693 -11.816   0.903  1.00 42.28      A    O  
ATOM   1185  CB  SER A 153     -82.630 -13.017   2.914  1.00 42.60      A    C  
ATOM   1186  OG  SER A 153     -81.842 -13.949   3.622  1.00 40.61      A    O  
ATOM   1187  N   LEU A 154     -80.356 -14.024   0.612  1.00 48.23      A    N  
ATOM   1188  CA  LEU A 154     -78.969 -13.882   0.202  1.00 47.83      A    C  
ATOM   1189  C   LEU A 154     -78.735 -14.358  -1.228  1.00 49.25      A    C  
ATOM   1190  O   LEU A 154     -77.598 -14.660  -1.600  1.00 46.68      A    O  
ATOM   1191  CB  LEU A 154     -78.056 -14.644   1.168  1.00 43.38      A    C  
ATOM   1192  CG  LEU A 154     -78.090 -14.190   2.627  1.00 39.75      A    C  
ATOM   1193  CD1 LEU A 154     -77.259 -15.115   3.494  1.00 37.14      A    C  
ATOM   1194  CD2 LEU A 154     -77.598 -12.759   2.754  1.00 36.70      A    C  
ATOM   1195  N   GLU A 155     -79.788 -14.412  -2.037  1.00 55.45      A    N  
ATOM   1196  CA  GLU A 155     -79.674 -14.895  -3.411  1.00 54.84      A    C  
ATOM   1197  C   GLU A 155     -79.166 -13.820  -4.365  1.00 56.58      A    C  
ATOM   1198  O   GLU A 155     -79.497 -13.829  -5.560  1.00 52.58      A    O  
ATOM   1199  CB  GLU A 155     -81.015 -15.456  -3.887  1.00 49.99      A    C  
ATOM   1200  CG  GLU A 155     -81.371 -16.790  -3.252  1.00 45.69      A    C  
ATOM   1201  CD  GLU A 155     -82.723 -17.315  -3.698  1.00 43.05      A    C  
ATOM   1202  OE1 GLU A 155     -83.478 -16.549  -4.327  1.00 40.13      A    O  
ATOM   1203  OE2 GLU A 155     -83.023 -18.489  -3.412  1.00 39.42      A    O1-
ATOM   1204  N   ASN A 156     -78.338 -12.892  -3.875  1.00 56.55      A    N  
ATOM   1205  CA  ASN A 156     -77.728 -11.907  -4.748  1.00 56.14      A    C  
ATOM   1206  C   ASN A 156     -76.740 -12.545  -5.714  1.00 59.44      A    C  
ATOM   1207  O   ASN A 156     -76.507 -12.009  -6.804  1.00 55.47      A    O  
ATOM   1208  CB  ASN A 156     -77.027 -10.826  -3.922  1.00 50.62      A    C  
ATOM   1209  CG  ASN A 156     -75.953 -11.389  -3.014  1.00 46.76      A    C  
ATOM   1210  ND2 ASN A 156     -74.999 -10.553  -2.636  1.00 43.14      A    N  
ATOM   1211  OD1 ASN A 156     -75.976 -12.563  -2.654  1.00 43.72      A    O  
ATOM   1212  N   HIS A 157     -76.150 -13.675  -5.351  1.00 67.78      A    N  
ATOM   1213  CA  HIS A 157     -75.225 -14.364  -6.244  1.00 68.71      A    C  
ATOM   1214  C   HIS A 157     -75.939 -14.950  -7.452  1.00 72.37      A    C  
ATOM   1215  O   HIS A 157     -75.340 -15.065  -8.526  1.00 70.45      A    O  
ATOM   1216  CB  HIS A 157     -74.481 -15.451  -5.480  1.00 63.66      A    C  
ATOM   1217  CG  HIS A 157     -73.559 -14.911  -4.440  1.00 58.78      A    C  
ATOM   1218  CD2 HIS A 157     -72.276 -14.491  -4.524  1.00 50.67      A    C  
ATOM   1219  ND1 HIS A 157     -73.930 -14.736  -3.129  1.00 53.17      A    N  
ATOM   1220  CE1 HIS A 157     -72.909 -14.240  -2.447  1.00 48.85      A    C  
ATOM   1221  NE2 HIS A 157     -71.894 -14.079  -3.271  1.00 49.08      A    N  
ATOM   1222  N   ILE A 158     -77.238 -15.336  -7.307  1.00 74.47      A    N  
ATOM   1223  CA  ILE A 158     -78.018 -15.769  -8.459  1.00 76.26      A    C  
ATOM   1224  C   ILE A 158     -78.166 -14.611  -9.433  1.00 78.62      A    C  
ATOM   1225  O   ILE A 158     -78.036 -14.782 -10.650  1.00 76.89      A    O  
ATOM   1226  CB  ILE A 158     -79.390 -16.304  -8.016  1.00 73.91      A    C  
ATOM   1227  CG1 ILE A 158     -79.218 -17.527  -7.111  1.00 69.56      A    C  
ATOM   1228  CG2 ILE A 158     -80.243 -16.645  -9.232  1.00 66.81      A    C  
ATOM   1229  CD1 ILE A 158     -80.498 -17.989  -6.460  1.00 63.13      A    C  
ATOM   1230  N   ARG A 159     -78.396 -13.438  -8.905  1.00 78.08      A    N  
ATOM   1231  CA  ARG A 159     -78.469 -12.253  -9.746  1.00 78.45      A    C  
ATOM   1232  C   ARG A 159     -77.128 -11.976 -10.415  1.00 79.84      A    C  
ATOM   1233  O   ARG A 159     -77.074 -11.647 -11.606  1.00 78.22      A    O  
ATOM   1234  CB  ARG A 159     -78.917 -11.048  -8.916  1.00 76.70      A    C  
ATOM   1235  CG  ARG A 159     -79.130  -9.790  -9.724  1.00 71.28      A    C  
ATOM   1236  CD  ARG A 159     -79.519  -8.617  -8.841  1.00 68.84      A    C  
ATOM   1237  NE  ARG A 159     -78.429  -8.197  -7.958  1.00 64.34      A    N  
ATOM   1238  CZ  ARG A 159     -78.438  -8.310  -6.631  1.00 58.59      A    C  
ATOM   1239  NH1 ARG A 159     -79.486  -8.817  -6.007  1.00 55.32      A    N1+
ATOM   1240  NH2 ARG A 159     -77.396  -7.912  -5.920  1.00 54.44      A    N  
ATOM   1241  N   LYS A 160     -76.026 -12.118  -9.661  1.00 79.65      A    N  
ATOM   1242  CA  LYS A 160     -74.705 -11.861 -10.225  1.00 80.16      A    C  
ATOM   1243  C   LYS A 160     -74.324 -12.890 -11.283  1.00 81.15      A    C  
ATOM   1244  O   LYS A 160     -73.604 -12.560 -12.231  1.00 79.17      A    O  
ATOM   1245  CB  LYS A 160     -73.646 -11.825  -9.120  1.00 78.25      A    C  
ATOM   1246  CG  LYS A 160     -72.262 -11.469  -9.633  1.00 75.37      A    C  
ATOM   1247  CD  LYS A 160     -71.247 -11.279  -8.523  1.00 72.75      A    C  
ATOM   1248  CE  LYS A 160     -69.904 -10.883  -9.114  1.00 68.51      A    C  
ATOM   1249  NZ  LYS A 160     -68.875 -10.624  -8.081  1.00 63.70      A    N1+
ATOM   1250  N   PHE A 161     -74.796 -14.133 -11.138  1.00 82.46      A    N  
ATOM   1251  CA  PHE A 161     -74.517 -15.150 -12.151  1.00 83.22      A    C  
ATOM   1252  C   PHE A 161     -74.997 -14.705 -13.525  1.00 83.60      A    C  
ATOM   1253  O   PHE A 161     -74.378 -15.050 -14.540  1.00 82.14      A    O  
ATOM   1254  CB  PHE A 161     -75.168 -16.473 -11.755  1.00 82.72      A    C  
ATOM   1255  CG  PHE A 161     -75.011 -17.561 -12.775  1.00 83.52      A    C  
ATOM   1256  CD1 PHE A 161     -73.782 -18.151 -12.991  1.00 79.26      A    C  
ATOM   1257  CD2 PHE A 161     -76.097 -17.994 -13.515  1.00 79.39      A    C  
ATOM   1258  CE1 PHE A 161     -73.634 -19.152 -13.926  1.00 77.84      A    C  
ATOM   1259  CE2 PHE A 161     -75.958 -18.994 -14.452  1.00 78.35      A    C  
ATOM   1260  CZ  PHE A 161     -74.726 -19.578 -14.660  1.00 81.13      A    C  
ATOM   1261  N   PHE A 162     -76.082 -13.938 -13.590  1.00 85.02      A    N  
ATOM   1262  CA  PHE A 162     -76.582 -13.387 -14.841  1.00 84.95      A    C  
ATOM   1263  C   PHE A 162     -76.057 -11.984 -15.121  1.00 84.42      A    C  
ATOM   1264  O   PHE A 162     -76.343 -11.432 -16.188  1.00 80.26      A    O  
ATOM   1265  CB  PHE A 162     -78.111 -13.381 -14.834  1.00 84.26      A    C  
ATOM   1266  CG  PHE A 162     -78.722 -14.749 -14.893  1.00 85.03      A    C  
ATOM   1267  CD1 PHE A 162     -78.974 -15.356 -16.113  1.00 79.96      A    C  
ATOM   1268  CD2 PHE A 162     -79.038 -15.435 -13.735  1.00 80.17      A    C  
ATOM   1269  CE1 PHE A 162     -79.530 -16.615 -16.173  1.00 78.11      A    C  
ATOM   1270  CE2 PHE A 162     -79.588 -16.695 -13.787  1.00 78.38      A    C  
ATOM   1271  CZ  PHE A 162     -79.835 -17.286 -15.005  1.00 81.75      A    C  
ATOM   1272  N   ASN A 163     -75.262 -11.413 -14.202  1.00 84.58      A    N  
ATOM   1273  CA  ASN A 163     -74.678 -10.086 -14.357  1.00 83.64      A    C  
ATOM   1274  C   ASN A 163     -73.300 -10.102 -13.708  1.00 82.85      A    C  
ATOM   1275  O   ASN A 163     -73.107  -9.597 -12.597  1.00 78.47      A    O  
ATOM   1276  CB  ASN A 163     -75.581  -9.012 -13.744  1.00 81.80      A    C  
ATOM   1277  CG  ASN A 163     -75.066  -7.607 -13.982  1.00 77.49      A    C  
ATOM   1278  ND2 ASN A 163     -75.482  -6.683 -13.125  1.00 69.99      A    N  
ATOM   1279  OD1 ASN A 163     -74.314  -7.359 -14.916  1.00 69.94      A    O  
ATOM   1280  N   LEU A 164     -72.312 -10.688 -14.400  1.00 84.75      A    N  
ATOM   1281  CA  LEU A 164     -70.973 -10.849 -13.852  1.00 83.71      A    C  
ATOM   1282  C   LEU A 164     -70.274  -9.529 -13.532  1.00 83.53      A    C  
ATOM   1283  O   LEU A 164     -69.485  -9.496 -12.578  1.00 80.18      A    O  
ATOM   1284  CB  LEU A 164     -70.115 -11.682 -14.813  1.00 82.46      A    C  
ATOM   1285  CG  LEU A 164     -70.508 -13.155 -14.944  1.00 79.98      A    C  
ATOM   1286  CD1 LEU A 164     -69.716 -13.821 -16.053  1.00 74.31      A    C  
ATOM   1287  CD2 LEU A 164     -70.300 -13.884 -13.625  1.00 74.54      A    C  
ATOM   1288  N   PRO A 165     -70.481  -8.438 -14.267  1.00 84.55      A    N  
ATOM   1289  CA  PRO A 165     -69.808  -7.182 -13.901  1.00 83.44      A    C  
ATOM   1290  C   PRO A 165     -70.244  -6.607 -12.562  1.00 83.33      A    C  
ATOM   1291  O   PRO A 165     -69.605  -5.667 -12.075  1.00 79.03      A    O  
ATOM   1292  CB  PRO A 165     -70.177  -6.230 -15.043  1.00 81.65      A    C  
ATOM   1293  CG  PRO A 165     -70.530  -7.115 -16.177  1.00 80.60      A    C  
ATOM   1294  CD  PRO A 165     -71.160  -8.323 -15.558  1.00 84.21      A    C  
ATOM   1295  N   GLU A 166     -71.285  -7.131 -11.967  1.00 83.05      A    N  
ATOM   1296  CA  GLU A 166     -71.768  -6.588 -10.704  1.00 81.50      A    C  
ATOM   1297  C   GLU A 166     -70.716  -6.761  -9.616  1.00 81.43      A    C  
ATOM   1298  O   GLU A 166     -70.227  -7.871  -9.387  1.00 78.45      A    O  
ATOM   1299  CB  GLU A 166     -73.073  -7.271 -10.292  1.00 79.34      A    C  
ATOM   1300  CG  GLU A 166     -73.686  -6.720  -9.018  1.00 72.54      A    C  
ATOM   1301  CD  GLU A 166     -75.012  -7.373  -8.670  1.00 68.35      A    C  
ATOM   1302  OE1 GLU A 166     -75.561  -7.073  -7.598  1.00 62.24      A    O  
ATOM   1303  OE2 GLU A 166     -75.506  -8.181  -9.479  1.00 62.84      A    O1-
ATOM   1304  N   PRO A 167     -70.325  -5.690  -8.926  1.00 79.95      A    N  
ATOM   1305  CA  PRO A 167     -69.322  -5.822  -7.865  1.00 78.66      A    C  
ATOM   1306  C   PRO A 167     -69.886  -6.550  -6.653  1.00 78.66      A    C  
ATOM   1307  O   PRO A 167     -71.069  -6.456  -6.335  1.00 74.05      A    O  
ATOM   1308  CB  PRO A 167     -68.966  -4.368  -7.532  1.00 76.48      A    C  
ATOM   1309  CG  PRO A 167     -70.181  -3.598  -7.901  1.00 74.34      A    C  
ATOM   1310  CD  PRO A 167     -70.764  -4.296  -9.098  1.00 77.04      A    C  
ATOM   1311  N   ASP A 168     -69.006  -7.276  -5.983  1.00 76.97      A    N  
ATOM   1312  CA  ASP A 168     -69.392  -8.039  -4.805  1.00 76.00      A    C  
ATOM   1313  C   ASP A 168     -68.240  -8.000  -3.813  1.00 76.97      A    C  
ATOM   1314  O   ASP A 168     -67.152  -8.505  -4.097  1.00 72.64      A    O  
ATOM   1315  CB  ASP A 168     -69.747  -9.480  -5.175  1.00 72.64      A    C  
ATOM   1316  CG  ASP A 168     -70.261 -10.287  -3.996  1.00 67.67      A    C  
ATOM   1317  OD1 ASP A 168     -70.451  -9.714  -2.908  1.00 62.30      A    O  
ATOM   1318  OD2 ASP A 168     -70.482 -11.505  -4.165  1.00 62.57      A    O1-
ATOM   1319  N   ASP A 169     -68.464  -7.394  -2.653  1.00 74.33      A    N  
ATOM   1320  CA  ASP A 169     -67.424  -7.305  -1.638  1.00 74.16      A    C  
ATOM   1321  C   ASP A 169     -67.066  -8.678  -1.094  1.00 75.39      A    C  
ATOM   1322  O   ASP A 169     -65.899  -8.940  -0.790  1.00 71.73      A    O  
ATOM   1323  CB  ASP A 169     -67.877  -6.383  -0.503  1.00 71.20      A    C  
ATOM   1324  CG  ASP A 169     -68.036  -4.943  -0.945  1.00 65.46      A    C  
ATOM   1325  OD1 ASP A 169     -67.388  -4.546  -1.932  1.00 58.43      A    O  
ATOM   1326  OD2 ASP A 169     -68.813  -4.211  -0.305  1.00 57.61      A    O1-
ATOM   1327  N   ALA A 170     -68.049  -9.563  -0.971  1.00 73.93      A    N  
ATOM   1328  CA  ALA A 170     -67.768 -10.902  -0.470  1.00 73.82      A    C  
ATOM   1329  C   ALA A 170     -66.842 -11.657  -1.410  1.00 75.20      A    C  
ATOM   1330  O   ALA A 170     -65.946 -12.381  -0.962  1.00 72.56      A    O  
ATOM   1331  CB  ALA A 170     -69.075 -11.666  -0.269  1.00 70.67      A    C  
ATOM   1332  N   GLU A 171     -67.031 -11.505  -2.702  1.00 77.72      A    N  
ATOM   1333  CA  GLU A 171     -66.149 -12.139  -3.674  1.00 78.25      A    C  
ATOM   1334  C   GLU A 171     -64.745 -11.549  -3.608  1.00 79.52      A    C  
ATOM   1335  O   GLU A 171     -63.748 -12.276  -3.699  1.00 78.33      A    O  
ATOM   1336  CB  GLU A 171     -66.733 -11.988  -5.077  1.00 76.82      A    C  
ATOM   1337  CG  GLU A 171     -65.998 -12.779  -6.143  1.00 70.95      A    C  
ATOM   1338  CD  GLU A 171     -66.579 -12.575  -7.531  1.00 68.45      A    C  
ATOM   1339  OE1 GLU A 171     -65.807 -12.505  -8.498  1.00 63.87      A    O  
ATOM   1340  OE2 GLU A 171     -67.813 -12.496  -7.643  1.00 63.62      A    O1-
ATOM   1341  N   LEU A 172     -64.626 -10.230  -3.448  1.00 79.79      A    N  
ATOM   1342  CA  LEU A 172     -63.319  -9.594  -3.307  1.00 80.65      A    C  
ATOM   1343  C   LEU A 172     -62.611 -10.076  -2.047  1.00 81.64      A    C  
ATOM   1344  O   LEU A 172     -61.411 -10.380  -2.075  1.00 80.43      A    O  
ATOM   1345  CB  LEU A 172     -63.479  -8.074  -3.283  1.00 79.63      A    C  
ATOM   1346  CG  LEU A 172     -62.200  -7.251  -3.115  1.00 73.85      A    C  
ATOM   1347  CD1 LEU A 172     -61.278  -7.445  -4.299  1.00 68.70      A    C  
ATOM   1348  CD2 LEU A 172     -62.540  -5.780  -2.938  1.00 67.97      A    C  
ATOM   1349  N   VAL A 173     -63.337 -10.163  -0.940  1.00 79.81      A    N  
ATOM   1350  CA  VAL A 173     -62.756 -10.660   0.302  1.00 79.86      A    C  
ATOM   1351  C   VAL A 173     -62.318 -12.108   0.132  1.00 80.93      A    C  
ATOM   1352  O   VAL A 173     -61.266 -12.514   0.642  1.00 79.76      A    O  
ATOM   1353  CB  VAL A 173     -63.752 -10.501   1.460  1.00 78.02      A    C  
ATOM   1354  CG1 VAL A 173     -63.270 -11.227   2.703  1.00 72.19      A    C  
ATOM   1355  CG2 VAL A 173     -63.971  -9.030   1.773  1.00 72.06      A    C  
ATOM   1356  N   PHE A 174     -63.111 -12.893  -0.595  1.00 81.08      A    N  
ATOM   1357  CA  PHE A 174     -62.743 -14.280  -0.850  1.00 81.49      A    C  
ATOM   1358  C   PHE A 174     -61.423 -14.372  -1.608  1.00 83.02      A    C  
ATOM   1359  O   PHE A 174     -60.539 -15.152  -1.237  1.00 82.61      A    O  
ATOM   1360  CB  PHE A 174     -63.852 -14.992  -1.627  1.00 79.51      A    C  
ATOM   1361  CG  PHE A 174     -63.415 -16.279  -2.268  1.00 76.58      A    C  
ATOM   1362  CD1 PHE A 174     -63.393 -17.456  -1.541  1.00 71.36      A    C  
ATOM   1363  CD2 PHE A 174     -63.011 -16.311  -3.592  1.00 68.94      A    C  
ATOM   1364  CE1 PHE A 174     -62.987 -18.638  -2.123  1.00 67.10      A    C  
ATOM   1365  CE2 PHE A 174     -62.599 -17.489  -4.179  1.00 66.70      A    C  
ATOM   1366  CZ  PHE A 174     -62.587 -18.653  -3.445  1.00 68.93      A    C  
ATOM   1367  N   ARG A 175     -61.280 -13.599  -2.679  1.00 84.41      A    N  
ATOM   1368  CA  ARG A 175     -60.068 -13.671  -3.487  1.00 85.19      A    C  
ATOM   1369  C   ARG A 175     -58.847 -13.237  -2.696  1.00 85.76      A    C  
ATOM   1370  O   ARG A 175     -57.759 -13.798  -2.872  1.00 84.41      A    O  
ATOM   1371  CB  ARG A 175     -60.215 -12.812  -4.745  1.00 84.87      A    C  
ATOM   1372  CG  ARG A 175     -61.316 -13.279  -5.676  1.00 82.05      A    C  
ATOM   1373  CD  ARG A 175     -61.281 -12.556  -7.006  1.00 81.12      A    C  
ATOM   1374  NE  ARG A 175     -62.594 -12.504  -7.640  1.00 78.11      A    N  
ATOM   1375  CZ  ARG A 175     -63.199 -13.549  -8.216  1.00 76.53      A    C  
ATOM   1376  NH1 ARG A 175     -62.614 -14.738  -8.259  1.00 68.65      A    N1+
ATOM   1377  NH2 ARG A 175     -64.400 -13.403  -8.745  1.00 73.00      A    N  
ATOM   1378  N   LYS A 176     -58.984 -12.253  -1.830  1.00 84.61      A    N  
ATOM   1379  CA  LYS A 176     -57.871 -11.834  -0.990  1.00 84.19      A    C  
ATOM   1380  C   LYS A 176     -57.586 -12.842   0.117  1.00 84.66      A    C  
ATOM   1381  O   LYS A 176     -56.421 -13.093   0.445  1.00 82.92      A    O  
ATOM   1382  CB  LYS A 176     -58.157 -10.456  -0.386  1.00 83.24      A    C  
ATOM   1383  CG  LYS A 176     -58.183  -9.329  -1.402  1.00 80.46      A    C  
ATOM   1384  CD  LYS A 176     -58.447  -7.992  -0.739  1.00 77.21      A    C  
ATOM   1385  CE  LYS A 176     -58.475  -6.854  -1.742  1.00 72.02      A    C  
ATOM   1386  NZ  LYS A 176     -57.163  -6.651  -2.415  1.00 65.82      A    N1+
ATOM   1387  N   SER A 177     -58.623 -13.439   0.681  1.00 84.07      A    N  
ATOM   1388  CA  SER A 177     -58.438 -14.367   1.792  1.00 83.88      A    C  
ATOM   1389  C   SER A 177     -57.898 -15.713   1.334  1.00 84.97      A    C  
ATOM   1390  O   SER A 177     -57.179 -16.373   2.089  1.00 82.99      A    O  
ATOM   1391  CB  SER A 177     -59.757 -14.569   2.533  1.00 81.55      A    C  
ATOM   1392  OG  SER A 177     -60.233 -13.351   3.065  1.00 71.52      A    O  
ATOM   1393  N   THR A 178     -58.229 -16.140   0.124  1.00 86.80      A    N  
ATOM   1394  CA  THR A 178     -57.740 -17.410  -0.398  1.00 87.31      A    C  
ATOM   1395  C   THR A 178     -56.416 -17.269  -1.126  1.00 88.11      A    C  
ATOM   1396  O   THR A 178     -56.003 -18.194  -1.839  1.00 86.37      A    O  
ATOM   1397  CB  THR A 178     -58.776 -18.047  -1.330  1.00 85.95      A    C  
ATOM   1398  CG2 THR A 178     -60.023 -18.432  -0.550  1.00 76.48      A    C  
ATOM   1399  OG1 THR A 178     -59.120 -17.127  -2.368  1.00 77.57      A    O  
ATOM   1400  N   ARG A 179     -55.725 -16.143  -0.948  1.00 90.06      A    N  
ATOM   1401  CA  ARG A 179     -54.405 -15.919  -1.517  1.00 90.25      A    C  
ATOM   1402  C   ARG A 179     -53.378 -16.075  -0.408  1.00 90.41      A    C  
ATOM   1403  O   ARG A 179     -53.316 -15.257   0.515  1.00 88.37      A    O  
ATOM   1404  CB  ARG A 179     -54.322 -14.533  -2.148  1.00 88.90      A    C  
ATOM   1405  CG  ARG A 179     -53.041 -14.284  -2.921  1.00 83.97      A    C  
ATOM   1406  CD  ARG A 179     -52.992 -12.867  -3.463  1.00 84.61      A    C  
ATOM   1407  NE  ARG A 179     -54.098 -12.575  -4.379  1.00 81.76      A    N  
ATOM   1408  CZ  ARG A 179     -55.025 -11.648  -4.169  1.00 80.89      A    C  
ATOM   1409  NH1 ARG A 179     -54.995 -10.903  -3.071  1.00 72.28      A    N1+
ATOM   1410  NH2 ARG A 179     -55.983 -11.460  -5.055  1.00 75.99      A    N  
ATOM   1411  N   LEU A 180     -52.572 -17.123  -0.487  1.00 92.26      A    N  
ATOM   1412  CA  LEU A 180     -51.564 -17.368   0.532  1.00 92.50      A    C  
ATOM   1413  C   LEU A 180     -50.423 -16.378   0.363  1.00 92.50      A    C  
ATOM   1414  O   LEU A 180     -49.801 -16.301  -0.697  1.00 91.15      A    O  
ATOM   1415  CB  LEU A 180     -51.044 -18.806   0.439  1.00 92.80      A    C  
ATOM   1416  CG  LEU A 180     -49.993 -19.205   1.482  1.00 92.65      A    C  
ATOM   1417  CD1 LEU A 180     -50.602 -19.237   2.871  1.00 84.58      A    C  
ATOM   1418  CD2 LEU A 180     -49.382 -20.549   1.135  1.00 85.14      A    C  
ATOM   1419  N   THR A 181     -50.134 -15.625   1.415  1.00 93.26      A    N  
ATOM   1420  CA  THR A 181     -49.049 -14.653   1.433  1.00 92.83      A    C  
ATOM   1421  C   THR A 181     -48.179 -14.947   2.637  1.00 92.97      A    C  
ATOM   1422  O   THR A 181     -48.659 -14.950   3.772  1.00 90.86      A    O  
ATOM   1423  CB  THR A 181     -49.582 -13.221   1.497  1.00 91.45      A    C  
ATOM   1424  CG2 THR A 181     -48.435 -12.225   1.493  1.00 77.01      A    C  
ATOM   1425  OG1 THR A 181     -50.427 -12.970   0.373  1.00 78.38      A    O  
ATOM   1426  N   ILE A 182     -46.895 -15.185   2.385  1.00 93.99      A    N  
ATOM   1427  CA  ILE A 182     -45.976 -15.552   3.447  1.00 93.64      A    C  
ATOM   1428  C   ILE A 182     -44.764 -14.637   3.412  1.00 93.67      A    C  
ATOM   1429  O   ILE A 182     -44.413 -14.065   2.375  1.00 92.24      A    O  
ATOM   1430  CB  ILE A 182     -45.528 -17.029   3.348  1.00 92.75      A    C  
ATOM   1431  CG1 ILE A 182     -44.767 -17.283   2.044  1.00 84.29      A    C  
ATOM   1432  CG2 ILE A 182     -46.727 -17.956   3.463  1.00 82.95      A    C  
ATOM   1433  CD1 ILE A 182     -44.043 -18.610   2.004  1.00 82.25      A    C  
ATOM   1434  N   ARG A 183     -44.119 -14.501   4.554  1.00 94.02      A    N  
ATOM   1435  CA  ARG A 183     -42.817 -13.859   4.677  1.00 93.72      A    C  
ATOM   1436  C   ARG A 183     -41.875 -14.844   5.347  1.00 93.70      A    C  
ATOM   1437  O   ARG A 183     -42.100 -15.265   6.486  1.00 91.67      A    O  
ATOM   1438  CB  ARG A 183     -42.896 -12.554   5.474  1.00 92.59      A    C  
ATOM   1439  CG  ARG A 183     -41.548 -11.857   5.595  1.00 89.01      A    C  
ATOM   1440  CD  ARG A 183     -41.631 -10.561   6.388  1.00 87.19      A    C  
ATOM   1441  NE  ARG A 183     -42.358  -9.506   5.678  1.00 82.92      A    N  
ATOM   1442  CZ  ARG A 183     -43.517  -8.990   6.078  1.00 81.59      A    C  
ATOM   1443  NH1 ARG A 183     -44.095  -9.408   7.200  1.00 71.72      A    N1+
ATOM   1444  NH2 ARG A 183     -44.100  -8.044   5.360  1.00 77.03      A    N  
ATOM   1445  N   LEU A 184     -40.807 -15.201   4.646  1.00 93.58      A    N  
ATOM   1446  CA  LEU A 184     -39.822 -16.141   5.151  1.00 93.68      A    C  
ATOM   1447  C   LEU A 184     -38.657 -15.382   5.763  1.00 93.66      A    C  
ATOM   1448  O   LEU A 184     -38.136 -14.439   5.162  1.00 91.68      A    O  
ATOM   1449  CB  LEU A 184     -39.332 -17.053   4.022  1.00 92.88      A    C  
ATOM   1450  CG  LEU A 184     -38.221 -18.054   4.364  1.00 91.68      A    C  
ATOM   1451  CD1 LEU A 184     -38.742 -19.137   5.287  1.00 80.96      A    C  
ATOM   1452  CD2 LEU A 184     -37.657 -18.668   3.095  1.00 81.34      A    C  
ATOM   1453  N   ARG A 185     -38.233 -15.790   6.948  1.00 93.35      A    N  
ATOM   1454  CA  ARG A 185     -37.058 -15.242   7.611  1.00 93.04      A    C  
ATOM   1455  C   ARG A 185     -36.067 -16.359   7.860  1.00 93.23      A    C  
ATOM   1456  O   ARG A 185     -36.426 -17.414   8.379  1.00 91.19      A    O  
ATOM   1457  CB  ARG A 185     -37.423 -14.566   8.938  1.00 91.30      A    C  
ATOM   1458  CG  ARG A 185     -36.266 -13.814   9.574  1.00 88.49      A    C  
ATOM   1459  CD  ARG A 185     -36.601 -13.353  10.989  1.00 86.73      A    C  
ATOM   1460  NE  ARG A 185     -36.604 -14.466  11.932  1.00 83.31      A    N  
ATOM   1461  CZ  ARG A 185     -36.807 -14.328  13.244  1.00 83.70      A    C  
ATOM   1462  NH1 ARG A 185     -37.036 -13.128  13.769  1.00 74.79      A    N1+
ATOM   1463  NH2 ARG A 185     -36.788 -15.392  14.032  1.00 78.40      A    N  
ATOM   1464  N   TYR A 186     -34.811 -16.108   7.510  1.00 93.89      A    N  
ATOM   1465  CA  TYR A 186     -33.750 -17.092   7.626  1.00 94.21      A    C  
ATOM   1466  C   TYR A 186     -32.566 -16.456   8.338  1.00 94.44      A    C  
ATOM   1467  O   TYR A 186     -32.024 -15.456   7.866  1.00 92.91      A    O  
ATOM   1468  CB  TYR A 186     -33.353 -17.604   6.237  1.00 93.89      A    C  
ATOM   1469  CG  TYR A 186     -32.087 -18.439   6.189  1.00 94.25      A    C  
ATOM   1470  CD1 TYR A 186     -31.775 -19.346   7.189  1.00 88.50      A    C  
ATOM   1471  CD2 TYR A 186     -31.214 -18.334   5.111  1.00 89.58      A    C  
ATOM   1472  CE1 TYR A 186     -30.624 -20.108   7.137  1.00 89.01      A    C  
ATOM   1473  CE2 TYR A 186     -30.066 -19.096   5.042  1.00 89.08      A    C  
ATOM   1474  CZ  TYR A 186     -29.771 -19.979   6.057  1.00 92.48      A    C  
ATOM   1475  OH  TYR A 186     -28.625 -20.733   5.999  1.00 91.33      A    O  
ATOM   1476  N   TRP A 187     -32.158 -17.021   9.476  1.00 93.77      A    N  
ATOM   1477  CA  TRP A 187     -30.957 -16.583  10.177  1.00 93.86      A    C  
ATOM   1478  C   TRP A 187     -29.742 -17.174   9.468  1.00 93.75      A    C  
ATOM   1479  O   TRP A 187     -29.387 -18.336   9.672  1.00 91.85      A    O  
ATOM   1480  CB  TRP A 187     -30.986 -17.022  11.639  1.00 93.32      A    C  
ATOM   1481  CG  TRP A 187     -32.007 -16.347  12.507  1.00 92.77      A    C  
ATOM   1482  CD1 TRP A 187     -32.921 -16.969  13.309  1.00 88.24      A    C  
ATOM   1483  CD2 TRP A 187     -32.202 -14.933  12.689  1.00 90.22      A    C  
ATOM   1484  CE2 TRP A 187     -33.252 -14.774  13.615  1.00 90.07      A    C  
ATOM   1485  CE3 TRP A 187     -31.592 -13.792  12.166  1.00 89.08      A    C  
ATOM   1486  NE1 TRP A 187     -33.671 -16.034  13.981  1.00 88.22      A    N  
ATOM   1487  CZ2 TRP A 187     -33.701 -13.519  14.014  1.00 89.19      A    C  
ATOM   1488  CZ3 TRP A 187     -32.046 -12.550  12.568  1.00 85.47      A    C  
ATOM   1489  CH2 TRP A 187     -33.088 -12.426  13.480  1.00 86.22      A    C  
ATOM   1490  N   TYR A 188     -29.096 -16.362   8.635  1.00 93.31      A    N  
ATOM   1491  CA  TYR A 188     -27.929 -16.798   7.894  1.00 93.33      A    C  
ATOM   1492  C   TYR A 188     -26.676 -16.560   8.722  1.00 93.28      A    C  
ATOM   1493  O   TYR A 188     -26.476 -15.472   9.270  1.00 92.13      A    O  
ATOM   1494  CB  TYR A 188     -27.834 -16.058   6.564  1.00 93.17      A    C  
ATOM   1495  CG  TYR A 188     -26.598 -16.398   5.763  1.00 93.27      A    C  
ATOM   1496  CD1 TYR A 188     -26.474 -17.632   5.144  1.00 87.71      A    C  
ATOM   1497  CD2 TYR A 188     -25.562 -15.487   5.628  1.00 88.52      A    C  
ATOM   1498  CE1 TYR A 188     -25.349 -17.954   4.416  1.00 87.20      A    C  
ATOM   1499  CE2 TYR A 188     -24.428 -15.799   4.901  1.00 87.98      A    C  
ATOM   1500  CZ  TYR A 188     -24.327 -17.034   4.295  1.00 90.82      A    C  
ATOM   1501  OH  TYR A 188     -23.205 -17.348   3.573  1.00 89.36      A    O  
ATOM   1502  N   GLN A 189     -25.821 -17.577   8.797  1.00 92.40      A    N  
ATOM   1503  CA  GLN A 189     -24.589 -17.491   9.569  1.00 92.35      A    C  
ATOM   1504  C   GLN A 189     -23.444 -17.062   8.671  1.00 92.40      A    C  
ATOM   1505  O   GLN A 189     -23.201 -17.658   7.626  1.00 90.44      A    O  
ATOM   1506  CB  GLN A 189     -24.261 -18.824  10.242  1.00 90.75      A    C  
ATOM   1507  CG  GLN A 189     -23.019 -18.795  11.118  1.00 85.85      A    C  
ATOM   1508  CD  GLN A 189     -22.703 -20.138  11.749  1.00 83.69      A    C  
ATOM   1509  NE2 GLN A 189     -21.567 -20.215  12.435  1.00 73.76      A    N  
ATOM   1510  OE1 GLN A 189     -23.463 -21.096  11.623  1.00 75.73      A    O  
ATOM   1511  N   LEU A 190     -22.713 -16.025   9.096  1.00 91.27      A    N  
ATOM   1512  CA  LEU A 190     -21.524 -15.569   8.396  1.00 90.73      A    C  
ATOM   1513  C   LEU A 190     -20.332 -16.392   8.866  1.00 90.07      A    C  
ATOM   1514  O   LEU A 190     -20.028 -16.435  10.063  1.00 86.95      A    O  
ATOM   1515  CB  LEU A 190     -21.289 -14.080   8.657  1.00 90.25      A    C  
ATOM   1516  CG  LEU A 190     -22.479 -13.146   8.387  1.00 89.76      A    C  
ATOM   1517  CD1 LEU A 190     -22.147 -11.721   8.778  1.00 80.72      A    C  
ATOM   1518  CD2 LEU A 190     -22.890 -13.220   6.929  1.00 80.29      A    C  
ATOM   1519  N   ARG A 191     -19.656 -17.044   7.922  1.00 89.47      A    N  
ATOM   1520  CA  ARG A 191     -18.608 -17.999   8.259  1.00 88.38      A    C  
ATOM   1521  C   ARG A 191     -17.204 -17.558   7.867  1.00 87.79      A    C  
ATOM   1522  O   ARG A 191     -16.238 -18.154   8.349  1.00 82.66      A    O  
ATOM   1523  CB  ARG A 191     -18.916 -19.353   7.611  1.00 86.34      A    C  
ATOM   1524  CG  ARG A 191     -20.097 -20.077   8.239  1.00 82.85      A    C  
ATOM   1525  CD  ARG A 191     -20.335 -21.424   7.589  1.00 80.12      A    C  
ATOM   1526  NE  ARG A 191     -21.313 -22.227   8.323  1.00 74.74      A    N  
ATOM   1527  CZ  ARG A 191     -22.631 -22.119   8.174  1.00 70.70      A    C  
ATOM   1528  NH1 ARG A 191     -23.146 -21.248   7.313  1.00 64.28      A    N1+
ATOM   1529  NH2 ARG A 191     -23.441 -22.885   8.888  1.00 64.53      A    N  
ATOM   1530  N   VAL A 192     -17.044 -16.546   7.012  1.00 89.29      A    N  
ATOM   1531  CA  VAL A 192     -15.709 -16.066   6.671  1.00 89.19      A    C  
ATOM   1532  C   VAL A 192     -15.125 -15.362   7.899  1.00 88.70      A    C  
ATOM   1533  O   VAL A 192     -15.669 -14.344   8.332  1.00 85.96      A    O  
ATOM   1534  CB  VAL A 192     -15.750 -15.126   5.456  1.00 88.70      A    C  
ATOM   1535  CG1 VAL A 192     -14.371 -14.569   5.163  1.00 79.99      A    C  
ATOM   1536  CG2 VAL A 192     -16.288 -15.875   4.247  1.00 81.04      A    C  
ATOM   1537  N   PRO A 193     -14.017 -15.863   8.459  1.00 86.46      A    N  
ATOM   1538  CA  PRO A 193     -13.629 -15.482   9.832  1.00 84.41      A    C  
ATOM   1539  C   PRO A 193     -13.495 -13.983  10.086  1.00 84.25      A    C  
ATOM   1540  O   PRO A 193     -14.111 -13.461  11.014  1.00 80.12      A    O  
ATOM   1541  CB  PRO A 193     -12.286 -16.192  10.017  1.00 81.61      A    C  
ATOM   1542  CG  PRO A 193     -12.349 -17.349   9.088  1.00 79.12      A    C  
ATOM   1543  CD  PRO A 193     -13.133 -16.880   7.901  1.00 83.05      A    C  
ATOM   1544  N   PHE A 194     -12.681 -13.272   9.300  1.00 86.49      A    N  
ATOM   1545  CA  PHE A 194     -12.416 -11.864   9.584  1.00 86.10      A    C  
ATOM   1546  C   PHE A 194     -13.546 -10.965   9.097  1.00 87.11      A    C  
ATOM   1547  O   PHE A 194     -13.911  -9.996   9.770  1.00 84.42      A    O  
ATOM   1548  CB  PHE A 194     -11.085 -11.459   8.944  1.00 84.43      A    C  
ATOM   1549  CG  PHE A 194     -10.682 -10.036   9.215  1.00 84.42      A    C  
ATOM   1550  CD1 PHE A 194     -10.396  -9.613  10.503  1.00 77.22      A    C  
ATOM   1551  CD2 PHE A 194     -10.571  -9.129   8.178  1.00 77.03      A    C  
ATOM   1552  CE1 PHE A 194     -10.016  -8.309  10.750  1.00 75.88      A    C  
ATOM   1553  CE2 PHE A 194     -10.191  -7.823   8.418  1.00 75.58      A    C  
ATOM   1554  CZ  PHE A 194      -9.914  -7.411   9.708  1.00 80.63      A    C  
ATOM   1555  N   ALA A 195     -14.113 -11.274   7.939  1.00 88.55      A    N  
ATOM   1556  CA  ALA A 195     -15.148 -10.433   7.357  1.00 88.70      A    C  
ATOM   1557  C   ALA A 195     -16.489 -10.566   8.064  1.00 89.33      A    C  
ATOM   1558  O   ALA A 195     -17.296  -9.631   8.015  1.00 87.39      A    O  
ATOM   1559  CB  ALA A 195     -15.317 -10.766   5.875  1.00 88.20      A    C  
ATOM   1560  N   ASN A 196     -16.758 -11.703   8.709  1.00 89.84      A    N  
ATOM   1561  CA  ASN A 196     -18.072 -11.916   9.307  1.00 89.54      A    C  
ATOM   1562  C   ASN A 196     -18.362 -10.915  10.422  1.00 90.17      A    C  
ATOM   1563  O   ASN A 196     -19.452 -10.335  10.470  1.00 87.62      A    O  
ATOM   1564  CB  ASN A 196     -18.197 -13.358   9.815  1.00 87.08      A    C  
ATOM   1565  CG  ASN A 196     -17.090 -13.753  10.774  1.00 85.84      A    C  
ATOM   1566  ND2 ASN A 196     -17.062 -15.025  11.136  1.00 78.86      A    N  
ATOM   1567  OD1 ASN A 196     -16.279 -12.925  11.181  1.00 74.29      A    O  
ATOM   1568  N   SER A 197     -17.402 -10.688  11.306  1.00 89.03      A    N  
ATOM   1569  CA  SER A 197     -17.621  -9.766  12.409  1.00 89.08      A    C  
ATOM   1570  C   SER A 197     -17.761  -8.338  11.908  1.00 89.65      A    C  
ATOM   1571  O   SER A 197     -18.633  -7.593  12.369  1.00 88.04      A    O  
ATOM   1572  CB  SER A 197     -16.476  -9.874  13.417  1.00 87.28      A    C  
ATOM   1573  OG  SER A 197     -15.255  -9.465  12.846  1.00 75.91      A    O  
ATOM   1574  N   ILE A 198     -16.922  -7.940  10.950  1.00 90.12      A    N  
ATOM   1575  CA  ILE A 198     -16.977  -6.578  10.441  1.00 89.99      A    C  
ATOM   1576  C   ILE A 198     -18.302  -6.328   9.727  1.00 89.89      A    C  
ATOM   1577  O   ILE A 198     -18.941  -5.288   9.924  1.00 88.27      A    O  
ATOM   1578  CB  ILE A 198     -15.778  -6.296   9.515  1.00 89.36      A    C  
ATOM   1579  CG1 ILE A 198     -14.466  -6.417  10.296  1.00 84.96      A    C  
ATOM   1580  CG2 ILE A 198     -15.903  -4.916   8.886  1.00 83.78      A    C  
ATOM   1581  CD1 ILE A 198     -13.225  -6.336   9.440  1.00 79.19      A    C  
ATOM   1582  N   ILE A 199     -18.741  -7.277   8.902  1.00 91.77      A    N  
ATOM   1583  CA  ILE A 199     -20.013  -7.124   8.200  1.00 91.78      A    C  
ATOM   1584  C   ILE A 199     -21.175  -7.149   9.188  1.00 91.55      A    C  
ATOM   1585  O   ILE A 199     -22.138  -6.387   9.046  1.00 89.99      A    O  
ATOM   1586  CB  ILE A 199     -20.166  -8.208   7.117  1.00 91.42      A    C  
ATOM   1587  CG1 ILE A 199     -19.139  -7.979   6.002  1.00 87.04      A    C  
ATOM   1588  CG2 ILE A 199     -21.577  -8.212   6.546  1.00 86.15      A    C  
ATOM   1589  CD1 ILE A 199     -19.079  -9.084   4.976  1.00 82.02      A    C  
ATOM   1590  N   PHE A 200     -21.103  -8.015  10.200  1.00 91.64      A    N  
ATOM   1591  CA  PHE A 200     -22.175  -8.090  11.185  1.00 91.68      A    C  
ATOM   1592  C   PHE A 200     -22.329  -6.773  11.937  1.00 91.87      A    C  
ATOM   1593  O   PHE A 200     -23.439  -6.237  12.051  1.00 90.90      A    O  
ATOM   1594  CB  PHE A 200     -21.915  -9.230  12.174  1.00 91.34      A    C  
ATOM   1595  CG  PHE A 200     -22.914  -9.290  13.294  1.00 91.62      A    C  
ATOM   1596  CD1 PHE A 200     -24.136  -9.916  13.113  1.00 84.44      A    C  
ATOM   1597  CD2 PHE A 200     -22.637  -8.718  14.523  1.00 85.06      A    C  
ATOM   1598  CE1 PHE A 200     -25.058  -9.972  14.138  1.00 84.72      A    C  
ATOM   1599  CE2 PHE A 200     -23.557  -8.768  15.555  1.00 84.98      A    C  
ATOM   1600  CZ  PHE A 200     -24.767  -9.397  15.360  1.00 88.96      A    C  
ATOM   1601  N   TYR A 201     -21.224  -6.237  12.451  1.00 90.22      A    N  
ATOM   1602  CA  TYR A 201     -21.310  -4.981  13.188  1.00 90.19      A    C  
ATOM   1603  C   TYR A 201     -21.607  -3.806  12.267  1.00 90.27      A    C  
ATOM   1604  O   TYR A 201     -22.237  -2.833  12.693  1.00 88.05      A    O  
ATOM   1605  CB  TYR A 201     -20.023  -4.745  13.975  1.00 89.62      A    C  
ATOM   1606  CG  TYR A 201     -19.857  -5.685  15.146  1.00 89.77      A    C  
ATOM   1607  CD1 TYR A 201     -20.778  -5.698  16.185  1.00 82.69      A    C  
ATOM   1608  CD2 TYR A 201     -18.786  -6.561  15.212  1.00 82.51      A    C  
ATOM   1609  CE1 TYR A 201     -20.636  -6.563  17.254  1.00 81.02      A    C  
ATOM   1610  CE2 TYR A 201     -18.635  -7.428  16.275  1.00 80.57      A    C  
ATOM   1611  CZ  TYR A 201     -19.563  -7.427  17.296  1.00 85.69      A    C  
ATOM   1612  OH  TYR A 201     -19.421  -8.289  18.359  1.00 84.02      A    O  
ATOM   1613  N   SER A 202     -21.170  -3.878  11.003  1.00 90.09      A    N  
ATOM   1614  CA  SER A 202     -21.553  -2.854  10.042  1.00 89.37      A    C  
ATOM   1615  C   SER A 202     -23.057  -2.886   9.783  1.00 89.18      A    C  
ATOM   1616  O   SER A 202     -23.702  -1.837   9.694  1.00 86.87      A    O  
ATOM   1617  CB  SER A 202     -20.785  -3.036   8.734  1.00 88.82      A    C  
ATOM   1618  OG  SER A 202     -19.391  -2.905   8.943  1.00 76.27      A    O  
ATOM   1619  N   TRP A 203     -23.627  -4.093   9.656  1.00 90.90      A    N  
ATOM   1620  CA  TRP A 203     -25.072  -4.223   9.524  1.00 90.93      A    C  
ATOM   1621  C   TRP A 203     -25.788  -3.728  10.779  1.00 90.81      A    C  
ATOM   1622  O   TRP A 203     -26.820  -3.047  10.694  1.00 89.08      A    O  
ATOM   1623  CB  TRP A 203     -25.451  -5.681   9.249  1.00 90.80      A    C  
ATOM   1624  CG  TRP A 203     -26.906  -5.953   9.469  1.00 91.33      A    C  
ATOM   1625  CD1 TRP A 203     -27.944  -5.540   8.688  1.00 88.38      A    C  
ATOM   1626  CD2 TRP A 203     -27.489  -6.683  10.561  1.00 90.59      A    C  
ATOM   1627  CE2 TRP A 203     -28.885  -6.675  10.367  1.00 89.91      A    C  
ATOM   1628  CE3 TRP A 203     -26.963  -7.344  11.674  1.00 89.03      A    C  
ATOM   1629  NE1 TRP A 203     -29.135  -5.972   9.219  1.00 88.29      A    N  
ATOM   1630  CZ2 TRP A 203     -29.760  -7.301  11.255  1.00 89.40      A    C  
ATOM   1631  CZ3 TRP A 203     -27.838  -7.964  12.547  1.00 86.27      A    C  
ATOM   1632  CH2 TRP A 203     -29.219  -7.937  12.334  1.00 86.36      A    C  
ATOM   1633  N   PHE A 204     -25.251  -4.064  11.941  1.00 90.04      A    N  
ATOM   1634  CA  PHE A 204     -25.836  -3.610  13.196  1.00 89.69      A    C  
ATOM   1635  C   PHE A 204     -25.836  -2.082  13.276  1.00 89.01      A    C  
ATOM   1636  O   PHE A 204     -26.824  -1.469  13.700  1.00 86.21      A    O  
ATOM   1637  CB  PHE A 204     -25.064  -4.210  14.375  1.00 88.98      A    C  
ATOM   1638  CG  PHE A 204     -25.909  -4.443  15.594  1.00 89.16      A    C  
ATOM   1639  CD1 PHE A 204     -26.419  -5.703  15.867  1.00 80.11      A    C  
ATOM   1640  CD2 PHE A 204     -26.188  -3.412  16.473  1.00 80.14      A    C  
ATOM   1641  CE1 PHE A 204     -27.191  -5.924  16.990  1.00 79.10      A    C  
ATOM   1642  CE2 PHE A 204     -26.965  -3.626  17.596  1.00 79.38      A    C  
ATOM   1643  CZ  PHE A 204     -27.465  -4.884  17.854  1.00 85.77      A    C  
ATOM   1644  N   ALA A 205     -24.722  -1.458  12.860  1.00 88.28      A    N  
ATOM   1645  CA  ALA A 205     -24.649  -0.001  12.852  1.00 86.62      A    C  
ATOM   1646  C   ALA A 205     -25.624   0.600  11.844  1.00 86.37      A    C  
ATOM   1647  O   ALA A 205     -26.281   1.604  12.132  1.00 83.86      A    O  
ATOM   1648  CB  ALA A 205     -23.221   0.445  12.550  1.00 85.88      A    C  
ATOM   1649  N   SER A 206     -25.727  -0.003  10.663  1.00 86.96      A    N  
ATOM   1650  CA  SER A 206     -26.680   0.477   9.669  1.00 85.11      A    C  
ATOM   1651  C   SER A 206     -28.111   0.364  10.183  1.00 84.43      A    C  
ATOM   1652  O   SER A 206     -28.927   1.269   9.983  1.00 81.37      A    O  
ATOM   1653  CB  SER A 206     -26.518  -0.310   8.371  1.00 84.67      A    C  
ATOM   1654  OG  SER A 206     -27.463   0.100   7.407  1.00 73.18      A    O  
ATOM   1655  N   ASN A 207     -28.436  -0.739  10.857  1.00 88.24      A    N  
ATOM   1656  CA  ASN A 207     -29.770  -0.912  11.422  1.00 86.94      A    C  
ATOM   1657  C   ASN A 207     -30.047   0.104  12.520  1.00 85.73      A    C  
ATOM   1658  O   ASN A 207     -31.165   0.616  12.632  1.00 81.89      A    O  
ATOM   1659  CB  ASN A 207     -29.924  -2.335  11.961  1.00 86.33      A    C  
ATOM   1660  CG  ASN A 207     -31.300  -2.591  12.536  1.00 85.56      A    C  
ATOM   1661  ND2 ASN A 207     -32.245  -2.919  11.667  1.00 76.37      A    N  
ATOM   1662  OD1 ASN A 207     -31.511  -2.491  13.746  1.00 75.53      A    O  
ATOM   1663  N   ALA A 208     -29.034   0.415  13.323  1.00 87.43      A    N  
ATOM   1664  CA  ALA A 208     -29.187   1.378  14.402  1.00 85.34      A    C  
ATOM   1665  C   ALA A 208     -29.130   2.824  13.923  1.00 84.52      A    C  
ATOM   1666  O   ALA A 208     -29.348   3.732  14.730  1.00 79.40      A    O  
ATOM   1667  CB  ALA A 208     -28.116   1.147  15.470  1.00 84.16      A    C  
ATOM   1668  N   GLY A 209     -28.848   3.061  12.641  1.00 82.90      A    N  
ATOM   1669  CA  GLY A 209     -28.711   4.416  12.143  1.00 81.15      A    C  
ATOM   1670  C   GLY A 209     -27.463   5.123  12.617  1.00 81.62      A    C  
ATOM   1671  O   GLY A 209     -27.418   6.356  12.610  1.00 76.70      A    O  
ATOM   1672  N   MET A 210     -26.446   4.369  13.014  1.00 82.03      A    N  
ATOM   1673  CA  MET A 210     -25.201   4.921  13.514  1.00 81.70      A    C  
ATOM   1674  C   MET A 210     -24.065   4.587  12.551  1.00 82.28      A    C  
ATOM   1675  O   MET A 210     -24.100   3.576  11.852  1.00 79.09      A    O  
ATOM   1676  CB  MET A 210     -24.888   4.386  14.917  1.00 80.11      A    C  
ATOM   1677  CG  MET A 210     -25.991   4.646  15.934  1.00 75.93      A    C  
ATOM   1678  SD  MET A 210     -25.660   3.931  17.554  1.00 72.29      A    S  
ATOM   1679  CE  MET A 210     -24.341   5.010  18.119  1.00 63.80      A    C  
ATOM   1680  N   ALA A 211     -23.060   5.450  12.533  1.00 81.01      A    N  
ATOM   1681  CA  ALA A 211     -21.921   5.279  11.644  1.00 80.20      A    C  
ATOM   1682  C   ALA A 211     -20.741   4.702  12.413  1.00 81.71      A    C  
ATOM   1683  O   ALA A 211     -20.417   5.168  13.509  1.00 78.78      A    O  
ATOM   1684  CB  ALA A 211     -21.533   6.609  11.001  1.00 76.33      A    C  
ATOM   1685  N   LEU A 212     -20.100   3.686  11.832  1.00 82.51      A    N  
ATOM   1686  CA  LEU A 212     -18.874   3.134  12.385  1.00 82.79      A    C  
ATOM   1687  C   LEU A 212     -17.678   3.827  11.751  1.00 82.56      A    C  
ATOM   1688  O   LEU A 212     -17.608   3.977  10.528  1.00 80.05      A    O  
ATOM   1689  CB  LEU A 212     -18.793   1.627  12.149  1.00 82.04      A    C  
ATOM   1690  CG  LEU A 212     -19.637   0.735  13.065  1.00 79.92      A    C  
ATOM   1691  CD1 LEU A 212     -19.449  -0.721  12.680  1.00 74.11      A    C  
ATOM   1692  CD2 LEU A 212     -19.270   0.957  14.520  1.00 74.39      A    C  
ATOM   1693  N   ARG A 213     -16.739   4.234  12.588  1.00 80.39      A    N  
ATOM   1694  CA  ARG A 213     -15.545   4.929  12.147  1.00 79.05      A    C  
ATOM   1695  C   ARG A 213     -14.318   4.272  12.761  1.00 79.48      A    C  
ATOM   1696  O   ARG A 213     -14.421   3.303  13.516  1.00 73.91      A    O  
ATOM   1697  CB  ARG A 213     -15.623   6.417  12.517  1.00 75.65      A    C  
ATOM   1698  CG  ARG A 213     -16.803   7.144  11.888  1.00 71.71      A    C  
ATOM   1699  CD  ARG A 213     -16.823   8.612  12.251  1.00 68.72      A    C  
ATOM   1700  NE  ARG A 213     -17.871   9.341  11.530  1.00 62.52      A    N  
ATOM   1701  CZ  ARG A 213     -19.111   9.512  11.974  1.00 57.19      A    C  
ATOM   1702  NH1 ARG A 213     -19.479   9.024  13.148  1.00 52.51      A    N1+
ATOM   1703  NH2 ARG A 213     -19.991  10.182  11.243  1.00 50.79      A    N  
ATOM   1704  N   GLY A 214     -13.152   4.800  12.426  1.00 78.42      A    N  
ATOM   1705  CA  GLY A 214     -11.905   4.256  12.912  1.00 77.99      A    C  
ATOM   1706  C   GLY A 214     -11.333   3.189  11.990  1.00 79.66      A    C  
ATOM   1707  O   GLY A 214     -11.723   3.061  10.830  1.00 75.40      A    O  
ATOM   1708  N   ALA A 215     -10.379   2.433  12.523  1.00 79.11      A    N  
ATOM   1709  CA  ALA A 215      -9.758   1.366  11.757  1.00 78.93      A    C  
ATOM   1710  C   ALA A 215     -10.779   0.277  11.433  1.00 80.29      A    C  
ATOM   1711  O   ALA A 215     -11.756   0.082  12.156  1.00 77.57      A    O  
ATOM   1712  CB  ALA A 215      -8.579   0.781  12.526  1.00 76.56      A    C  
ATOM   1713  N   ILE A 216     -10.534  -0.436  10.326  1.00 84.02      A    N  
ATOM   1714  CA  ILE A 216     -11.486  -1.450   9.886  1.00 83.87      A    C  
ATOM   1715  C   ILE A 216     -11.609  -2.573  10.911  1.00 84.11      A    C  
ATOM   1716  O   ILE A 216     -12.669  -3.187  11.036  1.00 81.25      A    O  
ATOM   1717  CB  ILE A 216     -11.071  -2.008   8.505  1.00 82.50      A    C  
ATOM   1718  CG1 ILE A 216     -12.209  -2.815   7.883  1.00 75.44      A    C  
ATOM   1719  CG2 ILE A 216      -9.802  -2.857   8.613  1.00 75.06      A    C  
ATOM   1720  CD1 ILE A 216     -13.386  -1.980   7.454  1.00 68.82      A    C  
ATOM   1721  N   ASP A 217     -10.543  -2.838  11.658  1.00 82.04      A    N  
ATOM   1722  CA  ASP A 217     -10.537  -3.887  12.667  1.00 80.43      A    C  
ATOM   1723  C   ASP A 217     -10.833  -3.365  14.069  1.00 81.04      A    C  
ATOM   1724  O   ASP A 217     -10.933  -4.170  14.995  1.00 75.60      A    O  
ATOM   1725  CB  ASP A 217      -9.183  -4.610  12.664  1.00 76.56      A    C  
ATOM   1726  CG  ASP A 217      -8.013  -3.667  12.900  1.00 72.25      A    C  
ATOM   1727  OD1 ASP A 217      -8.204  -2.443  12.830  1.00 62.85      A    O  
ATOM   1728  OD2 ASP A 217      -6.895  -4.163  13.146  1.00 65.82      A    O1-
ATOM   1729  N   ARG A 218     -10.990  -2.060  14.238  1.00 80.13      A    N  
ATOM   1730  CA  ARG A 218     -11.269  -1.452  15.532  1.00 80.40      A    C  
ATOM   1731  C   ARG A 218     -12.365  -0.400  15.373  1.00 80.92      A    C  
ATOM   1732  O   ARG A 218     -12.166   0.788  15.644  1.00 76.76      A    O  
ATOM   1733  CB  ARG A 218      -9.999  -0.827  16.125  1.00 78.55      A    C  
ATOM   1734  CG  ARG A 218      -8.893  -1.832  16.409  1.00 77.09      A    C  
ATOM   1735  CD  ARG A 218      -7.691  -1.186  17.065  1.00 76.20      A    C  
ATOM   1736  NE  ARG A 218      -7.037  -0.213  16.197  1.00 72.28      A    N  
ATOM   1737  CZ  ARG A 218      -6.179  -0.520  15.226  1.00 69.32      A    C  
ATOM   1738  NH1 ARG A 218      -5.862  -1.783  14.980  1.00 62.22      A    N1+
ATOM   1739  NH2 ARG A 218      -5.636   0.438  14.490  1.00 65.08      A    N  
ATOM   1740  N   GLY A 219     -13.538  -0.833  14.914  1.00 83.36      A    N  
ATOM   1741  CA  GLY A 219     -14.624   0.090  14.669  1.00 83.14      A    C  
ATOM   1742  C   GLY A 219     -15.094   0.797  15.930  1.00 83.99      A    C  
ATOM   1743  O   GLY A 219     -15.093   0.234  17.022  1.00 80.48      A    O  
ATOM   1744  N   THR A 220     -15.498   2.046  15.767  1.00 84.09      A    N  
ATOM   1745  CA  THR A 220     -15.986   2.852  16.872  1.00 83.63      A    C  
ATOM   1746  C   THR A 220     -17.028   3.834  16.353  1.00 83.71      A    C  
ATOM   1747  O   THR A 220     -17.067   4.157  15.165  1.00 80.37      A    O  
ATOM   1748  CB  THR A 220     -14.846   3.608  17.573  1.00 81.16      A    C  
ATOM   1749  CG2 THR A 220     -14.153   4.562  16.609  1.00 70.20      A    C  
ATOM   1750  OG1 THR A 220     -15.369   4.349  18.682  1.00 68.80      A    O  
ATOM   1751  N   VAL A 221     -17.883   4.301  17.254  1.00 84.64      A    N  
ATOM   1752  CA  VAL A 221     -18.899   5.291  16.923  1.00 83.41      A    C  
ATOM   1753  C   VAL A 221     -18.420   6.712  17.171  1.00 82.69      A    C  
ATOM   1754  O   VAL A 221     -19.179   7.660  16.943  1.00 77.34      A    O  
ATOM   1755  CB  VAL A 221     -20.200   5.031  17.710  1.00 82.43      A    C  
ATOM   1756  CG1 VAL A 221     -20.769   3.661  17.362  1.00 72.56      A    C  
ATOM   1757  CG2 VAL A 221     -19.957   5.145  19.204  1.00 73.62      A    C  
ATOM   1758  N   ASP A 222     -17.187   6.879  17.627  1.00 80.32      A    N  
ATOM   1759  CA  ASP A 222     -16.637   8.207  17.861  1.00 78.55      A    C  
ATOM   1760  C   ASP A 222     -16.509   8.952  16.534  1.00 78.74      A    C  
ATOM   1761  O   ASP A 222     -15.784   8.499  15.649  1.00 74.61      A    O  
ATOM   1762  CB  ASP A 222     -15.274   8.096  18.546  1.00 75.37      A    C  
ATOM   1763  CG  ASP A 222     -14.678   9.442  18.918  1.00 69.00      A    C  
ATOM   1764  OD1 ASP A 222     -15.323  10.480  18.683  1.00 61.49      A    O  
ATOM   1765  OD2 ASP A 222     -13.555   9.456  19.459  1.00 62.16      A    O1-
ATOM   1766  N   PRO A 223     -17.187  10.090  16.365  1.00 78.17      A    N  
ATOM   1767  CA  PRO A 223     -17.121  10.783  15.073  1.00 76.25      A    C  
ATOM   1768  C   PRO A 223     -15.761  11.389  14.773  1.00 76.29      A    C  
ATOM   1769  O   PRO A 223     -15.498  11.728  13.618  1.00 71.65      A    O  
ATOM   1770  CB  PRO A 223     -18.194  11.874  15.204  1.00 73.95      A    C  
ATOM   1771  CG  PRO A 223     -18.298  12.118  16.671  1.00 72.68      A    C  
ATOM   1772  CD  PRO A 223     -18.052  10.785  17.323  1.00 74.73      A    C  
ATOM   1773  N   ARG A 224     -14.895  11.529  15.758  1.00 75.25      A    N  
ATOM   1774  CA  ARG A 224     -13.578  12.115  15.555  1.00 74.31      A    C  
ATOM   1775  C   ARG A 224     -12.488  11.080  15.292  1.00 75.37      A    C  
ATOM   1776  O   ARG A 224     -11.342  11.458  15.039  1.00 70.75      A    O  
ATOM   1777  CB  ARG A 224     -13.178  12.943  16.783  1.00 71.71      A    C  
ATOM   1778  CG  ARG A 224     -14.120  14.089  17.106  1.00 65.33      A    C  
ATOM   1779  CD  ARG A 224     -13.708  14.751  18.409  1.00 60.19      A    C  
ATOM   1780  NE  ARG A 224     -13.739  13.798  19.513  1.00 53.51      A    N  
ATOM   1781  CZ  ARG A 224     -13.100  13.964  20.675  1.00 47.66      A    C  
ATOM   1782  NH1 ARG A 224     -12.374  15.045  20.883  1.00 44.67      A    N1+
ATOM   1783  NH2 ARG A 224     -13.185  13.035  21.615  1.00 42.62      A    N  
ATOM   1784  N   ALA A 225     -12.809   9.800  15.342  1.00 74.98      A    N  
ATOM   1785  CA  ALA A 225     -11.803   8.761  15.205  1.00 75.14      A    C  
ATOM   1786  C   ALA A 225     -11.371   8.614  13.749  1.00 75.93      A    C  
ATOM   1787  O   ALA A 225     -12.176   8.765  12.825  1.00 72.52      A    O  
ATOM   1788  CB  ALA A 225     -12.336   7.433  15.733  1.00 73.12      A    C  
ATOM   1789  N   ASN A 226     -10.088   8.319  13.550  1.00 76.83      A    N  
ATOM   1790  CA  ASN A 226      -9.560   7.983  12.243  1.00 76.18      A    C  
ATOM   1791  C   ASN A 226      -9.131   6.516  12.225  1.00 76.33      A    C  
ATOM   1792  O   ASN A 226      -9.357   5.775  13.186  1.00 72.28      A    O  
ATOM   1793  CB  ASN A 226      -8.404   8.927  11.865  1.00 73.14      A    C  
ATOM   1794  CG  ASN A 226      -7.262   8.892  12.860  1.00 69.90      A    C  
ATOM   1795  ND2 ASN A 226      -6.582  10.025  13.007  1.00 66.11      A    N  
ATOM   1796  OD1 ASN A 226      -6.980   7.874  13.482  1.00 61.73      A    O  
ATOM   1797  N   MET A 227      -8.517   6.094  11.122  1.00 77.16      A    N  
ATOM   1798  CA  MET A 227      -8.136   4.696  10.976  1.00 76.57      A    C  
ATOM   1799  C   MET A 227      -7.043   4.272  11.948  1.00 76.41      A    C  
ATOM   1800  O   MET A 227      -6.778   3.076  12.078  1.00 73.47      A    O  
ATOM   1801  CB  MET A 227      -7.668   4.429   9.540  1.00 75.09      A    C  
ATOM   1802  CG  MET A 227      -6.389   5.154   9.154  1.00 72.63      A    C  
ATOM   1803  SD  MET A 227      -5.875   4.814   7.457  1.00 70.03      A    S  
ATOM   1804  CE  MET A 227      -5.505   3.068   7.578  1.00 62.13      A    C  
ATOM   1805  N   MET A 228      -6.414   5.211  12.634  1.00 74.36      A    N  
ATOM   1806  CA  MET A 228      -5.356   4.920  13.586  1.00 72.63      A    C  
ATOM   1807  C   MET A 228      -5.847   4.949  15.028  1.00 72.40      A    C  
ATOM   1808  O   MET A 228      -5.038   5.065  15.953  1.00 67.94      A    O  
ATOM   1809  CB  MET A 228      -4.193   5.912  13.408  1.00 71.00      A    C  
ATOM   1810  CG  MET A 228      -3.704   6.044  11.984  1.00 69.38      A    C  
ATOM   1811  SD  MET A 228      -3.255   4.477  11.230  1.00 64.08      A    S  
ATOM   1812  CE  MET A 228      -1.908   3.982  12.289  1.00 57.17      A    C  
ATOM   1813  N   ASN A 229      -7.158   4.852  15.238  1.00 77.99      A    N  
ATOM   1814  CA  ASN A 229      -7.704   4.881  16.585  1.00 76.65      A    C  
ATOM   1815  C   ASN A 229      -7.150   3.728  17.413  1.00 75.64      A    C  
ATOM   1816  O   ASN A 229      -6.914   2.623  16.913  1.00 71.77      A    O  
ATOM   1817  CB  ASN A 229      -9.234   4.821  16.557  1.00 75.09      A    C  
ATOM   1818  CG  ASN A 229      -9.749   3.525  15.969  1.00 73.48      A    C  
ATOM   1819  ND2 ASN A 229     -10.820   3.002  16.548  1.00 68.91      A    N  
ATOM   1820  OD1 ASN A 229      -9.194   2.994  15.008  1.00 65.64      A    O  
ATOM   1821  N   ARG A 230      -6.931   3.995  18.696  1.00 72.23      A    N  
ATOM   1822  CA  ARG A 230      -6.293   3.017  19.563  1.00 71.36      A    C  
ATOM   1823  C   ARG A 230      -7.234   1.881  19.925  1.00 72.46      A    C  
ATOM   1824  O   ARG A 230      -6.835   0.713  19.926  1.00 68.23      A    O  
ATOM   1825  CB  ARG A 230      -5.788   3.700  20.834  1.00 67.67      A    C  
ATOM   1826  CG  ARG A 230      -4.679   4.707  20.591  1.00 62.01      A    C  
ATOM   1827  CD  ARG A 230      -4.218   5.337  21.892  1.00 57.26      A    C  
ATOM   1828  NE  ARG A 230      -3.718   4.333  22.825  1.00 50.77      A    N  
ATOM   1829  CZ  ARG A 230      -3.303   4.597  24.064  1.00 45.22      A    C  
ATOM   1830  NH1 ARG A 230      -3.319   5.836  24.527  1.00 42.03      A    N1+
ATOM   1831  NH2 ARG A 230      -2.870   3.619  24.841  1.00 39.95      A    N  
ATOM   1832  N   ARG A 231      -8.494   2.194  20.229  1.00 73.06      A    N  
ATOM   1833  CA  ARG A 231      -9.438   1.205  20.728  1.00 73.47      A    C  
ATOM   1834  C   ARG A 231     -10.803   1.421  20.093  1.00 74.65      A    C  
ATOM   1835  O   ARG A 231     -11.256   2.557  19.932  1.00 69.35      A    O  
ATOM   1836  CB  ARG A 231      -9.550   1.292  22.250  1.00 69.43      A    C  
ATOM   1837  CG  ARG A 231     -10.328   0.159  22.880  1.00 62.78      A    C  
ATOM   1838  CD  ARG A 231     -10.294   0.244  24.392  1.00 59.04      A    C  
ATOM   1839  NE  ARG A 231      -8.922   0.296  24.902  1.00 52.17      A    N  
ATOM   1840  CZ  ARG A 231      -8.595   0.151  26.183  1.00 46.31      A    C  
ATOM   1841  NH1 ARG A 231      -9.526  -0.082  27.084  1.00 43.45      A    N1+
ATOM   1842  NH2 ARG A 231      -7.329   0.230  26.557  1.00 40.98      A    N  
ATOM   1843  N   GLY A 232     -11.459   0.330  19.724  1.00 77.91      A    N  
ATOM   1844  CA  GLY A 232     -12.807   0.392  19.215  1.00 77.68      A    C  
ATOM   1845  C   GLY A 232     -13.845   0.390  20.320  1.00 79.01      A    C  
ATOM   1846  O   GLY A 232     -13.595  -0.054  21.439  1.00 74.96      A    O  
ATOM   1847  N   ASN A 233     -15.031   0.890  20.002  1.00 81.94      A    N  
ATOM   1848  CA  ASN A 233     -16.129   0.946  20.956  1.00 82.55      A    C  
ATOM   1849  C   ASN A 233     -17.431   0.700  20.204  1.00 83.45      A    C  
ATOM   1850  O   ASN A 233     -17.971   1.603  19.560  1.00 79.03      A    O  
ATOM   1851  CB  ASN A 233     -16.158   2.291  21.680  1.00 78.79      A    C  
ATOM   1852  CG  ASN A 233     -17.245   2.360  22.733  1.00 74.93      A    C  
ATOM   1853  ND2 ASN A 233     -17.595   3.573  23.138  1.00 68.55      A    N  
ATOM   1854  OD1 ASN A 233     -17.756   1.334  23.182  1.00 67.34      A    O  
ATOM   1855  N   LEU A 234     -17.929  -0.533  20.278  1.00 84.42      A    N  
ATOM   1856  CA  LEU A 234     -19.156  -0.923  19.610  1.00 84.97      A    C  
ATOM   1857  C   LEU A 234     -20.360  -0.966  20.543  1.00 85.91      A    C  
ATOM   1858  O   LEU A 234     -21.484  -1.149  20.066  1.00 82.40      A    O  
ATOM   1859  CB  LEU A 234     -18.978  -2.297  18.953  1.00 83.14      A    C  
ATOM   1860  CG  LEU A 234     -17.844  -2.420  17.929  1.00 82.45      A    C  
ATOM   1861  CD1 LEU A 234     -17.658  -3.871  17.510  1.00 75.81      A    C  
ATOM   1862  CD2 LEU A 234     -18.128  -1.548  16.717  1.00 76.25      A    C  
ATOM   1863  N   ASN A 235     -20.156  -0.790  21.845  1.00 86.93      A    N  
ATOM   1864  CA  ASN A 235     -21.237  -0.929  22.813  1.00 86.02      A    C  
ATOM   1865  C   ASN A 235     -22.426  -0.002  22.549  1.00 86.58      A    C  
ATOM   1866  O   ASN A 235     -23.569  -0.426  22.755  1.00 82.78      A    O  
ATOM   1867  CB  ASN A 235     -20.699  -0.713  24.227  1.00 83.74      A    C  
ATOM   1868  CG  ASN A 235     -19.740  -1.797  24.663  1.00 78.73      A    C  
ATOM   1869  ND2 ASN A 235     -18.892  -1.482  25.627  1.00 69.21      A    N  
ATOM   1870  OD1 ASN A 235     -19.755  -2.908  24.138  1.00 68.61      A    O  
ATOM   1871  N   PRO A 236     -22.229   1.253  22.104  1.00 87.63      A    N  
ATOM   1872  CA  PRO A 236     -23.404   2.101  21.845  1.00 86.94      A    C  
ATOM   1873  C   PRO A 236     -24.336   1.568  20.767  1.00 87.21      A    C  
ATOM   1874  O   PRO A 236     -25.496   1.985  20.712  1.00 83.85      A    O  
ATOM   1875  CB  PRO A 236     -22.786   3.443  21.425  1.00 85.33      A    C  
ATOM   1876  CG  PRO A 236     -21.447   3.448  22.066  1.00 83.24      A    C  
ATOM   1877  CD  PRO A 236     -20.984   2.020  22.023  1.00 85.36      A    C  
ATOM   1878  N   LEU A 237     -23.875   0.651  19.908  1.00 86.55      A    N  
ATOM   1879  CA  LEU A 237     -24.737   0.110  18.866  1.00 86.59      A    C  
ATOM   1880  C   LEU A 237     -25.906  -0.672  19.447  1.00 87.44      A    C  
ATOM   1881  O   LEU A 237     -26.999  -0.674  18.868  1.00 84.98      A    O  
ATOM   1882  CB  LEU A 237     -23.932  -0.787  17.926  1.00 85.17      A    C  
ATOM   1883  CG  LEU A 237     -22.810  -0.133  17.115  1.00 83.20      A    C  
ATOM   1884  CD1 LEU A 237     -22.074  -1.188  16.303  1.00 76.03      A    C  
ATOM   1885  CD2 LEU A 237     -23.366   0.948  16.205  1.00 76.68      A    C  
ATOM   1886  N   LEU A 238     -25.699  -1.341  20.576  1.00 87.26      A    N  
ATOM   1887  CA  LEU A 238     -26.756  -2.163  21.150  1.00 86.92      A    C  
ATOM   1888  C   LEU A 238     -27.956  -1.322  21.557  1.00 86.60      A    C  
ATOM   1889  O   LEU A 238     -29.103  -1.748  21.390  1.00 82.73      A    O  
ATOM   1890  CB  LEU A 238     -26.213  -2.941  22.352  1.00 85.49      A    C  
ATOM   1891  CG  LEU A 238     -27.194  -3.878  23.059  1.00 82.13      A    C  
ATOM   1892  CD1 LEU A 238     -27.709  -4.937  22.099  1.00 74.53      A    C  
ATOM   1893  CD2 LEU A 238     -26.522  -4.526  24.260  1.00 74.93      A    C  
ATOM   1894  N   ALA A 239     -27.713  -0.124  22.082  1.00 86.93      A    N  
ATOM   1895  CA  ALA A 239     -28.808   0.731  22.506  1.00 85.58      A    C  
ATOM   1896  C   ALA A 239     -29.588   1.296  21.328  1.00 85.49      A    C  
ATOM   1897  O   ALA A 239     -30.763   1.639  21.477  1.00 79.50      A    O  
ATOM   1898  CB  ALA A 239     -28.275   1.873  23.372  1.00 83.05      A    C  
ATOM   1899  N   GLY A 240     -28.964   1.403  20.158  1.00 84.79      A    N  
ATOM   1900  CA  GLY A 240     -29.624   1.961  18.991  1.00 83.80      A    C  
ATOM   1901  C   GLY A 240     -30.296   0.943  18.096  1.00 85.29      A    C  
ATOM   1902  O   GLY A 240     -30.845   1.318  17.058  1.00 80.28      A    O  
ATOM   1903  N   ALA A 241     -30.279  -0.336  18.470  1.00 85.14      A    N  
ATOM   1904  CA  ALA A 241     -30.852  -1.380  17.635  1.00 84.44      A    C  
ATOM   1905  C   ALA A 241     -32.351  -1.163  17.476  1.00 85.29      A    C  
ATOM   1906  O   ALA A 241     -33.083  -1.051  18.460  1.00 81.44      A    O  
ATOM   1907  CB  ALA A 241     -30.574  -2.749  18.241  1.00 82.05      A    C  
ATOM   1908  N   ARG A 242     -32.819  -1.110  16.230  1.00 85.47      A    N  
ATOM   1909  CA  ARG A 242     -34.224  -0.872  15.923  1.00 83.88      A    C  
ATOM   1910  C   ARG A 242     -34.927  -2.104  15.366  1.00 84.04      A    C  
ATOM   1911  O   ARG A 242     -36.138  -2.245  15.541  1.00 77.11      A    O  
ATOM   1912  CB  ARG A 242     -34.356   0.279  14.921  1.00 79.92      A    C  
ATOM   1913  CG  ARG A 242     -33.885   1.627  15.451  1.00 73.44      A    C  
ATOM   1914  CD  ARG A 242     -33.979   2.692  14.365  1.00 69.80      A    C  
ATOM   1915  NE  ARG A 242     -33.007   2.461  13.303  1.00 62.62      A    N  
ATOM   1916  CZ  ARG A 242     -33.153   2.861  12.035  1.00 56.90      A    C  
ATOM   1917  NH1 ARG A 242     -34.252   3.484  11.662  1.00 52.93      A    N1+
ATOM   1918  NH2 ARG A 242     -32.200   2.621  11.147  1.00 50.21      A    N  
ATOM   1919  N   GLY A 243     -34.217  -2.998  14.707  1.00 83.30      A    N  
ATOM   1920  CA  GLY A 243     -34.832  -4.142  14.068  1.00 83.87      A    C  
ATOM   1921  C   GLY A 243     -35.346  -3.808  12.681  1.00 85.40      A    C  
ATOM   1922  O   GLY A 243     -34.956  -2.812  12.071  1.00 81.60      A    O  
ATOM   1923  N   ILE A 244     -36.229  -4.659  12.166  1.00 86.39      A    N  
ATOM   1924  CA  ILE A 244     -36.816  -4.486  10.845  1.00 86.73      A    C  
ATOM   1925  C   ILE A 244     -38.326  -4.626  10.994  1.00 86.67      A    C  
ATOM   1926  O   ILE A 244     -38.830  -5.719  11.270  1.00 83.81      A    O  
ATOM   1927  CB  ILE A 244     -36.270  -5.503   9.832  1.00 85.96      A    C  
ATOM   1928  CG1 ILE A 244     -34.747  -5.385   9.726  1.00 81.75      A    C  
ATOM   1929  CG2 ILE A 244     -36.922  -5.296   8.475  1.00 80.03      A    C  
ATOM   1930  CD1 ILE A 244     -34.103  -6.465   8.888  1.00 76.90      A    C  
ATOM   1931  N   GLU A 245     -39.047  -3.527  10.817  1.00 84.99      A    N  
ATOM   1932  CA  GLU A 245     -40.484  -3.484  11.006  1.00 83.96      A    C  
ATOM   1933  C   GLU A 245     -41.214  -3.659   9.679  1.00 84.30      A    C  
ATOM   1934  O   GLU A 245     -40.693  -3.338   8.606  1.00 80.68      A    O  
ATOM   1935  CB  GLU A 245     -40.902  -2.164  11.667  1.00 80.74      A    C  
ATOM   1936  CG  GLU A 245     -40.292  -1.931  13.036  1.00 71.77      A    C  
ATOM   1937  CD  GLU A 245     -40.715  -0.609  13.649  1.00 67.61      A    C  
ATOM   1938  OE1 GLU A 245     -41.491   0.123  13.007  1.00 59.65      A    O  
ATOM   1939  OE2 GLU A 245     -40.266  -0.302  14.768  1.00 59.75      A    O1-
ATOM   1940  N   HIS A 246     -42.444  -4.179   9.766  1.00 86.48      A    N  
ATOM   1941  CA  HIS A 246     -43.311  -4.355   8.617  1.00 86.32      A    C  
ATOM   1942  C   HIS A 246     -44.726  -3.921   8.972  1.00 86.34      A    C  
ATOM   1943  O   HIS A 246     -45.145  -3.999  10.129  1.00 82.62      A    O  
ATOM   1944  CB  HIS A 246     -43.317  -5.810   8.146  1.00 85.53      A    C  
ATOM   1945  CG  HIS A 246     -41.981  -6.300   7.703  1.00 86.65      A    C  
ATOM   1946  CD2 HIS A 246     -41.161  -7.231   8.235  1.00 76.57      A    C  
ATOM   1947  ND1 HIS A 246     -41.344  -5.826   6.578  1.00 76.96      A    N  
ATOM   1948  CE1 HIS A 246     -40.188  -6.444   6.432  1.00 78.87      A    C  
ATOM   1949  NE2 HIS A 246     -40.053  -7.304   7.429  1.00 80.59      A    N  
ATOM   1950  N   GLU A 247     -45.465  -3.472   7.965  1.00 85.91      A    N  
ATOM   1951  CA  GLU A 247     -46.852  -3.084   8.168  1.00 84.83      A    C  
ATOM   1952  C   GLU A 247     -47.783  -4.284   8.264  1.00 85.34      A    C  
ATOM   1953  O   GLU A 247     -48.841  -4.192   8.896  1.00 81.48      A    O  
ATOM   1954  CB  GLU A 247     -47.311  -2.161   7.037  1.00 82.56      A    C  
ATOM   1955  CG  GLU A 247     -46.557  -0.840   6.976  1.00 73.99      A    C  
ATOM   1956  CD  GLU A 247     -47.060   0.077   5.873  1.00 68.14      A    C  
ATOM   1957  OE1 GLU A 247     -46.527   1.193   5.746  1.00 59.89      A    O  
ATOM   1958  OE2 GLU A 247     -47.989  -0.320   5.142  1.00 60.56      A    O1-
ATOM   1959  N   MET A 248     -47.420  -5.404   7.650  1.00 86.06      A    N  
ATOM   1960  CA  MET A 248     -48.233  -6.603   7.654  1.00 86.00      A    C  
ATOM   1961  C   MET A 248     -47.406  -7.785   8.141  1.00 86.65      A    C  
ATOM   1962  O   MET A 248     -46.244  -7.934   7.767  1.00 83.71      A    O  
ATOM   1963  CB  MET A 248     -48.800  -6.885   6.261  1.00 84.39      A    C  
ATOM   1964  CG  MET A 248     -49.731  -5.797   5.745  1.00 80.59      A    C  
ATOM   1965  SD  MET A 248     -50.271  -6.059   4.043  1.00 75.35      A    S  
ATOM   1966  CE  MET A 248     -51.221  -7.574   4.218  1.00 65.97      A    C  
ATOM   1967  N   GLY A 249     -48.013  -8.620   8.945  1.00 86.01      A    N  
ATOM   1968  CA  GLY A 249     -47.322  -9.760   9.504  1.00 86.60      A    C  
ATOM   1969  C   GLY A 249     -46.417  -9.381  10.656  1.00 88.07      A    C  
ATOM   1970  O   GLY A 249     -46.384  -8.236  11.111  1.00 84.46      A    O  
ATOM   1971  N   TYR A 250     -45.671 -10.374  11.136  1.00 89.03      A    N  
ATOM   1972  CA  TYR A 250     -44.688 -10.114  12.174  1.00 89.26      A    C  
ATOM   1973  C   TYR A 250     -43.498  -9.359  11.599  1.00 89.00      A    C  
ATOM   1974  O   TYR A 250     -43.150  -9.506  10.429  1.00 85.56      A    O  
ATOM   1975  CB  TYR A 250     -44.216 -11.424  12.804  1.00 88.74      A    C  
ATOM   1976  CG  TYR A 250     -45.282 -12.177  13.564  1.00 89.54      A    C  
ATOM   1977  CD1 TYR A 250     -45.976 -11.579  14.601  1.00 83.85      A    C  
ATOM   1978  CD2 TYR A 250     -45.585 -13.493  13.248  1.00 84.08      A    C  
ATOM   1979  CE1 TYR A 250     -46.949 -12.267  15.301  1.00 82.46      A    C  
ATOM   1980  CE2 TYR A 250     -46.553 -14.191  13.941  1.00 83.02      A    C  
ATOM   1981  CZ  TYR A 250     -47.233 -13.576  14.965  1.00 86.16      A    C  
ATOM   1982  OH  TYR A 250     -48.198 -14.259  15.654  1.00 84.36      A    O  
ATOM   1983  N   ASP A 251     -42.856  -8.542  12.433  1.00 88.16      A    N  
ATOM   1984  CA  ASP A 251     -41.628  -7.880  12.032  1.00 87.62      A    C  
ATOM   1985  C   ASP A 251     -40.541  -8.918  11.779  1.00 88.10      A    C  
ATOM   1986  O   ASP A 251     -40.457  -9.935  12.469  1.00 83.99      A    O  
ATOM   1987  CB  ASP A 251     -41.171  -6.889  13.100  1.00 85.14      A    C  
ATOM   1988  CG  ASP A 251     -42.125  -5.728  13.273  1.00 82.09      A    C  
ATOM   1989  OD1 ASP A 251     -42.997  -5.528  12.401  1.00 75.32      A    O  
ATOM   1990  OD2 ASP A 251     -41.999  -5.014  14.285  1.00 76.40      A    O1-
ATOM   1991  N   SER A 252     -39.689  -8.656  10.782  1.00 88.43      A    N  
ATOM   1992  CA  SER A 252     -38.603  -9.577  10.493  1.00 88.61      A    C  
ATOM   1993  C   SER A 252     -37.662  -9.704  11.682  1.00 88.92      A    C  
ATOM   1994  O   SER A 252     -37.225 -10.807  12.017  1.00 84.69      A    O  
ATOM   1995  CB  SER A 252     -37.832  -9.114   9.261  1.00 86.96      A    C  
ATOM   1996  OG  SER A 252     -38.633  -9.209   8.102  1.00 77.02      A    O  
ATOM   1997  N   VAL A 253     -37.328  -8.585  12.309  1.00 89.12      A    N  
ATOM   1998  CA  VAL A 253     -36.446  -8.580  13.470  1.00 89.69      A    C  
ATOM   1999  C   VAL A 253     -36.994  -7.580  14.478  1.00 89.55      A    C  
ATOM   2000  O   VAL A 253     -37.272  -6.430  14.133  1.00 87.11      A    O  
ATOM   2001  CB  VAL A 253     -34.996  -8.219  13.100  1.00 88.77      A    C  
ATOM   2002  CG1 VAL A 253     -34.093  -8.369  14.316  1.00 79.68      A    C  
ATOM   2003  CG2 VAL A 253     -34.490  -9.090  11.965  1.00 80.39      A    C  
ATOM   2004  N   TYR A 254     -37.152  -8.027  15.718  1.00 89.97      A    N  
ATOM   2005  CA  TYR A 254     -37.525  -7.148  16.813  1.00 90.01      A    C  
ATOM   2006  C   TYR A 254     -36.280  -6.719  17.585  1.00 90.36      A    C  
ATOM   2007  O   TYR A 254     -35.250  -7.395  17.544  1.00 87.83      A    O  
ATOM   2008  CB  TYR A 254     -38.511  -7.851  17.749  1.00 89.36      A    C  
ATOM   2009  CG  TYR A 254     -39.863  -8.095  17.128  1.00 90.12      A    C  
ATOM   2010  CD1 TYR A 254     -40.840  -7.113  17.153  1.00 83.72      A    C  
ATOM   2011  CD2 TYR A 254     -40.157  -9.304  16.517  1.00 83.64      A    C  
ATOM   2012  CE1 TYR A 254     -42.081  -7.329  16.584  1.00 81.85      A    C  
ATOM   2013  CE2 TYR A 254     -41.394  -9.529  15.942  1.00 82.41      A    C  
ATOM   2014  CZ  TYR A 254     -42.353  -8.539  15.978  1.00 85.99      A    C  
ATOM   2015  OH  TYR A 254     -43.580  -8.752  15.411  1.00 84.41      A    O  
ATOM   2016  N   PRO A 255     -36.333  -5.582  18.291  1.00 89.59      A    N  
ATOM   2017  CA  PRO A 255     -35.147  -5.129  19.040  1.00 89.27      A    C  
ATOM   2018  C   PRO A 255     -34.609  -6.167  20.015  1.00 89.51      A    C  
ATOM   2019  O   PRO A 255     -33.390  -6.268  20.194  1.00 86.75      A    O  
ATOM   2020  CB  PRO A 255     -35.648  -3.875  19.762  1.00 87.64      A    C  
ATOM   2021  CG  PRO A 255     -36.746  -3.371  18.899  1.00 85.41      A    C  
ATOM   2022  CD  PRO A 255     -37.408  -4.592  18.323  1.00 88.20      A    C  
ATOM   2023  N   LEU A 256     -35.479  -6.939  20.654  1.00 89.22      A    N  
ATOM   2024  CA  LEU A 256     -35.010  -7.979  21.560  1.00 89.18      A    C  
ATOM   2025  C   LEU A 256     -34.245  -9.064  20.813  1.00 89.56      A    C  
ATOM   2026  O   LEU A 256     -33.273  -9.619  21.335  1.00 87.14      A    O  
ATOM   2027  CB  LEU A 256     -36.190  -8.590  22.319  1.00 87.46      A    C  
ATOM   2028  CG  LEU A 256     -36.905  -7.669  23.304  1.00 79.29      A    C  
ATOM   2029  CD1 LEU A 256     -38.126  -8.359  23.880  1.00 71.28      A    C  
ATOM   2030  CD2 LEU A 256     -35.966  -7.234  24.415  1.00 69.62      A    C  
ATOM   2031  N   GLU A 257     -34.666  -9.373  19.589  1.00 90.01      A    N  
ATOM   2032  CA  GLU A 257     -33.934 -10.333  18.776  1.00 90.13      A    C  
ATOM   2033  C   GLU A 257     -32.566  -9.790  18.391  1.00 90.65      A    C  
ATOM   2034  O   GLU A 257     -31.596 -10.549  18.313  1.00 88.73      A    O  
ATOM   2035  CB  GLU A 257     -34.743 -10.699  17.532  1.00 88.69      A    C  
ATOM   2036  CG  GLU A 257     -36.053 -11.402  17.834  1.00 85.59      A    C  
ATOM   2037  CD  GLU A 257     -36.877 -11.663  16.589  1.00 85.12      A    C  
ATOM   2038  OE1 GLU A 257     -37.396 -10.699  16.008  1.00 76.78      A    O  
ATOM   2039  OE2 GLU A 257     -36.994 -12.835  16.191  1.00 78.41      A    O1-
ATOM   2040  N   MET A 258     -32.463  -8.480  18.151  1.00 90.49      A    N  
ATOM   2041  CA  MET A 258     -31.167  -7.864  17.900  1.00 90.49      A    C  
ATOM   2042  C   MET A 258     -30.236  -8.052  19.092  1.00 90.91      A    C  
ATOM   2043  O   MET A 258     -29.034  -8.278  18.922  1.00 89.55      A    O  
ATOM   2044  CB  MET A 258     -31.341  -6.376  17.592  1.00 89.66      A    C  
ATOM   2045  CG  MET A 258     -32.125  -6.090  16.322  1.00 85.60      A    C  
ATOM   2046  SD  MET A 258     -31.235  -6.495  14.814  1.00 83.32      A    S  
ATOM   2047  CE  MET A 258     -29.988  -5.206  14.788  1.00 74.64      A    C  
ATOM   2048  N   THR A 259     -30.777  -7.973  20.299  1.00 90.76      A    N  
ATOM   2049  CA  THR A 259     -29.969  -8.204  21.491  1.00 90.65      A    C  
ATOM   2050  C   THR A 259     -29.466  -9.642  21.547  1.00 90.67      A    C  
ATOM   2051  O   THR A 259     -28.325  -9.895  21.950  1.00 88.64      A    O  
ATOM   2052  CB  THR A 259     -30.773  -7.868  22.746  1.00 89.72      A    C  
ATOM   2053  CG2 THR A 259     -29.915  -8.021  23.991  1.00 74.41      A    C  
ATOM   2054  OG1 THR A 259     -31.251  -6.522  22.661  1.00 76.62      A    O  
ATOM   2055  N   VAL A 260     -30.306 -10.602  21.145  1.00 90.40      A    N  
ATOM   2056  CA  VAL A 260     -29.876 -11.995  21.115  1.00 90.19      A    C  
ATOM   2057  C   VAL A 260     -28.746 -12.177  20.109  1.00 90.67      A    C  
ATOM   2058  O   VAL A 260     -27.746 -12.845  20.394  1.00 89.39      A    O  
ATOM   2059  CB  VAL A 260     -31.059 -12.925  20.798  1.00 89.41      A    C  
ATOM   2060  CG1 VAL A 260     -30.590 -14.362  20.661  1.00 81.02      A    C  
ATOM   2061  CG2 VAL A 260     -32.118 -12.817  21.879  1.00 81.85      A    C  
ATOM   2062  N   LEU A 261     -28.879 -11.587  18.922  1.00 91.28      A    N  
ATOM   2063  CA  LEU A 261     -27.812 -11.653  17.930  1.00 91.25      A    C  
ATOM   2064  C   LEU A 261     -26.541 -10.989  18.442  1.00 91.56      A    C  
ATOM   2065  O   LEU A 261     -25.432 -11.468  18.180  1.00 89.86      A    O  
ATOM   2066  CB  LEU A 261     -28.263 -11.000  16.626  1.00 90.81      A    C  
ATOM   2067  CG  LEU A 261     -29.443 -11.646  15.898  1.00 89.78      A    C  
ATOM   2068  CD1 LEU A 261     -29.820 -10.821  14.680  1.00 82.60      A    C  
ATOM   2069  CD2 LEU A 261     -29.120 -13.076  15.500  1.00 82.58      A    C  
ATOM   2070  N   TRP A 262     -26.690  -9.891  19.165  1.00 91.58      A    N  
ATOM   2071  CA  TRP A 262     -25.541  -9.210  19.745  1.00 91.31      A    C  
ATOM   2072  C   TRP A 262     -24.810 -10.111  20.730  1.00 91.35      A    C  
ATOM   2073  O   TRP A 262     -23.577 -10.212  20.709  1.00 89.28      A    O  
ATOM   2074  CB  TRP A 262     -25.994  -7.921  20.430  1.00 90.72      A    C  
ATOM   2075  CG  TRP A 262     -24.902  -7.153  21.104  1.00 90.26      A    C  
ATOM   2076  CD1 TRP A 262     -24.468  -7.303  22.389  1.00 83.50      A    C  
ATOM   2077  CD2 TRP A 262     -24.104  -6.103  20.533  1.00 86.71      A    C  
ATOM   2078  CE2 TRP A 262     -23.207  -5.668  21.532  1.00 86.23      A    C  
ATOM   2079  CE3 TRP A 262     -24.071  -5.491  19.276  1.00 83.64      A    C  
ATOM   2080  NE1 TRP A 262     -23.447  -6.414  22.650  1.00 83.44      A    N  
ATOM   2081  CZ2 TRP A 262     -22.282  -4.650  21.306  1.00 85.20      A    C  
ATOM   2082  CZ3 TRP A 262     -23.150  -4.481  19.056  1.00 77.97      A    C  
ATOM   2083  CH2 TRP A 262     -22.270  -4.073  20.063  1.00 79.84      A    C  
ATOM   2084  N   MET A 263     -25.546 -10.783  21.602  1.00 90.75      A    N  
ATOM   2085  CA  MET A 263     -24.927 -11.665  22.579  1.00 89.82      A    C  
ATOM   2086  C   MET A 263     -24.290 -12.878  21.909  1.00 89.74      A    C  
ATOM   2087  O   MET A 263     -23.251 -13.359  22.371  1.00 87.30      A    O  
ATOM   2088  CB  MET A 263     -25.960 -12.099  23.618  1.00 88.94      A    C  
ATOM   2089  CG  MET A 263     -26.440 -10.970  24.516  1.00 84.14      A    C  
ATOM   2090  SD  MET A 263     -27.508 -11.519  25.865  1.00 78.54      A    S  
ATOM   2091  CE  MET A 263     -28.933 -12.092  24.949  1.00 67.63      A    C  
ATOM   2092  N   LEU A 264     -24.891 -13.385  20.834  1.00 90.55      A    N  
ATOM   2093  CA  LEU A 264     -24.274 -14.474  20.088  1.00 89.89      A    C  
ATOM   2094  C   LEU A 264     -22.962 -14.032  19.455  1.00 89.61      A    C  
ATOM   2095  O   LEU A 264     -21.984 -14.785  19.455  1.00 86.79      A    O  
ATOM   2096  CB  LEU A 264     -25.233 -14.986  19.014  1.00 89.47      A    C  
ATOM   2097  CG  LEU A 264     -26.387 -15.872  19.481  1.00 87.15      A    C  
ATOM   2098  CD1 LEU A 264     -27.381 -16.078  18.354  1.00 80.15      A    C  
ATOM   2099  CD2 LEU A 264     -25.864 -17.205  19.984  1.00 79.78      A    C  
ATOM   2100  N   ALA A 265     -22.920 -12.818  18.917  1.00 89.75      A    N  
ATOM   2101  CA  ALA A 265     -21.710 -12.316  18.283  1.00 88.92      A    C  
ATOM   2102  C   ALA A 265     -20.614 -12.047  19.306  1.00 88.38      A    C  
ATOM   2103  O   ALA A 265     -19.438 -12.320  19.049  1.00 84.74      A    O  
ATOM   2104  CB  ALA A 265     -22.023 -11.048  17.497  1.00 88.55      A    C  
ATOM   2105  N   ASN A 266     -20.977 -11.518  20.463  1.00 88.06      A    N  
ATOM   2106  CA  ASN A 266     -19.999 -11.224  21.502  1.00 86.26      A    C  
ATOM   2107  C   ASN A 266     -19.625 -12.440  22.334  1.00 85.60      A    C  
ATOM   2108  O   ASN A 266     -18.633 -12.389  23.067  1.00 76.40      A    O  
ATOM   2109  CB  ASN A 266     -20.518 -10.124  22.431  1.00 82.37      A    C  
ATOM   2110  CG  ASN A 266     -20.573  -8.768  21.763  1.00 77.68      A    C  
ATOM   2111  ND2 ASN A 266     -21.285  -7.838  22.381  1.00 70.93      A    N  
ATOM   2112  OD1 ASN A 266     -19.975  -8.552  20.710  1.00 65.19      A    O  
ATOM   2113  N   GLY A 267     -20.388 -13.532  22.240  1.00 84.37      A    N  
ATOM   2114  CA  GLY A 267     -20.129 -14.690  23.069  1.00 83.68      A    C  
ATOM   2115  C   GLY A 267     -20.450 -14.467  24.530  1.00 84.64      A    C  
ATOM   2116  O   GLY A 267     -19.768 -15.004  25.402  1.00 78.20      A    O  
ATOM   2117  N   SER A 268     -21.488 -13.687  24.813  1.00 85.29      A    N  
ATOM   2118  CA  SER A 268     -21.849 -13.324  26.177  1.00 84.80      A    C  
ATOM   2119  C   SER A 268     -23.003 -14.144  26.735  1.00 85.36      A    C  
ATOM   2120  O   SER A 268     -23.380 -13.946  27.894  1.00 79.46      A    O  
ATOM   2121  CB  SER A 268     -22.208 -11.838  26.251  1.00 82.07      A    C  
ATOM   2122  OG  SER A 268     -23.319 -11.540  25.433  1.00 73.81      A    O  
ATOM   2123  N   ILE A 269     -23.573 -15.059  25.947  1.00 85.25      A    N  
ATOM   2124  CA  ILE A 269     -24.640 -15.907  26.463  1.00 85.02      A    C  
ATOM   2125  C   ILE A 269     -24.025 -16.929  27.422  1.00 85.37      A    C  
ATOM   2126  O   ILE A 269     -23.097 -17.649  27.040  1.00 81.63      A    O  
ATOM   2127  CB  ILE A 269     -25.401 -16.600  25.326  1.00 83.48      A    C  
ATOM   2128  CG1 ILE A 269     -26.031 -15.549  24.412  1.00 77.15      A    C  
ATOM   2129  CG2 ILE A 269     -26.467 -17.525  25.887  1.00 74.78      A    C  
ATOM   2130  CD1 ILE A 269     -26.730 -16.116  23.204  1.00 69.75      A    C  
ATOM   2131  N   PRO A 270     -24.520 -17.027  28.650  1.00 84.77      A    N  
ATOM   2132  CA  PRO A 270     -23.802 -17.778  29.694  1.00 83.20      A    C  
ATOM   2133  C   PRO A 270     -23.417 -19.202  29.314  1.00 82.72      A    C  
ATOM   2134  O   PRO A 270     -22.254 -19.586  29.459  1.00 77.69      A    O  
ATOM   2135  CB  PRO A 270     -24.792 -17.766  30.864  1.00 81.62      A    C  
ATOM   2136  CG  PRO A 270     -25.598 -16.538  30.647  1.00 80.07      A    C  
ATOM   2137  CD  PRO A 270     -25.719 -16.377  29.159  1.00 83.29      A    C  
ATOM   2138  N   ILE A 271     -24.350 -20.004  28.824  1.00 83.31      A    N  
ATOM   2139  CA  ILE A 271     -24.081 -21.411  28.553  1.00 83.05      A    C  
ATOM   2140  C   ILE A 271     -23.838 -21.654  27.070  1.00 83.89      A    C  
ATOM   2141  O   ILE A 271     -22.922 -22.393  26.697  1.00 79.24      A    O  
ATOM   2142  CB  ILE A 271     -25.231 -22.291  29.071  1.00 81.10      A    C  
ATOM   2143  CG1 ILE A 271     -25.402 -22.108  30.581  1.00 73.75      A    C  
ATOM   2144  CG2 ILE A 271     -24.972 -23.753  28.734  1.00 70.14      A    C  
ATOM   2145  CD1 ILE A 271     -26.621 -22.789  31.148  1.00 63.36      A    C  
ATOM   2146  N   VAL A 272     -24.648 -21.049  26.214  1.00 80.64      A    N  
ATOM   2147  CA  VAL A 272     -24.566 -21.320  24.782  1.00 80.16      A    C  
ATOM   2148  C   VAL A 272     -23.233 -20.847  24.221  1.00 81.67      A    C  
ATOM   2149  O   VAL A 272     -22.592 -21.550  23.433  1.00 78.93      A    O  
ATOM   2150  CB  VAL A 272     -25.741 -20.661  24.047  1.00 78.19      A    C  
ATOM   2151  CG1 VAL A 272     -25.621 -20.859  22.546  1.00 70.14      A    C  
ATOM   2152  CG2 VAL A 272     -27.056 -21.229  24.552  1.00 71.14      A    C  
ATOM   2153  N   SER A 273     -22.795 -19.661  24.608  1.00 82.46      A    N  
ATOM   2154  CA  SER A 273     -21.563 -19.109  24.061  1.00 81.57      A    C  
ATOM   2155  C   SER A 273     -20.340 -19.904  24.496  1.00 83.35      A    C  
ATOM   2156  O   SER A 273     -19.354 -19.972  23.758  1.00 80.13      A    O  
ATOM   2157  CB  SER A 273     -21.410 -17.650  24.476  1.00 79.62      A    C  
ATOM   2158  OG  SER A 273     -22.451 -16.864  23.939  1.00 71.98      A    O  
ATOM   2159  N   ASN A 274     -20.376 -20.503  25.679  1.00 83.30      A    N  
ATOM   2160  CA  ASN A 274     -19.253 -21.312  26.129  1.00 82.32      A    C  
ATOM   2161  C   ASN A 274     -19.099 -22.576  25.294  1.00 82.77      A    C  
ATOM   2162  O   ASN A 274     -17.985 -23.086  25.149  1.00 79.88      A    O  
ATOM   2163  CB  ASN A 274     -19.423 -21.677  27.603  1.00 81.99      A    C  
ATOM   2164  CG  ASN A 274     -19.353 -20.472  28.518  1.00 77.10      A    C  
ATOM   2165  ND2 ASN A 274     -19.962 -20.582  29.689  1.00 68.57      A    N  
ATOM   2166  OD1 ASN A 274     -18.754 -19.452  28.180  1.00 68.57      A    O  
ATOM   2167  N   LEU A 275     -20.190 -23.093  24.743  1.00 83.96      A    N  
ATOM   2168  CA  LEU A 275     -20.151 -24.305  23.937  1.00 82.44      A    C  
ATOM   2169  C   LEU A 275     -19.917 -24.004  22.462  1.00 82.60      A    C  
ATOM   2170  O   LEU A 275     -19.097 -24.663  21.815  1.00 78.72      A    O  
ATOM   2171  CB  LEU A 275     -21.457 -25.086  24.108  1.00 80.87      A    C  
ATOM   2172  CG  LEU A 275     -21.756 -25.605  25.514  1.00 72.90      A    C  
ATOM   2173  CD1 LEU A 275     -23.168 -26.152  25.587  1.00 65.89      A    C  
ATOM   2174  CD2 LEU A 275     -20.751 -26.662  25.924  1.00 64.93      A    C  
ATOM   2175  N   ALA A 276     -20.623 -23.024  21.920  1.00 80.90      A    N  
ATOM   2176  CA  ALA A 276     -20.565 -22.726  20.495  1.00 79.38      A    C  
ATOM   2177  C   ALA A 276     -19.546 -21.650  20.152  1.00 79.86      A    C  
ATOM   2178  O   ALA A 276     -19.120 -21.567  18.998  1.00 73.39      A    O  
ATOM   2179  CB  ALA A 276     -21.943 -22.305  19.987  1.00 76.67      A    C  
ATOM   2180  N   GLY A 277     -19.142 -20.833  21.107  1.00 78.98      A    N  
ATOM   2181  CA  GLY A 277     -18.278 -19.716  20.810  1.00 79.95      A    C  
ATOM   2182  C   GLY A 277     -19.047 -18.555  20.211  1.00 83.01      A    C  
ATOM   2183  O   GLY A 277     -20.261 -18.432  20.370  1.00 79.50      A    O  
ATOM   2184  N   LYS A 278     -18.330 -17.689  19.508  1.00 83.66      A    N  
ATOM   2185  CA  LYS A 278     -18.947 -16.538  18.876  1.00 85.11      A    C  
ATOM   2186  C   LYS A 278     -19.562 -16.944  17.539  1.00 86.03      A    C  
ATOM   2187  O   LYS A 278     -18.915 -17.589  16.713  1.00 83.01      A    O  
ATOM   2188  CB  LYS A 278     -17.925 -15.422  18.670  1.00 82.94      A    C  
ATOM   2189  CG  LYS A 278     -17.357 -14.861  19.965  1.00 81.01      A    C  
ATOM   2190  CD  LYS A 278     -16.302 -13.805  19.700  1.00 79.21      A    C  
ATOM   2191  CE  LYS A 278     -15.717 -13.274  20.995  1.00 72.10      A    C  
ATOM   2192  NZ  LYS A 278     -14.640 -12.275  20.757  1.00 66.67      A    N1+
ATOM   2193  N   ARG A 279     -20.813 -16.557  17.322  1.00 87.89      A    N  
ATOM   2194  CA  ARG A 279     -21.529 -16.829  16.086  1.00 88.40      A    C  
ATOM   2195  C   ARG A 279     -22.164 -15.538  15.591  1.00 89.53      A    C  
ATOM   2196  O   ARG A 279     -22.744 -14.781  16.373  1.00 87.01      A    O  
ATOM   2197  CB  ARG A 279     -22.600 -17.893  16.299  1.00 86.53      A    C  
ATOM   2198  CG  ARG A 279     -22.052 -19.271  16.645  1.00 83.28      A    C  
ATOM   2199  CD  ARG A 279     -21.372 -19.905  15.455  1.00 79.09      A    C  
ATOM   2200  NE  ARG A 279     -20.976 -21.294  15.716  1.00 75.35      A    N  
ATOM   2201  CZ  ARG A 279     -19.806 -21.659  16.236  1.00 70.47      A    C  
ATOM   2202  NH1 ARG A 279     -18.901 -20.749  16.563  1.00 64.51      A    N1+
ATOM   2203  NH2 ARG A 279     -19.545 -22.941  16.435  1.00 65.08      A    N  
ATOM   2204  N   TYR A 280     -22.044 -15.294  14.296  1.00 90.37      A    N  
ATOM   2205  CA  TYR A 280     -22.558 -14.082  13.675  1.00 90.89      A    C  
ATOM   2206  C   TYR A 280     -23.717 -14.453  12.757  1.00 91.44      A    C  
ATOM   2207  O   TYR A 280     -23.511 -15.012  11.681  1.00 89.32      A    O  
ATOM   2208  CB  TYR A 280     -21.455 -13.359  12.908  1.00 90.20      A    C  
ATOM   2209  CG  TYR A 280     -20.248 -13.041  13.758  1.00 90.43      A    C  
ATOM   2210  CD1 TYR A 280     -20.226 -11.918  14.569  1.00 82.59      A    C  
ATOM   2211  CD2 TYR A 280     -19.137 -13.871  13.758  1.00 82.72      A    C  
ATOM   2212  CE1 TYR A 280     -19.127 -11.625  15.354  1.00 81.36      A    C  
ATOM   2213  CE2 TYR A 280     -18.035 -13.590  14.543  1.00 81.94      A    C  
ATOM   2214  CZ  TYR A 280     -18.034 -12.463  15.339  1.00 86.43      A    C  
ATOM   2215  OH  TYR A 280     -16.944 -12.178  16.118  1.00 84.76      A    O  
ATOM   2216  N   PHE A 281     -24.932 -14.153  13.196  1.00 91.57      A    N  
ATOM   2217  CA  PHE A 281     -26.147 -14.408  12.434  1.00 91.83      A    C  
ATOM   2218  C   PHE A 281     -26.776 -13.094  12.006  1.00 91.96      A    C  
ATOM   2219  O   PHE A 281     -26.771 -12.115  12.754  1.00 89.62      A    O  
ATOM   2220  CB  PHE A 281     -27.158 -15.210  13.256  1.00 91.35      A    C  
ATOM   2221  CG  PHE A 281     -26.740 -16.625  13.521  1.00 91.69      A    C  
ATOM   2222  CD1 PHE A 281     -26.981 -17.614  12.586  1.00 83.50      A    C  
ATOM   2223  CD2 PHE A 281     -26.115 -16.965  14.707  1.00 82.94      A    C  
ATOM   2224  CE1 PHE A 281     -26.603 -18.918  12.829  1.00 81.97      A    C  
ATOM   2225  CE2 PHE A 281     -25.730 -18.268  14.954  1.00 82.49      A    C  
ATOM   2226  CZ  PHE A 281     -25.975 -19.245  14.013  1.00 87.54      A    C  
ATOM   2227  N   MET A 282     -27.327 -13.075  10.806  1.00 90.35      A    N  
ATOM   2228  CA  MET A 282     -28.099 -11.939  10.344  1.00 90.18      A    C  
ATOM   2229  C   MET A 282     -29.305 -12.447   9.566  1.00 91.02      A    C  
ATOM   2230  O   MET A 282     -29.256 -13.527   8.973  1.00 89.52      A    O  
ATOM   2231  CB  MET A 282     -27.255 -10.995   9.480  1.00 87.42      A    C  
ATOM   2232  CG  MET A 282     -26.780 -11.582   8.165  1.00 80.90      A    C  
ATOM   2233  SD  MET A 282     -26.104 -10.309   7.088  1.00 77.52      A    S  
ATOM   2234  CE  MET A 282     -27.594  -9.403   6.698  1.00 67.83      A    C  
ATOM   2235  N   PRO A 283     -30.414 -11.705   9.564  1.00 92.48      A    N  
ATOM   2236  CA  PRO A 283     -31.630 -12.196   8.915  1.00 92.12      A    C  
ATOM   2237  C   PRO A 283     -31.603 -11.996   7.411  1.00 92.35      A    C  
ATOM   2238  O   PRO A 283     -31.071 -11.017   6.897  1.00 89.42      A    O  
ATOM   2239  CB  PRO A 283     -32.731 -11.350   9.558  1.00 90.48      A    C  
ATOM   2240  CG  PRO A 283     -32.052 -10.066   9.867  1.00 87.88      A    C  
ATOM   2241  CD  PRO A 283     -30.634 -10.420  10.237  1.00 90.32      A    C  
ATOM   2242  N   LEU A 284     -32.185 -12.961   6.699  1.00 92.92      A    N  
ATOM   2243  CA  LEU A 284     -32.500 -12.835   5.290  1.00 93.09      A    C  
ATOM   2244  C   LEU A 284     -33.984 -13.115   5.122  1.00 92.90      A    C  
ATOM   2245  O   LEU A 284     -34.490 -14.126   5.613  1.00 90.81      A    O  
ATOM   2246  CB  LEU A 284     -31.676 -13.805   4.447  1.00 92.63      A    C  
ATOM   2247  CG  LEU A 284     -30.156 -13.619   4.475  1.00 92.09      A    C  
ATOM   2248  CD1 LEU A 284     -29.482 -14.722   3.678  1.00 84.83      A    C  
ATOM   2249  CD2 LEU A 284     -29.766 -12.255   3.928  1.00 84.81      A    C  
ATOM   2250  N   THR A 285     -34.693 -12.226   4.441  1.00 92.72      A    N  
ATOM   2251  CA  THR A 285     -36.138 -12.319   4.311  1.00 92.31      A    C  
ATOM   2252  C   THR A 285     -36.544 -12.358   2.849  1.00 92.39      A    C  
ATOM   2253  O   THR A 285     -35.857 -11.835   1.971  1.00 89.89      A    O  
ATOM   2254  CB  THR A 285     -36.843 -11.149   5.008  1.00 90.35      A    C  
ATOM   2255  CG2 THR A 285     -36.542 -11.154   6.495  1.00 77.19      A    C  
ATOM   2256  OG1 THR A 285     -36.403  -9.914   4.433  1.00 77.54      A    O  
ATOM   2257  N   ALA A 286     -37.681 -13.007   2.598  1.00 92.61      A    N  
ATOM   2258  CA  ALA A 286     -38.271 -13.066   1.274  1.00 92.75      A    C  
ATOM   2259  C   ALA A 286     -39.769 -13.266   1.419  1.00 92.92      A    C  
ATOM   2260  O   ALA A 286     -40.240 -13.887   2.377  1.00 90.62      A    O  
ATOM   2261  CB  ALA A 286     -37.662 -14.192   0.437  1.00 91.72      A    C  
ATOM   2262  N   THR A 287     -40.531 -12.743   0.464  1.00 93.78      A    N  
ATOM   2263  CA  THR A 287     -41.980 -12.841   0.468  1.00 93.34      A    C  
ATOM   2264  C   THR A 287     -42.462 -13.525  -0.799  1.00 93.35      A    C  
ATOM   2265  O   THR A 287     -41.797 -13.509  -1.834  1.00 90.66      A    O  
ATOM   2266  CB  THR A 287     -42.632 -11.459   0.588  1.00 91.44      A    C  
ATOM   2267  CG2 THR A 287     -42.240 -10.796   1.898  1.00 79.48      A    C  
ATOM   2268  OG1 THR A 287     -42.216 -10.637  -0.505  1.00 79.38      A    O  
ATOM   2269  N   TYR A 288     -43.646 -14.143  -0.705  1.00 93.83      A    N  
ATOM   2270  CA  TYR A 288     -44.258 -14.777  -1.861  1.00 94.06      A    C  
ATOM   2271  C   TYR A 288     -45.763 -14.866  -1.645  1.00 93.62      A    C  
ATOM   2272  O   TYR A 288     -46.236 -15.054  -0.522  1.00 91.48      A    O  
ATOM   2273  CB  TYR A 288     -43.673 -16.170  -2.108  1.00 93.88      A    C  
ATOM   2274  CG  TYR A 288     -43.534 -16.500  -3.573  1.00 93.84      A    C  
ATOM   2275  CD1 TYR A 288     -42.327 -16.312  -4.226  1.00 86.93      A    C  
ATOM   2276  CD2 TYR A 288     -44.610 -16.976  -4.301  1.00 87.39      A    C  
ATOM   2277  CE1 TYR A 288     -42.189 -16.600  -5.568  1.00 86.42      A    C  
ATOM   2278  CE2 TYR A 288     -44.486 -17.263  -5.647  1.00 86.76      A    C  
ATOM   2279  CZ  TYR A 288     -43.272 -17.077  -6.274  1.00 90.81      A    C  
ATOM   2280  OH  TYR A 288     -43.145 -17.359  -7.605  1.00 89.22      A    O  
ATOM   2281  N   SER A 289     -46.515 -14.744  -2.728  1.00 93.67      A    N  
ATOM   2282  CA  SER A 289     -47.969 -14.823  -2.700  1.00 93.46      A    C  
ATOM   2283  C   SER A 289     -48.440 -15.782  -3.779  1.00 93.49      A    C  
ATOM   2284  O   SER A 289     -48.021 -15.686  -4.934  1.00 90.26      A    O  
ATOM   2285  CB  SER A 289     -48.604 -13.448  -2.898  1.00 91.55      A    C  
ATOM   2286  OG  SER A 289     -48.308 -12.591  -1.816  1.00 78.09      A    O  
ATOM   2287  N   MET A 290     -49.325 -16.712  -3.410  1.00 92.93      A    N  
ATOM   2288  CA  MET A 290     -49.882 -17.684  -4.337  1.00 92.71      A    C  
ATOM   2289  C   MET A 290     -51.354 -17.904  -4.031  1.00 93.08      A    C  
ATOM   2290  O   MET A 290     -51.796 -17.791  -2.888  1.00 91.12      A    O  
ATOM   2291  CB  MET A 290     -49.144 -19.021  -4.268  1.00 91.39      A    C  
ATOM   2292  CG  MET A 290     -47.745 -18.998  -4.844  1.00 87.46      A    C  
ATOM   2293  SD  MET A 290     -47.051 -20.648  -4.969  1.00 86.26      A    S  
ATOM   2294  CE  MET A 290     -45.435 -20.279  -5.644  1.00 77.99      A    C  
ATOM   2295  N   ARG A 291     -52.126 -18.238  -5.066  1.00 93.35      A    N  
ATOM   2296  CA  ARG A 291     -53.527 -18.610  -4.907  1.00 93.21      A    C  
ATOM   2297  C   ARG A 291     -53.613 -19.994  -4.284  1.00 93.55      A    C  
ATOM   2298  O   ARG A 291     -52.959 -20.931  -4.736  1.00 91.22      A    O  
ATOM   2299  CB  ARG A 291     -54.226 -18.574  -6.266  1.00 92.07      A    C  
ATOM   2300  CG  ARG A 291     -55.656 -19.091  -6.282  1.00 87.50      A    C  
ATOM   2301  CD  ARG A 291     -56.587 -18.212  -5.462  1.00 86.24      A    C  
ATOM   2302  NE  ARG A 291     -56.557 -16.816  -5.883  1.00 83.30      A    N  
ATOM   2303  CZ  ARG A 291     -57.208 -15.834  -5.250  1.00 82.60      A    C  
ATOM   2304  NH1 ARG A 291     -57.941 -16.096  -4.176  1.00 72.69      A    N1+
ATOM   2305  NH2 ARG A 291     -57.121 -14.595  -5.692  1.00 78.22      A    N  
ATOM   2306  N   MET A 292     -54.424 -20.117  -3.240  1.00 92.56      A    N  
ATOM   2307  CA  MET A 292     -54.586 -21.397  -2.573  1.00 92.41      A    C  
ATOM   2308  C   MET A 292     -55.171 -22.432  -3.522  1.00 92.57      A    C  
ATOM   2309  O   MET A 292     -56.074 -22.143  -4.315  1.00 91.00      A    O  
ATOM   2310  CB  MET A 292     -55.492 -21.255  -1.345  1.00 91.76      A    C  
ATOM   2311  CG  MET A 292     -54.861 -20.507  -0.186  1.00 87.75      A    C  
ATOM   2312  SD  MET A 292     -53.515 -21.409   0.596  1.00 86.10      A    S  
ATOM   2313  CE  MET A 292     -54.354 -22.859   1.215  1.00 78.54      A    C  
ATOM   2314  N   GLN A 293     -54.656 -23.635  -3.450  1.00 93.24      A    N  
ATOM   2315  CA  GLN A 293     -55.169 -24.777  -4.189  1.00 93.15      A    C  
ATOM   2316  C   GLN A 293     -55.740 -25.841  -3.260  1.00 93.04      A    C  
ATOM   2317  O   GLN A 293     -55.974 -26.978  -3.680  1.00 89.59      A    O  
ATOM   2318  CB  GLN A 293     -54.069 -25.370  -5.066  1.00 92.51      A    C  
ATOM   2319  CG  GLN A 293     -53.547 -24.407  -6.114  1.00 91.42      A    C  
ATOM   2320  CD  GLN A 293     -54.610 -24.014  -7.108  1.00 91.01      A    C  
ATOM   2321  NE2 GLN A 293     -54.943 -22.731  -7.133  1.00 80.11      A    N  
ATOM   2322  OE1 GLN A 293     -55.130 -24.851  -7.839  1.00 82.85      A    O  
ATOM   2323  N   SER A 294     -55.965 -25.494  -2.020  1.00 92.37      A    N  
ATOM   2324  CA  SER A 294     -56.582 -26.346  -1.024  1.00 91.99      A    C  
ATOM   2325  C   SER A 294     -57.187 -25.449   0.043  1.00 91.36      A    C  
ATOM   2326  O   SER A 294     -56.819 -24.281   0.170  1.00 87.65      A    O  
ATOM   2327  CB  SER A 294     -55.569 -27.320  -0.412  1.00 90.75      A    C  
ATOM   2328  OG  SER A 294     -54.555 -26.626   0.277  1.00 84.91      A    O  
ATOM   2329  N   ASN A 295     -58.124 -25.994   0.787  1.00 89.65      A    N  
ATOM   2330  CA  ASN A 295     -58.784 -25.206   1.818  1.00 89.38      A    C  
ATOM   2331  C   ASN A 295     -57.800 -24.833   2.915  1.00 89.54      A    C  
ATOM   2332  O   ASN A 295     -57.037 -25.677   3.398  1.00 85.66      A    O  
ATOM   2333  CB  ASN A 295     -59.962 -25.978   2.412  1.00 87.02      A    C  
ATOM   2334  CG  ASN A 295     -61.152 -26.027   1.483  1.00 84.74      A    C  
ATOM   2335  ND2 ASN A 295     -62.240 -26.597   1.973  1.00 78.80      A    N  
ATOM   2336  OD1 ASN A 295     -61.098 -25.563   0.348  1.00 76.52      A    O  
ATOM   2337  N   PHE A 296     -57.792 -23.566   3.298  1.00 88.31      A    N  
ATOM   2338  CA  PHE A 296     -56.956 -23.116   4.398  1.00 88.55      A    C  
ATOM   2339  C   PHE A 296     -57.611 -23.504   5.715  1.00 88.20      A    C  
ATOM   2340  O   PHE A 296     -58.799 -23.248   5.936  1.00 86.71      A    O  
ATOM   2341  CB  PHE A 296     -56.739 -21.606   4.326  1.00 88.50      A    C  
ATOM   2342  CG  PHE A 296     -55.689 -21.112   5.278  1.00 89.23      A    C  
ATOM   2343  CD1 PHE A 296     -54.363 -21.055   4.890  1.00 84.24      A    C  
ATOM   2344  CD2 PHE A 296     -56.029 -20.713   6.557  1.00 83.98      A    C  
ATOM   2345  CE1 PHE A 296     -53.394 -20.612   5.760  1.00 83.20      A    C  
ATOM   2346  CE2 PHE A 296     -55.064 -20.274   7.436  1.00 83.71      A    C  
ATOM   2347  CZ  PHE A 296     -53.746 -20.220   7.038  1.00 86.74      A    C  
ATOM   2348  N   HIS A 297     -56.835 -24.129   6.588  1.00 89.61      A    N  
ATOM   2349  CA  HIS A 297     -57.345 -24.568   7.879  1.00 89.21      A    C  
ATOM   2350  C   HIS A 297     -57.190 -23.466   8.918  1.00 88.44      A    C  
ATOM   2351  O   HIS A 297     -56.157 -22.803   8.996  1.00 86.06      A    O  
ATOM   2352  CB  HIS A 297     -56.613 -25.825   8.337  1.00 89.10      A    C  
ATOM   2353  CG  HIS A 297     -56.856 -27.011   7.456  1.00 89.32      A    C  
ATOM   2354  CD2 HIS A 297     -57.747 -27.210   6.458  1.00 80.69      A    C  
ATOM   2355  ND1 HIS A 297     -56.140 -28.187   7.557  1.00 78.89      A    N  
ATOM   2356  CE1 HIS A 297     -56.577 -29.045   6.665  1.00 83.28      A    C  
ATOM   2357  NE2 HIS A 297     -57.549 -28.477   5.985  1.00 85.33      A    N  
ATOM   2358  N   ARG A 298     -58.222 -23.294   9.725  1.00 86.88      A    N  
ATOM   2359  CA  ARG A 298     -58.211 -22.242  10.732  1.00 85.71      A    C  
ATOM   2360  C   ARG A 298     -57.095 -22.433  11.744  1.00 86.37      A    C  
ATOM   2361  O   ARG A 298     -56.581 -21.459  12.292  1.00 84.27      A    O  
ATOM   2362  CB  ARG A 298     -59.559 -22.194  11.450  1.00 82.96      A    C  
ATOM   2363  CG  ARG A 298     -59.713 -21.022  12.415  1.00 76.74      A    C  
ATOM   2364  CD  ARG A 298     -60.578 -21.389  13.594  1.00 73.36      A    C  
ATOM   2365  NE  ARG A 298     -60.562 -20.359  14.634  1.00 67.41      A    N  
ATOM   2366  CZ  ARG A 298     -59.576 -20.215  15.521  1.00 63.11      A    C  
ATOM   2367  NH1 ARG A 298     -58.532 -21.028  15.507  1.00 58.96      A    N1+
ATOM   2368  NH2 ARG A 298     -59.637 -19.260  16.429  1.00 57.43      A    N  
ATOM   2369  N   LYS A 299     -56.686 -23.669  11.987  1.00 87.64      A    N  
ATOM   2370  CA  LYS A 299     -55.644 -23.949  12.966  1.00 87.88      A    C  
ATOM   2371  C   LYS A 299     -54.289 -23.389  12.563  1.00 88.25      A    C  
ATOM   2372  O   LYS A 299     -53.397 -23.303  13.410  1.00 85.50      A    O  
ATOM   2373  CB  LYS A 299     -55.531 -25.455  13.195  1.00 86.55      A    C  
ATOM   2374  CG  LYS A 299     -55.079 -26.243  11.977  1.00 84.45      A    C  
ATOM   2375  CD  LYS A 299     -55.079 -27.739  12.266  1.00 83.74      A    C  
ATOM   2376  CE  LYS A 299     -54.636 -28.538  11.064  1.00 80.00      A    C  
ATOM   2377  NZ  LYS A 299     -54.660 -30.002  11.320  1.00 77.35      A    N1+
ATOM   2378  N   TRP A 300     -54.108 -23.019  11.300  1.00 89.42      A    N  
ATOM   2379  CA  TRP A 300     -52.860 -22.446  10.827  1.00 89.71      A    C  
ATOM   2380  C   TRP A 300     -52.887 -20.925  10.743  1.00 89.38      A    C  
ATOM   2381  O   TRP A 300     -51.901 -20.326  10.308  1.00 86.35      A    O  
ATOM   2382  CB  TRP A 300     -52.496 -23.031   9.464  1.00 89.90      A    C  
ATOM   2383  CG  TRP A 300     -52.226 -24.500   9.502  1.00 90.51      A    C  
ATOM   2384  CD1 TRP A 300     -52.924 -25.483   8.871  1.00 87.77      A    C  
ATOM   2385  CD2 TRP A 300     -51.173 -25.157  10.230  1.00 89.52      A    C  
ATOM   2386  CE2 TRP A 300     -51.297 -26.535   9.980  1.00 89.36      A    C  
ATOM   2387  CE3 TRP A 300     -50.141 -24.708  11.058  1.00 88.48      A    C  
ATOM   2388  NE1 TRP A 300     -52.371 -26.709   9.147  1.00 88.08      A    N  
ATOM   2389  CZ2 TRP A 300     -50.426 -27.466  10.537  1.00 88.44      A    C  
ATOM   2390  CZ3 TRP A 300     -49.279 -25.640  11.607  1.00 85.79      A    C  
ATOM   2391  CH2 TRP A 300     -49.429 -27.002  11.339  1.00 86.37      A    C  
ATOM   2392  N   ILE A 301     -53.967 -20.300  11.138  1.00 88.41      A    N  
ATOM   2393  CA  ILE A 301     -54.025 -18.845  11.147  1.00 87.44      A    C  
ATOM   2394  C   ILE A 301     -53.145 -18.325  12.274  1.00 87.64      A    C  
ATOM   2395  O   ILE A 301     -53.273 -18.739  13.428  1.00 85.55      A    O  
ATOM   2396  CB  ILE A 301     -55.472 -18.350  11.295  1.00 85.31      A    C  
ATOM   2397  CG1 ILE A 301     -56.251 -18.616  10.009  1.00 78.81      A    C  
ATOM   2398  CG2 ILE A 301     -55.499 -16.869  11.646  1.00 76.38      A    C  
ATOM   2399  CD1 ILE A 301     -57.713 -18.261  10.083  1.00 70.42      A    C  
ATOM   2400  N   MET A 302     -52.218 -17.418  11.925  1.00 87.52      A    N  
ATOM   2401  CA  MET A 302     -51.322 -16.816  12.900  1.00 87.35      A    C  
ATOM   2402  C   MET A 302     -51.841 -15.495  13.446  1.00 86.93      A    C  
ATOM   2403  O   MET A 302     -51.581 -15.170  14.605  1.00 83.10      A    O  
ATOM   2404  CB  MET A 302     -49.943 -16.594  12.283  1.00 86.10      A    C  
ATOM   2405  CG  MET A 302     -49.249 -17.859  11.822  1.00 82.14      A    C  
ATOM   2406  SD  MET A 302     -47.565 -17.543  11.267  1.00 80.18      A    S  
ATOM   2407  CE  MET A 302     -47.088 -19.186  10.731  1.00 72.79      A    C  
ATOM   2408  N   HIS A 303     -52.548 -14.733  12.633  1.00 86.87      A    N  
ATOM   2409  CA  HIS A 303     -52.971 -13.389  12.988  1.00 86.40      A    C  
ATOM   2410  C   HIS A 303     -54.489 -13.356  13.134  1.00 85.00      A    C  
ATOM   2411  O   HIS A 303     -55.224 -13.681  12.197  1.00 81.25      A    O  
ATOM   2412  CB  HIS A 303     -52.502 -12.386  11.939  1.00 86.67      A    C  
ATOM   2413  CG  HIS A 303     -51.031 -12.456  11.673  1.00 88.62      A    C  
ATOM   2414  CD2 HIS A 303     -50.336 -13.039  10.670  1.00 80.06      A    C  
ATOM   2415  ND1 HIS A 303     -50.093 -11.898  12.514  1.00 80.13      A    N  
ATOM   2416  CE1 HIS A 303     -48.882 -12.125  12.035  1.00 82.36      A    C  
ATOM   2417  NE2 HIS A 303     -49.004 -12.818  10.915  1.00 83.99      A    N  
ATOM   2418  N   LEU A 304     -54.952 -12.953  14.316  1.00 84.51      A    N  
ATOM   2419  CA  LEU A 304     -56.368 -12.844  14.621  1.00 82.88      A    C  
ATOM   2420  C   LEU A 304     -56.736 -11.374  14.755  1.00 82.35      A    C  
ATOM   2421  O   LEU A 304     -56.240 -10.686  15.651  1.00 77.35      A    O  
ATOM   2422  CB  LEU A 304     -56.705 -13.599  15.907  1.00 80.05      A    C  
ATOM   2423  CG  LEU A 304     -56.385 -15.096  15.914  1.00 74.22      A    C  
ATOM   2424  CD1 LEU A 304     -56.651 -15.694  17.284  1.00 68.63      A    C  
ATOM   2425  CD2 LEU A 304     -57.179 -15.821  14.844  1.00 67.90      A    C  
ATOM   2426  N   ASN A 305     -57.604 -10.912  13.859  1.00 81.40      A    N  
ATOM   2427  CA  ASN A 305     -58.032  -9.517  13.823  1.00 80.64      A    C  
ATOM   2428  C   ASN A 305     -56.835  -8.575  13.843  1.00 80.98      A    C  
ATOM   2429  O   ASN A 305     -56.700  -7.733  14.736  1.00 76.21      A    O  
ATOM   2430  CB  ASN A 305     -58.989  -9.211  14.978  1.00 78.10      A    C  
ATOM   2431  CG  ASN A 305     -60.315  -9.921  14.830  1.00 72.59      A    C  
ATOM   2432  ND2 ASN A 305     -60.880 -10.346  15.953  1.00 64.51      A    N  
ATOM   2433  OD1 ASN A 305     -60.827 -10.087  13.727  1.00 65.40      A    O  
ATOM   2434  N   PRO A 306     -55.921  -8.707  12.869  1.00 81.70      A    N  
ATOM   2435  CA  PRO A 306     -54.760  -7.819  12.845  1.00 80.92      A    C  
ATOM   2436  C   PRO A 306     -55.152  -6.389  12.503  1.00 80.67      A    C  
ATOM   2437  O   PRO A 306     -56.261  -6.110  12.052  1.00 75.35      A    O  
ATOM   2438  CB  PRO A 306     -53.872  -8.431  11.755  1.00 78.05      A    C  
ATOM   2439  CG  PRO A 306     -54.830  -9.113  10.851  1.00 77.29      A    C  
ATOM   2440  CD  PRO A 306     -55.925  -9.642  11.741  1.00 80.28      A    C  
ATOM   2441  N   ASP A 307     -54.212  -5.487  12.730  1.00 82.42      A    N  
ATOM   2442  CA  ASP A 307     -54.473  -4.075  12.492  1.00 80.35      A    C  
ATOM   2443  C   ASP A 307     -54.588  -3.753  11.008  1.00 79.64      A    C  
ATOM   2444  O   ASP A 307     -55.273  -2.796  10.639  1.00 72.27      A    O  
ATOM   2445  CB  ASP A 307     -53.369  -3.219  13.124  1.00 77.12      A    C  
ATOM   2446  CG  ASP A 307     -53.330  -3.327  14.634  1.00 69.55      A    C  
ATOM   2447  OD1 ASP A 307     -54.395  -3.555  15.243  1.00 60.72      A    O  
ATOM   2448  OD2 ASP A 307     -52.233  -3.182  15.209  1.00 61.71      A    O1-
ATOM   2449  N   TRP A 308     -53.922  -4.514  10.153  1.00 81.82      A    N  
ATOM   2450  CA  TRP A 308     -53.991  -4.295   8.722  1.00 80.27      A    C  
ATOM   2451  C   TRP A 308     -55.229  -4.972   8.144  1.00 78.30      A    C  
ATOM   2452  O   TRP A 308     -55.829  -5.862   8.747  1.00 72.64      A    O  
ATOM   2453  CB  TRP A 308     -52.732  -4.820   8.039  1.00 79.40      A    C  
ATOM   2454  CG  TRP A 308     -52.578  -6.306   8.111  1.00 81.35      A    C  
ATOM   2455  CD1 TRP A 308     -53.113  -7.232   7.272  1.00 77.00      A    C  
ATOM   2456  CD2 TRP A 308     -51.816  -7.043   9.083  1.00 81.06      A    C  
ATOM   2457  CE2 TRP A 308     -51.945  -8.408   8.764  1.00 80.19      A    C  
ATOM   2458  CE3 TRP A 308     -51.039  -6.667  10.183  1.00 79.47      A    C  
ATOM   2459  NE1 TRP A 308     -52.742  -8.500   7.658  1.00 77.65      A    N  
ATOM   2460  CZ2 TRP A 308     -51.327  -9.413   9.521  1.00 80.08      A    C  
ATOM   2461  CZ3 TRP A 308     -50.428  -7.667  10.931  1.00 76.41      A    C  
ATOM   2462  CH2 TRP A 308     -50.574  -9.020  10.594  1.00 77.28      A    C  
ATOM   2463  N   GLY A 309     -55.621  -4.529   6.970  1.00 74.07      A    N  
ATOM   2464  CA  GLY A 309     -56.759  -5.105   6.279  1.00 70.94      A    C  
ATOM   2465  C   GLY A 309     -56.349  -6.136   5.246  1.00 69.70      A    C  
ATOM   2466  O   GLY A 309     -55.169  -6.374   4.999  1.00 62.57      A    O  
ATOM   2467  N   LEU A 310     -57.360  -6.778   4.643  1.00 69.24      A    N  
ATOM   2468  CA  LEU A 310     -57.099  -7.761   3.607  1.00 66.86      A    C  
ATOM   2469  C   LEU A 310     -56.651  -7.098   2.303  1.00 62.40      A    C  
ATOM   2470  O   LEU A 310     -57.079  -5.994   1.988  1.00 56.08      A    O  
ATOM   2471  CB  LEU A 310     -58.351  -8.603   3.350  1.00 61.71      A    C  
ATOM   2472  CG  LEU A 310     -58.686  -9.673   4.389  1.00 57.49      A    C  
ATOM   2473  CD1 LEU A 310     -60.088 -10.192   4.177  1.00 54.86      A    C  
ATOM   2474  CD2 LEU A 310     -57.679 -10.799   4.332  1.00 52.54      A    C  
ATOM   2475  OXT LEU A 310     -55.863  -7.727   1.569  1.00 50.87      A    O1-
TER   
ATOM   2476  N   GLN A   1     123.103  78.012  38.960  1.00 29.68      AA   N  
ATOM   2477  CA  GLN A   1     123.449  77.292  37.730  1.00 37.74      AA   C  
ATOM   2478  C   GLN A   1     122.323  76.395  37.254  1.00 39.04      AA   C  
ATOM   2479  O   GLN A   1     121.866  76.509  36.106  1.00 35.99      AA   O  
ATOM   2480  CB  GLN A   1     124.705  76.454  37.946  1.00 37.12      AA   C  
ATOM   2481  CG  GLN A   1     125.187  75.777  36.671  1.00 35.16      AA   C  
ATOM   2482  CD  GLN A   1     126.005  74.538  36.935  1.00 30.81      AA   C  
ATOM   2483  NE2 GLN A   1     126.433  73.879  35.863  1.00 29.22      AA   N  
ATOM   2484  OE1 GLN A   1     126.233  74.136  38.063  1.00 30.39      AA   O  
ATOM   2485  N   GLY A   2     121.852  75.556  38.091  1.00 35.70      AA   N  
ATOM   2486  CA  GLY A   2     120.761  74.668  37.709  1.00 40.23      AA   C  
ATOM   2487  C   GLY A   2     119.525  75.431  37.280  1.00 40.59      AA   C  
ATOM   2488  O   GLY A   2     118.819  75.023  36.338  1.00 37.36      AA   O  
ATOM   2489  N   MET A   3     119.219  76.535  37.904  1.00 33.73      AA   N  
ATOM   2490  CA  MET A   3     118.076  77.346  37.506  1.00 35.70      AA   C  
ATOM   2491  C   MET A   3     118.287  77.949  36.126  1.00 35.19      AA   C  
ATOM   2492  O   MET A   3     117.361  77.974  35.305  1.00 34.59      AA   O  
ATOM   2493  CB  MET A   3     117.830  78.440  38.536  1.00 36.47      AA   C  
ATOM   2494  CG  MET A   3     116.498  79.149  38.379  1.00 33.33      AA   C  
ATOM   2495  SD  MET A   3     115.082  78.116  38.804  1.00 29.21      AA   S  
ATOM   2496  CE  MET A   3     115.262  78.058  40.581  1.00 27.16      AA   C  
ATOM   2497  N   THR A   4     119.496  78.443  35.846  1.00 37.09      AA   N  
ATOM   2498  CA  THR A   4     119.792  79.015  34.539  1.00 38.74      AA   C  
ATOM   2499  C   THR A   4     119.727  77.948  33.454  1.00 39.18      AA   C  
ATOM   2500  O   THR A   4     119.125  78.156  32.387  1.00 38.13      AA   O  
ATOM   2501  CB  THR A   4     121.167  79.685  34.566  1.00 37.84      AA   C  
ATOM   2502  CG2 THR A   4     121.445  80.398  33.251  1.00 35.95      AA   C  
ATOM   2503  OG1 THR A   4     121.227  80.636  35.644  1.00 36.05      AA   O  
ATOM   2504  N   GLU A   5     120.352  76.767  33.690  1.00 40.99      AA   N  
ATOM   2505  CA  GLU A   5     120.286  75.678  32.729  1.00 40.48      AA   C  
ATOM   2506  C   GLU A   5     118.855  75.214  32.511  1.00 41.33      AA   C  
ATOM   2507  O   GLU A   5     118.442  74.933  31.373  1.00 40.70      AA   O  
ATOM   2508  CB  GLU A   5     121.138  74.508  33.215  1.00 40.26      AA   C  
ATOM   2509  CG  GLU A   5     122.634  74.807  33.286  1.00 39.02      AA   C  
ATOM   2510  CD  GLU A   5     123.420  73.646  33.817  1.00 35.95      AA   C  
ATOM   2511  OE1 GLU A   5     122.808  72.606  34.172  1.00 33.80      AA   O  
ATOM   2512  OE2 GLU A   5     124.674  73.742  33.879  1.00 35.44      AA   O1-
ATOM   2513  N   TYR A   6     118.020  75.116  33.571  1.00 35.94      AA   N  
ATOM   2514  CA  TYR A   6     116.629  74.677  33.434  1.00 38.82      AA   C  
ATOM   2515  C   TYR A   6     115.826  75.618  32.551  1.00 39.65      AA   C  
ATOM   2516  O   TYR A   6     115.095  75.177  31.654  1.00 39.92      AA   O  
ATOM   2517  CB  TYR A   6     115.986  74.564  34.813  1.00 39.21      AA   C  
ATOM   2518  CG  TYR A   6     114.522  74.205  34.776  1.00 36.43      AA   C  
ATOM   2519  CD1 TYR A   6     114.110  72.904  34.502  1.00 33.12      AA   C  
ATOM   2520  CD2 TYR A   6     113.547  75.165  35.007  1.00 34.10      AA   C  
ATOM   2521  CE1 TYR A   6     112.768  72.567  34.459  1.00 30.89      AA   C  
ATOM   2522  CE2 TYR A   6     112.203  74.835  34.961  1.00 32.65      AA   C  
ATOM   2523  CZ  TYR A   6     111.818  73.539  34.692  1.00 32.09      AA   C  
ATOM   2524  OH  TYR A   6     110.474  73.209  34.649  1.00 29.63      AA   O  
ATOM   2525  N   ILE A   7     115.895  76.933  32.755  1.00 38.44      AA   N  
ATOM   2526  CA  ILE A   7     115.106  77.852  31.941  1.00 39.92      AA   C  
ATOM   2527  C   ILE A   7     115.593  77.857  30.507  1.00 41.24      AA   C  
ATOM   2528  O   ILE A   7     114.791  78.041  29.578  1.00 41.82      AA   O  
ATOM   2529  CB  ILE A   7     115.104  79.269  32.540  1.00 39.23      AA   C  
ATOM   2530  CG1 ILE A   7     114.036  80.145  31.866  1.00 36.71      AA   C  
ATOM   2531  CG2 ILE A   7     116.462  79.935  32.416  1.00 36.69      AA   C  
ATOM   2532  CD1 ILE A   7     112.646  79.647  32.048  1.00 34.09      AA   C  
ATOM   2533  N   ILE A   8     116.890  77.624  30.272  1.00 41.36      AA   N  
ATOM   2534  CA  ILE A   8     117.394  77.526  28.910  1.00 42.69      AA   C  
ATOM   2535  C   ILE A   8     116.808  76.307  28.224  1.00 43.92      AA   C  
ATOM   2536  O   ILE A   8     116.298  76.385  27.094  1.00 43.82      AA   O  
ATOM   2537  CB  ILE A   8     118.929  77.501  28.909  1.00 42.26      AA   C  
ATOM   2538  CG1 ILE A   8     119.494  78.876  29.314  1.00 39.82      AA   C  
ATOM   2539  CG2 ILE A   8     119.469  77.094  27.542  1.00 39.18      AA   C  
ATOM   2540  CD1 ILE A   8     120.980  78.877  29.556  1.00 36.93      AA   C  
ATOM   2541  N   ILE A   9     116.829  75.110  28.875  1.00 41.99      AA   N  
ATOM   2542  CA  ILE A   9     116.276  73.886  28.295  1.00 43.07      AA   C  
ATOM   2543  C   ILE A   9     114.775  74.017  28.086  1.00 44.07      AA   C  
ATOM   2544  O   ILE A   9     114.242  73.671  27.021  1.00 43.37      AA   O  
ATOM   2545  CB  ILE A   9     116.613  72.680  29.185  1.00 42.00      AA   C  
ATOM   2546  CG1 ILE A   9     118.128  72.451  29.228  1.00 38.79      AA   C  
ATOM   2547  CG2 ILE A   9     115.898  71.422  28.689  1.00 38.53      AA   C  
ATOM   2548  CD1 ILE A   9     118.566  71.459  30.271  1.00 36.24      AA   C  
ATOM   2549  N   VAL A  10     114.033  74.505  29.085  1.00 40.61      AA   N  
ATOM   2550  CA  VAL A  10     112.586  74.645  28.958  1.00 42.42      AA   C  
ATOM   2551  C   VAL A  10     112.230  75.594  27.824  1.00 43.66      AA   C  
ATOM   2552  O   VAL A  10     111.344  75.306  27.009  1.00 43.72      AA   O  
ATOM   2553  CB  VAL A  10     111.976  75.125  30.284  1.00 41.70      AA   C  
ATOM   2554  CG1 VAL A  10     110.535  75.579  30.104  1.00 37.82      AA   C  
ATOM   2555  CG2 VAL A  10     112.035  74.003  31.317  1.00 38.25      AA   C  
ATOM   2556  N   ALA A  11     112.871  76.729  27.748  1.00 42.73      AA   N  
ATOM   2557  CA  ALA A  11     112.543  77.689  26.704  1.00 46.16      AA   C  
ATOM   2558  C   ALA A  11     112.910  77.172  25.320  1.00 46.60      AA   C  
ATOM   2559  O   ALA A  11     112.143  77.349  24.358  1.00 46.59      AA   O  
ATOM   2560  CB  ALA A  11     113.261  79.011  26.978  1.00 45.84      AA   C  
ATOM   2561  N   LEU A  12     114.016  76.495  25.165  1.00 43.01      AA   N  
ATOM   2562  CA  LEU A  12     114.469  76.055  23.852  1.00 44.44      AA   C  
ATOM   2563  C   LEU A  12     113.874  74.721  23.427  1.00 43.63      AA   C  
ATOM   2564  O   LEU A  12     113.730  74.465  22.220  1.00 42.77      AA   O  
ATOM   2565  CB  LEU A  12     115.994  75.977  23.831  1.00 43.54      AA   C  
ATOM   2566  CG  LEU A  12     116.747  77.314  23.893  1.00 40.35      AA   C  
ATOM   2567  CD1 LEU A  12     118.226  77.095  24.124  1.00 37.50      AA   C  
ATOM   2568  CD2 LEU A  12     116.513  78.096  22.607  1.00 39.45      AA   C  
ATOM   2569  N   ILE A  13     113.486  73.818  24.368  1.00 45.39      AA   N  
ATOM   2570  CA  ILE A  13     112.968  72.494  24.032  1.00 46.24      AA   C  
ATOM   2571  C   ILE A  13     111.456  72.453  24.189  1.00 47.14      AA   C  
ATOM   2572  O   ILE A  13     110.720  72.226  23.218  1.00 45.80      AA   O  
ATOM   2573  CB  ILE A  13     113.639  71.412  24.886  1.00 44.26      AA   C  
ATOM   2574  CG1 ILE A  13     115.171  71.435  24.711  1.00 40.29      AA   C  
ATOM   2575  CG2 ILE A  13     113.084  70.028  24.533  1.00 40.01      AA   C  
ATOM   2576  CD1 ILE A  13     115.648  71.174  23.303  1.00 37.73      AA   C  
ATOM   2577  N   ALA A  14     110.949  72.661  25.415  1.00 42.41      AA   N  
ATOM   2578  CA  ALA A  14     109.530  72.483  25.685  1.00 44.80      AA   C  
ATOM   2579  C   ALA A  14     108.698  73.629  25.123  1.00 45.38      AA   C  
ATOM   2580  O   ALA A  14     107.762  73.410  24.340  1.00 44.30      AA   O  
ATOM   2581  CB  ALA A  14     109.305  72.359  27.186  1.00 43.07      AA   C  
ATOM   2582  N   ILE A  15     108.997  74.853  25.519  1.00 43.95      AA   N  
ATOM   2583  CA  ILE A  15     108.173  75.984  25.112  1.00 44.94      AA   C  
ATOM   2584  C   ILE A  15     108.307  76.250  23.624  1.00 45.65      AA   C  
ATOM   2585  O   ILE A  15     107.311  76.524  22.937  1.00 44.78      AA   O  
ATOM   2586  CB  ILE A  15     108.532  77.222  25.936  1.00 43.53      AA   C  
ATOM   2587  CG1 ILE A  15     108.356  76.950  27.437  1.00 40.39      AA   C  
ATOM   2588  CG2 ILE A  15     107.686  78.415  25.518  1.00 40.57      AA   C  
ATOM   2589  CD1 ILE A  15     106.940  76.565  27.826  1.00 38.32      AA   C  
ATOM   2590  N   ALA A  16     109.493  76.119  23.077  1.00 44.38      AA   N  
ATOM   2591  CA  ALA A  16     109.676  76.323  21.650  1.00 46.72      AA   C  
ATOM   2592  C   ALA A  16     108.961  75.267  20.815  1.00 47.07      AA   C  
ATOM   2593  O   ALA A  16     108.701  75.479  19.623  1.00 46.09      AA   O  
ATOM   2594  CB  ALA A  16     111.165  76.342  21.322  1.00 45.71      AA   C  
ATOM   2595  N   ALA A  17     108.607  74.098  21.407  1.00 46.18      AA   N  
ATOM   2596  CA  ALA A  17     107.883  73.050  20.700  1.00 48.08      AA   C  
ATOM   2597  C   ALA A  17     106.378  73.277  20.697  1.00 48.31      AA   C  
ATOM   2598  O   ALA A  17     105.644  72.505  20.063  1.00 46.75      AA   O  
ATOM   2599  CB  ALA A  17     108.203  71.696  21.314  1.00 45.70      AA   C  
ATOM   2600  N   ILE A  18     105.834  74.281  21.378  1.00 47.25      AA   N  
ATOM   2601  CA  ILE A  18     104.399  74.553  21.389  1.00 47.85      AA   C  
ATOM   2602  C   ILE A  18     103.894  74.818  19.981  1.00 48.89      AA   C  
ATOM   2603  O   ILE A  18     102.861  74.282  19.555  1.00 47.65      AA   O  
ATOM   2604  CB  ILE A  18     104.092  75.732  22.325  1.00 46.29      AA   C  
ATOM   2605  CG1 ILE A  18     104.294  75.317  23.786  1.00 42.82      AA   C  
ATOM   2606  CG2 ILE A  18     102.673  76.235  22.110  1.00 42.09      AA   C  
ATOM   2607  CD1 ILE A  18     104.117  76.444  24.774  1.00 39.56      AA   C  
ATOM   2608  N   GLY A  19     104.605  75.620  19.230  1.00 47.52      AA   N  
ATOM   2609  CA  GLY A  19     104.201  75.891  17.865  1.00 49.61      AA   C  
ATOM   2610  C   GLY A  19     104.219  74.656  16.994  1.00 50.44      AA   C  
ATOM   2611  O   GLY A  19     103.335  74.463  16.140  1.00 49.49      AA   O  
ATOM   2612  N   VAL A  20     105.199  73.764  17.200  1.00 49.62      AA   N  
ATOM   2613  CA  VAL A  20     105.257  72.518  16.447  1.00 49.83      AA   C  
ATOM   2614  C   VAL A  20     104.043  71.649  16.767  1.00 50.69      AA   C  
ATOM   2615  O   VAL A  20     103.365  71.143  15.870  1.00 49.51      AA   O  
ATOM   2616  CB  VAL A  20     106.561  71.769  16.748  1.00 47.93      AA   C  
ATOM   2617  CG1 VAL A  20     106.656  70.509  15.911  1.00 43.98      AA   C  
ATOM   2618  CG2 VAL A  20     107.765  72.666  16.505  1.00 44.06      AA   C  
ATOM   2619  N   VAL A  21     103.774  71.482  18.069  1.00 49.29      AA   N  
ATOM   2620  CA  VAL A  21     102.625  70.681  18.477  1.00 49.59      AA   C  
ATOM   2621  C   VAL A  21     101.321  71.321  18.005  1.00 50.70      AA   C  
ATOM   2622  O   VAL A  21     100.372  70.624  17.629  1.00 49.84      AA   O  
ATOM   2623  CB  VAL A  21     102.635  70.482  20.000  1.00 47.83      AA   C  
ATOM   2624  CG1 VAL A  21     101.381  69.781  20.480  1.00 43.62      AA   C  
ATOM   2625  CG2 VAL A  21     103.869  69.687  20.410  1.00 42.57      AA   C  
ATOM   2626  N   THR A  22     101.211  72.618  17.992  1.00 51.36      AA   N  
ATOM   2627  CA  THR A  22     100.009  73.298  17.510  1.00 52.74      AA   C  
ATOM   2628  C   THR A  22      99.771  73.015  16.030  1.00 53.47      AA   C  
ATOM   2629  O   THR A  22      98.661  72.654  15.616  1.00 53.05      AA   O  
ATOM   2630  CB  THR A  22     100.132  74.801  17.764  1.00 51.16      AA   C  
ATOM   2631  CG2 THR A  22      98.921  75.539  17.224  1.00 46.77      AA   C  
ATOM   2632  OG1 THR A  22     100.250  75.048  19.174  1.00 47.50      AA   O  
ATOM   2633  N   LEU A  23     100.785  73.151  15.195  1.00 50.33      AA   N  
ATOM   2634  CA  LEU A  23     100.634  72.881  13.768  1.00 51.48      AA   C  
ATOM   2635  C   LEU A  23     100.426  71.392  13.489  1.00 51.76      AA   C  
ATOM   2636  O   LEU A  23      99.674  71.025  12.573  1.00 50.86      AA   O  
ATOM   2637  CB  LEU A  23     101.854  73.411  13.020  1.00 50.29      AA   C  
ATOM   2638  CG  LEU A  23     102.030  74.933  13.025  1.00 46.96      AA   C  
ATOM   2639  CD1 LEU A  23     103.373  75.320  12.438  1.00 43.92      AA   C  
ATOM   2640  CD2 LEU A  23     100.897  75.592  12.261  1.00 45.19      AA   C  
ATOM   2641  N   PHE A  24     101.060  70.505  14.276  1.00 49.21      AA   N  
ATOM   2642  CA  PHE A  24     100.832  69.069  14.125  1.00 49.54      AA   C  
ATOM   2643  C   PHE A  24      99.396  68.707  14.476  1.00 50.51      AA   C  
ATOM   2644  O   PHE A  24      98.718  67.982  13.741  1.00 48.96      AA   O  
ATOM   2645  CB  PHE A  24     101.821  68.304  15.001  1.00 47.91      AA   C  
ATOM   2646  CG  PHE A  24     101.739  66.817  14.865  1.00 45.60      AA   C  
ATOM   2647  CD1 PHE A  24     102.331  66.163  13.796  1.00 41.39      AA   C  
ATOM   2648  CD2 PHE A  24     101.063  66.062  15.806  1.00 42.97      AA   C  
ATOM   2649  CE1 PHE A  24     102.252  64.794  13.667  1.00 38.17      AA   C  
ATOM   2650  CE2 PHE A  24     100.976  64.691  15.679  1.00 39.11      AA   C  
ATOM   2651  CZ  PHE A  24     101.572  64.054  14.613  1.00 39.37      AA   C  
ATOM   2652  N   GLY A  25      98.872  69.198  15.593  1.00 47.96      AA   N  
ATOM   2653  CA  GLY A  25      97.487  68.956  15.953  1.00 48.89      AA   C  
ATOM   2654  C   GLY A  25      96.514  69.590  14.981  1.00 50.32      AA   C  
ATOM   2655  O   GLY A  25      95.401  69.081  14.787  1.00 49.16      AA   O  
ATOM   2656  N   ASP A  26      96.886  70.681  14.349  1.00 51.95      AA   N  
ATOM   2657  CA  ASP A  26      96.052  71.285  13.321  1.00 53.58      AA   C  
ATOM   2658  C   ASP A  26      95.858  70.332  12.151  1.00 53.67      AA   C  
ATOM   2659  O   ASP A  26      94.739  70.177  11.642  1.00 53.23      AA   O  
ATOM   2660  CB  ASP A  26      96.685  72.598  12.844  1.00 53.19      AA   C  
ATOM   2661  CG  ASP A  26      95.948  73.226  11.690  1.00 50.46      AA   C  
ATOM   2662  OD1 ASP A  26      94.713  73.053  11.594  1.00 47.16      AA   O  
ATOM   2663  OD2 ASP A  26      96.601  73.905  10.874  1.00 47.73      AA   O1-
ATOM   2664  N   ASN A  27      96.926  69.649  11.713  1.00 51.46      AA   N  
ATOM   2665  CA  ASN A  27      96.784  68.675  10.639  1.00 51.69      AA   C  
ATOM   2666  C   ASN A  27      95.876  67.519  11.050  1.00 51.12      AA   C  
ATOM   2667  O   ASN A  27      95.084  67.026  10.238  1.00 50.39      AA   O  
ATOM   2668  CB  ASN A  27      98.158  68.164  10.210  1.00 50.93      AA   C  
ATOM   2669  CG  ASN A  27      98.924  69.167   9.359  1.00 48.30      AA   C  
ATOM   2670  ND2 ASN A  27     100.218  68.934   9.205  1.00 46.81      AA   N  
ATOM   2671  OD1 ASN A  27      98.352  70.120   8.832  1.00 46.09      AA   O  
ATOM   2672  N   ILE A  28      95.931  67.049  12.307  1.00 46.94      AA   N  
ATOM   2673  CA  ILE A  28      95.029  66.010  12.785  1.00 47.25      AA   C  
ATOM   2674  C   ILE A  28      93.583  66.494  12.736  1.00 48.10      AA   C  
ATOM   2675  O   ILE A  28      92.686  65.783  12.269  1.00 47.83      AA   O  
ATOM   2676  CB  ILE A  28      95.430  65.564  14.203  1.00 46.61      AA   C  
ATOM   2677  CG1 ILE A  28      96.800  64.868  14.186  1.00 43.85      AA   C  
ATOM   2678  CG2 ILE A  28      94.374  64.647  14.799  1.00 43.50      AA   C  
ATOM   2679  CD1 ILE A  28      97.343  64.552  15.549  1.00 40.51      AA   C  
ATOM   2680  N   ARG A  29      93.332  67.710  13.195  1.00 48.25      AA   N  
ATOM   2681  CA  ARG A  29      91.977  68.254  13.163  1.00 49.15      AA   C  
ATOM   2682  C   ARG A  29      91.470  68.412  11.738  1.00 49.72      AA   C  
ATOM   2683  O   ARG A  29      90.289  68.150  11.456  1.00 50.41      AA   O  
ATOM   2684  CB  ARG A  29      91.929  69.597  13.889  1.00 49.23      AA   C  
ATOM   2685  CG  ARG A  29      92.119  69.495  15.392  1.00 46.68      AA   C  
ATOM   2686  CD  ARG A  29      91.866  70.826  16.077  1.00 44.63      AA   C  
ATOM   2687  NE  ARG A  29      92.806  71.862  15.687  1.00 42.29      AA   N  
ATOM   2688  CZ  ARG A  29      93.997  72.055  16.253  1.00 37.94      AA   C  
ATOM   2689  NH1 ARG A  29      94.405  71.287  17.256  1.00 37.58      AA   N1+
ATOM   2690  NH2 ARG A  29      94.788  73.021  15.819  1.00 36.59      AA   N  
ATOM   2691  N   LYS A  30      92.311  68.790  10.808  1.00 53.03      AA   N  
ATOM   2692  CA  LYS A  30      91.899  68.898   9.418  1.00 53.45      AA   C  
ATOM   2693  C   LYS A  30      91.591  67.535   8.814  1.00 52.47      AA   C  
ATOM   2694  O   LYS A  30      90.662  67.411   8.006  1.00 52.64      AA   O  
ATOM   2695  CB  LYS A  30      92.983  69.615   8.609  1.00 54.07      AA   C  
ATOM   2696  CG  LYS A  30      93.040  71.107   8.863  1.00 52.23      AA   C  
ATOM   2697  CD  LYS A  30      94.136  71.773   8.053  1.00 51.64      AA   C  
ATOM   2698  CE  LYS A  30      94.126  73.280   8.233  1.00 48.01      AA   C  
ATOM   2699  NZ  LYS A  30      95.236  73.947   7.520  1.00 44.58      AA   N1+
ATOM   2700  N   LEU A  31      92.318  66.482   9.191  1.00 49.18      AA   N  
ATOM   2701  CA  LEU A  31      92.003  65.130   8.734  1.00 48.45      AA   C  
ATOM   2702  C   LEU A  31      90.641  64.681   9.250  1.00 48.75      AA   C  
ATOM   2703  O   LEU A  31      89.853  64.082   8.507  1.00 48.55      AA   O  
ATOM   2704  CB  LEU A  31      93.096  64.158   9.178  1.00 47.27      AA   C  
ATOM   2705  CG  LEU A  31      94.446  64.268   8.464  1.00 43.57      AA   C  
ATOM   2706  CD1 LEU A  31      95.484  63.407   9.151  1.00 41.09      AA   C  
ATOM   2707  CD2 LEU A  31      94.301  63.867   7.004  1.00 42.29      AA   C  
ATOM   2708  N   PHE A  32      90.324  64.971  10.512  1.00 47.11      AA   N  
ATOM   2709  CA  PHE A  32      89.005  64.643  11.038  1.00 47.00      AA   C  
ATOM   2710  C   PHE A  32      87.910  65.431  10.331  1.00 47.30      AA   C  
ATOM   2711  O   PHE A  32      86.830  64.900  10.050  1.00 46.12      AA   O  
ATOM   2712  CB  PHE A  32      88.964  64.901  12.546  1.00 45.79      AA   C  
ATOM   2713  CG  PHE A  32      89.374  63.723  13.373  1.00 44.22      AA   C  
ATOM   2714  CD1 PHE A  32      88.500  62.666  13.569  1.00 40.68      AA   C  
ATOM   2715  CD2 PHE A  32      90.623  63.665  13.958  1.00 42.18      AA   C  
ATOM   2716  CE1 PHE A  32      88.865  61.574  14.330  1.00 37.94      AA   C  
ATOM   2717  CE2 PHE A  32      90.995  62.578  14.712  1.00 39.30      AA   C  
ATOM   2718  CZ  PHE A  32      90.120  61.529  14.903  1.00 40.08      AA   C  
ATOM   2719  N   GLY A  33      88.129  66.685  10.028  1.00 49.79      AA   N  
ATOM   2720  CA  GLY A  33      87.148  67.474   9.299  1.00 49.53      AA   C  
ATOM   2721  C   GLY A  33      86.897  66.942   7.910  1.00 49.56      AA   C  
ATOM   2722  O   GLY A  33      85.749  66.873   7.448  1.00 49.69      AA   O  
ATOM   2723  N   ALA A  34      87.953  66.515   7.212  1.00 50.11      AA   N  
ATOM   2724  CA  ALA A  34      87.774  65.894   5.908  1.00 50.17      AA   C  
ATOM   2725  C   ALA A  34      87.008  64.585   6.019  1.00 49.17      AA   C  
ATOM   2726  O   ALA A  34      86.182  64.263   5.156  1.00 49.07      AA   O  
ATOM   2727  CB  ALA A  34      89.135  65.676   5.257  1.00 50.54      AA   C  
ATOM   2728  N   SER A  35      87.250  63.788   7.084  1.00 46.05      AA   N  
ATOM   2729  CA  SER A  35      86.502  62.556   7.296  1.00 44.44      AA   C  
ATOM   2730  C   SER A  35      85.027  62.839   7.545  1.00 43.35      AA   C  
ATOM   2731  O   SER A  35      84.155  62.124   7.036  1.00 42.61      AA   O  
ATOM   2732  CB  SER A  35      87.102  61.779   8.462  1.00 44.15      AA   C  
ATOM   2733  OG  SER A  35      88.456  61.440   8.209  1.00 42.58      AA   O  
ATOM   2734  N   ALA A  36      84.712  63.858   8.332  1.00 46.47      AA   N  
ATOM   2735  CA  ALA A  36      83.320  64.219   8.552  1.00 46.87      AA   C  
ATOM   2736  C   ALA A  36      82.658  64.676   7.260  1.00 47.47      AA   C  
ATOM   2737  O   ALA A  36      81.497  64.341   6.996  1.00 46.78      AA   O  
ATOM   2738  CB  ALA A  36      83.237  65.313   9.616  1.00 46.28      AA   C  
ATOM   2739  N   ASP A  37      83.368  65.433   6.430  1.00 49.98      AA   N  
ATOM   2740  CA  ASP A  37      82.814  65.846   5.148  1.00 50.32      AA   C  
ATOM   2741  C   ASP A  37      82.630  64.665   4.204  1.00 48.80      AA   C  
ATOM   2742  O   ASP A  37      81.702  64.658   3.387  1.00 48.37      AA   O  
ATOM   2743  CB  ASP A  37      83.709  66.909   4.509  1.00 50.39      AA   C  
ATOM   2744  CG  ASP A  37      83.639  68.246   5.221  1.00 47.18      AA   C  
ATOM   2745  OD1 ASP A  37      82.708  68.447   6.030  1.00 45.51      AA   O  
ATOM   2746  OD2 ASP A  37      84.512  69.094   4.957  1.00 47.07      AA   O1-
ATOM   2747  N   ALA A  38      83.475  63.624   4.290  1.00 48.93      AA   N  
ATOM   2748  CA  ALA A  38      83.269  62.417   3.506  1.00 48.39      AA   C  
ATOM   2749  C   ALA A  38      82.013  61.685   3.941  1.00 48.42      AA   C  
ATOM   2750  O   ALA A  38      81.248  61.190   3.108  1.00 47.46      AA   O  
ATOM   2751  CB  ALA A  38      84.486  61.505   3.621  1.00 47.58      AA   C  
ATOM   2752  N   LEU A  39      81.744  61.580   5.247  1.00 45.71      AA   N  
ATOM   2753  CA  LEU A  39      80.515  60.976   5.738  1.00 43.60      AA   C  
ATOM   2754  C   LEU A  39      79.288  61.794   5.371  1.00 43.23      AA   C  
ATOM   2755  O   LEU A  39      78.183  61.247   5.290  1.00 41.64      AA   O  
ATOM   2756  CB  LEU A  39      80.588  60.803   7.254  1.00 43.23      AA   C  
ATOM   2757  CG  LEU A  39      81.554  59.748   7.775  1.00 40.63      AA   C  
ATOM   2758  CD1 LEU A  39      81.675  59.842   9.277  1.00 36.95      AA   C  
ATOM   2759  CD2 LEU A  39      81.094  58.362   7.358  1.00 39.97      AA   C  
ATOM   2760  N   ALA A  40      79.427  63.077   5.148  1.00 47.03      AA   N  
ATOM   2761  CA  ALA A  40      78.303  63.921   4.765  1.00 46.79      AA   C  
ATOM   2762  C   ALA A  40      77.921  63.763   3.305  1.00 46.17      AA   C  
ATOM   2763  O   ALA A  40      76.893  64.300   2.882  1.00 44.38      AA   O  
ATOM   2764  CB  ALA A  40      78.622  65.385   5.055  1.00 46.39      AA   C  
ATOM   2765  N   GLY A  41      78.668  62.996   2.507  1.00 43.83      AA   N  
ATOM   2766  CA  GLY A  41      78.362  62.747   1.113  1.00 42.80      AA   C  
ATOM   2767  C   GLY A  41      79.193  63.519   0.117  1.00 43.82      AA   C  
ATOM   2768  O   GLY A  41      78.940  63.409  -1.087  1.00 41.71      AA   O  
ATOM   2769  N   ASN A  42      80.202  64.327   0.570  1.00 45.52      AA   N  
ATOM   2770  CA  ASN A  42      81.068  65.057  -0.345  1.00 46.63      AA   C  
ATOM   2771  C   ASN A  42      81.974  64.071  -1.079  1.00 45.11      AA   C  
ATOM   2772  O   ASN A  42      82.715  63.318  -0.458  1.00 44.00      AA   O  
ATOM   2773  CB  ASN A  42      81.887  66.097   0.418  1.00 46.52      AA   C  
ATOM   2774  CG  ASN A  42      82.551  67.103  -0.496  1.00 42.73      AA   C  
ATOM   2775  ND2 ASN A  42      83.104  68.151   0.091  1.00 42.26      AA   N  
ATOM   2776  OD1 ASN A  42      82.564  66.943  -1.716  1.00 41.09      AA   O  
ATOM   2777  N   ALA A  43      81.872  64.049  -2.418  1.00 46.07      AA   N  
ATOM   2778  CA  ALA A  43      82.583  63.059  -3.211  1.00 46.83      AA   C  
ATOM   2779  C   ALA A  43      84.060  63.368  -3.368  1.00 47.88      AA   C  
ATOM   2780  O   ALA A  43      84.862  62.451  -3.576  1.00 45.21      AA   O  
ATOM   2781  CB  ALA A  43      81.937  62.939  -4.580  1.00 44.25      AA   C  
ATOM   2782  N   SER A  44      84.438  64.628  -3.294  1.00 48.24      AA   N  
ATOM   2783  CA  SER A  44      85.832  65.010  -3.465  1.00 50.13      AA   C  
ATOM   2784  C   SER A  44      86.257  65.882  -2.299  1.00 50.21      AA   C  
ATOM   2785  O   SER A  44      85.964  67.077  -2.267  1.00 48.42      AA   O  
ATOM   2786  CB  SER A  44      86.035  65.743  -4.787  1.00 48.70      AA   C  
ATOM   2787  OG  SER A  44      87.401  66.068  -4.973  1.00 44.91      AA   O  
ATOM   2788  N   VAL A  45      86.936  65.257  -1.346  1.00 48.54      AA   N  
ATOM   2789  CA  VAL A  45      87.371  65.942  -0.136  1.00 49.21      AA   C  
ATOM   2790  C   VAL A  45      88.892  66.003  -0.130  1.00 50.13      AA   C  
ATOM   2791  O   VAL A  45      89.565  65.020  -0.434  1.00 48.72      AA   O  
ATOM   2792  CB  VAL A  45      86.853  65.243   1.130  1.00 48.00      AA   C  
ATOM   2793  CG1 VAL A  45      87.337  65.951   2.382  1.00 43.60      AA   C  
ATOM   2794  CG2 VAL A  45      85.330  65.184   1.111  1.00 45.40      AA   C  
ATOM   2795  N   ASP A  46      89.420  67.156   0.218  1.00 53.22      AA   N  
ATOM   2796  CA  ASP A  46      90.853  67.351   0.380  1.00 54.34      AA   C  
ATOM   2797  C   ASP A  46      91.151  67.606   1.851  1.00 54.56      AA   C  
ATOM   2798  O   ASP A  46      90.405  68.318   2.521  1.00 52.54      AA   O  
ATOM   2799  CB  ASP A  46      91.339  68.522  -0.485  1.00 51.86      AA   C  
ATOM   2800  CG  ASP A  46      92.849  68.663  -0.502  1.00 47.61      AA   C  
ATOM   2801  OD1 ASP A  46      93.542  67.776   0.026  1.00 44.39      AA   O  
ATOM   2802  OD2 ASP A  46      93.340  69.666  -1.058  1.00 44.76      AA   O1-
ATOM   2803  N   SER A  47      92.223  66.996   2.334  1.00 51.27      AA   N  
ATOM   2804  CA  SER A  47      92.545  67.124   3.751  1.00 51.06      AA   C  
ATOM   2805  C   SER A  47      92.871  68.563   4.136  1.00 51.74      AA   C  
ATOM   2806  O   SER A  47      92.598  68.965   5.270  1.00 48.74      AA   O  
ATOM   2807  CB  SER A  47      93.718  66.219   4.115  1.00 47.86      AA   C  
ATOM   2808  OG  SER A  47      94.932  66.721   3.599  1.00 44.32      AA   O  
ATOM   2809  N   GLU A  48      93.472  69.332   3.211  1.00 53.38      AA   N  
ATOM   2810  CA  GLU A  48      93.857  70.723   3.427  1.00 54.74      AA   C  
ATOM   2811  C   GLU A  48      94.891  70.894   4.539  1.00 55.01      AA   C  
ATOM   2812  O   GLU A  48      95.011  71.978   5.117  1.00 50.98      AA   O  
ATOM   2813  CB  GLU A  48      92.641  71.605   3.698  1.00 51.40      AA   C  
ATOM   2814  CG  GLU A  48      91.652  71.663   2.553  1.00 47.99      AA   C  
ATOM   2815  CD  GLU A  48      90.483  72.575   2.847  1.00 43.97      AA   C  
ATOM   2816  OE1 GLU A  48      90.387  73.085   3.981  1.00 40.24      AA   O  
ATOM   2817  OE2 GLU A  48      89.661  72.797   1.943  1.00 41.56      AA   O1-
ATOM   2818  N   ALA A  49      95.637  69.821   4.834  1.00 49.93      AA   N  
ATOM   2819  CA  ALA A  49      96.749  69.951   5.769  1.00 50.56      AA   C  
ATOM   2820  C   ALA A  49      97.898  70.694   5.087  1.00 51.39      AA   C  
ATOM   2821  O   ALA A  49      98.069  70.624   3.873  1.00 49.57      AA   O  
ATOM   2822  CB  ALA A  49      97.204  68.583   6.252  1.00 48.59      AA   C  
ATOM   2823  N   THR A  50      98.704  71.393   5.853  1.00 52.63      AA   N  
ATOM   2824  CA  THR A  50      99.754  72.257   5.331  1.00 53.62      AA   C  
ATOM   2825  C   THR A  50     101.120  71.856   5.874  1.00 53.99      AA   C  
ATOM   2826  O   THR A  50     101.237  71.336   6.980  1.00 52.32      AA   O  
ATOM   2827  CB  THR A  50      99.484  73.724   5.673  1.00 51.76      AA   C  
ATOM   2828  CG2 THR A  50      98.270  74.240   4.914  1.00 47.05      AA   C  
ATOM   2829  OG1 THR A  50      99.245  73.853   7.076  1.00 47.89      AA   O  
ATOM   2830  N   GLU A  51     102.126  72.099   5.056  1.00 50.99      AA   N  
ATOM   2831  CA  GLU A  51     103.496  71.836   5.466  1.00 51.71      AA   C  
ATOM   2832  C   GLU A  51     104.029  73.023   6.261  1.00 52.71      AA   C  
ATOM   2833  O   GLU A  51     103.875  74.172   5.855  1.00 50.61      AA   O  
ATOM   2834  CB  GLU A  51     104.375  71.576   4.249  1.00 49.18      AA   C  
ATOM   2835  CG  GLU A  51     103.911  70.409   3.394  1.00 46.17      AA   C  
ATOM   2836  CD  GLU A  51     104.789  70.175   2.190  1.00 42.55      AA   C  
ATOM   2837  OE1 GLU A  51     105.687  71.007   1.929  1.00 40.03      AA   O  
ATOM   2838  OE2 GLU A  51     104.589  69.155   1.499  1.00 40.86      AA   O1-
ATOM   2839  N   ARG A  52     104.673  72.760   7.383  1.00 49.89      AA   N  
ATOM   2840  CA  ARG A  52     105.118  73.794   8.302  1.00 51.09      AA   C  
ATOM   2841  C   ARG A  52     106.579  73.646   8.720  1.00 52.07      AA   C  
ATOM   2842  O   ARG A  52     107.001  74.276   9.694  1.00 49.51      AA   O  
ATOM   2843  CB  ARG A  52     104.245  73.797   9.559  1.00 48.60      AA   C  
ATOM   2844  CG  ARG A  52     102.768  74.064   9.319  1.00 44.51      AA   C  
ATOM   2845  CD  ARG A  52     102.530  75.455   8.746  1.00 42.79      AA   C  
ATOM   2846  NE  ARG A  52     101.122  75.816   8.757  1.00 39.67      AA   N  
ATOM   2847  CZ  ARG A  52     100.600  76.819   8.055  1.00 37.35      AA   C  
ATOM   2848  NH1 ARG A  52     101.363  77.569   7.278  1.00 36.63      AA   N1+
ATOM   2849  NH2 ARG A  52      99.303  77.075   8.139  1.00 35.08      AA   N  
ATOM   2850  N   GLN A  53     107.384  72.838   7.983  1.00 49.23      AA   N  
ATOM   2851  CA  GLN A  53     108.757  72.564   8.410  1.00 49.56      AA   C  
ATOM   2852  C   GLN A  53     109.611  73.822   8.432  1.00 51.17      AA   C  
ATOM   2853  O   GLN A  53     110.356  74.054   9.389  1.00 49.58      AA   O  
ATOM   2854  CB  GLN A  53     109.382  71.515   7.497  1.00 47.29      AA   C  
ATOM   2855  CG  GLN A  53     110.722  70.993   8.004  1.00 43.53      AA   C  
ATOM   2856  CD  GLN A  53     111.259  69.856   7.165  1.00 40.47      AA   C  
ATOM   2857  NE2 GLN A  53     112.416  69.341   7.547  1.00 38.39      AA   N  
ATOM   2858  OE1 GLN A  53     110.656  69.433   6.184  1.00 39.33      AA   O  
ATOM   2859  N   ARG A  54     109.538  74.681   7.388  1.00 51.57      AA   N  
ATOM   2860  CA  ARG A  54     110.375  75.865   7.320  1.00 53.64      AA   C  
ATOM   2861  C   ARG A  54     109.876  77.002   8.195  1.00 55.21      AA   C  
ATOM   2862  O   ARG A  54     110.615  77.955   8.450  1.00 53.67      AA   O  
ATOM   2863  CB  ARG A  54     110.497  76.324   5.870  1.00 51.92      AA   C  
ATOM   2864  CG  ARG A  54     111.309  75.367   5.011  1.00 48.63      AA   C  
ATOM   2865  CD  ARG A  54     111.733  75.974   3.703  1.00 45.09      AA   C  
ATOM   2866  NE  ARG A  54     112.572  75.073   2.921  1.00 41.98      AA   N  
ATOM   2867  CZ  ARG A  54     113.874  74.867   3.155  1.00 37.19      AA   C  
ATOM   2868  NH1 ARG A  54     114.497  75.520   4.129  1.00 35.71      AA   N1+
ATOM   2869  NH2 ARG A  54     114.554  74.011   2.411  1.00 33.89      AA   N  
ATOM   2870  N   GLN A  55     108.637  76.894   8.660  1.00 50.23      AA   N  
ATOM   2871  CA  GLN A  55     108.145  77.880   9.606  1.00 51.37      AA   C  
ATOM   2872  C   GLN A  55     108.763  77.698  10.989  1.00 51.99      AA   C  
ATOM   2873  O   GLN A  55     108.677  78.604  11.827  1.00 50.76      AA   O  
ATOM   2874  CB  GLN A  55     106.622  77.794   9.708  1.00 49.90      AA   C  
ATOM   2875  CG  GLN A  55     105.882  78.057   8.416  1.00 47.56      AA   C  
ATOM   2876  CD  GLN A  55     104.389  77.841   8.549  1.00 44.66      AA   C  
ATOM   2877  NE2 GLN A  55     103.655  78.064   7.465  1.00 41.86      AA   N  
ATOM   2878  OE1 GLN A  55     103.891  77.467   9.607  1.00 42.09      AA   O  
ATOM   2879  N   LEU A  56     109.317  76.510  11.232  1.00 49.07      AA   N  
ATOM   2880  CA  LEU A  56     109.897  76.182  12.527  1.00 49.76      AA   C  
ATOM   2881  C   LEU A  56     111.424  76.058  12.445  1.00 50.59      AA   C  
ATOM   2882  O   LEU A  56     112.039  75.361  13.258  1.00 49.02      AA   O  
ATOM   2883  CB  LEU A  56     109.286  74.878  13.050  1.00 48.12      AA   C  
ATOM   2884  CG  LEU A  56     107.770  74.840  13.151  1.00 44.66      AA   C  
ATOM   2885  CD1 LEU A  56     107.260  73.418  13.283  1.00 42.41      AA   C  
ATOM   2886  CD2 LEU A  56     107.305  75.693  14.310  1.00 44.21      AA   C  
ATOM   2887  N   GLU A  57     111.995  76.715  11.463  1.00 52.10      AA   N  
ATOM   2888  CA  GLU A  57     113.420  76.565  11.221  1.00 52.16      AA   C  
ATOM   2889  C   GLU A  57     114.271  77.209  12.303  1.00 52.69      AA   C  
ATOM   2890  O   GLU A  57     115.281  76.630  12.722  1.00 50.61      AA   O  
ATOM   2891  CB  GLU A  57     113.779  77.176   9.870  1.00 49.75      AA   C  
ATOM   2892  CG  GLU A  57     113.487  76.288   8.684  1.00 46.42      AA   C  
ATOM   2893  CD  GLU A  57     113.871  76.923   7.377  1.00 42.89      AA   C  
ATOM   2894  OE1 GLU A  57     114.169  78.144   7.371  1.00 39.89      AA   O  
ATOM   2895  OE2 GLU A  57     113.875  76.220   6.343  1.00 40.87      AA   O1-
ATOM   2896  N   LYS A  58     113.894  78.390  12.729  1.00 52.07      AA   N  
ATOM   2897  CA  LYS A  58     114.787  79.147  13.588  1.00 53.24      AA   C  
ATOM   2898  C   LYS A  58     114.093  79.544  14.874  1.00 54.07      AA   C  
ATOM   2899  O   LYS A  58     113.131  80.312  14.884  1.00 51.06      AA   O  
ATOM   2900  CB  LYS A  58     115.299  80.374  12.849  1.00 50.75      AA   C  
ATOM   2901  CG  LYS A  58     116.210  80.003  11.695  1.00 46.76      AA   C  
ATOM   2902  CD  LYS A  58     116.671  81.199  10.892  1.00 43.08      AA   C  
ATOM   2903  CE  LYS A  58     117.595  80.766   9.767  1.00 39.07      AA   C  
ATOM   2904  NZ  LYS A  58     118.023  81.902   8.919  1.00 34.52      AA   N1+
ATOM   2905  N   LYS A  59     114.541  78.960  15.928  1.00 46.76      AA   N  
ATOM   2906  CA  LYS A  59     114.084  79.290  17.266  1.00 47.65      AA   C  
ATOM   2907  C   LYS A  59     115.294  79.652  18.112  1.00 46.90      AA   C  
ATOM   2908  O   LYS A  59     116.296  78.935  18.122  1.00 45.20      AA   O  
ATOM   2909  CB  LYS A  59     113.330  78.126  17.904  1.00 46.99      AA   C  
ATOM   2910  CG  LYS A  59     112.011  77.778  17.235  1.00 43.78      AA   C  
ATOM   2911  CD  LYS A  59     110.934  78.799  17.555  1.00 42.53      AA   C  
ATOM   2912  CE  LYS A  59     109.587  78.387  16.983  1.00 39.35      AA   C  
ATOM   2913  NZ  LYS A  59     108.536  79.395  17.264  1.00 37.93      AA   N1+
ATOM   2914  N   THR A  60     115.221  80.774  18.799  1.00 51.48      AA   N  
ATOM   2915  CA  THR A  60     116.259  81.219  19.716  1.00 52.22      AA   C  
ATOM   2916  C   THR A  60     115.632  81.477  21.084  1.00 51.84      AA   C  
ATOM   2917  O   THR A  60     114.410  81.455  21.241  1.00 50.48      AA   O  
ATOM   2918  CB  THR A  60     116.942  82.496  19.213  1.00 50.80      AA   C  
ATOM   2919  CG2 THR A  60     117.631  82.251  17.877  1.00 46.04      AA   C  
ATOM   2920  OG1 THR A  60     115.979  83.542  19.070  1.00 46.73      AA   O  
ATOM   2921  N   ILE A  61     116.464  81.677  22.064  1.00 50.79      AA   N  
ATOM   2922  CA  ILE A  61     115.967  81.984  23.404  1.00 50.09      AA   C  
ATOM   2923  C   ILE A  61     115.088  83.226  23.377  1.00 51.27      AA   C  
ATOM   2924  O   ILE A  61     114.095  83.324  24.109  1.00 49.20      AA   O  
ATOM   2925  CB  ILE A  61     117.140  82.163  24.378  1.00 47.22      AA   C  
ATOM   2926  CG1 ILE A  61     117.874  80.829  24.589  1.00 44.18      AA   C  
ATOM   2927  CG2 ILE A  61     116.642  82.697  25.723  1.00 42.88      AA   C  
ATOM   2928  CD1 ILE A  61     119.081  80.929  25.471  1.00 39.35      AA   C  
ATOM   2929  N   LYS A  62     115.414  84.174  22.541  1.00 52.45      AA   N  
ATOM   2930  CA  LYS A  62     114.628  85.394  22.464  1.00 53.35      AA   C  
ATOM   2931  C   LYS A  62     113.319  85.208  21.713  1.00 53.79      AA   C  
ATOM   2932  O   LYS A  62     112.327  85.887  22.016  1.00 52.44      AA   O  
ATOM   2933  CB  LYS A  62     115.449  86.499  21.795  1.00 52.43      AA   C  
ATOM   2934  CG  LYS A  62     114.790  87.863  21.853  1.00 48.83      AA   C  
ATOM   2935  CD  LYS A  62     115.695  88.980  21.398  1.00 44.95      AA   C  
ATOM   2936  CE  LYS A  62     114.971  90.322  21.434  1.00 40.20      AA   C  
ATOM   2937  NZ  LYS A  62     114.470  90.687  22.791  1.00 35.53      AA   N1+
ATOM   2938  N   THR A  63     113.201  84.237  20.731  1.00 53.40      AA   N  
ATOM   2939  CA  THR A  63     112.018  84.071  19.888  1.00 54.18      AA   C  
ATOM   2940  C   THR A  63     111.304  82.732  20.089  1.00 53.41      AA   C  
ATOM   2941  O   THR A  63     110.513  82.322  19.227  1.00 51.20      AA   O  
ATOM   2942  CB  THR A  63     112.391  84.220  18.416  1.00 52.81      AA   C  
ATOM   2943  CG2 THR A  63     112.934  85.609  18.120  1.00 48.79      AA   C  
ATOM   2944  OG1 THR A  63     113.372  83.241  18.070  1.00 49.10      AA   O  
ATOM   2945  N   PHE A  64     111.480  81.999  21.211  1.00 49.91      AA   N  
ATOM   2946  CA  PHE A  64     110.839  80.696  21.416  1.00 49.48      AA   C  
ATOM   2947  C   PHE A  64     109.322  80.783  21.560  1.00 49.52      AA   C  
ATOM   2948  O   PHE A  64     108.611  79.819  21.264  1.00 47.23      AA   O  
ATOM   2949  CB  PHE A  64     111.440  80.002  22.636  1.00 47.81      AA   C  
ATOM   2950  CG  PHE A  64     111.055  80.608  23.952  1.00 45.46      AA   C  
ATOM   2951  CD1 PHE A  64     109.882  80.220  24.593  1.00 42.01      AA   C  
ATOM   2952  CD2 PHE A  64     111.851  81.568  24.563  1.00 43.54      AA   C  
ATOM   2953  CE1 PHE A  64     109.507  80.778  25.798  1.00 39.11      AA   C  
ATOM   2954  CE2 PHE A  64     111.476  82.125  25.762  1.00 41.17      AA   C  
ATOM   2955  CZ  PHE A  64     110.311  81.734  26.389  1.00 39.96      AA   C  
ATOM   2956  N   GLY A  65     108.765  81.858  22.001  1.00 51.89      AA   N  
ATOM   2957  CA  GLY A  65     107.326  82.024  22.127  1.00 52.03      AA   C  
ATOM   2958  C   GLY A  65     106.654  82.487  20.851  1.00 52.29      AA   C  
ATOM   2959  O   GLY A  65     105.443  82.757  20.852  1.00 49.61      AA   O  
ATOM   2960  N   GLN A  66     107.384  82.576  19.784  1.00 51.82      AA   N  
ATOM   2961  CA  GLN A  66     106.826  82.973  18.504  1.00 52.82      AA   C  
ATOM   2962  C   GLN A  66     106.368  81.751  17.703  1.00 51.81      AA   C  
ATOM   2963  O   GLN A  66     106.699  80.616  18.009  1.00 48.65      AA   O  
ATOM   2964  CB  GLN A  66     107.850  83.778  17.719  1.00 51.43      AA   C  
ATOM   2965  CG  GLN A  66     108.311  85.059  18.417  1.00 48.24      AA   C  
ATOM   2966  CD  GLN A  66     107.184  86.051  18.583  1.00 44.26      AA   C  
ATOM   2967  NE2 GLN A  66     107.279  86.879  19.618  1.00 41.55      AA   N  
ATOM   2968  OE1 GLN A  66     106.236  86.084  17.803  1.00 42.49      AA   O  
ATOM   2969  N   ASN A  67     105.573  81.982  16.670  1.00 51.12      AA   N  
ATOM   2970  CA  ASN A  67     105.034  80.941  15.788  1.00 50.76      AA   C  
ATOM   2971  C   ASN A  67     104.252  79.864  16.549  1.00 49.64      AA   C  
ATOM   2972  O   ASN A  67     104.189  78.704  16.126  1.00 45.97      AA   O  
ATOM   2973  CB  ASN A  67     106.144  80.311  14.948  1.00 47.75      AA   C  
ATOM   2974  CG  ASN A  67     106.841  81.313  14.054  1.00 44.03      AA   C  
ATOM   2975  ND2 ASN A  67     108.134  81.113  13.855  1.00 41.06      AA   N  
ATOM   2976  OD1 ASN A  67     106.220  82.245  13.551  1.00 40.93      AA   O  
ATOM   2977  N   ASN A  68     103.645  80.210  17.679  1.00 48.20      AA   N  
ATOM   2978  CA  ASN A  68     102.805  79.281  18.428  1.00 46.88      AA   C  
ATOM   2979  C   ASN A  68     101.312  79.509  18.166  1.00 44.50      AA   C  
ATOM   2980  O   ASN A  68     100.465  78.827  18.753  1.00 41.99      AA   O  
ATOM   2981  CB  ASN A  68     103.102  79.399  19.926  1.00 44.76      AA   C  
ATOM   2982  CG  ASN A  68     104.486  78.893  20.290  1.00 41.11      AA   C  
ATOM   2983  ND2 ASN A  68     104.968  79.311  21.453  1.00 39.20      AA   N  
ATOM   2984  OD1 ASN A  68     105.105  78.135  19.548  1.00 39.02      AA   O  
ATOM   2985  N   ALA A  69     100.979  80.442  17.307  1.00 44.38      AA   N  
ATOM   2986  CA  ALA A  69      99.580  80.728  16.997  1.00 43.70      AA   C  
ATOM   2987  C   ALA A  69      99.019  79.720  15.995  1.00 42.31      AA   C  
ATOM   2988  O   ALA A  69      99.744  79.169  15.169  1.00 39.40      AA   O  
ATOM   2989  CB  ALA A  69      99.455  82.148  16.453  1.00 41.06      AA   C  
ATOM   2990  N   TYR A  70      97.674  79.460  16.079  1.00 37.98      AA   N  
ATOM   2991  CA  TYR A  70      96.996  78.508  15.187  1.00 37.63      AA   C  
ATOM   2992  C   TYR A  70      97.074  78.973  13.734  1.00 36.05      AA   C  
ATOM   2993  O   TYR A  70      96.793  80.145  13.442  1.00 33.13      AA   O  
ATOM   2994  CB  TYR A  70      95.545  78.355  15.610  1.00 36.07      AA   C  
ATOM   2995  CG  TYR A  70      94.739  77.389  14.767  1.00 33.77      AA   C  
ATOM   2996  CD1 TYR A  70      94.789  76.016  14.992  1.00 31.32      AA   C  
ATOM   2997  CD2 TYR A  70      93.920  77.859  13.743  1.00 29.68      AA   C  
ATOM   2998  CE1 TYR A  70      94.058  75.134  14.221  1.00 27.52      AA   C  
ATOM   2999  CE2 TYR A  70      93.188  76.977  12.963  1.00 29.49      AA   C  
ATOM   3000  CZ  TYR A  70      93.254  75.616  13.206  1.00 27.20      AA   C  
ATOM   3001  OH  TYR A  70      92.524  74.739  12.433  1.00 28.91      AA   O  
ATOM   3002  OXT TYR A  70      97.379  78.138  12.867  1.00 30.42      AA   O1-
TER   
ATOM   3003  N   GLN B   1       2.514  -4.627  -1.534  1.00 58.54      B    N  
ATOM   3004  CA  GLN B   1       1.853  -5.742  -0.858  1.00 65.31      B    C  
ATOM   3005  C   GLN B   1       0.396  -5.866  -1.290  1.00 69.29      B    C  
ATOM   3006  O   GLN B   1      -0.097  -6.954  -1.583  1.00 67.32      B    O  
ATOM   3007  CB  GLN B   1       1.934  -5.561   0.655  1.00 61.05      B    C  
ATOM   3008  CG  GLN B   1       3.338  -5.384   1.202  1.00 56.92      B    C  
ATOM   3009  CD  GLN B   1       3.836  -3.960   1.071  1.00 52.65      B    C  
ATOM   3010  NE2 GLN B   1       5.126  -3.764   1.218  1.00 42.83      B    N  
ATOM   3011  OE1 GLN B   1       3.056  -3.046   0.819  1.00 47.69      B    O  
ATOM   3012  N   ALA B   2      -0.313  -4.723  -1.327  1.00 72.79      B    N  
ATOM   3013  CA  ALA B   2      -1.705  -4.742  -1.754  1.00 76.62      B    C  
ATOM   3014  C   ALA B   2      -1.831  -5.156  -3.210  1.00 79.82      B    C  
ATOM   3015  O   ALA B   2      -2.813  -5.798  -3.597  1.00 77.21      B    O  
ATOM   3016  CB  ALA B   2      -2.340  -3.368  -1.532  1.00 73.31      B    C  
ATOM   3017  N   LEU B   3      -0.852  -4.799  -4.039  1.00 76.69      B    N  
ATOM   3018  CA  LEU B   3      -0.891  -5.179  -5.444  1.00 78.06      B    C  
ATOM   3019  C   LEU B   3      -0.706  -6.681  -5.613  1.00 79.93      B    C  
ATOM   3020  O   LEU B   3      -1.351  -7.293  -6.470  1.00 78.61      B    O  
ATOM   3021  CB  LEU B   3       0.175  -4.413  -6.224  1.00 75.98      B    C  
ATOM   3022  CG  LEU B   3       0.079  -4.481  -7.745  1.00 72.77      B    C  
ATOM   3023  CD1 LEU B   3      -1.215  -3.850  -8.228  1.00 66.83      B    C  
ATOM   3024  CD2 LEU B   3       1.277  -3.785  -8.378  1.00 66.41      B    C  
ATOM   3025  N   VAL B   4       0.161  -7.293  -4.808  1.00 77.39      B    N  
ATOM   3026  CA  VAL B   4       0.330  -8.740  -4.853  1.00 77.76      B    C  
ATOM   3027  C   VAL B   4      -0.957  -9.430  -4.422  1.00 79.34      B    C  
ATOM   3028  O   VAL B   4      -1.423 -10.380  -5.063  1.00 77.98      B    O  
ATOM   3029  CB  VAL B   4       1.517  -9.172  -3.971  1.00 75.00      B    C  
ATOM   3030  CG1 VAL B   4       1.601 -10.684  -3.888  1.00 67.87      B    C  
ATOM   3031  CG2 VAL B   4       2.813  -8.592  -4.515  1.00 68.81      B    C  
ATOM   3032  N   LEU B   5      -1.565  -8.956  -3.333  1.00 81.51      B    N  
ATOM   3033  CA  LEU B   5      -2.826  -9.529  -2.875  1.00 82.55      B    C  
ATOM   3034  C   LEU B   5      -3.919  -9.362  -3.924  1.00 84.03      B    C  
ATOM   3035  O   LEU B   5      -4.700 -10.287  -4.176  1.00 82.87      B    O  
ATOM   3036  CB  LEU B   5      -3.241  -8.879  -1.555  1.00 80.94      B    C  
ATOM   3037  CG  LEU B   5      -4.514  -9.418  -0.899  1.00 76.86      B    C  
ATOM   3038  CD1 LEU B   5      -4.342 -10.876  -0.521  1.00 70.20      B    C  
ATOM   3039  CD2 LEU B   5      -4.863  -8.591   0.329  1.00 70.67      B    C  
ATOM   3040  N   ALA B   6      -3.990  -8.192  -4.557  1.00 83.53      B    N  
ATOM   3041  CA  ALA B   6      -4.982  -7.971  -5.596  1.00 83.72      B    C  
ATOM   3042  C   ALA B   6      -4.728  -8.869  -6.796  1.00 85.34      B    C  
ATOM   3043  O   ALA B   6      -5.664  -9.447  -7.356  1.00 84.08      B    O  
ATOM   3044  CB  ALA B   6      -4.979  -6.501  -6.016  1.00 82.49      B    C  
ATOM   3045  N   ALA B   7      -3.457  -9.014  -7.199  1.00 80.69      B    N  
ATOM   3046  CA  ALA B   7      -3.127  -9.853  -8.340  1.00 78.74      B    C  
ATOM   3047  C   ALA B   7      -3.554 -11.294  -8.117  1.00 79.96      B    C  
ATOM   3048  O   ALA B   7      -3.929 -11.985  -9.069  1.00 78.83      B    O  
ATOM   3049  CB  ALA B   7      -1.627  -9.786  -8.621  1.00 76.86      B    C  
ATOM   3050  N   LEU B   8      -3.516 -11.770  -6.875  1.00 81.28      B    N  
ATOM   3051  CA  LEU B   8      -3.891 -13.143  -6.575  1.00 80.69      B    C  
ATOM   3052  C   LEU B   8      -5.392 -13.322  -6.375  1.00 82.59      B    C  
ATOM   3053  O   LEU B   8      -5.903 -14.426  -6.588  1.00 81.56      B    O  
ATOM   3054  CB  LEU B   8      -3.144 -13.623  -5.326  1.00 78.32      B    C  
ATOM   3055  CG  LEU B   8      -1.618 -13.688  -5.429  1.00 75.07      B    C  
ATOM   3056  CD1 LEU B   8      -1.008 -13.980  -4.069  1.00 68.16      B    C  
ATOM   3057  CD2 LEU B   8      -1.195 -14.736  -6.445  1.00 69.30      B    C  
ATOM   3058  N   MET B   9      -6.122 -12.270  -5.977  1.00 85.67      B    N  
ATOM   3059  CA  MET B   9      -7.511 -12.406  -5.556  1.00 86.45      B    C  
ATOM   3060  C   MET B   9      -8.533 -11.761  -6.486  1.00 87.88      B    C  
ATOM   3061  O   MET B   9      -9.728 -12.043  -6.343  1.00 86.90      B    O  
ATOM   3062  CB  MET B   9      -7.687 -11.830  -4.145  1.00 84.47      B    C  
ATOM   3063  CG  MET B   9      -6.916 -12.575  -3.068  1.00 81.10      B    C  
ATOM   3064  SD  MET B   9      -7.390 -14.311  -2.936  1.00 78.46      B    S  
ATOM   3065  CE  MET B   9      -9.098 -14.160  -2.419  1.00 68.14      B    C  
ATOM   3066  N   VAL B  10      -8.134 -10.898  -7.428  1.00 87.91      B    N  
ATOM   3067  CA  VAL B  10      -9.123 -10.241  -8.284  1.00 88.07      B    C  
ATOM   3068  C   VAL B  10      -9.861 -11.253  -9.154  1.00 88.77      B    C  
ATOM   3069  O   VAL B  10     -11.066 -11.112  -9.400  1.00 87.23      B    O  
ATOM   3070  CB  VAL B  10      -8.476  -9.145  -9.158  1.00 86.70      B    C  
ATOM   3071  CG1 VAL B  10      -8.117  -7.937  -8.308  1.00 75.67      B    C  
ATOM   3072  CG2 VAL B  10      -7.273  -9.672  -9.917  1.00 75.66      B    C  
ATOM   3073  N   LEU B  11      -9.171 -12.294  -9.624  1.00 86.61      B    N  
ATOM   3074  CA  LEU B  11      -9.840 -13.326 -10.408  1.00 85.50      B    C  
ATOM   3075  C   LEU B  11     -10.843 -14.096  -9.556  1.00 86.63      B    C  
ATOM   3076  O   LEU B  11     -11.950 -14.406 -10.008  1.00 86.42      B    O  
ATOM   3077  CB  LEU B  11      -8.807 -14.277 -11.012  1.00 84.06      B    C  
ATOM   3078  CG  LEU B  11      -9.362 -15.420 -11.865  1.00 80.53      B    C  
ATOM   3079  CD1 LEU B  11     -10.115 -14.878 -13.067  1.00 73.07      B    C  
ATOM   3080  CD2 LEU B  11      -8.236 -16.336 -12.311  1.00 73.36      B    C  
ATOM   3081  N   ILE B  12     -10.484 -14.393  -8.312  1.00 88.47      B    N  
ATOM   3082  CA  ILE B  12     -11.382 -15.120  -7.423  1.00 88.25      B    C  
ATOM   3083  C   ILE B  12     -12.608 -14.275  -7.089  1.00 89.07      B    C  
ATOM   3084  O   ILE B  12     -13.741 -14.766  -7.087  1.00 88.26      B    O  
ATOM   3085  CB  ILE B  12     -10.628 -15.552  -6.153  1.00 86.98      B    C  
ATOM   3086  CG1 ILE B  12      -9.535 -16.561  -6.508  1.00 81.26      B    C  
ATOM   3087  CG2 ILE B  12     -11.591 -16.138  -5.129  1.00 80.81      B    C  
ATOM   3088  CD1 ILE B  12      -8.516 -16.772  -5.417  1.00 73.02      B    C  
ATOM   3089  N   MET B  13     -12.399 -12.987  -6.804  1.00 90.61      B    N  
ATOM   3090  CA  MET B  13     -13.527 -12.110  -6.519  1.00 90.58      B    C  
ATOM   3091  C   MET B  13     -14.416 -11.932  -7.748  1.00 91.29      B    C  
ATOM   3092  O   MET B  13     -15.642 -11.832  -7.627  1.00 90.09      B    O  
ATOM   3093  CB  MET B  13     -13.022 -10.758  -6.019  1.00 89.86      B    C  
ATOM   3094  CG  MET B  13     -12.375 -10.815  -4.642  1.00 85.02      B    C  
ATOM   3095  SD  MET B  13     -11.853  -9.202  -4.026  1.00 81.98      B    S  
ATOM   3096  CE  MET B  13     -10.474  -8.856  -5.110  1.00 68.98      B    C  
ATOM   3097  N   SER B  14     -13.819 -11.901  -8.943  1.00 90.76      B    N  
ATOM   3098  CA  SER B  14     -14.618 -11.849 -10.159  1.00 89.94      B    C  
ATOM   3099  C   SER B  14     -15.448 -13.118 -10.319  1.00 90.26      B    C  
ATOM   3100  O   SER B  14     -16.623 -13.060 -10.696  1.00 88.73      B    O  
ATOM   3101  CB  SER B  14     -13.714 -11.644 -11.373  1.00 89.15      B    C  
ATOM   3102  OG  SER B  14     -12.988 -10.430 -11.265  1.00 74.59      B    O  
ATOM   3103  N   ILE B  15     -14.855 -14.286 -10.026  1.00 91.23      B    N  
ATOM   3104  CA  ILE B  15     -15.592 -15.542 -10.073  1.00 90.81      B    C  
ATOM   3105  C   ILE B  15     -16.727 -15.538  -9.055  1.00 90.95      B    C  
ATOM   3106  O   ILE B  15     -17.797 -16.105  -9.303  1.00 89.73      B    O  
ATOM   3107  CB  ILE B  15     -14.630 -16.727  -9.848  1.00 90.00      B    C  
ATOM   3108  CG1 ILE B  15     -13.723 -16.902 -11.070  1.00 84.51      B    C  
ATOM   3109  CG2 ILE B  15     -15.394 -18.013  -9.562  1.00 82.89      B    C  
ATOM   3110  CD1 ILE B  15     -12.548 -17.825 -10.835  1.00 76.02      B    C  
ATOM   3111  N   ALA B  16     -16.518 -14.893  -7.907  1.00 92.90      B    N  
ATOM   3112  CA  ALA B  16     -17.577 -14.804  -6.911  1.00 92.32      B    C  
ATOM   3113  C   ALA B  16     -18.789 -14.056  -7.455  1.00 92.50      B    C  
ATOM   3114  O   ALA B  16     -19.936 -14.460  -7.232  1.00 90.64      B    O  
ATOM   3115  CB  ALA B  16     -17.049 -14.123  -5.647  1.00 91.75      B    C  
ATOM   3116  N   VAL B  17     -18.560 -12.959  -8.185  1.00 93.04      B    N  
ATOM   3117  CA  VAL B  17     -19.671 -12.227  -8.787  1.00 92.80      B    C  
ATOM   3118  C   VAL B  17     -20.291 -13.029  -9.924  1.00 92.74      B    C  
ATOM   3119  O   VAL B  17     -21.518 -13.053 -10.093  1.00 91.29      B    O  
ATOM   3120  CB  VAL B  17     -19.207 -10.842  -9.270  1.00 92.25      B    C  
ATOM   3121  CG1 VAL B  17     -20.357 -10.089  -9.920  1.00 84.24      B    C  
ATOM   3122  CG2 VAL B  17     -18.641 -10.045  -8.109  1.00 84.71      B    C  
ATOM   3123  N   LEU B  18     -19.467 -13.714 -10.727  1.00 92.21      B    N  
ATOM   3124  CA  LEU B  18     -20.003 -14.586 -11.767  1.00 91.42      B    C  
ATOM   3125  C   LEU B  18     -20.833 -15.713 -11.168  1.00 91.73      B    C  
ATOM   3126  O   LEU B  18     -21.813 -16.161 -11.776  1.00 90.29      B    O  
ATOM   3127  CB  LEU B  18     -18.867 -15.157 -12.616  1.00 90.41      B    C  
ATOM   3128  CG  LEU B  18     -18.038 -14.151 -13.421  1.00 86.92      B    C  
ATOM   3129  CD1 LEU B  18     -16.889 -14.855 -14.120  1.00 79.55      B    C  
ATOM   3130  CD2 LEU B  18     -18.899 -13.409 -14.423  1.00 79.51      B    C  
ATOM   3131  N   THR B  19     -20.465 -16.190  -9.984  1.00 93.71      B    N  
ATOM   3132  CA  THR B  19     -21.258 -17.197  -9.291  1.00 93.41      B    C  
ATOM   3133  C   THR B  19     -22.637 -16.655  -8.936  1.00 93.36      B    C  
ATOM   3134  O   THR B  19     -23.629 -17.389  -8.979  1.00 91.75      B    O  
ATOM   3135  CB  THR B  19     -20.518 -17.667  -8.036  1.00 92.66      B    C  
ATOM   3136  CG2 THR B  19     -21.310 -18.742  -7.309  1.00 77.82      B    C  
ATOM   3137  OG1 THR B  19     -19.239 -18.198  -8.401  1.00 76.76      B    O  
ATOM   3138  N   THR B  20     -22.718 -15.367  -8.584  1.00 94.04      B    N  
ATOM   3139  CA  THR B  20     -24.016 -14.746  -8.339  1.00 93.66      B    C  
ATOM   3140  C   THR B  20     -24.894 -14.816  -9.583  1.00 93.50      B    C  
ATOM   3141  O   THR B  20     -26.088 -15.129  -9.502  1.00 91.78      B    O  
ATOM   3142  CB  THR B  20     -23.835 -13.292  -7.898  1.00 92.72      B    C  
ATOM   3143  CG2 THR B  20     -25.179 -12.644  -7.616  1.00 80.44      B    C  
ATOM   3144  OG1 THR B  20     -23.022 -13.237  -6.720  1.00 80.48      B    O  
ATOM   3145  N   VAL B  21     -24.313 -14.534 -10.754  1.00 93.43      B    N  
ATOM   3146  CA  VAL B  21     -25.077 -14.580 -11.995  1.00 92.87      B    C  
ATOM   3147  C   VAL B  21     -25.478 -16.014 -12.322  1.00 92.78      B    C  
ATOM   3148  O   VAL B  21     -26.630 -16.286 -12.681  1.00 91.38      B    O  
ATOM   3149  CB  VAL B  21     -24.270 -13.951 -13.144  1.00 92.00      B    C  
ATOM   3150  CG1 VAL B  21     -25.021 -14.075 -14.458  1.00 83.00      B    C  
ATOM   3151  CG2 VAL B  21     -23.966 -12.494 -12.835  1.00 83.22      B    C  
ATOM   3152  N   ASN B  22     -24.541 -16.960 -12.207  1.00 93.95      B    N  
ATOM   3153  CA  ASN B  22     -24.821 -18.340 -12.581  1.00 93.28      B    C  
ATOM   3154  C   ASN B  22     -25.853 -18.978 -11.656  1.00 93.38      B    C  
ATOM   3155  O   ASN B  22     -26.808 -19.610 -12.121  1.00 91.62      B    O  
ATOM   3156  CB  ASN B  22     -23.524 -19.150 -12.586  1.00 92.49      B    C  
ATOM   3157  CG  ASN B  22     -22.600 -18.751 -13.717  1.00 90.86      B    C  
ATOM   3158  ND2 ASN B  22     -21.298 -18.860 -13.486  1.00 81.98      B    N  
ATOM   3159  OD1 ASN B  22     -23.048 -18.350 -14.792  1.00 81.71      B    O  
ATOM   3160  N   ILE B  23     -25.679 -18.822 -10.344  1.00 94.36      B    N  
ATOM   3161  CA  ILE B  23     -26.640 -19.387  -9.404  1.00 94.17      B    C  
ATOM   3162  C   ILE B  23     -27.981 -18.674  -9.524  1.00 94.06      B    C  
ATOM   3163  O   ILE B  23     -29.038 -19.307  -9.490  1.00 92.62      B    O  
ATOM   3164  CB  ILE B  23     -26.089 -19.326  -7.966  1.00 93.12      B    C  
ATOM   3165  CG1 ILE B  23     -24.910 -20.295  -7.816  1.00 86.45      B    C  
ATOM   3166  CG2 ILE B  23     -27.182 -19.648  -6.953  1.00 85.46      B    C  
ATOM   3167  CD1 ILE B  23     -24.241 -20.259  -6.466  1.00 80.29      B    C  
ATOM   3168  N   GLY B  24     -27.956 -17.351  -9.683  1.00 93.55      B    N  
ATOM   3169  CA  GLY B  24     -29.198 -16.611  -9.834  1.00 93.11      B    C  
ATOM   3170  C   GLY B  24     -29.975 -17.023 -11.066  1.00 93.70      B    C  
ATOM   3171  O   GLY B  24     -31.193 -17.222 -11.012  1.00 92.01      B    O  
ATOM   3172  N   HIS B  25     -29.284 -17.167 -12.195  1.00 94.23      B    N  
ATOM   3173  CA  HIS B  25     -29.950 -17.603 -13.418  1.00 93.59      B    C  
ATOM   3174  C   HIS B  25     -30.458 -19.034 -13.289  1.00 93.62      B    C  
ATOM   3175  O   HIS B  25     -31.553 -19.360 -13.765  1.00 92.41      B    O  
ATOM   3176  CB  HIS B  25     -28.993 -17.484 -14.605  1.00 92.94      B    C  
ATOM   3177  CG  HIS B  25     -29.589 -17.934 -15.899  1.00 92.73      B    C  
ATOM   3178  CD2 HIS B  25     -29.426 -19.069 -16.610  1.00 84.05      B    C  
ATOM   3179  ND1 HIS B  25     -30.487 -17.169 -16.609  1.00 82.62      B    N  
ATOM   3180  CE1 HIS B  25     -30.845 -17.816 -17.704  1.00 85.40      B    C  
ATOM   3181  NE2 HIS B  25     -30.216 -18.969 -17.728  1.00 86.80      B    N  
ATOM   3182  N   THR B  26     -29.685 -19.906 -12.644  1.00 94.15      B    N  
ATOM   3183  CA  THR B  26     -30.125 -21.286 -12.467  1.00 93.82      B    C  
ATOM   3184  C   THR B  26     -31.354 -21.356 -11.566  1.00 93.84      B    C  
ATOM   3185  O   THR B  26     -32.278 -22.130 -11.827  1.00 92.37      B    O  
ATOM   3186  CB  THR B  26     -28.987 -22.135 -11.897  1.00 92.93      B    C  
ATOM   3187  CG2 THR B  26     -29.410 -23.590 -11.787  1.00 79.68      B    C  
ATOM   3188  OG1 THR B  26     -27.845 -22.044 -12.753  1.00 80.45      B    O  
ATOM   3189  N   VAL B  27     -31.383 -20.550 -10.504  1.00 94.63      B    N  
ATOM   3190  CA  VAL B  27     -32.567 -20.482  -9.652  1.00 94.79      B    C  
ATOM   3191  C   VAL B  27     -33.756 -19.955 -10.446  1.00 94.78      B    C  
ATOM   3192  O   VAL B  27     -34.878 -20.459 -10.319  1.00 93.49      B    O  
ATOM   3193  CB  VAL B  27     -32.286 -19.614  -8.413  1.00 94.09      B    C  
ATOM   3194  CG1 VAL B  27     -33.568 -19.289  -7.669  1.00 87.05      B    C  
ATOM   3195  CG2 VAL B  27     -31.308 -20.321  -7.489  1.00 87.05      B    C  
ATOM   3196  N   HIS B  28     -33.524 -18.944 -11.269  1.00 94.62      B    N  
ATOM   3197  CA  HIS B  28     -34.590 -18.401 -12.109  1.00 94.38      B    C  
ATOM   3198  C   HIS B  28     -35.154 -19.473 -13.038  1.00 94.06      B    C  
ATOM   3199  O   HIS B  28     -36.376 -19.611 -13.179  1.00 92.84      B    O  
ATOM   3200  CB  HIS B  28     -34.053 -17.208 -12.906  1.00 94.10      B    C  
ATOM   3201  CG  HIS B  28     -35.050 -16.606 -13.844  1.00 93.93      B    C  
ATOM   3202  CD2 HIS B  28     -35.918 -15.584 -13.680  1.00 84.10      B    C  
ATOM   3203  ND1 HIS B  28     -35.218 -17.050 -15.132  1.00 82.96      B    N  
ATOM   3204  CE1 HIS B  28     -36.154 -16.332 -15.722  1.00 86.13      B    C  
ATOM   3205  NE2 HIS B  28     -36.589 -15.433 -14.863  1.00 87.94      B    N  
ATOM   3206  N   GLU B  29     -34.277 -20.247 -13.683  1.00 94.60      B    N  
ATOM   3207  CA  GLU B  29     -34.733 -21.304 -14.578  1.00 93.86      B    C  
ATOM   3208  C   GLU B  29     -35.367 -22.456 -13.810  1.00 93.71      B    C  
ATOM   3209  O   GLU B  29     -36.286 -23.108 -14.321  1.00 92.22      B    O  
ATOM   3210  CB  GLU B  29     -33.566 -21.797 -15.433  1.00 93.08      B    C  
ATOM   3211  CG  GLU B  29     -33.064 -20.766 -16.430  1.00 88.32      B    C  
ATOM   3212  CD  GLU B  29     -34.105 -20.428 -17.487  1.00 86.63      B    C  
ATOM   3213  OE1 GLU B  29     -34.255 -21.213 -18.434  1.00 78.24      B    O  
ATOM   3214  OE2 GLU B  29     -34.783 -19.395 -17.353  1.00 78.64      B    O1-
ATOM   3215  N   ARG B  30     -34.893 -22.736 -12.599  1.00 94.56      B    N  
ATOM   3216  CA  ARG B  30     -35.509 -23.776 -11.782  1.00 94.44      B    C  
ATOM   3217  C   ARG B  30     -36.948 -23.413 -11.422  1.00 94.49      B    C  
ATOM   3218  O   ARG B  30     -37.847 -24.251 -11.505  1.00 92.92      B    O  
ATOM   3219  CB  ARG B  30     -34.676 -23.994 -10.521  1.00 93.65      B    C  
ATOM   3220  CG  ARG B  30     -35.278 -24.970  -9.515  1.00 91.33      B    C  
ATOM   3221  CD  ARG B  30     -35.418 -26.362 -10.095  1.00 88.91      B    C  
ATOM   3222  NE  ARG B  30     -35.823 -27.341  -9.083  1.00 87.72      B    N  
ATOM   3223  CZ  ARG B  30     -37.069 -27.475  -8.627  1.00 86.81      B    C  
ATOM   3224  NH1 ARG B  30     -38.034 -26.702  -9.079  1.00 79.21      B    N1+
ATOM   3225  NH2 ARG B  30     -37.335 -28.388  -7.708  1.00 83.44      B    N  
ATOM   3226  N   ILE B  31     -37.177 -22.168 -11.036  1.00 94.70      B    N  
ATOM   3227  CA  ILE B  31     -38.532 -21.706 -10.742  1.00 94.57      B    C  
ATOM   3228  C   ILE B  31     -39.368 -21.693 -12.015  1.00 94.32      B    C  
ATOM   3229  O   ILE B  31     -40.542 -22.076 -12.009  1.00 93.01      B    O  
ATOM   3230  CB  ILE B  31     -38.492 -20.317 -10.075  1.00 94.20      B    C  
ATOM   3231  CG1 ILE B  31     -37.848 -20.416  -8.686  1.00 90.35      B    C  
ATOM   3232  CG2 ILE B  31     -39.891 -19.724  -9.980  1.00 90.53      B    C  
ATOM   3233  CD1 ILE B  31     -37.589 -19.082  -8.032  1.00 88.02      B    C  
ATOM   3234  N   ARG B  32     -38.770 -21.258 -13.125  1.00 94.61      B    N  
ATOM   3235  CA  ARG B  32     -39.481 -21.238 -14.399  1.00 94.21      B    C  
ATOM   3236  C   ARG B  32     -39.902 -22.641 -14.814  1.00 94.04      B    C  
ATOM   3237  O   ARG B  32     -41.024 -22.849 -15.290  1.00 92.18      B    O  
ATOM   3238  CB  ARG B  32     -38.592 -20.607 -15.471  1.00 92.98      B    C  
ATOM   3239  CG  ARG B  32     -39.255 -20.429 -16.816  1.00 89.37      B    C  
ATOM   3240  CD  ARG B  32     -38.246 -19.941 -17.840  1.00 87.80      B    C  
ATOM   3241  NE  ARG B  32     -38.857 -19.681 -19.137  1.00 84.96      B    N  
ATOM   3242  CZ  ARG B  32     -38.171 -19.440 -20.253  1.00 84.13      B    C  
ATOM   3243  NH1 ARG B  32     -36.843 -19.425 -20.237  1.00 76.30      B    N1+
ATOM   3244  NH2 ARG B  32     -38.813 -19.209 -21.385  1.00 78.95      B    N  
ATOM   3245  N   LEU B  33     -39.019 -23.621 -14.645  1.00 94.13      B    N  
ATOM   3246  CA  LEU B  33     -39.346 -24.999 -14.988  1.00 94.01      B    C  
ATOM   3247  C   LEU B  33     -40.452 -25.541 -14.092  1.00 94.04      B    C  
ATOM   3248  O   LEU B  33     -41.369 -26.214 -14.573  1.00 92.80      B    O  
ATOM   3249  CB  LEU B  33     -38.090 -25.862 -14.891  1.00 93.44      B    C  
ATOM   3250  CG  LEU B  33     -38.209 -27.308 -15.380  1.00 91.96      B    C  
ATOM   3251  CD1 LEU B  33     -38.497 -27.347 -16.870  1.00 84.80      B    C  
ATOM   3252  CD2 LEU B  33     -36.938 -28.075 -15.067  1.00 84.90      B    C  
ATOM   3253  N   GLN B  34     -40.391 -25.243 -12.805  1.00 94.82      B    N  
ATOM   3254  CA  GLN B  34     -41.436 -25.691 -11.892  1.00 94.86      B    C  
ATOM   3255  C   GLN B  34     -42.769 -25.033 -12.217  1.00 94.90      B    C  
ATOM   3256  O   GLN B  34     -43.819 -25.682 -12.174  1.00 93.73      B    O  
ATOM   3257  CB  GLN B  34     -41.032 -25.396 -10.446  1.00 94.37      B    C  
ATOM   3258  CG  GLN B  34     -42.020 -25.911  -9.411  1.00 91.98      B    C  
ATOM   3259  CD  GLN B  34     -42.106 -27.426  -9.405  1.00 90.17      B    C  
ATOM   3260  NE2 GLN B  34     -43.227 -27.951  -9.872  1.00 78.25      B    N  
ATOM   3261  OE1 GLN B  34     -41.173 -28.109  -8.997  1.00 81.50      B    O  
ATOM   3262  N   ASN B  35     -42.755 -23.749 -12.542  1.00 94.83      B    N  
ATOM   3263  CA  ASN B  35     -43.983 -23.069 -12.936  1.00 94.41      B    C  
ATOM   3264  C   ASN B  35     -44.546 -23.656 -14.224  1.00 94.72      B    C  
ATOM   3265  O   ASN B  35     -45.766 -23.785 -14.376  1.00 92.88      B    O  
ATOM   3266  CB  ASN B  35     -43.723 -21.568 -13.102  1.00 93.69      B    C  
ATOM   3267  CG  ASN B  35     -43.561 -20.853 -11.774  1.00 92.32      B    C  
ATOM   3268  ND2 ASN B  35     -42.953 -19.676 -11.817  1.00 86.77      B    N  
ATOM   3269  OD1 ASN B  35     -43.981 -21.346 -10.730  1.00 85.65      B    O  
ATOM   3270  N   THR B  36     -43.671 -24.016 -15.168  1.00 94.65      B    N  
ATOM   3271  CA  THR B  36     -44.128 -24.639 -16.403  1.00 94.60      B    C  
ATOM   3272  C   THR B  36     -44.775 -25.991 -16.126  1.00 94.60      B    C  
ATOM   3273  O   THR B  36     -45.811 -26.329 -16.713  1.00 93.10      B    O  
ATOM   3274  CB  THR B  36     -42.961 -24.791 -17.381  1.00 93.76      B    C  
ATOM   3275  CG2 THR B  36     -43.436 -25.401 -18.687  1.00 80.99      B    C  
ATOM   3276  OG1 THR B  36     -42.382 -23.509 -17.640  1.00 81.12      B    O  
ATOM   3277  N   ALA B  37     -44.176 -26.778 -15.234  1.00 94.70      B    N  
ATOM   3278  CA  ALA B  37     -44.767 -28.060 -14.875  1.00 94.56      B    C  
ATOM   3279  C   ALA B  37     -46.108 -27.873 -14.179  1.00 94.55      B    C  
ATOM   3280  O   ALA B  37     -47.062 -28.611 -14.448  1.00 92.56      B    O  
ATOM   3281  CB  ALA B  37     -43.808 -28.847 -13.987  1.00 93.62      B    C  
ATOM   3282  N   ASP B  38     -46.204 -26.892 -13.281  1.00 95.28      B    N  
ATOM   3283  CA  ASP B  38     -47.474 -26.604 -12.631  1.00 94.70      B    C  
ATOM   3284  C   ASP B  38     -48.519 -26.179 -13.649  1.00 95.07      B    C  
ATOM   3285  O   ASP B  38     -49.681 -26.599 -13.582  1.00 93.12      B    O  
ATOM   3286  CB  ASP B  38     -47.293 -25.509 -11.568  1.00 93.81      B    C  
ATOM   3287  CG  ASP B  38     -46.454 -25.965 -10.390  1.00 92.61      B    C  
ATOM   3288  OD1 ASP B  38     -46.209 -27.177 -10.258  1.00 87.25      B    O  
ATOM   3289  OD2 ASP B  38     -46.046 -25.100  -9.589  1.00 87.46      B    O1-
ATOM   3290  N   SER B  39     -48.123 -25.352 -14.604  1.00 94.88      B    N  
ATOM   3291  CA  SER B  39     -49.041 -24.917 -15.649  1.00 94.86      B    C  
ATOM   3292  C   SER B  39     -49.515 -26.096 -16.486  1.00 95.09      B    C  
ATOM   3293  O   SER B  39     -50.700 -26.187 -16.835  1.00 93.00      B    O  
ATOM   3294  CB  SER B  39     -48.356 -23.873 -16.526  1.00 93.52      B    C  
ATOM   3295  OG  SER B  39     -49.167 -23.506 -17.614  1.00 80.55      B    O  
ATOM   3296  N   ALA B  40     -48.605 -27.010 -16.826  1.00 95.04      B    N  
ATOM   3297  CA  ALA B  40     -48.975 -28.160 -17.636  1.00 94.68      B    C  
ATOM   3298  C   ALA B  40     -49.919 -29.088 -16.890  1.00 94.82      B    C  
ATOM   3299  O   ALA B  40     -50.934 -29.527 -17.439  1.00 93.39      B    O  
ATOM   3300  CB  ALA B  40     -47.719 -28.908 -18.080  1.00 93.78      B    C  
ATOM   3301  N   SER B  41     -49.615 -29.393 -15.641  1.00 95.04      B    N  
ATOM   3302  CA  SER B  41     -50.468 -30.294 -14.874  1.00 94.66      B    C  
ATOM   3303  C   SER B  41     -51.845 -29.692 -14.644  1.00 94.83      B    C  
ATOM   3304  O   SER B  41     -52.865 -30.386 -14.752  1.00 92.65      B    O  
ATOM   3305  CB  SER B  41     -49.801 -30.633 -13.544  1.00 93.04      B    C  
ATOM   3306  OG  SER B  41     -49.696 -29.500 -12.714  1.00 81.36      B    O  
ATOM   3307  N   TYR B  42     -51.902 -28.400 -14.338  1.00 95.38      B    N  
ATOM   3308  CA  TYR B  42     -53.188 -27.740 -14.158  1.00 95.62      B    C  
ATOM   3309  C   TYR B  42     -53.965 -27.702 -15.467  1.00 95.62      B    C  
ATOM   3310  O   TYR B  42     -55.189 -27.885 -15.479  1.00 94.38      B    O  
ATOM   3311  CB  TYR B  42     -52.983 -26.328 -13.612  1.00 95.44      B    C  
ATOM   3312  CG  TYR B  42     -54.259 -25.639 -13.185  1.00 95.31      B    C  
ATOM   3313  CD1 TYR B  42     -54.713 -25.731 -11.876  1.00 88.38      B    C  
ATOM   3314  CD2 TYR B  42     -55.000 -24.891 -14.082  1.00 89.47      B    C  
ATOM   3315  CE1 TYR B  42     -55.872 -25.101 -11.478  1.00 88.78      B    C  
ATOM   3316  CE2 TYR B  42     -56.167 -24.259 -13.696  1.00 89.13      B    C  
ATOM   3317  CZ  TYR B  42     -56.597 -24.368 -12.392  1.00 92.87      B    C  
ATOM   3318  OH  TYR B  42     -57.754 -23.741 -12.003  1.00 91.35      B    O  
ATOM   3319  N   SER B  43     -53.272 -27.481 -16.586  1.00 95.37      B    N  
ATOM   3320  CA  SER B  43     -53.935 -27.462 -17.883  1.00 95.15      B    C  
ATOM   3321  C   SER B  43     -54.474 -28.836 -18.249  1.00 95.18      B    C  
ATOM   3322  O   SER B  43     -55.565 -28.948 -18.820  1.00 93.47      B    O  
ATOM   3323  CB  SER B  43     -52.973 -26.964 -18.957  1.00 94.37      B    C  
ATOM   3324  OG  SER B  43     -52.562 -25.636 -18.691  1.00 85.40      B    O  
ATOM   3325  N   MET B  44     -53.723 -29.890 -17.947  1.00 95.63      B    N  
ATOM   3326  CA  MET B  44     -54.220 -31.242 -18.162  1.00 95.23      B    C  
ATOM   3327  C   MET B  44     -55.490 -31.490 -17.360  1.00 95.31      B    C  
ATOM   3328  O   MET B  44     -56.486 -32.001 -17.881  1.00 94.01      B    O  
ATOM   3329  CB  MET B  44     -53.146 -32.257 -17.786  1.00 94.16      B    C  
ATOM   3330  CG  MET B  44     -51.932 -32.251 -18.698  1.00 89.77      B    C  
ATOM   3331  SD  MET B  44     -50.516 -33.098 -17.980  1.00 88.59      B    S  
ATOM   3332  CE  MET B  44     -51.146 -34.772 -17.858  1.00 79.85      B    C  
ATOM   3333  N   ALA B  45     -55.466 -31.122 -16.093  1.00 95.63      B    N  
ATOM   3334  CA  ALA B  45     -56.646 -31.281 -15.254  1.00 95.41      B    C  
ATOM   3335  C   ALA B  45     -57.800 -30.427 -15.750  1.00 95.54      B    C  
ATOM   3336  O   ALA B  45     -58.965 -30.827 -15.656  1.00 93.96      B    O  
ATOM   3337  CB  ALA B  45     -56.304 -30.939 -13.808  1.00 94.79      B    C  
ATOM   3338  N   ALA B  46     -57.488 -29.241 -16.277  1.00 95.43      B    N  
ATOM   3339  CA  ALA B  46     -58.532 -28.385 -16.812  1.00 95.25      B    C  
ATOM   3340  C   ALA B  46     -59.202 -29.019 -18.018  1.00 95.24      B    C  
ATOM   3341  O   ALA B  46     -60.428 -28.955 -18.162  1.00 93.47      B    O  
ATOM   3342  CB  ALA B  46     -57.953 -27.018 -17.177  1.00 94.52      B    C  
ATOM   3343  N   MET B  47     -58.421 -29.639 -18.903  1.00 95.29      B    N  
ATOM   3344  CA  MET B  47     -59.010 -30.314 -20.055  1.00 95.06      B    C  
ATOM   3345  C   MET B  47     -59.828 -31.523 -19.625  1.00 94.99      B    C  
ATOM   3346  O   MET B  47     -60.882 -31.802 -20.204  1.00 93.57      B    O  
ATOM   3347  CB  MET B  47     -57.920 -30.717 -21.042  1.00 94.24      B    C  
ATOM   3348  CG  MET B  47     -57.210 -29.534 -21.685  1.00 90.51      B    C  
ATOM   3349  SD  MET B  47     -58.315 -28.403 -22.547  1.00 88.05      B    S  
ATOM   3350  CE  MET B  47     -58.944 -29.459 -23.852  1.00 78.99      B    C  
ATOM   3351  N   GLU B  48     -59.369 -32.251 -18.622  1.00 95.78      B    N  
ATOM   3352  CA  GLU B  48     -60.165 -33.342 -18.078  1.00 95.22      B    C  
ATOM   3353  C   GLU B  48     -61.467 -32.823 -17.485  1.00 95.45      B    C  
ATOM   3354  O   GLU B  48     -62.533 -33.419 -17.675  1.00 94.24      B    O  
ATOM   3355  CB  GLU B  48     -59.366 -34.107 -17.021  1.00 93.94      B    C  
ATOM   3356  CG  GLU B  48     -58.161 -34.846 -17.573  1.00 89.44      B    C  
ATOM   3357  CD  GLU B  48     -57.374 -35.565 -16.491  1.00 90.21      B    C  
ATOM   3358  OE1 GLU B  48     -57.819 -35.557 -15.326  1.00 83.56      B    O  
ATOM   3359  OE2 GLU B  48     -56.317 -36.138 -16.811  1.00 83.43      B    O1-
ATOM   3360  N   ALA B  49     -61.396 -31.718 -16.773  1.00 95.54      B    N  
ATOM   3361  CA  ALA B  49     -62.597 -31.122 -16.206  1.00 95.40      B    C  
ATOM   3362  C   ALA B  49     -63.548 -30.672 -17.297  1.00 95.69      B    C  
ATOM   3363  O   ALA B  49     -64.768 -30.826 -17.167  1.00 94.14      B    O  
ATOM   3364  CB  ALA B  49     -62.221 -29.953 -15.298  1.00 94.77      B    C  
ATOM   3365  N   ARG B  50     -63.016 -30.116 -18.376  1.00 95.27      B    N  
ATOM   3366  CA  ARG B  50     -63.854 -29.724 -19.504  1.00 94.82      B    C  
ATOM   3367  C   ARG B  50     -64.590 -30.928 -20.074  1.00 94.86      B    C  
ATOM   3368  O   ARG B  50     -65.781 -30.853 -20.387  1.00 93.36      B    O  
ATOM   3369  CB  ARG B  50     -63.015 -29.057 -20.594  1.00 94.03      B    C  
ATOM   3370  CG  ARG B  50     -62.579 -27.651 -20.250  1.00 91.21      B    C  
ATOM   3371  CD  ARG B  50     -61.967 -26.953 -21.446  1.00 90.73      B    C  
ATOM   3372  NE  ARG B  50     -61.762 -25.534 -21.196  1.00 89.26      B    N  
ATOM   3373  CZ  ARG B  50     -61.548 -24.619 -22.140  1.00 88.29      B    C  
ATOM   3374  NH1 ARG B  50     -61.496 -24.976 -23.417  1.00 82.80      B    N1+
ATOM   3375  NH2 ARG B  50     -61.380 -23.352 -21.810  1.00 83.89      B    N  
ATOM   3376  N   ALA B  51     -63.896 -32.050 -20.209  1.00 95.36      B    N  
ATOM   3377  CA  ALA B  51     -64.531 -33.250 -20.730  1.00 95.35      B    C  
ATOM   3378  C   ALA B  51     -65.631 -33.734 -19.799  1.00 95.62      B    C  
ATOM   3379  O   ALA B  51     -66.746 -34.031 -20.241  1.00 94.31      B    O  
ATOM   3380  CB  ALA B  51     -63.486 -34.336 -20.951  1.00 94.57      B    C  
ATOM   3381  N   PHE B  52     -65.330 -33.811 -18.502  1.00 95.95      B    N  
ATOM   3382  CA  PHE B  52     -66.318 -34.300 -17.554  1.00 96.10      B    C  
ATOM   3383  C   PHE B  52     -67.526 -33.375 -17.474  1.00 95.98      B    C  
ATOM   3384  O   PHE B  52     -68.673 -33.828 -17.402  1.00 94.42      B    O  
ATOM   3385  CB  PHE B  52     -65.689 -34.458 -16.169  1.00 95.95      B    C  
ATOM   3386  CG  PHE B  52     -64.605 -35.495 -16.091  1.00 96.09      B    C  
ATOM   3387  CD1 PHE B  52     -64.425 -36.430 -17.096  1.00 90.64      B    C  
ATOM   3388  CD2 PHE B  52     -63.758 -35.540 -14.991  1.00 91.23      B    C  
ATOM   3389  CE1 PHE B  52     -63.427 -37.376 -17.014  1.00 90.75      B    C  
ATOM   3390  CE2 PHE B  52     -62.764 -36.484 -14.902  1.00 91.21      B    C  
ATOM   3391  CZ  PHE B  52     -62.598 -37.404 -15.916  1.00 94.00      B    C  
ATOM   3392  N   ASN B  53     -67.282 -32.076 -17.490  1.00 95.83      B    N  
ATOM   3393  CA  ASN B  53     -68.386 -31.132 -17.452  1.00 95.63      B    C  
ATOM   3394  C   ASN B  53     -69.217 -31.210 -18.723  1.00 95.65      B    C  
ATOM   3395  O   ASN B  53     -70.449 -31.120 -18.671  1.00 94.42      B    O  
ATOM   3396  CB  ASN B  53     -67.860 -29.714 -17.231  1.00 95.29      B    C  
ATOM   3397  CG  ASN B  53     -67.293 -29.519 -15.840  1.00 94.55      B    C  
ATOM   3398  ND2 ASN B  53     -66.325 -28.617 -15.726  1.00 86.29      B    N  
ATOM   3399  OD1 ASN B  53     -67.717 -30.163 -14.890  1.00 86.04      B    O  
ATOM   3400  N   PHE B  54     -68.563 -31.409 -19.872  1.00 95.58      B    N  
ATOM   3401  CA  PHE B  54     -69.311 -31.581 -21.108  1.00 95.64      B    C  
ATOM   3402  C   PHE B  54     -70.150 -32.850 -21.058  1.00 95.67      B    C  
ATOM   3403  O   PHE B  54     -71.279 -32.872 -21.563  1.00 94.71      B    O  
ATOM   3404  CB  PHE B  54     -68.371 -31.615 -22.308  1.00 95.39      B    C  
ATOM   3405  CG  PHE B  54     -69.082 -31.687 -23.624  1.00 95.06      B    C  
ATOM   3406  CD1 PHE B  54     -69.519 -30.534 -24.254  1.00 89.12      B    C  
ATOM   3407  CD2 PHE B  54     -69.329 -32.905 -24.229  1.00 89.67      B    C  
ATOM   3408  CE1 PHE B  54     -70.179 -30.598 -25.461  1.00 88.85      B    C  
ATOM   3409  CE2 PHE B  54     -69.992 -32.977 -25.432  1.00 89.38      B    C  
ATOM   3410  CZ  PHE B  54     -70.417 -31.823 -26.049  1.00 92.32      B    C  
ATOM   3411  N   TYR B  55     -69.613 -33.914 -20.467  1.00 96.04      B    N  
ATOM   3412  CA  TYR B  55     -70.399 -35.128 -20.290  1.00 95.97      B    C  
ATOM   3413  C   TYR B  55     -71.676 -34.831 -19.520  1.00 95.72      B    C  
ATOM   3414  O   TYR B  55     -72.752 -35.323 -19.866  1.00 94.64      B    O  
ATOM   3415  CB  TYR B  55     -69.602 -36.194 -19.543  1.00 95.72      B    C  
ATOM   3416  CG  TYR B  55     -68.324 -36.651 -20.192  1.00 95.64      B    C  
ATOM   3417  CD1 TYR B  55     -68.067 -36.442 -21.538  1.00 90.93      B    C  
ATOM   3418  CD2 TYR B  55     -67.354 -37.307 -19.437  1.00 91.70      B    C  
ATOM   3419  CE1 TYR B  55     -66.881 -36.859 -22.108  1.00 91.69      B    C  
ATOM   3420  CE2 TYR B  55     -66.174 -37.729 -19.999  1.00 91.69      B    C  
ATOM   3421  CZ  TYR B  55     -65.940 -37.503 -21.333  1.00 94.07      B    C  
ATOM   3422  OH  TYR B  55     -64.761 -37.915 -21.895  1.00 92.80      B    O  
ATOM   3423  N   ALA B  56     -71.563 -34.036 -18.479  1.00 95.92      B    N  
ATOM   3424  CA  ALA B  56     -72.731 -33.696 -17.687  1.00 95.74      B    C  
ATOM   3425  C   ALA B  56     -73.746 -32.919 -18.506  1.00 95.76      B    C  
ATOM   3426  O   ALA B  56     -74.945 -33.218 -18.466  1.00 94.13      B    O  
ATOM   3427  CB  ALA B  56     -72.313 -32.900 -16.454  1.00 95.10      B    C  
ATOM   3428  N   TYR B  57     -73.274 -31.916 -19.248  1.00 95.75      B    N  
ATOM   3429  CA  TYR B  57     -74.182 -31.145 -20.090  1.00 95.67      B    C  
ATOM   3430  C   TYR B  57     -74.841 -32.031 -21.142  1.00 95.50      B    C  
ATOM   3431  O   TYR B  57     -76.046 -31.930 -21.400  1.00 94.30      B    O  
ATOM   3432  CB  TYR B  57     -73.436 -29.998 -20.766  1.00 95.22      B    C  
ATOM   3433  CG  TYR B  57     -72.854 -28.975 -19.823  1.00 94.76      B    C  
ATOM   3434  CD1 TYR B  57     -73.640 -28.341 -18.873  1.00 90.22      B    C  
ATOM   3435  CD2 TYR B  57     -71.513 -28.625 -19.893  1.00 90.48      B    C  
ATOM   3436  CE1 TYR B  57     -73.100 -27.404 -18.014  1.00 89.37      B    C  
ATOM   3437  CE2 TYR B  57     -70.968 -27.691 -19.041  1.00 89.17      B    C  
ATOM   3438  CZ  TYR B  57     -71.764 -27.084 -18.102  1.00 92.05      B    C  
ATOM   3439  OH  TYR B  57     -71.228 -26.157 -17.249  1.00 90.75      B    O  
ATOM   3440  N   ALA B  58     -74.069 -32.925 -21.760  1.00 95.71      B    N  
ATOM   3441  CA  ALA B  58     -74.614 -33.803 -22.781  1.00 95.47      B    C  
ATOM   3442  C   ALA B  58     -75.600 -34.798 -22.191  1.00 95.47      B    C  
ATOM   3443  O   ALA B  58     -76.649 -35.073 -22.785  1.00 93.74      B    O  
ATOM   3444  CB  ALA B  58     -73.480 -34.531 -23.499  1.00 94.52      B    C  
ATOM   3445  N   ASN B  59     -75.286 -35.351 -21.027  1.00 96.12      B    N  
ATOM   3446  CA  ASN B  59     -76.194 -36.298 -20.397  1.00 95.84      B    C  
ATOM   3447  C   ASN B  59     -77.506 -35.629 -20.011  1.00 95.80      B    C  
ATOM   3448  O   ASN B  59     -78.584 -36.206 -20.197  1.00 94.38      B    O  
ATOM   3449  CB  ASN B  59     -75.530 -36.928 -19.172  1.00 95.56      B    C  
ATOM   3450  CG  ASN B  59     -74.404 -37.872 -19.536  1.00 94.76      B    C  
ATOM   3451  ND2 ASN B  59     -73.568 -38.190 -18.559  1.00 87.00      B    N  
ATOM   3452  OD1 ASN B  59     -74.289 -38.312 -20.675  1.00 86.32      B    O  
ATOM   3453  N   ARG B  60     -77.425 -34.424 -19.484  1.00 95.53      B    N  
ATOM   3454  CA  ARG B  60     -78.648 -33.697 -19.160  1.00 95.35      B    C  
ATOM   3455  C   ARG B  60     -79.441 -33.375 -20.419  1.00 95.39      B    C  
ATOM   3456  O   ARG B  60     -80.676 -33.379 -20.402  1.00 93.47      B    O  
ATOM   3457  CB  ARG B  60     -78.315 -32.415 -18.402  1.00 94.70      B    C  
ATOM   3458  CG  ARG B  60     -77.743 -32.646 -17.013  1.00 91.82      B    C  
ATOM   3459  CD  ARG B  60     -78.783 -33.184 -16.040  1.00 91.21      B    C  
ATOM   3460  NE  ARG B  60     -78.238 -33.362 -14.701  1.00 89.66      B    N  
ATOM   3461  CZ  ARG B  60     -78.920 -33.846 -13.665  1.00 90.58      B    C  
ATOM   3462  NH1 ARG B  60     -80.184 -34.211 -13.805  1.00 81.04      B    N1+
ATOM   3463  NH2 ARG B  60     -78.336 -33.976 -12.489  1.00 84.97      B    N  
ATOM   3464  N   THR B  61     -78.746 -33.108 -21.515  1.00 95.92      B    N  
ATOM   3465  CA  THR B  61     -79.434 -32.891 -22.780  1.00 95.68      B    C  
ATOM   3466  C   THR B  61     -80.132 -34.162 -23.240  1.00 95.56      B    C  
ATOM   3467  O   THR B  61     -81.265 -34.118 -23.738  1.00 94.05      B    O  
ATOM   3468  CB  THR B  61     -78.452 -32.405 -23.843  1.00 94.75      B    C  
ATOM   3469  CG2 THR B  61     -79.179 -32.110 -25.144  1.00 79.96      B    C  
ATOM   3470  OG1 THR B  61     -77.794 -31.215 -23.388  1.00 79.03      B    O  
ATOM   3471  N   GLN B  62     -79.472 -35.304 -23.089  1.00 95.79      B    N  
ATOM   3472  CA  GLN B  62     -80.109 -36.571 -23.418  1.00 95.52      B    C  
ATOM   3473  C   GLN B  62     -81.355 -36.790 -22.570  1.00 95.40      B    C  
ATOM   3474  O   GLN B  62     -82.385 -37.262 -23.065  1.00 94.18      B    O  
ATOM   3475  CB  GLN B  62     -79.128 -37.728 -23.228  1.00 95.14      B    C  
ATOM   3476  CG  GLN B  62     -78.004 -37.770 -24.244  1.00 93.26      B    C  
ATOM   3477  CD  GLN B  62     -77.102 -38.973 -24.066  1.00 92.53      B    C  
ATOM   3478  NE2 GLN B  62     -76.328 -39.295 -25.092  1.00 82.64      B    N  
ATOM   3479  OE1 GLN B  62     -77.104 -39.615 -23.019  1.00 85.04      B    O  
ATOM   3480  N   VAL B  63     -81.275 -36.456 -21.301  1.00 95.74      B    N  
ATOM   3481  CA  VAL B  63     -82.435 -36.582 -20.427  1.00 95.56      B    C  
ATOM   3482  C   VAL B  63     -83.579 -35.722 -20.939  1.00 95.32      B    C  
ATOM   3483  O   VAL B  63     -84.735 -36.163 -20.999  1.00 94.11      B    O  
ATOM   3484  CB  VAL B  63     -82.061 -36.221 -18.978  1.00 95.00      B    C  
ATOM   3485  CG1 VAL B  63     -83.297 -36.073 -18.111  1.00 87.96      B    C  
ATOM   3486  CG2 VAL B  63     -81.131 -37.270 -18.394  1.00 87.17      B    C  
ATOM   3487  N   SER B  64     -83.264 -34.498 -21.318  1.00 95.35      B    N  
ATOM   3488  CA  SER B  64     -84.303 -33.608 -21.824  1.00 94.97      B    C  
ATOM   3489  C   SER B  64     -84.939 -34.168 -23.090  1.00 94.88      B    C  
ATOM   3490  O   SER B  64     -86.159 -34.067 -23.281  1.00 92.77      B    O  
ATOM   3491  CB  SER B  64     -83.713 -32.224 -22.087  1.00 93.73      B    C  
ATOM   3492  OG  SER B  64     -84.710 -31.300 -22.472  1.00 83.16      B    O  
ATOM   3493  N   HIS B  65     -84.119 -34.758 -23.964  1.00 95.51      B    N  
ATOM   3494  CA  HIS B  65     -84.670 -35.370 -25.165  1.00 95.31      B    C  
ATOM   3495  C   HIS B  65     -85.576 -36.549 -24.827  1.00 95.22      B    C  
ATOM   3496  O   HIS B  65     -86.629 -36.738 -25.454  1.00 93.88      B    O  
ATOM   3497  CB  HIS B  65     -83.541 -35.814 -26.086  1.00 94.96      B    C  
ATOM   3498  CG  HIS B  65     -82.787 -34.690 -26.719  1.00 94.68      B    C  
ATOM   3499  CD2 HIS B  65     -83.166 -33.429 -27.029  1.00 86.62      B    C  
ATOM   3500  ND1 HIS B  65     -81.472 -34.792 -27.123  1.00 85.49      B    N  
ATOM   3501  CE1 HIS B  65     -81.092 -33.657 -27.655  1.00 87.67      B    C  
ATOM   3502  NE2 HIS B  65     -82.092 -32.813 -27.604  1.00 89.33      B    N  
ATOM   3503  N   TYR B  66     -85.210 -37.363 -23.854  1.00 95.58      B    N  
ATOM   3504  CA  TYR B  66     -86.068 -38.459 -23.428  1.00 95.49      B    C  
ATOM   3505  C   TYR B  66     -87.385 -37.940 -22.867  1.00 95.13      B    C  
ATOM   3506  O   TYR B  66     -88.447 -38.529 -23.097  1.00 93.67      B    O  
ATOM   3507  CB  TYR B  66     -85.360 -39.322 -22.384  1.00 95.32      B    C  
ATOM   3508  CG  TYR B  66     -84.224 -40.160 -22.912  1.00 95.21      B    C  
ATOM   3509  CD1 TYR B  66     -84.341 -40.872 -24.092  1.00 90.24      B    C  
ATOM   3510  CD2 TYR B  66     -83.028 -40.257 -22.212  1.00 90.67      B    C  
ATOM   3511  CE1 TYR B  66     -83.298 -41.643 -24.570  1.00 90.11      B    C  
ATOM   3512  CE2 TYR B  66     -81.983 -41.025 -22.677  1.00 90.30      B    C  
ATOM   3513  CZ  TYR B  66     -82.125 -41.716 -23.855  1.00 93.52      B    C  
ATOM   3514  OH  TYR B  66     -81.088 -42.480 -24.323  1.00 92.16      B    O  
ATOM   3515  N   VAL B  67     -87.339 -36.846 -22.135  1.00 95.14      B    N  
ATOM   3516  CA  VAL B  67     -88.561 -36.252 -21.610  1.00 94.76      B    C  
ATOM   3517  C   VAL B  67     -89.448 -35.785 -22.753  1.00 94.52      B    C  
ATOM   3518  O   VAL B  67     -90.671 -35.985 -22.731  1.00 93.15      B    O  
ATOM   3519  CB  VAL B  67     -88.231 -35.102 -20.643  1.00 94.23      B    C  
ATOM   3520  CG1 VAL B  67     -89.482 -34.324 -20.263  1.00 86.70      B    C  
ATOM   3521  CG2 VAL B  67     -87.557 -35.644 -19.392  1.00 85.70      B    C  
ATOM   3522  N   SER B  68     -88.836 -35.165 -23.768  1.00 94.55      B    N  
ATOM   3523  CA  SER B  68     -89.613 -34.743 -24.922  1.00 93.92      B    C  
ATOM   3524  C   SER B  68     -90.223 -35.937 -25.640  1.00 93.82      B    C  
ATOM   3525  O   SER B  68     -91.372 -35.883 -26.095  1.00 92.03      B    O  
ATOM   3526  CB  SER B  68     -88.737 -33.941 -25.881  1.00 92.69      B    C  
ATOM   3527  OG  SER B  68     -88.300 -32.735 -25.284  1.00 77.61      B    O  
ATOM   3528  N   ALA B  69     -89.474 -37.024 -25.741  1.00 94.40      B    N  
ATOM   3529  CA  ALA B  69     -90.009 -38.224 -26.370  1.00 94.28      B    C  
ATOM   3530  C   ALA B  69     -91.197 -38.765 -25.595  1.00 94.30      B    C  
ATOM   3531  O   ALA B  69     -92.210 -39.163 -26.183  1.00 92.56      B    O  
ATOM   3532  CB  ALA B  69     -88.918 -39.280 -26.484  1.00 93.44      B    C  
ATOM   3533  N   MET B  70     -91.105 -38.786 -24.274  1.00 94.53      B    N  
ATOM   3534  CA  MET B  70     -92.225 -39.232 -23.467  1.00 94.21      B    C  
ATOM   3535  C   MET B  70     -93.413 -38.289 -23.591  1.00 94.19      B    C  
ATOM   3536  O   MET B  70     -94.561 -38.720 -23.488  1.00 92.58      B    O  
ATOM   3537  CB  MET B  70     -91.808 -39.369 -22.007  1.00 93.50      B    C  
ATOM   3538  CG  MET B  70     -90.923 -40.573 -21.742  1.00 89.62      B    C  
ATOM   3539  SD  MET B  70     -90.585 -40.835 -19.994  1.00 87.80      B    S  
ATOM   3540  CE  MET B  70     -89.455 -39.484 -19.670  1.00 77.97      B    C  
ATOM   3541  N   MET B  71     -93.152 -37.011 -23.816  1.00 94.22      B    N  
ATOM   3542  CA  MET B  71     -94.234 -36.059 -24.020  1.00 93.73      B    C  
ATOM   3543  C   MET B  71     -94.998 -36.380 -25.300  1.00 93.80      B    C  
ATOM   3544  O   MET B  71     -96.229 -36.327 -25.328  1.00 92.23      B    O  
ATOM   3545  CB  MET B  71     -93.685 -34.638 -24.057  1.00 92.46      B    C  
ATOM   3546  CG  MET B  71     -94.750 -33.565 -23.954  1.00 85.95      B    C  
ATOM   3547  SD  MET B  71     -94.071 -31.899 -24.100  1.00 84.29      B    S  
ATOM   3548  CE  MET B  71     -92.917 -31.872 -22.732  1.00 74.94      B    C  
ATOM   3549  N   TRP B  72     -94.268 -36.714 -26.360  1.00 94.12      B    N  
ATOM   3550  CA  TRP B  72     -94.914 -37.102 -27.606  1.00 94.06      B    C  
ATOM   3551  C   TRP B  72     -95.711 -38.381 -27.430  1.00 94.03      B    C  
ATOM   3552  O   TRP B  72     -96.836 -38.503 -27.932  1.00 92.37      B    O  
ATOM   3553  CB  TRP B  72     -93.883 -37.260 -28.718  1.00 93.39      B    C  
ATOM   3554  CG  TRP B  72     -93.415 -35.978 -29.307  1.00 92.30      B    C  
ATOM   3555  CD1 TRP B  72     -92.233 -35.345 -29.091  1.00 87.36      B    C  
ATOM   3556  CD2 TRP B  72     -94.140 -35.142 -30.220  1.00 88.59      B    C  
ATOM   3557  CE2 TRP B  72     -93.322 -34.030 -30.509  1.00 88.19      B    C  
ATOM   3558  CE3 TRP B  72     -95.397 -35.241 -30.813  1.00 86.62      B    C  
ATOM   3559  NE1 TRP B  72     -92.168 -34.184 -29.805  1.00 86.14      B    N  
ATOM   3560  CZ2 TRP B  72     -93.727 -33.019 -31.373  1.00 86.85      B    C  
ATOM   3561  CZ3 TRP B  72     -95.804 -34.233 -31.677  1.00 82.69      B    C  
ATOM   3562  CH2 TRP B  72     -94.966 -33.143 -31.941  1.00 82.96      B    C  
ATOM   3563  N   GLN B  73     -95.162 -39.344 -26.707  1.00 94.17      B    N  
ATOM   3564  CA  GLN B  73     -95.911 -40.565 -26.460  1.00 93.94      B    C  
ATOM   3565  C   GLN B  73     -97.122 -40.294 -25.578  1.00 93.98      B    C  
ATOM   3566  O   GLN B  73     -98.165 -40.944 -25.731  1.00 92.39      B    O  
ATOM   3567  CB  GLN B  73     -95.010 -41.625 -25.833  1.00 93.10      B    C  
ATOM   3568  CG  GLN B  73     -95.684 -42.971 -25.641  1.00 90.19      B    C  
ATOM   3569  CD  GLN B  73     -94.698 -44.086 -25.342  1.00 87.33      B    C  
ATOM   3570  NE2 GLN B  73     -95.172 -45.111 -24.642  1.00 75.40      B    N  
ATOM   3571  OE1 GLN B  73     -93.544 -44.037 -25.735  1.00 79.06      B    O  
ATOM   3572  N   SER B  74     -97.025 -39.343 -24.663  1.00 94.11      B    N  
ATOM   3573  CA  SER B  74     -98.164 -38.971 -23.843  1.00 93.71      B    C  
ATOM   3574  C   SER B  74     -99.274 -38.396 -24.700  1.00 93.54      B    C  
ATOM   3575  O   SER B  74    -100.454 -38.718 -24.509  1.00 91.34      B    O  
ATOM   3576  CB  SER B  74     -97.744 -37.965 -22.776  1.00 92.99      B    C  
ATOM   3577  OG  SER B  74     -96.769 -38.507 -21.909  1.00 79.70      B    O  
ATOM   3578  N   LEU B  75     -98.913 -37.533 -25.636  1.00 93.18      B    N  
ATOM   3579  CA  LEU B  75     -99.902 -36.996 -26.557  1.00 92.93      B    C  
ATOM   3580  C   LEU B  75    -100.540 -38.113 -27.362  1.00 93.06      B    C  
ATOM   3581  O   LEU B  75    -101.759 -38.140 -27.561  1.00 91.68      B    O  
ATOM   3582  CB  LEU B  75     -99.248 -35.974 -27.482  1.00 92.46      B    C  
ATOM   3583  CG  LEU B  75    -100.137 -35.366 -28.561  1.00 90.65      B    C  
ATOM   3584  CD1 LEU B  75    -101.246 -34.536 -27.939  1.00 81.08      B    C  
ATOM   3585  CD2 LEU B  75     -99.313 -34.519 -29.514  1.00 80.38      B    C  
ATOM   3586  N   LEU B  76     -99.734 -39.055 -27.832  1.00 93.00      B    N  
ATOM   3587  CA  LEU B  76    -100.249 -40.165 -28.614  1.00 92.88      B    C  
ATOM   3588  C   LEU B  76    -101.207 -41.016 -27.796  1.00 93.00      B    C  
ATOM   3589  O   LEU B  76    -102.276 -41.408 -28.276  1.00 91.15      B    O  
ATOM   3590  CB  LEU B  76     -99.084 -41.009 -29.131  1.00 91.68      B    C  
ATOM   3591  CG  LEU B  76     -99.400 -42.049 -30.198  1.00 87.87      B    C  
ATOM   3592  CD1 LEU B  76     -99.879 -41.373 -31.469  1.00 78.59      B    C  
ATOM   3593  CD2 LEU B  76     -98.169 -42.888 -30.481  1.00 79.12      B    C  
ATOM   3594  N   SER B  77    -100.848 -41.282 -26.563  1.00 93.35      B    N  
ATOM   3595  CA  SER B  77    -101.714 -42.066 -25.696  1.00 93.15      B    C  
ATOM   3596  C   SER B  77    -103.021 -41.338 -25.427  1.00 93.18      B    C  
ATOM   3597  O   SER B  77    -104.093 -41.958 -25.388  1.00 90.27      B    O  
ATOM   3598  CB  SER B  77    -100.995 -42.378 -24.386  1.00 92.13      B    C  
ATOM   3599  OG  SER B  77    -101.798 -43.152 -23.522  1.00 80.55      B    O  
ATOM   3600  N   LEU B  78    -102.949 -40.025 -25.234  1.00 92.81      B    N  
ATOM   3601  CA  LEU B  78    -104.155 -39.258 -24.976  1.00 92.80      B    C  
ATOM   3602  C   LEU B  78    -105.087 -39.262 -26.183  1.00 92.95      B    C  
ATOM   3603  O   LEU B  78    -106.310 -39.316 -26.026  1.00 91.29      B    O  
ATOM   3604  CB  LEU B  78    -103.784 -37.827 -24.592  1.00 92.25      B    C  
ATOM   3605  CG  LEU B  78    -104.938 -36.892 -24.245  1.00 90.37      B    C  
ATOM   3606  CD1 LEU B  78    -105.681 -37.385 -23.019  1.00 80.15      B    C  
ATOM   3607  CD2 LEU B  78    -104.423 -35.480 -24.018  1.00 79.65      B    C  
ATOM   3608  N   ILE B  79    -104.528 -39.212 -27.392  1.00 93.27      B    N  
ATOM   3609  CA  ILE B  79    -105.345 -39.206 -28.598  1.00 92.99      B    C  
ATOM   3610  C   ILE B  79    -106.167 -40.486 -28.685  1.00 92.79      B    C  
ATOM   3611  O   ILE B  79    -107.386 -40.450 -28.905  1.00 91.19      B    O  
ATOM   3612  CB  ILE B  79    -104.465 -39.018 -29.842  1.00 92.50      B    C  
ATOM   3613  CG1 ILE B  79    -103.894 -37.595 -29.881  1.00 87.10      B    C  
ATOM   3614  CG2 ILE B  79    -105.260 -39.307 -31.107  1.00 86.64      B    C  
ATOM   3615  CD1 ILE B  79    -102.787 -37.405 -30.885  1.00 79.55      B    C  
ATOM   3616  N   TYR B  80    -105.532 -41.632 -28.518  1.00 92.75      B    N  
ATOM   3617  CA  TYR B  80    -106.244 -42.896 -28.638  1.00 92.47      B    C  
ATOM   3618  C   TYR B  80    -107.133 -43.164 -27.433  1.00 92.10      B    C  
ATOM   3619  O   TYR B  80    -108.134 -43.874 -27.544  1.00 89.39      B    O  
ATOM   3620  CB  TYR B  80    -105.259 -44.037 -28.859  1.00 92.22      B    C  
ATOM   3621  CG  TYR B  80    -104.666 -44.016 -30.247  1.00 92.31      B    C  
ATOM   3622  CD1 TYR B  80    -105.401 -44.447 -31.340  1.00 84.24      B    C  
ATOM   3623  CD2 TYR B  80    -103.386 -43.540 -30.471  1.00 84.30      B    C  
ATOM   3624  CE1 TYR B  80    -104.870 -44.411 -32.616  1.00 82.62      B    C  
ATOM   3625  CE2 TYR B  80    -102.850 -43.498 -31.746  1.00 83.32      B    C  
ATOM   3626  CZ  TYR B  80    -103.594 -43.936 -32.810  1.00 88.22      B    C  
ATOM   3627  OH  TYR B  80    -103.070 -43.899 -34.074  1.00 87.12      B    O  
ATOM   3628  N   SER B  81    -106.813 -42.582 -26.291  1.00 92.64      B    N  
ATOM   3629  CA  SER B  81    -107.712 -42.664 -25.150  1.00 92.42      B    C  
ATOM   3630  C   SER B  81    -108.981 -41.875 -25.418  1.00 92.46      B    C  
ATOM   3631  O   SER B  81    -110.085 -42.317 -25.075  1.00 89.68      B    O  
ATOM   3632  CB  SER B  81    -107.021 -42.150 -23.891  1.00 91.26      B    C  
ATOM   3633  OG  SER B  81    -107.871 -42.233 -22.767  1.00 79.28      B    O  
ATOM   3634  N   ALA B  82    -108.823 -40.707 -26.026  1.00 92.32      B    N  
ATOM   3635  CA  ALA B  82    -109.993 -39.922 -26.378  1.00 91.88      B    C  
ATOM   3636  C   ALA B  82    -110.845 -40.647 -27.403  1.00 91.96      B    C  
ATOM   3637  O   ALA B  82    -112.079 -40.589 -27.348  1.00 89.90      B    O  
ATOM   3638  CB  ALA B  82    -109.563 -38.555 -26.904  1.00 91.02      B    C  
ATOM   3639  N   GLU B  83    -110.221 -41.342 -28.362  1.00 92.50      B    N  
ATOM   3640  CA  GLU B  83    -110.967 -42.129 -29.332  1.00 92.02      B    C  
ATOM   3641  C   GLU B  83    -111.812 -43.185 -28.639  1.00 92.06      B    C  
ATOM   3642  O   GLU B  83    -113.003 -43.342 -28.930  1.00 90.18      B    O  
ATOM   3643  CB  GLU B  83    -110.012 -42.779 -30.338  1.00 90.82      B    C  
ATOM   3644  CG  GLU B  83    -110.703 -43.620 -31.393  1.00 86.58      B    C  
ATOM   3645  CD  GLU B  83    -109.729 -44.375 -32.283  1.00 83.87      B    C  
ATOM   3646  OE1 GLU B  83    -110.053 -44.610 -33.456  1.00 76.17      B    O  
ATOM   3647  OE2 GLU B  83    -108.647 -44.749 -31.794  1.00 76.53      B    O1-
ATOM   3648  N   ALA B  84    -111.193 -43.894 -27.706  1.00 92.41      B    N  
ATOM   3649  CA  ALA B  84    -111.922 -44.926 -26.990  1.00 92.17      B    C  
ATOM   3650  C   ALA B  84    -113.011 -44.324 -26.118  1.00 92.16      B    C  
ATOM   3651  O   ALA B  84    -114.123 -44.862 -26.030  1.00 89.45      B    O  
ATOM   3652  CB  ALA B  84    -110.961 -45.756 -26.149  1.00 91.36      B    C  
ATOM   3653  N   PHE B  85    -112.737 -43.211 -25.465  1.00 91.79      B    N  
ATOM   3654  CA  PHE B  85    -113.707 -42.588 -24.579  1.00 91.54      B    C  
ATOM   3655  C   PHE B  85    -114.922 -42.107 -25.354  1.00 91.74      B    C  
ATOM   3656  O   PHE B  85    -116.067 -42.345 -24.956  1.00 90.14      B    O  
ATOM   3657  CB  PHE B  85    -113.057 -41.436 -23.824  1.00 90.89      B    C  
ATOM   3658  CG  PHE B  85    -113.988 -40.692 -22.921  1.00 90.07      B    C  
ATOM   3659  CD1 PHE B  85    -114.449 -41.263 -21.754  1.00 82.14      B    C  
ATOM   3660  CD2 PHE B  85    -114.398 -39.411 -23.237  1.00 81.80      B    C  
ATOM   3661  CE1 PHE B  85    -115.303 -40.576 -20.921  1.00 79.39      B    C  
ATOM   3662  CE2 PHE B  85    -115.255 -38.719 -22.406  1.00 80.43      B    C  
ATOM   3663  CZ  PHE B  85    -115.709 -39.302 -21.248  1.00 84.00      B    C  
ATOM   3664  N   LEU B  86    -114.702 -41.427 -26.466  1.00 91.84      B    N  
ATOM   3665  CA  LEU B  86    -115.810 -40.948 -27.270  1.00 91.53      B    C  
ATOM   3666  C   LEU B  86    -116.598 -42.106 -27.868  1.00 91.22      B    C  
ATOM   3667  O   LEU B  86    -117.822 -42.022 -28.020  1.00 88.90      B    O  
ATOM   3668  CB  LEU B  86    -115.297 -40.028 -28.368  1.00 91.21      B    C  
ATOM   3669  CG  LEU B  86    -114.635 -38.735 -27.896  1.00 89.14      B    C  
ATOM   3670  CD1 LEU B  86    -114.006 -37.991 -29.062  1.00 81.29      B    C  
ATOM   3671  CD2 LEU B  86    -115.623 -37.848 -27.170  1.00 81.20      B    C  
ATOM   3672  N   THR B  87    -115.899 -43.197 -28.189  1.00 91.83      B    N  
ATOM   3673  CA  THR B  87    -116.590 -44.379 -28.681  1.00 91.40      B    C  
ATOM   3674  C   THR B  87    -117.432 -45.015 -27.581  1.00 91.14      B    C  
ATOM   3675  O   THR B  87    -118.564 -45.448 -27.815  1.00 88.35      B    O  
ATOM   3676  CB  THR B  87    -115.587 -45.385 -29.245  1.00 90.68      B    C  
ATOM   3677  CG2 THR B  87    -116.306 -46.587 -29.830  1.00 76.07      B    C  
ATOM   3678  OG1 THR B  87    -114.793 -44.764 -30.266  1.00 76.87      B    O  
ATOM   3679  N   ASP B  88    -116.878 -45.059 -26.353  1.00 90.35      B    N  
ATOM   3680  CA  ASP B  88    -117.616 -45.608 -25.229  1.00 89.98      B    C  
ATOM   3681  C   ASP B  88    -118.841 -44.767 -24.895  1.00 89.98      B    C  
ATOM   3682  O   ASP B  88    -119.871 -45.309 -24.475  1.00 86.73      B    O  
ATOM   3683  CB  ASP B  88    -116.706 -45.733 -24.007  1.00 88.54      B    C  
ATOM   3684  CG  ASP B  88    -116.002 -47.075 -23.925  1.00 86.12      B    C  
ATOM   3685  OD1 ASP B  88    -116.525 -48.053 -24.478  1.00 78.05      B    O  
ATOM   3686  OD2 ASP B  88    -114.931 -47.158 -23.280  1.00 79.25      B    O1-
ATOM   3687  N   ILE B  89    -118.779 -43.455 -25.054  1.00 89.69      B    N  
ATOM   3688  CA  ILE B  89    -119.938 -42.605 -24.799  1.00 88.98      B    C  
ATOM   3689  C   ILE B  89    -121.074 -42.985 -25.736  1.00 88.64      B    C  
ATOM   3690  O   ILE B  89    -122.239 -43.085 -25.323  1.00 86.55      B    O  
ATOM   3691  CB  ILE B  89    -119.566 -41.122 -24.930  1.00 88.19      B    C  
ATOM   3692  CG1 ILE B  89    -118.669 -40.690 -23.759  1.00 82.04      B    C  
ATOM   3693  CG2 ILE B  89    -120.817 -40.255 -24.973  1.00 79.35      B    C  
ATOM   3694  CD1 ILE B  89    -118.093 -39.310 -23.890  1.00 70.86      B    C  
ATOM   3695  N   TYR B  90    -120.778 -43.211 -27.028  1.00 89.37      B    N  
ATOM   3696  CA  TYR B  90    -121.811 -43.659 -27.951  1.00 88.78      B    C  
ATOM   3697  C   TYR B  90    -122.293 -45.052 -27.592  1.00 88.58      B    C  
ATOM   3698  O   TYR B  90    -123.487 -45.347 -27.667  1.00 86.13      B    O  
ATOM   3699  CB  TYR B  90    -121.295 -43.627 -29.386  1.00 87.91      B    C  
ATOM   3700  CG  TYR B  90    -122.319 -44.060 -30.405  1.00 87.38      B    C  
ATOM   3701  CD1 TYR B  90    -123.474 -43.328 -30.606  1.00 79.14      B    C  
ATOM   3702  CD2 TYR B  90    -122.130 -45.203 -31.156  1.00 79.50      B    C  
ATOM   3703  CE1 TYR B  90    -124.413 -43.735 -31.530  1.00 76.66      B    C  
ATOM   3704  CE2 TYR B  90    -123.070 -45.606 -32.080  1.00 77.04      B    C  
ATOM   3705  CZ  TYR B  90    -124.208 -44.874 -32.263  1.00 81.10      B    C  
ATOM   3706  OH  TYR B  90    -125.148 -45.282 -33.173  1.00 79.86      B    O  
ATOM   3707  N   GLY B  91    -121.363 -45.897 -27.176  1.00 87.41      B    N  
ATOM   3708  CA  GLY B  91    -121.760 -47.216 -26.738  1.00 86.46      B    C  
ATOM   3709  C   GLY B  91    -122.657 -47.164 -25.522  1.00 86.66      B    C  
ATOM   3710  O   GLY B  91    -123.603 -47.947 -25.394  1.00 83.23      B    O  
ATOM   3711  N   PHE B  92    -122.347 -46.236 -24.605  1.00 87.35      B    N  
ATOM   3712  CA  PHE B  92    -123.180 -46.067 -23.425  1.00 86.62      B    C  
ATOM   3713  C   PHE B  92    -124.585 -45.654 -23.825  1.00 86.57      B    C  
ATOM   3714  O   PHE B  92    -125.576 -46.207 -23.340  1.00 84.15      B    O  
ATOM   3715  CB  PHE B  92    -122.549 -45.042 -22.493  1.00 85.52      B    C  
ATOM   3716  CG  PHE B  92    -123.358 -44.731 -21.276  1.00 84.00      B    C  
ATOM   3717  CD1 PHE B  92    -123.337 -45.568 -20.175  1.00 75.83      B    C  
ATOM   3718  CD2 PHE B  92    -124.143 -43.597 -21.230  1.00 75.10      B    C  
ATOM   3719  CE1 PHE B  92    -124.083 -45.280 -19.055  1.00 71.72      B    C  
ATOM   3720  CE2 PHE B  92    -124.893 -43.308 -20.112  1.00 71.54      B    C  
ATOM   3721  CZ  PHE B  92    -124.867 -44.151 -19.026  1.00 74.81      B    C  
ATOM   3722  N   MET B  93    -124.700 -44.679 -24.717  1.00 85.51      B    N  
ATOM   3723  CA  MET B  93    -126.007 -44.246 -25.186  1.00 84.18      B    C  
ATOM   3724  C   MET B  93    -126.726 -45.372 -25.927  1.00 83.74      B    C  
ATOM   3725  O   MET B  93    -127.940 -45.551 -25.776  1.00 81.58      B    O  
ATOM   3726  CB  MET B  93    -125.861 -43.024 -26.080  1.00 83.39      B    C  
ATOM   3727  CG  MET B  93    -125.403 -41.773 -25.352  1.00 78.36      B    C  
ATOM   3728  SD  MET B  93    -125.354 -40.308 -26.389  1.00 74.76      B    S  
ATOM   3729  CE  MET B  93    -123.932 -40.660 -27.416  1.00 65.17      B    C  
ATOM   3730  N   ARG B  94    -126.009 -46.134 -26.743  1.00 84.51      B    N  
ATOM   3731  CA  ARG B  94    -126.602 -47.235 -27.487  1.00 83.75      B    C  
ATOM   3732  C   ARG B  94    -127.091 -48.336 -26.564  1.00 83.41      B    C  
ATOM   3733  O   ARG B  94    -128.127 -48.947 -26.810  1.00 79.08      B    O  
ATOM   3734  CB  ARG B  94    -125.613 -47.796 -28.495  1.00 81.25      B    C  
ATOM   3735  CG  ARG B  94    -126.150 -48.935 -29.363  1.00 77.15      B    C  
ATOM   3736  CD  ARG B  94    -127.250 -48.458 -30.286  1.00 74.65      B    C  
ATOM   3737  NE  ARG B  94    -127.739 -49.520 -31.157  1.00 71.01      B    N  
ATOM   3738  CZ  ARG B  94    -128.715 -50.354 -30.822  1.00 66.44      B    C  
ATOM   3739  NH1 ARG B  94    -129.308 -50.273 -29.643  1.00 61.34      B    N1+
ATOM   3740  NH2 ARG B  94    -129.087 -51.300 -31.675  1.00 61.79      B    N  
ATOM   3741  N   THR B  95    -126.309 -48.546 -25.481  1.00 84.31      B    N  
ATOM   3742  CA  THR B  95    -126.692 -49.576 -24.529  1.00 83.33      B    C  
ATOM   3743  C   THR B  95    -127.966 -49.186 -23.784  1.00 82.60      B    C  
ATOM   3744  O   THR B  95    -128.808 -50.038 -23.495  1.00 78.56      B    O  
ATOM   3745  CB  THR B  95    -125.550 -49.834 -23.548  1.00 82.80      B    C  
ATOM   3746  CG2 THR B  95    -125.928 -50.909 -22.543  1.00 71.15      B    C  
ATOM   3747  OG1 THR B  95    -124.379 -50.250 -24.264  1.00 70.65      B    O  
ATOM   3748  N   LEU B  96    -128.129 -47.915 -23.453  1.00 80.31      B    N  
ATOM   3749  CA  LEU B  96    -129.307 -47.458 -22.732  1.00 78.23      B    C  
ATOM   3750  C   LEU B  96    -130.564 -47.420 -23.593  1.00 76.96      B    C  
ATOM   3751  O   LEU B  96    -131.663 -47.233 -23.053  1.00 71.46      B    O  
ATOM   3752  CB  LEU B  96    -129.051 -46.075 -22.139  1.00 76.32      B    C  
ATOM   3753  CG  LEU B  96    -128.027 -45.991 -21.011  1.00 72.42      B    C  
ATOM   3754  CD1 LEU B  96    -127.791 -44.541 -20.616  1.00 66.76      B    C  
ATOM   3755  CD2 LEU B  96    -128.488 -46.788 -19.807  1.00 66.01      B    C  
ATOM   3756  N   ASN B  97    -130.480 -47.602 -24.891  1.00 76.80      B    N  
ATOM   3757  CA  ASN B  97    -131.628 -47.573 -25.794  1.00 74.83      B    C  
ATOM   3758  C   ASN B  97    -131.784 -48.937 -26.469  1.00 74.58      B    C  
ATOM   3759  O   ASN B  97    -131.483 -49.090 -27.654  1.00 68.94      B    O  
ATOM   3760  CB  ASN B  97    -131.484 -46.466 -26.829  1.00 70.74      B    C  
ATOM   3761  CG  ASN B  97    -132.740 -46.238 -27.634  1.00 65.96      B    C  
ATOM   3762  ND2 ASN B  97    -132.643 -45.340 -28.606  1.00 59.56      B    N  
ATOM   3763  OD1 ASN B  97    -133.773 -46.842 -27.388  1.00 60.05      B    O  
ATOM   3764  N   PRO B  98    -132.279 -49.940 -25.758  1.00 72.28      B    N  
ATOM   3765  CA  PRO B  98    -132.412 -51.275 -26.351  1.00 70.42      B    C  
ATOM   3766  C   PRO B  98    -133.482 -51.345 -27.436  1.00 69.58      B    C  
ATOM   3767  O   PRO B  98    -133.490 -52.282 -28.231  1.00 63.07      B    O  
ATOM   3768  CB  PRO B  98    -132.762 -52.161 -25.162  1.00 67.98      B    C  
ATOM   3769  CG  PRO B  98    -133.417 -51.230 -24.204  1.00 66.65      B    C  
ATOM   3770  CD  PRO B  98    -132.722 -49.911 -24.361  1.00 68.98      B    C  
ATOM   3771  N   CYS B  99    -134.400 -50.396 -27.481  1.00 71.43      B    N  
ATOM   3772  CA  CYS B  99    -135.433 -50.370 -28.510  1.00 68.62      B    C  
ATOM   3773  C   CYS B  99    -134.925 -49.825 -29.834  1.00 66.98      B    C  
ATOM   3774  O   CYS B  99    -135.646 -49.873 -30.839  1.00 60.03      B    O  
ATOM   3775  CB  CYS B  99    -136.620 -49.556 -28.014  1.00 66.00      B    C  
ATOM   3776  SG  CYS B  99    -137.412 -50.254 -26.560  1.00 60.65      B    S  
ATOM   3777  N   ALA B 100    -133.704 -49.312 -29.843  1.00 68.02      B    N  
ATOM   3778  CA  ALA B 100    -133.130 -48.809 -31.072  1.00 65.53      B    C  
ATOM   3779  C   ALA B 100    -132.602 -49.958 -31.914  1.00 64.78      B    C  
ATOM   3780  O   ALA B 100    -131.833 -50.792 -31.425  1.00 58.42      B    O  
ATOM   3781  CB  ALA B 100    -132.021 -47.811 -30.755  1.00 61.40      B    C  
ATOM   3782  N   GLY B 101    -133.008 -50.026 -33.156  1.00 63.66      B    N  
ATOM   3783  CA  GLY B 101    -132.590 -51.101 -34.029  1.00 62.19      B    C  
ATOM   3784  C   GLY B 101    -133.461 -52.336 -33.896  1.00 62.80      B    C  
ATOM   3785  O   GLY B 101    -134.558 -52.304 -33.319  1.00 57.31      B    O  
ATOM   3786  N   LYS B 102    -132.968 -53.437 -34.488  1.00 63.74      B    N  
ATOM   3787  CA  LYS B 102    -133.664 -54.716 -34.420  1.00 63.00      B    C  
ATOM   3788  C   LYS B 102    -133.091 -55.574 -33.304  1.00 64.03      B    C  
ATOM   3789  O   LYS B 102    -131.876 -55.732 -33.183  1.00 57.88      B    O  
ATOM   3790  CB  LYS B 102    -133.557 -55.473 -35.740  1.00 57.94      B    C  
ATOM   3791  CG  LYS B 102    -134.445 -54.932 -36.840  1.00 52.55      B    C  
ATOM   3792  CD  LYS B 102    -134.415 -55.824 -38.072  1.00 49.26      B    C  
ATOM   3793  CE  LYS B 102    -135.358 -55.324 -39.146  1.00 43.94      B    C  
ATOM   3794  NZ  LYS B 102    -135.365 -56.187 -40.344  1.00 39.10      B    N1+
ATOM   3795  N   THR B 103    -133.946 -56.112 -32.503  1.00 62.51      B    N  
ATOM   3796  CA  THR B 103    -133.539 -57.042 -31.461  1.00 61.63      B    C  
ATOM   3797  C   THR B 103    -134.273 -58.356 -31.651  1.00 63.22      B    C  
ATOM   3798  O   THR B 103    -135.437 -58.387 -32.081  1.00 57.68      B    O  
ATOM   3799  CB  THR B 103    -133.795 -56.482 -30.063  1.00 56.17      B    C  
ATOM   3800  CG2 THR B 103    -135.266 -56.172 -29.858  1.00 48.53      B    C  
ATOM   3801  OG1 THR B 103    -133.377 -57.435 -29.083  1.00 50.58      B    O  
ATOM   3802  N   ASN B 104    -133.601 -59.426 -31.366  1.00 63.16      B    N  
ATOM   3803  CA  ASN B 104    -134.191 -60.749 -31.452  1.00 62.60      B    C  
ATOM   3804  C   ASN B 104    -134.683 -61.254 -30.102  1.00 65.08      B    C  
ATOM   3805  O   ASN B 104    -135.170 -62.387 -30.002  1.00 58.66      B    O  
ATOM   3806  CB  ASN B 104    -133.188 -61.742 -32.042  1.00 56.51      B    C  
ATOM   3807  CG  ASN B 104    -132.828 -61.425 -33.481  1.00 51.54      B    C  
ATOM   3808  ND2 ASN B 104    -131.690 -61.943 -33.919  1.00 46.60      B    N  
ATOM   3809  OD1 ASN B 104    -133.543 -60.735 -34.182  1.00 47.27      B    O  
ATOM   3810  N   ASN B 105    -134.599 -60.430 -29.083  1.00 66.80      B    N  
ATOM   3811  CA  ASN B 105    -135.044 -60.811 -27.750  1.00 67.19      B    C  
ATOM   3812  C   ASN B 105    -136.563 -60.665 -27.652  1.00 69.40      B    C  
ATOM   3813  O   ASN B 105    -137.118 -59.607 -27.956  1.00 65.54      B    O  
ATOM   3814  CB  ASN B 105    -134.340 -59.961 -26.699  1.00 62.19      B    C  
ATOM   3815  CG  ASN B 105    -134.580 -60.438 -25.284  1.00 57.50      B    C  
ATOM   3816  ND2 ASN B 105    -133.835 -59.859 -24.345  1.00 53.72      B    N  
ATOM   3817  OD1 ASN B 105    -135.402 -61.307 -25.020  1.00 53.37      B    O  
ATOM   3818  N   LEU B 106    -137.242 -61.747 -27.233  1.00 69.93      B    N  
ATOM   3819  CA  LEU B 106    -138.692 -61.740 -27.114  1.00 70.02      B    C  
ATOM   3820  C   LEU B 106    -139.182 -60.702 -26.123  1.00 72.22      B    C  
ATOM   3821  O   LEU B 106    -140.234 -60.084 -26.334  1.00 68.25      B    O  
ATOM   3822  CB  LEU B 106    -139.180 -63.126 -26.703  1.00 66.63      B    C  
ATOM   3823  CG  LEU B 106    -139.365 -64.119 -27.848  1.00 60.81      B    C  
ATOM   3824  CD1 LEU B 106    -138.967 -65.512 -27.457  1.00 56.32      B    C  
ATOM   3825  CD2 LEU B 106    -140.797 -64.085 -28.299  1.00 55.71      B    C  
ATOM   3826  N   PHE B 107    -138.462 -60.490 -25.054  1.00 72.56      B    N  
ATOM   3827  CA  PHE B 107    -138.871 -59.522 -24.048  1.00 71.94      B    C  
ATOM   3828  C   PHE B 107    -138.999 -58.135 -24.648  1.00 73.23      B    C  
ATOM   3829  O   PHE B 107    -140.009 -57.449 -24.472  1.00 70.24      B    O  
ATOM   3830  CB  PHE B 107    -137.879 -59.528 -22.888  1.00 68.85      B    C  
ATOM   3831  CG  PHE B 107    -138.159 -58.511 -21.828  1.00 64.80      B    C  
ATOM   3832  CD1 PHE B 107    -139.159 -58.717 -20.883  1.00 60.75      B    C  
ATOM   3833  CD2 PHE B 107    -137.432 -57.335 -21.772  1.00 59.97      B    C  
ATOM   3834  CE1 PHE B 107    -139.416 -57.779 -19.905  1.00 55.16      B    C  
ATOM   3835  CE2 PHE B 107    -137.692 -56.390 -20.795  1.00 55.32      B    C  
ATOM   3836  CZ  PHE B 107    -138.684 -56.609 -19.862  1.00 55.50      B    C  
ATOM   3837  N   TRP B 108    -137.984 -57.682 -25.356  1.00 72.83      B    N  
ATOM   3838  CA  TRP B 108    -137.975 -56.336 -25.898  1.00 71.20      B    C  
ATOM   3839  C   TRP B 108    -138.914 -56.189 -27.086  1.00 71.40      B    C  
ATOM   3840  O   TRP B 108    -139.457 -55.104 -27.315  1.00 68.38      B    O  
ATOM   3841  CB  TRP B 108    -136.558 -55.913 -26.242  1.00 68.73      B    C  
ATOM   3842  CG  TRP B 108    -135.648 -55.784 -25.056  1.00 68.53      B    C  
ATOM   3843  CD1 TRP B 108    -134.595 -56.555 -24.700  1.00 61.65      B    C  
ATOM   3844  CD2 TRP B 108    -135.749 -54.782 -24.020  1.00 65.17      B    C  
ATOM   3845  CE2 TRP B 108    -134.707 -55.036 -23.093  1.00 62.27      B    C  
ATOM   3846  CE3 TRP B 108    -136.609 -53.715 -23.792  1.00 59.10      B    C  
ATOM   3847  NE1 TRP B 108    -134.018 -56.132 -23.541  1.00 59.19      B    N  
ATOM   3848  CZ2 TRP B 108    -134.517 -54.251 -21.957  1.00 59.52      B    C  
ATOM   3849  CZ3 TRP B 108    -136.423 -52.919 -22.667  1.00 55.59      B    C  
ATOM   3850  CH2 TRP B 108    -135.375 -53.199 -21.767  1.00 56.78      B    C  
ATOM   3851  N   LYS B 109    -139.150 -57.272 -27.846  1.00 75.34      B    N  
ATOM   3852  CA  LYS B 109    -140.120 -57.207 -28.932  1.00 74.43      B    C  
ATOM   3853  C   LYS B 109    -141.527 -56.942 -28.415  1.00 74.92      B    C  
ATOM   3854  O   LYS B 109    -142.352 -56.349 -29.120  1.00 71.40      B    O  
ATOM   3855  CB  LYS B 109    -140.098 -58.488 -29.742  1.00 71.49      B    C  
ATOM   3856  CG  LYS B 109    -138.878 -58.638 -30.624  1.00 65.83      B    C  
ATOM   3857  CD  LYS B 109    -138.929 -59.913 -31.457  1.00 61.96      B    C  
ATOM   3858  CE  LYS B 109    -137.718 -60.030 -32.356  1.00 56.15      B    C  
ATOM   3859  NZ  LYS B 109    -137.719 -61.273 -33.155  1.00 50.07      B    N1+
ATOM   3860  N   ILE B 110    -141.869 -57.396 -27.226  1.00 75.37      B    N  
ATOM   3861  CA  ILE B 110    -143.170 -57.147 -26.620  1.00 75.06      B    C  
ATOM   3862  C   ILE B 110    -143.159 -55.858 -25.833  1.00 75.78      B    C  
ATOM   3863  O   ILE B 110    -144.125 -55.084 -25.865  1.00 72.89      B    O  
ATOM   3864  CB  ILE B 110    -143.583 -58.327 -25.733  1.00 73.65      B    C  
ATOM   3865  CG1 ILE B 110    -143.674 -59.614 -26.557  1.00 69.23      B    C  
ATOM   3866  CG2 ILE B 110    -144.908 -58.041 -25.045  1.00 66.65      B    C  
ATOM   3867  CD1 ILE B 110    -143.799 -60.860 -25.727  1.00 61.24      B    C  
ATOM   3868  N   ALA B 111    -142.062 -55.564 -25.128  1.00 74.73      B    N  
ATOM   3869  CA  ALA B 111    -142.002 -54.415 -24.232  1.00 73.45      B    C  
ATOM   3870  C   ALA B 111    -141.885 -53.095 -24.976  1.00 74.03      B    C  
ATOM   3871  O   ALA B 111    -142.458 -52.084 -24.546  1.00 71.16      B    O  
ATOM   3872  CB  ALA B 111    -140.836 -54.574 -23.263  1.00 70.92      B    C  
ATOM   3873  N   CYS B 112    -141.091 -53.023 -26.064  1.00 75.57      B    N  
ATOM   3874  CA  CYS B 112    -140.846 -51.756 -26.737  1.00 73.64      B    C  
ATOM   3875  C   CYS B 112    -142.126 -51.088 -27.240  1.00 73.86      B    C  
ATOM   3876  O   CYS B 112    -142.304 -49.882 -27.004  1.00 68.76      B    O  
ATOM   3877  CB  CYS B 112    -139.847 -51.953 -27.867  1.00 70.11      B    C  
ATOM   3878  SG  CYS B 112    -138.139 -52.074 -27.312  1.00 63.02      B    S  
ATOM   3879  N   PRO B 113    -143.054 -51.790 -27.923  1.00 75.35      B    N  
ATOM   3880  CA  PRO B 113    -144.298 -51.115 -28.352  1.00 74.95      B    C  
ATOM   3881  C   PRO B 113    -145.118 -50.585 -27.183  1.00 75.40      B    C  
ATOM   3882  O   PRO B 113    -145.785 -49.560 -27.301  1.00 72.54      B    O  
ATOM   3883  CB  PRO B 113    -145.052 -52.189 -29.120  1.00 73.11      B    C  
ATOM   3884  CG  PRO B 113    -144.007 -53.136 -29.565  1.00 71.46      B    C  
ATOM   3885  CD  PRO B 113    -142.978 -53.140 -28.481  1.00 73.70      B    C  
ATOM   3886  N   ILE B 114    -145.120 -51.276 -26.052  1.00 75.36      B    N  
ATOM   3887  CA  ILE B 114    -145.855 -50.808 -24.887  1.00 74.75      B    C  
ATOM   3888  C   ILE B 114    -145.198 -49.575 -24.307  1.00 75.03      B    C  
ATOM   3889  O   ILE B 114    -145.863 -48.578 -23.999  1.00 72.90      B    O  
ATOM   3890  CB  ILE B 114    -145.966 -51.926 -23.843  1.00 73.74      B    C  
ATOM   3891  CG1 ILE B 114    -146.757 -53.106 -24.414  1.00 69.52      B    C  
ATOM   3892  CG2 ILE B 114    -146.611 -51.411 -22.569  1.00 67.09      B    C  
ATOM   3893  CD1 ILE B 114    -146.725 -54.343 -23.551  1.00 62.06      B    C  
ATOM   3894  N   LEU B 115    -143.857 -49.563 -24.148  1.00 75.52      B    N  
ATOM   3895  CA  LEU B 115    -143.152 -48.434 -23.555  1.00 73.36      B    C  
ATOM   3896  C   LEU B 115    -143.221 -47.196 -24.438  1.00 73.74      B    C  
ATOM   3897  O   LEU B 115    -143.340 -46.070 -23.940  1.00 70.77      B    O  
ATOM   3898  CB  LEU B 115    -141.702 -48.810 -23.289  1.00 71.26      B    C  
ATOM   3899  CG  LEU B 115    -141.471 -49.856 -22.202  1.00 67.13      B    C  
ATOM   3900  CD1 LEU B 115    -140.029 -50.352 -22.218  1.00 61.75      B    C  
ATOM   3901  CD2 LEU B 115    -141.804 -49.298 -20.832  1.00 62.60      B    C  
ATOM   3902  N   GLU B 116    -143.126 -47.347 -25.730  1.00 74.49      B    N  
ATOM   3903  CA  GLU B 116    -143.116 -46.202 -26.634  1.00 72.54      B    C  
ATOM   3904  C   GLU B 116    -144.501 -45.581 -26.823  1.00 72.67      B    C  
ATOM   3905  O   GLU B 116    -144.600 -44.371 -27.085  1.00 67.91      B    O  
ATOM   3906  CB  GLU B 116    -142.540 -46.616 -27.986  1.00 68.93      B    C  
ATOM   3907  CG  GLU B 116    -141.052 -46.923 -27.954  1.00 64.09      B    C  
ATOM   3908  CD  GLU B 116    -140.481 -47.344 -29.300  1.00 60.19      B    C  
ATOM   3909  OE1 GLU B 116    -139.256 -47.506 -29.402  1.00 55.19      B    O  
ATOM   3910  OE2 GLU B 116    -141.264 -47.506 -30.264  1.00 55.33      B    O1-
ATOM   3911  N   ASN B 117    -145.565 -46.338 -26.694  1.00 74.41      B    N  
ATOM   3912  CA  ASN B 117    -146.904 -45.852 -27.037  1.00 73.49      B    C  
ATOM   3913  C   ASN B 117    -147.858 -45.721 -25.850  1.00 73.57      B    C  
ATOM   3914  O   ASN B 117    -148.789 -44.909 -25.901  1.00 67.95      B    O  
ATOM   3915  CB  ASN B 117    -147.530 -46.773 -28.080  1.00 70.08      B    C  
ATOM   3916  CG  ASN B 117    -146.767 -46.769 -29.390  1.00 66.31      B    C  
ATOM   3917  ND2 ASN B 117    -146.517 -47.947 -29.931  1.00 59.83      B    N  
ATOM   3918  OD1 ASN B 117    -146.395 -45.733 -29.905  1.00 60.73      B    O  
ATOM   3919  N   VAL B 118    -147.685 -46.490 -24.796  1.00 74.45      B    N  
ATOM   3920  CA  VAL B 118    -148.627 -46.479 -23.683  1.00 74.38      B    C  
ATOM   3921  C   VAL B 118    -148.184 -45.538 -22.573  1.00 74.76      B    C  
ATOM   3922  O   VAL B 118    -148.999 -44.793 -22.030  1.00 70.60      B    O  
ATOM   3923  CB  VAL B 118    -148.849 -47.896 -23.139  1.00 71.95      B    C  
ATOM   3924  CG1 VAL B 118    -149.791 -47.896 -21.970  1.00 65.21      B    C  
ATOM   3925  CG2 VAL B 118    -149.366 -48.810 -24.236  1.00 65.36      B    C  
ATOM   3926  N   ILE B 119    -146.909 -45.523 -22.237  1.00 75.23      B    N  
ATOM   3927  CA  ILE B 119    -146.402 -44.689 -21.148  1.00 74.71      B    C  
ATOM   3928  C   ILE B 119    -145.759 -43.449 -21.748  1.00 75.48      B    C  
ATOM   3929  O   ILE B 119    -144.701 -43.528 -22.368  1.00 71.77      B    O  
ATOM   3930  CB  ILE B 119    -145.416 -45.457 -20.271  1.00 71.92      B    C  
ATOM   3931  CG1 ILE B 119    -146.061 -46.741 -19.749  1.00 66.97      B    C  
ATOM   3932  CG2 ILE B 119    -144.942 -44.588 -19.115  1.00 64.22      B    C  
ATOM   3933  CD1 ILE B 119    -145.122 -47.640 -18.988  1.00 59.39      B    C  
ATOM   3934  N   PRO B 120    -146.335 -42.273 -21.571  1.00 73.27      B    N  
ATOM   3935  CA  PRO B 120    -145.878 -41.075 -22.307  1.00 73.08      B    C  
ATOM   3936  C   PRO B 120    -144.480 -40.594 -21.923  1.00 73.50      B    C  
ATOM   3937  O   PRO B 120    -143.696 -40.216 -22.790  1.00 69.46      B    O  
ATOM   3938  CB  PRO B 120    -146.946 -40.033 -21.979  1.00 70.47      B    C  
ATOM   3939  CG  PRO B 120    -147.550 -40.496 -20.706  1.00 68.85      B    C  
ATOM   3940  CD  PRO B 120    -147.499 -41.992 -20.746  1.00 71.95      B    C  
ATOM   3941  N   TYR B 121    -144.120 -40.572 -20.650  1.00 73.40      B    N  
ATOM   3942  CA  TYR B 121    -142.811 -40.066 -20.250  1.00 73.23      B    C  
ATOM   3943  C   TYR B 121    -141.705 -41.012 -20.684  1.00 74.79      B    C  
ATOM   3944  O   TYR B 121    -140.614 -40.568 -21.063  1.00 70.72      B    O  
ATOM   3945  CB  TYR B 121    -142.766 -39.821 -18.746  1.00 70.23      B    C  
ATOM   3946  CG  TYR B 121    -142.957 -41.054 -17.894  1.00 65.74      B    C  
ATOM   3947  CD1 TYR B 121    -144.210 -41.457 -17.482  1.00 60.11      B    C  
ATOM   3948  CD2 TYR B 121    -141.859 -41.812 -17.485  1.00 57.53      B    C  
ATOM   3949  CE1 TYR B 121    -144.375 -42.587 -16.705  1.00 50.73      B    C  
ATOM   3950  CE2 TYR B 121    -142.022 -42.940 -16.714  1.00 50.43      B    C  
ATOM   3951  CZ  TYR B 121    -143.278 -43.321 -16.329  1.00 49.50      B    C  
ATOM   3952  OH  TYR B 121    -143.434 -44.453 -15.557  1.00 46.75      B    O  
ATOM   3953  N   VAL B 122    -141.920 -42.319 -20.645  1.00 74.33      B    N  
ATOM   3954  CA  VAL B 122    -140.921 -43.277 -21.099  1.00 73.86      B    C  
ATOM   3955  C   VAL B 122    -140.757 -43.181 -22.609  1.00 75.33      B    C  
ATOM   3956  O   VAL B 122    -139.643 -43.217 -23.134  1.00 73.22      B    O  
ATOM   3957  CB  VAL B 122    -141.305 -44.703 -20.679  1.00 71.76      B    C  
ATOM   3958  CG1 VAL B 122    -140.350 -45.732 -21.247  1.00 65.54      B    C  
ATOM   3959  CG2 VAL B 122    -141.345 -44.815 -19.161  1.00 65.16      B    C  
ATOM   3960  N   SER B 123    -141.860 -43.049 -23.293  1.00 76.65      B    N  
ATOM   3961  CA  SER B 123    -141.806 -42.921 -24.744  1.00 75.74      B    C  
ATOM   3962  C   SER B 123    -141.012 -41.694 -25.162  1.00 76.81      B    C  
ATOM   3963  O   SER B 123    -140.212 -41.739 -26.105  1.00 73.33      B    O  
ATOM   3964  CB  SER B 123    -143.218 -42.849 -25.303  1.00 72.81      B    C  
ATOM   3965  OG  SER B 123    -143.221 -42.705 -26.704  1.00 64.00      B    O  
ATOM   3966  N   ALA B 124    -141.179 -40.585 -24.471  1.00 78.41      B    N  
ATOM   3967  CA  ALA B 124    -140.454 -39.371 -24.807  1.00 78.23      B    C  
ATOM   3968  C   ALA B 124    -138.961 -39.525 -24.566  1.00 79.40      B    C  
ATOM   3969  O   ALA B 124    -138.134 -39.041 -25.361  1.00 75.84      B    O  
ATOM   3970  CB  ALA B 124    -141.004 -38.199 -24.001  1.00 75.66      B    C  
ATOM   3971  N   VAL B 125    -138.535 -40.192 -23.476  1.00 79.48      B    N  
ATOM   3972  CA  VAL B 125    -137.118 -40.380 -23.176  1.00 78.41      B    C  
ATOM   3973  C   VAL B 125    -136.459 -41.257 -24.230  1.00 79.41      B    C  
ATOM   3974  O   VAL B 125    -135.367 -40.949 -24.723  1.00 78.41      B    O  
ATOM   3975  CB  VAL B 125    -136.943 -40.967 -21.773  1.00 76.69      B    C  
ATOM   3976  CG1 VAL B 125    -135.510 -41.388 -21.516  1.00 69.24      B    C  
ATOM   3977  CG2 VAL B 125    -137.378 -39.956 -20.721  1.00 69.11      B    C  
ATOM   3978  N   ILE B 126    -137.116 -42.366 -24.601  1.00 77.82      B    N  
ATOM   3979  CA  ILE B 126    -136.529 -43.275 -25.581  1.00 76.69      B    C  
ATOM   3980  C   ILE B 126    -136.393 -42.589 -26.931  1.00 77.27      B    C  
ATOM   3981  O   ILE B 126    -135.366 -42.718 -27.614  1.00 75.45      B    O  
ATOM   3982  CB  ILE B 126    -137.364 -44.557 -25.681  1.00 74.15      B    C  
ATOM   3983  CG1 ILE B 126    -137.260 -45.367 -24.380  1.00 68.81      B    C  
ATOM   3984  CG2 ILE B 126    -136.917 -45.409 -26.860  1.00 65.38      B    C  
ATOM   3985  CD1 ILE B 126    -138.190 -46.539 -24.301  1.00 61.47      B    C  
ATOM   3986  N   LYS B 127    -137.412 -41.853 -27.350  1.00 78.43      B    N  
ATOM   3987  CA  LYS B 127    -137.337 -41.147 -28.624  1.00 77.76      B    C  
ATOM   3988  C   LYS B 127    -136.273 -40.056 -28.598  1.00 78.39      B    C  
ATOM   3989  O   LYS B 127    -135.563 -39.842 -29.587  1.00 75.42      B    O  
ATOM   3990  CB  LYS B 127    -138.702 -40.565 -28.968  1.00 75.20      B    C  
ATOM   3991  CG  LYS B 127    -139.746 -41.615 -29.332  1.00 68.99      B    C  
ATOM   3992  CD  LYS B 127    -141.115 -41.006 -29.593  1.00 64.63      B    C  
ATOM   3993  CE  LYS B 127    -142.146 -42.064 -29.931  1.00 58.02      B    C  
ATOM   3994  NZ  LYS B 127    -143.505 -41.505 -30.111  1.00 52.11      B    N1+
ATOM   3995  N   ALA B 128    -136.100 -39.360 -27.468  1.00 80.24      B    N  
ATOM   3996  CA  ALA B 128    -135.069 -38.340 -27.350  1.00 79.94      B    C  
ATOM   3997  C   ALA B 128    -133.682 -38.956 -27.414  1.00 81.25      B    C  
ATOM   3998  O   ALA B 128    -132.776 -38.426 -28.081  1.00 79.24      B    O  
ATOM   3999  CB  ALA B 128    -135.246 -37.558 -26.053  1.00 78.17      B    C  
ATOM   4000  N   ILE B 129    -133.420 -40.058 -26.718  1.00 79.58      B    N  
ATOM   4001  CA  ILE B 129    -132.133 -40.738 -26.766  1.00 78.36      B    C  
ATOM   4002  C   ILE B 129    -131.830 -41.180 -28.186  1.00 79.49      B    C  
ATOM   4003  O   ILE B 129    -130.692 -41.060 -28.663  1.00 78.12      B    O  
ATOM   4004  CB  ILE B 129    -132.122 -41.914 -25.785  1.00 76.63      B    C  
ATOM   4005  CG1 ILE B 129    -132.143 -41.402 -24.337  1.00 70.57      B    C  
ATOM   4006  CG2 ILE B 129    -130.905 -42.798 -26.005  1.00 67.39      B    C  
ATOM   4007  CD1 ILE B 129    -132.361 -42.479 -23.305  1.00 62.81      B    C  
ATOM   4008  N   GLY B 130    -132.786 -41.675 -28.896  1.00 79.98      B    N  
ATOM   4009  CA  GLY B 130    -132.563 -42.100 -30.268  1.00 79.26      B    C  
ATOM   4010  C   GLY B 130    -132.091 -40.982 -31.163  1.00 80.96      B    C  
ATOM   4011  O   GLY B 130    -131.163 -41.157 -31.977  1.00 78.20      B    O  
ATOM   4012  N   ARG B 131    -132.734 -39.836 -31.039  1.00 82.59      B    N  
ATOM   4013  CA  ARG B 131    -132.299 -38.695 -31.835  1.00 82.71      B    C  
ATOM   4014  C   ARG B 131    -130.895 -38.252 -31.446  1.00 83.65      B    C  
ATOM   4015  O   ARG B 131    -130.067 -37.940 -32.320  1.00 80.95      B    O  
ATOM   4016  CB  ARG B 131    -133.288 -37.543 -31.684  1.00 80.86      B    C  
ATOM   4017  CG  ARG B 131    -134.624 -37.767 -32.372  1.00 73.71      B    C  
ATOM   4018  CD  ARG B 131    -135.421 -36.473 -32.454  1.00 70.13      B    C  
ATOM   4019  NE  ARG B 131    -135.826 -35.992 -31.141  1.00 62.19      B    N  
ATOM   4020  CZ  ARG B 131    -136.997 -36.228 -30.585  1.00 55.63      B    C  
ATOM   4021  NH1 ARG B 131    -137.920 -36.940 -31.206  1.00 51.75      B    N1+
ATOM   4022  NH2 ARG B 131    -137.265 -35.749 -29.374  1.00 49.97      B    N  
ATOM   4023  N   ILE B 132    -130.572 -38.221 -30.140  1.00 85.01      B    N  
ATOM   4024  CA  ILE B 132    -129.251 -37.827 -29.670  1.00 84.80      B    C  
ATOM   4025  C   ILE B 132    -128.204 -38.820 -30.154  1.00 85.75      B    C  
ATOM   4026  O   ILE B 132    -127.113 -38.431 -30.603  1.00 84.32      B    O  
ATOM   4027  CB  ILE B 132    -129.245 -37.696 -28.141  1.00 83.54      B    C  
ATOM   4028  CG1 ILE B 132    -130.135 -36.527 -27.701  1.00 76.70      B    C  
ATOM   4029  CG2 ILE B 132    -127.826 -37.504 -27.610  1.00 74.41      B    C  
ATOM   4030  CD1 ILE B 132    -130.401 -36.481 -26.217  1.00 67.22      B    C  
ATOM   4031  N   MET B 133    -128.483 -40.109 -30.070  1.00 85.22      B    N  
ATOM   4032  CA  MET B 133    -127.550 -41.137 -30.530  1.00 84.25      B    C  
ATOM   4033  C   MET B 133    -127.236 -40.974 -32.008  1.00 85.30      B    C  
ATOM   4034  O   MET B 133    -126.070 -41.046 -32.421  1.00 83.35      B    O  
ATOM   4035  CB  MET B 133    -128.123 -42.522 -30.269  1.00 81.64      B    C  
ATOM   4036  CG  MET B 133    -128.114 -42.948 -28.813  1.00 73.67      B    C  
ATOM   4037  SD  MET B 133    -128.994 -44.488 -28.522  1.00 69.90      B    S  
ATOM   4038  CE  MET B 133    -128.124 -45.606 -29.627  1.00 61.87      B    C  
ATOM   4039  N   THR B 134    -128.261 -40.752 -32.810  1.00 86.07      B    N  
ATOM   4040  CA  THR B 134    -128.046 -40.620 -34.246  1.00 85.48      B    C  
ATOM   4041  C   THR B 134    -127.220 -39.384 -34.561  1.00 86.24      B    C  
ATOM   4042  O   THR B 134    -126.302 -39.428 -35.393  1.00 83.23      B    O  
ATOM   4043  CB  THR B 134    -129.389 -40.567 -34.977  1.00 82.71      B    C  
ATOM   4044  CG2 THR B 134    -129.184 -40.472 -36.484  1.00 68.72      B    C  
ATOM   4045  OG1 THR B 134    -130.153 -41.737 -34.672  1.00 72.19      B    O  
ATOM   4046  N   ALA B 135    -127.523 -38.278 -33.905  1.00 87.82      B    N  
ATOM   4047  CA  ALA B 135    -126.751 -37.066 -34.144  1.00 88.22      B    C  
ATOM   4048  C   ALA B 135    -125.306 -37.241 -33.691  1.00 89.34      B    C  
ATOM   4049  O   ALA B 135    -124.365 -36.830 -34.395  1.00 86.93      B    O  
ATOM   4050  CB  ALA B 135    -127.403 -35.885 -33.421  1.00 87.09      B    C  
ATOM   4051  N   TYR B 136    -125.051 -37.815 -32.509  1.00 88.18      B    N  
ATOM   4052  CA  TYR B 136    -123.694 -38.027 -32.012  1.00 88.57      B    C  
ATOM   4053  C   TYR B 136    -122.920 -38.929 -32.950  1.00 89.12      B    C  
ATOM   4054  O   TYR B 136    -121.761 -38.661 -33.281  1.00 87.20      B    O  
ATOM   4055  CB  TYR B 136    -123.741 -38.611 -30.607  1.00 88.22      B    C  
ATOM   4056  CG  TYR B 136    -122.391 -38.816 -29.972  1.00 88.76      B    C  
ATOM   4057  CD1 TYR B 136    -121.734 -37.782 -29.321  1.00 80.55      B    C  
ATOM   4058  CD2 TYR B 136    -121.766 -40.049 -30.022  1.00 81.43      B    C  
ATOM   4059  CE1 TYR B 136    -120.489 -37.974 -28.745  1.00 79.02      B    C  
ATOM   4060  CE2 TYR B 136    -120.519 -40.243 -29.450  1.00 79.78      B    C  
ATOM   4061  CZ  TYR B 136    -119.886 -39.204 -28.814  1.00 84.97      B    C  
ATOM   4062  OH  TYR B 136    -118.646 -39.402 -28.240  1.00 83.44      B    O  
ATOM   4063  N   ARG B 137    -123.548 -40.015 -33.384  1.00 87.90      B    N  
ATOM   4064  CA  ARG B 137    -122.876 -40.971 -34.252  1.00 87.56      B    C  
ATOM   4065  C   ARG B 137    -122.479 -40.337 -35.577  1.00 87.87      B    C  
ATOM   4066  O   ARG B 137    -121.351 -40.512 -36.052  1.00 84.52      B    O  
ATOM   4067  CB  ARG B 137    -123.773 -42.182 -34.502  1.00 85.28      B    C  
ATOM   4068  CG  ARG B 137    -123.215 -43.201 -35.493  1.00 81.01      B    C  
ATOM   4069  CD  ARG B 137    -124.212 -44.269 -35.880  1.00 78.51      B    C  
ATOM   4070  NE  ARG B 137    -123.749 -45.084 -36.999  1.00 72.12      B    N  
ATOM   4071  CZ  ARG B 137    -123.454 -46.374 -36.926  1.00 67.33      B    C  
ATOM   4072  NH1 ARG B 137    -123.584 -47.035 -35.783  1.00 61.37      B    N1+
ATOM   4073  NH2 ARG B 137    -123.017 -47.023 -38.001  1.00 61.26      B    N  
ATOM   4074  N   ASN B 138    -123.364 -39.611 -36.192  1.00 88.79      B    N  
ATOM   4075  CA  ASN B 138    -123.150 -39.157 -37.556  1.00 88.09      B    C  
ATOM   4076  C   ASN B 138    -122.351 -37.867 -37.636  1.00 88.67      B    C  
ATOM   4077  O   ASN B 138    -121.561 -37.693 -38.577  1.00 84.07      B    O  
ATOM   4078  CB  ASN B 138    -124.498 -38.974 -38.268  1.00 85.93      B    C  
ATOM   4079  CG  ASN B 138    -125.227 -40.283 -38.506  1.00 82.51      B    C  
ATOM   4080  ND2 ASN B 138    -126.533 -40.192 -38.714  1.00 73.53      B    N  
ATOM   4081  OD1 ASN B 138    -124.628 -41.352 -38.511  1.00 73.62      B    O  
ATOM   4082  N   TYR B 139    -122.513 -36.978 -36.671  1.00 89.14      B    N  
ATOM   4083  CA  TYR B 139    -121.903 -35.657 -36.770  1.00 88.71      B    C  
ATOM   4084  C   TYR B 139    -120.716 -35.456 -35.823  1.00 89.26      B    C  
ATOM   4085  O   TYR B 139    -120.017 -34.447 -35.955  1.00 85.47      B    O  
ATOM   4086  CB  TYR B 139    -122.956 -34.579 -36.521  1.00 87.23      B    C  
ATOM   4087  CG  TYR B 139    -124.113 -34.604 -37.501  1.00 83.99      B    C  
ATOM   4088  CD1 TYR B 139    -123.917 -34.313 -38.841  1.00 75.40      B    C  
ATOM   4089  CD2 TYR B 139    -125.395 -34.911 -37.079  1.00 73.28      B    C  
ATOM   4090  CE1 TYR B 139    -124.968 -34.333 -39.733  1.00 66.68      B    C  
ATOM   4091  CE2 TYR B 139    -126.445 -34.929 -37.974  1.00 66.49      B    C  
ATOM   4092  CZ  TYR B 139    -126.230 -34.637 -39.292  1.00 67.74      B    C  
ATOM   4093  OH  TYR B 139    -127.277 -34.654 -40.177  1.00 67.52      B    O  
ATOM   4094  N   PHE B 140    -120.458 -36.366 -34.881  1.00 88.00      B    N  
ATOM   4095  CA  PHE B 140    -119.362 -36.179 -33.927  1.00 87.91      B    C  
ATOM   4096  C   PHE B 140    -118.433 -37.380 -33.894  1.00 88.64      B    C  
ATOM   4097  O   PHE B 140    -117.228 -37.239 -34.137  1.00 85.87      B    O  
ATOM   4098  CB  PHE B 140    -119.911 -35.895 -32.528  1.00 86.16      B    C  
ATOM   4099  CG  PHE B 140    -118.858 -35.550 -31.516  1.00 83.49      B    C  
ATOM   4100  CD1 PHE B 140    -118.254 -34.310 -31.508  1.00 75.11      B    C  
ATOM   4101  CD2 PHE B 140    -118.466 -36.477 -30.565  1.00 73.70      B    C  
ATOM   4102  CE1 PHE B 140    -117.281 -33.996 -30.583  1.00 69.88      B    C  
ATOM   4103  CE2 PHE B 140    -117.488 -36.166 -29.637  1.00 69.42      B    C  
ATOM   4104  CZ  PHE B 140    -116.892 -34.926 -29.642  1.00 73.56      B    C  
ATOM   4105  N   LEU B 141    -118.933 -38.554 -33.588  1.00 88.95      B    N  
ATOM   4106  CA  LEU B 141    -118.066 -39.713 -33.376  1.00 88.88      B    C  
ATOM   4107  C   LEU B 141    -117.441 -40.197 -34.675  1.00 89.62      B    C  
ATOM   4108  O   LEU B 141    -116.213 -40.373 -34.748  1.00 87.19      B    O  
ATOM   4109  CB  LEU B 141    -118.861 -40.840 -32.717  1.00 87.34      B    C  
ATOM   4110  CG  LEU B 141    -118.095 -42.135 -32.456  1.00 85.31      B    C  
ATOM   4111  CD1 LEU B 141    -116.928 -41.901 -31.510  1.00 75.46      B    C  
ATOM   4112  CD2 LEU B 141    -119.032 -43.193 -31.894  1.00 76.45      B    C  
ATOM   4113  N   ARG B 142    -118.256 -40.422 -35.694  1.00 89.01      B    N  
ATOM   4114  CA  ARG B 142    -117.765 -40.986 -36.944  1.00 88.51      B    C  
ATOM   4115  C   ARG B 142    -116.692 -40.119 -37.591  1.00 89.09      B    C  
ATOM   4116  O   ARG B 142    -115.657 -40.648 -38.017  1.00 86.03      B    O  
ATOM   4117  CB  ARG B 142    -118.929 -41.228 -37.904  1.00 86.54      B    C  
ATOM   4118  CG  ARG B 142    -118.542 -41.838 -39.248  1.00 78.51      B    C  
ATOM   4119  CD  ARG B 142    -118.094 -43.291 -39.121  1.00 74.19      B    C  
ATOM   4120  NE  ARG B 142    -117.863 -43.881 -40.429  1.00 66.55      B    N  
ATOM   4121  CZ  ARG B 142    -117.552 -45.159 -40.632  1.00 60.56      B    C  
ATOM   4122  NH1 ARG B 142    -117.450 -45.989 -39.615  1.00 55.50      B    N1+
ATOM   4123  NH2 ARG B 142    -117.358 -45.608 -41.859  1.00 54.02      B    N  
ATOM   4124  N   PRO B 143    -116.846 -38.797 -37.687  1.00 90.51      B    N  
ATOM   4125  CA  PRO B 143    -115.780 -37.975 -38.271  1.00 90.35      B    C  
ATOM   4126  C   PRO B 143    -114.488 -38.034 -37.465  1.00 90.89      B    C  
ATOM   4127  O   PRO B 143    -113.399 -38.095 -38.048  1.00 88.73      B    O  
ATOM   4128  CB  PRO B 143    -116.383 -36.572 -38.294  1.00 88.88      B    C  
ATOM   4129  CG  PRO B 143    -117.850 -36.798 -38.321  1.00 85.48      B    C  
ATOM   4130  CD  PRO B 143    -118.073 -38.028 -37.492  1.00 88.80      B    C  
ATOM   4131  N   ILE B 144    -114.553 -38.002 -36.123  1.00 91.00      B    N  
ATOM   4132  CA  ILE B 144    -113.350 -38.037 -35.302  1.00 90.78      B    C  
ATOM   4133  C   ILE B 144    -112.608 -39.346 -35.514  1.00 90.85      B    C  
ATOM   4134  O   ILE B 144    -111.377 -39.363 -35.676  1.00 88.71      B    O  
ATOM   4135  CB  ILE B 144    -113.704 -37.817 -33.823  1.00 89.78      B    C  
ATOM   4136  CG1 ILE B 144    -114.184 -36.377 -33.601  1.00 81.21      B    C  
ATOM   4137  CG2 ILE B 144    -112.512 -38.122 -32.924  1.00 78.50      B    C  
ATOM   4138  CD1 ILE B 144    -114.737 -36.117 -32.221  1.00 69.90      B    C  
ATOM   4139  N   GLN B 145    -113.333 -40.460 -35.525  1.00 90.47      B    N  
ATOM   4140  CA  GLN B 145    -112.694 -41.754 -35.727  1.00 89.91      B    C  
ATOM   4141  C   GLN B 145    -112.034 -41.830 -37.097  1.00 90.02      B    C  
ATOM   4142  O   GLN B 145    -110.923 -42.367 -37.228  1.00 87.17      B    O  
ATOM   4143  CB  GLN B 145    -113.718 -42.879 -35.569  1.00 88.56      B    C  
ATOM   4144  CG  GLN B 145    -114.196 -43.094 -34.146  1.00 86.36      B    C  
ATOM   4145  CD  GLN B 145    -115.285 -44.137 -34.040  1.00 85.96      B    C  
ATOM   4146  NE2 GLN B 145    -115.511 -44.626 -32.824  1.00 77.05      B    N  
ATOM   4147  OE1 GLN B 145    -115.918 -44.491 -35.026  1.00 79.25      B    O  
ATOM   4148  N   GLN B 146    -112.694 -41.302 -38.115  1.00 91.11      B    N  
ATOM   4149  CA  GLN B 146    -112.115 -41.327 -39.448  1.00 90.55      B    C  
ATOM   4150  C   GLN B 146    -110.884 -40.433 -39.531  1.00 90.83      B    C  
ATOM   4151  O   GLN B 146    -109.909 -40.775 -40.212  1.00 87.97      B    O  
ATOM   4152  CB  GLN B 146    -113.156 -40.905 -40.490  1.00 89.49      B    C  
ATOM   4153  CG  GLN B 146    -114.272 -41.923 -40.696  1.00 83.77      B    C  
ATOM   4154  CD  GLN B 146    -115.318 -41.471 -41.695  1.00 79.00      B    C  
ATOM   4155  NE2 GLN B 146    -116.249 -42.355 -42.026  1.00 67.37      B    N  
ATOM   4156  OE1 GLN B 146    -115.294 -40.336 -42.163  1.00 70.62      B    O  
ATOM   4157  N   VAL B 147    -110.875 -39.294 -38.837  1.00 92.02      B    N  
ATOM   4158  CA  VAL B 147    -109.700 -38.427 -38.824  1.00 91.98      B    C  
ATOM   4159  C   VAL B 147    -108.528 -39.140 -38.161  1.00 92.10      B    C  
ATOM   4160  O   VAL B 147    -107.396 -39.104 -38.657  1.00 90.36      B    O  
ATOM   4161  CB  VAL B 147    -110.019 -37.103 -38.124  1.00 91.15      B    C  
ATOM   4162  CG1 VAL B 147    -108.753 -36.309 -37.843  1.00 81.71      B    C  
ATOM   4163  CG2 VAL B 147    -110.974 -36.276 -38.969  1.00 82.05      B    C  
ATOM   4164  N   ILE B 148    -108.765 -39.792 -37.037  1.00 91.40      B    N  
ATOM   4165  CA  ILE B 148    -107.694 -40.476 -36.323  1.00 90.99      B    C  
ATOM   4166  C   ILE B 148    -107.136 -41.613 -37.165  1.00 90.49      B    C  
ATOM   4167  O   ILE B 148    -105.913 -41.782 -37.277  1.00 87.74      B    O  
ATOM   4168  CB  ILE B 148    -108.198 -40.975 -34.958  1.00 90.48      B    C  
ATOM   4169  CG1 ILE B 148    -108.509 -39.784 -34.043  1.00 84.89      B    C  
ATOM   4170  CG2 ILE B 148    -107.172 -41.890 -34.305  1.00 83.97      B    C  
ATOM   4171  CD1 ILE B 148    -109.236 -40.156 -32.776  1.00 78.32      B    C  
ATOM   4172  N   THR B 149    -107.996 -42.402 -37.768  1.00 90.44      B    N  
ATOM   4173  CA  THR B 149    -107.522 -43.544 -38.544  1.00 89.27      B    C  
ATOM   4174  C   THR B 149    -106.843 -43.110 -39.834  1.00 89.11      B    C  
ATOM   4175  O   THR B 149    -105.886 -43.758 -40.277  1.00 85.59      B    O  
ATOM   4176  CB  THR B 149    -108.680 -44.488 -38.875  1.00 87.48      B    C  
ATOM   4177  CG2 THR B 149    -109.191 -45.172 -37.615  1.00 72.27      B    C  
ATOM   4178  OG1 THR B 149    -109.752 -43.750 -39.490  1.00 74.43      B    O  
ATOM   4179  N   ARG B 150    -107.326 -42.055 -40.452  1.00 90.27      B    N  
ATOM   4180  CA  ARG B 150    -106.726 -41.598 -41.699  1.00 89.96      B    C  
ATOM   4181  C   ARG B 150    -105.409 -40.872 -41.461  1.00 90.22      B    C  
ATOM   4182  O   ARG B 150    -104.443 -41.072 -42.204  1.00 87.14      B    O  
ATOM   4183  CB  ARG B 150    -107.705 -40.701 -42.461  1.00 88.88      B    C  
ATOM   4184  CG  ARG B 150    -108.866 -41.458 -43.082  1.00 79.71      B    C  
ATOM   4185  CD  ARG B 150    -109.880 -40.526 -43.732  1.00 75.96      B    C  
ATOM   4186  NE  ARG B 150    -111.001 -41.265 -44.298  1.00 65.99      B    N  
ATOM   4187  CZ  ARG B 150    -112.097 -40.698 -44.797  1.00 58.79      B    C  
ATOM   4188  NH1 ARG B 150    -112.230 -39.386 -44.812  1.00 52.58      B    N1+
ATOM   4189  NH2 ARG B 150    -113.070 -41.456 -45.284  1.00 52.08      B    N  
ATOM   4190  N   LEU B 151    -105.297 -40.020 -40.429  1.00 90.53      B    N  
ATOM   4191  CA  LEU B 151    -104.041 -39.360 -40.096  1.00 89.97      B    C  
ATOM   4192  C   LEU B 151    -103.039 -40.341 -39.516  1.00 89.90      B    C  
ATOM   4193  O   LEU B 151    -101.826 -40.174 -39.718  1.00 86.39      B    O  
ATOM   4194  CB  LEU B 151    -104.283 -38.218 -39.111  1.00 89.01      B    C  
ATOM   4195  CG  LEU B 151    -105.014 -36.989 -39.646  1.00 82.32      B    C  
ATOM   4196  CD1 LEU B 151    -105.272 -36.001 -38.525  1.00 74.46      B    C  
ATOM   4197  CD2 LEU B 151    -104.220 -36.332 -40.758  1.00 73.85      B    C  
ATOM   4198  N   ASN B 152    -103.473 -41.304 -38.811  1.00 88.81      B    N  
ATOM   4199  CA  ASN B 152    -102.631 -42.324 -38.206  1.00 89.22      B    C  
ATOM   4200  C   ASN B 152    -101.493 -41.703 -37.407  1.00 90.07      B    C  
ATOM   4201  O   ASN B 152    -100.316 -41.912 -37.710  1.00 85.09      B    O  
ATOM   4202  CB  ASN B 152    -102.098 -43.292 -39.256  1.00 86.31      B    C  
ATOM   4203  CG  ASN B 152    -101.563 -44.571 -38.650  1.00 83.84      B    C  
ATOM   4204  ND2 ASN B 152    -100.972 -45.414 -39.493  1.00 75.97      B    N  
ATOM   4205  OD1 ASN B 152    -101.682 -44.802 -37.458  1.00 74.98      B    O  
ATOM   4206  N   PRO B 153    -101.785 -40.898 -36.382  1.00 90.92      B    N  
ATOM   4207  CA  PRO B 153    -100.717 -40.278 -35.598  1.00 90.91      B    C  
ATOM   4208  C   PRO B 153     -99.844 -41.302 -34.901  1.00 91.19      B    C  
ATOM   4209  O   PRO B 153     -98.695 -40.998 -34.567  1.00 87.60      B    O  
ATOM   4210  CB  PRO B 153    -101.479 -39.407 -34.592  1.00 89.18      B    C  
ATOM   4211  CG  PRO B 153    -102.805 -40.060 -34.468  1.00 85.50      B    C  
ATOM   4212  CD  PRO B 153    -103.115 -40.608 -35.832  1.00 89.09      B    C  
ATOM   4213  N   ASP B 154    -100.375 -42.499 -34.679  1.00 89.79      B    N  
ATOM   4214  CA  ASP B 154     -99.595 -43.536 -34.037  1.00 89.03      B    C  
ATOM   4215  C   ASP B 154     -98.357 -43.865 -34.854  1.00 89.52      B    C  
ATOM   4216  O   ASP B 154     -97.260 -44.043 -34.303  1.00 85.06      B    O  
ATOM   4217  CB  ASP B 154    -100.457 -44.784 -33.844  1.00 86.06      B    C  
ATOM   4218  CG  ASP B 154     -99.935 -45.706 -32.770  1.00 82.77      B    C  
ATOM   4219  OD1 ASP B 154     -99.273 -45.223 -31.839  1.00 73.54      B    O  
ATOM   4220  OD2 ASP B 154    -100.203 -46.924 -32.847  1.00 74.85      B    O1-
ATOM   4221  N   ARG B 155     -98.501 -43.921 -36.162  1.00 90.16      B    N  
ATOM   4222  CA  ARG B 155     -97.371 -44.216 -37.025  1.00 90.38      B    C  
ATOM   4223  C   ARG B 155     -96.401 -43.047 -37.091  1.00 90.76      B    C  
ATOM   4224  O   ARG B 155     -95.184 -43.226 -36.987  1.00 87.99      B    O  
ATOM   4225  CB  ARG B 155     -97.857 -44.579 -38.424  1.00 88.60      B    C  
ATOM   4226  CG  ARG B 155     -96.744 -44.945 -39.393  1.00 82.17      B    C  
ATOM   4227  CD  ARG B 155     -97.260 -45.092 -40.821  1.00 78.76      B    C  
ATOM   4228  NE  ARG B 155     -96.171 -45.352 -41.761  1.00 71.32      B    N  
ATOM   4229  CZ  ARG B 155     -96.296 -45.349 -43.080  1.00 65.00      B    C  
ATOM   4230  NH1 ARG B 155     -97.470 -45.109 -43.641  1.00 59.82      B    N1+
ATOM   4231  NH2 ARG B 155     -95.243 -45.586 -43.844  1.00 58.06      B    N  
ATOM   4232  N   ILE B 156     -96.906 -41.840 -37.249  1.00 91.51      B    N  
ATOM   4233  CA  ILE B 156     -96.052 -40.671 -37.422  1.00 91.45      B    C  
ATOM   4234  C   ILE B 156     -95.256 -40.418 -36.152  1.00 91.86      B    C  
ATOM   4235  O   ILE B 156     -94.030 -40.256 -36.190  1.00 89.63      B    O  
ATOM   4236  CB  ILE B 156     -96.889 -39.445 -37.811  1.00 90.21      B    C  
ATOM   4237  CG1 ILE B 156     -97.587 -39.676 -39.156  1.00 81.14      B    C  
ATOM   4238  CG2 ILE B 156     -96.013 -38.200 -37.862  1.00 77.71      B    C  
ATOM   4239  CD1 ILE B 156     -98.588 -38.608 -39.517  1.00 69.55      B    C  
ATOM   4240  N   VAL B 157     -95.927 -40.382 -35.027  1.00 92.31      B    N  
ATOM   4241  CA  VAL B 157     -95.259 -40.081 -33.771  1.00 92.06      B    C  
ATOM   4242  C   VAL B 157     -94.463 -41.284 -33.288  1.00 92.12      B    C  
ATOM   4243  O   VAL B 157     -93.313 -41.144 -32.853  1.00 89.99      B    O  
ATOM   4244  CB  VAL B 157     -96.281 -39.629 -32.719  1.00 91.12      B    C  
ATOM   4245  CG1 VAL B 157     -95.611 -39.393 -31.379  1.00 81.87      B    C  
ATOM   4246  CG2 VAL B 157     -96.998 -38.370 -33.180  1.00 82.36      B    C  
ATOM   4247  N   GLY B 158     -95.024 -42.457 -33.367  1.00 90.73      B    N  
ATOM   4248  CA  GLY B 158     -94.380 -43.627 -32.804  1.00 90.10      B    C  
ATOM   4249  C   GLY B 158     -93.178 -44.106 -33.584  1.00 90.56      B    C  
ATOM   4250  O   GLY B 158     -92.178 -44.527 -32.986  1.00 87.03      B    O  
ATOM   4251  N   GLU B 159     -93.258 -44.077 -34.915  1.00 91.20      B    N  
ATOM   4252  CA  GLU B 159     -92.181 -44.610 -35.738  1.00 90.80      B    C  
ATOM   4253  C   GLU B 159     -91.148 -43.566 -36.129  1.00 91.33      B    C  
ATOM   4254  O   GLU B 159     -90.014 -43.940 -36.458  1.00 87.85      B    O  
ATOM   4255  CB  GLU B 159     -92.747 -45.258 -37.009  1.00 89.00      B    C  
ATOM   4256  CG  GLU B 159     -93.581 -46.504 -36.754  1.00 83.12      B    C  
ATOM   4257  CD  GLU B 159     -94.015 -47.207 -38.038  1.00 80.63      B    C  
ATOM   4258  OE1 GLU B 159     -95.080 -47.847 -38.043  1.00 73.18      B    O  
ATOM   4259  OE2 GLU B 159     -93.276 -47.114 -39.040  1.00 73.60      B    O1-
ATOM   4260  N   TRP B 160     -91.473 -42.298 -36.095  1.00 91.95      B    N  
ATOM   4261  CA  TRP B 160     -90.578 -41.259 -36.596  1.00 91.78      B    C  
ATOM   4262  C   TRP B 160     -90.201 -40.243 -35.526  1.00 92.08      B    C  
ATOM   4263  O   TRP B 160     -89.013 -39.989 -35.315  1.00 89.04      B    O  
ATOM   4264  CB  TRP B 160     -91.203 -40.562 -37.802  1.00 90.10      B    C  
ATOM   4265  CG  TRP B 160     -91.412 -41.452 -38.985  1.00 86.85      B    C  
ATOM   4266  CD1 TRP B 160     -92.562 -42.031 -39.391  1.00 74.88      B    C  
ATOM   4267  CD2 TRP B 160     -90.404 -41.875 -39.916  1.00 78.13      B    C  
ATOM   4268  CE2 TRP B 160     -91.035 -42.703 -40.862  1.00 75.60      B    C  
ATOM   4269  CE3 TRP B 160     -89.039 -41.621 -40.038  1.00 68.97      B    C  
ATOM   4270  NE1 TRP B 160     -92.350 -42.780 -40.516  1.00 70.85      B    N  
ATOM   4271  CZ2 TRP B 160     -90.340 -43.287 -41.925  1.00 73.20      B    C  
ATOM   4272  CZ3 TRP B 160     -88.341 -42.202 -41.093  1.00 64.12      B    C  
ATOM   4273  CH2 TRP B 160     -89.000 -43.022 -42.022  1.00 66.17      B    C  
ATOM   4274  N   ILE B 161     -91.134 -39.652 -34.827  1.00 92.77      B    N  
ATOM   4275  CA  ILE B 161     -90.838 -38.554 -33.913  1.00 92.61      B    C  
ATOM   4276  C   ILE B 161     -90.136 -39.073 -32.666  1.00 92.88      B    C  
ATOM   4277  O   ILE B 161     -89.102 -38.533 -32.256  1.00 91.27      B    O  
ATOM   4278  CB  ILE B 161     -92.120 -37.781 -33.563  1.00 91.66      B    C  
ATOM   4279  CG1 ILE B 161     -92.688 -37.105 -34.816  1.00 86.56      B    C  
ATOM   4280  CG2 ILE B 161     -91.836 -36.751 -32.478  1.00 84.94      B    C  
ATOM   4281  CD1 ILE B 161     -94.013 -36.409 -34.607  1.00 76.09      B    C  
ATOM   4282  N   ILE B 162     -90.673 -40.124 -32.060  1.00 93.07      B    N  
ATOM   4283  CA  ILE B 162     -90.081 -40.651 -30.838  1.00 92.88      B    C  
ATOM   4284  C   ILE B 162     -88.700 -41.243 -31.105  1.00 92.71      B    C  
ATOM   4285  O   ILE B 162     -87.755 -40.935 -30.363  1.00 91.10      B    O  
ATOM   4286  CB  ILE B 162     -91.028 -41.665 -30.168  1.00 92.23      B    C  
ATOM   4287  CG1 ILE B 162     -92.258 -40.939 -29.610  1.00 87.73      B    C  
ATOM   4288  CG2 ILE B 162     -90.311 -42.425 -29.058  1.00 86.79      B    C  
ATOM   4289  CD1 ILE B 162     -93.356 -41.858 -29.127  1.00 81.73      B    C  
ATOM   4290  N   PRO B 163     -88.480 -42.052 -32.137  1.00 92.64      B    N  
ATOM   4291  CA  PRO B 163     -87.120 -42.527 -32.422  1.00 92.23      B    C  
ATOM   4292  C   PRO B 163     -86.156 -41.412 -32.794  1.00 92.62      B    C  
ATOM   4293  O   PRO B 163     -84.948 -41.553 -32.572  1.00 90.18      B    O  
ATOM   4294  CB  PRO B 163     -87.320 -43.506 -33.579  1.00 90.31      B    C  
ATOM   4295  CG  PRO B 163     -88.720 -43.967 -33.443  1.00 87.29      B    C  
ATOM   4296  CD  PRO B 163     -89.468 -42.758 -32.951  1.00 90.74      B    C  
ATOM   4297  N   ALA B 164     -86.639 -40.308 -33.343  1.00 92.81      B    N  
ATOM   4298  CA  ALA B 164     -85.749 -39.206 -33.681  1.00 92.70      B    C  
ATOM   4299  C   ALA B 164     -85.070 -38.649 -32.444  1.00 93.20      B    C  
ATOM   4300  O   ALA B 164     -83.932 -38.170 -32.520  1.00 91.34      B    O  
ATOM   4301  CB  ALA B 164     -86.522 -38.102 -34.401  1.00 91.40      B    C  
ATOM   4302  N   HIS B 165     -85.723 -38.699 -31.304  1.00 93.46      B    N  
ATOM   4303  CA  HIS B 165     -85.097 -38.237 -30.071  1.00 93.33      B    C  
ATOM   4304  C   HIS B 165     -83.929 -39.131 -29.687  1.00 93.42      B    C  
ATOM   4305  O   HIS B 165     -82.918 -38.645 -29.154  1.00 91.37      B    O  
ATOM   4306  CB  HIS B 165     -86.127 -38.171 -28.948  1.00 92.90      B    C  
ATOM   4307  CG  HIS B 165     -87.126 -37.072 -29.113  1.00 93.07      B    C  
ATOM   4308  CD2 HIS B 165     -87.174 -35.828 -28.586  1.00 79.76      B    C  
ATOM   4309  ND1 HIS B 165     -88.244 -37.175 -29.916  1.00 77.61      B    N  
ATOM   4310  CE1 HIS B 165     -88.929 -36.046 -29.862  1.00 82.30      B    C  
ATOM   4311  NE2 HIS B 165     -88.299 -35.216 -29.062  1.00 85.22      B    N  
ATOM   4312  N   ARG B 166     -84.012 -40.421 -29.957  1.00 93.24      B    N  
ATOM   4313  CA  ARG B 166     -82.882 -41.307 -29.702  1.00 92.80      B    C  
ATOM   4314  C   ARG B 166     -81.723 -40.982 -30.630  1.00 93.10      B    C  
ATOM   4315  O   ARG B 166     -80.559 -41.057 -30.225  1.00 90.64      B    O  
ATOM   4316  CB  ARG B 166     -83.281 -42.772 -29.874  1.00 91.43      B    C  
ATOM   4317  CG  ARG B 166     -84.283 -43.268 -28.852  1.00 85.38      B    C  
ATOM   4318  CD  ARG B 166     -84.497 -44.776 -28.978  1.00 84.66      B    C  
ATOM   4319  NE  ARG B 166     -83.313 -45.536 -28.570  1.00 82.51      B    N  
ATOM   4320  CZ  ARG B 166     -82.468 -46.129 -29.409  1.00 81.99      B    C  
ATOM   4321  NH1 ARG B 166     -82.667 -46.073 -30.722  1.00 70.94      B    N1+
ATOM   4322  NH2 ARG B 166     -81.417 -46.780 -28.949  1.00 77.14      B    N  
ATOM   4323  N   VAL B 167     -82.010 -40.630 -31.883  1.00 94.07      B    N  
ATOM   4324  CA  VAL B 167     -80.953 -40.255 -32.815  1.00 93.74      B    C  
ATOM   4325  C   VAL B 167     -80.233 -39.009 -32.316  1.00 93.87      B    C  
ATOM   4326  O   VAL B 167     -79.002 -38.929 -32.346  1.00 92.39      B    O  
ATOM   4327  CB  VAL B 167     -81.523 -40.041 -34.227  1.00 92.83      B    C  
ATOM   4328  CG1 VAL B 167     -80.453 -39.517 -35.169  1.00 84.59      B    C  
ATOM   4329  CG2 VAL B 167     -82.115 -41.338 -34.760  1.00 84.43      B    C  
ATOM   4330  N   MET B 168     -80.977 -38.032 -31.839  1.00 94.07      B    N  
ATOM   4331  CA  MET B 168     -80.363 -36.820 -31.311  1.00 93.45      B    C  
ATOM   4332  C   MET B 168     -79.520 -37.129 -30.079  1.00 93.65      B    C  
ATOM   4333  O   MET B 168     -78.442 -36.557 -29.901  1.00 92.37      B    O  
ATOM   4334  CB  MET B 168     -81.437 -35.782 -30.988  1.00 92.19      B    C  
ATOM   4335  CG  MET B 168     -82.104 -35.195 -32.224  1.00 87.30      B    C  
ATOM   4336  SD  MET B 168     -83.263 -33.858 -31.868  1.00 82.45      B    S  
ATOM   4337  CE  MET B 168     -84.589 -34.759 -31.073  1.00 69.90      B    C  
ATOM   4338  N   ASN B 169     -79.994 -38.040 -29.250  1.00 94.02      B    N  
ATOM   4339  CA  ASN B 169     -79.190 -38.446 -28.108  1.00 94.14      B    C  
ATOM   4340  C   ASN B 169     -77.931 -39.173 -28.551  1.00 94.07      B    C  
ATOM   4341  O   ASN B 169     -76.886 -39.067 -27.896  1.00 91.27      B    O  
ATOM   4342  CB  ASN B 169     -80.018 -39.323 -27.167  1.00 93.38      B    C  
ATOM   4343  CG  ASN B 169     -80.984 -38.510 -26.325  1.00 93.13      B    C  
ATOM   4344  ND2 ASN B 169     -81.809 -39.202 -25.556  1.00 83.39      B    N  
ATOM   4345  OD1 ASN B 169     -80.981 -37.284 -26.363  1.00 83.28      B    O  
ATOM   4346  N   GLY B 170     -77.977 -39.890 -29.650  1.00 93.69      B    N  
ATOM   4347  CA  GLY B 170     -76.781 -40.501 -30.200  1.00 93.20      B    C  
ATOM   4348  C   GLY B 170     -75.770 -39.478 -30.657  1.00 93.84      B    C  
ATOM   4349  O   GLY B 170     -74.558 -39.661 -30.480  1.00 91.92      B    O  
ATOM   4350  N   VAL B 171     -76.248 -38.384 -31.230  1.00 93.97      B    N  
ATOM   4351  CA  VAL B 171     -75.350 -37.304 -31.617  1.00 93.43      B    C  
ATOM   4352  C   VAL B 171     -74.699 -36.695 -30.384  1.00 93.51      B    C  
ATOM   4353  O   VAL B 171     -73.508 -36.370 -30.392  1.00 92.39      B    O  
ATOM   4354  CB  VAL B 171     -76.102 -36.248 -32.442  1.00 92.35      B    C  
ATOM   4355  CG1 VAL B 171     -75.210 -35.052 -32.734  1.00 84.48      B    C  
ATOM   4356  CG2 VAL B 171     -76.617 -36.852 -33.738  1.00 84.95      B    C  
ATOM   4357  N   MET B 172     -75.447 -36.541 -29.311  1.00 94.07      B    N  
ATOM   4358  CA  MET B 172     -74.879 -36.006 -28.080  1.00 93.84      B    C  
ATOM   4359  C   MET B 172     -73.817 -36.940 -27.518  1.00 94.07      B    C  
ATOM   4360  O   MET B 172     -72.778 -36.487 -27.024  1.00 92.69      B    O  
ATOM   4361  CB  MET B 172     -75.979 -35.767 -27.046  1.00 93.20      B    C  
ATOM   4362  CG  MET B 172     -77.006 -34.718 -27.450  1.00 88.70      B    C  
ATOM   4363  SD  MET B 172     -76.301 -33.131 -27.940  1.00 86.66      B    S  
ATOM   4364  CE  MET B 172     -75.335 -32.704 -26.496  1.00 77.31      B    C  
ATOM   4365  N   TYR B 173     -74.054 -38.237 -27.594  1.00 94.37      B    N  
ATOM   4366  CA  TYR B 173     -73.036 -39.187 -27.162  1.00 94.46      B    C  
ATOM   4367  C   TYR B 173     -71.803 -39.105 -28.047  1.00 94.35      B    C  
ATOM   4368  O   TYR B 173     -70.669 -39.178 -27.562  1.00 93.30      B    O  
ATOM   4369  CB  TYR B 173     -73.608 -40.602 -27.158  1.00 94.25      B    C  
ATOM   4370  CG  TYR B 173     -72.567 -41.683 -26.991  1.00 94.12      B    C  
ATOM   4371  CD1 TYR B 173     -71.880 -41.831 -25.798  1.00 87.55      B    C  
ATOM   4372  CD2 TYR B 173     -72.273 -42.554 -28.029  1.00 88.43      B    C  
ATOM   4373  CE1 TYR B 173     -70.920 -42.816 -25.652  1.00 87.56      B    C  
ATOM   4374  CE2 TYR B 173     -71.318 -43.539 -27.886  1.00 87.85      B    C  
ATOM   4375  CZ  TYR B 173     -70.644 -43.669 -26.698  1.00 91.75      B    C  
ATOM   4376  OH  TYR B 173     -69.694 -44.644 -26.553  1.00 90.78      B    O  
ATOM   4377  N   PHE B 174     -71.995 -38.952 -29.354  1.00 92.89      B    N  
ATOM   4378  CA  PHE B 174     -70.860 -38.799 -30.259  1.00 92.16      B    C  
ATOM   4379  C   PHE B 174     -70.070 -37.544 -29.928  1.00 92.23      B    C  
ATOM   4380  O   PHE B 174     -68.838 -37.549 -29.959  1.00 91.22      B    O  
ATOM   4381  CB  PHE B 174     -71.343 -38.765 -31.706  1.00 91.04      B    C  
ATOM   4382  CG  PHE B 174     -70.237 -38.635 -32.713  1.00 87.95      B    C  
ATOM   4383  CD1 PHE B 174     -69.462 -39.726 -33.060  1.00 80.75      B    C  
ATOM   4384  CD2 PHE B 174     -69.972 -37.413 -33.312  1.00 78.31      B    C  
ATOM   4385  CE1 PHE B 174     -68.446 -39.604 -33.987  1.00 75.65      B    C  
ATOM   4386  CE2 PHE B 174     -68.954 -37.286 -34.236  1.00 75.41      B    C  
ATOM   4387  CZ  PHE B 174     -68.190 -38.380 -34.574  1.00 77.05      B    C  
ATOM   4388  N   ALA B 175     -70.745 -36.453 -29.607  1.00 93.17      B    N  
ATOM   4389  CA  ALA B 175     -70.058 -35.236 -29.198  1.00 92.72      B    C  
ATOM   4390  C   ALA B 175     -69.286 -35.459 -27.910  1.00 92.98      B    C  
ATOM   4391  O   ALA B 175     -68.169 -34.954 -27.753  1.00 91.73      B    O  
ATOM   4392  CB  ALA B 175     -71.061 -34.099 -29.039  1.00 92.04      B    C  
ATOM   4393  N   SER B 176     -69.852 -36.215 -26.987  1.00 93.81      B    N  
ATOM   4394  CA  SER B 176     -69.138 -36.529 -25.757  1.00 93.91      B    C  
ATOM   4395  C   SER B 176     -67.884 -37.338 -26.049  1.00 93.73      B    C  
ATOM   4396  O   SER B 176     -66.837 -37.115 -25.431  1.00 92.01      B    O  
ATOM   4397  CB  SER B 176     -70.048 -37.291 -24.794  1.00 93.45      B    C  
ATOM   4398  OG  SER B 176     -71.131 -36.483 -24.375  1.00 82.08      B    O  
ATOM   4399  N   GLN B 177     -67.971 -38.274 -26.995  1.00 93.71      B    N  
ATOM   4400  CA  GLN B 177     -66.789 -39.031 -27.389  1.00 93.00      B    C  
ATOM   4401  C   GLN B 177     -65.738 -38.120 -28.012  1.00 93.09      B    C  
ATOM   4402  O   GLN B 177     -64.539 -38.295 -27.777  1.00 91.86      B    O  
ATOM   4403  CB  GLN B 177     -67.171 -40.145 -28.368  1.00 92.41      B    C  
ATOM   4404  CG  GLN B 177     -67.894 -41.319 -27.736  1.00 86.96      B    C  
ATOM   4405  CD  GLN B 177     -68.178 -42.424 -28.731  1.00 84.04      B    C  
ATOM   4406  NE2 GLN B 177     -67.808 -43.649 -28.381  1.00 71.95      B    N  
ATOM   4407  OE1 GLN B 177     -68.711 -42.180 -29.811  1.00 74.70      B    O  
ATOM   4408  N   ALA B 178     -66.151 -37.143 -28.802  1.00 92.70      B    N  
ATOM   4409  CA  ALA B 178     -65.208 -36.219 -29.414  1.00 91.93      B    C  
ATOM   4410  C   ALA B 178     -64.501 -35.386 -28.359  1.00 92.13      B    C  
ATOM   4411  O   ALA B 178     -63.283 -35.194 -28.416  1.00 90.94      B    O  
ATOM   4412  CB  ALA B 178     -65.929 -35.320 -30.416  1.00 90.88      B    C  
ATOM   4413  N   VAL B 179     -65.226 -34.879 -27.385  1.00 93.12      B    N  
ATOM   4414  CA  VAL B 179     -64.610 -34.111 -26.307  1.00 93.21      B    C  
ATOM   4415  C   VAL B 179     -63.716 -35.008 -25.462  1.00 93.21      B    C  
ATOM   4416  O   VAL B 179     -62.662 -34.582 -24.978  1.00 91.90      B    O  
ATOM   4417  CB  VAL B 179     -65.688 -33.416 -25.462  1.00 92.88      B    C  
ATOM   4418  CG1 VAL B 179     -65.073 -32.709 -24.269  1.00 84.99      B    C  
ATOM   4419  CG2 VAL B 179     -66.459 -32.418 -26.315  1.00 83.87      B    C  
ATOM   4420  N   MET B 180     -64.114 -36.262 -25.287  1.00 93.64      B    N  
ATOM   4421  CA  MET B 180     -63.272 -37.215 -24.580  1.00 93.51      B    C  
ATOM   4422  C   MET B 180     -61.937 -37.391 -25.293  1.00 93.45      B    C  
ATOM   4423  O   MET B 180     -60.880 -37.415 -24.650  1.00 92.21      B    O  
ATOM   4424  CB  MET B 180     -63.987 -38.560 -24.460  1.00 92.93      B    C  
ATOM   4425  CG  MET B 180     -63.206 -39.630 -23.717  1.00 90.37      B    C  
ATOM   4426  SD  MET B 180     -64.027 -41.236 -23.743  1.00 88.14      B    S  
ATOM   4427  CE  MET B 180     -63.792 -41.704 -25.456  1.00 78.80      B    C  
ATOM   4428  N   MET B 181     -61.961 -37.512 -26.617  1.00 92.41      B    N  
ATOM   4429  CA  MET B 181     -60.727 -37.626 -27.379  1.00 91.30      B    C  
ATOM   4430  C   MET B 181     -59.927 -36.334 -27.321  1.00 91.59      B    C  
ATOM   4431  O   MET B 181     -58.696 -36.368 -27.267  1.00 90.28      B    O  
ATOM   4432  CB  MET B 181     -61.041 -37.996 -28.829  1.00 89.99      B    C  
ATOM   4433  CG  MET B 181     -61.538 -39.422 -29.021  1.00 81.87      B    C  
ATOM   4434  SD  MET B 181     -60.283 -40.671 -28.697  1.00 74.14      B    S  
ATOM   4435  CE  MET B 181     -60.663 -41.147 -27.017  1.00 62.40      B    C  
ATOM   4436  N   SER B 182     -60.611 -35.200 -27.332  1.00 91.93      B    N  
ATOM   4437  CA  SER B 182     -59.922 -33.922 -27.202  1.00 91.71      B    C  
ATOM   4438  C   SER B 182     -59.124 -33.872 -25.909  1.00 92.29      B    C  
ATOM   4439  O   SER B 182     -57.932 -33.547 -25.904  1.00 90.96      B    O  
ATOM   4440  CB  SER B 182     -60.927 -32.775 -27.252  1.00 91.06      B    C  
ATOM   4441  OG  SER B 182     -60.311 -31.538 -26.971  1.00 79.78      B    O  
ATOM   4442  N   ALA B 183     -59.750 -34.200 -24.805  1.00 93.23      B    N  
ATOM   4443  CA  ALA B 183     -59.047 -34.212 -23.530  1.00 93.39      B    C  
ATOM   4444  C   ALA B 183     -57.950 -35.264 -23.522  1.00 93.51      B    C  
ATOM   4445  O   ALA B 183     -56.873 -35.040 -22.963  1.00 91.83      B    O  
ATOM   4446  CB  ALA B 183     -60.035 -34.460 -22.392  1.00 93.00      B    C  
ATOM   4447  N   SER B 184     -58.195 -36.414 -24.149  1.00 93.41      B    N  
ATOM   4448  CA  SER B 184     -57.199 -37.479 -24.160  1.00 93.32      B    C  
ATOM   4449  C   SER B 184     -55.936 -37.051 -24.888  1.00 93.12      B    C  
ATOM   4450  O   SER B 184     -54.825 -37.369 -24.452  1.00 90.72      B    O  
ATOM   4451  CB  SER B 184     -57.781 -38.734 -24.806  1.00 92.50      B    C  
ATOM   4452  OG  SER B 184     -58.856 -39.242 -24.045  1.00 79.14      B    O  
ATOM   4453  N   THR B 185     -56.065 -36.325 -25.991  1.00 92.85      B    N  
ATOM   4454  CA  THR B 185     -54.886 -35.867 -26.716  1.00 92.03      B    C  
ATOM   4455  C   THR B 185     -54.092 -34.868 -25.893  1.00 92.08      B    C  
ATOM   4456  O   THR B 185     -52.858 -34.881 -25.913  1.00 89.44      B    O  
ATOM   4457  CB  THR B 185     -55.280 -35.253 -28.060  1.00 90.64      B    C  
ATOM   4458  CG2 THR B 185     -55.914 -36.296 -28.963  1.00 77.34      B    C  
ATOM   4459  OG1 THR B 185     -56.198 -34.170 -27.849  1.00 77.30      B    O  
ATOM   4460  N   HIS B 186     -54.770 -33.995 -25.168  1.00 93.58      B    N  
ATOM   4461  CA  HIS B 186     -54.071 -33.031 -24.321  1.00 93.28      B    C  
ATOM   4462  C   HIS B 186     -53.382 -33.719 -23.152  1.00 93.30      B    C  
ATOM   4463  O   HIS B 186     -52.242 -33.390 -22.808  1.00 91.53      B    O  
ATOM   4464  CB  HIS B 186     -55.044 -31.972 -23.809  1.00 92.92      B    C  
ATOM   4465  CG  HIS B 186     -55.424 -30.960 -24.839  1.00 92.62      B    C  
ATOM   4466  CD2 HIS B 186     -54.933 -29.727 -25.098  1.00 81.01      B    C  
ATOM   4467  ND1 HIS B 186     -56.430 -31.162 -25.756  1.00 80.79      B    N  
ATOM   4468  CE1 HIS B 186     -56.538 -30.097 -26.529  1.00 82.93      B    C  
ATOM   4469  NE2 HIS B 186     -55.645 -29.215 -26.150  1.00 85.06      B    N  
ATOM   4470  N   VAL B 187     -54.045 -34.678 -22.530  1.00 93.91      B    N  
ATOM   4471  CA  VAL B 187     -53.467 -35.355 -21.377  1.00 93.94      B    C  
ATOM   4472  C   VAL B 187     -52.287 -36.220 -21.803  1.00 93.74      B    C  
ATOM   4473  O   VAL B 187     -51.237 -36.215 -21.155  1.00 92.01      B    O  
ATOM   4474  CB  VAL B 187     -54.539 -36.184 -20.650  1.00 93.64      B    C  
ATOM   4475  CG1 VAL B 187     -53.911 -37.051 -19.570  1.00 84.77      B    C  
ATOM   4476  CG2 VAL B 187     -55.594 -35.273 -20.044  1.00 84.75      B    C  
ATOM   4477  N   THR B 188     -52.446 -36.965 -22.892  1.00 93.23      B    N  
ATOM   4478  CA  THR B 188     -51.371 -37.849 -23.338  1.00 92.75      B    C  
ATOM   4479  C   THR B 188     -50.116 -37.065 -23.695  1.00 92.22      B    C  
ATOM   4480  O   THR B 188     -48.999 -37.510 -23.425  1.00 89.25      B    O  
ATOM   4481  CB  THR B 188     -51.830 -38.679 -24.538  1.00 91.85      B    C  
ATOM   4482  CG2 THR B 188     -50.720 -39.605 -25.007  1.00 75.30      B    C  
ATOM   4483  OG1 THR B 188     -52.967 -39.467 -24.166  1.00 75.71      B    O  
ATOM   4484  N   GLN B 189     -50.272 -35.894 -24.277  1.00 92.22      B    N  
ATOM   4485  CA  GLN B 189     -49.146 -35.057 -24.672  1.00 91.37      B    C  
ATOM   4486  C   GLN B 189     -48.778 -34.026 -23.613  1.00 91.63      B    C  
ATOM   4487  O   GLN B 189     -47.961 -33.142 -23.887  1.00 89.16      B    O  
ATOM   4488  CB  GLN B 189     -49.458 -34.364 -26.001  1.00 89.66      B    C  
ATOM   4489  CG  GLN B 189     -49.706 -35.328 -27.150  1.00 86.02      B    C  
ATOM   4490  CD  GLN B 189     -50.103 -34.620 -28.430  1.00 84.03      B    C  
ATOM   4491  NE2 GLN B 189     -51.262 -34.960 -28.963  1.00 73.28      B    N  
ATOM   4492  OE1 GLN B 189     -49.371 -33.773 -28.933  1.00 75.67      B    O  
ATOM   4493  N   THR B 190     -49.328 -34.130 -22.412  1.00 91.99      B    N  
ATOM   4494  CA  THR B 190     -49.045 -33.229 -21.288  1.00 92.22      B    C  
ATOM   4495  C   THR B 190     -49.164 -31.764 -21.689  1.00 92.24      B    C  
ATOM   4496  O   THR B 190     -48.361 -30.925 -21.277  1.00 88.30      B    O  
ATOM   4497  CB  THR B 190     -47.658 -33.500 -20.684  1.00 91.20      B    C  
ATOM   4498  CG2 THR B 190     -47.557 -34.937 -20.204  1.00 79.37      B    C  
ATOM   4499  OG1 THR B 190     -46.636 -33.254 -21.654  1.00 79.27      B    O  
ATOM   4500  N   THR B 191     -50.172 -31.462 -22.486  1.00 91.71      B    N  
ATOM   4501  CA  THR B 191     -50.418 -30.099 -22.972  1.00 91.85      B    C  
ATOM   4502  C   THR B 191     -49.130 -29.470 -23.484  1.00 91.44      B    C  
ATOM   4503  O   THR B 191     -48.654 -28.451 -22.970  1.00 87.89      B    O  
ATOM   4504  CB  THR B 191     -51.058 -29.222 -21.885  1.00 91.30      B    C  
ATOM   4505  CG2 THR B 191     -52.435 -29.748 -21.519  1.00 79.57      B    C  
ATOM   4506  OG1 THR B 191     -50.233 -29.200 -20.714  1.00 78.74      B    O  
ATOM   4507  N   GLN B 192     -48.548 -30.107 -24.501  1.00 90.93      B    N  
ATOM   4508  CA  GLN B 192     -47.275 -29.655 -25.047  1.00 90.55      B    C  
ATOM   4509  C   GLN B 192     -47.350 -28.214 -25.535  1.00 90.93      B    C  
ATOM   4510  O   GLN B 192     -46.358 -27.483 -25.480  1.00 89.04      B    O  
ATOM   4511  CB  GLN B 192     -46.852 -30.579 -26.191  1.00 89.52      B    C  
ATOM   4512  CG  GLN B 192     -45.483 -30.271 -26.772  1.00 85.84      B    C  
ATOM   4513  CD  GLN B 192     -44.370 -30.483 -25.765  1.00 82.88      B    C  
ATOM   4514  NE2 GLN B 192     -43.589 -29.444 -25.522  1.00 71.45      B    N  
ATOM   4515  OE1 GLN B 192     -44.222 -31.565 -25.210  1.00 75.65      B    O  
ATOM   4516  N   THR B 193     -48.511 -27.786 -26.013  1.00 90.34      B    N  
ATOM   4517  CA  THR B 193     -48.673 -26.408 -26.464  1.00 90.09      B    C  
ATOM   4518  C   THR B 193     -48.443 -25.426 -25.321  1.00 90.43      B    C  
ATOM   4519  O   THR B 193     -47.805 -24.388 -25.501  1.00 87.59      B    O  
ATOM   4520  CB  THR B 193     -50.064 -26.211 -27.064  1.00 88.30      B    C  
ATOM   4521  CG2 THR B 193     -50.258 -24.776 -27.523  1.00 72.52      B    C  
ATOM   4522  OG1 THR B 193     -50.236 -27.097 -28.177  1.00 73.74      B    O  
ATOM   4523  N   VAL B 194     -48.945 -25.746 -24.138  1.00 92.08      B    N  
ATOM   4524  CA  VAL B 194     -48.747 -24.885 -22.978  1.00 92.34      B    C  
ATOM   4525  C   VAL B 194     -47.285 -24.900 -22.553  1.00 92.28      B    C  
ATOM   4526  O   VAL B 194     -46.714 -23.861 -22.203  1.00 90.55      B    O  
ATOM   4527  CB  VAL B 194     -49.669 -25.314 -21.825  1.00 92.22      B    C  
ATOM   4528  CG1 VAL B 194     -49.378 -24.512 -20.568  1.00 84.47      B    C  
ATOM   4529  CG2 VAL B 194     -51.127 -25.156 -22.229  1.00 84.52      B    C  
ATOM   4530  N   ILE B 195     -46.646 -26.066 -22.577  1.00 92.87      B    N  
ATOM   4531  CA  ILE B 195     -45.238 -26.169 -22.208  1.00 92.66      B    C  
ATOM   4532  C   ILE B 195     -44.380 -25.356 -23.170  1.00 92.01      B    C  
ATOM   4533  O   ILE B 195     -43.489 -24.613 -22.750  1.00 90.12      B    O  
ATOM   4534  CB  ILE B 195     -44.803 -27.644 -22.167  1.00 92.38      B    C  
ATOM   4535  CG1 ILE B 195     -45.505 -28.367 -21.011  1.00 88.36      B    C  
ATOM   4536  CG2 ILE B 195     -43.290 -27.753 -22.030  1.00 88.63      B    C  
ATOM   4537  CD1 ILE B 195     -45.308 -29.866 -21.014  1.00 84.19      B    C  
ATOM   4538  N   ASP B 196     -44.651 -25.485 -24.470  1.00 91.59      B    N  
ATOM   4539  CA  ASP B 196     -43.878 -24.743 -25.458  1.00 90.03      B    C  
ATOM   4540  C   ASP B 196     -44.070 -23.240 -25.301  1.00 89.61      B    C  
ATOM   4541  O   ASP B 196     -43.131 -22.469 -25.515  1.00 85.66      B    O  
ATOM   4542  CB  ASP B 196     -44.276 -25.174 -26.874  1.00 88.00      B    C  
ATOM   4543  CG  ASP B 196     -43.853 -26.591 -27.195  1.00 82.20      B    C  
ATOM   4544  OD1 ASP B 196     -43.025 -27.155 -26.454  1.00 74.38      B    O  
ATOM   4545  OD2 ASP B 196     -44.345 -27.139 -28.201  1.00 75.20      B    O1-
ATOM   4546  N   ASP B 197     -45.272 -22.822 -24.939  1.00 90.61      B    N  
ATOM   4547  CA  ASP B 197     -45.527 -21.396 -24.780  1.00 90.15      B    C  
ATOM   4548  C   ASP B 197     -44.804 -20.830 -23.565  1.00 90.24      B    C  
ATOM   4549  O   ASP B 197     -44.328 -19.689 -23.595  1.00 86.91      B    O  
ATOM   4550  CB  ASP B 197     -47.032 -21.143 -24.666  1.00 89.21      B    C  
ATOM   4551  CG  ASP B 197     -47.376 -19.670 -24.707  1.00 86.64      B    C  
ATOM   4552  OD1 ASP B 197     -47.120 -19.024 -25.738  1.00 79.45      B    O  
ATOM   4553  OD2 ASP B 197     -47.912 -19.159 -23.701  1.00 79.64      B    O1-
ATOM   4554  N   ASN B 198     -44.692 -21.608 -22.492  1.00 91.50      B    N  
ATOM   4555  CA  ASN B 198     -43.999 -21.150 -21.295  1.00 91.15      B    C  
ATOM   4556  C   ASN B 198     -42.482 -21.270 -21.415  1.00 90.57      B    C  
ATOM   4557  O   ASN B 198     -41.755 -20.391 -20.943  1.00 85.87      B    O  
ATOM   4558  CB  ASN B 198     -44.487 -21.937 -20.074  1.00 91.21      B    C  
ATOM   4559  CG  ASN B 198     -45.835 -21.462 -19.582  1.00 91.44      B    C  
ATOM   4560  ND2 ASN B 198     -46.883 -22.145 -20.008  1.00 80.30      B    N  
ATOM   4561  OD1 ASN B 198     -45.931 -20.497 -18.828  1.00 80.56      B    O  
ATOM   4562  N   ASP B 199     -41.988 -22.331 -22.029  1.00 90.36      B    N  
ATOM   4563  CA  ASP B 199     -40.553 -22.556 -22.159  1.00 89.43      B    C  
ATOM   4564  C   ASP B 199     -40.315 -23.450 -23.369  1.00 89.00      B    C  
ATOM   4565  O   ASP B 199     -40.516 -24.664 -23.303  1.00 83.58      B    O  
ATOM   4566  CB  ASP B 199     -39.982 -23.183 -20.889  1.00 87.67      B    C  
ATOM   4567  CG  ASP B 199     -38.464 -23.196 -20.881  1.00 86.88      B    C  
ATOM   4568  OD1 ASP B 199     -37.849 -22.919 -21.927  1.00 80.10      B    O  
ATOM   4569  OD2 ASP B 199     -37.888 -23.486 -19.814  1.00 80.79      B    O1-
ATOM   4570  N   SER B 200     -39.891 -22.846 -24.467  1.00 88.15      B    N  
ATOM   4571  CA  SER B 200     -39.657 -23.598 -25.691  1.00 86.71      B    C  
ATOM   4572  C   SER B 200     -38.371 -24.413 -25.651  1.00 86.63      B    C  
ATOM   4573  O   SER B 200     -38.152 -25.242 -26.540  1.00 80.79      B    O  
ATOM   4574  CB  SER B 200     -39.618 -22.649 -26.886  1.00 83.74      B    C  
ATOM   4575  OG  SER B 200     -38.560 -21.722 -26.760  1.00 74.51      B    O  
ATOM   4576  N   ASN B 201     -37.516 -24.202 -24.656  1.00 88.14      B    N  
ATOM   4577  CA  ASN B 201     -36.265 -24.943 -24.555  1.00 87.52      B    C  
ATOM   4578  C   ASN B 201     -36.434 -26.321 -23.928  1.00 87.42      B    C  
ATOM   4579  O   ASN B 201     -35.507 -27.133 -23.994  1.00 82.60      B    O  
ATOM   4580  CB  ASN B 201     -35.249 -24.133 -23.751  1.00 85.56      B    C  
ATOM   4581  CG  ASN B 201     -34.815 -22.870 -24.462  1.00 83.25      B    C  
ATOM   4582  ND2 ASN B 201     -34.538 -21.827 -23.691  1.00 74.82      B    N  
ATOM   4583  OD1 ASN B 201     -34.730 -22.831 -25.686  1.00 74.13      B    O  
ATOM   4584  N   ILE B 202     -37.589 -26.616 -23.332  1.00 88.74      B    N  
ATOM   4585  CA  ILE B 202     -37.808 -27.908 -22.698  1.00 88.81      B    C  
ATOM   4586  C   ILE B 202     -37.941 -28.987 -23.768  1.00 88.15      B    C  
ATOM   4587  O   ILE B 202     -38.726 -28.856 -24.711  1.00 84.71      B    O  
ATOM   4588  CB  ILE B 202     -39.054 -27.872 -21.798  1.00 88.32      B    C  
ATOM   4589  CG1 ILE B 202     -38.839 -26.884 -20.646  1.00 82.46      B    C  
ATOM   4590  CG2 ILE B 202     -39.374 -29.261 -21.267  1.00 81.10      B    C  
ATOM   4591  CD1 ILE B 202     -40.081 -26.598 -19.834  1.00 77.71      B    C  
ATOM   4592  N   SER B 203     -37.179 -30.060 -23.621  1.00 85.61      B    N  
ATOM   4593  CA  SER B 203     -37.198 -31.168 -24.567  1.00 84.14      B    C  
ATOM   4594  C   SER B 203     -37.098 -32.492 -23.816  1.00 84.35      B    C  
ATOM   4595  O   SER B 203     -36.266 -33.343 -24.128  1.00 76.40      B    O  
ATOM   4596  CB  SER B 203     -36.071 -31.031 -25.585  1.00 79.78      B    C  
ATOM   4597  OG  SER B 203     -36.108 -32.073 -26.540  1.00 70.70      B    O  
ATOM   4598  N   SER B 204     -37.977 -32.685 -22.830  1.00 84.84      B    N  
ATOM   4599  CA  SER B 204     -38.009 -33.901 -22.025  1.00 85.45      B    C  
ATOM   4600  C   SER B 204     -39.118 -34.822 -22.522  1.00 86.53      B    C  
ATOM   4601  O   SER B 204     -40.065 -35.142 -21.800  1.00 81.80      B    O  
ATOM   4602  CB  SER B 204     -38.196 -33.550 -20.552  1.00 82.05      B    C  
ATOM   4603  OG  SER B 204     -39.384 -32.827 -20.345  1.00 74.77      B    O  
ATOM   4604  N   LEU B 205     -39.011 -35.255 -23.783  1.00 86.27      B    N  
ATOM   4605  CA  LEU B 205     -40.082 -36.019 -24.413  1.00 85.91      B    C  
ATOM   4606  C   LEU B 205     -40.334 -37.339 -23.697  1.00 87.28      B    C  
ATOM   4607  O   LEU B 205     -41.487 -37.741 -23.525  1.00 84.96      B    O  
ATOM   4608  CB  LEU B 205     -39.740 -36.266 -25.881  1.00 83.60      B    C  
ATOM   4609  CG  LEU B 205     -40.786 -37.010 -26.713  1.00 75.89      B    C  
ATOM   4610  CD1 LEU B 205     -42.072 -36.212 -26.792  1.00 69.05      B    C  
ATOM   4611  CD2 LEU B 205     -40.250 -37.293 -28.105  1.00 68.08      B    C  
ATOM   4612  N   ALA B 206     -39.277 -38.029 -23.280  1.00 86.05      B    N  
ATOM   4613  CA  ALA B 206     -39.452 -39.318 -22.628  1.00 85.83      B    C  
ATOM   4614  C   ALA B 206     -40.200 -39.172 -21.311  1.00 87.09      B    C  
ATOM   4615  O   ALA B 206     -41.131 -39.933 -21.022  1.00 84.31      B    O  
ATOM   4616  CB  ALA B 206     -38.092 -39.977 -22.406  1.00 83.75      B    C  
ATOM   4617  N   SER B 207     -39.808 -38.197 -20.508  1.00 88.43      B    N  
ATOM   4618  CA  SER B 207     -40.477 -37.973 -19.233  1.00 88.63      B    C  
ATOM   4619  C   SER B 207     -41.915 -37.522 -19.437  1.00 90.12      B    C  
ATOM   4620  O   SER B 207     -42.827 -37.984 -18.742  1.00 87.72      B    O  
ATOM   4621  CB  SER B 207     -39.705 -36.944 -18.416  1.00 86.82      B    C  
ATOM   4622  OG  SER B 207     -40.342 -36.681 -17.191  1.00 75.74      B    O  
ATOM   4623  N   GLN B 208     -42.130 -36.621 -20.394  1.00 90.77      B    N  
ATOM   4624  CA  GLN B 208     -43.479 -36.159 -20.684  1.00 91.10      B    C  
ATOM   4625  C   GLN B 208     -44.362 -37.297 -21.176  1.00 91.90      B    C  
ATOM   4626  O   GLN B 208     -45.528 -37.408 -20.786  1.00 90.57      B    O  
ATOM   4627  CB  GLN B 208     -43.438 -35.041 -21.723  1.00 90.56      B    C  
ATOM   4628  CG  GLN B 208     -42.877 -33.731 -21.211  1.00 87.74      B    C  
ATOM   4629  CD  GLN B 208     -42.800 -32.680 -22.296  1.00 87.49      B    C  
ATOM   4630  NE2 GLN B 208     -43.941 -32.369 -22.897  1.00 77.65      B    N  
ATOM   4631  OE1 GLN B 208     -41.734 -32.165 -22.601  1.00 79.75      B    O  
ATOM   4632  N   LEU B 209     -43.840 -38.163 -22.052  1.00 91.16      B    N  
ATOM   4633  CA  LEU B 209     -44.630 -39.268 -22.579  1.00 90.86      B    C  
ATOM   4634  C   LEU B 209     -44.977 -40.265 -21.481  1.00 91.52      B    C  
ATOM   4635  O   LEU B 209     -46.099 -40.776 -21.430  1.00 90.44      B    O  
ATOM   4636  CB  LEU B 209     -43.864 -39.953 -23.710  1.00 89.92      B    C  
ATOM   4637  CG  LEU B 209     -44.631 -41.005 -24.511  1.00 82.01      B    C  
ATOM   4638  CD1 LEU B 209     -45.805 -40.377 -25.238  1.00 74.47      B    C  
ATOM   4639  CD2 LEU B 209     -43.702 -41.695 -25.494  1.00 74.30      B    C  
ATOM   4640  N   ALA B 210     -44.030 -40.539 -20.591  1.00 91.24      B    N  
ATOM   4641  CA  ALA B 210     -44.291 -41.477 -19.507  1.00 90.89      B    C  
ATOM   4642  C   ALA B 210     -45.383 -40.958 -18.583  1.00 91.63      B    C  
ATOM   4643  O   ALA B 210     -46.352 -41.665 -18.280  1.00 89.97      B    O  
ATOM   4644  CB  ALA B 210     -43.006 -41.742 -18.730  1.00 89.09      B    C  
ATOM   4645  N   THR B 211     -45.235 -39.711 -18.131  1.00 92.48      B    N  
ATOM   4646  CA  THR B 211     -46.243 -39.145 -17.245  1.00 92.46      B    C  
ATOM   4647  C   THR B 211     -47.551 -38.885 -17.974  1.00 92.83      B    C  
ATOM   4648  O   THR B 211     -48.631 -39.009 -17.383  1.00 90.45      B    O  
ATOM   4649  CB  THR B 211     -45.731 -37.849 -16.612  1.00 91.19      B    C  
ATOM   4650  CG2 THR B 211     -44.550 -38.132 -15.701  1.00 78.27      B    C  
ATOM   4651  OG1 THR B 211     -45.330 -36.934 -17.639  1.00 77.34      B    O  
ATOM   4652  N   GLY B 212     -47.495 -38.535 -19.261  1.00 92.18      B    N  
ATOM   4653  CA  GLY B 212     -48.708 -38.303 -20.023  1.00 92.07      B    C  
ATOM   4654  C   GLY B 212     -49.510 -39.569 -20.240  1.00 93.06      B    C  
ATOM   4655  O   GLY B 212     -50.740 -39.568 -20.109  1.00 91.34      B    O  
ATOM   4656  N   LEU B 213     -48.832 -40.672 -20.581  1.00 92.62      B    N  
ATOM   4657  CA  LEU B 213     -49.527 -41.941 -20.764  1.00 92.31      B    C  
ATOM   4658  C   LEU B 213     -50.137 -42.428 -19.458  1.00 92.58      B    C  
ATOM   4659  O   LEU B 213     -51.256 -42.952 -19.444  1.00 91.48      B    O  
ATOM   4660  CB  LEU B 213     -48.566 -42.985 -21.329  1.00 91.90      B    C  
ATOM   4661  CG  LEU B 213     -48.142 -42.801 -22.788  1.00 86.00      B    C  
ATOM   4662  CD1 LEU B 213     -47.025 -43.767 -23.144  1.00 77.52      B    C  
ATOM   4663  CD2 LEU B 213     -49.325 -42.988 -23.721  1.00 77.72      B    C  
ATOM   4664  N   TYR B 214     -49.422 -42.261 -18.357  1.00 92.84      B    N  
ATOM   4665  CA  TYR B 214     -49.966 -42.682 -17.075  1.00 92.76      B    C  
ATOM   4666  C   TYR B 214     -51.143 -41.805 -16.666  1.00 92.99      B    C  
ATOM   4667  O   TYR B 214     -52.147 -42.303 -16.143  1.00 91.98      B    O  
ATOM   4668  CB  TYR B 214     -48.879 -42.661 -16.005  1.00 91.79      B    C  
ATOM   4669  CG  TYR B 214     -49.299 -43.325 -14.716  1.00 90.38      B    C  
ATOM   4670  CD1 TYR B 214     -49.427 -44.705 -14.639  1.00 84.10      B    C  
ATOM   4671  CD2 TYR B 214     -49.568 -42.579 -13.580  1.00 83.50      B    C  
ATOM   4672  CE1 TYR B 214     -49.816 -45.318 -13.465  1.00 81.63      B    C  
ATOM   4673  CE2 TYR B 214     -49.957 -43.186 -12.404  1.00 82.18      B    C  
ATOM   4674  CZ  TYR B 214     -50.078 -44.555 -12.352  1.00 85.11      B    C  
ATOM   4675  OH  TYR B 214     -50.467 -45.161 -11.190  1.00 82.24      B    O  
ATOM   4676  N   SER B 215     -51.041 -40.506 -16.899  1.00 93.89      B    N  
ATOM   4677  CA  SER B 215     -52.161 -39.615 -16.614  1.00 93.89      B    C  
ATOM   4678  C   SER B 215     -53.358 -39.948 -17.491  1.00 93.97      B    C  
ATOM   4679  O   SER B 215     -54.506 -39.878 -17.036  1.00 91.94      B    O  
ATOM   4680  CB  SER B 215     -51.743 -38.162 -16.818  1.00 93.13      B    C  
ATOM   4681  OG  SER B 215     -50.687 -37.812 -15.947  1.00 81.93      B    O  
ATOM   4682  N   GLN B 216     -53.117 -40.320 -18.750  1.00 94.26      B    N  
ATOM   4683  CA  GLN B 216     -54.195 -40.745 -19.635  1.00 93.90      B    C  
ATOM   4684  C   GLN B 216     -54.858 -42.010 -19.116  1.00 93.97      B    C  
ATOM   4685  O   GLN B 216     -56.081 -42.166 -19.214  1.00 92.59      B    O  
ATOM   4686  CB  GLN B 216     -53.654 -40.949 -21.046  1.00 93.46      B    C  
ATOM   4687  CG  GLN B 216     -54.638 -41.549 -22.046  1.00 90.21      B    C  
ATOM   4688  CD  GLN B 216     -55.826 -40.648 -22.324  1.00 87.52      B    C  
ATOM   4689  NE2 GLN B 216     -56.820 -41.190 -23.012  1.00 76.43      B    N  
ATOM   4690  OE1 GLN B 216     -55.856 -39.489 -21.924  1.00 80.65      B    O  
ATOM   4691  N   CYS B 217     -54.075 -42.920 -18.568  1.00 93.08      B    N  
ATOM   4692  CA  CYS B 217     -54.648 -44.123 -17.974  1.00 92.47      B    C  
ATOM   4693  C   CYS B 217     -55.531 -43.774 -16.786  1.00 92.71      B    C  
ATOM   4694  O   CYS B 217     -56.629 -44.321 -16.633  1.00 90.10      B    O  
ATOM   4695  CB  CYS B 217     -53.534 -45.079 -17.559  1.00 90.81      B    C  
ATOM   4696  SG  CYS B 217     -54.099 -46.690 -16.984  1.00 83.90      B    S  
ATOM   4697  N   LEU B 218     -55.064 -42.852 -15.936  1.00 93.61      B    N  
ATOM   4698  CA  LEU B 218     -55.873 -42.423 -14.804  1.00 93.25      B    C  
ATOM   4699  C   LEU B 218     -57.137 -41.712 -15.267  1.00 93.10      B    C  
ATOM   4700  O   LEU B 218     -58.210 -41.895 -14.684  1.00 91.28      B    O  
ATOM   4701  CB  LEU B 218     -55.050 -41.513 -13.891  1.00 92.70      B    C  
ATOM   4702  CG  LEU B 218     -53.864 -42.167 -13.181  1.00 91.23      B    C  
ATOM   4703  CD1 LEU B 218     -53.018 -41.118 -12.484  1.00 84.50      B    C  
ATOM   4704  CD2 LEU B 218     -54.346 -43.211 -12.187  1.00 84.33      B    C  
ATOM   4705  N   PHE B 219     -57.035 -40.915 -16.319  1.00 93.94      B    N  
ATOM   4706  CA  PHE B 219     -58.208 -40.275 -16.898  1.00 93.93      B    C  
ATOM   4707  C   PHE B 219     -59.175 -41.311 -17.447  1.00 93.84      B    C  
ATOM   4708  O   PHE B 219     -60.397 -41.177 -17.307  1.00 92.42      B    O  
ATOM   4709  CB  PHE B 219     -57.772 -39.299 -17.993  1.00 94.02      B    C  
ATOM   4710  CG  PHE B 219     -58.905 -38.697 -18.771  1.00 94.45      B    C  
ATOM   4711  CD1 PHE B 219     -59.782 -37.812 -18.174  1.00 88.11      B    C  
ATOM   4712  CD2 PHE B 219     -59.076 -38.997 -20.110  1.00 88.68      B    C  
ATOM   4713  CE1 PHE B 219     -60.816 -37.252 -18.893  1.00 88.77      B    C  
ATOM   4714  CE2 PHE B 219     -60.107 -38.440 -20.836  1.00 88.84      B    C  
ATOM   4715  CZ  PHE B 219     -60.981 -37.563 -20.228  1.00 92.65      B    C  
ATOM   4716  N   SER B 220     -58.659 -42.369 -18.065  1.00 93.54      B    N  
ATOM   4717  CA  SER B 220     -59.508 -43.412 -18.617  1.00 93.10      B    C  
ATOM   4718  C   SER B 220     -60.252 -44.171 -17.529  1.00 92.86      B    C  
ATOM   4719  O   SER B 220     -61.397 -44.588 -17.737  1.00 90.28      B    O  
ATOM   4720  CB  SER B 220     -58.669 -44.375 -19.456  1.00 92.22      B    C  
ATOM   4721  OG  SER B 220     -59.461 -45.385 -20.033  1.00 81.18      B    O  
ATOM   4722  N   GLN B 221     -59.618 -44.353 -16.375  1.00 92.54      B    N  
ATOM   4723  CA  GLN B 221     -60.243 -45.114 -15.300  1.00 91.61      B    C  
ATOM   4724  C   GLN B 221     -61.493 -44.436 -14.754  1.00 92.18      B    C  
ATOM   4725  O   GLN B 221     -62.352 -45.113 -14.183  1.00 89.98      B    O  
ATOM   4726  CB  GLN B 221     -59.248 -45.343 -14.163  1.00 89.42      B    C  
ATOM   4727  CG  GLN B 221     -58.192 -46.388 -14.466  1.00 82.79      B    C  
ATOM   4728  CD  GLN B 221     -57.310 -46.677 -13.270  1.00 82.60      B    C  
ATOM   4729  NE2 GLN B 221     -56.700 -47.854 -13.259  1.00 73.15      B    N  
ATOM   4730  OE1 GLN B 221     -57.184 -45.859 -12.363  1.00 75.08      B    O  
ATOM   4731  N   ALA B 222     -61.607 -43.132 -14.917  1.00 92.83      B    N  
ATOM   4732  CA  ALA B 222     -62.775 -42.430 -14.409  1.00 92.90      B    C  
ATOM   4733  C   ALA B 222     -64.036 -42.749 -15.201  1.00 93.31      B    C  
ATOM   4734  O   ALA B 222     -65.141 -42.456 -14.729  1.00 90.79      B    O  
ATOM   4735  CB  ALA B 222     -62.529 -40.923 -14.419  1.00 92.24      B    C  
ATOM   4736  N   HIS B 223     -63.912 -43.353 -16.389  1.00 93.25      B    N  
ATOM   4737  CA  HIS B 223     -65.049 -43.637 -17.256  1.00 93.56      B    C  
ATOM   4738  C   HIS B 223     -65.530 -45.063 -17.047  1.00 92.97      B    C  
ATOM   4739  O   HIS B 223     -64.740 -46.002 -16.952  1.00 90.15      B    O  
ATOM   4740  CB  HIS B 223     -64.677 -43.436 -18.723  1.00 93.52      B    C  
ATOM   4741  CG  HIS B 223     -64.244 -42.048 -19.054  1.00 94.46      B    C  
ATOM   4742  CD2 HIS B 223     -64.871 -41.059 -19.732  1.00 81.78      B    C  
ATOM   4743  ND1 HIS B 223     -63.021 -41.534 -18.703  1.00 81.17      B    N  
ATOM   4744  CE1 HIS B 223     -62.917 -40.300 -19.143  1.00 85.60      B    C  
ATOM   4745  NE2 HIS B 223     -64.023 -39.990 -19.770  1.00 88.19      B    N  
ATOM   4746  N   SER B 224     -66.837 -45.235 -16.999  1.00 92.67      B    N  
ATOM   4747  CA  SER B 224     -67.426 -46.567 -16.976  1.00 92.30      B    C  
ATOM   4748  C   SER B 224     -67.417 -47.139 -18.386  1.00 92.36      B    C  
ATOM   4749  O   SER B 224     -67.987 -46.542 -19.304  1.00 89.57      B    O  
ATOM   4750  CB  SER B 224     -68.849 -46.518 -16.440  1.00 90.88      B    C  
ATOM   4751  OG  SER B 224     -69.479 -47.771 -16.559  1.00 79.44      B    O  
ATOM   4752  N   PRO B 225     -66.800 -48.300 -18.601  1.00 92.08      B    N  
ATOM   4753  CA  PRO B 225     -66.778 -48.879 -19.946  1.00 91.34      B    C  
ATOM   4754  C   PRO B 225     -68.120 -49.432 -20.387  1.00 91.46      B    C  
ATOM   4755  O   PRO B 225     -68.302 -49.705 -21.576  1.00 87.40      B    O  
ATOM   4756  CB  PRO B 225     -65.732 -49.987 -19.831  1.00 89.56      B    C  
ATOM   4757  CG  PRO B 225     -65.789 -50.393 -18.398  1.00 87.40      B    C  
ATOM   4758  CD  PRO B 225     -66.089 -49.134 -17.628  1.00 90.47      B    C  
ATOM   4759  N   HIS B 226     -69.056 -49.613 -19.479  1.00 91.93      B    N  
ATOM   4760  CA  HIS B 226     -70.314 -50.261 -19.786  1.00 91.23      B    C  
ATOM   4761  C   HIS B 226     -71.402 -49.292 -20.232  1.00 91.30      B    C  
ATOM   4762  O   HIS B 226     -72.410 -49.730 -20.795  1.00 87.32      B    O  
ATOM   4763  CB  HIS B 226     -70.786 -51.047 -18.572  1.00 90.10      B    C  
ATOM   4764  CG  HIS B 226     -69.751 -51.977 -18.020  1.00 89.05      B    C  
ATOM   4765  CD2 HIS B 226     -68.971 -51.893 -16.919  1.00 77.34      B    C  
ATOM   4766  ND1 HIS B 226     -69.397 -53.161 -18.634  1.00 77.66      B    N  
ATOM   4767  CE1 HIS B 226     -68.461 -53.759 -17.924  1.00 78.61      B    C  
ATOM   4768  NE2 HIS B 226     -68.180 -53.009 -16.884  1.00 81.10      B    N  
ATOM   4769  N   ALA B 227     -71.207 -47.994 -20.019  1.00 90.93      B    N  
ATOM   4770  CA  ALA B 227     -72.194 -46.997 -20.399  1.00 90.44      B    C  
ATOM   4771  C   ALA B 227     -71.787 -46.276 -21.672  1.00 90.53      B    C  
ATOM   4772  O   ALA B 227     -72.462 -46.380 -22.701  1.00 84.48      B    O  
ATOM   4773  CB  ALA B 227     -72.407 -45.997 -19.263  1.00 88.82      B    C  
ATOM   4774  N   GLY B 228     -70.681 -45.536 -21.615  1.00 89.28      B    N  
ATOM   4775  CA  GLY B 228     -70.202 -44.779 -22.758  1.00 88.55      B    C  
ATOM   4776  C   GLY B 228     -68.873 -45.236 -23.306  1.00 89.31      B    C  
ATOM   4777  O   GLY B 228     -68.481 -44.815 -24.400  1.00 82.57      B    O  
ATOM   4778  N   GLY B 229     -68.141 -46.052 -22.574  1.00 88.92      B    N  
ATOM   4779  CA  GLY B 229     -66.835 -46.505 -22.998  1.00 89.63      B    C  
ATOM   4780  C   GLY B 229     -65.720 -45.780 -22.285  1.00 91.10      B    C  
ATOM   4781  O   GLY B 229     -65.924 -44.760 -21.622  1.00 87.83      B    O  
ATOM   4782  N   LYS B 230     -64.515 -46.311 -22.447  1.00 91.07      B    N  
ATOM   4783  CA  LYS B 230     -63.320 -45.755 -21.833  1.00 91.24      B    C  
ATOM   4784  C   LYS B 230     -62.379 -45.244 -22.920  1.00 91.71      B    C  
ATOM   4785  O   LYS B 230     -62.294 -45.845 -23.992  1.00 88.61      B    O  
ATOM   4786  CB  LYS B 230     -62.609 -46.800 -20.978  1.00 88.76      B    C  
ATOM   4787  CG  LYS B 230     -63.451 -47.355 -19.842  1.00 84.15      B    C  
ATOM   4788  CD  LYS B 230     -62.733 -48.499 -19.140  1.00 83.51      B    C  
ATOM   4789  CE  LYS B 230     -61.500 -48.017 -18.397  1.00 78.06      B    C  
ATOM   4790  NZ  LYS B 230     -60.854 -49.108 -17.619  1.00 72.92      B    N1+
ATOM   4791  N   PRO B 231     -61.636 -44.143 -22.664  1.00 92.29      B    N  
ATOM   4792  CA  PRO B 231     -60.724 -43.614 -23.691  1.00 92.22      B    C  
ATOM   4793  C   PRO B 231     -59.697 -44.625 -24.172  1.00 92.40      B    C  
ATOM   4794  O   PRO B 231     -59.460 -44.743 -25.381  1.00 89.14      B    O  
ATOM   4795  CB  PRO B 231     -60.061 -42.426 -22.990  1.00 90.86      B    C  
ATOM   4796  CG  PRO B 231     -61.036 -42.006 -21.951  1.00 87.76      B    C  
ATOM   4797  CD  PRO B 231     -61.729 -43.270 -21.499  1.00 90.81      B    C  
ATOM   4798  N   LEU B 232     -59.058 -45.340 -23.253  1.00 91.46      B    N  
ATOM   4799  CA  LEU B 232     -58.015 -46.291 -23.609  1.00 91.01      B    C  
ATOM   4800  C   LEU B 232     -58.545 -47.696 -23.881  1.00 90.49      B    C  
ATOM   4801  O   LEU B 232     -57.750 -48.629 -24.028  1.00 85.62      B    O  
ATOM   4802  CB  LEU B 232     -56.950 -46.336 -22.510  1.00 90.22      B    C  
ATOM   4803  CG  LEU B 232     -56.086 -45.087 -22.366  1.00 88.57      B    C  
ATOM   4804  CD1 LEU B 232     -55.112 -45.248 -21.211  1.00 81.64      B    C  
ATOM   4805  CD2 LEU B 232     -55.340 -44.784 -23.655  1.00 81.46      B    C  
ATOM   4806  N   ALA B 233     -59.878 -47.872 -23.963  1.00 89.70      B    N  
ATOM   4807  CA  ALA B 233     -60.489 -49.155 -24.300  1.00 89.00      B    C  
ATOM   4808  C   ALA B 233     -61.478 -48.945 -25.436  1.00 89.66      B    C  
ATOM   4809  O   ALA B 233     -62.695 -48.929 -25.217  1.00 85.71      B    O  
ATOM   4810  CB  ALA B 233     -61.167 -49.768 -23.081  1.00 86.75      B    C  
ATOM   4811  N   PRO B 234     -60.995 -48.771 -26.665  1.00 89.12      B    N  
ATOM   4812  CA  PRO B 234     -61.912 -48.528 -27.787  1.00 88.78      B    C  
ATOM   4813  C   PRO B 234     -62.920 -49.640 -27.998  1.00 89.07      B    C  
ATOM   4814  O   PRO B 234     -63.989 -49.397 -28.568  1.00 84.55      B    O  
ATOM   4815  CB  PRO B 234     -60.968 -48.391 -28.987  1.00 86.76      B    C  
ATOM   4816  CG  PRO B 234     -59.654 -48.012 -28.401  1.00 83.87      B    C  
ATOM   4817  CD  PRO B 234     -59.588 -48.710 -27.081  1.00 87.10      B    C  
ATOM   4818  N   ASN B 235     -62.618 -50.862 -27.569  1.00 90.21      B    N  
ATOM   4819  CA  ASN B 235     -63.566 -51.959 -27.686  1.00 89.55      B    C  
ATOM   4820  C   ASN B 235     -64.804 -51.736 -26.833  1.00 90.00      B    C  
ATOM   4821  O   ASN B 235     -65.848 -52.338 -27.103  1.00 85.46      B    O  
ATOM   4822  CB  ASN B 235     -62.902 -53.276 -27.299  1.00 87.45      B    C  
ATOM   4823  CG  ASN B 235     -62.406 -53.280 -25.867  1.00 81.86      B    C  
ATOM   4824  ND2 ASN B 235     -62.634 -54.377 -25.165  1.00 72.37      B    N  
ATOM   4825  OD1 ASN B 235     -61.825 -52.311 -25.390  1.00 70.12      B    O  
ATOM   4826  N   THR B 236     -64.703 -50.892 -25.819  1.00 90.59      B    N  
ATOM   4827  CA  THR B 236     -65.847 -50.578 -24.984  1.00 90.31      B    C  
ATOM   4828  C   THR B 236     -66.704 -49.453 -25.544  1.00 90.84      B    C  
ATOM   4829  O   THR B 236     -67.793 -49.203 -25.012  1.00 86.73      B    O  
ATOM   4830  CB  THR B 236     -65.398 -50.195 -23.572  1.00 88.65      B    C  
ATOM   4831  CG2 THR B 236     -64.569 -51.311 -22.956  1.00 77.62      B    C  
ATOM   4832  OG1 THR B 236     -64.614 -48.995 -23.620  1.00 76.99      B    O  
ATOM   4833  N   TRP B 237     -66.219 -48.771 -26.586  1.00 91.01      B    N  
ATOM   4834  CA  TRP B 237     -66.989 -47.678 -27.165  1.00 90.91      B    C  
ATOM   4835  C   TRP B 237     -68.268 -48.215 -27.779  1.00 90.86      B    C  
ATOM   4836  O   TRP B 237     -68.296 -49.283 -28.394  1.00 86.74      B    O  
ATOM   4837  CB  TRP B 237     -66.173 -46.931 -28.215  1.00 89.68      B    C  
ATOM   4838  CG  TRP B 237     -64.955 -46.254 -27.678  1.00 88.92      B    C  
ATOM   4839  CD1 TRP B 237     -64.527 -46.209 -26.395  1.00 81.05      B    C  
ATOM   4840  CD2 TRP B 237     -63.980 -45.518 -28.430  1.00 85.95      B    C  
ATOM   4841  CE2 TRP B 237     -63.000 -45.064 -27.533  1.00 85.98      B    C  
ATOM   4842  CE3 TRP B 237     -63.855 -45.200 -29.791  1.00 83.17      B    C  
ATOM   4843  NE1 TRP B 237     -63.358 -45.503 -26.300  1.00 82.36      B    N  
ATOM   4844  CZ2 TRP B 237     -61.906 -44.309 -27.945  1.00 84.39      B    C  
ATOM   4845  CZ3 TRP B 237     -62.767 -44.445 -30.202  1.00 78.85      B    C  
ATOM   4846  CH2 TRP B 237     -61.811 -44.008 -29.284  1.00 80.18      B    C  
ATOM   4847  N   LYS B 238     -69.378 -47.495 -27.633  1.00 91.66      B    N  
ATOM   4848  CA  LYS B 238     -70.691 -47.908 -28.080  1.00 91.47      B    C  
ATOM   4849  C   LYS B 238     -71.038 -47.231 -29.395  1.00 91.72      B    C  
ATOM   4850  O   LYS B 238     -70.506 -46.182 -29.746  1.00 87.47      B    O  
ATOM   4851  CB  LYS B 238     -71.746 -47.583 -27.025  1.00 89.54      B    C  
ATOM   4852  CG  LYS B 238     -71.404 -48.056 -25.623  1.00 87.72      B    C  
ATOM   4853  CD  LYS B 238     -71.275 -49.564 -25.536  1.00 83.35      B    C  
ATOM   4854  CE  LYS B 238     -70.969 -50.006 -24.119  1.00 79.32      B    C  
ATOM   4855  NZ  LYS B 238     -70.794 -51.479 -24.005  1.00 71.57      B    N1+
ATOM   4856  N   ASN B 239     -71.953 -47.858 -30.115  1.00 91.53      B    N  
ATOM   4857  CA  ASN B 239     -72.520 -47.245 -31.306  1.00 91.54      B    C  
ATOM   4858  C   ASN B 239     -73.384 -46.063 -30.887  1.00 91.65      B    C  
ATOM   4859  O   ASN B 239     -74.322 -46.242 -30.108  1.00 88.26      B    O  
ATOM   4860  CB  ASN B 239     -73.340 -48.273 -32.085  1.00 89.60      B    C  
ATOM   4861  CG  ASN B 239     -73.914 -47.737 -33.380  1.00 85.96      B    C  
ATOM   4862  ND2 ASN B 239     -74.520 -48.626 -34.155  1.00 76.37      B    N  
ATOM   4863  OD1 ASN B 239     -73.817 -46.556 -33.691  1.00 75.62      B    O  
ATOM   4864  N   PRO B 240     -73.084 -44.854 -31.366  1.00 91.92      B    N  
ATOM   4865  CA  PRO B 240     -73.883 -43.700 -30.942  1.00 91.45      B    C  
ATOM   4866  C   PRO B 240     -75.363 -43.860 -31.225  1.00 91.77      B    C  
ATOM   4867  O   PRO B 240     -76.199 -43.357 -30.463  1.00 87.96      B    O  
ATOM   4868  CB  PRO B 240     -73.279 -42.542 -31.740  1.00 89.58      B    C  
ATOM   4869  CG  PRO B 240     -71.896 -42.984 -32.071  1.00 86.61      B    C  
ATOM   4870  CD  PRO B 240     -71.973 -44.471 -32.246  1.00 89.71      B    C  
ATOM   4871  N   PHE B 241     -75.725 -44.558 -32.305  1.00 91.15      B    N  
ATOM   4872  CA  PHE B 241     -77.118 -44.756 -32.668  1.00 90.38      B    C  
ATOM   4873  C   PHE B 241     -77.638 -46.121 -32.242  1.00 89.65      B    C  
ATOM   4874  O   PHE B 241     -78.752 -46.504 -32.622  1.00 83.15      B    O  
ATOM   4875  CB  PHE B 241     -77.289 -44.560 -34.169  1.00 89.20      B    C  
ATOM   4876  CG  PHE B 241     -76.756 -43.250 -34.664  1.00 88.80      B    C  
ATOM   4877  CD1 PHE B 241     -77.407 -42.066 -34.367  1.00 81.32      B    C  
ATOM   4878  CD2 PHE B 241     -75.589 -43.191 -35.408  1.00 80.36      B    C  
ATOM   4879  CE1 PHE B 241     -76.909 -40.857 -34.811  1.00 78.16      B    C  
ATOM   4880  CE2 PHE B 241     -75.090 -41.984 -35.849  1.00 77.70      B    C  
ATOM   4881  CZ  PHE B 241     -75.752 -40.815 -35.552  1.00 82.28      B    C  
ATOM   4882  N   GLY B 242     -76.869 -46.852 -31.473  1.00 88.49      B    N  
ATOM   4883  CA  GLY B 242     -77.315 -48.103 -30.895  1.00 88.30      B    C  
ATOM   4884  C   GLY B 242     -77.984 -47.887 -29.557  1.00 89.99      B    C  
ATOM   4885  O   GLY B 242     -78.627 -46.863 -29.308  1.00 85.80      B    O  
ATOM   4886  N   ALA B 243     -77.859 -48.878 -28.707  1.00 90.27      B    N  
ATOM   4887  CA  ALA B 243     -78.478 -48.806 -27.395  1.00 90.74      B    C  
ATOM   4888  C   ALA B 243     -77.681 -49.639 -26.410  1.00 91.43      B    C  
ATOM   4889  O   ALA B 243     -76.966 -50.571 -26.782  1.00 87.33      B    O  
ATOM   4890  CB  ALA B 243     -79.923 -49.298 -27.448  1.00 88.09      B    C  
ATOM   4891  N   LEU B 244     -77.814 -49.273 -25.153  1.00 91.96      B    N  
ATOM   4892  CA  LEU B 244     -77.303 -50.131 -24.101  1.00 92.01      B    C  
ATOM   4893  C   LEU B 244     -78.124 -51.414 -24.044  1.00 91.94      B    C  
ATOM   4894  O   LEU B 244     -79.320 -51.421 -24.345  1.00 88.55      B    O  
ATOM   4895  CB  LEU B 244     -77.340 -49.407 -22.758  1.00 91.80      B    C  
ATOM   4896  CG  LEU B 244     -76.513 -48.125 -22.667  1.00 90.94      B    C  
ATOM   4897  CD1 LEU B 244     -76.709 -47.461 -21.315  1.00 83.23      B    C  
ATOM   4898  CD2 LEU B 244     -75.045 -48.401 -22.913  1.00 83.45      B    C  
ATOM   4899  N   ASP B 245     -77.479 -52.512 -23.669  1.00 90.86      B    N  
ATOM   4900  CA  ASP B 245     -78.122 -53.820 -23.678  1.00 90.74      B    C  
ATOM   4901  C   ASP B 245     -79.420 -53.771 -22.887  1.00 91.09      B    C  
ATOM   4902  O   ASP B 245     -79.414 -53.580 -21.673  1.00 87.13      B    O  
ATOM   4903  CB  ASP B 245     -77.178 -54.878 -23.106  1.00 88.97      B    C  
ATOM   4904  CG  ASP B 245     -77.680 -56.293 -23.303  1.00 85.49      B    C  
ATOM   4905  OD1 ASP B 245     -78.838 -56.475 -23.711  1.00 76.30      B    O  
ATOM   4906  OD2 ASP B 245     -76.899 -57.232 -23.046  1.00 75.99      B    O1-
ATOM   4907  N   VAL B 246     -80.547 -53.955 -23.601  1.00 91.37      B    N  
ATOM   4908  CA  VAL B 246     -81.854 -53.846 -22.972  1.00 91.00      B    C  
ATOM   4909  C   VAL B 246     -82.197 -55.070 -22.140  1.00 90.88      B    C  
ATOM   4910  O   VAL B 246     -83.164 -55.035 -21.375  1.00 85.88      B    O  
ATOM   4911  CB  VAL B 246     -82.946 -53.611 -24.028  1.00 89.47      B    C  
ATOM   4912  CG1 VAL B 246     -82.707 -52.303 -24.772  1.00 77.20      B    C  
ATOM   4913  CG2 VAL B 246     -83.003 -54.777 -25.009  1.00 78.96      B    C  
ATOM   4914  N   THR B 247     -81.424 -56.138 -22.261  1.00 91.30      B    N  
ATOM   4915  CA  THR B 247     -81.732 -57.366 -21.536  1.00 90.89      B    C  
ATOM   4916  C   THR B 247     -81.179 -57.380 -20.117  1.00 90.82      B    C  
ATOM   4917  O   THR B 247     -81.592 -58.227 -19.315  1.00 85.90      B    O  
ATOM   4918  CB  THR B 247     -81.189 -58.578 -22.291  1.00 89.14      B    C  
ATOM   4919  CG2 THR B 247     -81.730 -58.616 -23.711  1.00 77.49      B    C  
ATOM   4920  OG1 THR B 247     -79.753 -58.520 -22.338  1.00 79.36      B    O  
ATOM   4921  N   LYS B 248     -80.273 -56.476 -19.802  1.00 90.63      B    N  
ATOM   4922  CA  LYS B 248     -79.603 -56.509 -18.509  1.00 90.42      B    C  
ATOM   4923  C   LYS B 248     -80.463 -55.832 -17.453  1.00 90.56      B    C  
ATOM   4924  O   LYS B 248     -80.916 -54.701 -17.630  1.00 87.72      B    O  
ATOM   4925  CB  LYS B 248     -78.241 -55.831 -18.602  1.00 89.42      B    C  
ATOM   4926  CG  LYS B 248     -77.313 -56.456 -19.628  1.00 87.55      B    C  
ATOM   4927  CD  LYS B 248     -76.988 -57.904 -19.302  1.00 84.09      B    C  
ATOM   4928  CE  LYS B 248     -76.019 -58.496 -20.307  1.00 79.17      B    C  
ATOM   4929  NZ  LYS B 248     -75.727 -59.930 -20.025  1.00 70.51      B    N1+
ATOM   4930  N   LYS B 249     -80.676 -56.541 -16.376  1.00 90.17      B    N  
ATOM   4931  CA  LYS B 249     -81.455 -56.031 -15.254  1.00 89.78      B    C  
ATOM   4932  C   LYS B 249     -81.004 -56.590 -13.914  1.00 89.98      B    C  
ATOM   4933  O   LYS B 249     -81.637 -56.303 -12.899  1.00 85.61      B    O  
ATOM   4934  CB  LYS B 249     -82.936 -56.348 -15.446  1.00 87.26      B    C  
ATOM   4935  CG  LYS B 249     -83.268 -57.834 -15.496  1.00 83.46      B    C  
ATOM   4936  CD  LYS B 249     -84.756 -58.070 -15.710  1.00 81.64      B    C  
ATOM   4937  CE  LYS B 249     -85.091 -59.549 -15.774  1.00 74.23      B    C  
ATOM   4938  NZ  LYS B 249     -86.533 -59.788 -16.023  1.00 68.28      B    N1+
[truncated: 1,662,976 more chars]
