# Supplementary material for: Tad pili with adaptable tips mediate contact-dependent killing during bacterial predation
Source: Nat Commun. 2025 May 13;16:4425. doi: 10.1038/s41467-025-58967-0 (PMC12075869; doi:10.1038/s41467-025-58967-0)
Supplement: Supplementary file 6 — Supplementary Data 5 [file 41467_2025_58967_MOESM6_ESM.zip › Supplementary Data 5/bgla_2g00400_410_500.pdb]

ATOM      1  N   GLN A   1     -28.082 -50.356 -44.517  1.00 56.66      A    N  
ATOM      2  CA  GLN A   1     -26.615 -50.166 -44.520  1.00 60.73      A    C  
ATOM      3  C   GLN A   1     -26.196 -48.708 -44.353  1.00 63.05      A    C  
ATOM      4  O   GLN A   1     -25.289 -48.451 -43.579  1.00 59.99      A    O  
ATOM      5  CB  GLN A   1     -25.988 -50.771 -45.791  1.00 56.66      A    C  
ATOM      6  CG  GLN A   1     -25.858 -52.296 -45.690  1.00 51.03      A    C  
ATOM      7  CD  GLN A   1     -25.254 -52.927 -46.949  1.00 46.74      A    C  
ATOM      8  NE2 GLN A   1     -24.750 -54.134 -46.883  1.00 39.18      A    N  
ATOM      9  OE1 GLN A   1     -25.266 -52.341 -48.002  1.00 42.10      A    O  
ATOM     10  N   ALA A   2     -26.880 -47.759 -45.016  1.00 63.47      A    N  
ATOM     11  CA  ALA A   2     -26.522 -46.342 -44.929  1.00 64.70      A    C  
ATOM     12  C   ALA A   2     -26.801 -45.694 -43.553  1.00 67.31      A    C  
ATOM     13  O   ALA A   2     -26.188 -44.687 -43.214  1.00 64.35      A    O  
ATOM     14  CB  ALA A   2     -27.264 -45.614 -46.050  1.00 59.14      A    C  
ATOM     15  N   LEU A   3     -27.687 -46.271 -42.735  1.00 70.80      A    N  
ATOM     16  CA  LEU A   3     -28.082 -45.705 -41.438  1.00 71.33      A    C  
ATOM     17  C   LEU A   3     -26.942 -45.737 -40.400  1.00 72.51      A    C  
ATOM     18  O   LEU A   3     -26.792 -44.806 -39.625  1.00 70.04      A    O  
ATOM     19  CB  LEU A   3     -29.304 -46.485 -40.917  1.00 67.45      A    C  
ATOM     20  CG  LEU A   3     -30.177 -45.643 -39.973  1.00 61.22      A    C  
ATOM     21  CD1 LEU A   3     -31.275 -44.937 -40.747  1.00 56.54      A    C  
ATOM     22  CD2 LEU A   3     -30.825 -46.516 -38.900  1.00 54.95      A    C  
ATOM     23  N   LEU A   4     -26.145 -46.799 -40.401  1.00 73.53      A    N  
ATOM     24  CA  LEU A   4     -25.063 -46.979 -39.433  1.00 74.85      A    C  
ATOM     25  C   LEU A   4     -23.936 -45.944 -39.612  1.00 75.96      A    C  
ATOM     26  O   LEU A   4     -23.584 -45.282 -38.626  1.00 73.75      A    O  
ATOM     27  CB  LEU A   4     -24.544 -48.430 -39.484  1.00 72.21      A    C  
ATOM     28  CG  LEU A   4     -24.138 -48.960 -38.095  1.00 65.57      A    C  
ATOM     29  CD1 LEU A   4     -25.214 -49.890 -37.556  1.00 59.15      A    C  
ATOM     30  CD2 LEU A   4     -22.818 -49.721 -38.159  1.00 58.93      A    C  
ATOM     31  N   PRO A   5     -23.413 -45.707 -40.829  1.00 75.65      A    N  
ATOM     32  CA  PRO A   5     -22.476 -44.622 -41.101  1.00 74.99      A    C  
ATOM     33  C   PRO A   5     -23.061 -43.252 -40.754  1.00 75.63      A    C  
ATOM     34  O   PRO A   5     -22.381 -42.439 -40.147  1.00 73.37      A    O  
ATOM     35  CB  PRO A   5     -22.137 -44.699 -42.592  1.00 71.72      A    C  
ATOM     36  CG  PRO A   5     -22.529 -46.096 -43.012  1.00 69.85      A    C  
ATOM     37  CD  PRO A   5     -23.609 -46.510 -42.019  1.00 70.27      A    C  
ATOM     38  N   ALA A   6     -24.334 -43.023 -41.089  1.00 76.89      A    N  
ATOM     39  CA  ALA A   6     -24.997 -41.759 -40.794  1.00 76.57      A    C  
ATOM     40  C   ALA A   6     -25.033 -41.463 -39.288  1.00 78.12      A    C  
ATOM     41  O   ALA A   6     -24.678 -40.370 -38.867  1.00 76.93      A    O  
ATOM     42  CB  ALA A   6     -26.417 -41.809 -41.365  1.00 73.55      A    C  
ATOM     43  N   LEU A   7     -25.408 -42.453 -38.471  1.00 78.92      A    N  
ATOM     44  CA  LEU A   7     -25.383 -42.359 -37.011  1.00 79.70      A    C  
ATOM     45  C   LEU A   7     -23.969 -42.113 -36.478  1.00 80.53      A    C  
ATOM     46  O   LEU A   7     -23.789 -41.320 -35.565  1.00 79.84      A    O  
ATOM     47  CB  LEU A   7     -25.963 -43.646 -36.409  1.00 78.00      A    C  
ATOM     48  CG  LEU A   7     -27.492 -43.594 -36.258  1.00 72.14      A    C  
ATOM     49  CD1 LEU A   7     -28.074 -45.011 -36.162  1.00 65.50      A    C  
ATOM     50  CD2 LEU A   7     -27.888 -42.836 -34.995  1.00 65.26      A    C  
ATOM     51  N   LEU A   8     -22.968 -42.755 -37.073  1.00 80.04      A    N  
ATOM     52  CA  LEU A   8     -21.569 -42.601 -36.674  1.00 80.68      A    C  
ATOM     53  C   LEU A   8     -21.062 -41.177 -36.963  1.00 81.43      A    C  
ATOM     54  O   LEU A   8     -20.461 -40.550 -36.100  1.00 80.11      A    O  
ATOM     55  CB  LEU A   8     -20.724 -43.678 -37.366  1.00 78.39      A    C  
ATOM     56  CG  LEU A   8     -19.538 -44.146 -36.495  1.00 69.81      A    C  
ATOM     57  CD1 LEU A   8     -19.607 -45.650 -36.270  1.00 63.30      A    C  
ATOM     58  CD2 LEU A   8     -18.197 -43.824 -37.147  1.00 62.65      A    C  
ATOM     59  N   PHE A   9     -21.389 -40.631 -38.153  1.00 80.02      A    N  
ATOM     60  CA  PHE A   9     -21.055 -39.246 -38.504  1.00 79.35      A    C  
ATOM     61  C   PHE A   9     -21.777 -38.233 -37.605  1.00 80.76      A    C  
ATOM     62  O   PHE A   9     -21.158 -37.272 -37.150  1.00 79.40      A    O  
ATOM     63  CB  PHE A   9     -21.373 -38.983 -39.979  1.00 75.57      A    C  
ATOM     64  CG  PHE A   9     -20.410 -39.617 -40.957  1.00 70.62      A    C  
ATOM     65  CD1 PHE A   9     -19.036 -39.341 -40.876  1.00 64.74      A    C  
ATOM     66  CD2 PHE A   9     -20.884 -40.460 -41.979  1.00 63.41      A    C  
ATOM     67  CE1 PHE A   9     -18.140 -39.927 -41.787  1.00 58.39      A    C  
ATOM     68  CE2 PHE A   9     -19.991 -41.039 -42.890  1.00 57.20      A    C  
ATOM     69  CZ  PHE A   9     -18.610 -40.783 -42.794  1.00 59.04      A    C  
ATOM     70  N   LEU A  10     -23.050 -38.461 -37.282  1.00 80.91      A    N  
ATOM     71  CA  LEU A  10     -23.804 -37.631 -36.343  1.00 81.11      A    C  
ATOM     72  C   LEU A  10     -23.196 -37.675 -34.938  1.00 82.36      A    C  
ATOM     73  O   LEU A  10     -23.048 -36.628 -34.317  1.00 81.39      A    O  
ATOM     74  CB  LEU A  10     -25.277 -38.095 -36.341  1.00 78.62      A    C  
ATOM     75  CG  LEU A  10     -26.214 -37.063 -36.993  1.00 71.84      A    C  
ATOM     76  CD1 LEU A  10     -27.372 -37.754 -37.702  1.00 65.10      A    C  
ATOM     77  CD2 LEU A  10     -26.775 -36.117 -35.938  1.00 64.80      A    C  
ATOM     78  N   ALA A  11     -22.793 -38.858 -34.470  1.00 83.85      A    N  
ATOM     79  CA  ALA A  11     -22.152 -39.015 -33.173  1.00 84.55      A    C  
ATOM     80  C   ALA A  11     -20.814 -38.269 -33.109  1.00 84.79      A    C  
ATOM     81  O   ALA A  11     -20.566 -37.551 -32.139  1.00 83.32      A    O  
ATOM     82  CB  ALA A  11     -21.987 -40.505 -32.877  1.00 83.12      A    C  
ATOM     83  N   VAL A  12     -19.981 -38.357 -34.142  1.00 85.40      A    N  
ATOM     84  CA  VAL A  12     -18.719 -37.614 -34.227  1.00 84.46      A    C  
ATOM     85  C   VAL A  12     -18.972 -36.101 -34.295  1.00 84.82      A    C  
ATOM     86  O   VAL A  12     -18.286 -35.343 -33.611  1.00 83.53      A    O  
ATOM     87  CB  VAL A  12     -17.865 -38.089 -35.421  1.00 82.54      A    C  
ATOM     88  CG1 VAL A  12     -16.588 -37.248 -35.584  1.00 74.23      A    C  
ATOM     89  CG2 VAL A  12     -17.406 -39.539 -35.231  1.00 74.45      A    C  
ATOM     90  N   GLY A  13     -19.969 -35.663 -35.041  1.00 84.64      A    N  
ATOM     91  CA  GLY A  13     -20.370 -34.259 -35.112  1.00 83.36      A    C  
ATOM     92  C   GLY A  13     -20.830 -33.698 -33.759  1.00 84.76      A    C  
ATOM     93  O   GLY A  13     -20.367 -32.639 -33.342  1.00 82.84      A    O  
ATOM     94  N   CYS A  14     -21.673 -34.453 -33.043  1.00 85.09      A    N  
ATOM     95  CA  CYS A  14     -22.092 -34.098 -31.697  1.00 84.91      A    C  
ATOM     96  C   CYS A  14     -20.912 -34.085 -30.709  1.00 85.76      A    C  
ATOM     97  O   CYS A  14     -20.800 -33.154 -29.916  1.00 84.18      A    O  
ATOM     98  CB  CYS A  14     -23.176 -35.076 -31.215  1.00 81.95      A    C  
ATOM     99  SG  CYS A  14     -24.752 -34.723 -32.043  1.00 70.72      A    S  
ATOM    100  N   ALA A  15     -20.010 -35.049 -30.779  1.00 87.04      A    N  
ATOM    101  CA  ALA A  15     -18.811 -35.096 -29.947  1.00 86.68      A    C  
ATOM    102  C   ALA A  15     -17.897 -33.888 -30.211  1.00 86.70      A    C  
ATOM    103  O   ALA A  15     -17.406 -33.277 -29.263  1.00 85.00      A    O  
ATOM    104  CB  ALA A  15     -18.093 -36.423 -30.186  1.00 85.47      A    C  
ATOM    105  N   ALA A  16     -17.718 -33.483 -31.466  1.00 87.05      A    N  
ATOM    106  CA  ALA A  16     -16.950 -32.299 -31.833  1.00 86.00      A    C  
ATOM    107  C   ALA A  16     -17.577 -31.007 -31.281  1.00 86.65      A    C  
ATOM    108  O   ALA A  16     -16.873 -30.173 -30.714  1.00 84.83      A    O  
ATOM    109  CB  ALA A  16     -16.818 -32.264 -33.359  1.00 85.12      A    C  
ATOM    110  N   LEU A  17     -18.895 -30.859 -31.371  1.00 87.12      A    N  
ATOM    111  CA  LEU A  17     -19.625 -29.727 -30.800  1.00 86.04      A    C  
ATOM    112  C   LEU A  17     -19.492 -29.662 -29.276  1.00 86.23      A    C  
ATOM    113  O   LEU A  17     -19.220 -28.592 -28.729  1.00 84.87      A    O  
ATOM    114  CB  LEU A  17     -21.108 -29.823 -31.221  1.00 84.39      A    C  
ATOM    115  CG  LEU A  17     -21.420 -28.984 -32.463  1.00 75.85      A    C  
ATOM    116  CD1 LEU A  17     -22.649 -29.523 -33.190  1.00 69.57      A    C  
ATOM    117  CD2 LEU A  17     -21.696 -27.533 -32.077  1.00 69.13      A    C  
ATOM    118  N   LEU A  18     -19.637 -30.787 -28.587  1.00 87.59      A    N  
ATOM    119  CA  LEU A  18     -19.466 -30.878 -27.135  1.00 86.61      A    C  
ATOM    120  C   LEU A  18     -18.037 -30.552 -26.708  1.00 86.35      A    C  
ATOM    121  O   LEU A  18     -17.843 -29.821 -25.740  1.00 84.91      A    O  
ATOM    122  CB  LEU A  18     -19.858 -32.291 -26.662  1.00 85.74      A    C  
ATOM    123  CG  LEU A  18     -21.384 -32.529 -26.595  1.00 79.19      A    C  
ATOM    124  CD1 LEU A  18     -21.662 -34.024 -26.425  1.00 74.04      A    C  
ATOM    125  CD2 LEU A  18     -22.018 -31.784 -25.428  1.00 73.41      A    C  
ATOM    126  N   LEU A  19     -17.035 -31.030 -27.444  1.00 86.65      A    N  
ATOM    127  CA  LEU A  19     -15.633 -30.721 -27.202  1.00 85.72      A    C  
ATOM    128  C   LEU A  19     -15.359 -29.218 -27.338  1.00 86.62      A    C  
ATOM    129  O   LEU A  19     -14.749 -28.612 -26.453  1.00 85.20      A    O  
ATOM    130  CB  LEU A  19     -14.766 -31.525 -28.190  1.00 83.92      A    C  
ATOM    131  CG  LEU A  19     -13.250 -31.364 -27.953  1.00 76.67      A    C  
ATOM    132  CD1 LEU A  19     -12.772 -32.210 -26.783  1.00 71.61      A    C  
ATOM    133  CD2 LEU A  19     -12.476 -31.775 -29.199  1.00 70.86      A    C  
ATOM    134  N   ALA A  20     -15.830 -28.607 -28.423  1.00 86.70      A    N  
ATOM    135  CA  ALA A  20     -15.690 -27.181 -28.655  1.00 85.96      A    C  
ATOM    136  C   ALA A  20     -16.350 -26.379 -27.526  1.00 86.88      A    C  
ATOM    137  O   ALA A  20     -15.688 -25.564 -26.883  1.00 85.00      A    O  
ATOM    138  CB  ALA A  20     -16.288 -26.831 -30.023  1.00 85.29      A    C  
ATOM    139  N   PHE A  21     -17.609 -26.675 -27.217  1.00 87.16      A    N  
ATOM    140  CA  PHE A  21     -18.345 -25.960 -26.177  1.00 86.68      A    C  
ATOM    141  C   PHE A  21     -17.700 -26.116 -24.793  1.00 87.63      A    C  
ATOM    142  O   PHE A  21     -17.500 -25.129 -24.086  1.00 86.51      A    O  
ATOM    143  CB  PHE A  21     -19.798 -26.433 -26.183  1.00 84.63      A    C  
ATOM    144  CG  PHE A  21     -20.665 -25.598 -25.281  1.00 78.80      A    C  
ATOM    145  CD1 PHE A  21     -21.003 -26.049 -23.991  1.00 74.23      A    C  
ATOM    146  CD2 PHE A  21     -21.085 -24.324 -25.713  1.00 71.45      A    C  
ATOM    147  CE1 PHE A  21     -21.759 -25.224 -23.139  1.00 66.58      A    C  
ATOM    148  CE2 PHE A  21     -21.838 -23.508 -24.866  1.00 65.14      A    C  
ATOM    149  CZ  PHE A  21     -22.174 -23.950 -23.577  1.00 67.49      A    C  
ATOM    150  N   GLY A  22     -17.327 -27.331 -24.420  1.00 86.38      A    N  
ATOM    151  CA  GLY A  22     -16.663 -27.623 -23.151  1.00 86.01      A    C  
ATOM    152  C   GLY A  22     -15.324 -26.885 -23.010  1.00 87.47      A    C  
ATOM    153  O   GLY A  22     -15.064 -26.273 -21.971  1.00 85.56      A    O  
ATOM    154  N   SER A  23     -14.516 -26.864 -24.067  1.00 87.11      A    N  
ATOM    155  CA  SER A  23     -13.233 -26.156 -24.055  1.00 86.85      A    C  
ATOM    156  C   SER A  23     -13.392 -24.636 -23.940  1.00 87.90      A    C  
ATOM    157  O   SER A  23     -12.661 -23.995 -23.174  1.00 85.34      A    O  
ATOM    158  CB  SER A  23     -12.412 -26.516 -25.291  1.00 84.86      A    C  
ATOM    159  OG  SER A  23     -12.982 -26.016 -26.470  1.00 73.50      A    O  
ATOM    160  N   LEU A  24     -14.378 -24.035 -24.596  1.00 88.42      A    N  
ATOM    161  CA  LEU A  24     -14.692 -22.610 -24.490  1.00 89.05      A    C  
ATOM    162  C   LEU A  24     -15.138 -22.235 -23.064  1.00 90.11      A    C  
ATOM    163  O   LEU A  24     -14.653 -21.256 -22.505  1.00 88.41      A    O  
ATOM    164  CB  LEU A  24     -15.785 -22.242 -25.515  1.00 87.92      A    C  
ATOM    165  CG  LEU A  24     -15.377 -22.348 -26.991  1.00 85.36      A    C  
ATOM    166  CD1 LEU A  24     -16.605 -22.092 -27.876  1.00 79.72      A    C  
ATOM    167  CD2 LEU A  24     -14.293 -21.363 -27.390  1.00 79.83      A    C  
ATOM    168  N   GLN A  25     -16.005 -23.053 -22.464  1.00 89.85      A    N  
ATOM    169  CA  GLN A  25     -16.464 -22.850 -21.091  1.00 89.33      A    C  
ATOM    170  C   GLN A  25     -15.325 -22.967 -20.075  1.00 90.47      A    C  
ATOM    171  O   GLN A  25     -15.156 -22.084 -19.233  1.00 88.72      A    O  
ATOM    172  CB  GLN A  25     -17.562 -23.865 -20.747  1.00 87.19      A    C  
ATOM    173  CG  GLN A  25     -18.915 -23.553 -21.408  1.00 79.91      A    C  
ATOM    174  CD  GLN A  25     -19.613 -22.316 -20.839  1.00 77.92      A    C  
ATOM    175  NE2 GLN A  25     -20.816 -22.051 -21.279  1.00 65.33      A    N  
ATOM    176  OE1 GLN A  25     -19.119 -21.571 -20.009  1.00 67.69      A    O  
ATOM    177  N   LEU A  26     -14.514 -24.008 -20.200  1.00 89.16      A    N  
ATOM    178  CA  LEU A  26     -13.378 -24.262 -19.321  1.00 89.52      A    C  
ATOM    179  C   LEU A  26     -12.372 -23.109 -19.358  1.00 90.89      A    C  
ATOM    180  O   LEU A  26     -11.934 -22.611 -18.319  1.00 89.66      A    O  
ATOM    181  CB  LEU A  26     -12.720 -25.582 -19.764  1.00 87.80      A    C  
ATOM    182  CG  LEU A  26     -11.640 -26.079 -18.784  1.00 80.13      A    C  
ATOM    183  CD1 LEU A  26     -12.282 -26.662 -17.531  1.00 75.56      A    C  
ATOM    184  CD2 LEU A  26     -10.785 -27.164 -19.435  1.00 74.34      A    C  
ATOM    185  N   THR A  27     -12.037 -22.633 -20.549  1.00 90.54      A    N  
ATOM    186  CA  THR A  27     -11.063 -21.548 -20.737  1.00 90.73      A    C  
ATOM    187  C   THR A  27     -11.585 -20.225 -20.179  1.00 92.15      A    C  
ATOM    188  O   THR A  27     -10.860 -19.518 -19.481  1.00 90.48      A    O  
ATOM    189  CB  THR A  27     -10.718 -21.394 -22.213  1.00 89.08      A    C  
ATOM    190  CG2 THR A  27      -9.609 -20.370 -22.385  1.00 77.52      A    C  
ATOM    191  OG1 THR A  27     -10.240 -22.610 -22.730  1.00 78.25      A    O  
ATOM    192  N   SER A  28     -12.853 -19.918 -20.422  1.00 91.49      A    N  
ATOM    193  CA  SER A  28     -13.472 -18.707 -19.870  1.00 91.94      A    C  
ATOM    194  C   SER A  28     -13.526 -18.746 -18.336  1.00 93.17      A    C  
ATOM    195  O   SER A  28     -13.230 -17.756 -17.674  1.00 92.00      A    O  
ATOM    196  CB  SER A  28     -14.869 -18.573 -20.472  1.00 90.91      A    C  
ATOM    197  OG  SER A  28     -15.345 -17.258 -20.343  1.00 77.96      A    O  
ATOM    198  N   ALA A  29     -13.815 -19.905 -17.751  1.00 92.83      A    N  
ATOM    199  CA  ALA A  29     -13.765 -20.111 -16.311  1.00 92.99      A    C  
ATOM    200  C   ALA A  29     -12.344 -19.968 -15.753  1.00 93.85      A    C  
ATOM    201  O   ALA A  29     -12.161 -19.365 -14.698  1.00 92.84      A    O  
ATOM    202  CB  ALA A  29     -14.352 -21.491 -15.998  1.00 91.99      A    C  
ATOM    203  N   LYS A  30     -11.335 -20.446 -16.476  1.00 93.98      A    N  
ATOM    204  CA  LYS A  30      -9.926 -20.293 -16.095  1.00 93.74      A    C  
ATOM    205  C   LYS A  30      -9.483 -18.829 -16.087  1.00 94.62      A    C  
ATOM    206  O   LYS A  30      -8.843 -18.395 -15.135  1.00 94.02      A    O  
ATOM    207  CB  LYS A  30      -9.057 -21.164 -17.026  1.00 92.49      A    C  
ATOM    208  CG  LYS A  30      -7.638 -21.328 -16.467  1.00 81.65      A    C  
ATOM    209  CD  LYS A  30      -6.760 -22.187 -17.395  1.00 77.72      A    C  
ATOM    210  CE  LYS A  30      -5.364 -22.288 -16.789  1.00 68.93      A    C  
ATOM    211  NZ  LYS A  30      -4.346 -22.833 -17.733  1.00 61.61      A    N1+
ATOM    212  N   ILE A  31      -9.883 -18.038 -17.084  1.00 94.52      A    N  
ATOM    213  CA  ILE A  31      -9.647 -16.587 -17.131  1.00 94.93      A    C  
ATOM    214  C   ILE A  31     -10.287 -15.898 -15.925  1.00 95.43      A    C  
ATOM    215  O   ILE A  31      -9.637 -15.109 -15.233  1.00 94.93      A    O  
ATOM    216  CB  ILE A  31     -10.158 -15.993 -18.465  1.00 94.85      A    C  
ATOM    217  CG1 ILE A  31      -9.281 -16.468 -19.643  1.00 92.74      A    C  
ATOM    218  CG2 ILE A  31     -10.194 -14.451 -18.423  1.00 92.82      A    C  
ATOM    219  CD1 ILE A  31      -9.867 -16.169 -21.030  1.00 88.59      A    C  
ATOM    220  N   GLN A  32     -11.545 -16.215 -15.632  1.00 94.89      A    N  
ATOM    221  CA  GLN A  32     -12.259 -15.629 -14.505  1.00 94.91      A    C  
ATOM    222  C   GLN A  32     -11.619 -16.003 -13.166  1.00 95.62      A    C  
ATOM    223  O   GLN A  32     -11.445 -15.139 -12.304  1.00 94.66      A    O  
ATOM    224  CB  GLN A  32     -13.735 -16.048 -14.570  1.00 93.98      A    C  
ATOM    225  CG  GLN A  32     -14.573 -15.240 -13.571  1.00 86.80      A    C  
ATOM    226  CD  GLN A  32     -16.072 -15.513 -13.702  1.00 85.35      A    C  
ATOM    227  NE2 GLN A  32     -16.904 -14.644 -13.181  1.00 72.30      A    N  
ATOM    228  OE1 GLN A  32     -16.520 -16.493 -14.280  1.00 75.74      A    O  
ATOM    229  N   LEU A  33     -11.232 -17.262 -12.986  1.00 95.16      A    N  
ATOM    230  CA  LEU A  33     -10.556 -17.741 -11.785  1.00 95.21      A    C  
ATOM    231  C   LEU A  33      -9.230 -17.020 -11.566  1.00 95.60      A    C  
ATOM    232  O   LEU A  33      -8.930 -16.614 -10.447  1.00 94.76      A    O  
ATOM    233  CB  LEU A  33     -10.368 -19.261 -11.897  1.00 94.57      A    C  
ATOM    234  CG  LEU A  33      -9.784 -19.907 -10.634  1.00 92.81      A    C  
ATOM    235  CD1 LEU A  33     -10.736 -19.789  -9.440  1.00 88.93      A    C  
ATOM    236  CD2 LEU A  33      -9.524 -21.391 -10.878  1.00 88.51      A    C  
ATOM    237  N   GLN A  34      -8.457 -16.813 -12.621  1.00 95.72      A    N  
ATOM    238  CA  GLN A  34      -7.180 -16.114 -12.536  1.00 95.95      A    C  
ATOM    239  C   GLN A  34      -7.344 -14.635 -12.168  1.00 96.42      A    C  
ATOM    240  O   GLN A  34      -6.615 -14.130 -11.323  1.00 95.59      A    O  
ATOM    241  CB  GLN A  34      -6.427 -16.311 -13.858  1.00 95.40      A    C  
ATOM    242  CG  GLN A  34      -4.980 -15.845 -13.773  1.00 91.31      A    C  
ATOM    243  CD  GLN A  34      -4.204 -16.629 -12.706  1.00 91.44      A    C  
ATOM    244  NE2 GLN A  34      -3.986 -16.064 -11.550  1.00 79.20      A    N  
ATOM    245  OE1 GLN A  34      -3.798 -17.754 -12.903  1.00 81.14      A    O  
ATOM    246  N   ASN A  35      -8.342 -13.956 -12.752  1.00 96.41      A    N  
ATOM    247  CA  ASN A  35      -8.676 -12.582 -12.378  1.00 96.50      A    C  
ATOM    248  C   ASN A  35      -9.108 -12.487 -10.907  1.00 97.01      A    C  
ATOM    249  O   ASN A  35      -8.733 -11.545 -10.202  1.00 96.21      A    O  
ATOM    250  CB  ASN A  35      -9.795 -12.066 -13.304  1.00 96.09      A    C  
ATOM    251  CG  ASN A  35      -9.344 -11.828 -14.742  1.00 94.51      A    C  
ATOM    252  ND2 ASN A  35     -10.294 -11.638 -15.630  1.00 87.85      A    N  
ATOM    253  OD1 ASN A  35      -8.179 -11.761 -15.067  1.00 88.29      A    O  
ATOM    254  N   THR A  36      -9.852 -13.478 -10.426  1.00 96.49      A    N  
ATOM    255  CA  THR A  36     -10.323 -13.567  -9.045  1.00 96.43      A    C  
ATOM    256  C   THR A  36      -9.171 -13.816  -8.065  1.00 96.71      A    C  
ATOM    257  O   THR A  36      -9.120 -13.201  -7.002  1.00 95.60      A    O  
ATOM    258  CB  THR A  36     -11.370 -14.686  -8.922  1.00 95.64      A    C  
ATOM    259  CG2 THR A  36     -11.988 -14.750  -7.533  1.00 87.92      A    C  
ATOM    260  OG1 THR A  36     -12.426 -14.451  -9.819  1.00 88.39      A    O  
ATOM    261  N   ALA A  37      -8.217 -14.667  -8.428  1.00 96.30      A    N  
ATOM    262  CA  ALA A  37      -7.010 -14.905  -7.641  1.00 96.16      A    C  
ATOM    263  C   ALA A  37      -6.163 -13.627  -7.517  1.00 96.58      A    C  
ATOM    264  O   ALA A  37      -5.740 -13.283  -6.421  1.00 95.58      A    O  
ATOM    265  CB  ALA A  37      -6.219 -16.055  -8.273  1.00 95.33      A    C  
ATOM    266  N   ASP A  38      -5.994 -12.878  -8.609  1.00 97.19      A    N  
ATOM    267  CA  ASP A  38      -5.281 -11.602  -8.594  1.00 97.02      A    C  
ATOM    268  C   ASP A  38      -5.967 -10.567  -7.697  1.00 97.32      A    C  
ATOM    269  O   ASP A  38      -5.300  -9.904  -6.905  1.00 96.35      A    O  
ATOM    270  CB  ASP A  38      -5.161 -11.040 -10.017  1.00 96.65      A    C  
ATOM    271  CG  ASP A  38      -4.202 -11.818 -10.907  1.00 95.99      A    C  
ATOM    272  OD1 ASP A  38      -3.326 -12.548 -10.411  1.00 92.17      A    O  
ATOM    273  OD2 ASP A  38      -4.287 -11.672 -12.149  1.00 91.89      A    O1-
ATOM    274  N   ALA A  39      -7.290 -10.457  -7.762  1.00 97.10      A    N  
ATOM    275  CA  ALA A  39      -8.045  -9.551  -6.900  1.00 97.04      A    C  
ATOM    276  C   ALA A  39      -7.906  -9.928  -5.412  1.00 97.17      A    C  
ATOM    277  O   ALA A  39      -7.753  -9.052  -4.561  1.00 96.07      A    O  
ATOM    278  CB  ALA A  39      -9.509  -9.570  -7.350  1.00 96.51      A    C  
ATOM    279  N   SER A  40      -7.905 -11.219  -5.097  1.00 96.68      A    N  
ATOM    280  CA  SER A  40      -7.744 -11.714  -3.724  1.00 96.31      A    C  
ATOM    281  C   SER A  40      -6.328 -11.475  -3.185  1.00 96.45      A    C  
ATOM    282  O   SER A  40      -6.172 -11.014  -2.057  1.00 94.87      A    O  
ATOM    283  CB  SER A  40      -8.082 -13.207  -3.651  1.00 95.13      A    C  
ATOM    284  OG  SER A  40      -9.398 -13.434  -4.096  1.00 82.06      A    O  
ATOM    285  N   ALA A  41      -5.299 -11.714  -3.994  1.00 96.51      A    N  
ATOM    286  CA  ALA A  41      -3.915 -11.448  -3.627  1.00 96.43      A    C  
ATOM    287  C   ALA A  41      -3.652  -9.947  -3.445  1.00 96.79      A    C  
ATOM    288  O   ALA A  41      -2.998  -9.539  -2.489  1.00 95.74      A    O  
ATOM    289  CB  ALA A  41      -3.004 -12.044  -4.714  1.00 95.69      A    C  
ATOM    290  N   TYR A  42      -4.225  -9.116  -4.312  1.00 97.38      A    N  
ATOM    291  CA  TYR A  42      -4.131  -7.669  -4.183  1.00 97.45      A    C  
ATOM    292  C   TYR A  42      -4.854  -7.155  -2.932  1.00 97.42      A    C  
ATOM    293  O   TYR A  42      -4.340  -6.263  -2.266  1.00 96.91      A    O  
ATOM    294  CB  TYR A  42      -4.669  -7.004  -5.451  1.00 97.44      A    C  
ATOM    295  CG  TYR A  42      -4.380  -5.513  -5.495  1.00 97.64      A    C  
ATOM    296  CD1 TYR A  42      -5.358  -4.582  -5.113  1.00 96.45      A    C  
ATOM    297  CD2 TYR A  42      -3.106  -5.059  -5.893  1.00 96.60      A    C  
ATOM    298  CE1 TYR A  42      -5.083  -3.205  -5.142  1.00 95.96      A    C  
ATOM    299  CE2 TYR A  42      -2.820  -3.690  -5.928  1.00 95.90      A    C  
ATOM    300  CZ  TYR A  42      -3.817  -2.762  -5.545  1.00 96.48      A    C  
ATOM    301  OH  TYR A  42      -3.541  -1.415  -5.583  1.00 95.30      A    O  
ATOM    302  N   ALA A  43      -5.982  -7.741  -2.556  1.00 96.98      A    N  
ATOM    303  CA  ALA A  43      -6.670  -7.399  -1.313  1.00 96.69      A    C  
ATOM    304  C   ALA A  43      -5.825  -7.729  -0.073  1.00 96.72      A    C  
ATOM    305  O   ALA A  43      -5.764  -6.916   0.855  1.00 95.77      A    O  
ATOM    306  CB  ALA A  43      -8.023  -8.112  -1.282  1.00 95.88      A    C  
ATOM    307  N   ALA A  44      -5.118  -8.860  -0.060  1.00 96.31      A    N  
ATOM    308  CA  ALA A  44      -4.192  -9.207   1.010  1.00 95.93      A    C  
ATOM    309  C   ALA A  44      -3.011  -8.225   1.086  1.00 96.30      A    C  
ATOM    310  O   ALA A  44      -2.707  -7.701   2.163  1.00 95.55      A    O  
ATOM    311  CB  ALA A  44      -3.728 -10.656   0.808  1.00 94.96      A    C  
ATOM    312  N   ALA A  45      -2.410  -7.891  -0.051  1.00 96.77      A    N  
ATOM    313  CA  ALA A  45      -1.343  -6.894  -0.135  1.00 96.83      A    C  
ATOM    314  C   ALA A  45      -1.807  -5.500   0.312  1.00 97.06      A    C  
ATOM    315  O   ALA A  45      -1.074  -4.766   0.981  1.00 96.30      A    O  
ATOM    316  CB  ALA A  45      -0.837  -6.861  -1.577  1.00 96.36      A    C  
ATOM    317  N   LEU A  46      -3.047  -5.132  -0.007  1.00 97.02      A    N  
ATOM    318  CA  LEU A  46      -3.655  -3.879   0.425  1.00 96.91      A    C  
ATOM    319  C   LEU A  46      -3.843  -3.834   1.947  1.00 97.11      A    C  
ATOM    320  O   LEU A  46      -3.566  -2.806   2.553  1.00 96.11      A    O  
ATOM    321  CB  LEU A  46      -4.978  -3.686  -0.327  1.00 96.26      A    C  
ATOM    322  CG  LEU A  46      -5.612  -2.313  -0.037  1.00 94.54      A    C  
ATOM    323  CD1 LEU A  46      -5.664  -1.456  -1.297  1.00 89.20      A    C  
ATOM    324  CD2 LEU A  46      -7.031  -2.480   0.502  1.00 88.86      A    C  
ATOM    325  N   LEU A  47      -4.260  -4.927   2.576  1.00 96.63      A    N  
ATOM    326  CA  LEU A  47      -4.314  -5.002   4.036  1.00 96.46      A    C  
ATOM    327  C   LEU A  47      -2.931  -4.861   4.668  1.00 96.51      A    C  
ATOM    328  O   LEU A  47      -2.796  -4.132   5.643  1.00 95.55      A    O  
ATOM    329  CB  LEU A  47      -4.975  -6.311   4.498  1.00 95.61      A    C  
ATOM    330  CG  LEU A  47      -6.505  -6.390   4.376  1.00 92.86      A    C  
ATOM    331  CD1 LEU A  47      -6.979  -7.590   5.207  1.00 89.11      A    C  
ATOM    332  CD2 LEU A  47      -7.231  -5.150   4.894  1.00 88.77      A    C  
ATOM    333  N   GLN A  48      -1.919  -5.473   4.099  1.00 96.64      A    N  
ATOM    334  CA  GLN A  48      -0.532  -5.349   4.559  1.00 96.42      A    C  
ATOM    335  C   GLN A  48      -0.048  -3.888   4.478  1.00 96.66      A    C  
ATOM    336  O   GLN A  48       0.492  -3.356   5.446  1.00 95.78      A    O  
ATOM    337  CB  GLN A  48       0.335  -6.304   3.729  1.00 95.67      A    C  
ATOM    338  CG  GLN A  48       1.760  -6.434   4.259  1.00 93.80      A    C  
ATOM    339  CD  GLN A  48       2.583  -7.404   3.405  1.00 94.28      A    C  
ATOM    340  NE2 GLN A  48       3.102  -8.466   3.970  1.00 85.14      A    N  
ATOM    341  OE1 GLN A  48       2.750  -7.209   2.215  1.00 86.12      A    O  
ATOM    342  N   ALA A  49      -0.299  -3.208   3.365  1.00 96.94      A    N  
ATOM    343  CA  ALA A  49       0.043  -1.799   3.215  1.00 97.06      A    C  
ATOM    344  C   ALA A  49      -0.725  -0.902   4.205  1.00 97.38      A    C  
ATOM    345  O   ALA A  49      -0.145   0.015   4.789  1.00 96.59      A    O  
ATOM    346  CB  ALA A  49      -0.225  -1.387   1.762  1.00 96.57      A    C  
ATOM    347  N   ARG A  50      -2.003  -1.175   4.441  1.00 97.54      A    N  
ATOM    348  CA  ARG A  50      -2.822  -0.437   5.406  1.00 97.47      A    C  
ATOM    349  C   ARG A  50      -2.359  -0.635   6.847  1.00 97.36      A    C  
ATOM    350  O   ARG A  50      -2.339   0.337   7.587  1.00 96.44      A    O  
ATOM    351  CB  ARG A  50      -4.295  -0.839   5.278  1.00 96.79      A    C  
ATOM    352  CG  ARG A  50      -4.956  -0.208   4.052  1.00 94.77      A    C  
ATOM    353  CD  ARG A  50      -6.419  -0.617   4.021  1.00 94.60      A    C  
ATOM    354  NE  ARG A  50      -7.121   0.009   2.895  1.00 93.96      A    N  
ATOM    355  CZ  ARG A  50      -8.422   0.054   2.718  1.00 94.50      A    C  
ATOM    356  NH1 ARG A  50      -9.261  -0.510   3.551  1.00 90.64      A    N1+
ATOM    357  NH2 ARG A  50      -8.906   0.666   1.689  1.00 90.21      A    N  
ATOM    358  N   ASP A  51      -1.957  -1.843   7.231  1.00 97.10      A    N  
ATOM    359  CA  ASP A  51      -1.379  -2.135   8.548  1.00 96.72      A    C  
ATOM    360  C   ASP A  51      -0.128  -1.285   8.806  1.00 97.10      A    C  
ATOM    361  O   ASP A  51      -0.030  -0.566   9.806  1.00 96.39      A    O  
ATOM    362  CB  ASP A  51      -1.077  -3.636   8.636  1.00 95.53      A    C  
ATOM    363  CG  ASP A  51      -0.404  -4.049   9.951  1.00 93.63      A    C  
ATOM    364  OD1 ASP A  51      -0.694  -3.418  10.987  1.00 88.66      A    O  
ATOM    365  OD2 ASP A  51       0.393  -5.003   9.925  1.00 87.64      A    O1-
ATOM    366  N   TYR A  52       0.790  -1.259   7.844  1.00 97.36      A    N  
ATOM    367  CA  TYR A  52       2.011  -0.472   7.945  1.00 97.46      A    C  
ATOM    368  C   TYR A  52       1.739   1.034   7.929  1.00 97.53      A    C  
ATOM    369  O   TYR A  52       2.298   1.771   8.744  1.00 95.96      A    O  
ATOM    370  CB  TYR A  52       2.965  -0.887   6.829  1.00 97.05      A    C  
ATOM    371  CG  TYR A  52       3.493  -2.315   6.897  1.00 96.86      A    C  
ATOM    372  CD1 TYR A  52       3.299  -3.139   8.024  1.00 93.95      A    C  
ATOM    373  CD2 TYR A  52       4.221  -2.817   5.800  1.00 94.00      A    C  
ATOM    374  CE1 TYR A  52       3.820  -4.441   8.064  1.00 92.84      A    C  
ATOM    375  CE2 TYR A  52       4.752  -4.117   5.833  1.00 93.03      A    C  
ATOM    376  CZ  TYR A  52       4.551  -4.930   6.966  1.00 94.15      A    C  
ATOM    377  OH  TYR A  52       5.077  -6.187   7.005  1.00 92.35      A    O  
ATOM    378  N   ASN A  53       0.839   1.503   7.069  1.00 97.48      A    N  
ATOM    379  CA  ASN A  53       0.471   2.913   7.018  1.00 97.56      A    C  
ATOM    380  C   ASN A  53      -0.243   3.374   8.294  1.00 97.53      A    C  
ATOM    381  O   ASN A  53       0.057   4.453   8.805  1.00 96.59      A    O  
ATOM    382  CB  ASN A  53      -0.371   3.179   5.762  1.00 97.25      A    C  
ATOM    383  CG  ASN A  53       0.454   3.182   4.486  1.00 96.95      A    C  
ATOM    384  ND2 ASN A  53      -0.183   3.064   3.347  1.00 89.84      A    N  
ATOM    385  OD1 ASN A  53       1.668   3.316   4.483  1.00 90.63      A    O  
ATOM    386  N   PHE A  54      -1.142   2.564   8.857  1.00 97.56      A    N  
ATOM    387  CA  PHE A  54      -1.810   2.889  10.115  1.00 97.44      A    C  
ATOM    388  C   PHE A  54      -0.824   2.945  11.284  1.00 97.51      A    C  
ATOM    389  O   PHE A  54      -0.863   3.883  12.078  1.00 96.85      A    O  
ATOM    390  CB  PHE A  54      -2.919   1.867  10.376  1.00 97.16      A    C  
ATOM    391  CG  PHE A  54      -3.736   2.208  11.598  1.00 97.36      A    C  
ATOM    392  CD1 PHE A  54      -3.454   1.616  12.843  1.00 95.68      A    C  
ATOM    393  CD2 PHE A  54      -4.779   3.157  11.509  1.00 95.94      A    C  
ATOM    394  CE1 PHE A  54      -4.208   1.953  13.976  1.00 95.13      A    C  
ATOM    395  CE2 PHE A  54      -5.532   3.492  12.637  1.00 95.10      A    C  
ATOM    396  CZ  PHE A  54      -5.249   2.893  13.876  1.00 95.76      A    C  
ATOM    397  N   SER A  55       0.119   2.008  11.339  1.00 97.23      A    N  
ATOM    398  CA  SER A  55       1.216   2.027  12.303  1.00 97.09      A    C  
ATOM    399  C   SER A  55       2.074   3.288  12.154  1.00 97.20      A    C  
ATOM    400  O   SER A  55       2.421   3.914  13.153  1.00 95.94      A    O  
ATOM    401  CB  SER A  55       2.076   0.774  12.132  1.00 96.15      A    C  
ATOM    402  OG  SER A  55       1.347  -0.387  12.495  1.00 89.33      A    O  
ATOM    403  N   ALA A  56       2.342   3.730  10.932  1.00 97.12      A    N  
ATOM    404  CA  ALA A  56       3.090   4.949  10.685  1.00 97.04      A    C  
ATOM    405  C   ALA A  56       2.321   6.216  11.092  1.00 97.18      A    C  
ATOM    406  O   ALA A  56       2.895   7.106  11.728  1.00 96.29      A    O  
ATOM    407  CB  ALA A  56       3.500   4.979   9.212  1.00 96.38      A    C  
ATOM    408  N   TYR A  57       1.018   6.311  10.804  1.00 97.46      A    N  
ATOM    409  CA  TYR A  57       0.180   7.433  11.250  1.00 97.45      A    C  
ATOM    410  C   TYR A  57       0.121   7.531  12.775  1.00 97.34      A    C  
ATOM    411  O   TYR A  57       0.286   8.618  13.325  1.00 96.44      A    O  
ATOM    412  CB  TYR A  57      -1.241   7.299  10.700  1.00 97.25      A    C  
ATOM    413  CG  TYR A  57      -1.411   7.650   9.244  1.00 97.58      A    C  
ATOM    414  CD1 TYR A  57      -1.084   8.939   8.781  1.00 96.30      A    C  
ATOM    415  CD2 TYR A  57      -1.942   6.706   8.341  1.00 96.21      A    C  
ATOM    416  CE1 TYR A  57      -1.277   9.282   7.435  1.00 95.62      A    C  
ATOM    417  CE2 TYR A  57      -2.137   7.039   6.990  1.00 95.69      A    C  
ATOM    418  CZ  TYR A  57      -1.805   8.330   6.545  1.00 96.55      A    C  
ATOM    419  OH  TYR A  57      -2.006   8.663   5.231  1.00 95.44      A    O  
ATOM    420  N   THR A  58      -0.082   6.404  13.461  1.00 97.38      A    N  
ATOM    421  CA  THR A  58      -0.133   6.376  14.922  1.00 97.10      A    C  
ATOM    422  C   THR A  58       1.225   6.692  15.539  1.00 96.91      A    C  
ATOM    423  O   THR A  58       1.277   7.502  16.466  1.00 95.69      A    O  
ATOM    424  CB  THR A  58      -0.674   5.041  15.462  1.00 96.16      A    C  
ATOM    425  CG2 THR A  58      -2.168   4.881  15.195  1.00 88.25      A    C  
ATOM    426  OG1 THR A  58      -0.034   3.958  14.844  1.00 87.40      A    O  
ATOM    427  N   ASN A  59       2.332   6.193  14.995  1.00 96.84      A    N  
ATOM    428  CA  ASN A  59       3.680   6.566  15.422  1.00 96.71      A    C  
ATOM    429  C   ASN A  59       3.932   8.074  15.255  1.00 96.71      A    C  
ATOM    430  O   ASN A  59       4.407   8.722  16.178  1.00 95.77      A    O  
ATOM    431  CB  ASN A  59       4.730   5.770  14.632  1.00 96.44      A    C  
ATOM    432  CG  ASN A  59       4.926   4.362  15.148  1.00 95.90      A    C  
ATOM    433  ND2 ASN A  59       5.563   3.513  14.377  1.00 88.97      A    N  
ATOM    434  OD1 ASN A  59       4.554   4.018  16.259  1.00 89.00      A    O  
ATOM    435  N   ARG A  60       3.573   8.642  14.108  1.00 97.02      A    N  
ATOM    436  CA  ARG A  60       3.750  10.070  13.850  1.00 96.65      A    C  
ATOM    437  C   ARG A  60       2.911  10.931  14.800  1.00 96.81      A    C  
ATOM    438  O   ARG A  60       3.405  11.937  15.308  1.00 95.56      A    O  
ATOM    439  CB  ARG A  60       3.430  10.351  12.372  1.00 95.44      A    C  
ATOM    440  CG  ARG A  60       3.777  11.776  11.937  1.00 87.38      A    C  
ATOM    441  CD  ARG A  60       5.247  12.148  12.150  1.00 89.57      A    C  
ATOM    442  NE  ARG A  60       6.140  11.265  11.385  1.00 87.85      A    N  
ATOM    443  CZ  ARG A  60       7.459  11.204  11.488  1.00 89.25      A    C  
ATOM    444  NH1 ARG A  60       8.135  11.959  12.304  1.00 79.21      A    N1+
ATOM    445  NH2 ARG A  60       8.134  10.375  10.759  1.00 82.23      A    N  
ATOM    446  N   ALA A  61       1.682  10.521  15.098  1.00 96.66      A    N  
ATOM    447  CA  ALA A  61       0.825  11.179  16.079  1.00 96.36      A    C  
ATOM    448  C   ALA A  61       1.395  11.069  17.502  1.00 96.55      A    C  
ATOM    449  O   ALA A  61       1.430  12.061  18.226  1.00 95.61      A    O  
ATOM    450  CB  ALA A  61      -0.585  10.589  15.978  1.00 95.96      A    C  
ATOM    451  N   MET A  62       1.906   9.898  17.903  1.00 96.74      A    N  
ATOM    452  CA  MET A  62       2.565   9.713  19.197  1.00 96.57      A    C  
ATOM    453  C   MET A  62       3.809  10.590  19.336  1.00 96.67      A    C  
ATOM    454  O   MET A  62       3.981  11.212  20.383  1.00 95.90      A    O  
ATOM    455  CB  MET A  62       2.930   8.239  19.426  1.00 96.14      A    C  
ATOM    456  CG  MET A  62       1.705   7.366  19.725  1.00 93.93      A    C  
ATOM    457  SD  MET A  62       2.095   5.676  20.276  1.00 92.62      A    S  
ATOM    458  CE  MET A  62       2.848   4.977  18.798  1.00 82.25      A    C  
ATOM    459  N   ILE A  63       4.640  10.715  18.290  1.00 96.54      A    N  
ATOM    460  CA  ILE A  63       5.808  11.615  18.290  1.00 96.24      A    C  
ATOM    461  C   ILE A  63       5.378  13.068  18.514  1.00 96.16      A    C  
ATOM    462  O   ILE A  63       5.900  13.734  19.399  1.00 95.47      A    O  
ATOM    463  CB  ILE A  63       6.622  11.469  16.986  1.00 95.80      A    C  
ATOM    464  CG1 ILE A  63       7.336  10.094  16.939  1.00 93.48      A    C  
ATOM    465  CG2 ILE A  63       7.677  12.586  16.837  1.00 94.21      A    C  
ATOM    466  CD1 ILE A  63       7.884   9.729  15.554  1.00 88.45      A    C  
ATOM    467  N   ALA A  64       4.403  13.553  17.741  1.00 96.57      A    N  
ATOM    468  CA  ALA A  64       3.925  14.928  17.854  1.00 96.00      A    C  
ATOM    469  C   ALA A  64       3.311  15.223  19.235  1.00 96.25      A    C  
ATOM    470  O   ALA A  64       3.570  16.278  19.813  1.00 95.14      A    O  
ATOM    471  CB  ALA A  64       2.921  15.171  16.724  1.00 95.41      A    C  
ATOM    472  N   ASN A  65       2.557  14.275  19.799  1.00 96.40      A    N  
ATOM    473  CA  ASN A  65       1.968  14.419  21.123  1.00 96.31      A    C  
ATOM    474  C   ASN A  65       3.015  14.324  22.246  1.00 96.51      A    C  
ATOM    475  O   ASN A  65       2.939  15.094  23.199  1.00 95.59      A    O  
ATOM    476  CB  ASN A  65       0.838  13.396  21.292  1.00 96.13      A    C  
ATOM    477  CG  ASN A  65      -0.387  13.728  20.444  1.00 95.60      A    C  
ATOM    478  ND2 ASN A  65      -1.085  12.727  19.958  1.00 86.96      A    N  
ATOM    479  OD1 ASN A  65      -0.742  14.871  20.221  1.00 87.49      A    O  
ATOM    480  N   GLN A  66       4.042  13.486  22.121  1.00 96.49      A    N  
ATOM    481  CA  GLN A  66       5.171  13.464  23.069  1.00 96.31      A    C  
ATOM    482  C   GLN A  66       5.950  14.780  23.050  1.00 96.57      A    C  
ATOM    483  O   GLN A  66       6.289  15.306  24.111  1.00 95.70      A    O  
ATOM    484  CB  GLN A  66       6.119  12.290  22.742  1.00 95.69      A    C  
ATOM    485  CG  GLN A  66       5.603  10.920  23.184  1.00 91.41      A    C  
ATOM    486  CD  GLN A  66       5.632  10.688  24.701  1.00 94.21      A    C  
ATOM    487  NE2 GLN A  66       5.205   9.531  25.148  1.00 82.69      A    N  
ATOM    488  OE1 GLN A  66       6.033  11.511  25.498  1.00 83.42      A    O  
ATOM    489  N   ALA A  67       6.182  15.357  21.873  1.00 96.46      A    N  
ATOM    490  CA  ALA A  67       6.800  16.671  21.766  1.00 95.95      A    C  
ATOM    491  C   ALA A  67       5.933  17.768  22.414  1.00 95.94      A    C  
ATOM    492  O   ALA A  67       6.458  18.650  23.101  1.00 94.29      A    O  
ATOM    493  CB  ALA A  67       7.080  16.957  20.287  1.00 95.33      A    C  
ATOM    494  N   ALA A  68       4.606  17.674  22.281  1.00 96.10      A    N  
ATOM    495  CA  ALA A  68       3.684  18.578  22.954  1.00 95.82      A    C  
ATOM    496  C   ALA A  68       3.705  18.407  24.482  1.00 96.08      A    C  
ATOM    497  O   ALA A  68       3.714  19.403  25.207  1.00 94.85      A    O  
ATOM    498  CB  ALA A  68       2.280  18.377  22.372  1.00 95.33      A    C  
ATOM    499  N   VAL A  69       3.802  17.178  25.003  1.00 95.94      A    N  
ATOM    500  CA  VAL A  69       3.992  16.922  26.441  1.00 95.70      A    C  
ATOM    501  C   VAL A  69       5.299  17.542  26.931  1.00 95.89      A    C  
ATOM    502  O   VAL A  69       5.305  18.211  27.965  1.00 94.87      A    O  
ATOM    503  CB  VAL A  69       3.953  15.412  26.760  1.00 95.23      A    C  
ATOM    504  CG1 VAL A  69       4.391  15.092  28.199  1.00 91.15      A    C  
ATOM    505  CG2 VAL A  69       2.539  14.860  26.590  1.00 91.54      A    C  
ATOM    506  N   ALA A  70       6.391  17.409  26.180  1.00 95.93      A    N  
ATOM    507  CA  ALA A  70       7.661  18.044  26.513  1.00 95.73      A    C  
ATOM    508  C   ALA A  70       7.549  19.576  26.567  1.00 95.88      A    C  
ATOM    509  O   ALA A  70       8.111  20.206  27.466  1.00 94.43      A    O  
ATOM    510  CB  ALA A  70       8.720  17.601  25.489  1.00 95.36      A    C  
ATOM    511  N   GLN A  71       6.764  20.175  25.662  1.00 96.26      A    N  
ATOM    512  CA  GLN A  71       6.465  21.605  25.688  1.00 95.80      A    C  
ATOM    513  C   GLN A  71       5.639  22.000  26.915  1.00 95.99      A    C  
ATOM    514  O   GLN A  71       5.949  23.014  27.527  1.00 94.97      A    O  
ATOM    515  CB  GLN A  71       5.725  22.021  24.409  1.00 95.09      A    C  
ATOM    516  CG  GLN A  71       6.636  22.021  23.167  1.00 92.25      A    C  
ATOM    517  CD  GLN A  71       5.861  22.235  21.863  1.00 92.16      A    C  
ATOM    518  NE2 GLN A  71       6.550  22.549  20.794  1.00 82.02      A    N  
ATOM    519  OE1 GLN A  71       4.655  22.116  21.781  1.00 84.04      A    O  
ATOM    520  N   MET A  72       4.648  21.215  27.327  1.00 95.58      A    N  
ATOM    521  CA  MET A  72       3.844  21.484  28.529  1.00 95.16      A    C  
ATOM    522  C   MET A  72       4.679  21.418  29.813  1.00 95.26      A    C  
ATOM    523  O   MET A  72       4.592  22.314  30.654  1.00 94.15      A    O  
ATOM    524  CB  MET A  72       2.689  20.481  28.631  1.00 94.89      A    C  
ATOM    525  CG  MET A  72       1.610  20.698  27.577  1.00 92.76      A    C  
ATOM    526  SD  MET A  72       0.319  19.430  27.614  1.00 92.26      A    S  
ATOM    527  CE  MET A  72      -0.711  20.025  26.247  1.00 83.95      A    C  
ATOM    528  N   VAL A  73       5.533  20.401  29.943  1.00 95.57      A    N  
ATOM    529  CA  VAL A  73       6.469  20.268  31.071  1.00 95.12      A    C  
ATOM    530  C   VAL A  73       7.446  21.447  31.095  1.00 95.27      A    C  
ATOM    531  O   VAL A  73       7.683  22.036  32.147  1.00 94.01      A    O  
ATOM    532  CB  VAL A  73       7.218  18.922  30.983  1.00 94.61      A    C  
ATOM    533  CG1 VAL A  73       8.351  18.801  32.006  1.00 90.36      A    C  
ATOM    534  CG2 VAL A  73       6.266  17.746  31.238  1.00 90.65      A    C  
ATOM    535  N   GLY A  74       7.973  21.829  29.931  1.00 95.00      A    N  
ATOM    536  CA  GLY A  74       8.845  22.987  29.793  1.00 95.05      A    C  
ATOM    537  C   GLY A  74       8.149  24.295  30.146  1.00 95.57      A    C  
ATOM    538  O   GLY A  74       8.732  25.122  30.830  1.00 93.81      A    O  
ATOM    539  N   LEU A  75       6.905  24.474  29.735  1.00 95.88      A    N  
ATOM    540  CA  LEU A  75       6.118  25.676  30.004  1.00 95.62      A    C  
ATOM    541  C   LEU A  75       5.854  25.851  31.501  1.00 95.84      A    C  
ATOM    542  O   LEU A  75       5.999  26.959  32.007  1.00 94.45      A    O  
ATOM    543  CB  LEU A  75       4.814  25.603  29.198  1.00 94.67      A    C  
ATOM    544  CG  LEU A  75       3.972  26.897  29.245  1.00 90.46      A    C  
ATOM    545  CD1 LEU A  75       4.682  28.051  28.531  1.00 87.38      A    C  
ATOM    546  CD2 LEU A  75       2.638  26.650  28.551  1.00 86.78      A    C  
ATOM    547  N   LYS A  76       5.539  24.759  32.220  1.00 96.04      A    N  
ATOM    548  CA  LYS A  76       5.377  24.800  33.670  1.00 95.59      A    C  
ATOM    549  C   LYS A  76       6.660  25.252  34.364  1.00 95.69      A    C  
ATOM    550  O   LYS A  76       6.633  26.223  35.101  1.00 94.32      A    O  
ATOM    551  CB  LYS A  76       4.874  23.444  34.185  1.00 94.77      A    C  
ATOM    552  CG  LYS A  76       4.781  23.481  35.715  1.00 89.49      A    C  
ATOM    553  CD  LYS A  76       4.005  22.302  36.310  1.00 82.71      A    C  
ATOM    554  CE  LYS A  76       4.129  22.321  37.838  1.00 78.02      A    C  
ATOM    555  NZ  LYS A  76       3.798  23.639  38.454  1.00 69.78      A    N1+
ATOM    556  N   SER A  77       7.788  24.615  34.078  1.00 95.11      A    N  
ATOM    557  CA  SER A  77       9.099  24.978  34.640  1.00 94.90      A    C  
ATOM    558  C   SER A  77       9.473  26.429  34.330  1.00 95.10      A    C  
ATOM    559  O   SER A  77       9.971  27.144  35.199  1.00 93.20      A    O  
ATOM    560  CB  SER A  77      10.157  24.044  34.063  1.00 94.19      A    C  
ATOM    561  OG  SER A  77      11.454  24.308  34.554  1.00 87.64      A    O  
ATOM    562  N   PHE A  78       9.211  26.865  33.098  1.00 95.25      A    N  
ATOM    563  CA  PHE A  78       9.545  28.202  32.631  1.00 95.41      A    C  
ATOM    564  C   PHE A  78       8.729  29.286  33.342  1.00 95.84      A    C  
ATOM    565  O   PHE A  78       9.308  30.258  33.811  1.00 94.76      A    O  
ATOM    566  CB  PHE A  78       9.327  28.253  31.116  1.00 95.18      A    C  
ATOM    567  CG  PHE A  78       9.578  29.605  30.499  1.00 96.06      A    C  
ATOM    568  CD1 PHE A  78       8.509  30.355  29.964  1.00 92.78      A    C  
ATOM    569  CD2 PHE A  78      10.887  30.114  30.431  1.00 93.51      A    C  
ATOM    570  CE1 PHE A  78       8.755  31.597  29.357  1.00 92.66      A    C  
ATOM    571  CE2 PHE A  78      11.130  31.349  29.830  1.00 92.73      A    C  
ATOM    572  CZ  PHE A  78      10.071  32.090  29.285  1.00 94.23      A    C  
ATOM    573  N   VAL A  79       7.417  29.116  33.458  1.00 95.05      A    N  
ATOM    574  CA  VAL A  79       6.544  30.100  34.120  1.00 94.85      A    C  
ATOM    575  C   VAL A  79       6.815  30.160  35.619  1.00 94.64      A    C  
ATOM    576  O   VAL A  79       6.834  31.248  36.181  1.00 92.99      A    O  
ATOM    577  CB  VAL A  79       5.070  29.836  33.802  1.00 94.29      A    C  
ATOM    578  CG1 VAL A  79       4.124  30.754  34.584  1.00 88.67      A    C  
ATOM    579  CG2 VAL A  79       4.796  30.083  32.317  1.00 88.92      A    C  
ATOM    580  N   ASP A  80       7.095  29.013  36.258  1.00 95.36      A    N  
ATOM    581  CA  ASP A  80       7.482  28.971  37.674  1.00 94.46      A    C  
ATOM    582  C   ASP A  80       8.770  29.773  37.913  1.00 94.42      A    C  
ATOM    583  O   ASP A  80       8.838  30.572  38.843  1.00 92.19      A    O  
ATOM    584  CB  ASP A  80       7.650  27.501  38.128  1.00 93.24      A    C  
ATOM    585  CG  ASP A  80       6.351  26.693  38.255  1.00 90.86      A    C  
ATOM    586  OD1 ASP A  80       5.246  27.246  38.088  1.00 85.64      A    O  
ATOM    587  OD2 ASP A  80       6.437  25.482  38.574  1.00 85.65      A    O1-
ATOM    588  N   MET A  81       9.769  29.620  37.042  1.00 93.57      A    N  
ATOM    589  CA  MET A  81      11.006  30.392  37.105  1.00 93.01      A    C  
ATOM    590  C   MET A  81      10.778  31.886  36.862  1.00 93.20      A    C  
ATOM    591  O   MET A  81      11.338  32.702  37.585  1.00 91.66      A    O  
ATOM    592  CB  MET A  81      12.023  29.803  36.127  1.00 92.36      A    C  
ATOM    593  CG  MET A  81      13.304  30.637  35.953  1.00 89.69      A    C  
ATOM    594  SD  MET A  81      13.236  31.959  34.694  1.00 87.45      A    S  
ATOM    595  CE  MET A  81      13.195  30.973  33.193  1.00 76.75      A    C  
ATOM    596  N   LEU A  82       9.943  32.265  35.910  1.00 93.79      A    N  
ATOM    597  CA  LEU A  82       9.638  33.676  35.661  1.00 93.21      A    C  
ATOM    598  C   LEU A  82       8.989  34.346  36.873  1.00 93.23      A    C  
ATOM    599  O   LEU A  82       9.348  35.468  37.200  1.00 91.62      A    O  
ATOM    600  CB  LEU A  82       8.704  33.823  34.447  1.00 93.16      A    C  
ATOM    601  CG  LEU A  82       9.316  33.528  33.062  1.00 92.30      A    C  
ATOM    602  CD1 LEU A  82       8.236  33.768  32.001  1.00 88.39      A    C  
ATOM    603  CD2 LEU A  82      10.514  34.408  32.740  1.00 88.48      A    C  
ATOM    604  N   ASP A  83       8.073  33.657  37.547  1.00 93.31      A    N  
ATOM    605  CA  ASP A  83       7.386  34.187  38.729  1.00 92.73      A    C  
ATOM    606  C   ASP A  83       8.334  34.361  39.921  1.00 92.71      A    C  
ATOM    607  O   ASP A  83       8.263  35.371  40.627  1.00 90.35      A    O  
ATOM    608  CB  ASP A  83       6.221  33.266  39.078  1.00 91.96      A    C  
ATOM    609  CG  ASP A  83       5.319  33.860  40.156  1.00 91.72      A    C  
ATOM    610  OD1 ASP A  83       4.751  34.950  39.932  1.00 86.09      A    O  
ATOM    611  OD2 ASP A  83       5.133  33.209  41.211  1.00 86.07      A    O1-
ATOM    612  N   GLU A  84       9.266  33.433  40.126  1.00 92.87      A    N  
ATOM    613  CA  GLU A  84      10.306  33.570  41.148  1.00 91.88      A    C  
ATOM    614  C   GLU A  84      11.322  34.663  40.802  1.00 91.75      A    C  
ATOM    615  O   GLU A  84      11.754  35.395  41.694  1.00 87.76      A    O  
ATOM    616  CB  GLU A  84      11.022  32.236  41.378  1.00 90.52      A    C  
ATOM    617  CG  GLU A  84      10.164  31.241  42.167  1.00 83.07      A    C  
ATOM    618  CD  GLU A  84      10.915  29.954  42.563  1.00 77.44      A    C  
ATOM    619  OE1 GLU A  84      10.229  29.021  43.037  1.00 68.66      A    O  
ATOM    620  OE2 GLU A  84      12.170  29.913  42.437  1.00 69.62      A    O1-
ATOM    621  N   HIS A  85      11.671  34.828  39.531  1.00 90.75      A    N  
ATOM    622  CA  HIS A  85      12.630  35.846  39.083  1.00 89.83      A    C  
ATOM    623  C   HIS A  85      12.162  37.277  39.343  1.00 90.19      A    C  
ATOM    624  O   HIS A  85      12.973  38.178  39.566  1.00 86.48      A    O  
ATOM    625  CB  HIS A  85      12.903  35.637  37.593  1.00 89.21      A    C  
ATOM    626  CG  HIS A  85      13.984  36.544  37.074  1.00 90.48      A    C  
ATOM    627  CD2 HIS A  85      13.885  37.467  36.068  1.00 81.88      A    C  
ATOM    628  ND1 HIS A  85      15.283  36.611  37.568  1.00 80.76      A    N  
ATOM    629  CE1 HIS A  85      15.924  37.543  36.869  1.00 83.19      A    C  
ATOM    630  NE2 HIS A  85      15.121  38.076  35.949  1.00 85.40      A    N  
ATOM    631  N   VAL A  86      10.842  37.495  39.353  1.00 90.42      A    N  
ATOM    632  CA  VAL A  86      10.250  38.803  39.659  1.00 88.94      A    C  
ATOM    633  C   VAL A  86       9.720  38.900  41.090  1.00 88.34      A    C  
ATOM    634  O   VAL A  86       8.915  39.774  41.404  1.00 83.36      A    O  
ATOM    635  CB  VAL A  86       9.204  39.222  38.605  1.00 87.69      A    C  
ATOM    636  CG1 VAL A  86       9.827  39.279  37.210  1.00 80.75      A    C  
ATOM    637  CG2 VAL A  86       7.986  38.292  38.591  1.00 81.84      A    C  
ATOM    638  N   ALA A  87      10.163  37.990  41.983  1.00 89.10      A    N  
ATOM    639  CA  ALA A  87       9.799  38.045  43.389  1.00 87.61      A    C  
ATOM    640  C   ALA A  87      10.268  39.359  44.033  1.00 87.95      A    C  
ATOM    641  O   ALA A  87      11.287  39.947  43.658  1.00 83.81      A    O  
ATOM    642  CB  ALA A  87      10.344  36.810  44.113  1.00 84.75      A    C  
ATOM    643  N   GLU A  88       9.511  39.846  45.023  1.00 86.45      A    N  
ATOM    644  CA  GLU A  88       9.887  41.015  45.812  1.00 85.24      A    C  
ATOM    645  C   GLU A  88      11.026  40.691  46.778  1.00 85.33      A    C  
ATOM    646  O   GLU A  88      11.155  39.558  47.238  1.00 78.38      A    O  
ATOM    647  CB  GLU A  88       8.679  41.588  46.570  1.00 80.96      A    C  
ATOM    648  CG  GLU A  88       7.566  42.089  45.636  1.00 72.03      A    C  
ATOM    649  CD  GLU A  88       6.498  42.905  46.383  1.00 66.73      A    C  
ATOM    650  OE1 GLU A  88       5.809  43.715  45.721  1.00 58.71      A    O  
ATOM    651  OE2 GLU A  88       6.363  42.804  47.620  1.00 61.34      A    O1-
ATOM    652  N   ASN A  89      11.813  41.711  47.142  1.00 84.01      A    N  
ATOM    653  CA  ASN A  89      12.954  41.593  48.055  1.00 83.21      A    C  
ATOM    654  C   ASN A  89      13.981  40.531  47.641  1.00 85.02      A    C  
ATOM    655  O   ASN A  89      14.539  39.840  48.485  1.00 77.45      A    O  
ATOM    656  CB  ASN A  89      12.457  41.420  49.508  1.00 78.63      A    C  
ATOM    657  CG  ASN A  89      11.687  42.612  50.031  1.00 72.03      A    C  
ATOM    658  ND2 ASN A  89      10.905  42.409  51.069  1.00 62.22      A    N  
ATOM    659  OD1 ASN A  89      11.789  43.727  49.563  1.00 63.51      A    O  
ATOM    660  N   SER A  90      14.251  40.425  46.358  1.00 85.03      A    N  
ATOM    661  CA  SER A  90      15.320  39.545  45.886  1.00 84.32      A    C  
ATOM    662  C   SER A  90      16.694  40.007  46.397  1.00 86.21      A    C  
ATOM    663  O   SER A  90      16.893  41.204  46.645  1.00 82.18      A    O  
ATOM    664  CB  SER A  90      15.310  39.447  44.362  1.00 80.50      A    C  
ATOM    665  OG  SER A  90      15.850  40.611  43.768  1.00 74.08      A    O  
ATOM    666  N   PRO A  91      17.667  39.107  46.523  1.00 84.46      A    N  
ATOM    667  CA  PRO A  91      19.023  39.481  46.911  1.00 83.58      A    C  
ATOM    668  C   PRO A  91      19.623  40.563  46.006  1.00 85.55      A    C  
ATOM    669  O   PRO A  91      20.241  41.499  46.511  1.00 81.15      A    O  
ATOM    670  CB  PRO A  91      19.830  38.183  46.858  1.00 81.25      A    C  
ATOM    671  CG  PRO A  91      18.785  37.099  47.084  1.00 79.10      A    C  
ATOM    672  CD  PRO A  91      17.548  37.665  46.397  1.00 82.41      A    C  
ATOM    673  N   ALA A  92      19.428  40.502  44.724  1.00 84.52      A    N  
ATOM    674  CA  ALA A  92      19.922  41.494  43.778  1.00 82.93      A    C  
ATOM    675  C   ALA A  92      19.273  42.867  43.991  1.00 84.21      A    C  
ATOM    676  O   ALA A  92      19.958  43.887  43.939  1.00 80.30      A    O  
ATOM    677  CB  ALA A  92      19.690  41.003  42.351  1.00 81.06      A    C  
ATOM    678  N   ASP A  93      17.973  42.918  44.301  1.00 86.20      A    N  
ATOM    679  CA  ASP A  93      17.282  44.176  44.604  1.00 83.81      A    C  
ATOM    680  C   ASP A  93      17.784  44.791  45.910  1.00 84.55      A    C  
ATOM    681  O   ASP A  93      17.937  46.008  46.001  1.00 80.66      A    O  
ATOM    682  CB  ASP A  93      15.766  43.969  44.684  1.00 81.37      A    C  
ATOM    683  CG  ASP A  93      15.103  43.527  43.386  1.00 78.63      A    C  
ATOM    684  OD1 ASP A  93      15.691  43.631  42.286  1.00 72.24      A    O  
ATOM    685  OD2 ASP A  93      13.958  43.017  43.453  1.00 73.87      A    O1-
ATOM    686  N   GLN A  94      18.095  43.977  46.935  1.00 84.28      A    N  
ATOM    687  CA  GLN A  94      18.673  44.441  48.193  1.00 82.51      A    C  
ATOM    688  C   GLN A  94      20.068  45.034  47.982  1.00 83.58      A    C  
ATOM    689  O   GLN A  94      20.334  46.143  48.452  1.00 80.38      A    O  
ATOM    690  CB  GLN A  94      18.741  43.303  49.221  1.00 81.65      A    C  
ATOM    691  CG  GLN A  94      17.345  42.886  49.705  1.00 78.36      A    C  
ATOM    692  CD  GLN A  94      17.397  41.732  50.711  1.00 74.16      A    C  
ATOM    693  NE2 GLN A  94      16.256  41.166  51.047  1.00 62.36      A    N  
ATOM    694  OE1 GLN A  94      18.422  41.324  51.217  1.00 64.54      A    O  
ATOM    695  N   VAL A  95      20.933  44.349  47.246  1.00 84.86      A    N  
ATOM    696  CA  VAL A  95      22.274  44.845  46.910  1.00 82.97      A    C  
ATOM    697  C   VAL A  95      22.170  46.144  46.116  1.00 83.60      A    C  
ATOM    698  O   VAL A  95      22.778  47.149  46.488  1.00 80.11      A    O  
ATOM    699  CB  VAL A  95      23.087  43.782  46.144  1.00 81.89      A    C  
ATOM    700  CG1 VAL A  95      24.418  44.326  45.630  1.00 75.04      A    C  
ATOM    701  CG2 VAL A  95      23.401  42.585  47.053  1.00 75.85      A    C  
ATOM    702  N   ALA A  96      21.337  46.184  45.062  1.00 85.47      A    N  
ATOM    703  CA  ALA A  96      21.161  47.374  44.243  1.00 83.10      A    C  
ATOM    704  C   ALA A  96      20.611  48.561  45.046  1.00 83.52      A    C  
ATOM    705  O   ALA A  96      21.045  49.696  44.841  1.00 80.12      A    O  
ATOM    706  CB  ALA A  96      20.237  47.021  43.068  1.00 81.93      A    C  
ATOM    707  N   SER A  97      19.708  48.317  45.986  1.00 85.90      A    N  
ATOM    708  CA  SER A  97      19.177  49.358  46.867  1.00 83.61      A    C  
ATOM    709  C   SER A  97      20.225  49.895  47.830  1.00 83.72      A    C  
ATOM    710  O   SER A  97      20.260  51.100  48.080  1.00 78.97      A    O  
ATOM    711  CB  SER A  97      17.965  48.822  47.630  1.00 81.56      A    C  
ATOM    712  OG  SER A  97      17.334  49.878  48.324  1.00 71.17      A    O  
ATOM    713  N   GLN A  98      21.112  49.029  48.359  1.00 82.97      A    N  
ATOM    714  CA  GLN A  98      22.173  49.446  49.284  1.00 80.89      A    C  
ATOM    715  C   GLN A  98      23.235  50.318  48.612  1.00 81.13      A    C  
ATOM    716  O   GLN A  98      23.740  51.251  49.233  1.00 76.01      A    O  
ATOM    717  CB  GLN A  98      22.839  48.207  49.898  1.00 79.09      A    C  
ATOM    718  CG  GLN A  98      21.956  47.548  50.974  1.00 73.71      A    C  
ATOM    719  CD  GLN A  98      22.569  46.247  51.512  1.00 69.45      A    C  
ATOM    720  NE2 GLN A  98      21.873  45.555  52.382  1.00 59.17      A    N  
ATOM    721  OE1 GLN A  98      23.663  45.839  51.178  1.00 61.11      A    O  
ATOM    722  N   VAL A  99      23.562  50.048  47.359  1.00 83.52      A    N  
ATOM    723  CA  VAL A  99      24.579  50.815  46.619  1.00 80.66      A    C  
ATOM    724  C   VAL A  99      23.992  52.021  45.869  1.00 81.04      A    C  
ATOM    725  O   VAL A  99      24.736  52.797  45.264  1.00 74.29      A    O  
ATOM    726  CB  VAL A  99      25.418  49.910  45.701  1.00 78.19      A    C  
ATOM    727  CG1 VAL A  99      26.171  48.853  46.511  1.00 70.97      A    C  
ATOM    728  CG2 VAL A  99      24.589  49.221  44.623  1.00 70.31      A    C  
ATOM    729  N   SER A 100      22.682  52.217  45.917  1.00 82.78      A    N  
ATOM    730  CA  SER A 100      22.000  53.350  45.290  1.00 80.26      A    C  
ATOM    731  C   SER A 100      21.609  54.402  46.322  1.00 80.54      A    C  
ATOM    732  O   SER A 100      21.000  54.095  47.338  1.00 74.24      A    O  
ATOM    733  CB  SER A 100      20.762  52.891  44.521  1.00 76.45      A    C  
ATOM    734  OG  SER A 100      21.135  51.974  43.525  1.00 68.03      A    O  
ATOM    735  N   ARG A 101      21.881  55.638  46.022  1.00 82.64      A    N  
ATOM    736  CA  ARG A 101      21.659  56.750  46.953  1.00 80.88      A    C  
ATOM    737  C   ARG A 101      20.186  56.993  47.285  1.00 81.91      A    C  
ATOM    738  O   ARG A 101      19.871  57.339  48.418  1.00 74.03      A    O  
ATOM    739  CB  ARG A 101      22.304  58.009  46.359  1.00 76.31      A    C  
ATOM    740  CG  ARG A 101      22.472  59.116  47.404  1.00 68.32      A    C  
ATOM    741  CD  ARG A 101      23.188  60.309  46.771  1.00 65.37      A    C  
ATOM    742  NE  ARG A 101      23.563  61.314  47.774  1.00 56.53      A    N  
ATOM    743  CZ  ARG A 101      24.239  62.416  47.537  1.00 50.38      A    C  
ATOM    744  NH1 ARG A 101      24.593  62.754  46.330  1.00 47.85      A    N1+
ATOM    745  NH2 ARG A 101      24.565  63.203  48.520  1.00 44.67      A    N  
ATOM    746  N   ASN A 102      19.314  56.798  46.301  1.00 80.77      A    N  
ATOM    747  CA  ASN A 102      17.864  56.996  46.430  1.00 78.34      A    C  
ATOM    748  C   ASN A 102      17.083  55.677  46.340  1.00 79.26      A    C  
ATOM    749  O   ASN A 102      15.885  55.681  46.063  1.00 68.80      A    O  
ATOM    750  CB  ASN A 102      17.395  58.017  45.378  1.00 73.33      A    C  
ATOM    751  CG  ASN A 102      17.959  59.420  45.547  1.00 69.60      A    C  
ATOM    752  ND2 ASN A 102      17.773  60.254  44.546  1.00 61.34      A    N  
ATOM    753  OD1 ASN A 102      18.560  59.803  46.528  1.00 62.09      A    O  
ATOM    754  N   GLY A 103      17.763  54.553  46.531  1.00 77.77      A    N  
ATOM    755  CA  GLY A 103      17.170  53.246  46.275  1.00 75.91      A    C  
ATOM    756  C   GLY A 103      16.943  52.985  44.787  1.00 78.73      A    C  
ATOM    757  O   GLY A 103      17.405  53.721  43.905  1.00 70.17      A    O  
ATOM    758  N   VAL A 104      16.219  51.891  44.506  1.00 81.77      A    N  
ATOM    759  CA  VAL A 104      15.894  51.435  43.149  1.00 80.62      A    C  
ATOM    760  C   VAL A 104      14.381  51.314  42.956  1.00 82.69      A    C  
ATOM    761  O   VAL A 104      13.886  50.374  42.339  1.00 75.63      A    O  
ATOM    762  CB  VAL A 104      16.665  50.153  42.769  1.00 74.85      A    C  
ATOM    763  CG1 VAL A 104      18.152  50.449  42.553  1.00 68.66      A    C  
ATOM    764  CG2 VAL A 104      16.540  49.050  43.832  1.00 68.20      A    C  
ATOM    765  N   ASP A 105      13.625  52.276  43.504  1.00 83.31      A    N  
ATOM    766  CA  ASP A 105      12.161  52.207  43.590  1.00 81.74      A    C  
ATOM    767  C   ASP A 105      11.470  52.042  42.232  1.00 83.86      A    C  
ATOM    768  O   ASP A 105      10.484  51.310  42.112  1.00 78.97      A    O  
ATOM    769  CB  ASP A 105      11.629  53.479  44.268  1.00 76.83      A    C  
ATOM    770  CG  ASP A 105      11.996  53.585  45.744  1.00 70.56      A    C  
ATOM    771  OD1 ASP A 105      12.299  52.542  46.358  1.00 62.36      A    O  
ATOM    772  OD2 ASP A 105      11.946  54.724  46.255  1.00 61.30      A    O1-
ATOM    773  N   GLU A 106      12.003  52.677  41.196  1.00 84.31      A    N  
ATOM    774  CA  GLU A 106      11.452  52.578  39.844  1.00 83.51      A    C  
ATOM    775  C   GLU A 106      11.616  51.159  39.269  1.00 85.03      A    C  
ATOM    776  O   GLU A 106      10.698  50.618  38.652  1.00 81.18      A    O  
ATOM    777  CB  GLU A 106      12.115  53.641  38.966  1.00 81.16      A    C  
ATOM    778  CG  GLU A 106      11.316  53.896  37.676  1.00 71.46      A    C  
ATOM    779  CD  GLU A 106      11.851  55.082  36.860  1.00 63.77      A    C  
ATOM    780  OE1 GLU A 106      11.059  55.607  36.045  1.00 54.48      A    O  
ATOM    781  OE2 GLU A 106      13.018  55.462  37.060  1.00 57.18      A    O1-
ATOM    782  N   TRP A 107      12.754  50.510  39.559  1.00 86.66      A    N  
ATOM    783  CA  TRP A 107      12.996  49.113  39.198  1.00 85.98      A    C  
ATOM    784  C   TRP A 107      12.088  48.162  39.973  1.00 87.25      A    C  
ATOM    785  O   TRP A 107      11.471  47.284  39.377  1.00 84.87      A    O  
ATOM    786  CB  TRP A 107      14.473  48.781  39.424  1.00 84.75      A    C  
ATOM    787  CG  TRP A 107      14.794  47.365  39.101  1.00 84.44      A    C  
ATOM    788  CD1 TRP A 107      15.009  46.368  39.988  1.00 77.83      A    C  
ATOM    789  CD2 TRP A 107      14.824  46.752  37.777  1.00 82.01      A    C  
ATOM    790  CE2 TRP A 107      15.063  45.361  37.949  1.00 79.96      A    C  
ATOM    791  CE3 TRP A 107      14.663  47.229  36.461  1.00 76.71      A    C  
ATOM    792  NE1 TRP A 107      15.183  45.173  39.307  1.00 76.63      A    N  
ATOM    793  CZ2 TRP A 107      15.105  44.470  36.854  1.00 78.67      A    C  
ATOM    794  CZ3 TRP A 107      14.724  46.349  35.361  1.00 71.12      A    C  
ATOM    795  CH2 TRP A 107      14.930  44.980  35.565  1.00 72.91      A    C  
ATOM    796  N   ILE A 108      11.954  48.381  41.304  1.00 86.94      A    N  
ATOM    797  CA  ILE A 108      11.062  47.586  42.161  1.00 85.98      A    C  
ATOM    798  C   ILE A 108       9.619  47.685  41.660  1.00 87.32      A    C  
ATOM    799  O   ILE A 108       8.918  46.671  41.578  1.00 85.41      A    O  
ATOM    800  CB  ILE A 108      11.188  48.037  43.632  1.00 84.40      A    C  
ATOM    801  CG1 ILE A 108      12.587  47.682  44.180  1.00 81.23      A    C  
ATOM    802  CG2 ILE A 108      10.099  47.395  44.508  1.00 79.19      A    C  
ATOM    803  CD1 ILE A 108      12.900  48.298  45.552  1.00 71.43      A    C  
ATOM    804  N   ARG A 109       9.174  48.878  41.258  1.00 88.46      A    N  
ATOM    805  CA  ARG A 109       7.850  49.081  40.669  1.00 88.38      A    C  
ATOM    806  C   ARG A 109       7.690  48.314  39.358  1.00 89.53      A    C  
ATOM    807  O   ARG A 109       6.679  47.625  39.186  1.00 87.90      A    O  
ATOM    808  CB  ARG A 109       7.613  50.575  40.491  1.00 87.31      A    C  
ATOM    809  CG  ARG A 109       6.207  50.836  39.937  1.00 76.43      A    C  
ATOM    810  CD  ARG A 109       5.987  52.332  39.753  1.00 73.50      A    C  
ATOM    811  NE  ARG A 109       4.725  52.556  39.052  1.00 61.98      A    N  
ATOM    812  CZ  ARG A 109       4.179  53.728  38.758  1.00 53.42      A    C  
ATOM    813  NH1 ARG A 109       4.742  54.846  39.134  1.00 49.35      A    N1+
ATOM    814  NH2 ARG A 109       3.080  53.755  38.085  1.00 46.97      A    N  
ATOM    815  N   LYS A 110       8.695  48.354  38.479  1.00 88.48      A    N  
ATOM    816  CA  LYS A 110       8.682  47.616  37.214  1.00 87.95      A    C  
ATOM    817  C   LYS A 110       8.609  46.102  37.447  1.00 89.32      A    C  
ATOM    818  O   LYS A 110       7.825  45.417  36.795  1.00 87.27      A    O  
ATOM    819  CB  LYS A 110       9.909  48.034  36.393  1.00 86.09      A    C  
ATOM    820  CG  LYS A 110       9.688  47.847  34.892  1.00 76.34      A    C  
ATOM    821  CD  LYS A 110      10.933  48.267  34.098  1.00 72.05      A    C  
ATOM    822  CE  LYS A 110      10.669  48.141  32.596  1.00 62.39      A    C  
ATOM    823  NZ  LYS A 110      11.892  48.336  31.770  1.00 56.19      A    N1+
ATOM    824  N   LYS A 111       9.343  45.573  38.440  1.00 88.44      A    N  
ATOM    825  CA  LYS A 111       9.255  44.174  38.891  1.00 88.58      A    C  
ATOM    826  C   LYS A 111       7.875  43.822  39.444  1.00 89.58      A    C  
ATOM    827  O   LYS A 111       7.342  42.767  39.113  1.00 88.08      A    O  
ATOM    828  CB  LYS A 111      10.335  43.886  39.949  1.00 86.86      A    C  
ATOM    829  CG  LYS A 111      11.481  43.037  39.403  1.00 82.31      A    C  
ATOM    830  CD  LYS A 111      12.377  42.623  40.572  1.00 82.13      A    C  
ATOM    831  CE  LYS A 111      13.483  41.648  40.170  1.00 76.31      A    C  
ATOM    832  NZ  LYS A 111      14.236  41.210  41.356  1.00 73.34      A    N1+
ATOM    833  N   ARG A 112       7.243  44.689  40.249  1.00 90.04      A    N  
ATOM    834  CA  ARG A 112       5.872  44.491  40.745  1.00 90.28      A    C  
ATOM    835  C   ARG A 112       4.859  44.382  39.613  1.00 91.59      A    C  
ATOM    836  O   ARG A 112       4.008  43.511  39.663  1.00 90.16      A    O  
ATOM    837  CB  ARG A 112       5.459  45.631  41.673  1.00 89.13      A    C  
ATOM    838  CG  ARG A 112       5.706  45.277  43.133  1.00 78.49      A    C  
ATOM    839  CD  ARG A 112       5.192  46.396  44.037  1.00 77.60      A    C  
ATOM    840  NE  ARG A 112       5.406  46.054  45.435  1.00 67.27      A    N  
ATOM    841  CZ  ARG A 112       5.451  46.828  46.494  1.00 60.77      A    C  
ATOM    842  NH1 ARG A 112       5.149  48.100  46.426  1.00 55.59      A    N1+
ATOM    843  NH2 ARG A 112       5.822  46.313  47.620  1.00 52.85      A    N  
ATOM    844  N   GLU A 113       4.965  45.244  38.618  1.00 91.00      A    N  
ATOM    845  CA  GLU A 113       4.097  45.191  37.443  1.00 90.55      A    C  
ATOM    846  C   GLU A 113       4.289  43.874  36.665  1.00 91.39      A    C  
ATOM    847  O   GLU A 113       3.303  43.228  36.296  1.00 88.51      A    O  
ATOM    848  CB  GLU A 113       4.350  46.410  36.535  1.00 89.78      A    C  
ATOM    849  CG  GLU A 113       3.781  47.713  37.140  1.00 81.00      A    C  
ATOM    850  CD  GLU A 113       4.089  48.984  36.319  1.00 76.16      A    C  
ATOM    851  OE1 GLU A 113       3.804  50.098  36.832  1.00 67.54      A    O  
ATOM    852  OE2 GLU A 113       4.603  48.859  35.189  1.00 72.69      A    O1-
ATOM    853  N   ALA A 114       5.534  43.415  36.504  1.00 90.51      A    N  
ATOM    854  CA  ALA A 114       5.836  42.129  35.891  1.00 89.80      A    C  
ATOM    855  C   ALA A 114       5.245  40.961  36.695  1.00 91.27      A    C  
ATOM    856  O   ALA A 114       4.556  40.101  36.139  1.00 89.01      A    O  
ATOM    857  CB  ALA A 114       7.345  41.993  35.718  1.00 88.74      A    C  
ATOM    858  N   ARG A 115       5.416  40.958  38.024  1.00 92.26      A    N  
ATOM    859  CA  ARG A 115       4.844  39.945  38.920  1.00 91.72      A    C  
ATOM    860  C   ARG A 115       3.322  39.920  38.844  1.00 92.68      A    C  
ATOM    861  O   ARG A 115       2.747  38.848  38.752  1.00 90.87      A    O  
ATOM    862  CB  ARG A 115       5.354  40.180  40.345  1.00 90.47      A    C  
ATOM    863  CG  ARG A 115       4.888  39.061  41.292  1.00 82.99      A    C  
ATOM    864  CD  ARG A 115       5.438  39.283  42.701  1.00 77.91      A    C  
ATOM    865  NE  ARG A 115       4.930  38.262  43.637  1.00 68.26      A    N  
ATOM    866  CZ  ARG A 115       5.634  37.560  44.504  1.00 61.51      A    C  
ATOM    867  NH1 ARG A 115       6.914  37.719  44.645  1.00 55.64      A    N1+
ATOM    868  NH2 ARG A 115       5.060  36.670  45.255  1.00 53.65      A    N  
ATOM    869  N   ALA A 116       2.673  41.068  38.811  1.00 92.53      A    N  
ATOM    870  CA  ALA A 116       1.219  41.158  38.694  1.00 92.39      A    C  
ATOM    871  C   ALA A 116       0.687  40.543  37.390  1.00 93.21      A    C  
ATOM    872  O   ALA A 116      -0.454  40.081  37.346  1.00 90.16      A    O  
ATOM    873  CB  ALA A 116       0.812  42.631  38.819  1.00 91.74      A    C  
ATOM    874  N   LEU A 117       1.504  40.510  36.337  1.00 92.00      A    N  
ATOM    875  CA  LEU A 117       1.168  39.851  35.077  1.00 92.10      A    C  
ATOM    876  C   LEU A 117       1.449  38.345  35.113  1.00 93.11      A    C  
ATOM    877  O   LEU A 117       0.635  37.563  34.621  1.00 90.74      A    O  
ATOM    878  CB  LEU A 117       1.952  40.522  33.933  1.00 91.35      A    C  
ATOM    879  CG  LEU A 117       1.543  41.984  33.641  1.00 90.16      A    C  
ATOM    880  CD1 LEU A 117       2.516  42.590  32.625  1.00 83.52      A    C  
ATOM    881  CD2 LEU A 117       0.133  42.080  33.059  1.00 84.30      A    C  
ATOM    882  N   ILE A 118       2.590  37.928  35.686  1.00 92.32      A    N  
ATOM    883  CA  ILE A 118       3.055  36.538  35.659  1.00 91.87      A    C  
ATOM    884  C   ILE A 118       2.321  35.666  36.677  1.00 92.44      A    C  
ATOM    885  O   ILE A 118       1.876  34.575  36.332  1.00 90.38      A    O  
ATOM    886  CB  ILE A 118       4.585  36.474  35.872  1.00 90.88      A    C  
ATOM    887  CG1 ILE A 118       5.331  37.164  34.705  1.00 86.91      A    C  
ATOM    888  CG2 ILE A 118       5.073  35.021  36.000  1.00 87.82      A    C  
ATOM    889  CD1 ILE A 118       6.798  37.481  35.024  1.00 83.40      A    C  
ATOM    890  N   HIS A 119       2.170  36.129  37.922  1.00 93.24      A    N  
ATOM    891  CA  HIS A 119       1.680  35.312  39.031  1.00 92.54      A    C  
ATOM    892  C   HIS A 119       0.283  34.716  38.791  1.00 93.30      A    C  
ATOM    893  O   HIS A 119       0.135  33.500  38.945  1.00 91.02      A    O  
ATOM    894  CB  HIS A 119       1.765  36.108  40.332  1.00 91.36      A    C  
ATOM    895  CG  HIS A 119       1.585  35.263  41.553  1.00 91.63      A    C  
ATOM    896  CD2 HIS A 119       0.589  35.344  42.492  1.00 82.05      A    C  
ATOM    897  ND1 HIS A 119       2.436  34.259  41.955  1.00 80.80      A    N  
ATOM    898  CE1 HIS A 119       1.959  33.748  43.098  1.00 83.05      A    C  
ATOM    899  NE2 HIS A 119       0.848  34.387  43.460  1.00 85.21      A    N  
ATOM    900  N   PRO A 120      -0.711  35.450  38.265  1.00 94.01      A    N  
ATOM    901  CA  PRO A 120      -2.014  34.870  37.933  1.00 93.05      A    C  
ATOM    902  C   PRO A 120      -1.956  33.828  36.809  1.00 93.74      A    C  
ATOM    903  O   PRO A 120      -2.786  32.917  36.739  1.00 91.45      A    O  
ATOM    904  CB  PRO A 120      -2.900  36.050  37.518  1.00 91.91      A    C  
ATOM    905  CG  PRO A 120      -2.210  37.267  38.134  1.00 90.94      A    C  
ATOM    906  CD  PRO A 120      -0.737  36.885  38.057  1.00 93.90      A    C  
ATOM    907  N   VAL A 121      -0.999  33.954  35.901  1.00 93.76      A    N  
ATOM    908  CA  VAL A 121      -0.774  32.968  34.839  1.00 92.97      A    C  
ATOM    909  C   VAL A 121      -0.175  31.700  35.434  1.00 93.52      A    C  
ATOM    910  O   VAL A 121      -0.668  30.619  35.120  1.00 92.13      A    O  
ATOM    911  CB  VAL A 121       0.101  33.525  33.699  1.00 92.25      A    C  
ATOM    912  CG1 VAL A 121       0.342  32.482  32.608  1.00 87.05      A    C  
ATOM    913  CG2 VAL A 121      -0.560  34.739  33.041  1.00 88.33      A    C  
ATOM    914  N   ARG A 122       0.817  31.820  36.336  1.00 93.64      A    N  
ATOM    915  CA  ARG A 122       1.421  30.689  37.060  1.00 93.31      A    C  
ATOM    916  C   ARG A 122       0.377  29.892  37.816  1.00 93.28      A    C  
ATOM    917  O   ARG A 122       0.243  28.703  37.557  1.00 91.13      A    O  
ATOM    918  CB  ARG A 122       2.523  31.185  38.004  1.00 92.06      A    C  
ATOM    919  CG  ARG A 122       3.167  30.018  38.773  1.00 91.78      A    C  
ATOM    920  CD  ARG A 122       4.184  30.510  39.792  1.00 89.30      A    C  
ATOM    921  NE  ARG A 122       4.784  29.391  40.530  1.00 85.60      A    N  
ATOM    922  CZ  ARG A 122       5.842  29.451  41.329  1.00 83.74      A    C  
ATOM    923  NH1 ARG A 122       6.442  30.572  41.615  1.00 78.38      A    N1+
ATOM    924  NH2 ARG A 122       6.332  28.370  41.847  1.00 78.49      A    N  
ATOM    925  N   GLU A 123      -0.416  30.525  38.687  1.00 94.22      A    N  
ATOM    926  CA  GLU A 123      -1.427  29.842  39.509  1.00 93.37      A    C  
ATOM    927  C   GLU A 123      -2.419  29.029  38.661  1.00 93.36      A    C  
ATOM    928  O   GLU A 123      -2.767  27.893  38.994  1.00 91.20      A    O  
ATOM    929  CB  GLU A 123      -2.236  30.855  40.316  1.00 92.99      A    C  
ATOM    930  CG  GLU A 123      -1.458  31.461  41.492  1.00 87.05      A    C  
ATOM    931  CD  GLU A 123      -2.380  32.273  42.416  1.00 83.03      A    C  
ATOM    932  OE1 GLU A 123      -2.135  32.248  43.642  1.00 73.21      A    O  
ATOM    933  OE2 GLU A 123      -3.353  32.877  41.905  1.00 76.31      A    O1-
ATOM    934  N   ARG A 124      -2.843  29.583  37.530  1.00 94.40      A    N  
ATOM    935  CA  ARG A 124      -3.754  28.887  36.628  1.00 93.44      A    C  
ATOM    936  C   ARG A 124      -3.063  27.740  35.894  1.00 93.93      A    C  
ATOM    937  O   ARG A 124      -3.613  26.635  35.851  1.00 92.01      A    O  
ATOM    938  CB  ARG A 124      -4.358  29.927  35.686  1.00 91.64      A    C  
ATOM    939  CG  ARG A 124      -5.398  29.326  34.744  1.00 81.57      A    C  
ATOM    940  CD  ARG A 124      -6.127  30.397  33.931  1.00 81.85      A    C  
ATOM    941  NE  ARG A 124      -5.268  31.535  33.668  1.00 74.94      A    N  
ATOM    942  CZ  ARG A 124      -4.964  32.109  32.524  1.00 70.39      A    C  
ATOM    943  NH1 ARG A 124      -5.595  31.863  31.416  1.00 60.79      A    N1+
ATOM    944  NH2 ARG A 124      -3.967  32.924  32.491  1.00 62.50      A    N  
ATOM    945  N   LEU A 125      -1.853  27.952  35.364  1.00 93.48      A    N  
ATOM    946  CA  LEU A 125      -1.098  26.916  34.656  1.00 93.01      A    C  
ATOM    947  C   LEU A 125      -0.658  25.775  35.583  1.00 93.25      A    C  
ATOM    948  O   LEU A 125      -0.603  24.633  35.133  1.00 91.23      A    O  
ATOM    949  CB  LEU A 125       0.113  27.538  33.941  1.00 92.71      A    C  
ATOM    950  CG  LEU A 125      -0.225  28.420  32.721  1.00 91.73      A    C  
ATOM    951  CD1 LEU A 125       1.076  28.916  32.094  1.00 86.50      A    C  
ATOM    952  CD2 LEU A 125      -1.013  27.682  31.643  1.00 86.90      A    C  
ATOM    953  N   ASP A 126      -0.425  26.036  36.863  1.00 93.86      A    N  
ATOM    954  CA  ASP A 126      -0.118  25.007  37.863  1.00 92.54      A    C  
ATOM    955  C   ASP A 126      -1.248  23.988  38.033  1.00 92.99      A    C  
ATOM    956  O   ASP A 126      -0.997  22.819  38.328  1.00 90.75      A    O  
ATOM    957  CB  ASP A 126       0.204  25.673  39.214  1.00 91.05      A    C  
ATOM    958  CG  ASP A 126       1.654  26.174  39.316  1.00 84.79      A    C  
ATOM    959  OD1 ASP A 126       2.501  25.703  38.524  1.00 78.97      A    O  
ATOM    960  OD2 ASP A 126       1.952  26.905  40.279  1.00 78.55      A    O1-
ATOM    961  N   VAL A 127      -2.496  24.395  37.794  1.00 93.44      A    N  
ATOM    962  CA  VAL A 127      -3.662  23.509  37.811  1.00 92.88      A    C  
ATOM    963  C   VAL A 127      -3.923  22.898  36.435  1.00 93.06      A    C  
ATOM    964  O   VAL A 127      -4.229  21.706  36.327  1.00 89.85      A    O  
ATOM    965  CB  VAL A 127      -4.897  24.260  38.333  1.00 91.64      A    C  
ATOM    966  CG1 VAL A 127      -6.129  23.353  38.390  1.00 84.66      A    C  
ATOM    967  CG2 VAL A 127      -4.654  24.798  39.742  1.00 84.79      A    C  
ATOM    968  N   ASP A 128      -3.805  23.698  35.389  1.00 93.26      A    N  
ATOM    969  CA  ASP A 128      -4.219  23.315  34.041  1.00 92.94      A    C  
ATOM    970  C   ASP A 128      -3.190  22.427  33.327  1.00 93.75      A    C  
ATOM    971  O   ASP A 128      -3.567  21.392  32.770  1.00 92.33      A    O  
ATOM    972  CB  ASP A 128      -4.526  24.572  33.222  1.00 91.73      A    C  
ATOM    973  CG  ASP A 128      -5.780  25.324  33.689  1.00 88.36      A    C  
ATOM    974  OD1 ASP A 128      -6.649  24.693  34.330  1.00 82.39      A    O  
ATOM    975  OD2 ASP A 128      -5.900  26.509  33.316  1.00 83.16      A    O1-
ATOM    976  N   LEU A 129      -1.896  22.753  33.399  1.00 93.06      A    N  
ATOM    977  CA  LEU A 129      -0.845  21.979  32.722  1.00 93.08      A    C  
ATOM    978  C   LEU A 129      -0.805  20.509  33.172  1.00 93.52      A    C  
ATOM    979  O   LEU A 129      -0.738  19.643  32.299  1.00 92.18      A    O  
ATOM    980  CB  LEU A 129       0.531  22.644  32.871  1.00 92.36      A    C  
ATOM    981  CG  LEU A 129       0.715  23.941  32.059  1.00 91.52      A    C  
ATOM    982  CD1 LEU A 129       2.032  24.606  32.464  1.00 88.00      A    C  
ATOM    983  CD2 LEU A 129       0.777  23.663  30.559  1.00 88.50      A    C  
ATOM    984  N   PRO A 130      -0.931  20.159  34.474  1.00 93.75      A    N  
ATOM    985  CA  PRO A 130      -0.996  18.753  34.883  1.00 92.99      A    C  
ATOM    986  C   PRO A 130      -2.222  18.002  34.350  1.00 93.77      A    C  
ATOM    987  O   PRO A 130      -2.171  16.791  34.140  1.00 92.48      A    O  
ATOM    988  CB  PRO A 130      -0.995  18.774  36.414  1.00 91.62      A    C  
ATOM    989  CG  PRO A 130      -0.316  20.095  36.754  1.00 89.90      A    C  
ATOM    990  CD  PRO A 130      -0.796  21.003  35.628  1.00 92.70      A    C  
ATOM    991  N   ARG A 131      -3.356  18.679  34.151  1.00 93.83      A    N  
ATOM    992  CA  ARG A 131      -4.557  18.069  33.542  1.00 93.48      A    C  
ATOM    993  C   ARG A 131      -4.344  17.841  32.052  1.00 94.08      A    C  
ATOM    994  O   ARG A 131      -4.610  16.744  31.566  1.00 92.16      A    O  
ATOM    995  CB  ARG A 131      -5.793  18.939  33.787  1.00 91.76      A    C  
ATOM    996  CG  ARG A 131      -6.235  18.924  35.260  1.00 82.28      A    C  
ATOM    997  CD  ARG A 131      -7.465  19.815  35.426  1.00 80.05      A    C  
ATOM    998  NE  ARG A 131      -7.969  19.799  36.810  1.00 69.25      A    N  
ATOM    999  CZ  ARG A 131      -9.048  20.440  37.253  1.00 62.04      A    C  
ATOM   1000  NH1 ARG A 131      -9.790  21.155  36.450  1.00 55.96      A    N1+
ATOM   1001  NH2 ARG A 131      -9.382  20.366  38.499  1.00 52.85      A    N  
ATOM   1002  N   MET A 132      -3.809  18.836  31.363  1.00 93.86      A    N  
ATOM   1003  CA  MET A 132      -3.498  18.758  29.932  1.00 93.75      A    C  
ATOM   1004  C   MET A 132      -2.446  17.690  29.624  1.00 94.34      A    C  
ATOM   1005  O   MET A 132      -2.629  16.891  28.710  1.00 92.84      A    O  
ATOM   1006  CB  MET A 132      -3.017  20.127  29.455  1.00 92.95      A    C  
ATOM   1007  CG  MET A 132      -4.127  21.192  29.495  1.00 89.88      A    C  
ATOM   1008  SD  MET A 132      -3.522  22.899  29.400  1.00 88.32      A    S  
ATOM   1009  CE  MET A 132      -2.617  22.864  27.849  1.00 77.02      A    C  
ATOM   1010  N   THR A 133      -1.380  17.608  30.435  1.00 94.66      A    N  
ATOM   1011  CA  THR A 133      -0.332  16.590  30.291  1.00 94.59      A    C  
ATOM   1012  C   THR A 133      -0.892  15.184  30.499  1.00 94.56      A    C  
ATOM   1013  O   THR A 133      -0.648  14.308  29.683  1.00 92.85      A    O  
ATOM   1014  CB  THR A 133       0.828  16.835  31.268  1.00 93.72      A    C  
ATOM   1015  CG2 THR A 133       2.024  15.924  30.982  1.00 80.87      A    C  
ATOM   1016  OG1 THR A 133       1.316  18.142  31.170  1.00 80.87      A    O  
ATOM   1017  N   ARG A 134      -1.710  14.973  31.549  1.00 94.25      A    N  
ATOM   1018  CA  ARG A 134      -2.396  13.684  31.770  1.00 93.79      A    C  
ATOM   1019  C   ARG A 134      -3.310  13.306  30.609  1.00 94.18      A    C  
ATOM   1020  O   ARG A 134      -3.349  12.137  30.224  1.00 92.70      A    O  
ATOM   1021  CB  ARG A 134      -3.187  13.715  33.080  1.00 92.83      A    C  
ATOM   1022  CG  ARG A 134      -2.284  13.368  34.259  1.00 82.50      A    C  
ATOM   1023  CD  ARG A 134      -3.052  13.374  35.579  1.00 81.63      A    C  
ATOM   1024  NE  ARG A 134      -3.195  14.743  36.108  1.00 71.12      A    N  
ATOM   1025  CZ  ARG A 134      -3.806  15.073  37.234  1.00 63.47      A    C  
ATOM   1026  NH1 ARG A 134      -4.435  14.190  37.966  1.00 56.27      A    N1+
ATOM   1027  NH2 ARG A 134      -3.780  16.303  37.662  1.00 55.69      A    N  
ATOM   1028  N   SER A 135      -4.027  14.273  30.057  1.00 94.38      A    N  
ATOM   1029  CA  SER A 135      -4.903  14.040  28.904  1.00 94.59      A    C  
ATOM   1030  C   SER A 135      -4.098  13.580  27.680  1.00 95.31      A    C  
ATOM   1031  O   SER A 135      -4.464  12.579  27.060  1.00 93.71      A    O  
ATOM   1032  CB  SER A 135      -5.692  15.305  28.597  1.00 93.42      A    C  
ATOM   1033  OG  SER A 135      -6.707  15.042  27.654  1.00 86.28      A    O  
ATOM   1034  N   LEU A 136      -2.979  14.239  27.376  1.00 94.73      A    N  
ATOM   1035  CA  LEU A 136      -2.113  13.834  26.260  1.00 95.14      A    C  
ATOM   1036  C   LEU A 136      -1.425  12.493  26.495  1.00 95.67      A    C  
ATOM   1037  O   LEU A 136      -1.410  11.676  25.584  1.00 94.38      A    O  
ATOM   1038  CB  LEU A 136      -1.063  14.919  25.968  1.00 94.24      A    C  
ATOM   1039  CG  LEU A 136      -1.568  16.046  25.051  1.00 91.67      A    C  
ATOM   1040  CD1 LEU A 136      -0.451  17.075  24.871  1.00 88.40      A    C  
ATOM   1041  CD2 LEU A 136      -1.932  15.561  23.655  1.00 88.63      A    C  
ATOM   1042  N   ASP A 137      -0.919  12.216  27.703  1.00 95.40      A    N  
ATOM   1043  CA  ASP A 137      -0.308  10.914  28.013  1.00 95.14      A    C  
ATOM   1044  C   ASP A 137      -1.311   9.761  27.860  1.00 95.51      A    C  
ATOM   1045  O   ASP A 137      -0.965   8.689  27.355  1.00 94.50      A    O  
ATOM   1046  CB  ASP A 137       0.285  10.928  29.430  1.00 94.31      A    C  
ATOM   1047  CG  ASP A 137       1.650  11.607  29.537  1.00 91.76      A    C  
ATOM   1048  OD1 ASP A 137       2.379  11.699  28.529  1.00 86.39      A    O  
ATOM   1049  OD2 ASP A 137       2.022  11.958  30.683  1.00 86.50      A    O1-
ATOM   1050  N   THR A 138      -2.571   9.981  28.222  1.00 95.23      A    N  
ATOM   1051  CA  THR A 138      -3.651   9.017  28.010  1.00 94.92      A    C  
ATOM   1052  C   THR A 138      -3.917   8.797  26.520  1.00 95.45      A    C  
ATOM   1053  O   THR A 138      -4.062   7.654  26.083  1.00 93.55      A    O  
ATOM   1054  CB  THR A 138      -4.945   9.462  28.703  1.00 93.73      A    C  
ATOM   1055  CG2 THR A 138      -6.030   8.394  28.662  1.00 79.90      A    C  
ATOM   1056  OG1 THR A 138      -4.717   9.744  30.064  1.00 81.75      A    O  
ATOM   1057  N   ILE A 139      -3.917   9.863  25.720  1.00 95.59      A    N  
ATOM   1058  CA  ILE A 139      -4.083   9.776  24.263  1.00 95.32      A    C  
ATOM   1059  C   ILE A 139      -2.921   9.016  23.622  1.00 95.95      A    C  
ATOM   1060  O   ILE A 139      -3.159   8.159  22.774  1.00 95.04      A    O  
ATOM   1061  CB  ILE A 139      -4.249  11.184  23.658  1.00 94.69      A    C  
ATOM   1062  CG1 ILE A 139      -5.647  11.730  24.016  1.00 91.74      A    C  
ATOM   1063  CG2 ILE A 139      -4.048  11.196  22.130  1.00 91.86      A    C  
ATOM   1064  CD1 ILE A 139      -5.758  13.240  23.867  1.00 81.52      A    C  
ATOM   1065  N   ILE A 140      -1.683   9.270  24.033  1.00 95.82      A    N  
ATOM   1066  CA  ILE A 140      -0.500   8.558  23.528  1.00 95.64      A    C  
ATOM   1067  C   ILE A 140      -0.604   7.065  23.848  1.00 95.80      A    C  
ATOM   1068  O   ILE A 140      -0.346   6.230  22.975  1.00 94.92      A    O  
ATOM   1069  CB  ILE A 140       0.786   9.186  24.109  1.00 95.47      A    C  
ATOM   1070  CG1 ILE A 140       0.999  10.619  23.557  1.00 94.12      A    C  
ATOM   1071  CG2 ILE A 140       2.014   8.325  23.778  1.00 94.01      A    C  
ATOM   1072  CD1 ILE A 140       1.963  11.450  24.405  1.00 90.66      A    C  
ATOM   1073  N   SER A 141      -1.009   6.705  25.061  1.00 96.08      A    N  
ATOM   1074  CA  SER A 141      -1.237   5.300  25.435  1.00 95.42      A    C  
ATOM   1075  C   SER A 141      -2.334   4.666  24.578  1.00 95.89      A    C  
ATOM   1076  O   SER A 141      -2.144   3.575  24.045  1.00 94.15      A    O  
ATOM   1077  CB  SER A 141      -1.599   5.195  26.916  1.00 94.33      A    C  
ATOM   1078  OG  SER A 141      -1.303   3.902  27.402  1.00 80.33      A    O  
ATOM   1079  N   ALA A 142      -3.450   5.362  24.372  1.00 95.85      A    N  
ATOM   1080  CA  ALA A 142      -4.548   4.879  23.549  1.00 95.60      A    C  
ATOM   1081  C   ALA A 142      -4.180   4.743  22.060  1.00 96.19      A    C  
ATOM   1082  O   ALA A 142      -4.662   3.831  21.396  1.00 95.08      A    O  
ATOM   1083  CB  ALA A 142      -5.745   5.808  23.761  1.00 95.26      A    C  
ATOM   1084  N   LEU A 143      -3.294   5.595  21.540  1.00 96.25      A    N  
ATOM   1085  CA  LEU A 143      -2.737   5.451  20.193  1.00 95.91      A    C  
ATOM   1086  C   LEU A 143      -1.871   4.196  20.074  1.00 96.22      A    C  
ATOM   1087  O   LEU A 143      -1.997   3.466  19.092  1.00 95.54      A    O  
ATOM   1088  CB  LEU A 143      -1.913   6.697  19.823  1.00 95.85      A    C  
ATOM   1089  CG  LEU A 143      -2.745   7.931  19.426  1.00 95.42      A    C  
ATOM   1090  CD1 LEU A 143      -1.857   9.181  19.410  1.00 93.11      A    C  
ATOM   1091  CD2 LEU A 143      -3.348   7.782  18.027  1.00 92.73      A    C  
ATOM   1092  N   SER A 144      -1.047   3.894  21.083  1.00 96.44      A    N  
ATOM   1093  CA  SER A 144      -0.252   2.660  21.145  1.00 95.98      A    C  
ATOM   1094  C   SER A 144      -1.144   1.413  21.156  1.00 95.97      A    C  
ATOM   1095  O   SER A 144      -0.896   0.456  20.420  1.00 94.50      A    O  
ATOM   1096  CB  SER A 144       0.637   2.697  22.393  1.00 95.41      A    C  
ATOM   1097  OG  SER A 144       1.404   1.508  22.520  1.00 90.81      A    O  
ATOM   1098  N   ASP A 145      -2.232   1.439  21.925  1.00 96.42      A    N  
ATOM   1099  CA  ASP A 145      -3.185   0.328  21.982  1.00 95.84      A    C  
ATOM   1100  C   ASP A 145      -3.978   0.188  20.679  1.00 95.97      A    C  
ATOM   1101  O   ASP A 145      -4.208  -0.926  20.208  1.00 94.57      A    O  
ATOM   1102  CB  ASP A 145      -4.130   0.521  23.170  1.00 94.94      A    C  
ATOM   1103  CG  ASP A 145      -3.429   0.379  24.530  1.00 89.09      A    C  
ATOM   1104  OD1 ASP A 145      -2.442  -0.391  24.603  1.00 83.10      A    O  
ATOM   1105  OD2 ASP A 145      -3.923   1.011  25.493  1.00 82.00      A    O1-
ATOM   1106  N   ALA A 146      -4.358   1.297  20.048  1.00 96.18      A    N  
ATOM   1107  CA  ALA A 146      -5.036   1.290  18.755  1.00 95.84      A    C  
ATOM   1108  C   ALA A 146      -4.151   0.686  17.652  1.00 96.04      A    C  
ATOM   1109  O   ALA A 146      -4.637  -0.110  16.847  1.00 94.92      A    O  
ATOM   1110  CB  ALA A 146      -5.456   2.716  18.399  1.00 95.36      A    C  
ATOM   1111  N   GLN A 147      -2.861   1.005  17.648  1.00 95.69      A    N  
ATOM   1112  CA  GLN A 147      -1.876   0.442  16.725  1.00 95.39      A    C  
ATOM   1113  C   GLN A 147      -1.794  -1.083  16.859  1.00 95.52      A    C  
ATOM   1114  O   GLN A 147      -1.908  -1.793  15.854  1.00 94.00      A    O  
ATOM   1115  CB  GLN A 147      -0.525   1.121  17.000  1.00 93.18      A    C  
ATOM   1116  CG  GLN A 147       0.584   0.627  16.082  1.00 88.72      A    C  
ATOM   1117  CD  GLN A 147       1.912   1.312  16.410  1.00 91.52      A    C  
ATOM   1118  NE2 GLN A 147       2.351   2.239  15.599  1.00 83.55      A    N  
ATOM   1119  OE1 GLN A 147       2.552   1.033  17.404  1.00 84.47      A    O  
ATOM   1120  N   ARG A 148      -1.669  -1.598  18.093  1.00 95.57      A    N  
ATOM   1121  CA  ARG A 148      -1.651  -3.035  18.369  1.00 94.74      A    C  
ATOM   1122  C   ARG A 148      -2.949  -3.719  17.936  1.00 94.78      A    C  
ATOM   1123  O   ARG A 148      -2.914  -4.695  17.197  1.00 93.18      A    O  
ATOM   1124  CB  ARG A 148      -1.367  -3.255  19.866  1.00 93.47      A    C  
ATOM   1125  CG  ARG A 148      -1.067  -4.728  20.175  1.00 85.53      A    C  
ATOM   1126  CD  ARG A 148      -0.950  -4.991  21.685  1.00 85.99      A    C  
ATOM   1127  NE  ARG A 148       0.100  -4.171  22.328  1.00 79.84      A    N  
ATOM   1128  CZ  ARG A 148      -0.051  -3.338  23.343  1.00 75.78      A    C  
ATOM   1129  NH1 ARG A 148      -1.175  -3.211  23.986  1.00 65.43      A    N1+
ATOM   1130  NH2 ARG A 148       0.945  -2.608  23.726  1.00 68.28      A    N  
ATOM   1131  N   SER A 149      -4.079  -3.162  18.339  1.00 95.85      A    N  
ATOM   1132  CA  SER A 149      -5.398  -3.708  18.021  1.00 95.49      A    C  
ATOM   1133  C   SER A 149      -5.667  -3.775  16.523  1.00 95.78      A    C  
ATOM   1134  O   SER A 149      -6.232  -4.758  16.046  1.00 94.27      A    O  
ATOM   1135  CB  SER A 149      -6.475  -2.857  18.707  1.00 94.27      A    C  
ATOM   1136  OG  SER A 149      -7.777  -3.346  18.432  1.00 78.69      A    O  
ATOM   1137  N   TYR A 150      -5.272  -2.753  15.755  1.00 95.87      A    N  
ATOM   1138  CA  TYR A 150      -5.472  -2.743  14.308  1.00 96.08      A    C  
ATOM   1139  C   TYR A 150      -4.578  -3.759  13.594  1.00 96.02      A    C  
ATOM   1140  O   TYR A 150      -5.048  -4.453  12.699  1.00 95.14      A    O  
ATOM   1141  CB  TYR A 150      -5.252  -1.331  13.758  1.00 96.27      A    C  
ATOM   1142  CG  TYR A 150      -5.558  -1.244  12.277  1.00 96.73      A    C  
ATOM   1143  CD1 TYR A 150      -4.517  -1.281  11.330  1.00 95.22      A    C  
ATOM   1144  CD2 TYR A 150      -6.889  -1.205  11.833  1.00 95.47      A    C  
ATOM   1145  CE1 TYR A 150      -4.810  -1.291   9.960  1.00 94.85      A    C  
ATOM   1146  CE2 TYR A 150      -7.193  -1.216  10.462  1.00 94.91      A    C  
ATOM   1147  CZ  TYR A 150      -6.147  -1.269   9.524  1.00 95.50      A    C  
ATOM   1148  OH  TYR A 150      -6.437  -1.317   8.191  1.00 94.36      A    O  
ATOM   1149  N   HIS A 151      -3.320  -3.904  14.022  1.00 95.90      A    N  
ATOM   1150  CA  HIS A 151      -2.406  -4.903  13.480  1.00 95.57      A    C  
ATOM   1151  C   HIS A 151      -2.937  -6.327  13.677  1.00 95.48      A    C  
ATOM   1152  O   HIS A 151      -3.025  -7.099  12.727  1.00 94.42      A    O  
ATOM   1153  CB  HIS A 151      -1.038  -4.741  14.145  1.00 95.12      A    C  
ATOM   1154  CG  HIS A 151      -0.049  -5.768  13.668  1.00 94.70      A    C  
ATOM   1155  CD2 HIS A 151       0.425  -6.859  14.362  1.00 86.33      A    C  
ATOM   1156  ND1 HIS A 151       0.545  -5.792  12.428  1.00 84.90      A    N  
ATOM   1157  CE1 HIS A 151       1.363  -6.866  12.372  1.00 87.34      A    C  
ATOM   1158  NE2 HIS A 151       1.315  -7.529  13.533  1.00 89.25      A    N  
ATOM   1159  N   GLU A 152      -3.365  -6.668  14.896  1.00 94.62      A    N  
ATOM   1160  CA  GLU A 152      -3.928  -7.980  15.206  1.00 93.92      A    C  
ATOM   1161  C   GLU A 152      -5.223  -8.251  14.422  1.00 93.83      A    C  
ATOM   1162  O   GLU A 152      -5.370  -9.310  13.816  1.00 92.26      A    O  
ATOM   1163  CB  GLU A 152      -4.197  -8.085  16.714  1.00 93.14      A    C  
ATOM   1164  CG  GLU A 152      -2.896  -8.195  17.529  1.00 83.90      A    C  
ATOM   1165  CD  GLU A 152      -3.131  -8.196  19.051  1.00 74.71      A    C  
ATOM   1166  OE1 GLU A 152      -2.118  -8.231  19.783  1.00 65.82      A    O  
ATOM   1167  OE2 GLU A 152      -4.302  -8.144  19.478  1.00 65.65      A    O1-
ATOM   1168  N   ALA A 153      -6.120  -7.269  14.357  1.00 94.70      A    N  
ATOM   1169  CA  ALA A 153      -7.358  -7.389  13.598  1.00 94.59      A    C  
ATOM   1170  C   ALA A 153      -7.100  -7.576  12.092  1.00 94.59      A    C  
ATOM   1171  O   ALA A 153      -7.805  -8.342  11.434  1.00 92.97      A    O  
ATOM   1172  CB  ALA A 153      -8.217  -6.148  13.858  1.00 94.47      A    C  
ATOM   1173  N   THR A 154      -6.071  -6.909  11.545  1.00 95.10      A    N  
ATOM   1174  CA  THR A 154      -5.687  -7.043  10.146  1.00 94.72      A    C  
ATOM   1175  C   THR A 154      -5.157  -8.436   9.843  1.00 94.46      A    C  
ATOM   1176  O   THR A 154      -5.672  -9.091   8.939  1.00 92.74      A    O  
ATOM   1177  CB  THR A 154      -4.656  -5.971   9.750  1.00 94.37      A    C  
ATOM   1178  CG2 THR A 154      -4.232  -6.088   8.288  1.00 84.49      A    C  
ATOM   1179  OG1 THR A 154      -5.243  -4.696   9.893  1.00 84.79      A    O  
ATOM   1180  N   LEU A 155      -4.216  -8.954  10.638  1.00 93.47      A    N  
ATOM   1181  CA  LEU A 155      -3.669 -10.298  10.455  1.00 92.52      A    C  
ATOM   1182  C   LEU A 155      -4.754 -11.384  10.550  1.00 92.20      A    C  
ATOM   1183  O   LEU A 155      -4.806 -12.263   9.696  1.00 90.26      A    O  
ATOM   1184  CB  LEU A 155      -2.572 -10.557  11.504  1.00 91.65      A    C  
ATOM   1185  CG  LEU A 155      -1.223  -9.898  11.185  1.00 87.76      A    C  
ATOM   1186  CD1 LEU A 155      -0.297 -10.071  12.385  1.00 81.44      A    C  
ATOM   1187  CD2 LEU A 155      -0.524 -10.552   9.981  1.00 80.49      A    C  
ATOM   1188  N   MET A 156      -5.656 -11.288  11.508  1.00 92.33      A    N  
ATOM   1189  CA  MET A 156      -6.787 -12.217  11.630  1.00 91.25      A    C  
ATOM   1190  C   MET A 156      -7.780 -12.091  10.463  1.00 91.17      A    C  
ATOM   1191  O   MET A 156      -8.439 -13.066  10.108  1.00 88.34      A    O  
ATOM   1192  CB  MET A 156      -7.519 -11.977  12.947  1.00 90.04      A    C  
ATOM   1193  CG  MET A 156      -6.713 -12.443  14.174  1.00 79.96      A    C  
ATOM   1194  SD  MET A 156      -7.651 -12.405  15.730  1.00 72.60      A    S  
ATOM   1195  CE  MET A 156      -7.869 -10.628  15.961  1.00 60.79      A    C  
ATOM   1196  N   GLY A 157      -7.894 -10.902   9.872  1.00 92.20      A    N  
ATOM   1197  CA  GLY A 157      -8.839 -10.617   8.794  1.00 92.10      A    C  
ATOM   1198  C   GLY A 157      -8.400 -11.092   7.408  1.00 93.25      A    C  
ATOM   1199  O   GLY A 157      -9.264 -11.264   6.546  1.00 91.64      A    O  
ATOM   1200  N   VAL A 158      -7.107 -11.321   7.178  1.00 92.15      A    N  
ATOM   1201  CA  VAL A 158      -6.560 -11.645   5.839  1.00 92.16      A    C  
ATOM   1202  C   VAL A 158      -7.218 -12.865   5.187  1.00 92.57      A    C  
ATOM   1203  O   VAL A 158      -7.723 -12.711   4.073  1.00 91.32      A    O  
ATOM   1204  CB  VAL A 158      -5.025 -11.789   5.869  1.00 91.35      A    C  
ATOM   1205  CG1 VAL A 158      -4.434 -12.325   4.554  1.00 84.88      A    C  
ATOM   1206  CG2 VAL A 158      -4.371 -10.437   6.128  1.00 85.07      A    C  
ATOM   1207  N   PRO A 159      -7.303 -14.046   5.826  1.00 91.95      A    N  
ATOM   1208  CA  PRO A 159      -7.909 -15.222   5.200  1.00 91.33      A    C  
ATOM   1209  C   PRO A 159      -9.382 -15.010   4.862  1.00 92.10      A    C  
ATOM   1210  O   PRO A 159      -9.852 -15.359   3.778  1.00 90.73      A    O  
ATOM   1211  CB  PRO A 159      -7.718 -16.373   6.191  1.00 89.51      A    C  
ATOM   1212  CG  PRO A 159      -6.564 -15.924   7.079  1.00 87.52      A    C  
ATOM   1213  CD  PRO A 159      -6.762 -14.407   7.126  1.00 90.12      A    C  
ATOM   1214  N   SER A 160     -10.120 -14.379   5.776  1.00 92.09      A    N  
ATOM   1215  CA  SER A 160     -11.530 -14.057   5.579  1.00 92.18      A    C  
ATOM   1216  C   SER A 160     -11.728 -13.101   4.403  1.00 93.15      A    C  
ATOM   1217  O   SER A 160     -12.565 -13.360   3.540  1.00 91.62      A    O  
ATOM   1218  CB  SER A 160     -12.119 -13.464   6.862  1.00 90.60      A    C  
ATOM   1219  OG  SER A 160     -13.501 -13.224   6.700  1.00 78.60      A    O  
ATOM   1220  N   LEU A 161     -10.938 -12.035   4.324  1.00 93.19      A    N  
ATOM   1221  CA  LEU A 161     -11.017 -11.073   3.229  1.00 93.51      A    C  
ATOM   1222  C   LEU A 161     -10.704 -11.730   1.882  1.00 94.36      A    C  
ATOM   1223  O   LEU A 161     -11.467 -11.549   0.937  1.00 93.59      A    O  
ATOM   1224  CB  LEU A 161     -10.081  -9.892   3.486  1.00 93.64      A    C  
ATOM   1225  CG  LEU A 161     -10.142  -8.839   2.359  1.00 93.49      A    C  
ATOM   1226  CD1 LEU A 161     -11.491  -8.121   2.317  1.00 89.75      A    C  
ATOM   1227  CD2 LEU A 161      -9.062  -7.784   2.538  1.00 89.63      A    C  
ATOM   1228  N   ALA A 162      -9.641 -12.520   1.799  1.00 93.80      A    N  
ATOM   1229  CA  ALA A 162      -9.265 -13.211   0.572  1.00 93.16      A    C  
ATOM   1230  C   ALA A 162     -10.403 -14.112   0.059  1.00 93.95      A    C  
ATOM   1231  O   ALA A 162     -10.769 -14.051  -1.120  1.00 92.82      A    O  
ATOM   1232  CB  ALA A 162      -7.983 -14.007   0.828  1.00 92.37      A    C  
ATOM   1233  N   GLY A 163     -11.028 -14.883   0.950  1.00 92.96      A    N  
ATOM   1234  CA  GLY A 163     -12.177 -15.729   0.615  1.00 93.00      A    C  
ATOM   1235  C   GLY A 163     -13.451 -14.949   0.263  1.00 94.14      A    C  
ATOM   1236  O   GLY A 163     -14.233 -15.384  -0.585  1.00 92.77      A    O  
ATOM   1237  N   GLN A 164     -13.687 -13.794   0.891  1.00 93.77      A    N  
ATOM   1238  CA  GLN A 164     -14.831 -12.935   0.565  1.00 93.84      A    C  
ATOM   1239  C   GLN A 164     -14.662 -12.249  -0.787  1.00 94.45      A    C  
ATOM   1240  O   GLN A 164     -15.604 -12.243  -1.577  1.00 93.63      A    O  
ATOM   1241  CB  GLN A 164     -15.041 -11.889   1.661  1.00 93.71      A    C  
ATOM   1242  CG  GLN A 164     -15.666 -12.466   2.941  1.00 90.73      A    C  
ATOM   1243  CD  GLN A 164     -15.795 -11.400   4.028  1.00 88.66      A    C  
ATOM   1244  NE2 GLN A 164     -15.562 -11.732   5.273  1.00 75.84      A    N  
ATOM   1245  OE1 GLN A 164     -16.119 -10.254   3.775  1.00 78.26      A    O  
ATOM   1246  N   VAL A 165     -13.480 -11.725  -1.093  1.00 94.95      A    N  
ATOM   1247  CA  VAL A 165     -13.165 -11.114  -2.391  1.00 94.87      A    C  
ATOM   1248  C   VAL A 165     -13.262 -12.153  -3.507  1.00 95.12      A    C  
ATOM   1249  O   VAL A 165     -13.857 -11.870  -4.548  1.00 93.82      A    O  
ATOM   1250  CB  VAL A 165     -11.780 -10.442  -2.371  1.00 94.69      A    C  
ATOM   1251  CG1 VAL A 165     -11.324  -9.977  -3.761  1.00 91.34      A    C  
ATOM   1252  CG2 VAL A 165     -11.805  -9.202  -1.469  1.00 92.07      A    C  
ATOM   1253  N   ALA A 166     -12.776 -13.371  -3.280  1.00 95.03      A    N  
ATOM   1254  CA  ALA A 166     -12.913 -14.461  -4.234  1.00 94.56      A    C  
ATOM   1255  C   ALA A 166     -14.385 -14.745  -4.560  1.00 94.74      A    C  
ATOM   1256  O   ALA A 166     -14.783 -14.695  -5.725  1.00 93.35      A    O  
ATOM   1257  CB  ALA A 166     -12.201 -15.699  -3.683  1.00 93.75      A    C  
ATOM   1258  N   ARG A 167     -15.226 -14.946  -3.535  1.00 94.07      A    N  
ATOM   1259  CA  ARG A 167     -16.667 -15.201  -3.708  1.00 93.62      A    C  
ATOM   1260  C   ARG A 167     -17.425 -14.022  -4.318  1.00 93.67      A    C  
ATOM   1261  O   ARG A 167     -18.384 -14.244  -5.049  1.00 91.82      A    O  
ATOM   1262  CB  ARG A 167     -17.285 -15.603  -2.367  1.00 92.40      A    C  
ATOM   1263  CG  ARG A 167     -16.966 -17.068  -2.043  1.00 83.75      A    C  
ATOM   1264  CD  ARG A 167     -17.595 -17.516  -0.717  1.00 81.54      A    C  
ATOM   1265  NE  ARG A 167     -16.805 -17.057   0.429  1.00 70.88      A    N  
ATOM   1266  CZ  ARG A 167     -17.013 -17.397   1.691  1.00 63.34      A    C  
ATOM   1267  NH1 ARG A 167     -18.015 -18.153   2.039  1.00 56.64      A    N1+
ATOM   1268  NH2 ARG A 167     -16.193 -16.997   2.632  1.00 55.34      A    N  
ATOM   1269  N   ALA A 168     -17.003 -12.796  -4.053  1.00 94.19      A    N  
ATOM   1270  CA  ALA A 168     -17.622 -11.617  -4.652  1.00 93.11      A    C  
ATOM   1271  C   ALA A 168     -17.358 -11.520  -6.165  1.00 93.62      A    C  
ATOM   1272  O   ALA A 168     -18.239 -11.092  -6.909  1.00 91.39      A    O  
ATOM   1273  CB  ALA A 168     -17.110 -10.375  -3.924  1.00 92.76      A    C  
ATOM   1274  N   ASN A 169     -16.182 -11.948  -6.616  1.00 94.33      A    N  
ATOM   1275  CA  ASN A 169     -15.849 -12.013  -8.045  1.00 93.60      A    C  
ATOM   1276  C   ASN A 169     -16.532 -13.191  -8.746  1.00 93.71      A    C  
ATOM   1277  O   ASN A 169     -17.014 -13.052  -9.864  1.00 90.96      A    O  
ATOM   1278  CB  ASN A 169     -14.327 -12.093  -8.205  1.00 93.28      A    C  
ATOM   1279  CG  ASN A 169     -13.655 -10.744  -8.075  1.00 93.88      A    C  
ATOM   1280  ND2 ASN A 169     -13.187 -10.408  -6.894  1.00 84.77      A    N  
ATOM   1281  OD1 ASN A 169     -13.527  -9.988  -9.019  1.00 84.36      A    O  
ATOM   1282  N   GLN A 170     -16.559 -14.357  -8.080  1.00 92.83      A    N  
ATOM   1283  CA  GLN A 170     -17.192 -15.561  -8.614  1.00 91.69      A    C  
ATOM   1284  C   GLN A 170     -17.666 -16.444  -7.450  1.00 92.48      A    C  
ATOM   1285  O   GLN A 170     -16.838 -16.962  -6.705  1.00 91.00      A    O  
ATOM   1286  CB  GLN A 170     -16.191 -16.282  -9.534  1.00 89.96      A    C  
ATOM   1287  CG  GLN A 170     -16.872 -17.121 -10.631  1.00 85.51      A    C  
ATOM   1288  CD  GLN A 170     -17.676 -18.303 -10.118  1.00 82.05      A    C  
ATOM   1289  NE2 GLN A 170     -18.643 -18.784 -10.861  1.00 70.87      A    N  
ATOM   1290  OE1 GLN A 170     -17.459 -18.828  -9.051  1.00 73.03      A    O  
ATOM   1291  N   PRO A 171     -18.998 -16.663  -7.292  1.00 91.40      A    N  
ATOM   1292  CA  PRO A 171     -19.560 -17.284  -6.094  1.00 90.12      A    C  
ATOM   1293  C   PRO A 171     -19.160 -18.746  -5.879  1.00 90.35      A    C  
ATOM   1294  O   PRO A 171     -19.106 -19.194  -4.737  1.00 85.06      A    O  
ATOM   1295  CB  PRO A 171     -21.079 -17.137  -6.243  1.00 87.99      A    C  
ATOM   1296  CG  PRO A 171     -21.296 -16.987  -7.745  1.00 86.38      A    C  
ATOM   1297  CD  PRO A 171     -20.052 -16.221  -8.186  1.00 89.90      A    C  
ATOM   1298  N   ASP A 172     -18.819 -19.472  -6.946  1.00 89.42      A    N  
ATOM   1299  CA  ASP A 172     -18.383 -20.878  -6.875  1.00 88.43      A    C  
ATOM   1300  C   ASP A 172     -16.879 -21.023  -6.592  1.00 89.02      A    C  
ATOM   1301  O   ASP A 172     -16.337 -22.130  -6.564  1.00 85.13      A    O  
ATOM   1302  CB  ASP A 172     -18.741 -21.609  -8.173  1.00 86.45      A    C  
ATOM   1303  CG  ASP A 172     -20.181 -21.392  -8.622  1.00 82.30      A    C  
ATOM   1304  OD1 ASP A 172     -21.101 -21.707  -7.834  1.00 75.29      A    O  
ATOM   1305  OD2 ASP A 172     -20.330 -20.886  -9.755  1.00 74.55      A    O1-
ATOM   1306  N   THR A 173     -16.179 -19.907  -6.431  1.00 90.82      A    N  
ATOM   1307  CA  THR A 173     -14.749 -19.892  -6.135  1.00 90.59      A    C  
ATOM   1308  C   THR A 173     -14.516 -19.900  -4.634  1.00 90.94      A    C  
ATOM   1309  O   THR A 173     -15.108 -19.127  -3.884  1.00 87.83      A    O  
ATOM   1310  CB  THR A 173     -14.056 -18.688  -6.770  1.00 88.90      A    C  
ATOM   1311  CG2 THR A 173     -12.538 -18.775  -6.651  1.00 79.00      A    C  
ATOM   1312  OG1 THR A 173     -14.342 -18.640  -8.149  1.00 79.29      A    O  
ATOM   1313  N   ARG A 174     -13.608 -20.758  -4.188  1.00 90.48      A    N  
ATOM   1314  CA  ARG A 174     -13.218 -20.904  -2.793  1.00 89.55      A    C  
ATOM   1315  C   ARG A 174     -11.696 -20.931  -2.648  1.00 90.24      A    C  
ATOM   1316  O   ARG A 174     -10.983 -21.216  -3.608  1.00 88.05      A    O  
ATOM   1317  CB  ARG A 174     -13.903 -22.143  -2.185  1.00 86.86      A    C  
ATOM   1318  CG  ARG A 174     -13.780 -23.421  -3.043  1.00 78.02      A    C  
ATOM   1319  CD  ARG A 174     -14.580 -24.579  -2.424  1.00 74.72      A    C  
ATOM   1320  NE  ARG A 174     -14.646 -25.750  -3.307  1.00 64.41      A    N  
ATOM   1321  CZ  ARG A 174     -15.299 -26.880  -3.066  1.00 55.99      A    C  
ATOM   1322  NH1 ARG A 174     -15.966 -27.054  -1.968  1.00 50.99      A    N1+
ATOM   1323  NH2 ARG A 174     -15.296 -27.847  -3.925  1.00 47.73      A    N  
ATOM   1324  N   LEU A 175     -11.218 -20.615  -1.460  1.00 88.63      A    N  
ATOM   1325  CA  LEU A 175      -9.832 -20.887  -1.106  1.00 87.33      A    C  
ATOM   1326  C   LEU A 175      -9.572 -22.388  -1.205  1.00 87.58      A    C  
ATOM   1327  O   LEU A 175     -10.474 -23.188  -0.938  1.00 85.37      A    O  
ATOM   1328  CB  LEU A 175      -9.527 -20.347   0.299  1.00 86.62      A    C  
ATOM   1329  CG  LEU A 175      -9.557 -18.810   0.400  1.00 85.54      A    C  
ATOM   1330  CD1 LEU A 175      -9.531 -18.376   1.867  1.00 80.66      A    C  
ATOM   1331  CD2 LEU A 175      -8.363 -18.173  -0.304  1.00 80.95      A    C  
ATOM   1332  N   ALA A 176      -8.364 -22.766  -1.590  1.00 87.89      A    N  
ATOM   1333  CA  ALA A 176      -7.951 -24.156  -1.578  1.00 85.79      A    C  
ATOM   1334  C   ALA A 176      -8.047 -24.724  -0.156  1.00 85.79      A    C  
ATOM   1335  O   ALA A 176      -7.851 -24.000   0.817  1.00 81.34      A    O  
ATOM   1336  CB  ALA A 176      -6.527 -24.265  -2.133  1.00 83.21      A    C  
ATOM   1337  N   ASP A 177      -8.322 -26.023  -0.030  1.00 81.08      A    N  
ATOM   1338  CA  ASP A 177      -8.379 -26.685   1.266  1.00 78.36      A    C  
ATOM   1339  C   ASP A 177      -7.021 -26.560   1.976  1.00 77.23      A    C  
ATOM   1340  O   ASP A 177      -5.962 -26.769   1.380  1.00 70.38      A    O  
ATOM   1341  CB  ASP A 177      -8.822 -28.150   1.101  1.00 74.83      A    C  
ATOM   1342  CG  ASP A 177     -10.250 -28.287   0.544  1.00 69.16      A    C  
ATOM   1343  OD1 ASP A 177     -11.087 -27.383   0.798  1.00 61.44      A    O  
ATOM   1344  OD2 ASP A 177     -10.501 -29.267  -0.166  1.00 61.48      A    O1-
ATOM   1345  N   GLY A 178      -7.045 -26.161   3.241  1.00 78.14      A    N  
ATOM   1346  CA  GLY A 178      -5.838 -25.857   4.008  1.00 76.09      A    C  
ATOM   1347  C   GLY A 178      -5.098 -24.589   3.567  1.00 77.51      A    C  
ATOM   1348  O   GLY A 178      -3.954 -24.386   3.955  1.00 71.32      A    O  
ATOM   1349  N   ALA A 179      -5.708 -23.733   2.748  1.00 78.29      A    N  
ATOM   1350  CA  ALA A 179      -5.146 -22.430   2.444  1.00 76.50      A    C  
ATOM   1351  C   ALA A 179      -5.010 -21.611   3.732  1.00 78.31      A    C  
ATOM   1352  O   ALA A 179      -5.944 -21.503   4.511  1.00 73.95      A    O  
ATOM   1353  CB  ALA A 179      -6.021 -21.704   1.417  1.00 71.42      A    C  
ATOM   1354  N   PHE A 180      -3.841 -21.001   3.922  1.00 81.13      A    N  
ATOM   1355  CA  PHE A 180      -3.402 -20.329   5.142  1.00 82.17      A    C  
ATOM   1356  C   PHE A 180      -3.070 -21.245   6.333  1.00 82.98      A    C  
ATOM   1357  O   PHE A 180      -2.427 -20.770   7.274  1.00 77.92      A    O  
ATOM   1358  CB  PHE A 180      -4.356 -19.201   5.551  1.00 80.19      A    C  
ATOM   1359  CG  PHE A 180      -4.571 -18.152   4.484  1.00 81.81      A    C  
ATOM   1360  CD1 PHE A 180      -3.628 -17.122   4.314  1.00 78.86      A    C  
ATOM   1361  CD2 PHE A 180      -5.710 -18.192   3.654  1.00 78.97      A    C  
ATOM   1362  CE1 PHE A 180      -3.810 -16.136   3.337  1.00 76.10      A    C  
ATOM   1363  CE2 PHE A 180      -5.892 -17.204   2.667  1.00 77.18      A    C  
ATOM   1364  CZ  PHE A 180      -4.943 -16.178   2.515  1.00 78.47      A    C  
ATOM   1365  N   ASP A 181      -3.416 -22.539   6.289  1.00 81.88      A    N  
ATOM   1366  CA  ASP A 181      -3.102 -23.517   7.336  1.00 80.92      A    C  
ATOM   1367  C   ASP A 181      -1.920 -24.419   6.965  1.00 82.03      A    C  
ATOM   1368  O   ASP A 181      -1.243 -24.960   7.842  1.00 76.78      A    O  
ATOM   1369  CB  ASP A 181      -4.341 -24.369   7.633  1.00 77.20      A    C  
ATOM   1370  CG  ASP A 181      -5.519 -23.552   8.175  1.00 71.60      A    C  
ATOM   1371  OD1 ASP A 181      -5.273 -22.618   8.966  1.00 64.85      A    O  
ATOM   1372  OD2 ASP A 181      -6.673 -23.894   7.801  1.00 64.54      A    O1-
ATOM   1373  N   ASP A 182      -1.627 -24.569   5.672  1.00 82.99      A    N  
ATOM   1374  CA  ASP A 182      -0.482 -25.346   5.219  1.00 81.80      A    C  
ATOM   1375  C   ASP A 182       0.850 -24.677   5.605  1.00 84.25      A    C  
ATOM   1376  O   ASP A 182       0.937 -23.452   5.728  1.00 81.68      A    O  
ATOM   1377  CB  ASP A 182      -0.553 -25.604   3.710  1.00 76.89      A    C  
ATOM   1378  CG  ASP A 182      -0.315 -24.326   2.937  1.00 69.15      A    C  
ATOM   1379  OD1 ASP A 182      -1.134 -23.411   3.094  1.00 61.71      A    O  
ATOM   1380  OD2 ASP A 182       0.632 -24.227   2.132  1.00 63.63      A    O1-
ATOM   1381  N   PRO A 183       1.937 -25.467   5.736  1.00 82.48      A    N  
ATOM   1382  CA  PRO A 183       3.210 -24.964   6.242  1.00 83.07      A    C  
ATOM   1383  C   PRO A 183       3.765 -23.766   5.471  1.00 84.86      A    C  
ATOM   1384  O   PRO A 183       4.366 -22.882   6.070  1.00 82.17      A    O  
ATOM   1385  CB  PRO A 183       4.167 -26.163   6.167  1.00 81.17      A    C  
ATOM   1386  CG  PRO A 183       3.240 -27.367   6.302  1.00 78.98      A    C  
ATOM   1387  CD  PRO A 183       1.977 -26.919   5.590  1.00 81.45      A    C  
ATOM   1388  N   ARG A 184       3.561 -23.706   4.154  1.00 83.96      A    N  
ATOM   1389  CA  ARG A 184       4.082 -22.602   3.334  1.00 83.65      A    C  
ATOM   1390  C   ARG A 184       3.289 -21.315   3.522  1.00 86.38      A    C  
ATOM   1391  O   ARG A 184       3.891 -20.256   3.678  1.00 84.24      A    O  
ATOM   1392  CB  ARG A 184       4.119 -22.996   1.851  1.00 80.55      A    C  
ATOM   1393  CG  ARG A 184       5.174 -24.072   1.585  1.00 72.08      A    C  
ATOM   1394  CD  ARG A 184       5.269 -24.327   0.083  1.00 66.52      A    C  
ATOM   1395  NE  ARG A 184       6.257 -25.367  -0.224  1.00 59.51      A    N  
ATOM   1396  CZ  ARG A 184       6.383 -25.969  -1.396  1.00 52.90      A    C  
ATOM   1397  NH1 ARG A 184       5.641 -25.641  -2.406  1.00 49.07      A    N1+
ATOM   1398  NH2 ARG A 184       7.242 -26.928  -1.567  1.00 47.10      A    N  
ATOM   1399  N   SER A 185       1.965 -21.386   3.572  1.00 84.54      A    N  
ATOM   1400  CA  SER A 185       1.134 -20.215   3.848  1.00 84.47      A    C  
ATOM   1401  C   SER A 185       1.323 -19.717   5.282  1.00 86.88      A    C  
ATOM   1402  O   SER A 185       1.382 -18.511   5.508  1.00 85.41      A    O  
ATOM   1403  CB  SER A 185      -0.341 -20.526   3.626  1.00 81.98      A    C  
ATOM   1404  OG  SER A 185      -0.572 -20.895   2.282  1.00 71.68      A    O  
ATOM   1405  N   GLN A 186       1.498 -20.625   6.240  1.00 85.16      A    N  
ATOM   1406  CA  GLN A 186       1.865 -20.272   7.607  1.00 85.66      A    C  
ATOM   1407  C   GLN A 186       3.231 -19.598   7.662  1.00 87.57      A    C  
ATOM   1408  O   GLN A 186       3.404 -18.644   8.418  1.00 86.23      A    O  
ATOM   1409  CB  GLN A 186       1.845 -21.515   8.505  1.00 84.42      A    C  
ATOM   1410  CG  GLN A 186       0.410 -21.960   8.854  1.00 78.90      A    C  
ATOM   1411  CD  GLN A 186      -0.330 -20.976   9.762  1.00 72.92      A    C  
ATOM   1412  NE2 GLN A 186      -1.623 -21.111   9.891  1.00 60.73      A    N  
ATOM   1413  OE1 GLN A 186       0.241 -20.081  10.365  1.00 62.83      A    O  
ATOM   1414  N   GLN A 187       4.185 -20.015   6.837  1.00 87.69      A    N  
ATOM   1415  CA  GLN A 187       5.492 -19.369   6.733  1.00 88.07      A    C  
ATOM   1416  C   GLN A 187       5.381 -17.955   6.146  1.00 89.64      A    C  
ATOM   1417  O   GLN A 187       6.048 -17.043   6.637  1.00 88.46      A    O  
ATOM   1418  CB  GLN A 187       6.434 -20.262   5.917  1.00 86.84      A    C  
ATOM   1419  CG  GLN A 187       7.891 -19.772   5.997  1.00 76.18      A    C  
ATOM   1420  CD  GLN A 187       8.858 -20.661   5.200  1.00 70.12      A    C  
ATOM   1421  NE2 GLN A 187      10.146 -20.476   5.385  1.00 57.93      A    N  
ATOM   1422  OE1 GLN A 187       8.490 -21.508   4.410  1.00 61.20      A    O  
ATOM   1423  N   GLU A 188       4.529 -17.721   5.157  1.00 89.46      A    N  
ATOM   1424  CA  GLU A 188       4.286 -16.370   4.631  1.00 89.81      A    C  
ATOM   1425  C   GLU A 188       3.600 -15.470   5.682  1.00 90.84      A    C  
ATOM   1426  O   GLU A 188       4.016 -14.323   5.883  1.00 89.33      A    O  
ATOM   1427  CB  GLU A 188       3.434 -16.431   3.351  1.00 88.65      A    C  
ATOM   1428  CG  GLU A 188       4.187 -16.975   2.127  1.00 85.55      A    C  
ATOM   1429  CD  GLU A 188       3.376 -16.868   0.821  1.00 87.07      A    C  
ATOM   1430  OE1 GLU A 188       3.985 -16.908  -0.274  1.00 81.36      A    O  
ATOM   1431  OE2 GLU A 188       2.138 -16.712   0.864  1.00 83.57      A    O1-
ATOM   1432  N   LEU A 189       2.604 -15.985   6.398  1.00 88.86      A    N  
ATOM   1433  CA  LEU A 189       1.921 -15.250   7.460  1.00 88.30      A    C  
ATOM   1434  C   LEU A 189       2.828 -14.967   8.658  1.00 89.48      A    C  
ATOM   1435  O   LEU A 189       2.758 -13.869   9.223  1.00 88.38      A    O  
ATOM   1436  CB  LEU A 189       0.677 -16.038   7.910  1.00 87.29      A    C  
ATOM   1437  CG  LEU A 189      -0.555 -15.817   7.009  1.00 81.00      A    C  
ATOM   1438  CD1 LEU A 189      -1.614 -16.866   7.330  1.00 75.37      A    C  
ATOM   1439  CD2 LEU A 189      -1.185 -14.439   7.238  1.00 75.06      A    C  
ATOM   1440  N   SER A 190       3.675 -15.912   9.056  1.00 89.91      A    N  
ATOM   1441  CA  SER A 190       4.656 -15.697  10.114  1.00 90.25      A    C  
ATOM   1442  C   SER A 190       5.706 -14.684   9.679  1.00 91.36      A    C  
ATOM   1443  O   SER A 190       5.990 -13.767  10.446  1.00 89.75      A    O  
ATOM   1444  CB  SER A 190       5.303 -17.001  10.581  1.00 88.81      A    C  
ATOM   1445  OG  SER A 190       6.134 -17.575   9.603  1.00 75.75      A    O  
ATOM   1446  N   ALA A 191       6.173 -14.740   8.437  1.00 91.09      A    N  
ATOM   1447  CA  ALA A 191       7.091 -13.747   7.895  1.00 91.48      A    C  
ATOM   1448  C   ALA A 191       6.486 -12.335   7.937  1.00 92.49      A    C  
ATOM   1449  O   ALA A 191       7.177 -11.393   8.318  1.00 91.10      A    O  
ATOM   1450  CB  ALA A 191       7.495 -14.154   6.479  1.00 90.86      A    C  
ATOM   1451  N   TRP A 192       5.203 -12.172   7.634  1.00 92.35      A    N  
ATOM   1452  CA  TRP A 192       4.528 -10.882   7.807  1.00 92.46      A    C  
ATOM   1453  C   TRP A 192       4.437 -10.480   9.276  1.00 92.68      A    C  
ATOM   1454  O   TRP A 192       4.775  -9.349   9.626  1.00 90.88      A    O  
ATOM   1455  CB  TRP A 192       3.141 -10.915   7.151  1.00 91.81      A    C  
ATOM   1456  CG  TRP A 192       2.308  -9.665   7.239  1.00 92.32      A    C  
ATOM   1457  CD1 TRP A 192       2.639  -8.504   7.853  1.00 87.20      A    C  
ATOM   1458  CD2 TRP A 192       0.968  -9.443   6.705  1.00 91.19      A    C  
ATOM   1459  CE2 TRP A 192       0.545  -8.137   7.067  1.00 90.48      A    C  
ATOM   1460  CE3 TRP A 192       0.079 -10.241   5.954  1.00 88.68      A    C  
ATOM   1461  NE1 TRP A 192       1.586  -7.599   7.763  1.00 87.75      A    N  
ATOM   1462  CZ2 TRP A 192      -0.725  -7.630   6.715  1.00 89.79      A    C  
ATOM   1463  CZ3 TRP A 192      -1.175  -9.733   5.593  1.00 86.19      A    C  
ATOM   1464  CH2 TRP A 192      -1.575  -8.448   5.975  1.00 87.15      A    C  
ATOM   1465  N   ARG A 193       4.033 -11.387  10.156  1.00 91.34      A    N  
ATOM   1466  CA  ARG A 193       3.923 -11.105  11.588  1.00 90.22      A    C  
ATOM   1467  C   ARG A 193       5.261 -10.677  12.197  1.00 90.91      A    C  
ATOM   1468  O   ARG A 193       5.283  -9.763  13.012  1.00 89.38      A    O  
ATOM   1469  CB  ARG A 193       3.347 -12.348  12.299  1.00 88.89      A    C  
ATOM   1470  CG  ARG A 193       3.067 -12.073  13.779  1.00 80.75      A    C  
ATOM   1471  CD  ARG A 193       2.501 -13.315  14.476  1.00 77.29      A    C  
ATOM   1472  NE  ARG A 193       1.131 -13.627  14.016  1.00 68.25      A    N  
ATOM   1473  CZ  ARG A 193       0.438 -14.717  14.318  1.00 62.26      A    C  
ATOM   1474  NH1 ARG A 193       0.938 -15.644  15.071  1.00 55.69      A    N1+
ATOM   1475  NH2 ARG A 193      -0.773 -14.866  13.862  1.00 54.70      A    N  
ATOM   1476  N   ASP A 194       6.349 -11.293  11.749  1.00 91.70      A    N  
ATOM   1477  CA  ASP A 194       7.704 -11.049  12.242  1.00 91.77      A    C  
ATOM   1478  C   ASP A 194       8.406  -9.878  11.528  1.00 92.87      A    C  
ATOM   1479  O   ASP A 194       9.379  -9.338  12.040  1.00 90.56      A    O  
ATOM   1480  CB  ASP A 194       8.528 -12.346  12.117  1.00 89.79      A    C  
ATOM   1481  CG  ASP A 194       7.980 -13.521  12.940  1.00 86.03      A    C  
ATOM   1482  OD1 ASP A 194       7.229 -13.283  13.913  1.00 80.36      A    O  
ATOM   1483  OD2 ASP A 194       8.324 -14.675  12.594  1.00 80.20      A    O1-
ATOM   1484  N   HIS A 195       7.901  -9.448  10.372  1.00 93.30      A    N  
ATOM   1485  CA  HIS A 195       8.458  -8.308   9.635  1.00 93.57      A    C  
ATOM   1486  C   HIS A 195       8.272  -6.983  10.385  1.00 94.12      A    C  
ATOM   1487  O   HIS A 195       9.114  -6.088  10.296  1.00 92.36      A    O  
ATOM   1488  CB  HIS A 195       7.819  -8.240   8.240  1.00 93.10      A    C  
ATOM   1489  CG  HIS A 195       8.406  -7.189   7.343  1.00 93.48      A    C  
ATOM   1490  CD2 HIS A 195       9.712  -7.087   6.926  1.00 83.44      A    C  
ATOM   1491  ND1 HIS A 195       7.716  -6.159   6.732  1.00 81.96      A    N  
ATOM   1492  CE1 HIS A 195       8.581  -5.475   5.969  1.00 85.61      A    C  
ATOM   1493  NE2 HIS A 195       9.797  -6.004   6.066  1.00 88.11      A    N  
ATOM   1494  N   SER A 196       7.196  -6.859  11.176  1.00 93.69      A    N  
ATOM   1495  CA  SER A 196       7.002  -5.757  12.111  1.00 93.48      A    C  
ATOM   1496  C   SER A 196       6.823  -6.277  13.535  1.00 93.88      A    C  
ATOM   1497  O   SER A 196       6.122  -7.254  13.780  1.00 91.01      A    O  
ATOM   1498  CB  SER A 196       5.831  -4.860  11.690  1.00 91.13      A    C  
ATOM   1499  OG  SER A 196       4.574  -5.418  11.991  1.00 85.54      A    O  
ATOM   1500  N   VAL A 197       7.452  -5.599  14.497  1.00 93.50      A    N  
ATOM   1501  CA  VAL A 197       7.453  -5.988  15.905  1.00 93.36      A    C  
ATOM   1502  C   VAL A 197       7.083  -4.810  16.794  1.00 94.38      A    C  
ATOM   1503  O   VAL A 197       7.227  -3.649  16.412  1.00 92.10      A    O  
ATOM   1504  CB  VAL A 197       8.798  -6.617  16.321  1.00 91.11      A    C  
ATOM   1505  CG1 VAL A 197       9.023  -7.957  15.614  1.00 82.42      A    C  
ATOM   1506  CG2 VAL A 197       9.994  -5.715  16.046  1.00 82.64      A    C  
ATOM   1507  N   GLU A 198       6.591  -5.103  17.989  1.00 93.56      A    N  
ATOM   1508  CA  GLU A 198       6.380  -4.093  19.016  1.00 93.45      A    C  
ATOM   1509  C   GLU A 198       7.686  -3.854  19.780  1.00 93.80      A    C  
ATOM   1510  O   GLU A 198       8.286  -4.761  20.348  1.00 91.56      A    O  
ATOM   1511  CB  GLU A 198       5.228  -4.504  19.945  1.00 92.03      A    C  
ATOM   1512  CG  GLU A 198       4.835  -3.359  20.889  1.00 88.52      A    C  
ATOM   1513  CD  GLU A 198       3.604  -3.680  21.746  1.00 87.69      A    C  
ATOM   1514  OE1 GLU A 198       3.693  -3.635  22.983  1.00 79.75      A    O  
ATOM   1515  OE2 GLU A 198       2.514  -3.939  21.198  1.00 82.23      A    O1-
ATOM   1516  N   PHE A 199       8.135  -2.598  19.801  1.00 95.18      A    N  
ATOM   1517  CA  PHE A 199       9.266  -2.145  20.584  1.00 94.97      A    C  
ATOM   1518  C   PHE A 199       8.773  -1.559  21.906  1.00 95.37      A    C  
ATOM   1519  O   PHE A 199       7.823  -0.780  21.945  1.00 93.25      A    O  
ATOM   1520  CB  PHE A 199      10.084  -1.119  19.799  1.00 93.84      A    C  
ATOM   1521  CG  PHE A 199      10.836  -1.700  18.625  1.00 94.80      A    C  
ATOM   1522  CD1 PHE A 199      12.186  -2.075  18.760  1.00 92.22      A    C  
ATOM   1523  CD2 PHE A 199      10.195  -1.882  17.384  1.00 92.52      A    C  
ATOM   1524  CE1 PHE A 199      12.891  -2.621  17.678  1.00 91.14      A    C  
ATOM   1525  CE2 PHE A 199      10.900  -2.434  16.298  1.00 91.57      A    C  
ATOM   1526  CZ  PHE A 199      12.248  -2.803  16.447  1.00 92.22      A    C  
ATOM   1527  N   LYS A 200       9.464  -1.900  22.985  1.00 94.06      A    N  
ATOM   1528  CA  LYS A 200       9.238  -1.309  24.303  1.00 93.52      A    C  
ATOM   1529  C   LYS A 200      10.366  -0.326  24.601  1.00 93.52      A    C  
ATOM   1530  O   LYS A 200      11.488  -0.756  24.865  1.00 89.28      A    O  
ATOM   1531  CB  LYS A 200       9.151  -2.411  25.356  1.00 92.02      A    C  
ATOM   1532  CG  LYS A 200       7.919  -3.312  25.157  1.00 88.57      A    C  
ATOM   1533  CD  LYS A 200       7.936  -4.314  26.305  1.00 83.49      A    C  
ATOM   1534  CE  LYS A 200       6.962  -5.460  26.181  1.00 74.80      A    C  
ATOM   1535  NZ  LYS A 200       7.364  -6.494  27.171  1.00 64.29      A    N1+
ATOM   1536  N   PRO A 201      10.095   0.992  24.592  1.00 94.48      A    N  
ATOM   1537  CA  PRO A 201      11.124   2.017  24.684  1.00 92.81      A    C  
ATOM   1538  C   PRO A 201      12.015   1.922  25.917  1.00 92.32      A    C  
ATOM   1539  O   PRO A 201      13.166   2.335  25.880  1.00 87.02      A    O  
ATOM   1540  CB  PRO A 201      10.360   3.347  24.687  1.00 90.43      A    C  
ATOM   1541  CG  PRO A 201       9.084   3.021  23.942  1.00 89.50      A    C  
ATOM   1542  CD  PRO A 201       8.796   1.585  24.345  1.00 92.58      A    C  
ATOM   1543  N   LEU A 202      11.521   1.376  27.021  1.00 92.00      A    N  
ATOM   1544  CA  LEU A 202      12.236   1.346  28.298  1.00 90.17      A    C  
ATOM   1545  C   LEU A 202      13.254   0.191  28.426  1.00 89.48      A    C  
ATOM   1546  O   LEU A 202      14.082   0.235  29.326  1.00 82.58      A    O  
ATOM   1547  CB  LEU A 202      11.219   1.314  29.449  1.00 87.38      A    C  
ATOM   1548  CG  LEU A 202      10.155   2.435  29.426  1.00 84.75      A    C  
ATOM   1549  CD1 LEU A 202       9.217   2.288  30.621  1.00 77.06      A    C  
ATOM   1550  CD2 LEU A 202      10.771   3.823  29.474  1.00 76.15      A    C  
ATOM   1551  N   GLU A 203      13.195  -0.818  27.551  1.00 90.87      A    N  
ATOM   1552  CA  GLU A 203      13.976  -2.056  27.725  1.00 89.08      A    C  
ATOM   1553  C   GLU A 203      15.400  -1.968  27.157  1.00 88.31      A    C  
ATOM   1554  O   GLU A 203      16.342  -2.495  27.746  1.00 80.95      A    O  
ATOM   1555  CB  GLU A 203      13.226  -3.246  27.104  1.00 85.77      A    C  
ATOM   1556  CG  GLU A 203      11.937  -3.619  27.864  1.00 80.14      A    C  
ATOM   1557  CD  GLU A 203      11.202  -4.854  27.297  1.00 74.79      A    C  
ATOM   1558  OE1 GLU A 203      10.213  -5.307  27.925  1.00 66.78      A    O  
ATOM   1559  OE2 GLU A 203      11.593  -5.343  26.218  1.00 69.98      A    O1-
ATOM   1560  N   ARG A 204      15.588  -1.305  25.999  1.00 89.61      A    N  
ATOM   1561  CA  ARG A 204      16.884  -1.257  25.312  1.00 89.04      A    C  
ATOM   1562  C   ARG A 204      17.664   0.009  25.680  1.00 90.37      A    C  
ATOM   1563  O   ARG A 204      17.061   1.005  26.056  1.00 86.60      A    O  
ATOM   1564  CB  ARG A 204      16.683  -1.405  23.789  1.00 85.49      A    C  
ATOM   1565  CG  ARG A 204      16.134  -2.786  23.416  1.00 78.08      A    C  
ATOM   1566  CD  ARG A 204      16.116  -2.974  21.892  1.00 73.29      A    C  
ATOM   1567  NE  ARG A 204      15.570  -4.280  21.512  1.00 63.64      A    N  
ATOM   1568  CZ  ARG A 204      15.505  -4.780  20.286  1.00 56.95      A    C  
ATOM   1569  NH1 ARG A 204      15.962  -4.121  19.253  1.00 52.98      A    N1+
ATOM   1570  NH2 ARG A 204      14.981  -5.948  20.085  1.00 48.82      A    N  
ATOM   1571  N   PRO A 205      18.999   0.018  25.538  1.00 90.44      A    N  
ATOM   1572  CA  PRO A 205      19.794   1.227  25.791  1.00 88.91      A    C  
ATOM   1573  C   PRO A 205      19.499   2.347  24.789  1.00 89.56      A    C  
ATOM   1574  O   PRO A 205      19.455   3.508  25.174  1.00 84.97      A    O  
ATOM   1575  CB  PRO A 205      21.254   0.770  25.756  1.00 86.84      A    C  
ATOM   1576  CG  PRO A 205      21.223  -0.489  24.886  1.00 83.98      A    C  
ATOM   1577  CD  PRO A 205      19.868  -1.103  25.205  1.00 87.66      A    C  
ATOM   1578  N   THR A 206      19.250   1.999  23.524  1.00 91.00      A    N  
ATOM   1579  CA  THR A 206      18.811   2.916  22.474  1.00 90.86      A    C  
ATOM   1580  C   THR A 206      17.399   2.571  22.025  1.00 91.74      A    C  
ATOM   1581  O   THR A 206      16.948   1.433  22.174  1.00 86.90      A    O  
ATOM   1582  CB  THR A 206      19.770   2.900  21.271  1.00 88.01      A    C  
ATOM   1583  CG2 THR A 206      21.164   3.385  21.658  1.00 77.41      A    C  
ATOM   1584  OG1 THR A 206      19.903   1.592  20.772  1.00 78.16      A    O  
ATOM   1585  N   ASP A 207      16.685   3.569  21.519  1.00 92.46      A    N  
ATOM   1586  CA  ASP A 207      15.311   3.389  21.075  1.00 93.51      A    C  
ATOM   1587  C   ASP A 207      15.015   4.265  19.847  1.00 94.76      A    C  
ATOM   1588  O   ASP A 207      15.304   5.464  19.839  1.00 92.82      A    O  
ATOM   1589  CB  ASP A 207      14.356   3.713  22.218  1.00 92.05      A    C  
ATOM   1590  CG  ASP A 207      12.929   3.494  21.751  1.00 92.53      A    C  
ATOM   1591  OD1 ASP A 207      12.256   4.491  21.424  1.00 86.36      A    O  
ATOM   1592  OD2 ASP A 207      12.539   2.317  21.614  1.00 87.44      A    O1-
ATOM   1593  N   ARG A 208      14.421   3.676  18.816  1.00 94.37      A    N  
ATOM   1594  CA  ARG A 208      14.162   4.344  17.534  1.00 94.01      A    C  
ATOM   1595  C   ARG A 208      13.121   5.458  17.647  1.00 94.89      A    C  
ATOM   1596  O   ARG A 208      13.257   6.505  17.013  1.00 92.78      A    O  
ATOM   1597  CB  ARG A 208      13.685   3.312  16.504  1.00 91.57      A    C  
ATOM   1598  CG  ARG A 208      14.693   2.183  16.240  1.00 88.19      A    C  
ATOM   1599  CD  ARG A 208      14.084   1.243  15.207  1.00 88.63      A    C  
ATOM   1600  NE  ARG A 208      14.922   0.054  14.938  1.00 86.93      A    N  
ATOM   1601  CZ  ARG A 208      14.576  -0.937  14.131  1.00 87.82      A    C  
ATOM   1602  NH1 ARG A 208      13.447  -0.913  13.473  1.00 80.72      A    N1+
ATOM   1603  NH2 ARG A 208      15.350  -1.962  13.961  1.00 80.45      A    N  
ATOM   1604  N   PHE A 209      12.101   5.258  18.463  1.00 94.51      A    N  
ATOM   1605  CA  PHE A 209      11.102   6.289  18.718  1.00 95.00      A    C  
ATOM   1606  C   PHE A 209      11.721   7.460  19.487  1.00 95.51      A    C  
ATOM   1607  O   PHE A 209      11.463   8.619  19.167  1.00 94.31      A    O  
ATOM   1608  CB  PHE A 209       9.920   5.688  19.465  1.00 94.40      A    C  
ATOM   1609  CG  PHE A 209       8.753   6.626  19.678  1.00 96.02      A    C  
ATOM   1610  CD1 PHE A 209       8.821   7.627  20.656  1.00 94.46      A    C  
ATOM   1611  CD2 PHE A 209       7.590   6.494  18.898  1.00 94.36      A    C  
ATOM   1612  CE1 PHE A 209       7.734   8.495  20.858  1.00 93.40      A    C  
ATOM   1613  CE2 PHE A 209       6.502   7.351  19.101  1.00 93.26      A    C  
ATOM   1614  CZ  PHE A 209       6.574   8.359  20.081  1.00 94.24      A    C  
ATOM   1615  N   ALA A 210      12.578   7.174  20.461  1.00 94.71      A    N  
ATOM   1616  CA  ALA A 210      13.286   8.196  21.208  1.00 94.47      A    C  
ATOM   1617  C   ALA A 210      14.225   9.005  20.312  1.00 94.76      A    C  
ATOM   1618  O   ALA A 210      14.278  10.226  20.449  1.00 93.11      A    O  
ATOM   1619  CB  ALA A 210      14.026   7.538  22.378  1.00 93.79      A    C  
ATOM   1620  N   GLU A 211      14.904   8.385  19.354  1.00 94.64      A    N  
ATOM   1621  CA  GLU A 211      15.709   9.090  18.343  1.00 93.44      A    C  
ATOM   1622  C   GLU A 211      14.850  10.057  17.514  1.00 93.77      A    C  
ATOM   1623  O   GLU A 211      15.212  11.225  17.352  1.00 92.02      A    O  
ATOM   1624  CB  GLU A 211      16.391   8.089  17.397  1.00 92.16      A    C  
ATOM   1625  CG  GLU A 211      17.541   7.326  18.063  1.00 84.12      A    C  
ATOM   1626  CD  GLU A 211      18.047   6.125  17.248  1.00 81.56      A    C  
ATOM   1627  OE1 GLU A 211      18.851   5.350  17.809  1.00 73.33      A    O  
ATOM   1628  OE2 GLU A 211      17.609   5.952  16.088  1.00 75.89      A    O1-
ATOM   1629  N   ALA A 212      13.687   9.608  17.061  1.00 94.58      A    N  
ATOM   1630  CA  ALA A 212      12.788  10.436  16.267  1.00 93.94      A    C  
ATOM   1631  C   ALA A 212      12.179  11.591  17.084  1.00 94.43      A    C  
ATOM   1632  O   ALA A 212      12.160  12.733  16.624  1.00 92.36      A    O  
ATOM   1633  CB  ALA A 212      11.719   9.537  15.647  1.00 93.46      A    C  
ATOM   1634  N   VAL A 213      11.706  11.338  18.304  1.00 94.51      A    N  
ATOM   1635  CA  VAL A 213      11.039  12.362  19.123  1.00 94.35      A    C  
ATOM   1636  C   VAL A 213      12.012  13.398  19.690  1.00 94.38      A    C  
ATOM   1637  O   VAL A 213      11.625  14.535  19.923  1.00 92.52      A    O  
ATOM   1638  CB  VAL A 213      10.177  11.713  20.229  1.00 93.30      A    C  
ATOM   1639  CG1 VAL A 213      10.976  11.180  21.412  1.00 87.73      A    C  
ATOM   1640  CG2 VAL A 213       9.126  12.690  20.751  1.00 87.43      A    C  
ATOM   1641  N   THR A 214      13.281  13.034  19.897  1.00 95.13      A    N  
ATOM   1642  CA  THR A 214      14.302  13.948  20.433  1.00 94.59      A    C  
ATOM   1643  C   THR A 214      15.041  14.732  19.358  1.00 94.18      A    C  
ATOM   1644  O   THR A 214      15.918  15.526  19.685  1.00 91.01      A    O  
ATOM   1645  CB  THR A 214      15.298  13.238  21.365  1.00 93.40      A    C  
ATOM   1646  CG2 THR A 214      14.612  12.672  22.606  1.00 85.85      A    C  
ATOM   1647  OG1 THR A 214      15.965  12.196  20.713  1.00 86.36      A    O  
ATOM   1648  N   ALA A 215      14.690  14.584  18.079  1.00 94.26      A    N  
ATOM   1649  CA  ALA A 215      15.259  15.414  17.029  1.00 93.09      A    C  
ATOM   1650  C   ALA A 215      14.992  16.909  17.316  1.00 93.43      A    C  
ATOM   1651  O   ALA A 215      13.899  17.298  17.729  1.00 91.38      A    O  
ATOM   1652  CB  ALA A 215      14.696  14.982  15.676  1.00 91.62      A    C  
ATOM   1653  N   ALA A 216      15.990  17.743  17.078  1.00 92.86      A    N  
ATOM   1654  CA  ALA A 216      15.898  19.169  17.401  1.00 91.87      A    C  
ATOM   1655  C   ALA A 216      14.762  19.879  16.638  1.00 92.41      A    C  
ATOM   1656  O   ALA A 216      14.122  20.774  17.182  1.00 89.05      A    O  
ATOM   1657  CB  ALA A 216      17.258  19.809  17.104  1.00 90.29      A    C  
ATOM   1658  N   SER A 217      14.498  19.455  15.410  1.00 92.82      A    N  
ATOM   1659  CA  SER A 217      13.397  19.961  14.580  1.00 91.41      A    C  
ATOM   1660  C   SER A 217      12.017  19.553  15.111  1.00 92.10      A    C  
ATOM   1661  O   SER A 217      11.070  20.322  14.983  1.00 88.94      A    O  
ATOM   1662  CB  SER A 217      13.574  19.454  13.147  1.00 89.29      A    C  
ATOM   1663  OG  SER A 217      13.830  18.060  13.135  1.00 78.69      A    O  
ATOM   1664  N   THR A 218      11.916  18.395  15.748  1.00 92.97      A    N  
ATOM   1665  CA  THR A 218      10.677  17.902  16.360  1.00 92.96      A    C  
ATOM   1666  C   THR A 218      10.380  18.605  17.680  1.00 93.79      A    C  
ATOM   1667  O   THR A 218       9.257  19.053  17.897  1.00 91.19      A    O  
ATOM   1668  CB  THR A 218      10.767  16.388  16.593  1.00 92.27      A    C  
ATOM   1669  CG2 THR A 218       9.492  15.795  17.191  1.00 84.88      A    C  
ATOM   1670  OG1 THR A 218      10.963  15.731  15.376  1.00 84.54      A    O  
ATOM   1671  N   LEU A 219      11.372  18.730  18.566  1.00 93.32      A    N  
ATOM   1672  CA  LEU A 219      11.197  19.363  19.878  1.00 92.96      A    C  
ATOM   1673  C   LEU A 219      11.034  20.886  19.787  1.00 92.51      A    C  
ATOM   1674  O   LEU A 219      10.328  21.489  20.583  1.00 87.58      A    O  
ATOM   1675  CB  LEU A 219      12.384  19.000  20.788  1.00 91.88      A    C  
ATOM   1676  CG  LEU A 219      12.481  17.509  21.192  1.00 92.84      A    C  
ATOM   1677  CD1 LEU A 219      13.672  17.321  22.137  1.00 90.23      A    C  
ATOM   1678  CD2 LEU A 219      11.222  17.025  21.924  1.00 89.94      A    C  
ATOM   1679  N   GLY A 220      11.692  21.507  18.808  1.00 92.45      A    N  
ATOM   1680  CA  GLY A 220      11.686  22.947  18.627  1.00 91.89      A    C  
ATOM   1681  C   GLY A 220      12.574  23.702  19.625  1.00 93.11      A    C  
ATOM   1682  O   GLY A 220      13.137  23.149  20.570  1.00 88.68      A    O  
ATOM   1683  N   GLY A 221      12.718  25.004  19.392  1.00 92.09      A    N  
ATOM   1684  CA  GLY A 221      13.633  25.855  20.158  1.00 92.67      A    C  
ATOM   1685  C   GLY A 221      13.252  25.997  21.628  1.00 94.26      A    C  
ATOM   1686  O   GLY A 221      14.098  25.822  22.492  1.00 90.85      A    O  
ATOM   1687  N   PHE A 222      11.966  26.238  21.926  1.00 94.05      A    N  
ATOM   1688  CA  PHE A 222      11.482  26.422  23.295  1.00 94.34      A    C  
ATOM   1689  C   PHE A 222      11.780  25.214  24.192  1.00 94.93      A    C  
ATOM   1690  O   PHE A 222      12.173  25.378  25.346  1.00 93.05      A    O  
ATOM   1691  CB  PHE A 222       9.971  26.697  23.266  1.00 93.90      A    C  
ATOM   1692  CG  PHE A 222       9.367  26.838  24.645  1.00 95.24      A    C  
ATOM   1693  CD1 PHE A 222       8.731  25.745  25.276  1.00 93.06      A    C  
ATOM   1694  CD2 PHE A 222       9.455  28.062  25.343  1.00 93.35      A    C  
ATOM   1695  CE1 PHE A 222       8.197  25.873  26.560  1.00 92.37      A    C  
ATOM   1696  CE2 PHE A 222       8.921  28.189  26.629  1.00 92.29      A    C  
ATOM   1697  CZ  PHE A 222       8.296  27.099  27.235  1.00 93.73      A    C  
ATOM   1698  N   THR A 223      11.633  24.010  23.674  1.00 94.79      A    N  
ATOM   1699  CA  THR A 223      11.860  22.776  24.451  1.00 94.92      A    C  
ATOM   1700  C   THR A 223      13.345  22.525  24.682  1.00 95.12      A    C  
ATOM   1701  O   THR A 223      13.741  22.150  25.777  1.00 92.63      A    O  
ATOM   1702  CB  THR A 223      11.225  21.582  23.736  1.00 94.00      A    C  
ATOM   1703  CG2 THR A 223      11.284  20.302  24.562  1.00 87.35      A    C  
ATOM   1704  OG1 THR A 223       9.867  21.852  23.502  1.00 86.47      A    O  
ATOM   1705  N   THR A 224      14.186  22.750  23.671  1.00 94.62      A    N  
ATOM   1706  CA  THR A 224      15.610  22.404  23.745  1.00 94.09      A    C  
ATOM   1707  C   THR A 224      16.442  23.445  24.490  1.00 94.08      A    C  
ATOM   1708  O   THR A 224      17.340  23.080  25.252  1.00 90.40      A    O  
ATOM   1709  CB  THR A 224      16.204  22.198  22.343  1.00 92.46      A    C  
ATOM   1710  CG2 THR A 224      15.605  20.975  21.646  1.00 81.20      A    C  
ATOM   1711  OG1 THR A 224      15.961  23.306  21.510  1.00 82.55      A    O  
ATOM   1712  N   ARG A 225      16.157  24.727  24.293  1.00 93.92      A    N  
ATOM   1713  CA  ARG A 225      16.888  25.827  24.933  1.00 93.90      A    C  
ATOM   1714  C   ARG A 225      16.031  27.094  24.994  1.00 94.43      A    C  
ATOM   1715  O   ARG A 225      15.878  27.799  23.999  1.00 90.94      A    O  
ATOM   1716  CB  ARG A 225      18.205  26.075  24.185  1.00 91.95      A    C  
ATOM   1717  CG  ARG A 225      19.056  27.179  24.846  1.00 89.34      A    C  
ATOM   1718  CD  ARG A 225      20.389  27.379  24.116  1.00 87.33      A    C  
ATOM   1719  NE  ARG A 225      21.273  26.209  24.289  1.00 82.13      A    N  
ATOM   1720  CZ  ARG A 225      22.425  25.986  23.669  1.00 78.42      A    C  
ATOM   1721  NH1 ARG A 225      22.902  26.823  22.788  1.00 70.23      A    N1+
ATOM   1722  NH2 ARG A 225      23.122  24.912  23.944  1.00 71.88      A    N  
ATOM   1723  N   ARG A 226      15.563  27.407  26.199  1.00 93.73      A    N  
ATOM   1724  CA  ARG A 226      14.933  28.684  26.535  1.00 93.57      A    C  
ATOM   1725  C   ARG A 226      16.010  29.606  27.077  1.00 94.28      A    C  
ATOM   1726  O   ARG A 226      16.489  29.380  28.180  1.00 91.23      A    O  
ATOM   1727  CB  ARG A 226      13.832  28.444  27.582  1.00 90.77      A    C  
ATOM   1728  CG  ARG A 226      12.748  27.493  27.074  1.00 88.07      A    C  
ATOM   1729  CD  ARG A 226      11.676  27.262  28.133  1.00 89.04      A    C  
ATOM   1730  NE  ARG A 226      12.115  26.402  29.238  1.00 87.81      A    N  
ATOM   1731  CZ  ARG A 226      12.085  25.068  29.273  1.00 91.37      A    C  
ATOM   1732  NH1 ARG A 226      11.709  24.346  28.254  1.00 78.71      A    N1+
ATOM   1733  NH2 ARG A 226      12.420  24.443  30.351  1.00 83.22      A    N  
ATOM   1734  N   TRP A 227      16.442  30.602  26.313  1.00 93.54      A    N  
ATOM   1735  CA  TRP A 227      17.462  31.556  26.751  1.00 93.43      A    C  
ATOM   1736  C   TRP A 227      16.959  32.974  26.547  1.00 93.67      A    C  
ATOM   1737  O   TRP A 227      16.757  33.417  25.414  1.00 89.32      A    O  
ATOM   1738  CB  TRP A 227      18.788  31.296  26.032  1.00 90.53      A    C  
ATOM   1739  CG  TRP A 227      19.980  32.084  26.529  1.00 88.69      A    C  
ATOM   1740  CD1 TRP A 227      20.004  32.961  27.549  1.00 79.46      A    C  
ATOM   1741  CD2 TRP A 227      21.360  32.024  26.027  1.00 83.61      A    C  
ATOM   1742  CE2 TRP A 227      22.149  32.885  26.824  1.00 80.73      A    C  
ATOM   1743  CE3 TRP A 227      21.993  31.305  24.994  1.00 76.38      A    C  
ATOM   1744  NE1 TRP A 227      21.293  33.454  27.725  1.00 76.06      A    N  
ATOM   1745  CZ2 TRP A 227      23.545  33.015  26.628  1.00 79.25      A    C  
ATOM   1746  CZ3 TRP A 227      23.375  31.438  24.792  1.00 71.71      A    C  
ATOM   1747  CH2 TRP A 227      24.143  32.279  25.605  1.00 73.02      A    C  
ATOM   1748  N   ILE A 228      16.788  33.678  27.653  1.00 92.90      A    N  
ATOM   1749  CA  ILE A 228      16.468  35.102  27.692  1.00 92.52      A    C  
ATOM   1750  C   ILE A 228      17.680  35.813  28.275  1.00 92.59      A    C  
ATOM   1751  O   ILE A 228      18.209  35.402  29.310  1.00 90.21      A    O  
ATOM   1752  CB  ILE A 228      15.190  35.363  28.504  1.00 91.67      A    C  
ATOM   1753  CG1 ILE A 228      13.985  34.614  27.887  1.00 89.22      A    C  
ATOM   1754  CG2 ILE A 228      14.901  36.872  28.595  1.00 89.69      A    C  
ATOM   1755  CD1 ILE A 228      12.792  34.518  28.840  1.00 84.31      A    C  
ATOM   1756  N   LYS A 229      18.111  36.861  27.612  1.00 91.69      A    N  
ATOM   1757  CA  LYS A 229      19.127  37.782  28.114  1.00 90.67      A    C  
ATOM   1758  C   LYS A 229      18.435  39.099  28.397  1.00 90.61      A    C  
ATOM   1759  O   LYS A 229      17.992  39.759  27.462  1.00 86.99      A    O  
ATOM   1760  CB  LYS A 229      20.253  37.957  27.090  1.00 88.52      A    C  
ATOM   1761  CG  LYS A 229      21.073  36.677  26.939  1.00 80.03      A    C  
ATOM   1762  CD  LYS A 229      22.294  36.932  26.049  1.00 76.88      A    C  
ATOM   1763  CE  LYS A 229      23.156  35.696  26.020  1.00 66.79      A    C  
ATOM   1764  NZ  LYS A 229      24.415  35.933  25.285  1.00 59.09      A    N1+
ATOM   1765  N   GLU A 230      18.360  39.472  29.680  1.00 88.14      A    N  
ATOM   1766  CA  GLU A 230      18.026  40.842  30.031  1.00 86.98      A    C  
ATOM   1767  C   GLU A 230      19.272  41.690  29.808  1.00 87.32      A    C  
ATOM   1768  O   GLU A 230      20.344  41.405  30.356  1.00 84.41      A    O  
ATOM   1769  CB  GLU A 230      17.506  40.941  31.467  1.00 85.36      A    C  
ATOM   1770  CG  GLU A 230      16.171  40.203  31.651  1.00 82.56      A    C  
ATOM   1771  CD  GLU A 230      15.582  40.411  33.064  1.00 83.83      A    C  
ATOM   1772  OE1 GLU A 230      14.361  40.603  33.187  1.00 75.83      A    O  
ATOM   1773  OE2 GLU A 230      16.353  40.380  34.043  1.00 78.88      A    O1-
ATOM   1774  N   GLU A 231      19.157  42.702  28.952  1.00 88.53      A    N  
ATOM   1775  CA  GLU A 231      20.257  43.601  28.658  1.00 87.19      A    C  
ATOM   1776  C   GLU A 231      20.669  44.385  29.908  1.00 87.93      A    C  
ATOM   1777  O   GLU A 231      19.904  44.575  30.858  1.00 83.54      A    O  
ATOM   1778  CB  GLU A 231      19.918  44.544  27.504  1.00 84.82      A    C  
ATOM   1779  CG  GLU A 231      19.794  43.785  26.168  1.00 76.71      A    C  
ATOM   1780  CD  GLU A 231      19.852  44.695  24.939  1.00 68.18      A    C  
ATOM   1781  OE1 GLU A 231      20.010  44.129  23.828  1.00 58.45      A    O  
ATOM   1782  OE2 GLU A 231      19.771  45.937  25.086  1.00 61.12      A    O1-
ATOM   1783  N   GLU A 232      21.916  44.831  29.894  1.00 85.96      A    N  
ATOM   1784  CA  GLU A 232      22.446  45.639  30.972  1.00 84.83      A    C  
ATOM   1785  C   GLU A 232      21.715  46.980  31.025  1.00 85.02      A    C  
ATOM   1786  O   GLU A 232      21.775  47.778  30.086  1.00 79.31      A    O  
ATOM   1787  CB  GLU A 232      23.957  45.784  30.791  1.00 82.41      A    C  
ATOM   1788  CG  GLU A 232      24.609  46.452  32.003  1.00 76.81      A    C  
ATOM   1789  CD  GLU A 232      26.146  46.476  31.922  1.00 73.00      A    C  
ATOM   1790  OE1 GLU A 232      26.754  46.915  32.914  1.00 64.70      A    O  
ATOM   1791  OE2 GLU A 232      26.699  46.043  30.882  1.00 69.28      A    O1-
ATOM   1792  N   THR A 233      21.016  47.229  32.139  1.00 87.34      A    N  
ATOM   1793  CA  THR A 233      20.220  48.426  32.367  1.00 85.64      A    C  
ATOM   1794  C   THR A 233      20.678  49.115  33.634  1.00 86.48      A    C  
ATOM   1795  O   THR A 233      20.903  48.468  34.656  1.00 81.51      A    O  
ATOM   1796  CB  THR A 233      18.712  48.119  32.411  1.00 82.39      A    C  
ATOM   1797  CG2 THR A 233      18.116  48.000  31.011  1.00 69.09      A    C  
ATOM   1798  OG1 THR A 233      18.423  46.917  33.083  1.00 70.15      A    O  
ATOM   1799  N   VAL A 234      20.808  50.430  33.590  1.00 85.39      A    N  
ATOM   1800  CA  VAL A 234      21.082  51.237  34.779  1.00 83.60      A    C  
ATOM   1801  C   VAL A 234      19.794  51.381  35.564  1.00 83.75      A    C  
ATOM   1802  O   VAL A 234      18.813  51.906  35.055  1.00 79.41      A    O  
ATOM   1803  CB  VAL A 234      21.681  52.608  34.408  1.00 81.45      A    C  
ATOM   1804  CG1 VAL A 234      21.972  53.443  35.654  1.00 74.03      A    C  
ATOM   1805  CG2 VAL A 234      22.999  52.441  33.639  1.00 75.22      A    C  
ATOM   1806  N   ILE A 235      19.821  50.900  36.815  1.00 85.08      A    N  
ATOM   1807  CA  ILE A 235      18.644  50.875  37.701  1.00 82.41      A    C  
ATOM   1808  C   ILE A 235      18.775  51.823  38.900  1.00 82.49      A    C  
ATOM   1809  O   ILE A 235      17.793  52.090  39.584  1.00 74.02      A    O  
ATOM   1810  CB  ILE A 235      18.333  49.445  38.154  1.00 79.23      A    C  
ATOM   1811  CG1 ILE A 235      19.507  48.783  38.908  1.00 74.36      A    C  
ATOM   1812  CG2 ILE A 235      17.910  48.597  36.939  1.00 68.27      A    C  
ATOM   1813  CD1 ILE A 235      19.118  47.474  39.630  1.00 68.48      A    C  
ATOM   1814  N   GLY A 236      19.975  52.335  39.146  1.00 83.23      A    N  
ATOM   1815  CA  GLY A 236      20.247  53.261  40.231  1.00 81.91      A    C  
ATOM   1816  C   GLY A 236      21.546  54.018  40.013  1.00 84.02      A    C  
ATOM   1817  O   GLY A 236      22.311  53.752  39.091  1.00 78.02      A    O  
ATOM   1818  N   ASP A 237      21.788  55.000  40.892  1.00 84.49      A    N  
ATOM   1819  CA  ASP A 237      23.024  55.775  40.927  1.00 83.41      A    C  
ATOM   1820  C   ASP A 237      23.362  56.118  42.381  1.00 83.44      A    C  
ATOM   1821  O   ASP A 237      22.471  56.374  43.199  1.00 72.44      A    O  
ATOM   1822  CB  ASP A 237      22.867  57.021  40.058  1.00 77.57      A    C  
ATOM   1823  CG  ASP A 237      24.198  57.729  39.766  1.00 70.66      A    C  
ATOM   1824  OD1 ASP A 237      25.263  57.121  40.001  1.00 62.00      A    O  
ATOM   1825  OD2 ASP A 237      24.146  58.882  39.289  1.00 62.39      A    O1-
ATOM   1826  N   GLY A 238      24.650  56.106  42.717  1.00 80.22      A    N  
ATOM   1827  CA  GLY A 238      25.104  56.295  44.079  1.00 78.49      A    C  
ATOM   1828  C   GLY A 238      26.590  56.615  44.169  1.00 80.18      A    C  
ATOM   1829  O   GLY A 238      27.215  57.061  43.212  1.00 72.43      A    O  
ATOM   1830  N   CYS A 239      27.167  56.381  45.339  1.00 81.73      A    N  
ATOM   1831  CA  CYS A 239      28.581  56.650  45.585  1.00 79.93      A    C  
ATOM   1832  C   CYS A 239      29.507  55.838  44.664  1.00 80.87      A    C  
ATOM   1833  O   CYS A 239      30.539  56.345  44.231  1.00 71.15      A    O  
ATOM   1834  CB  CYS A 239      28.882  56.379  47.063  1.00 75.16      A    C  
ATOM   1835  SG  CYS A 239      30.562  56.906  47.513  1.00 69.11      A    S  
ATOM   1836  N   TRP A 240      29.096  54.617  44.319  1.00 83.35      A    N  
ATOM   1837  CA  TRP A 240      29.795  53.723  43.400  1.00 80.55      A    C  
ATOM   1838  C   TRP A 240      29.524  54.033  41.914  1.00 81.76      A    C  
ATOM   1839  O   TRP A 240      29.925  53.274  41.032  1.00 73.19      A    O  
ATOM   1840  CB  TRP A 240      29.440  52.280  43.750  1.00 76.86      A    C  
ATOM   1841  CG  TRP A 240      29.869  51.807  45.106  1.00 79.76      A    C  
ATOM   1842  CD1 TRP A 240      30.957  51.044  45.357  1.00 67.92      A    C  
ATOM   1843  CD2 TRP A 240      29.230  52.036  46.400  1.00 80.77      A    C  
ATOM   1844  CE2 TRP A 240      30.002  51.363  47.382  1.00 78.12      A    C  
ATOM   1845  CE3 TRP A 240      28.083  52.735  46.824  1.00 76.22      A    C  
ATOM   1846  NE1 TRP A 240      31.037  50.764  46.716  1.00 73.56      A    N  
ATOM   1847  CZ2 TRP A 240      29.650  51.387  48.752  1.00 77.59      A    C  
ATOM   1848  CZ3 TRP A 240      27.741  52.764  48.187  1.00 69.00      A    C  
ATOM   1849  CH2 TRP A 240      28.519  52.099  49.131  1.00 71.79      A    C  
ATOM   1850  N   GLY A 241      28.856  55.141  41.625  1.00 80.88      A    N  
ATOM   1851  CA  GLY A 241      28.416  55.501  40.282  1.00 79.75      A    C  
ATOM   1852  C   GLY A 241      27.136  54.786  39.873  1.00 81.49      A    C  
ATOM   1853  O   GLY A 241      26.305  54.432  40.703  1.00 74.02      A    O  
ATOM   1854  N   ALA A 242      26.972  54.606  38.570  1.00 83.47      A    N  
ATOM   1855  CA  ALA A 242      25.795  53.946  38.029  1.00 82.99      A    C  
ATOM   1856  C   ALA A 242      25.741  52.482  38.462  1.00 83.90      A    C  
ATOM   1857  O   ALA A 242      26.703  51.732  38.275  1.00 78.81      A    O  
ATOM   1858  CB  ALA A 242      25.812  54.084  36.504  1.00 80.06      A    C  
ATOM   1859  N   VAL A 243      24.597  52.058  38.983  1.00 84.75      A    N  
ATOM   1860  CA  VAL A 243      24.295  50.671  39.329  1.00 83.70      A    C  
ATOM   1861  C   VAL A 243      23.621  50.034  38.130  1.00 84.60      A    C  
ATOM   1862  O   VAL A 243      22.523  50.438  37.745  1.00 80.85      A    O  
ATOM   1863  CB  VAL A 243      23.401  50.582  40.581  1.00 81.85      A    C  
ATOM   1864  CG1 VAL A 243      23.200  49.122  40.996  1.00 74.07      A    C  
ATOM   1865  CG2 VAL A 243      24.011  51.338  41.755  1.00 75.99      A    C  
ATOM   1866  N   SER A 244      24.279  49.055  37.539  1.00 87.68      A    N  
ATOM   1867  CA  SER A 244      23.740  48.320  36.403  1.00 86.86      A    C  
ATOM   1868  C   SER A 244      23.307  46.912  36.802  1.00 87.32      A    C  
ATOM   1869  O   SER A 244      23.906  46.280  37.669  1.00 83.48      A    O  
ATOM   1870  CB  SER A 244      24.717  48.322  35.227  1.00 84.23      A    C  
ATOM   1871  OG  SER A 244      25.931  47.644  35.513  1.00 72.88      A    O  
ATOM   1872  N   ARG A 245      22.248  46.419  36.160  1.00 86.21      A    N  
ATOM   1873  CA  ARG A 245      21.719  45.071  36.333  1.00 86.25      A    C  
ATOM   1874  C   ARG A 245      21.642  44.364  35.002  1.00 86.39      A    C  
ATOM   1875  O   ARG A 245      21.150  44.915  34.018  1.00 83.56      A    O  
ATOM   1876  CB  ARG A 245      20.352  45.145  37.026  1.00 85.00      A    C  
ATOM   1877  CG  ARG A 245      19.688  43.766  37.197  1.00 83.39      A    C  
ATOM   1878  CD  ARG A 245      18.303  43.899  37.846  1.00 82.19      A    C  
ATOM   1879  NE  ARG A 245      17.576  42.627  37.875  1.00 77.48      A    N  
ATOM   1880  CZ  ARG A 245      16.905  42.066  36.868  1.00 74.25      A    C  
ATOM   1881  NH1 ARG A 245      16.801  42.632  35.706  1.00 66.22      A    N1+
ATOM   1882  NH2 ARG A 245      16.333  40.919  37.014  1.00 68.17      A    N  
ATOM   1883  N   LYS A 246      22.079  43.118  34.998  1.00 89.39      A    N  
ATOM   1884  CA  LYS A 246      21.957  42.199  33.877  1.00 88.95      A    C  
ATOM   1885  C   LYS A 246      21.497  40.848  34.394  1.00 89.64      A    C  
ATOM   1886  O   LYS A 246      21.929  40.429  35.468  1.00 85.92      A    O  
ATOM   1887  CB  LYS A 246      23.325  42.123  33.185  1.00 85.76      A    C  
ATOM   1888  CG  LYS A 246      23.317  41.175  31.980  1.00 76.32      A    C  
ATOM   1889  CD  LYS A 246      24.702  41.144  31.343  1.00 77.22      A    C  
ATOM   1890  CE  LYS A 246      24.694  40.159  30.186  1.00 64.56      A    C  
ATOM   1891  NZ  LYS A 246      26.032  40.092  29.583  1.00 59.40      A    N1+
ATOM   1892  N   ALA A 247      20.667  40.136  33.635  1.00 90.45      A    N  
ATOM   1893  CA  ALA A 247      20.272  38.784  34.002  1.00 90.11      A    C  
ATOM   1894  C   ALA A 247      20.275  37.837  32.804  1.00 90.81      A    C  
ATOM   1895  O   ALA A 247      19.943  38.217  31.678  1.00 87.99      A    O  
ATOM   1896  CB  ALA A 247      18.919  38.816  34.718  1.00 88.22      A    C  
ATOM   1897  N   ASP A 248      20.640  36.599  33.065  1.00 91.95      A    N  
ATOM   1898  CA  ASP A 248      20.465  35.484  32.146  1.00 91.65      A    C  
ATOM   1899  C   ASP A 248      19.418  34.526  32.723  1.00 92.75      A    C  
ATOM   1900  O   ASP A 248      19.554  34.033  33.845  1.00 90.01      A    O  
ATOM   1901  CB  ASP A 248      21.802  34.765  31.898  1.00 89.65      A    C  
ATOM   1902  CG  ASP A 248      22.709  35.445  30.867  1.00 87.51      A    C  
ATOM   1903  OD1 ASP A 248      22.262  35.662  29.720  1.00 79.65      A    O  
ATOM   1904  OD2 ASP A 248      23.912  35.665  31.151  1.00 80.00      A    O1-
ATOM   1905  N   LEU A 249      18.374  34.232  31.949  1.00 92.29      A    N  
ATOM   1906  CA  LEU A 249      17.355  33.224  32.247  1.00 92.39      A    C  
ATOM   1907  C   LEU A 249      17.530  32.084  31.259  1.00 92.62      A    C  
ATOM   1908  O   LEU A 249      17.372  32.265  30.056  1.00 90.12      A    O  
ATOM   1909  CB  LEU A 249      15.938  33.809  32.166  1.00 92.11      A    C  
ATOM   1910  CG  LEU A 249      15.672  35.059  33.033  1.00 91.78      A    C  
ATOM   1911  CD1 LEU A 249      15.929  36.360  32.276  1.00 83.49      A    C  
ATOM   1912  CD2 LEU A 249      14.206  35.085  33.454  1.00 83.95      A    C  
ATOM   1913  N   ILE A 250      17.901  30.913  31.759  1.00 93.52      A    N  
ATOM   1914  CA  ILE A 250      18.228  29.762  30.917  1.00 93.73      A    C  
ATOM   1915  C   ILE A 250      17.457  28.542  31.406  1.00 93.93      A    C  
ATOM   1916  O   ILE A 250      17.437  28.234  32.599  1.00 91.17      A    O  
ATOM   1917  CB  ILE A 250      19.752  29.502  30.852  1.00 92.88      A    C  
ATOM   1918  CG1 ILE A 250      20.503  30.772  30.381  1.00 89.85      A    C  
ATOM   1919  CG2 ILE A 250      20.040  28.314  29.912  1.00 89.89      A    C  
ATOM   1920  CD1 ILE A 250      22.027  30.643  30.306  1.00 84.87      A    C  
ATOM   1921  N   GLY A 251      16.882  27.798  30.459  1.00 93.79      A    N  
ATOM   1922  CA  GLY A 251      16.229  26.540  30.749  1.00 93.95      A    C  
ATOM   1923  C   GLY A 251      16.110  25.637  29.531  1.00 94.69      A    C  
ATOM   1924  O   GLY A 251      16.393  26.019  28.389  1.00 91.15      A    O  
ATOM   1925  N   GLY A 252      15.695  24.415  29.784  1.00 94.53      A    N  
ATOM   1926  CA  GLY A 252      15.435  23.434  28.751  1.00 94.76      A    C  
ATOM   1927  C   GLY A 252      14.681  22.229  29.289  1.00 95.54      A    C  
ATOM   1928  O   GLY A 252      14.639  21.971  30.487  1.00 92.91      A    O  
ATOM   1929  N   THR A 253      14.095  21.477  28.370  1.00 95.01      A    N  
ATOM   1930  CA  THR A 253      13.410  20.215  28.663  1.00 95.01      A    C  
ATOM   1931  C   THR A 253      14.132  19.091  27.945  1.00 95.22      A    C  
ATOM   1932  O   THR A 253      14.466  19.212  26.769  1.00 93.01      A    O  
ATOM   1933  CB  THR A 253      11.935  20.262  28.251  1.00 94.01      A    C  
ATOM   1934  CG2 THR A 253      11.158  19.047  28.742  1.00 87.35      A    C  
ATOM   1935  OG1 THR A 253      11.321  21.397  28.802  1.00 86.38      A    O  
ATOM   1936  N   GLN A 254      14.370  18.000  28.659  1.00 94.88      A    N  
ATOM   1937  CA  GLN A 254      15.074  16.835  28.164  1.00 94.57      A    C  
ATOM   1938  C   GLN A 254      14.264  15.571  28.426  1.00 95.04      A    C  
ATOM   1939  O   GLN A 254      13.583  15.455  29.453  1.00 92.85      A    O  
ATOM   1940  CB  GLN A 254      16.457  16.741  28.841  1.00 91.82      A    C  
ATOM   1941  CG  GLN A 254      17.368  17.907  28.463  1.00 88.32      A    C  
ATOM   1942  CD  GLN A 254      18.743  17.852  29.148  1.00 91.45      A    C  
ATOM   1943  NE2 GLN A 254      19.661  18.692  28.745  1.00 83.35      A    N  
ATOM   1944  OE1 GLN A 254      19.009  17.083  30.042  1.00 83.54      A    O  
ATOM   1945  N   LEU A 255      14.366  14.606  27.525  1.00 93.99      A    N  
ATOM   1946  CA  LEU A 255      13.870  13.262  27.783  1.00 93.63      A    C  
ATOM   1947  C   LEU A 255      14.853  12.544  28.707  1.00 94.16      A    C  
ATOM   1948  O   LEU A 255      16.057  12.543  28.459  1.00 92.30      A    O  
ATOM   1949  CB  LEU A 255      13.679  12.532  26.446  1.00 93.00      A    C  
ATOM   1950  CG  LEU A 255      13.090  11.115  26.586  1.00 94.02      A    C  
ATOM   1951  CD1 LEU A 255      11.665  11.118  27.135  1.00 91.10      A    C  
ATOM   1952  CD2 LEU A 255      13.064  10.437  25.209  1.00 91.01      A    C  
ATOM   1953  N   ARG A 256      14.353  11.905  29.766  1.00 93.50      A    N  
ATOM   1954  CA  ARG A 256      15.194  11.096  30.652  1.00 92.70      A    C  
ATOM   1955  C   ARG A 256      15.950  10.034  29.841  1.00 92.87      A    C  
ATOM   1956  O   ARG A 256      15.342   9.407  28.968  1.00 91.14      A    O  
ATOM   1957  CB  ARG A 256      14.353  10.407  31.737  1.00 91.99      A    C  
ATOM   1958  CG  ARG A 256      13.670  11.401  32.688  1.00 89.58      A    C  
ATOM   1959  CD  ARG A 256      12.830  10.673  33.743  1.00 87.81      A    C  
ATOM   1960  NE  ARG A 256      13.684  10.046  34.775  1.00 82.77      A    N  
ATOM   1961  CZ  ARG A 256      13.837  10.439  36.030  1.00 80.00      A    C  
ATOM   1962  NH1 ARG A 256      13.192  11.454  36.527  1.00 70.34      A    N1+
ATOM   1963  NH2 ARG A 256      14.658   9.823  36.816  1.00 73.57      A    N  
ATOM   1964  N   PRO A 257      17.231   9.742  30.144  1.00 93.07      A    N  
ATOM   1965  CA  PRO A 257      18.012   8.755  29.396  1.00 91.31      A    C  
ATOM   1966  C   PRO A 257      17.346   7.384  29.280  1.00 91.54      A    C  
ATOM   1967  O   PRO A 257      17.493   6.697  28.274  1.00 87.65      A    O  
ATOM   1968  CB  PRO A 257      19.348   8.659  30.134  1.00 89.65      A    C  
ATOM   1969  CG  PRO A 257      19.507  10.040  30.754  1.00 89.06      A    C  
ATOM   1970  CD  PRO A 257      18.069  10.429  31.113  1.00 92.52      A    C  
ATOM   1971  N   ARG A 258      16.554   6.983  30.286  1.00 92.11      A    N  
ATOM   1972  CA  ARG A 258      15.770   5.741  30.296  1.00 91.14      A    C  
ATOM   1973  C   ARG A 258      14.364   5.890  29.707  1.00 92.00      A    C  
ATOM   1974  O   ARG A 258      13.573   4.960  29.818  1.00 87.97      A    O  
ATOM   1975  CB  ARG A 258      15.728   5.144  31.710  1.00 88.89      A    C  
ATOM   1976  CG  ARG A 258      17.116   4.697  32.194  1.00 81.55      A    C  
ATOM   1977  CD  ARG A 258      16.970   3.938  33.516  1.00 73.76      A    C  
ATOM   1978  NE  ARG A 258      18.269   3.482  34.023  1.00 64.21      A    N  
ATOM   1979  CZ  ARG A 258      18.477   2.787  35.128  1.00 56.21      A    C  
ATOM   1980  NH1 ARG A 258      17.486   2.431  35.905  1.00 51.17      A    N1+
ATOM   1981  NH2 ARG A 258      19.681   2.428  35.473  1.00 48.91      A    N  
ATOM   1982  N   ARG A 259      14.033   7.034  29.130  1.00 91.88      A    N  
ATOM   1983  CA  ARG A 259      12.748   7.356  28.476  1.00 91.94      A    C  
ATOM   1984  C   ARG A 259      11.525   7.258  29.403  1.00 92.56      A    C  
ATOM   1985  O   ARG A 259      10.401   7.159  28.948  1.00 88.27      A    O  
ATOM   1986  CB  ARG A 259      12.549   6.557  27.177  1.00 90.01      A    C  
ATOM   1987  CG  ARG A 259      13.593   6.816  26.068  1.00 89.56      A    C  
ATOM   1988  CD  ARG A 259      14.938   6.122  26.282  1.00 87.16      A    C  
ATOM   1989  NE  ARG A 259      14.786   4.669  26.340  1.00 86.11      A    N  
ATOM   1990  CZ  ARG A 259      15.734   3.776  26.491  1.00 85.42      A    C  
ATOM   1991  NH1 ARG A 259      16.981   4.111  26.644  1.00 75.14      A    N1+
ATOM   1992  NH2 ARG A 259      15.449   2.515  26.491  1.00 80.66      A    N  
ATOM   1993  N   GLU A 260      11.737   7.327  30.709  1.00 92.74      A    N  
ATOM   1994  CA  GLU A 260      10.670   7.218  31.712  1.00 91.16      A    C  
ATOM   1995  C   GLU A 260       9.793   8.486  31.838  1.00 91.09      A    C  
ATOM   1996  O   GLU A 260       8.790   8.466  32.535  1.00 84.95      A    O  
ATOM   1997  CB  GLU A 260      11.297   6.891  33.080  1.00 89.17      A    C  
ATOM   1998  CG  GLU A 260      12.065   5.558  33.125  1.00 82.85      A    C  
ATOM   1999  CD  GLU A 260      12.855   5.386  34.440  1.00 79.22      A    C  
ATOM   2000  OE1 GLU A 260      13.176   4.254  34.850  1.00 70.27      A    O  
ATOM   2001  OE2 GLU A 260      13.197   6.392  35.106  1.00 72.07      A    O1-
ATOM   2002  N   GLY A 261      10.197   9.582  31.210  1.00 92.39      A    N  
ATOM   2003  CA  GLY A 261       9.483  10.849  31.243  1.00 92.93      A    C  
ATOM   2004  C   GLY A 261      10.339  12.024  30.799  1.00 94.37      A    C  
ATOM   2005  O   GLY A 261      11.552  11.895  30.608  1.00 91.49      A    O  
ATOM   2006  N   TRP A 262       9.692  13.169  30.645  1.00 94.96      A    N  
ATOM   2007  CA  TRP A 262      10.329  14.449  30.353  1.00 95.45      A    C  
ATOM   2008  C   TRP A 262      10.670  15.181  31.641  1.00 95.43      A    C  
ATOM   2009  O   TRP A 262       9.932  15.098  32.622  1.00 93.16      A    O  
ATOM   2010  CB  TRP A 262       9.399  15.283  29.469  1.00 95.44      A    C  
ATOM   2011  CG  TRP A 262       9.111  14.654  28.146  1.00 96.14      A    C  
ATOM   2012  CD1 TRP A 262       8.054  13.861  27.849  1.00 93.89      A    C  
ATOM   2013  CD2 TRP A 262       9.911  14.726  26.924  1.00 95.80      A    C  
ATOM   2014  CE2 TRP A 262       9.263  13.956  25.926  1.00 95.67      A    C  
ATOM   2015  CE3 TRP A 262      11.123  15.383  26.590  1.00 95.42      A    C  
ATOM   2016  NE1 TRP A 262       8.135  13.440  26.527  1.00 94.38      A    N  
ATOM   2017  CZ2 TRP A 262       9.795  13.835  24.623  1.00 95.42      A    C  
ATOM   2018  CZ3 TRP A 262      11.643  15.254  25.285  1.00 93.51      A    C  
ATOM   2019  CH2 TRP A 262      10.993  14.489  24.317  1.00 93.85      A    C  
ATOM   2020  N   GLN A 263      11.792  15.893  31.657  1.00 95.09      A    N  
ATOM   2021  CA  GLN A 263      12.216  16.725  32.778  1.00 94.39      A    C  
ATOM   2022  C   GLN A 263      12.668  18.089  32.277  1.00 95.19      A    C  
ATOM   2023  O   GLN A 263      13.375  18.177  31.276  1.00 93.14      A    O  
ATOM   2024  CB  GLN A 263      13.333  16.035  33.572  1.00 91.96      A    C  
ATOM   2025  CG  GLN A 263      12.850  14.714  34.178  1.00 84.45      A    C  
ATOM   2026  CD  GLN A 263      13.788  14.204  35.271  1.00 81.79      A    C  
ATOM   2027  NE2 GLN A 263      13.271  14.024  36.459  1.00 70.18      A    N  
ATOM   2028  OE1 GLN A 263      14.971  13.954  35.096  1.00 73.35      A    O  
ATOM   2029  N   ALA A 264      12.296  19.140  33.005  1.00 94.52      A    N  
ATOM   2030  CA  ALA A 264      12.690  20.501  32.727  1.00 94.70      A    C  
ATOM   2031  C   ALA A 264      13.403  21.118  33.931  1.00 95.09      A    C  
ATOM   2032  O   ALA A 264      13.029  20.853  35.079  1.00 92.79      A    O  
ATOM   2033  CB  ALA A 264      11.460  21.305  32.313  1.00 93.78      A    C  
ATOM   2034  N   ILE A 265      14.401  21.926  33.660  1.00 94.30      A    N  
ATOM   2035  CA  ILE A 265      15.020  22.839  34.623  1.00 94.68      A    C  
ATOM   2036  C   ILE A 265      15.103  24.206  33.959  1.00 94.71      A    C  
ATOM   2037  O   ILE A 265      15.537  24.313  32.814  1.00 92.59      A    O  
ATOM   2038  CB  ILE A 265      16.411  22.349  35.088  1.00 93.79      A    C  
ATOM   2039  CG1 ILE A 265      16.278  21.030  35.878  1.00 89.82      A    C  
ATOM   2040  CG2 ILE A 265      17.112  23.420  35.947  1.00 90.61      A    C  
ATOM   2041  CD1 ILE A 265      17.621  20.414  36.331  1.00 87.70      A    C  
ATOM   2042  N   ASP A 266      14.718  25.224  34.705  1.00 94.72      A    N  
ATOM   2043  CA  ASP A 266      14.943  26.626  34.372  1.00 94.71      A    C  
ATOM   2044  C   ASP A 266      15.614  27.298  35.569  1.00 94.84      A    C  
ATOM   2045  O   ASP A 266      15.369  26.937  36.727  1.00 92.34      A    O  
ATOM   2046  CB  ASP A 266      13.624  27.301  33.990  1.00 94.11      A    C  
ATOM   2047  CG  ASP A 266      13.057  26.757  32.674  1.00 94.73      A    C  
ATOM   2048  OD1 ASP A 266      13.302  27.368  31.609  1.00 88.11      A    O  
ATOM   2049  OD2 ASP A 266      12.384  25.707  32.674  1.00 88.53      A    O1-
ATOM   2050  N   GLY A 267      16.487  28.272  35.319  1.00 93.12      A    N  
ATOM   2051  CA  GLY A 267      17.175  29.015  36.359  1.00 92.97      A    C  
ATOM   2052  C   GLY A 267      17.558  30.404  35.883  1.00 93.82      A    C  
ATOM   2053  O   GLY A 267      17.633  30.675  34.688  1.00 91.12      A    O  
ATOM   2054  N   THR A 268      17.835  31.280  36.855  1.00 92.90      A    N  
ATOM   2055  CA  THR A 268      18.233  32.662  36.600  1.00 92.43      A    C  
ATOM   2056  C   THR A 268      19.542  32.987  37.306  1.00 92.25      A    C  
ATOM   2057  O   THR A 268      19.893  32.403  38.329  1.00 88.30      A    O  
ATOM   2058  CB  THR A 268      17.139  33.654  37.009  1.00 90.49      A    C  
ATOM   2059  CG2 THR A 268      15.808  33.349  36.332  1.00 80.09      A    C  
ATOM   2060  OG1 THR A 268      16.930  33.603  38.383  1.00 78.75      A    O  
ATOM   2061  N   SER A 269      20.274  33.906  36.720  1.00 91.01      A    N  
ATOM   2062  CA  SER A 269      21.475  34.493  37.289  1.00 90.50      A    C  
ATOM   2063  C   SER A 269      21.417  35.986  37.048  1.00 91.16      A    C  
ATOM   2064  O   SER A 269      21.500  36.425  35.904  1.00 87.32      A    O  
ATOM   2065  CB  SER A 269      22.702  33.876  36.623  1.00 88.00      A    C  
ATOM   2066  OG  SER A 269      23.894  34.452  37.105  1.00 77.03      A    O  
ATOM   2067  N   THR A 270      21.281  36.757  38.124  1.00 88.92      A    N  
ATOM   2068  CA  THR A 270      21.228  38.214  38.058  1.00 87.81      A    C  
ATOM   2069  C   THR A 270      22.533  38.788  38.584  1.00 88.13      A    C  
ATOM   2070  O   THR A 270      22.955  38.481  39.698  1.00 84.71      A    O  
ATOM   2071  CB  THR A 270      20.044  38.778  38.843  1.00 86.20      A    C  
ATOM   2072  CG2 THR A 270      19.923  40.288  38.656  1.00 76.69      A    C  
ATOM   2073  OG1 THR A 270      18.844  38.210  38.367  1.00 76.62      A    O  
ATOM   2074  N   ARG A 271      23.178  39.635  37.791  1.00 87.24      A    N  
ATOM   2075  CA  ARG A 271      24.403  40.332  38.133  1.00 86.79      A    C  
ATOM   2076  C   ARG A 271      24.111  41.810  38.347  1.00 86.98      A    C  
ATOM   2077  O   ARG A 271      23.557  42.458  37.458  1.00 84.09      A    O  
ATOM   2078  CB  ARG A 271      25.443  40.077  37.038  1.00 84.69      A    C  
ATOM   2079  CG  ARG A 271      26.858  40.474  37.476  1.00 78.43      A    C  
ATOM   2080  CD  ARG A 271      27.850  40.094  36.382  1.00 78.06      A    C  
ATOM   2081  NE  ARG A 271      29.239  40.341  36.797  1.00 71.32      A    N  
ATOM   2082  CZ  ARG A 271      30.325  40.229  36.052  1.00 66.03      A    C  
ATOM   2083  NH1 ARG A 271      30.273  39.896  34.796  1.00 62.61      A    N1+
ATOM   2084  NH2 ARG A 271      31.491  40.469  36.565  1.00 59.00      A    N  
ATOM   2085  N   VAL A 272      24.496  42.321  39.511  1.00 85.99      A    N  
ATOM   2086  CA  VAL A 272      24.444  43.744  39.845  1.00 84.44      A    C  
ATOM   2087  C   VAL A 272      25.874  44.246  39.938  1.00 84.82      A    C  
ATOM   2088  O   VAL A 272      26.679  43.696  40.678  1.00 81.68      A    O  
ATOM   2089  CB  VAL A 272      23.664  43.987  41.143  1.00 83.13      A    C  
ATOM   2090  CG1 VAL A 272      23.645  45.471  41.505  1.00 75.82      A    C  
ATOM   2091  CG2 VAL A 272      22.211  43.535  40.997  1.00 77.70      A    C  
ATOM   2092  N   GLN A 273      26.210  45.290  39.178  1.00 86.16      A    N  
ATOM   2093  CA  GLN A 273      27.534  45.873  39.146  1.00 85.11      A    C  
ATOM   2094  C   GLN A 273      27.455  47.377  39.343  1.00 85.03      A    C  
ATOM   2095  O   GLN A 273      26.576  48.043  38.799  1.00 80.07      A    O  
ATOM   2096  CB  GLN A 273      28.249  45.551  37.825  1.00 82.56      A    C  
ATOM   2097  CG  GLN A 273      28.612  44.069  37.729  1.00 76.46      A    C  
ATOM   2098  CD  GLN A 273      29.466  43.777  36.504  1.00 75.78      A    C  
ATOM   2099  NE2 GLN A 273      30.531  43.031  36.657  1.00 64.73      A    N  
ATOM   2100  OE1 GLN A 273      29.228  44.200  35.390  1.00 66.75      A    O  
ATOM   2101  N   THR A 274      28.433  47.916  40.095  1.00 85.03      A    N  
ATOM   2102  CA  THR A 274      28.660  49.349  40.176  1.00 82.86      A    C  
ATOM   2103  C   THR A 274      29.818  49.749  39.261  1.00 83.06      A    C  
ATOM   2104  O   THR A 274      30.648  48.929  38.883  1.00 77.77      A    O  
ATOM   2105  CB  THR A 274      28.900  49.812  41.614  1.00 79.99      A    C  
ATOM   2106  CG2 THR A 274      27.706  49.524  42.508  1.00 69.82      A    C  
ATOM   2107  OG1 THR A 274      30.020  49.158  42.148  1.00 70.26      A    O  
ATOM   2108  N   ARG A 275      29.857  51.025  38.881  1.00 84.33      A    N  
ATOM   2109  CA  ARG A 275      30.792  51.497  37.861  1.00 83.56      A    C  
ATOM   2110  C   ARG A 275      32.216  51.684  38.374  1.00 84.83      A    C  
ATOM   2111  O   ARG A 275      33.165  51.553  37.600  1.00 75.06      A    O  
ATOM   2112  CB  ARG A 275      30.226  52.789  37.256  1.00 78.09      A    C  
ATOM   2113  CG  ARG A 275      30.895  53.130  35.920  1.00 71.16      A    C  
ATOM   2114  CD  ARG A 275      30.222  54.357  35.320  1.00 67.18      A    C  
ATOM   2115  NE  ARG A 275      30.741  54.636  33.974  1.00 58.69      A    N  
ATOM   2116  CZ  ARG A 275      30.316  55.597  33.163  1.00 52.76      A    C  
ATOM   2117  NH1 ARG A 275      29.384  56.429  33.525  1.00 48.70      A    N1+
ATOM   2118  NH2 ARG A 275      30.825  55.716  31.974  1.00 46.92      A    N  
ATOM   2119  N   HIS A 276      32.374  52.083  39.644  1.00 83.10      A    N  
ATOM   2120  CA  HIS A 276      33.654  52.344  40.289  1.00 81.54      A    C  
ATOM   2121  C   HIS A 276      33.549  52.163  41.802  1.00 82.79      A    C  
ATOM   2122  O   HIS A 276      32.459  52.016  42.343  1.00 73.95      A    O  
ATOM   2123  CB  HIS A 276      34.122  53.771  39.921  1.00 75.72      A    C  
ATOM   2124  CG  HIS A 276      33.151  54.866  40.235  1.00 74.77      A    C  
ATOM   2125  CD2 HIS A 276      32.539  55.713  39.342  1.00 63.69      A    C  
ATOM   2126  ND1 HIS A 276      32.738  55.255  41.474  1.00 65.72      A    N  
ATOM   2127  CE1 HIS A 276      31.902  56.299  41.342  1.00 63.02      A    C  
ATOM   2128  NE2 HIS A 276      31.755  56.605  40.058  1.00 65.52      A    N  
ATOM   2129  N   ASP A 277      34.701  52.221  42.495  1.00 81.44      A    N  
ATOM   2130  CA  ASP A 277      34.766  52.182  43.950  1.00 78.26      A    C  
ATOM   2131  C   ASP A 277      34.120  53.443  44.558  1.00 77.89      A    C  
ATOM   2132  O   ASP A 277      34.179  54.536  43.989  1.00 71.05      A    O  
ATOM   2133  CB  ASP A 277      36.231  52.037  44.404  1.00 74.36      A    C  
ATOM   2134  CG  ASP A 277      36.948  50.824  43.806  1.00 71.27      A    C  
ATOM   2135  OD1 ASP A 277      36.277  49.860  43.399  1.00 63.75      A    O  
ATOM   2136  OD2 ASP A 277      38.194  50.886  43.713  1.00 65.74      A    O1-
ATOM   2137  N   CYS A 278      33.564  53.304  45.766  1.00 80.25      A    N  
ATOM   2138  CA  CYS A 278      33.056  54.426  46.539  1.00 79.01      A    C  
ATOM   2139  C   CYS A 278      34.153  54.942  47.465  1.00 79.71      A    C  
ATOM   2140  O   CYS A 278      34.564  54.257  48.404  1.00 73.28      A    O  
ATOM   2141  CB  CYS A 278      31.803  53.998  47.295  1.00 74.46      A    C  
ATOM   2142  SG  CYS A 278      31.122  55.279  48.388  1.00 67.80      A    S  
ATOM   2143  N   ALA A 279      34.620  56.147  47.228  1.00 78.36      A    N  
ATOM   2144  CA  ALA A 279      35.563  56.813  48.109  1.00 77.41      A    C  
ATOM   2145  C   ALA A 279      34.800  57.734  49.062  1.00 77.57      A    C  
ATOM   2146  O   ALA A 279      34.349  58.806  48.665  1.00 71.99      A    O  
ATOM   2147  CB  ALA A 279      36.602  57.532  47.251  1.00 73.48      A    C  
ATOM   2148  N   THR A 280      34.720  57.346  50.356  1.00 80.18      A    N  
ATOM   2149  CA  THR A 280      34.181  58.190  51.418  1.00 78.16      A    C  
ATOM   2150  C   THR A 280      35.328  58.759  52.238  1.00 78.41      A    C  
ATOM   2151  O   THR A 280      36.276  58.064  52.594  1.00 72.36      A    O  
ATOM   2152  CB  THR A 280      33.160  57.455  52.297  1.00 72.80      A    C  
ATOM   2153  CG2 THR A 280      31.876  57.155  51.525  1.00 62.38      A    C  
ATOM   2154  OG1 THR A 280      33.656  56.235  52.770  1.00 64.61      A    O  
ATOM   2155  N   THR A 281      35.255  60.042  52.549  1.00 78.98      A    N  
ATOM   2156  CA  THR A 281      36.210  60.688  53.445  1.00 77.35      A    C  
ATOM   2157  C   THR A 281      35.597  60.670  54.834  1.00 78.06      A    C  
ATOM   2158  O   THR A 281      34.678  61.436  55.124  1.00 71.98      A    O  
ATOM   2159  CB  THR A 281      36.566  62.111  52.990  1.00 72.45      A    C  
ATOM   2160  CG2 THR A 281      37.918  62.528  53.550  1.00 61.96      A    C  
ATOM   2161  OG1 THR A 281      36.668  62.193  51.586  1.00 65.26      A    O  
ATOM   2162  N   LYS A 282      36.085  59.764  55.708  1.00 80.08      A    N  
ATOM   2163  CA  LYS A 282      35.745  59.808  57.133  1.00 79.19      A    C  
ATOM   2164  C   LYS A 282      36.766  60.667  57.838  1.00 80.96      A    C  
ATOM   2165  O   LYS A 282      37.964  60.456  57.723  1.00 75.26      A    O  
ATOM   2166  CB  LYS A 282      35.678  58.408  57.748  1.00 72.99      A    C  
ATOM   2167  CG  LYS A 282      34.254  57.829  57.700  1.00 64.11      A    C  
ATOM   2168  CD  LYS A 282      34.260  56.447  58.353  1.00 60.31      A    C  
ATOM   2169  CE  LYS A 282      32.927  55.728  58.213  1.00 52.89      A    C  
ATOM   2170  NZ  LYS A 282      33.142  54.269  58.297  1.00 46.35      A    N1+
ATOM   2171  N   VAL A 283      36.294  61.635  58.630  1.00 82.02      A    N  
ATOM   2172  CA  VAL A 283      37.131  62.376  59.555  1.00 82.29      A    C  
ATOM   2173  C   VAL A 283      37.221  61.546  60.824  1.00 83.51      A    C  
ATOM   2174  O   VAL A 283      36.248  61.415  61.557  1.00 78.97      A    O  
ATOM   2175  CB  VAL A 283      36.581  63.787  59.811  1.00 78.29      A    C  
ATOM   2176  CG1 VAL A 283      37.566  64.583  60.650  1.00 69.81      A    C  
ATOM   2177  CG2 VAL A 283      36.359  64.548  58.490  1.00 69.14      A    C  
ATOM   2178  N   ILE A 284      38.394  60.956  61.072  1.00 83.68      A    N  
ATOM   2179  CA  ILE A 284      38.710  60.277  62.320  1.00 82.66      A    C  
ATOM   2180  C   ILE A 284      39.530  61.229  63.183  1.00 83.76      A    C  
ATOM   2181  O   ILE A 284      40.495  61.830  62.719  1.00 78.75      A    O  
ATOM   2182  CB  ILE A 284      39.403  58.914  62.139  1.00 77.63      A    C  
ATOM   2183  CG1 ILE A 284      40.159  58.756  60.804  1.00 67.51      A    C  
ATOM   2184  CG2 ILE A 284      38.372  57.794  62.329  1.00 65.36      A    C  
ATOM   2185  CD1 ILE A 284      40.997  57.475  60.725  1.00 61.09      A    C  
ATOM   2186  N   GLN A 285      39.146  61.388  64.481  1.00 83.04      A    N  
ATOM   2187  CA  GLN A 285      39.990  62.038  65.465  1.00 83.24      A    C  
ATOM   2188  C   GLN A 285      41.141  61.098  65.779  1.00 84.01      A    C  
ATOM   2189  O   GLN A 285      40.943  60.036  66.362  1.00 78.81      A    O  
ATOM   2190  CB  GLN A 285      39.194  62.407  66.713  1.00 79.04      A    C  
ATOM   2191  CG  GLN A 285      38.474  63.754  66.524  1.00 71.81      A    C  
ATOM   2192  CD  GLN A 285      37.665  64.185  67.740  1.00 66.84      A    C  
ATOM   2193  NE2 GLN A 285      37.315  65.445  67.826  1.00 58.78      A    N  
ATOM   2194  OE1 GLN A 285      37.332  63.429  68.613  1.00 60.59      A    O  
ATOM   2195  N   VAL A 286      42.371  61.525  65.418  1.00 83.25      A    N  
ATOM   2196  CA  VAL A 286      43.600  60.841  65.809  1.00 82.96      A    C  
ATOM   2197  C   VAL A 286      44.239  61.683  66.899  1.00 83.81      A    C  
ATOM   2198  O   VAL A 286      44.442  62.881  66.716  1.00 79.13      A    O  
ATOM   2199  CB  VAL A 286      44.539  60.619  64.619  1.00 78.16      A    C  
ATOM   2200  CG1 VAL A 286      45.706  59.707  65.013  1.00 66.96      A    C  
ATOM   2201  CG2 VAL A 286      43.816  59.932  63.438  1.00 67.11      A    C  
ATOM   2202  N   TRP A 287      44.530  61.070  68.067  1.00 80.87      A    N  
ATOM   2203  CA  TRP A 287      45.325  61.705  69.105  1.00 79.44      A    C  
ATOM   2204  C   TRP A 287      46.760  61.780  68.613  1.00 79.84      A    C  
ATOM   2205  O   TRP A 287      47.394  60.755  68.394  1.00 73.83      A    O  
ATOM   2206  CB  TRP A 287      45.187  60.931  70.409  1.00 74.67      A    C  
ATOM   2207  CG  TRP A 287      45.832  61.584  71.578  1.00 74.00      A    C  
ATOM   2208  CD1 TRP A 287      46.997  61.227  72.161  1.00 64.92      A    C  
ATOM   2209  CD2 TRP A 287      45.334  62.731  72.335  1.00 70.44      A    C  
ATOM   2210  CE2 TRP A 287      46.250  62.979  73.387  1.00 68.23      A    C  
ATOM   2211  CE3 TRP A 287      44.207  63.559  72.236  1.00 67.72      A    C  
ATOM   2212  NE1 TRP A 287      47.254  62.048  73.239  1.00 63.71      A    N  
ATOM   2213  CZ2 TRP A 287      46.043  64.030  74.318  1.00 68.06      A    C  
ATOM   2214  CZ3 TRP A 287      44.005  64.598  73.151  1.00 61.26      A    C  
ATOM   2215  CH2 TRP A 287      44.918  64.823  74.189  1.00 62.38      A    C  
ATOM   2216  N   VAL A 288      47.276  63.017  68.447  1.00 83.85      A    N  
ATOM   2217  CA  VAL A 288      48.677  63.262  68.113  1.00 82.72      A    C  
ATOM   2218  C   VAL A 288      49.353  63.689  69.403  1.00 82.17      A    C  
ATOM   2219  O   VAL A 288      48.959  64.692  70.002  1.00 77.01      A    O  
ATOM   2220  CB  VAL A 288      48.838  64.311  66.999  1.00 78.39      A    C  
ATOM   2221  CG1 VAL A 288      50.293  64.430  66.571  1.00 68.76      A    C  
ATOM   2222  CG2 VAL A 288      48.021  63.927  65.750  1.00 68.91      A    C  
ATOM   2223  N   GLU A 289      50.343  62.915  69.881  1.00 82.23      A    N  
ATOM   2224  CA  GLU A 289      51.197  63.323  70.997  1.00 80.77      A    C  
ATOM   2225  C   GLU A 289      52.095  64.462  70.537  1.00 79.26      A    C  
ATOM   2226  O   GLU A 289      52.798  64.345  69.527  1.00 72.23      A    O  
ATOM   2227  CB  GLU A 289      52.009  62.143  71.553  1.00 76.13      A    C  
ATOM   2228  CG  GLU A 289      51.119  61.153  72.325  1.00 69.61      A    C  
ATOM   2229  CD  GLU A 289      51.862  59.955  72.942  1.00 62.85      A    C  
ATOM   2230  OE1 GLU A 289      51.280  59.330  73.858  1.00 57.11      A    O  
ATOM   2231  OE2 GLU A 289      52.985  59.658  72.500  1.00 58.32      A    O1-
ATOM   2232  N   ASP A 290      52.071  65.588  71.305  1.00 79.62      A    N  
ATOM   2233  CA  ASP A 290      53.009  66.684  71.093  1.00 76.95      A    C  
ATOM   2234  C   ASP A 290      54.405  66.185  71.484  1.00 74.66      A    C  
ATOM   2235  O   ASP A 290      54.616  65.678  72.594  1.00 64.44      A    O  
ATOM   2236  CB  ASP A 290      52.597  67.926  71.904  1.00 71.28      A    C  
ATOM   2237  CG  ASP A 290      51.231  68.515  71.515  1.00 67.69      A    C  
ATOM   2238  OD1 ASP A 290      50.799  68.370  70.356  1.00 59.38      A    O  
ATOM   2239  OD2 ASP A 290      50.583  69.130  72.396  1.00 62.21      A    O1-
ATOM   2240  N   GLY A 291      55.387  66.280  70.586  1.00 71.15      A    N  
ATOM   2241  CA  GLY A 291      56.756  65.846  70.827  1.00 69.75      A    C  
ATOM   2242  C   GLY A 291      57.405  66.722  71.894  1.00 68.12      A    C  
ATOM   2243  O   GLY A 291      57.543  67.931  71.690  1.00 61.17      A    O  
ATOM   2244  N   ASP A 292      57.881  66.132  73.034  1.00 59.66      A    N  
ATOM   2245  CA  ASP A 292      58.698  66.807  74.045  1.00 59.18      A    C  
ATOM   2246  C   ASP A 292      60.071  67.156  73.444  1.00 56.78      A    C  
ATOM   2247  O   ASP A 292      61.016  66.360  73.483  1.00 51.66      A    O  
ATOM   2248  CB  ASP A 292      58.839  65.946  75.314  1.00 54.87      A    C  
ATOM   2249  CG  ASP A 292      57.654  66.009  76.289  1.00 51.11      A    C  
ATOM   2250  OD1 ASP A 292      56.944  67.035  76.309  1.00 47.59      A    O  
ATOM   2251  OD2 ASP A 292      57.511  65.043  77.073  1.00 46.24      A    O1-
ATOM   2252  N   ASP A 293      60.204  68.338  72.874  1.00 53.50      A    N  
ATOM   2253  CA  ASP A 293      61.476  68.902  72.374  1.00 54.78      A    C  
ATOM   2254  C   ASP A 293      62.336  69.480  73.527  1.00 52.90      A    C  
ATOM   2255  O   ASP A 293      63.487  69.852  73.329  1.00 48.61      A    O  
ATOM   2256  CB  ASP A 293      61.163  69.938  71.277  1.00 50.84      A    C  
ATOM   2257  CG  ASP A 293      61.945  69.781  69.958  1.00 47.44      A    C  
ATOM   2258  OD1 ASP A 293      62.670  68.786  69.771  1.00 44.99      A    O  
ATOM   2259  OD2 ASP A 293      61.799  70.687  69.103  1.00 43.83      A    O1-
ATOM   2260  N   ASP A 294      61.805  69.616  74.789  1.00 49.37      A    N  
ATOM   2261  CA  ASP A 294      62.461  70.271  75.920  1.00 51.53      A    C  
ATOM   2262  C   ASP A 294      63.627  69.425  76.465  1.00 49.92      A    C  
ATOM   2263  O   ASP A 294      63.476  68.540  77.306  1.00 45.97      A    O  
ATOM   2264  CB  ASP A 294      61.447  70.667  77.013  1.00 47.37      A    C  
ATOM   2265  CG  ASP A 294      60.815  72.049  76.817  1.00 44.44      A    C  
ATOM   2266  OD1 ASP A 294      61.401  72.882  76.095  1.00 42.88      A    O  
ATOM   2267  OD2 ASP A 294      59.778  72.303  77.479  1.00 41.47      A    O1-
ATOM   2268  N   GLY A 295      64.825  69.720  76.034  1.00 46.82      A    N  
ATOM   2269  CA  GLY A 295      66.088  69.200  76.579  1.00 50.58      A    C  
ATOM   2270  C   GLY A 295      66.445  69.742  77.970  1.00 50.30      A    C  
ATOM   2271  O   GLY A 295      67.626  69.720  78.338  1.00 47.21      A    O  
ATOM   2272  N   GLY A 296      65.521  70.297  78.763  1.00 45.79      A    N  
ATOM   2273  CA  GLY A 296      65.735  70.954  80.045  1.00 48.86      A    C  
ATOM   2274  C   GLY A 296      66.058  70.013  81.216  1.00 47.79      A    C  
ATOM   2275  O   GLY A 296      66.133  68.799  81.084  1.00 45.73      A    O  
ATOM   2276  N   GLU A 297      66.314  70.626  82.402  1.00 48.98      A    N  
ATOM   2277  CA  GLU A 297      66.803  69.990  83.632  1.00 51.41      A    C  
ATOM   2278  C   GLU A 297      65.870  68.922  84.228  1.00 50.01      A    C  
ATOM   2279  O   GLU A 297      64.661  68.921  84.039  1.00 46.50      A    O  
ATOM   2280  CB  GLU A 297      67.078  71.064  84.692  1.00 47.55      A    C  
ATOM   2281  CG  GLU A 297      68.344  71.892  84.443  1.00 43.74      A    C  
ATOM   2282  CD  GLU A 297      68.615  72.913  85.558  1.00 41.55      A    C  
ATOM   2283  OE1 GLU A 297      69.815  73.189  85.819  1.00 37.61      A    O  
ATOM   2284  OE2 GLU A 297      67.636  73.413  86.141  1.00 40.50      A    O1-
ATOM   2285  N   ALA A 298      66.483  68.033  85.031  1.00 47.77      A    N  
ATOM   2286  CA  ALA A 298      65.911  66.855  85.679  1.00 51.04      A    C  
ATOM   2287  C   ALA A 298      64.927  67.164  86.829  1.00 50.67      A    C  
ATOM   2288  O   ALA A 298      64.967  66.518  87.881  1.00 47.93      A    O  
ATOM   2289  CB  ALA A 298      67.087  65.978  86.145  1.00 47.75      A    C  
ATOM   2290  N   GLY A 299      64.115  68.167  86.687  1.00 48.37      A    N  
ATOM   2291  CA  GLY A 299      63.126  68.554  87.686  1.00 51.10      A    C  
ATOM   2292  C   GLY A 299      62.146  67.439  88.058  1.00 50.77      A    C  
ATOM   2293  O   GLY A 299      62.095  66.388  87.429  1.00 48.19      A    O  
ATOM   2294  N   ALA A 300      61.410  67.689  89.161  1.00 48.01      A    N  
ATOM   2295  CA  ALA A 300      60.539  66.710  89.792  1.00 51.25      A    C  
ATOM   2296  C   ALA A 300      59.589  66.022  88.803  1.00 50.53      A    C  
ATOM   2297  O   ALA A 300      59.000  66.662  87.932  1.00 47.53      A    O  
ATOM   2298  CB  ALA A 300      59.754  67.420  90.906  1.00 47.56      A    C  
ATOM   2299  N   ALA A 301      59.448  64.730  89.047  1.00 49.82      A    N  
ATOM   2300  CA  ALA A 301      58.540  63.858  88.300  1.00 51.94      A    C  
ATOM   2301  C   ALA A 301      57.082  64.269  88.553  1.00 51.89      A    C  
ATOM   2302  O   ALA A 301      56.357  63.626  89.313  1.00 48.48      A    O  
ATOM   2303  CB  ALA A 301      58.823  62.411  88.701  1.00 48.13      A    C  
ATOM   2304  N   GLY A 302      56.702  65.358  87.941  1.00 49.05      A    N  
ATOM   2305  CA  GLY A 302      55.290  65.682  87.819  1.00 51.47      A    C  
ATOM   2306  C   GLY A 302      54.602  64.644  86.933  1.00 51.48      A    C  
ATOM   2307  O   GLY A 302      55.248  64.047  86.075  1.00 47.81      A    O  
ATOM   2308  N   ASP A 303      53.305  64.458  87.179  1.00 53.08      A    N  
ATOM   2309  CA  ASP A 303      52.449  63.619  86.319  1.00 54.01      A    C  
ATOM   2310  C   ASP A 303      52.511  64.159  84.880  1.00 53.11      A    C  
ATOM   2311  O   ASP A 303      51.730  65.035  84.484  1.00 48.43      A    O  
ATOM   2312  CB  ASP A 303      51.008  63.589  86.853  1.00 49.28      A    C  
ATOM   2313  CG  ASP A 303      50.610  62.311  87.594  1.00 45.95      A    C  
ATOM   2314  OD1 ASP A 303      51.245  61.258  87.364  1.00 43.84      A    O  
ATOM   2315  OD2 ASP A 303      49.631  62.393  88.379  1.00 42.45      A    O1-
ATOM   2316  N   GLY A 304      53.493  63.669  84.115  1.00 53.92      A    N  
ATOM   2317  CA  GLY A 304      53.708  64.014  82.715  1.00 56.26      A    C  
ATOM   2318  C   GLY A 304      52.619  63.388  81.866  1.00 56.94      A    C  
ATOM   2319  O   GLY A 304      52.878  62.458  81.119  1.00 52.24      A    O  
ATOM   2320  N   GLY A 305      51.423  63.890  82.084  1.00 60.38      A    N  
ATOM   2321  CA  GLY A 305      50.338  63.562  81.169  1.00 62.45      A    C  
ATOM   2322  C   GLY A 305      50.772  63.988  79.772  1.00 64.03      A    C  
ATOM   2323  O   GLY A 305      50.921  65.185  79.536  1.00 58.92      A    O  
ATOM   2324  N   ALA A 306      51.033  63.003  78.919  1.00 62.86      A    N  
ATOM   2325  CA  ALA A 306      51.419  63.248  77.537  1.00 65.81      A    C  
ATOM   2326  C   ALA A 306      50.451  64.255  76.928  1.00 67.46      A    C  
ATOM   2327  O   ALA A 306      49.248  63.995  76.807  1.00 62.32      A    O  
ATOM   2328  CB  ALA A 306      51.438  61.918  76.781  1.00 60.70      A    C  
ATOM   2329  N   LYS A 307      50.969  65.471  76.687  1.00 70.42      A    N  
ATOM   2330  CA  LYS A 307      50.175  66.502  76.031  1.00 73.91      A    C  
ATOM   2331  C   LYS A 307      50.069  66.119  74.563  1.00 75.44      A    C  
ATOM   2332  O   LYS A 307      51.013  66.292  73.815  1.00 67.30      A    O  
ATOM   2333  CB  LYS A 307      50.788  67.888  76.212  1.00 67.69      A    C  
ATOM   2334  CG  LYS A 307      50.529  68.465  77.614  1.00 61.15      A    C  
ATOM   2335  CD  LYS A 307      51.101  69.889  77.666  1.00 56.15      A    C  
ATOM   2336  CE  LYS A 307      50.826  70.550  79.009  1.00 50.29      A    C  
ATOM   2337  NZ  LYS A 307      51.413  71.894  79.050  1.00 43.48      A    N1+
ATOM   2338  N   GLY A 308      48.917  65.610  74.205  1.00 77.33      A    N  
ATOM   2339  CA  GLY A 308      48.516  65.469  72.819  1.00 78.41      A    C  
ATOM   2340  C   GLY A 308      47.269  66.301  72.548  1.00 80.35      A    C  
ATOM   2341  O   GLY A 308      46.551  66.715  73.456  1.00 74.67      A    O  
ATOM   2342  N   HIS A 309      47.018  66.499  71.306  1.00 81.81      A    N  
ATOM   2343  CA  HIS A 309      45.775  67.100  70.865  1.00 81.47      A    C  
ATOM   2344  C   HIS A 309      45.082  66.163  69.886  1.00 82.95      A    C  
ATOM   2345  O   HIS A 309      45.701  65.378  69.183  1.00 77.75      A    O  
ATOM   2346  CB  HIS A 309      46.023  68.503  70.303  1.00 76.06      A    C  
ATOM   2347  CG  HIS A 309      46.910  68.523  69.089  1.00 72.74      A    C  
ATOM   2348  CD2 HIS A 309      46.529  68.793  67.801  1.00 63.38      A    C  
ATOM   2349  ND1 HIS A 309      48.269  68.336  69.072  1.00 65.45      A    N  
ATOM   2350  CE1 HIS A 309      48.686  68.476  67.799  1.00 61.36      A    C  
ATOM   2351  NE2 HIS A 309      47.657  68.757  66.997  1.00 62.84      A    N  
ATOM   2352  N   TRP A 310      43.749  66.178  69.873  1.00 81.47      A    N  
ATOM   2353  CA  TRP A 310      42.961  65.446  68.904  1.00 80.04      A    C  
ATOM   2354  C   TRP A 310      43.054  66.170  67.567  1.00 80.83      A    C  
ATOM   2355  O   TRP A 310      42.491  67.256  67.412  1.00 75.72      A    O  
ATOM   2356  CB  TRP A 310      41.518  65.304  69.383  1.00 76.21      A    C  
ATOM   2357  CG  TRP A 310      41.344  64.395  70.557  1.00 76.54      A    C  
ATOM   2358  CD1 TRP A 310      41.254  64.764  71.846  1.00 67.04      A    C  
ATOM   2359  CD2 TRP A 310      41.260  62.928  70.544  1.00 72.53      A    C  
ATOM   2360  CE2 TRP A 310      41.108  62.497  71.880  1.00 68.94      A    C  
ATOM   2361  CE3 TRP A 310      41.294  61.964  69.525  1.00 66.56      A    C  
ATOM   2362  NE1 TRP A 310      41.110  63.644  72.648  1.00 64.84      A    N  
ATOM   2363  CZ2 TRP A 310      41.000  61.126  72.210  1.00 68.10      A    C  
ATOM   2364  CZ3 TRP A 310      41.179  60.588  69.850  1.00 62.73      A    C  
ATOM   2365  CH2 TRP A 310      41.035  60.186  71.176  1.00 63.96      A    C  
ATOM   2366  N   GLU A 311      43.773  65.583  66.646  1.00 82.55      A    N  
ATOM   2367  CA  GLU A 311      43.806  66.072  65.277  1.00 82.41      A    C  
ATOM   2368  C   GLU A 311      42.726  65.357  64.465  1.00 83.09      A    C  
ATOM   2369  O   GLU A 311      42.627  64.121  64.454  1.00 78.23      A    O  
ATOM   2370  CB  GLU A 311      45.227  65.934  64.698  1.00 77.03      A    C  
ATOM   2371  CG  GLU A 311      45.522  67.014  63.651  1.00 68.82      A    C  
ATOM   2372  CD  GLU A 311      46.959  66.953  63.089  1.00 64.78      A    C  
ATOM   2373  OE1 GLU A 311      47.453  68.009  62.648  1.00 58.44      A    O  
ATOM   2374  OE2 GLU A 311      47.531  65.833  63.042  1.00 61.59      A    O1-
ATOM   2375  N   LEU A 312      41.873  66.113  63.806  1.00 83.28      A    N  
ATOM   2376  CA  LEU A 312      40.915  65.577  62.846  1.00 82.05      A    C  
ATOM   2377  C   LEU A 312      41.687  65.221  61.576  1.00 82.30      A    C  
ATOM   2378  O   LEU A 312      42.027  66.102  60.785  1.00 77.19      A    O  
ATOM   2379  CB  LEU A 312      39.811  66.613  62.587  1.00 78.26      A    C  
ATOM   2380  CG  LEU A 312      38.750  66.667  63.713  1.00 73.92      A    C  
ATOM   2381  CD1 LEU A 312      37.972  67.981  63.653  1.00 65.43      A    C  
ATOM   2382  CD2 LEU A 312      37.739  65.532  63.592  1.00 66.50      A    C  
ATOM   2383  N   ARG A 313      41.953  63.934  61.392  1.00 79.79      A    N  
ATOM   2384  CA  ARG A 313      42.504  63.446  60.130  1.00 79.69      A    C  
ATOM   2385  C   ARG A 313      41.386  62.960  59.232  1.00 80.57      A    C  
ATOM   2386  O   ARG A 313      40.588  62.109  59.616  1.00 76.56      A    O  
ATOM   2387  CB  ARG A 313      43.579  62.373  60.351  1.00 75.20      A    C  
ATOM   2388  CG  ARG A 313      44.892  63.017  60.814  1.00 69.04      A    C  
ATOM   2389  CD  ARG A 313      46.015  61.982  60.868  1.00 66.90      A    C  
ATOM   2390  NE  ARG A 313      47.259  62.628  61.292  1.00 59.59      A    N  
ATOM   2391  CZ  ARG A 313      48.424  62.047  61.493  1.00 54.52      A    C  
ATOM   2392  NH1 ARG A 313      48.616  60.769  61.282  1.00 51.88      A    N1+
ATOM   2393  NH2 ARG A 313      49.419  62.771  61.919  1.00 48.85      A    N  
ATOM   2394  N   GLU A 314      41.370  63.472  58.021  1.00 81.83      A    N  
ATOM   2395  CA  GLU A 314      40.556  62.913  56.959  1.00 81.10      A    C  
ATOM   2396  C   GLU A 314      41.195  61.612  56.476  1.00 81.13      A    C  
ATOM   2397  O   GLU A 314      42.244  61.612  55.822  1.00 75.52      A    O  
ATOM   2398  CB  GLU A 314      40.379  63.912  55.811  1.00 76.48      A    C  
ATOM   2399  CG  GLU A 314      39.398  65.046  56.183  1.00 68.67      A    C  
ATOM   2400  CD  GLU A 314      39.099  65.982  55.006  1.00 64.13      A    C  
ATOM   2401  OE1 GLU A 314      38.231  66.872  55.185  1.00 58.32      A    O  
ATOM   2402  OE2 GLU A 314      39.701  65.810  53.912  1.00 60.91      A    O1-
ATOM   2403  N   VAL A 315      40.574  60.502  56.807  1.00 80.04      A    N  
ATOM   2404  CA  VAL A 315      40.934  59.203  56.244  1.00 79.13      A    C  
ATOM   2405  C   VAL A 315      39.965  58.908  55.122  1.00 79.71      A    C  
ATOM   2406  O   VAL A 315      38.743  58.874  55.310  1.00 74.85      A    O  
ATOM   2407  CB  VAL A 315      40.970  58.089  57.297  1.00 74.25      A    C  
ATOM   2408  CG1 VAL A 315      41.370  56.749  56.678  1.00 64.33      A    C  
ATOM   2409  CG2 VAL A 315      42.012  58.430  58.376  1.00 64.75      A    C  
ATOM   2410  N   ARG A 316      40.503  58.655  53.932  1.00 77.80      A    N  
ATOM   2411  CA  ARG A 316      39.733  58.251  52.765  1.00 77.74      A    C  
ATOM   2412  C   ARG A 316      39.489  56.745  52.847  1.00 78.86      A    C  
ATOM   2413  O   ARG A 316      40.406  55.970  52.601  1.00 73.51      A    O  
ATOM   2414  CB  ARG A 316      40.459  58.721  51.499  1.00 73.05      A    C  
ATOM   2415  CG  ARG A 316      39.509  58.807  50.312  1.00 65.67      A    C  
ATOM   2416  CD  ARG A 316      40.245  59.371  49.091  1.00 62.35      A    C  
ATOM   2417  NE  ARG A 316      39.306  59.655  48.001  1.00 55.73      A    N  
ATOM   2418  CZ  ARG A 316      39.607  60.164  46.819  1.00 49.82      A    C  
ATOM   2419  NH1 ARG A 316      40.840  60.456  46.487  1.00 47.88      A    N1+
ATOM   2420  NH2 ARG A 316      38.673  60.391  45.949  1.00 44.74      A    N  
ATOM   2421  N   GLU A 317      38.293  56.357  53.245  1.00 78.39      A    N  
ATOM   2422  CA  GLU A 317      37.856  54.963  53.110  1.00 77.75      A    C  
ATOM   2423  C   GLU A 317      37.407  54.737  51.673  1.00 78.63      A    C  
ATOM   2424  O   GLU A 317      36.585  55.483  51.140  1.00 73.32      A    O  
ATOM   2425  CB  GLU A 317      36.757  54.603  54.119  1.00 71.90      A    C  
ATOM   2426  CG  GLU A 317      37.335  54.134  55.467  1.00 63.95      A    C  
ATOM   2427  CD  GLU A 317      36.271  53.732  56.500  1.00 58.97      A    C  
ATOM   2428  OE1 GLU A 317      36.647  53.111  57.525  1.00 52.71      A    O  
ATOM   2429  OE2 GLU A 317      35.076  54.075  56.335  1.00 54.22      A    O1-
ATOM   2430  N   ILE A 318      37.979  53.725  51.037  1.00 79.30      A    N  
ATOM   2431  CA  ILE A 318      37.596  53.293  49.697  1.00 78.79      A    C  
ATOM   2432  C   ILE A 318      36.864  51.971  49.862  1.00 79.72      A    C  
ATOM   2433  O   ILE A 318      37.492  50.964  50.197  1.00 74.21      A    O  
ATOM   2434  CB  ILE A 318      38.815  53.207  48.758  1.00 74.79      A    C  
ATOM   2435  CG1 ILE A 318      39.549  54.573  48.673  1.00 70.11      A    C  
ATOM   2436  CG2 ILE A 318      38.356  52.748  47.362  1.00 67.32      A    C  
ATOM   2437  CD1 ILE A 318      40.826  54.566  47.798  1.00 61.84      A    C  
ATOM   2438  N   GLU A 319      35.584  51.980  49.627  1.00 79.04      A    N  
ATOM   2439  CA  GLU A 319      34.816  50.740  49.499  1.00 78.40      A    C  
ATOM   2440  C   GLU A 319      34.904  50.251  48.052  1.00 79.17      A    C  
ATOM   2441  O   GLU A 319      34.646  51.028  47.125  1.00 74.09      A    O  
ATOM   2442  CB  GLU A 319      33.369  50.925  49.952  1.00 74.98      A    C  
ATOM   2443  CG  GLU A 319      33.267  51.082  51.474  1.00 69.43      A    C  
ATOM   2444  CD  GLU A 319      31.822  51.177  51.995  1.00 64.31      A    C  
ATOM   2445  OE1 GLU A 319      31.654  51.493  53.198  1.00 57.09      A    O  
ATOM   2446  OE2 GLU A 319      30.881  50.948  51.198  1.00 58.85      A    O1-
ATOM   2447  N   PRO A 320      35.287  48.975  47.824  1.00 79.98      A    N  
ATOM   2448  CA  PRO A 320      35.446  48.443  46.488  1.00 79.18      A    C  
ATOM   2449  C   PRO A 320      34.115  48.444  45.732  1.00 80.39      A    C  
ATOM   2450  O   PRO A 320      33.033  48.381  46.320  1.00 74.99      A    O  
ATOM   2451  CB  PRO A 320      36.022  47.034  46.672  1.00 75.88      A    C  
ATOM   2452  CG  PRO A 320      35.529  46.633  48.053  1.00 74.08      A    C  
ATOM   2453  CD  PRO A 320      35.536  47.953  48.823  1.00 77.31      A    C  
ATOM   2454  N   SER A 321      34.215  48.464  44.419  1.00 83.78      A    N  
ATOM   2455  CA  SER A 321      33.043  48.331  43.560  1.00 82.88      A    C  
ATOM   2456  C   SER A 321      32.330  47.014  43.820  1.00 83.81      A    C  
ATOM   2457  O   SER A 321      32.953  45.977  44.028  1.00 77.46      A    O  
ATOM   2458  CB  SER A 321      33.426  48.450  42.082  1.00 78.16      A    C  
ATOM   2459  OG  SER A 321      34.273  47.393  41.678  1.00 68.11      A    O  
ATOM   2460  N   VAL A 322      31.020  47.042  43.784  1.00 83.04      A    N  
ATOM   2461  CA  VAL A 322      30.203  45.841  43.963  1.00 81.71      A    C  
ATOM   2462  C   VAL A 322      30.041  45.145  42.622  1.00 83.60      A    C  
ATOM   2463  O   VAL A 322      29.690  45.766  41.614  1.00 78.53      A    O  
ATOM   2464  CB  VAL A 322      28.857  46.174  44.622  1.00 77.40      A    C  
ATOM   2465  CG1 VAL A 322      27.991  44.931  44.799  1.00 69.83      A    C  
ATOM   2466  CG2 VAL A 322      29.092  46.787  46.011  1.00 70.46      A    C  
ATOM   2467  N   ASP A 323      30.315  43.842  42.607  1.00 84.47      A    N  
ATOM   2468  CA  ASP A 323      29.997  42.933  41.514  1.00 82.66      A    C  
ATOM   2469  C   ASP A 323      29.414  41.662  42.127  1.00 82.80      A    C  
ATOM   2470  O   ASP A 323      30.143  40.751  42.517  1.00 74.70      A    O  
ATOM   2471  CB  ASP A 323      31.245  42.671  40.668  1.00 78.77      A    C  
ATOM   2472  CG  ASP A 323      30.979  41.793  39.440  1.00 77.98      A    C  
ATOM   2473  OD1 ASP A 323      29.821  41.456  39.121  1.00 71.89      A    O  
ATOM   2474  OD2 ASP A 323      31.938  41.480  38.698  1.00 72.21      A    O1-
ATOM   2475  N   ASP A 324      28.107  41.637  42.269  1.00 83.93      A    N  
ATOM   2476  CA  ASP A 324      27.393  40.534  42.897  1.00 82.35      A    C  
ATOM   2477  C   ASP A 324      26.574  39.749  41.875  1.00 83.14      A    C  
ATOM   2478  O   ASP A 324      26.006  40.300  40.935  1.00 78.00      A    O  
ATOM   2479  CB  ASP A 324      26.531  41.031  44.065  1.00 78.85      A    C  
ATOM   2480  CG  ASP A 324      25.938  39.854  44.823  1.00 74.00      A    C  
ATOM   2481  OD1 ASP A 324      26.683  38.885  45.079  1.00 66.38      A    O  
ATOM   2482  OD2 ASP A 324      24.712  39.879  45.093  1.00 66.48      A    O1-
ATOM   2483  N   THR A 325      26.548  38.437  42.042  1.00 86.23      A    N  
ATOM   2484  CA  THR A 325      25.742  37.539  41.214  1.00 83.65      A    C  
ATOM   2485  C   THR A 325      24.872  36.684  42.104  1.00 84.18      A    C  
ATOM   2486  O   THR A 325      25.376  35.854  42.862  1.00 79.20      A    O  
ATOM   2487  CB  THR A 325      26.616  36.673  40.297  1.00 80.71      A    C  
ATOM   2488  CG2 THR A 325      25.782  35.821  39.345  1.00 71.30      A    C  
ATOM   2489  OG1 THR A 325      27.430  37.488  39.478  1.00 71.75      A    O  
ATOM   2490  N   SER A 326      23.571  36.863  41.984  1.00 86.61      A    N  
ATOM   2491  CA  SER A 326      22.577  36.209  42.821  1.00 84.11      A    C  
ATOM   2492  C   SER A 326      21.664  35.265  42.032  1.00 85.50      A    C  
ATOM   2493  O   SER A 326      21.483  35.373  40.820  1.00 80.38      A    O  
ATOM   2494  CB  SER A 326      21.775  37.255  43.604  1.00 78.71      A    C  
ATOM   2495  OG  SER A 326      21.062  38.100  42.721  1.00 69.03      A    O  
ATOM   2496  N   GLU A 327      21.107  34.289  42.753  1.00 85.97      A    N  
ATOM   2497  CA  GLU A 327      20.126  33.331  42.260  1.00 82.88      A    C  
ATOM   2498  C   GLU A 327      18.730  33.854  42.604  1.00 84.10      A    C  
ATOM   2499  O   GLU A 327      18.282  33.711  43.745  1.00 77.21      A    O  
ATOM   2500  CB  GLU A 327      20.347  31.960  42.904  1.00 77.18      A    C  
ATOM   2501  CG  GLU A 327      21.706  31.340  42.565  1.00 68.88      A    C  
ATOM   2502  CD  GLU A 327      21.940  30.009  43.294  1.00 62.03      A    C  
ATOM   2503  OE1 GLU A 327      23.110  29.701  43.611  1.00 55.00      A    O  
ATOM   2504  OE2 GLU A 327      20.975  29.247  43.499  1.00 55.86      A    O1-
ATOM   2505  N   GLU A 328      18.050  34.479  41.673  1.00 83.78      A    N  
ATOM   2506  CA  GLU A 328      16.764  35.125  41.952  1.00 80.20      A    C  
ATOM   2507  C   GLU A 328      15.555  34.234  41.706  1.00 82.56      A    C  
ATOM   2508  O   GLU A 328      14.497  34.474  42.281  1.00 74.00      A    O  
ATOM   2509  CB  GLU A 328      16.617  36.405  41.136  1.00 72.79      A    C  
ATOM   2510  CG  GLU A 328      17.682  37.426  41.513  1.00 68.29      A    C  
ATOM   2511  CD  GLU A 328      17.321  38.832  41.042  1.00 61.52      A    C  
ATOM   2512  OE1 GLU A 328      17.860  39.772  41.657  1.00 56.19      A    O  
ATOM   2513  OE2 GLU A 328      16.513  38.986  40.101  1.00 57.76      A    O1-
ATOM   2514  N   GLY A 329      15.710  33.202  40.869  1.00 87.11      A    N  
ATOM   2515  CA  GLY A 329      14.591  32.340  40.555  1.00 87.85      A    C  
ATOM   2516  C   GLY A 329      15.022  31.044  39.902  1.00 90.52      A    C  
ATOM   2517  O   GLY A 329      16.066  30.941  39.248  1.00 86.04      A    O  
ATOM   2518  N   ARG A 330      14.178  30.041  40.083  1.00 90.96      A    N  
ATOM   2519  CA  ARG A 330      14.347  28.736  39.459  1.00 91.23      A    C  
ATOM   2520  C   ARG A 330      12.991  28.090  39.213  1.00 91.50      A    C  
ATOM   2521  O   ARG A 330      12.021  28.360  39.913  1.00 87.07      A    O  
ATOM   2522  CB  ARG A 330      15.269  27.862  40.321  1.00 88.40      A    C  
ATOM   2523  CG  ARG A 330      14.656  27.542  41.691  1.00 85.54      A    C  
ATOM   2524  CD  ARG A 330      15.638  26.759  42.564  1.00 85.64      A    C  
ATOM   2525  NE  ARG A 330      14.984  26.356  43.813  1.00 80.12      A    N  
ATOM   2526  CZ  ARG A 330      15.590  25.915  44.904  1.00 78.57      A    C  
ATOM   2527  NH1 ARG A 330      16.883  25.807  44.974  1.00 69.74      A    N1+
ATOM   2528  NH2 ARG A 330      14.889  25.577  45.942  1.00 70.16      A    N  
ATOM   2529  N   GLY A 331      12.957  27.196  38.269  1.00 92.03      A    N  
ATOM   2530  CA  GLY A 331      11.797  26.364  37.990  1.00 91.75      A    C  
ATOM   2531  C   GLY A 331      12.217  24.934  37.698  1.00 93.31      A    C  
ATOM   2532  O   GLY A 331      13.332  24.664  37.239  1.00 89.79      A    O  
ATOM   2533  N   GLY A 332      11.322  24.015  37.969  1.00 91.85      A    N  
ATOM   2534  CA  GLY A 332      11.517  22.617  37.645  1.00 91.19      A    C  
ATOM   2535  C   GLY A 332      10.183  21.909  37.452  1.00 92.22      A    C  
ATOM   2536  O   GLY A 332       9.242  22.106  38.209  1.00 87.22      A    O  
ATOM   2537  N   ALA A 333      10.128  21.062  36.443  1.00 93.20      A    N  
ATOM   2538  CA  ALA A 333       8.952  20.251  36.181  1.00 92.85      A    C  
ATOM   2539  C   ALA A 333       9.350  18.914  35.546  1.00 93.70      A    C  
ATOM   2540  O   ALA A 333      10.438  18.750  34.993  1.00 90.48      A    O  
ATOM   2541  CB  ALA A 333       7.970  21.040  35.307  1.00 90.49      A    C  
ATOM   2542  N   GLY A 334       8.461  17.949  35.643  1.00 91.43      A    N  
ATOM   2543  CA  GLY A 334       8.653  16.660  35.003  1.00 91.00      A    C  
ATOM   2544  C   GLY A 334       7.368  15.841  34.986  1.00 92.04      A    C  
ATOM   2545  O   GLY A 334       6.457  16.068  35.772  1.00 87.77      A    O  
ATOM   2546  N   ASN A 335       7.337  14.867  34.088  1.00 92.83      A    N  
ATOM   2547  CA  ASN A 335       6.302  13.842  34.063  1.00 92.14      A    C  
ATOM   2548  C   ASN A 335       6.910  12.445  34.290  1.00 92.35      A    C  
ATOM   2549  O   ASN A 335       8.130  12.280  34.402  1.00 86.07      A    O  
ATOM   2550  CB  ASN A 335       5.454  13.986  32.776  1.00 88.57      A    C  
ATOM   2551  CG  ASN A 335       6.120  13.429  31.528  1.00 89.35      A    C  
ATOM   2552  ND2 ASN A 335       5.335  13.092  30.532  1.00 83.14      A    N  
ATOM   2553  OD1 ASN A 335       7.319  13.274  31.445  1.00 80.07      A    O  
ATOM   2554  N   GLY A 336       6.048  11.443  34.419  1.00 90.02      A    N  
ATOM   2555  CA  GLY A 336       6.440  10.092  34.789  1.00 89.26      A    C  
ATOM   2556  C   GLY A 336       6.528   9.884  36.304  1.00 90.62      A    C  
ATOM   2557  O   GLY A 336       6.170  10.744  37.101  1.00 85.66      A    O  
ATOM   2558  N   ARG A 337       7.016   8.707  36.720  1.00 89.48      A    N  
ATOM   2559  CA  ARG A 337       6.979   8.277  38.134  1.00 88.54      A    C  
ATOM   2560  C   ARG A 337       8.120   8.827  38.993  1.00 89.06      A    C  
ATOM   2561  O   ARG A 337       8.043   8.778  40.217  1.00 82.85      A    O  
ATOM   2562  CB  ARG A 337       6.957   6.740  38.208  1.00 85.57      A    C  
ATOM   2563  CG  ARG A 337       5.654   6.161  37.624  1.00 79.02      A    C  
ATOM   2564  CD  ARG A 337       5.624   4.648  37.815  1.00 74.29      A    C  
ATOM   2565  NE  ARG A 337       4.380   4.076  37.264  1.00 65.19      A    N  
ATOM   2566  CZ  ARG A 337       4.003   2.808  37.309  1.00 57.61      A    C  
ATOM   2567  NH1 ARG A 337       4.743   1.889  37.858  1.00 52.62      A    N1+
ATOM   2568  NH2 ARG A 337       2.859   2.452  36.782  1.00 51.90      A    N  
ATOM   2569  N   LYS A 338       9.204   9.279  38.374  1.00 87.41      A    N  
ATOM   2570  CA  LYS A 338      10.405   9.710  39.094  1.00 86.65      A    C  
ATOM   2571  C   LYS A 338      10.485  11.232  39.129  1.00 88.18      A    C  
ATOM   2572  O   LYS A 338      10.620  11.862  38.094  1.00 81.96      A    O  
ATOM   2573  CB  LYS A 338      11.663   9.085  38.478  1.00 82.24      A    C  
ATOM   2574  CG  LYS A 338      11.703   7.557  38.640  1.00 80.21      A    C  
ATOM   2575  CD  LYS A 338      13.032   7.011  38.112  1.00 74.04      A    C  
ATOM   2576  CE  LYS A 338      13.077   5.486  38.175  1.00 68.23      A    C  
ATOM   2577  NZ  LYS A 338      14.193   4.943  37.378  1.00 59.29      A    N1+
ATOM   2578  N   SER A 339      10.507  11.786  40.329  1.00 86.51      A    N  
ATOM   2579  CA  SER A 339      10.614  13.229  40.568  1.00 86.16      A    C  
ATOM   2580  C   SER A 339      12.052  13.714  40.801  1.00 88.35      A    C  
ATOM   2581  O   SER A 339      12.298  14.912  40.846  1.00 82.25      A    O  
ATOM   2582  CB  SER A 339       9.745  13.601  41.780  1.00 81.43      A    C  
ATOM   2583  OG  SER A 339      10.131  12.836  42.909  1.00 73.61      A    O  
ATOM   2584  N   ARG A 340      13.019  12.810  40.979  1.00 88.61      A    N  
ATOM   2585  CA  ARG A 340      14.425  13.188  41.161  1.00 88.91      A    C  
ATOM   2586  C   ARG A 340      15.152  13.212  39.824  1.00 90.51      A    C  
ATOM   2587  O   ARG A 340      15.113  12.227  39.086  1.00 86.44      A    O  
ATOM   2588  CB  ARG A 340      15.135  12.273  42.169  1.00 85.74      A    C  
ATOM   2589  CG  ARG A 340      14.611  12.491  43.595  1.00 74.41      A    C  
ATOM   2590  CD  ARG A 340      15.446  11.690  44.602  1.00 67.60      A    C  
ATOM   2591  NE  ARG A 340      14.967  11.885  45.976  1.00 56.32      A    N  
ATOM   2592  CZ  ARG A 340      15.506  11.381  47.078  1.00 48.46      A    C  
ATOM   2593  NH1 ARG A 340      16.563  10.622  47.036  1.00 44.16      A    N1+
ATOM   2594  NH2 ARG A 340      14.983  11.643  48.250  1.00 42.15      A    N  
ATOM   2595  N   TYR A 341      15.883  14.294  39.563  1.00 90.67      A    N  
ATOM   2596  CA  TYR A 341      16.852  14.348  38.478  1.00 90.58      A    C  
ATOM   2597  C   TYR A 341      17.989  13.375  38.791  1.00 90.35      A    C  
ATOM   2598  O   TYR A 341      18.609  13.454  39.849  1.00 84.64      A    O  
ATOM   2599  CB  TYR A 341      17.374  15.774  38.309  1.00 89.62      A    C  
ATOM   2600  CG  TYR A 341      16.301  16.789  37.996  1.00 92.03      A    C  
ATOM   2601  CD1 TYR A 341      15.814  16.922  36.690  1.00 88.56      A    C  
ATOM   2602  CD2 TYR A 341      15.774  17.613  39.017  1.00 88.79      A    C  
ATOM   2603  CE1 TYR A 341      14.816  17.874  36.398  1.00 87.73      A    C  
ATOM   2604  CE2 TYR A 341      14.784  18.547  38.737  1.00 88.55      A    C  
ATOM   2605  CZ  TYR A 341      14.300  18.685  37.427  1.00 91.31      A    C  
ATOM   2606  OH  TYR A 341      13.326  19.606  37.147  1.00 90.25      A    O  
ATOM   2607  N   GLN A 342      18.272  12.429  37.922  1.00 84.39      A    N  
ATOM   2608  CA  GLN A 342      19.338  11.436  38.114  1.00 81.80      A    C  
ATOM   2609  C   GLN A 342      20.593  11.748  37.301  1.00 84.29      A    C  
ATOM   2610  O   GLN A 342      21.662  11.239  37.607  1.00 80.37      A    O  
ATOM   2611  CB  GLN A 342      18.818  10.034  37.757  1.00 75.68      A    C  
ATOM   2612  CG  GLN A 342      17.811   9.522  38.788  1.00 69.47      A    C  
ATOM   2613  CD  GLN A 342      17.383   8.070  38.530  1.00 66.08      A    C  
ATOM   2614  NE2 GLN A 342      16.999   7.352  39.551  1.00 59.04      A    N  
ATOM   2615  OE1 GLN A 342      17.373   7.557  37.421  1.00 60.43      A    O  
ATOM   2616  N   SER A 343      20.454  12.547  36.257  1.00 89.67      A    N  
ATOM   2617  CA  SER A 343      21.537  12.874  35.346  1.00 90.37      A    C  
ATOM   2618  C   SER A 343      21.313  14.251  34.735  1.00 92.29      A    C  
ATOM   2619  O   SER A 343      20.176  14.657  34.518  1.00 89.39      A    O  
ATOM   2620  CB  SER A 343      21.602  11.815  34.238  1.00 86.32      A    C  
ATOM   2621  OG  SER A 343      22.732  12.044  33.429  1.00 79.07      A    O  
ATOM   2622  N   TRP A 344      22.420  14.941  34.443  1.00 92.77      A    N  
ATOM   2623  CA  TRP A 344      22.426  16.156  33.633  1.00 93.60      A    C  
ATOM   2624  C   TRP A 344      22.249  15.868  32.137  1.00 94.47      A    C  
ATOM   2625  O   TRP A 344      21.953  16.783  31.375  1.00 91.50      A    O  
ATOM   2626  CB  TRP A 344      23.734  16.908  33.889  1.00 93.07      A    C  
ATOM   2627  CG  TRP A 344      23.808  17.523  35.246  1.00 93.77      A    C  
ATOM   2628  CD1 TRP A 344      24.473  17.040  36.313  1.00 89.66      A    C  
ATOM   2629  CD2 TRP A 344      23.162  18.757  35.690  1.00 93.35      A    C  
ATOM   2630  CE2 TRP A 344      23.486  18.954  37.055  1.00 92.56      A    C  
ATOM   2631  CE3 TRP A 344      22.326  19.711  35.062  1.00 91.31      A    C  
ATOM   2632  NE1 TRP A 344      24.294  17.896  37.402  1.00 90.48      A    N  
ATOM   2633  CZ2 TRP A 344      23.008  20.065  37.784  1.00 91.59      A    C  
ATOM   2634  CZ3 TRP A 344      21.854  20.813  35.786  1.00 88.16      A    C  
ATOM   2635  CH2 TRP A 344      22.186  20.984  37.136  1.00 88.74      A    C  
ATOM   2636  N   TYR A 345      22.413  14.620  31.720  1.00 93.80      A    N  
ATOM   2637  CA  TYR A 345      22.198  14.199  30.342  1.00 93.18      A    C  
ATOM   2638  C   TYR A 345      20.720  13.916  30.074  1.00 93.22      A    C  
ATOM   2639  O   TYR A 345      20.009  13.341  30.902  1.00 90.53      A    O  
ATOM   2640  CB  TYR A 345      23.061  12.975  30.022  1.00 91.88      A    C  
ATOM   2641  CG  TYR A 345      24.547  13.253  30.051  1.00 91.16      A    C  
ATOM   2642  CD1 TYR A 345      25.154  13.950  28.991  1.00 87.31      A    C  
ATOM   2643  CD2 TYR A 345      25.342  12.811  31.134  1.00 87.60      A    C  
ATOM   2644  CE1 TYR A 345      26.536  14.190  28.990  1.00 85.72      A    C  
ATOM   2645  CE2 TYR A 345      26.729  13.055  31.142  1.00 85.76      A    C  
ATOM   2646  CZ  TYR A 345      27.317  13.738  30.067  1.00 86.94      A    C  
ATOM   2647  OH  TYR A 345      28.665  13.965  30.057  1.00 83.48      A    O  
ATOM   2648  N   GLY A 346      20.292  14.283  28.878  1.00 92.98      A    N  
ATOM   2649  CA  GLY A 346      19.041  13.856  28.274  1.00 92.40      A    C  
ATOM   2650  C   GLY A 346      19.285  12.855  27.137  1.00 93.19      A    C  
ATOM   2651  O   GLY A 346      20.398  12.746  26.616  1.00 89.96      A    O  
ATOM   2652  N   TYR A 347      18.256  12.134  26.736  1.00 92.90      A    N  
ATOM   2653  CA  TYR A 347      18.330  11.290  25.539  1.00 92.48      A    C  
ATOM   2654  C   TYR A 347      18.564  12.141  24.281  1.00 92.09      A    C  
ATOM   2655  O   TYR A 347      18.107  13.276  24.211  1.00 87.52      A    O  
ATOM   2656  CB  TYR A 347      17.051  10.441  25.442  1.00 91.89      A    C  
ATOM   2657  CG  TYR A 347      17.192   9.297  24.452  1.00 94.14      A    C  
ATOM   2658  CD1 TYR A 347      16.987   9.511  23.083  1.00 92.72      A    C  
ATOM   2659  CD2 TYR A 347      17.575   8.020  24.902  1.00 92.84      A    C  
ATOM   2660  CE1 TYR A 347      17.185   8.472  22.159  1.00 91.87      A    C  
ATOM   2661  CE2 TYR A 347      17.769   6.968  23.995  1.00 92.07      A    C  
ATOM   2662  CZ  TYR A 347      17.578   7.199  22.623  1.00 92.90      A    C  
ATOM   2663  OH  TYR A 347      17.790   6.186  21.723  1.00 91.41      A    O  
ATOM   2664  N   GLY A 348      19.283  11.600  23.304  1.00 92.55      A    N  
ATOM   2665  CA  GLY A 348      19.557  12.313  22.054  1.00 91.25      A    C  
ATOM   2666  C   GLY A 348      20.743  13.282  22.113  1.00 91.77      A    C  
ATOM   2667  O   GLY A 348      20.856  14.176  21.281  1.00 85.56      A    O  
ATOM   2668  N   GLY A 349      21.623  13.141  23.111  1.00 90.53      A    N  
ATOM   2669  CA  GLY A 349      22.842  13.953  23.237  1.00 90.25      A    C  
ATOM   2670  C   GLY A 349      22.644  15.325  23.889  1.00 91.98      A    C  
ATOM   2671  O   GLY A 349      23.572  16.128  23.918  1.00 87.06      A    O  
ATOM   2672  N   TYR A 350      21.462  15.603  24.435  1.00 92.86      A    N  
ATOM   2673  CA  TYR A 350      21.221  16.832  25.191  1.00 93.34      A    C  
ATOM   2674  C   TYR A 350      21.907  16.790  26.557  1.00 93.72      A    C  
ATOM   2675  O   TYR A 350      22.009  15.742  27.195  1.00 90.13      A    O  
ATOM   2676  CB  TYR A 350      19.712  17.087  25.339  1.00 92.44      A    C  
ATOM   2677  CG  TYR A 350      18.999  17.250  24.021  1.00 94.06      A    C  
ATOM   2678  CD1 TYR A 350      19.009  18.493  23.348  1.00 91.74      A    C  
ATOM   2679  CD2 TYR A 350      18.348  16.151  23.417  1.00 92.06      A    C  
ATOM   2680  CE1 TYR A 350      18.383  18.639  22.105  1.00 90.57      A    C  
ATOM   2681  CE2 TYR A 350      17.717  16.279  22.172  1.00 91.45      A    C  
ATOM   2682  CZ  TYR A 350      17.744  17.528  21.511  1.00 92.70      A    C  
ATOM   2683  OH  TYR A 350      17.146  17.650  20.285  1.00 91.28      A    O  
ATOM   2684  N   VAL A 351      22.378  17.950  27.029  1.00 93.41      A    N  
ATOM   2685  CA  VAL A 351      23.049  18.098  28.318  1.00 93.50      A    C  
ATOM   2686  C   VAL A 351      22.713  19.452  28.943  1.00 93.67      A    C  
ATOM   2687  O   VAL A 351      22.464  20.434  28.236  1.00 88.93      A    O  
ATOM   2688  CB  VAL A 351      24.575  17.864  28.162  1.00 91.14      A    C  
ATOM   2689  CG1 VAL A 351      25.290  18.959  27.365  1.00 83.36      A    C  
ATOM   2690  CG2 VAL A 351      25.272  17.683  29.515  1.00 84.02      A    C  
ATOM   2691  N   ASN A 352      22.689  19.485  30.272  1.00 92.71      A    N  
ATOM   2692  CA  ASN A 352      22.574  20.712  31.068  1.00 93.47      A    C  
ATOM   2693  C   ASN A 352      21.284  21.535  30.845  1.00 94.05      A    C  
ATOM   2694  O   ASN A 352      21.282  22.736  31.114  1.00 89.83      A    O  
ATOM   2695  CB  ASN A 352      23.852  21.550  30.904  1.00 91.07      A    C  
ATOM   2696  CG  ASN A 352      25.099  20.911  31.494  1.00 92.12      A    C  
ATOM   2697  ND2 ASN A 352      26.260  21.366  31.082  1.00 86.12      A    N  
ATOM   2698  OD1 ASN A 352      25.045  20.040  32.346  1.00 85.99      A    O  
ATOM   2699  N   TYR A 353      20.209  20.916  30.397  1.00 93.88      A    N  
ATOM   2700  CA  TYR A 353      18.891  21.560  30.276  1.00 94.29      A    C  
ATOM   2701  C   TYR A 353      18.931  22.911  29.522  1.00 94.59      A    C  
ATOM   2702  O   TYR A 353      18.368  23.907  29.945  1.00 89.29      A    O  
ATOM   2703  CB  TYR A 353      18.226  21.662  31.655  1.00 93.32      A    C  
ATOM   2704  CG  TYR A 353      18.047  20.321  32.335  1.00 94.59      A    C  
ATOM   2705  CD1 TYR A 353      16.852  19.590  32.157  1.00 90.82      A    C  
ATOM   2706  CD2 TYR A 353      19.069  19.775  33.130  1.00 92.35      A    C  
ATOM   2707  CE1 TYR A 353      16.675  18.339  32.768  1.00 90.42      A    C  
ATOM   2708  CE2 TYR A 353      18.913  18.516  33.742  1.00 91.07      A    C  
ATOM   2709  CZ  TYR A 353      17.712  17.803  33.554  1.00 92.46      A    C  
ATOM   2710  OH  TYR A 353      17.558  16.571  34.144  1.00 90.95      A    O  
ATOM   2711  N   GLY A 354      19.640  22.931  28.400  1.00 92.88      A    N  
ATOM   2712  CA  GLY A 354      19.742  24.116  27.550  1.00 92.13      A    C  
ATOM   2713  C   GLY A 354      20.855  25.097  27.921  1.00 93.35      A    C  
ATOM   2714  O   GLY A 354      21.131  26.007  27.135  1.00 87.72      A    O  
ATOM   2715  N   TYR A 355      21.549  24.908  29.052  1.00 92.76      A    N  
ATOM   2716  CA  TYR A 355      22.700  25.745  29.404  1.00 92.31      A    C  
ATOM   2717  C   TYR A 355      23.828  25.573  28.364  1.00 92.01      A    C  
ATOM   2718  O   TYR A 355      24.126  24.445  27.973  1.00 88.39      A    O  
ATOM   2719  CB  TYR A 355      23.177  25.400  30.818  1.00 91.87      A    C  
ATOM   2720  CG  TYR A 355      24.151  26.422  31.363  1.00 92.89      A    C  
ATOM   2721  CD1 TYR A 355      25.537  26.239  31.241  1.00 89.63      A    C  
ATOM   2722  CD2 TYR A 355      23.664  27.602  31.966  1.00 90.44      A    C  
ATOM   2723  CE1 TYR A 355      26.435  27.210  31.719  1.00 89.03      A    C  
ATOM   2724  CE2 TYR A 355      24.552  28.578  32.448  1.00 88.84      A    C  
ATOM   2725  CZ  TYR A 355      25.936  28.385  32.329  1.00 90.31      A    C  
ATOM   2726  OH  TYR A 355      26.801  29.348  32.788  1.00 88.68      A    O  
ATOM   2727  N   PRO A 356      24.480  26.657  27.912  1.00 92.81      A    N  
ATOM   2728  CA  PRO A 356      25.479  26.607  26.848  1.00 90.63      A    C  
ATOM   2729  C   PRO A 356      26.851  26.114  27.333  1.00 90.69      A    C  
ATOM   2730  O   PRO A 356      27.860  26.793  27.191  1.00 84.22      A    O  
ATOM   2731  CB  PRO A 356      25.484  28.030  26.259  1.00 88.14      A    C  
ATOM   2732  CG  PRO A 356      25.193  28.890  27.484  1.00 86.43      A    C  
ATOM   2733  CD  PRO A 356      24.172  28.038  28.247  1.00 90.81      A    C  
ATOM   2734  N   ASN A 357      26.898  24.934  27.936  1.00 90.33      A    N  
ATOM   2735  CA  ASN A 357      28.117  24.252  28.356  1.00 89.88      A    C  
ATOM   2736  C   ASN A 357      27.951  22.736  28.153  1.00 90.64      A    C  
ATOM   2737  O   ASN A 357      26.888  22.183  28.436  1.00 83.99      A    O  
ATOM   2738  CB  ASN A 357      28.423  24.632  29.812  1.00 85.39      A    C  
ATOM   2739  CG  ASN A 357      29.804  24.185  30.276  1.00 83.11      A    C  
ATOM   2740  ND2 ASN A 357      30.204  24.612  31.453  1.00 75.14      A    N  
ATOM   2741  OD1 ASN A 357      30.524  23.472  29.615  1.00 73.50      A    O  
ATOM   2742  N   THR A 358      28.993  22.072  27.686  1.00 91.70      A    N  
ATOM   2743  CA  THR A 358      28.980  20.626  27.459  1.00 90.90      A    C  
ATOM   2744  C   THR A 358      29.380  19.818  28.696  1.00 91.74      A    C  
ATOM   2745  O   THR A 358      29.076  18.636  28.779  1.00 84.12      A    O  
ATOM   2746  CB  THR A 358      29.900  20.247  26.289  1.00 87.06      A    C  
ATOM   2747  CG2 THR A 358      29.378  20.804  24.965  1.00 76.02      A    C  
ATOM   2748  OG1 THR A 358      31.177  20.787  26.499  1.00 78.58      A    O  
ATOM   2749  N   SER A 359      30.048  20.454  29.670  1.00 90.59      A    N  
ATOM   2750  CA  SER A 359      30.447  19.798  30.912  1.00 90.50      A    C  
ATOM   2751  C   SER A 359      29.232  19.584  31.826  1.00 91.09      A    C  
ATOM   2752  O   SER A 359      28.615  20.560  32.254  1.00 86.27      A    O  
ATOM   2753  CB  SER A 359      31.521  20.616  31.623  1.00 88.80      A    C  
ATOM   2754  OG  SER A 359      31.926  19.956  32.808  1.00 79.06      A    O  
ATOM   2755  N   PRO A 360      28.876  18.336  32.160  1.00 91.53      A    N  
ATOM   2756  CA  PRO A 360      27.651  18.040  32.887  1.00 90.81      A    C  
ATOM   2757  C   PRO A 360      27.677  18.631  34.300  1.00 91.42      A    C  
ATOM   2758  O   PRO A 360      28.627  18.443  35.061  1.00 85.55      A    O  
ATOM   2759  CB  PRO A 360      27.534  16.508  32.892  1.00 88.60      A    C  
ATOM   2760  CG  PRO A 360      28.989  16.044  32.756  1.00 86.67      A    C  
ATOM   2761  CD  PRO A 360      29.602  17.115  31.862  1.00 89.97      A    C  
ATOM   2762  N   GLY A 361      26.624  19.341  34.662  1.00 90.37      A    N  
ATOM   2763  CA  GLY A 361      26.469  19.979  35.968  1.00 89.91      A    C  
ATOM   2764  C   GLY A 361      27.241  21.295  36.142  1.00 91.58      A    C  
ATOM   2765  O   GLY A 361      27.117  21.936  37.187  1.00 86.23      A    O  
ATOM   2766  N   THR A 362      27.998  21.723  35.149  1.00 91.37      A    N  
ATOM   2767  CA  THR A 362      28.660  23.038  35.127  1.00 90.51      A    C  
ATOM   2768  C   THR A 362      27.700  24.072  34.548  1.00 91.44      A    C  
ATOM   2769  O   THR A 362      27.794  24.466  33.387  1.00 86.40      A    O  
ATOM   2770  CB  THR A 362      29.992  23.005  34.372  1.00 88.05      A    C  
ATOM   2771  CG2 THR A 362      30.837  24.231  34.692  1.00 79.34      A    C  
ATOM   2772  OG1 THR A 362      30.748  21.884  34.759  1.00 80.07      A    O  
ATOM   2773  N   VAL A 363      26.750  24.484  35.382  1.00 91.32      A    N  
ATOM   2774  CA  VAL A 363      25.660  25.407  35.052  1.00 90.72      A    C  
ATOM   2775  C   VAL A 363      25.569  26.499  36.119  1.00 91.37      A    C  
ATOM   2776  O   VAL A 363      26.313  26.480  37.109  1.00 87.22      A    O  
ATOM   2777  CB  VAL A 363      24.327  24.647  34.915  1.00 88.13      A    C  
ATOM   2778  CG1 VAL A 363      24.388  23.583  33.812  1.00 81.74      A    C  
ATOM   2779  CG2 VAL A 363      23.893  23.972  36.220  1.00 82.41      A    C  
ATOM   2780  N   MET A 364      24.664  27.457  35.957  1.00 91.16      A    N  
ATOM   2781  CA  MET A 364      24.398  28.468  36.981  1.00 90.70      A    C  
ATOM   2782  C   MET A 364      23.932  27.831  38.309  1.00 91.92      A    C  
ATOM   2783  O   MET A 364      23.346  26.740  38.304  1.00 88.93      A    O  
ATOM   2784  CB  MET A 364      23.396  29.496  36.450  1.00 87.05      A    C  
ATOM   2785  CG  MET A 364      22.056  28.886  36.035  1.00 82.21      A    C  
ATOM   2786  SD  MET A 364      20.845  30.071  35.387  1.00 84.23      A    S  
ATOM   2787  CE  MET A 364      21.692  30.704  33.935  1.00 74.32      A    C  
ATOM   2788  N   PRO A 365      24.198  28.471  39.443  1.00 91.06      A    N  
ATOM   2789  CA  PRO A 365      23.871  27.902  40.754  1.00 89.35      A    C  
ATOM   2790  C   PRO A 365      22.379  27.613  40.951  1.00 90.68      A    C  
ATOM   2791  O   PRO A 365      22.046  26.555  41.489  1.00 87.42      A    O  
ATOM   2792  CB  PRO A 365      24.413  28.910  41.773  1.00 87.15      A    C  
ATOM   2793  CG  PRO A 365      25.509  29.650  41.030  1.00 85.92      A    C  
ATOM   2794  CD  PRO A 365      24.983  29.677  39.605  1.00 89.77      A    C  
ATOM   2795  N   SER A 366      21.489  28.463  40.452  1.00 91.20      A    N  
ATOM   2796  CA  SER A 366      20.040  28.249  40.514  1.00 91.15      A    C  
ATOM   2797  C   SER A 366      19.599  26.938  39.853  1.00 92.22      A    C  
ATOM   2798  O   SER A 366      18.846  26.158  40.440  1.00 89.46      A    O  
ATOM   2799  CB  SER A 366      19.297  29.428  39.876  1.00 89.31      A    C  
ATOM   2800  OG  SER A 366      19.730  29.641  38.553  1.00 81.87      A    O  
ATOM   2801  N   MET A 367      20.164  26.602  38.705  1.00 91.41      A    N  
ATOM   2802  CA  MET A 367      19.902  25.317  38.042  1.00 91.41      A    C  
ATOM   2803  C   MET A 367      20.439  24.143  38.861  1.00 92.38      A    C  
ATOM   2804  O   MET A 367      19.787  23.095  38.949  1.00 90.24      A    O  
ATOM   2805  CB  MET A 367      20.522  25.291  36.639  1.00 91.27      A    C  
ATOM   2806  CG  MET A 367      19.899  26.293  35.666  1.00 91.11      A    C  
ATOM   2807  SD  MET A 367      20.595  26.172  33.983  1.00 90.47      A    S  
ATOM   2808  CE  MET A 367      19.727  24.728  33.358  1.00 81.74      A    C  
ATOM   2809  N   ARG A 368      21.602  24.287  39.519  1.00 92.85      A    N  
ATOM   2810  CA  ARG A 368      22.141  23.275  40.444  1.00 92.44      A    C  
ATOM   2811  C   ARG A 368      21.264  23.099  41.677  1.00 92.99      A    C  
ATOM   2812  O   ARG A 368      21.067  21.965  42.120  1.00 91.24      A    O  
ATOM   2813  CB  ARG A 368      23.580  23.619  40.854  1.00 91.98      A    C  
ATOM   2814  CG  ARG A 368      24.592  23.105  39.826  1.00 85.09      A    C  
ATOM   2815  CD  ARG A 368      26.043  23.317  40.278  1.00 83.21      A    C  
ATOM   2816  NE  ARG A 368      26.527  24.654  39.899  1.00 73.31      A    N  
ATOM   2817  CZ  ARG A 368      27.788  25.079  39.956  1.00 66.21      A    C  
ATOM   2818  NH1 ARG A 368      28.736  24.335  40.452  1.00 58.46      A    N1+
ATOM   2819  NH2 ARG A 368      28.106  26.254  39.513  1.00 58.44      A    N  
ATOM   2820  N   ALA A 369      20.733  24.184  42.218  1.00 91.77      A    N  
ATOM   2821  CA  ALA A 369      19.806  24.145  43.334  1.00 90.56      A    C  
ATOM   2822  C   ALA A 369      18.507  23.425  42.943  1.00 91.60      A    C  
ATOM   2823  O   ALA A 369      18.071  22.516  43.662  1.00 89.67      A    O  
ATOM   2824  CB  ALA A 369      19.569  25.574  43.822  1.00 89.79      A    C  
ATOM   2825  N   GLN A 370      17.956  23.729  41.772  1.00 91.97      A    N  
ATOM   2826  CA  GLN A 370      16.772  23.043  41.250  1.00 91.62      A    C  
ATOM   2827  C   GLN A 370      17.019  21.550  41.012  1.00 92.86      A    C  
ATOM   2828  O   GLN A 370      16.184  20.721  41.357  1.00 90.94      A    O  
ATOM   2829  CB  GLN A 370      16.303  23.727  39.958  1.00 91.34      A    C  
ATOM   2830  CG  GLN A 370      14.954  23.173  39.467  1.00 90.45      A    C  
ATOM   2831  CD  GLN A 370      13.811  23.441  40.457  1.00 92.14      A    C  
ATOM   2832  NE2 GLN A 370      12.876  22.534  40.609  1.00 82.34      A    N  
ATOM   2833  OE1 GLN A 370      13.759  24.466  41.104  1.00 83.69      A    O  
ATOM   2834  N   TYR A 371      18.201  21.190  40.486  1.00 93.07      A    N  
ATOM   2835  CA  TYR A 371      18.584  19.786  40.301  1.00 92.71      A    C  
ATOM   2836  C   TYR A 371      18.597  19.019  41.628  1.00 92.71      A    C  
ATOM   2837  O   TYR A 371      18.112  17.886  41.697  1.00 90.20      A    O  
ATOM   2838  CB  TYR A 371      19.954  19.719  39.619  1.00 92.50      A    C  
ATOM   2839  CG  TYR A 371      20.405  18.319  39.283  1.00 93.63      A    C  
ATOM   2840  CD1 TYR A 371      21.055  17.516  40.246  1.00 90.93      A    C  
ATOM   2841  CD2 TYR A 371      20.174  17.794  37.994  1.00 91.39      A    C  
ATOM   2842  CE1 TYR A 371      21.460  16.207  39.940  1.00 90.24      A    C  
ATOM   2843  CE2 TYR A 371      20.587  16.489  37.674  1.00 90.19      A    C  
ATOM   2844  CZ  TYR A 371      21.234  15.702  38.644  1.00 91.30      A    C  
ATOM   2845  OH  TYR A 371      21.647  14.431  38.334  1.00 89.64      A    O  
ATOM   2846  N   ARG A 372      19.114  19.631  42.703  1.00 92.70      A    N  
ATOM   2847  CA  ARG A 372      19.119  19.027  44.044  1.00 91.90      A    C  
ATOM   2848  C   ARG A 372      17.711  18.925  44.639  1.00 92.13      A    C  
ATOM   2849  O   ARG A 372      17.408  17.913  45.272  1.00 89.17      A    O  
ATOM   2850  CB  ARG A 372      20.022  19.825  44.995  1.00 91.18      A    C  
ATOM   2851  CG  ARG A 372      21.513  19.753  44.629  1.00 82.34      A    C  
ATOM   2852  CD  ARG A 372      22.324  20.597  45.610  1.00 79.55      A    C  
ATOM   2853  NE  ARG A 372      23.544  21.154  45.007  1.00 67.24      A    N  
ATOM   2854  CZ  ARG A 372      24.411  21.976  45.599  1.00 59.16      A    C  
ATOM   2855  NH1 ARG A 372      24.300  22.285  46.855  1.00 53.07      A    N1+
ATOM   2856  NH2 ARG A 372      25.381  22.514  44.913  1.00 52.21      A    N  
ATOM   2857  N   ALA A 373      16.878  19.924  44.430  1.00 91.20      A    N  
ATOM   2858  CA  ALA A 373      15.502  19.943  44.917  1.00 89.87      A    C  
ATOM   2859  C   ALA A 373      14.612  18.906  44.210  1.00 90.38      A    C  
ATOM   2860  O   ALA A 373      13.710  18.328  44.817  1.00 85.15      A    O  
ATOM   2861  CB  ALA A 373      14.957  21.367  44.754  1.00 88.42      A    C  
ATOM   2862  N   GLY A 374      14.897  18.630  42.948  1.00 91.29      A    N  
ATOM   2863  CA  GLY A 374      14.089  17.745  42.109  1.00 90.75      A    C  
ATOM   2864  C   GLY A 374      13.046  18.497  41.286  1.00 91.73      A    C  
ATOM   2865  O   GLY A 374      12.915  19.717  41.376  1.00 86.91      A    O  
ATOM   2866  N   SER A 375      12.285  17.762  40.501  1.00 91.24      A    N  
ATOM   2867  CA  SER A 375      11.259  18.313  39.598  1.00 90.28      A    C  
ATOM   2868  C   SER A 375       9.904  18.561  40.265  1.00 90.04      A    C  
ATOM   2869  O   SER A 375       8.937  18.886  39.592  1.00 82.20      A    O  
ATOM   2870  CB  SER A 375      11.111  17.414  38.360  1.00 87.48      A    C  
ATOM   2871  OG  SER A 375      10.744  16.103  38.732  1.00 82.03      A    O  
ATOM   2872  N   GLY A 376       9.809  18.379  41.568  1.00 88.13      A    N  
ATOM   2873  CA  GLY A 376       8.568  18.536  42.306  1.00 87.26      A    C  
ATOM   2874  C   GLY A 376       7.547  17.435  42.009  1.00 89.18      A    C  
ATOM   2875  O   GLY A 376       7.891  16.275  41.744  1.00 82.59      A    O  
ATOM   2876  N   VAL A 377       6.264  17.794  42.088  1.00 88.41      A    N  
ATOM   2877  CA  VAL A 377       5.156  16.874  41.814  1.00 87.07      A    C  
ATOM   2878  C   VAL A 377       5.076  16.612  40.310  1.00 87.87      A    C  
ATOM   2879  O   VAL A 377       5.024  17.541  39.512  1.00 81.40      A    O  
ATOM   2880  CB  VAL A 377       3.827  17.416  42.358  1.00 84.02      A    C  
ATOM   2881  CG1 VAL A 377       2.679  16.423  42.124  1.00 76.57      A    C  
ATOM   2882  CG2 VAL A 377       3.904  17.670  43.871  1.00 78.52      A    C  
ATOM   2883  N   SER A 378       5.028  15.344  39.938  1.00 90.22      A    N  
ATOM   2884  CA  SER A 378       4.884  14.946  38.543  1.00 90.18      A    C  
ATOM   2885  C   SER A 378       3.588  15.502  37.940  1.00 91.44      A    C  
ATOM   2886  O   SER A 378       2.515  15.331  38.510  1.00 87.25      A    O  
ATOM   2887  CB  SER A 378       4.905  13.423  38.432  1.00 86.90      A    C  
ATOM   2888  OG  SER A 378       4.797  13.021  37.080  1.00 83.03      A    O  
ATOM   2889  N   THR A 379       3.683  16.092  36.748  1.00 90.64      A    N  
ATOM   2890  CA  THR A 379       2.509  16.567  36.000  1.00 89.32      A    C  
ATOM   2891  C   THR A 379       1.605  15.411  35.573  1.00 90.13      A    C  
ATOM   2892  O   THR A 379       0.380  15.534  35.586  1.00 84.70      A    O  
ATOM   2893  CB  THR A 379       2.936  17.370  34.765  1.00 87.33      A    C  
ATOM   2894  CG2 THR A 379       3.652  18.671  35.134  1.00 79.44      A    C  
ATOM   2895  OG1 THR A 379       3.820  16.623  33.970  1.00 78.83      A    O  
ATOM   2896  N   SER A 380       2.208  14.259  35.257  1.00 90.80      A    N  
ATOM   2897  CA  SER A 380       1.508  13.034  34.878  1.00 90.70      A    C  
ATOM   2898  C   SER A 380       2.327  11.817  35.302  1.00 91.67      A    C  
ATOM   2899  O   SER A 380       3.461  11.650  34.879  1.00 87.00      A    O  
ATOM   2900  CB  SER A 380       1.284  13.027  33.372  1.00 87.30      A    C  
ATOM   2901  OG  SER A 380       0.805  11.777  32.965  1.00 81.18      A    O  
ATOM   2902  N   VAL A 381       1.754  10.971  36.145  1.00 90.03      A    N  
ATOM   2903  CA  VAL A 381       2.442   9.766  36.662  1.00 88.53      A    C  
ATOM   2904  C   VAL A 381       2.630   8.711  35.567  1.00 88.72      A    C  
ATOM   2905  O   VAL A 381       3.619   7.982  35.573  1.00 81.74      A    O  
ATOM   2906  CB  VAL A 381       1.693   9.179  37.872  1.00 85.88      A    C  
ATOM   2907  CG1 VAL A 381       2.502   8.075  38.550  1.00 75.92      A    C  
ATOM   2908  CG2 VAL A 381       1.405  10.242  38.940  1.00 77.17      A    C  
ATOM   2909  N   ASP A 382       1.719   8.681  34.585  1.00 89.49      A    N  
ATOM   2910  CA  ASP A 382       1.744   7.747  33.464  1.00 87.09      A    C  
ATOM   2911  C   ASP A 382       2.567   8.266  32.267  1.00 87.23      A    C  
ATOM   2912  O   ASP A 382       2.489   7.716  31.171  1.00 77.71      A    O  
ATOM   2913  CB  ASP A 382       0.311   7.374  33.072  1.00 82.89      A    C  
ATOM   2914  CG  ASP A 382      -0.389   6.613  34.199  1.00 73.19      A    C  
ATOM   2915  OD1 ASP A 382       0.265   5.722  34.782  1.00 64.97      A    O  
ATOM   2916  OD2 ASP A 382      -1.560   6.948  34.479  1.00 64.44      A    O1-
ATOM   2917  N   GLY A 383       3.365   9.306  32.480  1.00 88.50      A    N  
ATOM   2918  CA  GLY A 383       4.255   9.856  31.470  1.00 87.77      A    C  
ATOM   2919  C   GLY A 383       5.393   8.907  31.066  1.00 89.34      A    C  
ATOM   2920  O   GLY A 383       5.665   7.893  31.701  1.00 82.05      A    O  
ATOM   2921  N   GLY A 384       6.087   9.292  30.008  1.00 90.05      A    N  
ATOM   2922  CA  GLY A 384       7.156   8.511  29.393  1.00 91.36      A    C  
ATOM   2923  C   GLY A 384       6.765   7.939  28.032  1.00 93.93      A    C  
ATOM   2924  O   GLY A 384       5.616   8.045  27.602  1.00 89.93      A    O  
ATOM   2925  N   LEU A 385       7.740   7.352  27.341  1.00 93.86      A    N  
ATOM   2926  CA  LEU A 385       7.496   6.758  26.033  1.00 94.63      A    C  
ATOM   2927  C   LEU A 385       6.696   5.465  26.154  1.00 94.82      A    C  
ATOM   2928  O   LEU A 385       6.929   4.653  27.055  1.00 92.59      A    O  
ATOM   2929  CB  LEU A 385       8.811   6.541  25.268  1.00 94.11      A    C  
ATOM   2930  CG  LEU A 385       9.670   7.793  25.016  1.00 93.71      A    C  
ATOM   2931  CD1 LEU A 385      10.763   7.451  24.008  1.00 91.15      A    C  
ATOM   2932  CD2 LEU A 385       8.888   8.979  24.462  1.00 91.19      A    C  
ATOM   2933  N   LYS A 386       5.757   5.263  25.218  1.00 95.14      A    N  
ATOM   2934  CA  LYS A 386       4.880   4.088  25.150  1.00 95.24      A    C  
ATOM   2935  C   LYS A 386       5.364   3.099  24.091  1.00 95.81      A    C  
ATOM   2936  O   LYS A 386       6.130   3.486  23.206  1.00 94.09      A    O  
ATOM   2937  CB  LYS A 386       3.431   4.542  24.899  1.00 93.82      A    C  
ATOM   2938  CG  LYS A 386       2.875   5.511  25.945  1.00 91.55      A    C  
ATOM   2939  CD  LYS A 386       2.862   4.955  27.368  1.00 85.65      A    C  
ATOM   2940  CE  LYS A 386       2.221   5.996  28.284  1.00 80.97      A    C  
ATOM   2941  NZ  LYS A 386       2.104   5.554  29.694  1.00 70.58      A    N1+
ATOM   2942  N   PRO A 387       4.938   1.825  24.167  1.00 95.53      A    N  
ATOM   2943  CA  PRO A 387       5.218   0.852  23.121  1.00 95.33      A    C  
ATOM   2944  C   PRO A 387       4.745   1.325  21.746  1.00 95.91      A    C  
ATOM   2945  O   PRO A 387       3.723   1.992  21.619  1.00 94.13      A    O  
ATOM   2946  CB  PRO A 387       4.502  -0.435  23.547  1.00 93.80      A    C  
ATOM   2947  CG  PRO A 387       4.390  -0.297  25.058  1.00 93.01      A    C  
ATOM   2948  CD  PRO A 387       4.190   1.201  25.244  1.00 95.25      A    C  
ATOM   2949  N   TYR A 388       5.500   0.963  20.708  1.00 95.84      A    N  
ATOM   2950  CA  TYR A 388       5.204   1.311  19.320  1.00 96.06      A    C  
ATOM   2951  C   TYR A 388       5.646   0.181  18.391  1.00 96.22      A    C  
ATOM   2952  O   TYR A 388       6.499  -0.625  18.754  1.00 94.47      A    O  
ATOM   2953  CB  TYR A 388       5.901   2.622  18.942  1.00 95.30      A    C  
ATOM   2954  CG  TYR A 388       7.408   2.528  18.946  1.00 96.27      A    C  
ATOM   2955  CD1 TYR A 388       8.132   2.617  20.156  1.00 94.61      A    C  
ATOM   2956  CD2 TYR A 388       8.120   2.307  17.752  1.00 94.85      A    C  
ATOM   2957  CE1 TYR A 388       9.523   2.467  20.170  1.00 93.77      A    C  
ATOM   2958  CE2 TYR A 388       9.512   2.154  17.755  1.00 93.92      A    C  
ATOM   2959  CZ  TYR A 388      10.213   2.228  18.970  1.00 94.13      A    C  
ATOM   2960  OH  TYR A 388      11.572   2.059  18.976  1.00 92.71      A    O  
ATOM   2961  N   ARG A 389       5.087   0.128  17.181  1.00 96.21      A    N  
ATOM   2962  CA  ARG A 389       5.489  -0.832  16.159  1.00 95.79      A    C  
ATOM   2963  C   ARG A 389       6.450  -0.199  15.168  1.00 95.98      A    C  
ATOM   2964  O   ARG A 389       6.271   0.944  14.756  1.00 94.14      A    O  
ATOM   2965  CB  ARG A 389       4.276  -1.447  15.453  1.00 94.88      A    C  
ATOM   2966  CG  ARG A 389       3.352  -2.201  16.426  1.00 90.91      A    C  
ATOM   2967  CD  ARG A 389       2.273  -2.986  15.676  1.00 87.93      A    C  
ATOM   2968  NE  ARG A 389       2.838  -4.138  14.958  1.00 84.07      A    N  
ATOM   2969  CZ  ARG A 389       3.099  -5.336  15.449  1.00 82.62      A    C  
ATOM   2970  NH1 ARG A 389       2.784  -5.672  16.676  1.00 71.16      A    N1+
ATOM   2971  NH2 ARG A 389       3.686  -6.241  14.723  1.00 76.66      A    N  
ATOM   2972  N   ASP A 390       7.443  -0.975  14.748  1.00 95.34      A    N  
ATOM   2973  CA  ASP A 390       8.324  -0.662  13.628  1.00 95.25      A    C  
ATOM   2974  C   ASP A 390       8.749  -1.965  12.943  1.00 95.69      A    C  
ATOM   2975  O   ASP A 390       8.490  -3.054  13.453  1.00 93.47      A    O  
ATOM   2976  CB  ASP A 390       9.531   0.163  14.123  1.00 93.98      A    C  
ATOM   2977  CG  ASP A 390      10.379   0.743  12.980  1.00 93.76      A    C  
ATOM   2978  OD1 ASP A 390       9.856   0.928  11.859  1.00 89.61      A    O  
ATOM   2979  OD2 ASP A 390      11.591   0.985  13.206  1.00 90.04      A    O1-
ATOM   2980  N   LEU A 391       9.393  -1.874  11.784  1.00 94.37      A    N  
ATOM   2981  CA  LEU A 391       9.998  -3.028  11.138  1.00 93.83      A    C  
ATOM   2982  C   LEU A 391      11.068  -3.652  12.038  1.00 93.79      A    C  
ATOM   2983  O   LEU A 391      11.822  -2.944  12.703  1.00 91.01      A    O  
ATOM   2984  CB  LEU A 391      10.592  -2.623   9.780  1.00 93.06      A    C  
ATOM   2985  CG  LEU A 391       9.580  -2.054   8.772  1.00 92.70      A    C  
ATOM   2986  CD1 LEU A 391      10.303  -1.729   7.467  1.00 89.69      A    C  
ATOM   2987  CD2 LEU A 391       8.453  -3.035   8.461  1.00 89.20      A    C  
ATOM   2988  N   ALA A 392      11.171  -4.978  12.041  1.00 93.53      A    N  
ATOM   2989  CA  ALA A 392      12.201  -5.668  12.815  1.00 91.95      A    C  
ATOM   2990  C   ALA A 392      13.616  -5.266  12.362  1.00 91.36      A    C  
ATOM   2991  O   ALA A 392      14.482  -4.954  13.184  1.00 85.33      A    O  
ATOM   2992  CB  ALA A 392      11.969  -7.177  12.675  1.00 90.50      A    C  
ATOM   2993  N   GLY A 393      13.827  -5.212  11.038  1.00 89.57      A    N  
ATOM   2994  CA  GLY A 393      15.063  -4.780  10.399  1.00 88.62      A    C  
ATOM   2995  C   GLY A 393      15.014  -3.328   9.908  1.00 90.01      A    C  
ATOM   2996  O   GLY A 393      13.953  -2.758   9.685  1.00 85.42      A    O  
ATOM   2997  N   GLN A 394      16.196  -2.755   9.702  1.00 88.40      A    N  
ATOM   2998  CA  GLN A 394      16.390  -1.500   8.981  1.00 87.54      A    C  
ATOM   2999  C   GLN A 394      17.320  -1.761   7.792  1.00 87.06      A    C  
ATOM   3000  O   GLN A 394      18.310  -2.475   7.931  1.00 79.80      A    O  
ATOM   3001  CB  GLN A 394      16.969  -0.420   9.907  1.00 84.70      A    C  
ATOM   3002  CG  GLN A 394      15.940   0.096  10.915  1.00 82.82      A    C  
ATOM   3003  CD  GLN A 394      16.519   1.111  11.904  1.00 83.10      A    C  
ATOM   3004  NE2 GLN A 394      15.767   2.110  12.284  1.00 74.75      A    N  
ATOM   3005  OE1 GLN A 394      17.641   1.007  12.367  1.00 75.71      A    O  
ATOM   3006  N   GLY A 395      16.991  -1.210   6.625  1.00 87.77      A    N  
ATOM   3007  CA  GLY A 395      17.774  -1.434   5.421  1.00 87.86      A    C  
ATOM   3008  C   GLY A 395      17.080  -0.928   4.161  1.00 89.80      A    C  
ATOM   3009  O   GLY A 395      15.971  -0.402   4.245  1.00 85.51      A    O  
ATOM   3010  N   PRO A 396      17.724  -1.101   3.000  1.00 88.55      A    N  
ATOM   3011  CA  PRO A 396      17.212  -0.583   1.738  1.00 87.06      A    C  
ATOM   3012  C   PRO A 396      16.080  -1.416   1.131  1.00 87.58      A    C  
ATOM   3013  O   PRO A 396      15.426  -0.944   0.206  1.00 81.12      A    O  
ATOM   3014  CB  PRO A 396      18.445  -0.551   0.823  1.00 84.30      A    C  
ATOM   3015  CG  PRO A 396      19.273  -1.733   1.310  1.00 83.59      A    C  
ATOM   3016  CD  PRO A 396      19.028  -1.720   2.816  1.00 87.31      A    C  
ATOM   3017  N   ASP A 397      15.836  -2.633   1.618  1.00 85.23      A    N  
ATOM   3018  CA  ASP A 397      14.851  -3.557   1.052  1.00 84.32      A    C  
ATOM   3019  C   ASP A 397      13.429  -3.022   1.225  1.00 86.56      A    C  
ATOM   3020  O   ASP A 397      12.853  -3.047   2.312  1.00 81.59      A    O  
ATOM   3021  CB  ASP A 397      14.984  -4.954   1.671  1.00 79.19      A    C  
ATOM   3022  CG  ASP A 397      16.241  -5.689   1.218  1.00 71.07      A    C  
ATOM   3023  OD1 ASP A 397      16.778  -5.342   0.142  1.00 63.04      A    O  
ATOM   3024  OD2 ASP A 397      16.664  -6.602   1.956  1.00 62.99      A    O1-
ATOM   3025  N   GLN A 398      12.840  -2.561   0.134  1.00 88.20      A    N  
ATOM   3026  CA  GLN A 398      11.562  -1.857   0.126  1.00 87.82      A    C  
ATOM   3027  C   GLN A 398      10.332  -2.775   0.143  1.00 91.12      A    C  
ATOM   3028  O   GLN A 398       9.214  -2.281   0.203  1.00 88.44      A    O  
ATOM   3029  CB  GLN A 398      11.518  -0.906  -1.080  1.00 82.56      A    C  
ATOM   3030  CG  GLN A 398      12.556   0.202  -0.951  1.00 77.62      A    C  
ATOM   3031  CD  GLN A 398      12.534   1.192  -2.115  1.00 70.87      A    C  
ATOM   3032  NE2 GLN A 398      13.235   2.290  -2.004  1.00 60.34      A    N  
ATOM   3033  OE1 GLN A 398      11.910   0.983  -3.137  1.00 62.62      A    O  
ATOM   3034  N   ILE A 399      10.516  -4.087   0.071  1.00 90.44      A    N  
ATOM   3035  CA  ILE A 399       9.432  -5.047  -0.102  1.00 90.79      A    C  
ATOM   3036  C   ILE A 399       9.038  -5.702   1.224  1.00 92.37      A    C  
ATOM   3037  O   ILE A 399       9.895  -6.077   2.022  1.00 89.25      A    O  
ATOM   3038  CB  ILE A 399       9.753  -6.080  -1.198  1.00 87.67      A    C  
ATOM   3039  CG1 ILE A 399      11.040  -6.879  -0.905  1.00 79.87      A    C  
ATOM   3040  CG2 ILE A 399       9.831  -5.368  -2.557  1.00 76.98      A    C  
ATOM   3041  CD1 ILE A 399      11.264  -8.068  -1.859  1.00 72.49      A    C  
ATOM   3042  N   ALA A 400       7.737  -5.862   1.430  1.00 93.72      A    N  
ATOM   3043  CA  ALA A 400       7.208  -6.688   2.504  1.00 93.96      A    C  
ATOM   3044  C   ALA A 400       7.139  -8.173   2.073  1.00 94.44      A    C  
ATOM   3045  O   ALA A 400       7.208  -8.469   0.880  1.00 92.62      A    O  
ATOM   3046  CB  ALA A 400       5.845  -6.118   2.913  1.00 92.86      A    C  
ATOM   3047  N   PRO A 401       6.987  -9.118   3.023  1.00 94.24      A    N  
ATOM   3048  CA  PRO A 401       6.753 -10.526   2.716  1.00 93.61      A    C  
ATOM   3049  C   PRO A 401       5.538 -10.717   1.799  1.00 94.38      A    C  
ATOM   3050  O   PRO A 401       4.523 -10.041   1.937  1.00 92.26      A    O  
ATOM   3051  CB  PRO A 401       6.556 -11.218   4.065  1.00 91.48      A    C  
ATOM   3052  CG  PRO A 401       7.339 -10.328   5.021  1.00 90.43      A    C  
ATOM   3053  CD  PRO A 401       7.101  -8.934   4.457  1.00 93.05      A    C  
ATOM   3054  N   ARG A 402       5.643 -11.656   0.858  1.00 93.64      A    N  
ATOM   3055  CA  ARG A 402       4.561 -11.971  -0.079  1.00 93.57      A    C  
ATOM   3056  C   ARG A 402       3.463 -12.752   0.620  1.00 93.43      A    C  
ATOM   3057  O   ARG A 402       3.748 -13.560   1.493  1.00 90.39      A    O  
ATOM   3058  CB  ARG A 402       5.093 -12.765  -1.277  1.00 91.03      A    C  
ATOM   3059  CG  ARG A 402       6.205 -12.017  -2.014  1.00 83.75      A    C  
ATOM   3060  CD  ARG A 402       6.755 -12.839  -3.170  1.00 85.70      A    C  
ATOM   3061  NE  ARG A 402       8.078 -12.327  -3.569  1.00 80.67      A    N  
ATOM   3062  CZ  ARG A 402       8.882 -12.856  -4.478  1.00 79.18      A    C  
ATOM   3063  NH1 ARG A 402       8.516 -13.886  -5.184  1.00 69.96      A    N1+
ATOM   3064  NH2 ARG A 402      10.072 -12.376  -4.660  1.00 69.64      A    N  
ATOM   3065  N   ILE A 403       2.232 -12.550   0.184  1.00 94.07      A    N  
ATOM   3066  CA  ILE A 403       1.097 -13.393   0.542  1.00 93.21      A    C  
ATOM   3067  C   ILE A 403       0.581 -14.051  -0.726  1.00 93.57      A    C  
ATOM   3068  O   ILE A 403       0.220 -13.365  -1.686  1.00 92.52      A    O  
ATOM   3069  CB  ILE A 403       0.010 -12.576   1.263  1.00 92.31      A    C  
ATOM   3070  CG1 ILE A 403       0.535 -11.879   2.545  1.00 86.23      A    C  
ATOM   3071  CG2 ILE A 403      -1.200 -13.456   1.612  1.00 82.48      A    C  
ATOM   3072  CD1 ILE A 403       1.037 -12.825   3.644  1.00 71.91      A    C  
ATOM   3073  N   THR A 404       0.552 -15.382  -0.743  1.00 92.89      A    N  
ATOM   3074  CA  THR A 404       0.109 -16.178  -1.887  1.00 92.46      A    C  
ATOM   3075  C   THR A 404      -1.292 -16.720  -1.649  1.00 92.49      A    C  
ATOM   3076  O   THR A 404      -1.564 -17.387  -0.660  1.00 90.42      A    O  
ATOM   3077  CB  THR A 404       1.102 -17.300  -2.206  1.00 91.44      A    C  
ATOM   3078  CG2 THR A 404       0.723 -18.048  -3.485  1.00 84.21      A    C  
ATOM   3079  OG1 THR A 404       2.388 -16.761  -2.417  1.00 84.39      A    O  
ATOM   3080  N   ILE A 405      -2.182 -16.464  -2.597  1.00 92.58      A    N  
ATOM   3081  CA  ILE A 405      -3.557 -16.945  -2.591  1.00 92.12      A    C  
ATOM   3082  C   ILE A 405      -3.682 -18.112  -3.566  1.00 92.49      A    C  
ATOM   3083  O   ILE A 405      -3.313 -18.009  -4.735  1.00 91.23      A    O  
ATOM   3084  CB  ILE A 405      -4.537 -15.806  -2.927  1.00 91.27      A    C  
ATOM   3085  CG1 ILE A 405      -4.385 -14.581  -1.981  1.00 88.81      A    C  
ATOM   3086  CG2 ILE A 405      -5.987 -16.303  -2.924  1.00 88.47      A    C  
ATOM   3087  CD1 ILE A 405      -4.622 -14.872  -0.499  1.00 80.38      A    C  
ATOM   3088  N   ARG A 406      -4.250 -19.214  -3.080  1.00 92.11      A    N  
ATOM   3089  CA  ARG A 406      -4.632 -20.377  -3.873  1.00 91.13      A    C  
ATOM   3090  C   ARG A 406      -6.142 -20.476  -3.922  1.00 91.31      A    C  
ATOM   3091  O   ARG A 406      -6.780 -20.640  -2.887  1.00 89.80      A    O  
ATOM   3092  CB  ARG A 406      -4.009 -21.646  -3.284  1.00 89.70      A    C  
ATOM   3093  CG  ARG A 406      -2.497 -21.706  -3.559  1.00 80.00      A    C  
ATOM   3094  CD  ARG A 406      -1.833 -22.856  -2.814  1.00 76.61      A    C  
ATOM   3095  NE  ARG A 406      -1.718 -22.486  -1.418  1.00 66.76      A    N  
ATOM   3096  CZ  ARG A 406      -1.323 -23.205  -0.391  1.00 59.56      A    C  
ATOM   3097  NH1 ARG A 406      -0.893 -24.433  -0.481  1.00 53.03      A    N1+
ATOM   3098  NH2 ARG A 406      -1.373 -22.649   0.759  1.00 49.28      A    N  
ATOM   3099  N   LEU A 407      -6.702 -20.366  -5.112  1.00 92.33      A    N  
ATOM   3100  CA  LEU A 407      -8.129 -20.517  -5.352  1.00 92.40      A    C  
ATOM   3101  C   LEU A 407      -8.425 -21.799  -6.112  1.00 92.56      A    C  
ATOM   3102  O   LEU A 407      -7.642 -22.216  -6.970  1.00 90.99      A    O  
ATOM   3103  CB  LEU A 407      -8.703 -19.306  -6.085  1.00 92.05      A    C  
ATOM   3104  CG  LEU A 407      -8.589 -17.969  -5.332  1.00 91.57      A    C  
ATOM   3105  CD1 LEU A 407      -9.307 -16.892  -6.136  1.00 88.64      A    C  
ATOM   3106  CD2 LEU A 407      -9.225 -18.024  -3.941  1.00 89.15      A    C  
ATOM   3107  N   VAL A 408      -9.580 -22.376  -5.812  1.00 90.71      A    N  
ATOM   3108  CA  VAL A 408     -10.084 -23.589  -6.441  1.00 90.21      A    C  
ATOM   3109  C   VAL A 408     -11.523 -23.359  -6.886  1.00 90.12      A    C  
ATOM   3110  O   VAL A 408     -12.314 -22.720  -6.190  1.00 87.83      A    O  
ATOM   3111  CB  VAL A 408      -9.979 -24.803  -5.501  1.00 88.63      A    C  
ATOM   3112  CG1 VAL A 408     -10.392 -26.101  -6.196  1.00 78.44      A    C  
ATOM   3113  CG2 VAL A 408      -8.542 -25.002  -5.001  1.00 80.01      A    C  
ATOM   3114  N   ARG A 409     -11.862 -23.881  -8.057  1.00 90.63      A    N  
ATOM   3115  CA  ARG A 409     -13.230 -23.944  -8.576  1.00 90.49      A    C  
ATOM   3116  C   ARG A 409     -13.474 -25.321  -9.177  1.00 89.98      A    C  
ATOM   3117  O   ARG A 409     -12.704 -25.777 -10.017  1.00 86.88      A    O  
ATOM   3118  CB  ARG A 409     -13.444 -22.813  -9.585  1.00 89.11      A    C  
ATOM   3119  CG  ARG A 409     -14.874 -22.793 -10.143  1.00 86.47      A    C  
ATOM   3120  CD  ARG A 409     -15.068 -21.634 -11.121  1.00 84.77      A    C  
ATOM   3121  NE  ARG A 409     -16.424 -21.652 -11.682  1.00 81.30      A    N  
ATOM   3122  CZ  ARG A 409     -16.950 -20.822 -12.574  1.00 79.22      A    C  
ATOM   3123  NH1 ARG A 409     -16.269 -19.838 -13.091  1.00 74.19      A    N1+
ATOM   3124  NH2 ARG A 409     -18.178 -20.969 -12.963  1.00 73.20      A    N  
ATOM   3125  N   ASP A 410     -14.581 -25.966  -8.789  1.00 85.19      A    N  
ATOM   3126  CA  ASP A 410     -14.956 -27.257  -9.359  1.00 82.83      A    C  
ATOM   3127  C   ASP A 410     -15.349 -27.107 -10.830  1.00 82.30      A    C  
ATOM   3128  O   ASP A 410     -16.166 -26.252 -11.173  1.00 77.12      A    O  
ATOM   3129  CB  ASP A 410     -16.111 -27.886  -8.567  1.00 79.32      A    C  
ATOM   3130  CG  ASP A 410     -15.727 -28.261  -7.142  1.00 71.37      A    C  
ATOM   3131  OD1 ASP A 410     -14.582 -28.690  -6.919  1.00 62.88      A    O  
ATOM   3132  OD2 ASP A 410     -16.575 -28.097  -6.246  1.00 62.04      A    O1-
ATOM   3133  N   GLN A 411     -14.869 -27.981 -11.685  1.00 81.33      A    N  
ATOM   3134  CA  GLN A 411     -15.226 -27.940 -13.112  1.00 78.94      A    C  
ATOM   3135  C   GLN A 411     -16.734 -28.063 -13.348  1.00 78.03      A    C  
ATOM   3136  O   GLN A 411     -17.258 -27.457 -14.278  1.00 71.54      A    O  
ATOM   3137  CB  GLN A 411     -14.514 -29.042 -13.890  1.00 74.73      A    C  
ATOM   3138  CG  GLN A 411     -13.025 -28.761 -14.120  1.00 70.32      A    C  
ATOM   3139  CD  GLN A 411     -12.432 -29.685 -15.180  1.00 67.48      A    C  
ATOM   3140  NE2 GLN A 411     -11.132 -29.767 -15.287  1.00 59.73      A    N  
ATOM   3141  OE1 GLN A 411     -13.136 -30.329 -15.935  1.00 60.65      A    O  
ATOM   3142  N   ARG A 412     -17.453 -28.786 -12.482  1.00 75.35      A    N  
ATOM   3143  CA  ARG A 412     -18.915 -28.933 -12.584  1.00 74.53      A    C  
ATOM   3144  C   ARG A 412     -19.651 -27.588 -12.547  1.00 74.59      A    C  
ATOM   3145  O   ARG A 412     -20.639 -27.423 -13.243  1.00 67.75      A    O  
ATOM   3146  CB  ARG A 412     -19.434 -29.843 -11.459  1.00 70.38      A    C  
ATOM   3147  CG  ARG A 412     -18.920 -31.281 -11.608  1.00 63.26      A    C  
ATOM   3148  CD  ARG A 412     -19.519 -32.168 -10.513  1.00 58.97      A    C  
ATOM   3149  NE  ARG A 412     -18.992 -33.540 -10.586  1.00 50.63      A    N  
ATOM   3150  CZ  ARG A 412     -19.257 -34.537  -9.760  1.00 44.33      A    C  
ATOM   3151  NH1 ARG A 412     -20.093 -34.378  -8.766  1.00 42.29      A    N1+
ATOM   3152  NH2 ARG A 412     -18.681 -35.688  -9.917  1.00 39.46      A    N  
ATOM   3153  N   SER A 413     -19.131 -26.624 -11.799  1.00 73.95      A    N  
ATOM   3154  CA  SER A 413     -19.718 -25.285 -11.704  1.00 72.27      A    C  
ATOM   3155  C   SER A 413     -19.521 -24.441 -12.970  1.00 73.38      A    C  
ATOM   3156  O   SER A 413     -20.140 -23.393 -13.109  1.00 67.39      A    O  
ATOM   3157  CB  SER A 413     -19.143 -24.547 -10.492  1.00 69.67      A    C  
ATOM   3158  OG  SER A 413     -17.827 -24.095 -10.731  1.00 65.66      A    O  
ATOM   3159  N   THR A 414     -18.667 -24.867 -13.897  1.00 73.35      A    N  
ATOM   3160  CA  THR A 414     -18.395 -24.107 -15.125  1.00 70.32      A    C  
ATOM   3161  C   THR A 414     -19.479 -24.291 -16.179  1.00 69.10      A    C  
ATOM   3162  O   THR A 414     -19.721 -23.381 -16.970  1.00 64.91      A    O  
ATOM   3163  CB  THR A 414     -17.032 -24.457 -15.740  1.00 67.97      A    C  
ATOM   3164  CG2 THR A 414     -15.885 -24.310 -14.731  1.00 61.50      A    C  
ATOM   3165  OG1 THR A 414     -16.998 -25.765 -16.239  1.00 61.95      A    O  
ATOM   3166  N   ILE A 415     -20.151 -25.435 -16.163  1.00 61.55      A    N  
ATOM   3167  CA  ILE A 415     -21.200 -25.789 -17.125  1.00 59.33      A    C  
ATOM   3168  C   ILE A 415     -22.536 -25.184 -16.703  1.00 58.81      A    C  
ATOM   3169  O   ILE A 415     -23.312 -24.754 -17.548  1.00 54.49      A    O  
ATOM   3170  CB  ILE A 415     -21.284 -27.324 -17.277  1.00 54.79      A    C  
ATOM   3171  CG1 ILE A 415     -19.914 -27.908 -17.715  1.00 51.08      A    C  
ATOM   3172  CG2 ILE A 415     -22.377 -27.713 -18.278  1.00 50.00      A    C  
ATOM   3173  CD1 ILE A 415     -19.854 -29.442 -17.686  1.00 45.24      A    C  
ATOM   3174  N   SER A 416     -22.795 -25.118 -15.401  1.00 50.46      A    N  
ATOM   3175  CA  SER A 416     -24.031 -24.563 -14.839  1.00 48.43      A    C  
ATOM   3176  C   SER A 416     -24.080 -23.039 -14.833  1.00 49.02      A    C  
ATOM   3177  O   SER A 416     -25.020 -22.483 -14.269  1.00 46.11      A    O  
ATOM   3178  CB  SER A 416     -24.263 -25.109 -13.431  1.00 43.49      A    C  
ATOM   3179  OG  SER A 416     -23.233 -24.711 -12.558  1.00 40.72      A    O  
ATOM   3180  N   ASP A 417     -23.104 -22.367 -15.401  1.00 47.50      A    N  
ATOM   3181  CA  ASP A 417     -23.051 -20.902 -15.404  1.00 47.01      A    C  
ATOM   3182  C   ASP A 417     -24.237 -20.356 -16.220  1.00 47.50      A    C  
ATOM   3183  O   ASP A 417     -24.211 -20.300 -17.450  1.00 45.45      A    O  
ATOM   3184  CB  ASP A 417     -21.664 -20.435 -15.890  1.00 43.54      A    C  
ATOM   3185  CG  ASP A 417     -21.221 -19.059 -15.365  1.00 40.11      A    C  
ATOM   3186  OD1 ASP A 417     -22.077 -18.302 -14.850  1.00 38.81      A    O  
ATOM   3187  OD2 ASP A 417     -20.003 -18.759 -15.479  1.00 38.15      A    O1-
ATOM   3188  N   GLN A 418     -25.301 -19.992 -15.510  1.00 44.10      A    N  
ATOM   3189  CA  GLN A 418     -26.628 -19.672 -16.042  1.00 43.14      A    C  
ATOM   3190  C   GLN A 418     -26.618 -18.586 -17.128  1.00 43.81      A    C  
ATOM   3191  O   GLN A 418     -27.588 -18.456 -17.880  1.00 41.63      A    O  
ATOM   3192  CB  GLN A 418     -27.526 -19.167 -14.894  1.00 39.45      A    C  
ATOM   3193  CG  GLN A 418     -28.004 -20.269 -13.942  1.00 35.63      A    C  
ATOM   3194  CD  GLN A 418     -28.906 -19.699 -12.831  1.00 33.27      A    C  
ATOM   3195  NE2 GLN A 418     -29.769 -20.494 -12.261  1.00 29.18      A    N  
ATOM   3196  OE1 GLN A 418     -28.822 -18.538 -12.468  1.00 31.02      A    O  
ATOM   3197  N   ARG A 419     -25.555 -17.819 -17.230  1.00 45.80      A    N  
ATOM   3198  CA  ARG A 419     -25.453 -16.684 -18.145  1.00 45.61      A    C  
ATOM   3199  C   ARG A 419     -25.499 -17.070 -19.629  1.00 45.65      A    C  
ATOM   3200  O   ARG A 419     -25.843 -16.216 -20.441  1.00 43.27      A    O  
ATOM   3201  CB  ARG A 419     -24.170 -15.905 -17.850  1.00 43.41      A    C  
ATOM   3202  CG  ARG A 419     -24.212 -15.241 -16.473  1.00 39.50      A    C  
ATOM   3203  CD  ARG A 419     -22.919 -14.449 -16.246  1.00 37.28      A    C  
ATOM   3204  NE  ARG A 419     -22.910 -13.815 -14.907  1.00 34.31      A    N  
ATOM   3205  CZ  ARG A 419     -21.908 -13.148 -14.378  1.00 30.91      A    C  
ATOM   3206  NH1 ARG A 419     -20.805 -12.954 -15.032  1.00 29.72      A    N1+
ATOM   3207  NH2 ARG A 419     -22.009 -12.666 -13.184  1.00 27.74      A    N  
ATOM   3208  N   LEU A 420     -25.132 -18.302 -19.986  1.00 43.21      A    N  
ATOM   3209  CA  LEU A 420     -25.063 -18.729 -21.383  1.00 42.77      A    C  
ATOM   3210  C   LEU A 420     -26.193 -19.666 -21.800  1.00 42.22      A    C  
ATOM   3211  O   LEU A 420     -26.741 -19.499 -22.881  1.00 40.57      A    O  
ATOM   3212  CB  LEU A 420     -23.696 -19.375 -21.659  1.00 39.87      A    C  
ATOM   3213  CG  LEU A 420     -22.702 -18.394 -22.311  1.00 36.99      A    C  
ATOM   3214  CD1 LEU A 420     -21.283 -18.890 -22.141  1.00 35.71      A    C  
ATOM   3215  CD2 LEU A 420     -22.962 -18.248 -23.819  1.00 35.40      A    C  
ATOM   3216  N   LEU A 421     -26.525 -20.656 -20.963  1.00 39.03      A    N  
ATOM   3217  CA  LEU A 421     -27.474 -21.715 -21.340  1.00 38.43      A    C  
ATOM   3218  C   LEU A 421     -28.863 -21.563 -20.700  1.00 37.91      A    C  
ATOM   3219  O   LEU A 421     -29.711 -22.428 -20.887  1.00 36.40      A    O  
ATOM   3220  CB  LEU A 421     -26.849 -23.087 -21.036  1.00 36.52      A    C  
ATOM   3221  CG  LEU A 421     -25.756 -23.509 -22.033  1.00 33.73      A    C  
ATOM   3222  CD1 LEU A 421     -25.051 -24.746 -21.485  1.00 32.24      A    C  
ATOM   3223  CD2 LEU A 421     -26.326 -23.850 -23.406  1.00 32.55      A    C  
ATOM   3224  N   GLY A 422     -29.106 -20.496 -19.960  1.00 36.63      A    N  
ATOM   3225  CA  GLY A 422     -30.306 -20.425 -19.152  1.00 35.17      A    C  
ATOM   3226  C   GLY A 422     -30.322 -21.516 -18.063  1.00 35.49      A    C  
ATOM   3227  O   GLY A 422     -29.279 -22.030 -17.665  1.00 33.77      A    O  
ATOM   3228  N   GLU A 423     -31.510 -21.895 -17.592  1.00 33.73      A    N  
ATOM   3229  CA  GLU A 423     -31.689 -22.898 -16.528  1.00 33.08      A    C  
ATOM   3230  C   GLU A 423     -31.303 -24.337 -16.912  1.00 33.46      A    C  
ATOM   3231  O   GLU A 423     -31.375 -25.243 -16.080  1.00 32.20      A    O  
ATOM   3232  CB  GLU A 423     -33.152 -22.907 -16.068  1.00 31.39      A    C  
ATOM   3233  CG  GLU A 423     -33.582 -21.627 -15.333  1.00 28.86      A    C  
ATOM   3234  CD  GLU A 423     -34.989 -21.767 -14.730  1.00 27.48      A    C  
ATOM   3235  OE1 GLU A 423     -35.260 -21.025 -13.771  1.00 24.52      A    O  
ATOM   3236  OE2 GLU A 423     -35.772 -22.605 -15.227  1.00 27.32      A    O1-
ATOM   3237  N   GLY A 424     -30.925 -24.576 -18.160  1.00 35.43      A    N  
ATOM   3238  CA  GLY A 424     -30.614 -25.907 -18.643  1.00 34.58      A    C  
ATOM   3239  C   GLY A 424     -29.368 -26.470 -17.958  1.00 35.40      A    C  
ATOM   3240  O   GLY A 424     -28.258 -26.306 -18.448  1.00 34.03      A    O  
ATOM   3241  N   ARG A 425     -29.557 -27.196 -16.852  1.00 36.38      A    N  
ATOM   3242  CA  ARG A 425     -28.532 -28.064 -16.261  1.00 36.52      A    C  
ATOM   3243  C   ARG A 425     -28.231 -29.200 -17.239  1.00 36.80      A    C  
ATOM   3244  O   ARG A 425     -28.784 -30.290 -17.116  1.00 35.35      A    O  
ATOM   3245  CB  ARG A 425     -28.981 -28.635 -14.906  1.00 35.10      A    C  
ATOM   3246  CG  ARG A 425     -28.948 -27.605 -13.776  1.00 31.88      A    C  
ATOM   3247  CD  ARG A 425     -29.329 -28.306 -12.467  1.00 31.04      A    C  
ATOM   3248  NE  ARG A 425     -29.287 -27.383 -11.316  1.00 28.30      A    N  
ATOM   3249  CZ  ARG A 425     -29.608 -27.671 -10.066  1.00 26.21      A    C  
ATOM   3250  NH1 ARG A 425     -30.009 -28.860  -9.725  1.00 24.89      A    N1+
ATOM   3251  NH2 ARG A 425     -29.543 -26.748  -9.147  1.00 22.64      A    N  
ATOM   3252  N   VAL A 426     -27.357 -28.959 -18.200  1.00 37.24      A    N  
ATOM   3253  CA  VAL A 426     -26.778 -30.057 -18.967  1.00 37.30      A    C  
ATOM   3254  C   VAL A 426     -25.866 -30.810 -18.007  1.00 38.43      A    C  
ATOM   3255  O   VAL A 426     -24.753 -30.385 -17.721  1.00 37.68      A    O  
ATOM   3256  CB  VAL A 426     -26.060 -29.590 -20.241  1.00 35.64      A    C  
ATOM   3257  CG1 VAL A 426     -25.615 -30.797 -21.076  1.00 32.84      A    C  
ATOM   3258  CG2 VAL A 426     -27.002 -28.749 -21.126  1.00 34.34      A    C  
ATOM   3259  N   GLY A 427     -26.370 -31.918 -17.462  1.00 36.73      A    N  
ATOM   3260  CA  GLY A 427     -25.685 -32.771 -16.501  1.00 36.24      A    C  
ATOM   3261  C   GLY A 427     -24.536 -33.583 -17.097  1.00 36.74      A    C  
ATOM   3262  O   GLY A 427     -24.349 -34.730 -16.715  1.00 35.56      A    O  
ATOM   3263  N   VAL A 428     -23.783 -33.028 -18.040  1.00 41.34      A    N  
ATOM   3264  CA  VAL A 428     -22.558 -33.665 -18.501  1.00 40.86      A    C  
ATOM   3265  C   VAL A 428     -21.573 -33.588 -17.344  1.00 41.19      A    C  
ATOM   3266  O   VAL A 428     -21.006 -32.543 -17.059  1.00 39.78      A    O  
ATOM   3267  CB  VAL A 428     -22.000 -33.060 -19.795  1.00 38.18      A    C  
ATOM   3268  CG1 VAL A 428     -20.815 -33.885 -20.293  1.00 35.66      A    C  
ATOM   3269  CG2 VAL A 428     -23.063 -33.063 -20.911  1.00 37.05      A    C  
ATOM   3270  N   SER A 429     -21.397 -34.701 -16.655  1.00 40.70      A    N  
ATOM   3271  CA  SER A 429     -20.422 -34.860 -15.597  1.00 40.28      A    C  
ATOM   3272  C   SER A 429     -19.012 -34.880 -16.196  1.00 40.65      A    C  
ATOM   3273  O   SER A 429     -18.389 -35.935 -16.279  1.00 38.73      A    O  
ATOM   3274  CB  SER A 429     -20.730 -36.130 -14.785  1.00 36.35      A    C  
ATOM   3275  OG  SER A 429     -20.651 -37.286 -15.591  1.00 33.31      A    O  
ATOM   3276  N   MET A 430     -18.504 -33.740 -16.630  1.00 48.78      A    N  
ATOM   3277  CA  MET A 430     -17.070 -33.592 -16.817  1.00 49.49      A    C  
ATOM   3278  C   MET A 430     -16.435 -33.575 -15.422  1.00 51.46      A    C  
ATOM   3279  O   MET A 430     -16.246 -32.527 -14.809  1.00 48.92      A    O  
ATOM   3280  CB  MET A 430     -16.711 -32.356 -17.650  1.00 45.99      A    C  
ATOM   3281  CG  MET A 430     -17.052 -32.549 -19.133  1.00 42.64      A    C  
ATOM   3282  SD  MET A 430     -16.068 -31.490 -20.228  1.00 39.39      A    S  
ATOM   3283  CE  MET A 430     -16.780 -31.896 -21.830  1.00 36.03      A    C  
ATOM   3284  N   SER A 431     -16.161 -34.759 -14.901  1.00 55.36      A    N  
ATOM   3285  CA  SER A 431     -15.431 -34.988 -13.659  1.00 56.10      A    C  
ATOM   3286  C   SER A 431     -13.930 -34.800 -13.896  1.00 59.71      A    C  
ATOM   3287  O   SER A 431     -13.149 -35.728 -13.743  1.00 54.50      A    O  
ATOM   3288  CB  SER A 431     -15.758 -36.383 -13.114  1.00 49.08      A    C  
ATOM   3289  OG  SER A 431     -15.439 -37.376 -14.060  1.00 43.31      A    O  
ATOM   3290  N   GLY A 432     -13.546 -33.612 -14.343  1.00 67.61      A    N  
ATOM   3291  CA  GLY A 432     -12.139 -33.249 -14.410  1.00 70.64      A    C  
ATOM   3292  C   GLY A 432     -11.625 -32.757 -13.057  1.00 74.88      A    C  
ATOM   3293  O   GLY A 432     -12.420 -32.406 -12.185  1.00 71.31      A    O  
ATOM   3294  N   PRO A 433     -10.304 -32.697 -12.895  1.00 75.09      A    N  
ATOM   3295  CA  PRO A 433      -9.705 -32.106 -11.701  1.00 77.46      A    C  
ATOM   3296  C   PRO A 433     -10.160 -30.656 -11.531  1.00 80.50      A    C  
ATOM   3297  O   PRO A 433     -10.417 -29.958 -12.525  1.00 77.67      A    O  
ATOM   3298  CB  PRO A 433      -8.188 -32.223 -11.912  1.00 72.77      A    C  
ATOM   3299  CG  PRO A 433      -8.031 -32.279 -13.427  1.00 69.41      A    C  
ATOM   3300  CD  PRO A 433      -9.287 -33.018 -13.883  1.00 71.78      A    C  
ATOM   3301  N   PRO A 434     -10.274 -30.160 -10.288  1.00 81.19      A    N  
ATOM   3302  CA  PRO A 434     -10.716 -28.794 -10.047  1.00 83.05      A    C  
ATOM   3303  C   PRO A 434      -9.768 -27.785 -10.700  1.00 85.27      A    C  
ATOM   3304  O   PRO A 434      -8.550 -27.969 -10.745  1.00 82.20      A    O  
ATOM   3305  CB  PRO A 434     -10.772 -28.649  -8.524  1.00 78.97      A    C  
ATOM   3306  CG  PRO A 434      -9.772 -29.690  -8.026  1.00 76.26      A    C  
ATOM   3307  CD  PRO A 434      -9.910 -30.812  -9.048  1.00 79.51      A    C  
ATOM   3308  N   LEU A 435     -10.326 -26.674 -11.180  1.00 86.22      A    N  
ATOM   3309  CA  LEU A 435      -9.530 -25.564 -11.672  1.00 87.17      A    C  
ATOM   3310  C   LEU A 435      -8.824 -24.900 -10.494  1.00 88.43      A    C  
ATOM   3311  O   LEU A 435      -9.457 -24.583  -9.491  1.00 86.68      A    O  
ATOM   3312  CB  LEU A 435     -10.417 -24.550 -12.406  1.00 85.80      A    C  
ATOM   3313  CG  LEU A 435     -11.040 -25.079 -13.703  1.00 84.55      A    C  
ATOM   3314  CD1 LEU A 435     -12.044 -24.046 -14.228  1.00 79.19      A    C  
ATOM   3315  CD2 LEU A 435      -9.980 -25.306 -14.784  1.00 78.30      A    C  
ATOM   3316  N   THR A 436      -7.541 -24.643 -10.656  1.00 89.72      A    N  
ATOM   3317  CA  THR A 436      -6.728 -23.947  -9.663  1.00 89.10      A    C  
ATOM   3318  C   THR A 436      -6.117 -22.680 -10.248  1.00 89.75      A    C  
ATOM   3319  O   THR A 436      -5.809 -22.611 -11.440  1.00 87.42      A    O  
ATOM   3320  CB  THR A 436      -5.643 -24.855  -9.066  1.00 86.96      A    C  
ATOM   3321  CG2 THR A 436      -6.236 -26.076  -8.344  1.00 72.68      A    C  
ATOM   3322  OG1 THR A 436      -4.786 -25.342 -10.064  1.00 72.90      A    O  
ATOM   3323  N   ALA A 437      -5.958 -21.663  -9.417  1.00 92.26      A    N  
ATOM   3324  CA  ALA A 437      -5.227 -20.457  -9.760  1.00 92.47      A    C  
ATOM   3325  C   ALA A 437      -4.416 -19.959  -8.563  1.00 93.12      A    C  
ATOM   3326  O   ALA A 437      -4.847 -20.049  -7.415  1.00 91.37      A    O  
ATOM   3327  CB  ALA A 437      -6.189 -19.392 -10.281  1.00 91.40      A    C  
ATOM   3328  N   LEU A 438      -3.245 -19.425  -8.861  1.00 92.60      A    N  
ATOM   3329  CA  LEU A 438      -2.312 -18.863  -7.900  1.00 92.90      A    C  
ATOM   3330  C   LEU A 438      -2.090 -17.390  -8.211  1.00 93.70      A    C  
ATOM   3331  O   LEU A 438      -1.942 -17.011  -9.372  1.00 91.58      A    O  
ATOM   3332  CB  LEU A 438      -0.977 -19.635  -7.980  1.00 90.94      A    C  
ATOM   3333  CG  LEU A 438      -1.060 -21.078  -7.468  1.00 87.83      A    C  
ATOM   3334  CD1 LEU A 438       0.144 -21.875  -7.957  1.00 80.88      A    C  
ATOM   3335  CD2 LEU A 438      -1.067 -21.124  -5.935  1.00 80.12      A    C  
ATOM   3336  N   ALA A 439      -2.026 -16.578  -7.169  1.00 94.85      A    N  
ATOM   3337  CA  ALA A 439      -1.577 -15.196  -7.268  1.00 95.13      A    C  
ATOM   3338  C   ALA A 439      -0.881 -14.784  -5.972  1.00 95.48      A    C  
ATOM   3339  O   ALA A 439      -1.280 -15.214  -4.893  1.00 93.92      A    O  
ATOM   3340  CB  ALA A 439      -2.767 -14.293  -7.586  1.00 94.56      A    C  
ATOM   3341  N   SER A 440       0.141 -13.945  -6.076  1.00 95.42      A    N  
ATOM   3342  CA  SER A 440       0.837 -13.387  -4.922  1.00 95.58      A    C  
ATOM   3343  C   SER A 440       0.744 -11.871  -4.923  1.00 96.15      A    C  
ATOM   3344  O   SER A 440       0.757 -11.234  -5.976  1.00 94.98      A    O  
ATOM   3345  CB  SER A 440       2.300 -13.834  -4.871  1.00 94.14      A    C  
ATOM   3346  OG  SER A 440       2.397 -15.236  -4.745  1.00 84.30      A    O  
ATOM   3347  N   GLY A 441       0.662 -11.288  -3.734  1.00 95.66      A    N  
ATOM   3348  CA  GLY A 441       0.686  -9.848  -3.526  1.00 95.71      A    C  
ATOM   3349  C   GLY A 441       1.631  -9.466  -2.391  1.00 96.07      A    C  
ATOM   3350  O   GLY A 441       1.943 -10.286  -1.530  1.00 94.48      A    O  
ATOM   3351  N   GLN A 442       2.090  -8.227  -2.392  1.00 96.14      A    N  
ATOM   3352  CA  GLN A 442       2.929  -7.685  -1.326  1.00 96.14      A    C  
ATOM   3353  C   GLN A 442       2.758  -6.173  -1.217  1.00 96.79      A    C  
ATOM   3354  O   GLN A 442       2.494  -5.491  -2.214  1.00 95.30      A    O  
ATOM   3355  CB  GLN A 442       4.408  -8.074  -1.552  1.00 93.53      A    C  
ATOM   3356  CG  GLN A 442       5.027  -7.419  -2.795  1.00 90.16      A    C  
ATOM   3357  CD  GLN A 442       6.444  -7.904  -3.107  1.00 91.58      A    C  
ATOM   3358  NE2 GLN A 442       7.188  -7.174  -3.918  1.00 82.17      A    N  
ATOM   3359  OE1 GLN A 442       6.909  -8.939  -2.682  1.00 83.12      A    O  
ATOM   3360  N   ALA A 443       2.972  -5.648  -0.015  1.00 96.44      A    N  
ATOM   3361  CA  ALA A 443       3.202  -4.228   0.175  1.00 96.51      A    C  
ATOM   3362  C   ALA A 443       4.661  -3.876  -0.150  1.00 96.53      A    C  
ATOM   3363  O   ALA A 443       5.560  -4.715  -0.091  1.00 95.03      A    O  
ATOM   3364  CB  ALA A 443       2.810  -3.831   1.599  1.00 95.94      A    C  
ATOM   3365  N   TYR A 444       4.911  -2.615  -0.499  1.00 96.41      A    N  
ATOM   3366  CA  TYR A 444       6.250  -2.072  -0.670  1.00 96.32      A    C  
ATOM   3367  C   TYR A 444       6.280  -0.607  -0.257  1.00 96.53      A    C  
ATOM   3368  O   TYR A 444       5.288   0.114  -0.387  1.00 95.59      A    O  
ATOM   3369  CB  TYR A 444       6.728  -2.274  -2.115  1.00 95.78      A    C  
ATOM   3370  CG  TYR A 444       5.984  -1.454  -3.152  1.00 96.06      A    C  
ATOM   3371  CD1 TYR A 444       4.736  -1.884  -3.646  1.00 94.82      A    C  
ATOM   3372  CD2 TYR A 444       6.528  -0.250  -3.622  1.00 95.05      A    C  
ATOM   3373  CE1 TYR A 444       4.039  -1.125  -4.596  1.00 94.00      A    C  
ATOM   3374  CE2 TYR A 444       5.840   0.525  -4.577  1.00 94.17      A    C  
ATOM   3375  CZ  TYR A 444       4.594   0.086  -5.063  1.00 94.24      A    C  
ATOM   3376  OH  TYR A 444       3.921   0.836  -5.988  1.00 92.86      A    O  
ATOM   3377  N   PHE A 445       7.421  -0.157   0.248  1.00 95.95      A    N  
ATOM   3378  CA  PHE A 445       7.634   1.230   0.623  1.00 95.65      A    C  
ATOM   3379  C   PHE A 445       8.094   2.043  -0.587  1.00 95.20      A    C  
ATOM   3380  O   PHE A 445       8.967   1.615  -1.341  1.00 93.78      A    O  
ATOM   3381  CB  PHE A 445       8.643   1.290   1.766  1.00 95.35      A    C  
ATOM   3382  CG  PHE A 445       8.817   2.674   2.341  1.00 96.04      A    C  
ATOM   3383  CD1 PHE A 445       9.898   3.482   1.956  1.00 94.67      A    C  
ATOM   3384  CD2 PHE A 445       7.911   3.152   3.313  1.00 94.88      A    C  
ATOM   3385  CE1 PHE A 445      10.085   4.746   2.540  1.00 93.94      A    C  
ATOM   3386  CE2 PHE A 445       8.094   4.418   3.899  1.00 94.02      A    C  
ATOM   3387  CZ  PHE A 445       9.192   5.212   3.518  1.00 94.65      A    C  
ATOM   3388  N   ALA A 446       7.516   3.234  -0.790  1.00 94.81      A    N  
ATOM   3389  CA  ALA A 446       7.840   4.114  -1.897  1.00 94.32      A    C  
ATOM   3390  C   ALA A 446       7.953   5.571  -1.414  1.00 94.51      A    C  
ATOM   3391  O   ALA A 446       6.950   6.233  -1.177  1.00 91.48      A    O  
ATOM   3392  CB  ALA A 446       6.777   3.945  -2.994  1.00 92.31      A    C  
ATOM   3393  N   ARG A 447       9.182   6.070  -1.341  1.00 93.44      A    N  
ATOM   3394  CA  ARG A 447       9.465   7.502  -1.160  1.00 93.56      A    C  
ATOM   3395  C   ARG A 447      10.443   7.978  -2.246  1.00 93.30      A    C  
ATOM   3396  O   ARG A 447      11.636   8.092  -1.967  1.00 89.69      A    O  
ATOM   3397  CB  ARG A 447       9.940   7.781   0.276  1.00 92.38      A    C  
ATOM   3398  CG  ARG A 447       9.958   9.302   0.520  1.00 91.54      A    C  
ATOM   3399  CD  ARG A 447      10.317   9.685   1.955  1.00 89.63      A    C  
ATOM   3400  NE  ARG A 447      10.244  11.152   2.103  1.00 89.14      A    N  
ATOM   3401  CZ  ARG A 447      10.309  11.860   3.225  1.00 88.96      A    C  
ATOM   3402  NH1 ARG A 447      10.498  11.323   4.393  1.00 83.72      A    N1+
ATOM   3403  NH2 ARG A 447      10.186  13.146   3.179  1.00 84.83      A    N  
ATOM   3404  N   PRO A 448       9.976   8.232  -3.477  1.00 93.66      A    N  
ATOM   3405  CA  PRO A 448      10.845   8.671  -4.550  1.00 92.58      A    C  
ATOM   3406  C   PRO A 448      11.390  10.086  -4.297  1.00 92.60      A    C  
ATOM   3407  O   PRO A 448      10.685  10.954  -3.769  1.00 88.93      A    O  
ATOM   3408  CB  PRO A 448       9.996   8.582  -5.822  1.00 90.30      A    C  
ATOM   3409  CG  PRO A 448       8.574   8.762  -5.303  1.00 89.83      A    C  
ATOM   3410  CD  PRO A 448       8.599   8.103  -3.929  1.00 92.73      A    C  
ATOM   3411  N   ASP A 449      12.627  10.318  -4.711  1.00 91.12      A    N  
ATOM   3412  CA  ASP A 449      13.237  11.640  -4.760  1.00 90.31      A    C  
ATOM   3413  C   ASP A 449      13.343  12.100  -6.214  1.00 90.73      A    C  
ATOM   3414  O   ASP A 449      14.154  11.600  -6.992  1.00 86.61      A    O  
ATOM   3415  CB  ASP A 449      14.593  11.651  -4.044  1.00 87.47      A    C  
ATOM   3416  CG  ASP A 449      15.171  13.073  -3.948  1.00 85.13      A    C  
ATOM   3417  OD1 ASP A 449      14.440  14.045  -4.261  1.00 78.65      A    O  
ATOM   3418  OD2 ASP A 449      16.341  13.221  -3.523  1.00 78.64      A    O1-
ATOM   3419  N   GLU A 450      12.517  13.067  -6.597  1.00 91.18      A    N  
ATOM   3420  CA  GLU A 450      12.487  13.669  -7.930  1.00 90.86      A    C  
ATOM   3421  C   GLU A 450      13.124  15.073  -7.940  1.00 90.27      A    C  
ATOM   3422  O   GLU A 450      12.911  15.874  -8.854  1.00 84.70      A    O  
ATOM   3423  CB  GLU A 450      11.057  13.652  -8.490  1.00 89.21      A    C  
ATOM   3424  CG  GLU A 450      10.517  12.219  -8.649  1.00 89.09      A    C  
ATOM   3425  CD  GLU A 450       9.152  12.146  -9.349  1.00 90.16      A    C  
ATOM   3426  OE1 GLU A 450       8.787  11.057  -9.828  1.00 84.36      A    O  
ATOM   3427  OE2 GLU A 450       8.426  13.174  -9.421  1.00 86.86      A    O1-
ATOM   3428  N   LYS A 451      13.912  15.391  -6.923  1.00 89.54      A    N  
ATOM   3429  CA  LYS A 451      14.555  16.690  -6.794  1.00 87.28      A    C  
ATOM   3430  C   LYS A 451      15.565  16.905  -7.917  1.00 86.08      A    C  
ATOM   3431  O   LYS A 451      16.455  16.096  -8.158  1.00 76.93      A    O  
ATOM   3432  CB  LYS A 451      15.190  16.796  -5.402  1.00 83.94      A    C  
ATOM   3433  CG  LYS A 451      15.645  18.221  -5.053  1.00 76.07      A    C  
ATOM   3434  CD  LYS A 451      16.211  18.205  -3.630  1.00 71.34      A    C  
ATOM   3435  CE  LYS A 451      16.636  19.592  -3.146  1.00 61.17      A    C  
ATOM   3436  NZ  LYS A 451      17.133  19.515  -1.745  1.00 53.48      A    N1+
ATOM   3437  N   GLY A 452      15.430  18.035  -8.604  1.00 84.65      A    N  
ATOM   3438  CA  GLY A 452      16.330  18.398  -9.700  1.00 84.64      A    C  
ATOM   3439  C   GLY A 452      15.979  17.793 -11.066  1.00 86.67      A    C  
ATOM   3440  O   GLY A 452      16.545  18.236 -12.063  1.00 81.12      A    O  
ATOM   3441  N   LEU A 453      15.024  16.865 -11.145  1.00 86.80      A    N  
ATOM   3442  CA  LEU A 453      14.511  16.391 -12.422  1.00 86.15      A    C  
ATOM   3443  C   LEU A 453      13.753  17.515 -13.136  1.00 83.87      A    C  
ATOM   3444  O   LEU A 453      12.734  18.022 -12.667  1.00 75.45      A    O  
ATOM   3445  CB  LEU A 453      13.626  15.138 -12.235  1.00 84.96      A    C  
ATOM   3446  CG  LEU A 453      14.371  13.893 -11.716  1.00 84.76      A    C  
ATOM   3447  CD1 LEU A 453      13.387  12.737 -11.557  1.00 80.14      A    C  
ATOM   3448  CD2 LEU A 453      15.478  13.428 -12.662  1.00 79.85      A    C  
ATOM   3449  N   ARG A 454      14.254  17.899 -14.302  1.00 81.76      A    N  
ATOM   3450  CA  ARG A 454      13.654  18.906 -15.177  1.00 77.94      A    C  
ATOM   3451  C   ARG A 454      13.371  18.285 -16.537  1.00 76.13      A    C  
ATOM   3452  O   ARG A 454      14.123  17.431 -16.990  1.00 68.24      A    O  
ATOM   3453  CB  ARG A 454      14.581  20.126 -15.312  1.00 72.86      A    C  
ATOM   3454  CG  ARG A 454      14.780  20.872 -13.986  1.00 64.27      A    C  
ATOM   3455  CD  ARG A 454      15.603  22.144 -14.210  1.00 60.60      A    C  
ATOM   3456  NE  ARG A 454      15.839  22.874 -12.955  1.00 53.52      A    N  
ATOM   3457  CZ  ARG A 454      16.377  24.083 -12.834  1.00 46.61      A    C  
ATOM   3458  NH1 ARG A 454      16.769  24.759 -13.883  1.00 44.39      A    N1+
ATOM   3459  NH2 ARG A 454      16.530  24.615 -11.656  1.00 41.35      A    N  
ATOM   3460  N   TYR A 455      12.321  18.776 -17.190  1.00 80.27      A    N  
ATOM   3461  CA  TYR A 455      11.927  18.349 -18.538  1.00 79.02      A    C  
ATOM   3462  C   TYR A 455      11.592  16.855 -18.682  1.00 80.88      A    C  
ATOM   3463  O   TYR A 455      11.483  16.362 -19.798  1.00 75.65      A    O  
ATOM   3464  CB  TYR A 455      12.959  18.827 -19.569  1.00 73.90      A    C  
ATOM   3465  CG  TYR A 455      13.366  20.278 -19.407  1.00 68.91      A    C  
ATOM   3466  CD1 TYR A 455      12.468  21.306 -19.758  1.00 62.39      A    C  
ATOM   3467  CD2 TYR A 455      14.633  20.614 -18.889  1.00 61.09      A    C  
ATOM   3468  CE1 TYR A 455      12.831  22.653 -19.610  1.00 53.13      A    C  
ATOM   3469  CE2 TYR A 455      15.004  21.964 -18.734  1.00 54.36      A    C  
ATOM   3470  CZ  TYR A 455      14.106  22.978 -19.100  1.00 54.01      A    C  
ATOM   3471  OH  TYR A 455      14.461  24.292 -18.956  1.00 47.83      A    O  
ATOM   3472  N   VAL A 456      11.395  16.150 -17.580  1.00 86.10      A    N  
ATOM   3473  CA  VAL A 456      10.884  14.778 -17.557  1.00 87.53      A    C  
ATOM   3474  C   VAL A 456       9.368  14.837 -17.371  1.00 90.19      A    C  
ATOM   3475  O   VAL A 456       8.852  15.602 -16.551  1.00 87.00      A    O  
ATOM   3476  CB  VAL A 456      11.574  13.938 -16.462  1.00 83.59      A    C  
ATOM   3477  CG1 VAL A 456      11.116  12.480 -16.475  1.00 76.70      A    C  
ATOM   3478  CG2 VAL A 456      13.097  13.941 -16.631  1.00 78.63      A    C  
ATOM   3479  N   TYR A 457       8.642  14.042 -18.131  1.00 91.36      A    N  
ATOM   3480  CA  TYR A 457       7.194  13.910 -18.024  1.00 92.56      A    C  
ATOM   3481  C   TYR A 457       6.815  12.923 -16.919  1.00 93.43      A    C  
ATOM   3482  O   TYR A 457       7.626  12.110 -16.473  1.00 89.61      A    O  
ATOM   3483  CB  TYR A 457       6.616  13.509 -19.386  1.00 90.62      A    C  
ATOM   3484  CG  TYR A 457       6.847  14.533 -20.492  1.00 91.42      A    C  
ATOM   3485  CD1 TYR A 457       5.892  15.533 -20.739  1.00 86.92      A    C  
ATOM   3486  CD2 TYR A 457       8.021  14.474 -21.258  1.00 88.15      A    C  
ATOM   3487  CE1 TYR A 457       6.104  16.474 -21.757  1.00 85.76      A    C  
ATOM   3488  CE2 TYR A 457       8.241  15.416 -22.280  1.00 86.93      A    C  
ATOM   3489  CZ  TYR A 457       7.281  16.415 -22.529  1.00 87.47      A    C  
ATOM   3490  OH  TYR A 457       7.496  17.334 -23.518  1.00 84.38      A    O  
ATOM   3491  N   GLY A 458       5.576  12.977 -16.457  1.00 92.60      A    N  
ATOM   3492  CA  GLY A 458       5.057  12.024 -15.477  1.00 92.95      A    C  
ATOM   3493  C   GLY A 458       5.630  12.154 -14.060  1.00 94.64      A    C  
ATOM   3494  O   GLY A 458       5.511  11.228 -13.265  1.00 91.17      A    O  
ATOM   3495  N   LEU A 459       6.225  13.303 -13.721  1.00 93.25      A    N  
ATOM   3496  CA  LEU A 459       6.701  13.580 -12.366  1.00 93.59      A    C  
ATOM   3497  C   LEU A 459       5.537  13.665 -11.368  1.00 94.38      A    C  
ATOM   3498  O   LEU A 459       4.397  13.969 -11.736  1.00 92.74      A    O  
ATOM   3499  CB  LEU A 459       7.524  14.878 -12.347  1.00 91.92      A    C  
ATOM   3500  CG  LEU A 459       8.798  14.867 -13.219  1.00 91.11      A    C  
ATOM   3501  CD1 LEU A 459       9.491  16.230 -13.118  1.00 87.51      A    C  
ATOM   3502  CD2 LEU A 459       9.783  13.785 -12.795  1.00 87.41      A    C  
ATOM   3503  N   LEU A 460       5.845  13.471 -10.087  1.00 94.03      A    N  
ATOM   3504  CA  LEU A 460       4.895  13.741  -9.013  1.00 93.59      A    C  
ATOM   3505  C   LEU A 460       4.415  15.195  -9.084  1.00 93.86      A    C  
ATOM   3506  O   LEU A 460       5.200  16.122  -9.276  1.00 92.57      A    O  
ATOM   3507  CB  LEU A 460       5.536  13.450  -7.646  1.00 93.28      A    C  
ATOM   3508  CG  LEU A 460       5.807  11.955  -7.396  1.00 93.60      A    C  
ATOM   3509  CD1 LEU A 460       6.771  11.793  -6.232  1.00 91.40      A    C  
ATOM   3510  CD2 LEU A 460       4.513  11.201  -7.067  1.00 91.42      A    C  
ATOM   3511  N   ARG A 461       3.110  15.403  -8.918  1.00 94.55      A    N  
ATOM   3512  CA  ARG A 461       2.521  16.742  -8.983  1.00 93.34      A    C  
ATOM   3513  C   ARG A 461       3.089  17.665  -7.910  1.00 93.23      A    C  
ATOM   3514  O   ARG A 461       3.379  18.826  -8.200  1.00 90.81      A    O  
ATOM   3515  CB  ARG A 461       0.991  16.624  -8.908  1.00 92.47      A    C  
ATOM   3516  CG  ARG A 461       0.316  18.001  -8.979  1.00 88.13      A    C  
ATOM   3517  CD  ARG A 461      -1.196  17.860  -9.173  1.00 84.63      A    C  
ATOM   3518  NE  ARG A 461      -1.511  17.423 -10.545  1.00 77.34      A    N  
ATOM   3519  CZ  ARG A 461      -1.872  18.185 -11.575  1.00 71.05      A    C  
ATOM   3520  NH1 ARG A 461      -2.015  19.475 -11.459  1.00 61.40      A    N1+
ATOM   3521  NH2 ARG A 461      -2.090  17.653 -12.739  1.00 65.22      A    N  
ATOM   3522  N   TYR A 462       3.286  17.131  -6.719  1.00 93.50      A    N  
ATOM   3523  CA  TYR A 462       3.840  17.823  -5.557  1.00 92.80      A    C  
ATOM   3524  C   TYR A 462       5.149  17.157  -5.089  1.00 92.29      A    C  
ATOM   3525  O   TYR A 462       5.271  16.767  -3.932  1.00 88.30      A    O  
ATOM   3526  CB  TYR A 462       2.773  17.913  -4.463  1.00 91.73      A    C  
ATOM   3527  CG  TYR A 462       1.504  18.619  -4.891  1.00 91.48      A    C  
ATOM   3528  CD1 TYR A 462       1.510  19.998  -5.198  1.00 88.84      A    C  
ATOM   3529  CD2 TYR A 462       0.295  17.908  -4.999  1.00 89.05      A    C  
ATOM   3530  CE1 TYR A 462       0.336  20.660  -5.591  1.00 87.37      A    C  
ATOM   3531  CE2 TYR A 462      -0.894  18.559  -5.387  1.00 87.72      A    C  
ATOM   3532  CZ  TYR A 462      -0.860  19.932  -5.685  1.00 88.23      A    C  
ATOM   3533  OH  TYR A 462      -2.022  20.570  -6.068  1.00 85.34      A    O  
ATOM   3534  N   SER A 463       6.123  17.041  -5.979  1.00 92.69      A    N  
ATOM   3535  CA  SER A 463       7.402  16.361  -5.714  1.00 91.68      A    C  
ATOM   3536  C   SER A 463       8.141  16.894  -4.483  1.00 91.98      A    C  
ATOM   3537  O   SER A 463       8.725  16.121  -3.737  1.00 87.03      A    O  
ATOM   3538  CB  SER A 463       8.312  16.460  -6.943  1.00 88.78      A    C  
ATOM   3539  OG  SER A 463       8.594  17.804  -7.266  1.00 80.65      A    O  
ATOM   3540  N   GLY A 464       8.034  18.184  -4.187  1.00 89.57      A    N  
ATOM   3541  CA  GLY A 464       8.634  18.802  -2.995  1.00 89.25      A    C  
ATOM   3542  C   GLY A 464       8.084  18.304  -1.652  1.00 90.63      A    C  
ATOM   3543  O   GLY A 464       8.711  18.512  -0.618  1.00 87.11      A    O  
ATOM   3544  N   GLY A 465       6.932  17.637  -1.652  1.00 89.93      A    N  
ATOM   3545  CA  GLY A 465       6.391  16.942  -0.480  1.00 90.73      A    C  
ATOM   3546  C   GLY A 465       6.914  15.511  -0.305  1.00 92.85      A    C  
ATOM   3547  O   GLY A 465       6.738  14.936   0.767  1.00 89.48      A    O  
ATOM   3548  N   TRP A 466       7.539  14.954  -1.338  1.00 93.63      A    N  
ATOM   3549  CA  TRP A 466       8.103  13.603  -1.341  1.00 94.36      A    C  
ATOM   3550  C   TRP A 466       9.617  13.600  -1.134  1.00 94.11      A    C  
ATOM   3551  O   TRP A 466      10.124  12.788  -0.361  1.00 90.69      A    O  
ATOM   3552  CB  TRP A 466       7.722  12.927  -2.661  1.00 94.32      A    C  
ATOM   3553  CG  TRP A 466       6.281  12.525  -2.740  1.00 95.47      A    C  
ATOM   3554  CD1 TRP A 466       5.282  13.220  -3.323  1.00 93.39      A    C  
ATOM   3555  CD2 TRP A 466       5.674  11.324  -2.180  1.00 95.73      A    C  
ATOM   3556  CE2 TRP A 466       4.285  11.359  -2.476  1.00 95.70      A    C  
ATOM   3557  CE3 TRP A 466       6.174  10.215  -1.453  1.00 95.36      A    C  
ATOM   3558  NE1 TRP A 466       4.091  12.532  -3.175  1.00 94.52      A    N  
ATOM   3559  CZ2 TRP A 466       3.404  10.327  -2.068  1.00 95.39      A    C  
ATOM   3560  CZ3 TRP A 466       5.300   9.200  -1.051  1.00 93.61      A    C  
ATOM   3561  CH2 TRP A 466       3.936   9.255  -1.348  1.00 94.22      A    C  
ATOM   3562  N   SER A 467      10.326  14.516  -1.773  1.00 93.04      A    N  
ATOM   3563  CA  SER A 467      11.758  14.706  -1.533  1.00 92.33      A    C  
ATOM   3564  C   SER A 467      12.004  15.179  -0.103  1.00 92.67      A    C  
ATOM   3565  O   SER A 467      11.314  16.065   0.401  1.00 89.18      A    O  
ATOM   3566  CB  SER A 467      12.344  15.729  -2.511  1.00 89.92      A    C  
ATOM   3567  OG  SER A 467      12.189  15.286  -3.841  1.00 77.82      A    O  
ATOM   3568  N   ARG A 468      13.017  14.609   0.545  1.00 91.22      A    N  
ATOM   3569  CA  ARG A 468      13.477  15.082   1.847  1.00 91.36      A    C  
ATOM   3570  C   ARG A 468      14.206  16.422   1.713  1.00 91.11      A    C  
ATOM   3571  O   ARG A 468      14.911  16.676   0.736  1.00 88.51      A    O  
ATOM   3572  CB  ARG A 468      14.369  14.038   2.518  1.00 90.63      A    C  
ATOM   3573  CG  ARG A 468      13.614  12.749   2.887  1.00 88.29      A    C  
ATOM   3574  CD  ARG A 468      14.503  11.786   3.675  1.00 87.56      A    C  
ATOM   3575  NE  ARG A 468      14.967  12.388   4.931  1.00 85.89      A    N  
ATOM   3576  CZ  ARG A 468      14.390  12.347   6.125  1.00 87.93      A    C  
ATOM   3577  NH1 ARG A 468      13.332  11.628   6.358  1.00 78.58      A    N1+
ATOM   3578  NH2 ARG A 468      14.887  13.045   7.096  1.00 81.94      A    N  
ATOM   3579  N   THR A 469      14.061  17.280   2.717  1.00 89.31      A    N  
ATOM   3580  CA  THR A 469      14.739  18.589   2.745  1.00 87.51      A    C  
ATOM   3581  C   THR A 469      16.238  18.457   2.986  1.00 88.02      A    C  
ATOM   3582  O   THR A 469      17.006  19.260   2.457  1.00 83.07      A    O  
ATOM   3583  CB  THR A 469      14.133  19.518   3.799  1.00 84.58      A    C  
ATOM   3584  CG2 THR A 469      12.689  19.893   3.456  1.00 72.59      A    C  
ATOM   3585  OG1 THR A 469      14.145  18.945   5.077  1.00 74.48      A    O  
ATOM   3586  N   ASP A 470      16.654  17.418   3.713  1.00 89.48      A    N  
ATOM   3587  CA  ASP A 470      18.059  17.101   3.979  1.00 88.33      A    C  
ATOM   3588  C   ASP A 470      18.777  16.411   2.799  1.00 88.50      A    C  
ATOM   3589  O   ASP A 470      19.988  16.199   2.857  1.00 82.57      A    O  
ATOM   3590  CB  ASP A 470      18.152  16.268   5.277  1.00 85.44      A    C  
ATOM   3591  CG  ASP A 470      17.446  14.903   5.235  1.00 83.45      A    C  
ATOM   3592  OD1 ASP A 470      17.006  14.475   4.156  1.00 76.60      A    O  
ATOM   3593  OD2 ASP A 470      17.293  14.270   6.298  1.00 79.05      A    O1-
ATOM   3594  N   GLY A 471      18.053  16.055   1.730  1.00 86.99      A    N  
ATOM   3595  CA  GLY A 471      18.587  15.352   0.567  1.00 87.15      A    C  
ATOM   3596  C   GLY A 471      18.949  13.887   0.809  1.00 88.81      A    C  
ATOM   3597  O   GLY A 471      19.514  13.251  -0.083  1.00 85.01      A    O  
ATOM   3598  N   ARG A 472      18.631  13.327   1.980  1.00 88.50      A    N  
ATOM   3599  CA  ARG A 472      18.882  11.917   2.297  1.00 89.51      A    C  
ATOM   3600  C   ARG A 472      17.808  11.010   1.693  1.00 90.25      A    C  
ATOM   3601  O   ARG A 472      16.676  11.426   1.436  1.00 87.69      A    O  
ATOM   3602  CB  ARG A 472      19.002  11.701   3.807  1.00 88.98      A    C  
ATOM   3603  CG  ARG A 472      20.170  12.494   4.409  1.00 87.62      A    C  
ATOM   3604  CD  ARG A 472      20.320  12.137   5.886  1.00 84.03      A    C  
ATOM   3605  NE  ARG A 472      21.387  12.929   6.515  1.00 76.86      A    N  
ATOM   3606  CZ  ARG A 472      21.870  12.721   7.726  1.00 70.99      A    C  
ATOM   3607  NH1 ARG A 472      21.433  11.754   8.482  1.00 65.19      A    N1+
ATOM   3608  NH2 ARG A 472      22.809  13.494   8.190  1.00 62.09      A    N  
ATOM   3609  N   THR A 473      18.182   9.745   1.525  1.00 89.55      A    N  
ATOM   3610  CA  THR A 473      17.234   8.691   1.147  1.00 89.39      A    C  
ATOM   3611  C   THR A 473      16.624   8.092   2.401  1.00 90.47      A    C  
ATOM   3612  O   THR A 473      17.343   7.711   3.320  1.00 87.74      A    O  
ATOM   3613  CB  THR A 473      17.920   7.613   0.296  1.00 87.12      A    C  
ATOM   3614  CG2 THR A 473      16.933   6.586  -0.232  1.00 75.10      A    C  
ATOM   3615  OG1 THR A 473      18.537   8.210  -0.821  1.00 76.10      A    O  
ATOM   3616  N   GLU A 474      15.307   7.996   2.438  1.00 91.66      A    N  
ATOM   3617  CA  GLU A 474      14.597   7.334   3.533  1.00 92.29      A    C  
ATOM   3618  C   GLU A 474      14.388   5.855   3.222  1.00 93.03      A    C  
ATOM   3619  O   GLU A 474      13.839   5.486   2.183  1.00 90.82      A    O  
ATOM   3620  CB  GLU A 474      13.273   8.064   3.818  1.00 90.81      A    C  
ATOM   3621  CG  GLU A 474      12.653   7.622   5.156  1.00 87.38      A    C  
ATOM   3622  CD  GLU A 474      11.461   8.515   5.548  1.00 88.58      A    C  
ATOM   3623  OE1 GLU A 474      10.403   7.997   5.957  1.00 82.62      A    O  
ATOM   3624  OE2 GLU A 474      11.576   9.746   5.428  1.00 84.91      A    O1-
ATOM   3625  N   TYR A 475      14.807   4.998   4.145  1.00 92.78      A    N  
ATOM   3626  CA  TYR A 475      14.567   3.569   4.100  1.00 93.12      A    C  
ATOM   3627  C   TYR A 475      13.174   3.220   4.636  1.00 93.91      A    C  
ATOM   3628  O   TYR A 475      12.562   4.018   5.362  1.00 92.19      A    O  
ATOM   3629  CB  TYR A 475      15.673   2.845   4.876  1.00 91.65      A    C  
ATOM   3630  CG  TYR A 475      17.054   2.856   4.239  1.00 90.87      A    C  
ATOM   3631  CD1 TYR A 475      17.243   3.106   2.864  1.00 87.33      A    C  
ATOM   3632  CD2 TYR A 475      18.173   2.543   5.040  1.00 87.11      A    C  
ATOM   3633  CE1 TYR A 475      18.516   3.028   2.287  1.00 85.36      A    C  
ATOM   3634  CE2 TYR A 475      19.451   2.453   4.473  1.00 85.34      A    C  
ATOM   3635  CZ  TYR A 475      19.623   2.681   3.092  1.00 86.12      A    C  
ATOM   3636  OH  TYR A 475      20.855   2.549   2.519  1.00 82.55      A    O  
ATOM   3637  N   PRO A 476      12.663   2.028   4.307  1.00 94.35      A    N  
ATOM   3638  CA  PRO A 476      11.398   1.561   4.837  1.00 94.16      A    C  
ATOM   3639  C   PRO A 476      11.359   1.590   6.367  1.00 94.55      A    C  
ATOM   3640  O   PRO A 476      12.276   1.133   7.043  1.00 91.89      A    O  
ATOM   3641  CB  PRO A 476      11.224   0.137   4.308  1.00 92.40      A    C  
ATOM   3642  CG  PRO A 476      12.063   0.137   3.043  1.00 91.12      A    C  
ATOM   3643  CD  PRO A 476      13.217   1.068   3.378  1.00 93.53      A    C  
ATOM   3644  N   SER A 477      10.262   2.113   6.912  1.00 94.57      A    N  
ATOM   3645  CA  SER A 477       9.983   2.117   8.335  1.00 94.95      A    C  
ATOM   3646  C   SER A 477       8.476   2.225   8.582  1.00 95.96      A    C  
ATOM   3647  O   SER A 477       7.701   2.499   7.651  1.00 93.79      A    O  
ATOM   3648  CB  SER A 477      10.729   3.274   9.025  1.00 92.76      A    C  
ATOM   3649  OG  SER A 477      10.138   4.529   8.742  1.00 88.59      A    O  
ATOM   3650  N   LEU A 478       8.044   2.060   9.818  1.00 95.00      A    N  
ATOM   3651  CA  LEU A 478       6.681   2.370  10.248  1.00 95.78      A    C  
ATOM   3652  C   LEU A 478       6.580   3.771  10.874  1.00 95.89      A    C  
ATOM   3653  O   LEU A 478       5.801   4.002  11.792  1.00 92.97      A    O  
ATOM   3654  CB  LEU A 478       6.121   1.249  11.153  1.00 95.28      A    C  
ATOM   3655  CG  LEU A 478       6.179  -0.169  10.561  1.00 94.71      A    C  
ATOM   3656  CD1 LEU A 478       5.417  -1.136  11.469  1.00 91.83      A    C  
ATOM   3657  CD2 LEU A 478       5.573  -0.263   9.163  1.00 91.91      A    C  
ATOM   3658  N   PHE A 479       7.372   4.722  10.377  1.00 96.09      A    N  
ATOM   3659  CA  PHE A 479       7.339   6.116  10.815  1.00 95.88      A    C  
ATOM   3660  C   PHE A 479       6.768   7.069   9.762  1.00 95.57      A    C  
ATOM   3661  O   PHE A 479       6.314   8.160  10.115  1.00 91.87      A    O  
ATOM   3662  CB  PHE A 479       8.736   6.550  11.271  1.00 95.13      A    C  
ATOM   3663  CG  PHE A 479       9.103   5.999  12.628  1.00 95.97      A    C  
ATOM   3664  CD1 PHE A 479       8.851   6.759  13.789  1.00 93.25      A    C  
ATOM   3665  CD2 PHE A 479       9.659   4.719  12.753  1.00 93.43      A    C  
ATOM   3666  CE1 PHE A 479       9.156   6.245  15.048  1.00 91.79      A    C  
ATOM   3667  CE2 PHE A 479       9.959   4.201  14.021  1.00 92.36      A    C  
ATOM   3668  CZ  PHE A 479       9.710   4.959  15.173  1.00 93.49      A    C  
ATOM   3669  N   ASN A 480       6.728   6.660   8.485  1.00 95.57      A    N  
ATOM   3670  CA  ASN A 480       6.041   7.386   7.427  1.00 95.94      A    C  
ATOM   3671  C   ASN A 480       5.097   6.459   6.634  1.00 96.55      A    C  
ATOM   3672  O   ASN A 480       5.494   5.342   6.289  1.00 94.50      A    O  
ATOM   3673  CB  ASN A 480       7.061   8.096   6.527  1.00 94.63      A    C  
ATOM   3674  CG  ASN A 480       7.462   9.452   7.076  1.00 93.85      A    C  
ATOM   3675  ND2 ASN A 480       8.709   9.853   6.906  1.00 86.21      A    N  
ATOM   3676  OD1 ASN A 480       6.676  10.201   7.633  1.00 87.10      A    O  
ATOM   3677  N   PRO A 481       3.861   6.895   6.334  1.00 96.94      A    N  
ATOM   3678  CA  PRO A 481       2.830   6.046   5.733  1.00 96.95      A    C  
ATOM   3679  C   PRO A 481       2.925   6.003   4.201  1.00 97.07      A    C  
ATOM   3680  O   PRO A 481       1.990   6.377   3.504  1.00 94.60      A    O  
ATOM   3681  CB  PRO A 481       1.516   6.634   6.252  1.00 95.73      A    C  
ATOM   3682  CG  PRO A 481       1.820   8.125   6.301  1.00 94.54      A    C  
ATOM   3683  CD  PRO A 481       3.282   8.162   6.737  1.00 96.14      A    C  
ATOM   3684  N   TYR A 482       4.058   5.543   3.672  1.00 96.94      A    N  
ATOM   3685  CA  TYR A 482       4.332   5.480   2.233  1.00 96.85      A    C  
ATOM   3686  C   TYR A 482       4.361   4.045   1.696  1.00 96.64      A    C  
ATOM   3687  O   TYR A 482       5.170   3.694   0.837  1.00 93.85      A    O  
ATOM   3688  CB  TYR A 482       5.612   6.266   1.920  1.00 96.22      A    C  
ATOM   3689  CG  TYR A 482       5.619   7.722   2.348  1.00 96.38      A    C  
ATOM   3690  CD1 TYR A 482       4.467   8.534   2.223  1.00 94.26      A    C  
ATOM   3691  CD2 TYR A 482       6.801   8.294   2.863  1.00 94.48      A    C  
ATOM   3692  CE1 TYR A 482       4.490   9.880   2.611  1.00 93.40      A    C  
ATOM   3693  CE2 TYR A 482       6.836   9.643   3.247  1.00 93.51      A    C  
ATOM   3694  CZ  TYR A 482       5.678  10.434   3.123  1.00 94.24      A    C  
ATOM   3695  OH  TYR A 482       5.713  11.753   3.500  1.00 92.69      A    O  
ATOM   3696  N   TRP A 483       3.482   3.192   2.229  1.00 97.31      A    N  
ATOM   3697  CA  TRP A 483       3.353   1.807   1.797  1.00 97.55      A    C  
ATOM   3698  C   TRP A 483       2.260   1.675   0.730  1.00 97.54      A    C  
ATOM   3699  O   TRP A 483       1.101   2.037   0.952  1.00 96.34      A    O  
ATOM   3700  CB  TRP A 483       3.103   0.914   3.005  1.00 97.34      A    C  
ATOM   3701  CG  TRP A 483       4.262   0.827   3.955  1.00 97.43      A    C  
ATOM   3702  CD1 TRP A 483       4.513   1.666   4.984  1.00 96.14      A    C  
ATOM   3703  CD2 TRP A 483       5.361  -0.135   3.926  1.00 97.08      A    C  
ATOM   3704  CE2 TRP A 483       6.236   0.185   5.000  1.00 96.72      A    C  
ATOM   3705  CE3 TRP A 483       5.672  -1.234   3.111  1.00 96.50      A    C  
ATOM   3706  NE1 TRP A 483       5.693   1.290   5.619  1.00 95.95      A    N  
ATOM   3707  CZ2 TRP A 483       7.405  -0.568   5.255  1.00 96.13      A    C  
ATOM   3708  CZ3 TRP A 483       6.843  -1.988   3.364  1.00 95.18      A    C  
ATOM   3709  CH2 TRP A 483       7.693  -1.660   4.419  1.00 95.03      A    C  
ATOM   3710  N   GLU A 484       2.630   1.104  -0.408  1.00 97.35      A    N  
ATOM   3711  CA  GLU A 484       1.751   0.768  -1.519  1.00 97.28      A    C  
ATOM   3712  C   GLU A 484       1.564  -0.754  -1.612  1.00 97.47      A    C  
ATOM   3713  O   GLU A 484       2.307  -1.529  -1.011  1.00 96.50      A    O  
ATOM   3714  CB  GLU A 484       2.333   1.338  -2.821  1.00 95.96      A    C  
ATOM   3715  CG  GLU A 484       2.260   2.871  -2.910  1.00 92.10      A    C  
ATOM   3716  CD  GLU A 484       0.813   3.394  -3.011  1.00 91.76      A    C  
ATOM   3717  OE1 GLU A 484       0.553   4.533  -2.595  1.00 83.97      A    O  
ATOM   3718  OE2 GLU A 484      -0.092   2.710  -3.542  1.00 84.86      A    O1-
ATOM   3719  N   ALA A 485       0.583  -1.185  -2.405  1.00 96.82      A    N  
ATOM   3720  CA  ALA A 485       0.343  -2.593  -2.678  1.00 97.02      A    C  
ATOM   3721  C   ALA A 485       0.548  -2.906  -4.162  1.00 97.28      A    C  
ATOM   3722  O   ALA A 485       0.234  -2.096  -5.035  1.00 95.32      A    O  
ATOM   3723  CB  ALA A 485      -1.066  -2.960  -2.206  1.00 95.74      A    C  
ATOM   3724  N   ARG A 486       1.025  -4.109  -4.455  1.00 97.07      A    N  
ATOM   3725  CA  ARG A 486       1.157  -4.625  -5.821  1.00 96.95      A    C  
ATOM   3726  C   ARG A 486       1.023  -6.143  -5.853  1.00 97.29      A    C  
ATOM   3727  O   ARG A 486       1.252  -6.818  -4.846  1.00 95.26      A    O  
ATOM   3728  CB  ARG A 486       2.482  -4.153  -6.441  1.00 94.53      A    C  
ATOM   3729  CG  ARG A 486       3.732  -4.733  -5.757  1.00 90.82      A    C  
ATOM   3730  CD  ARG A 486       4.999  -4.146  -6.393  1.00 90.77      A    C  
ATOM   3731  NE  ARG A 486       6.222  -4.708  -5.796  1.00 86.37      A    N  
ATOM   3732  CZ  ARG A 486       7.448  -4.258  -5.984  1.00 84.61      A    C  
ATOM   3733  NH1 ARG A 486       7.707  -3.237  -6.757  1.00 77.47      A    N1+
ATOM   3734  NH2 ARG A 486       8.450  -4.843  -5.390  1.00 78.31      A    N  
ATOM   3735  N   LEU A 487       0.718  -6.682  -7.032  1.00 97.24      A    N  
ATOM   3736  CA  LEU A 487       0.940  -8.101  -7.294  1.00 97.21      A    C  
ATOM   3737  C   LEU A 487       2.449  -8.378  -7.357  1.00 97.06      A    C  
ATOM   3738  O   LEU A 487       3.246  -7.513  -7.735  1.00 95.39      A    O  
ATOM   3739  CB  LEU A 487       0.226  -8.539  -8.576  1.00 96.85      A    C  
ATOM   3740  CG  LEU A 487      -1.309  -8.408  -8.537  1.00 95.76      A    C  
ATOM   3741  CD1 LEU A 487      -1.887  -8.834  -9.881  1.00 94.00      A    C  
ATOM   3742  CD2 LEU A 487      -1.938  -9.283  -7.446  1.00 93.44      A    C  
ATOM   3743  N   ALA A 488       2.822  -9.599  -6.995  1.00 96.73      A    N  
ATOM   3744  CA  ALA A 488       4.198 -10.061  -7.000  1.00 96.23      A    C  
ATOM   3745  C   ALA A 488       4.323 -11.391  -7.760  1.00 96.58      A    C  
ATOM   3746  O   ALA A 488       3.330 -12.108  -7.908  1.00 94.33      A    O  
ATOM   3747  CB  ALA A 488       4.676 -10.176  -5.547  1.00 94.36      A    C  
ATOM   3748  N   PRO A 489       5.525 -11.767  -8.218  1.00 95.93      A    N  
ATOM   3749  CA  PRO A 489       5.755 -13.093  -8.783  1.00 95.28      A    C  
ATOM   3750  C   PRO A 489       5.434 -14.184  -7.761  1.00 95.37      A    C  
ATOM   3751  O   PRO A 489       5.887 -14.116  -6.615  1.00 92.80      A    O  
ATOM   3752  CB  PRO A 489       7.231 -13.123  -9.201  1.00 93.44      A    C  
ATOM   3753  CG  PRO A 489       7.623 -11.648  -9.310  1.00 91.44      A    C  
ATOM   3754  CD  PRO A 489       6.736 -10.972  -8.265  1.00 94.79      A    C  
ATOM   3755  N   VAL A 490       4.684 -15.202  -8.181  1.00 94.35      A    N  
ATOM   3756  CA  VAL A 490       4.401 -16.369  -7.337  1.00 93.80      A    C  
ATOM   3757  C   VAL A 490       5.709 -17.121  -7.069  1.00 93.65      A    C  
ATOM   3758  O   VAL A 490       6.402 -17.460  -8.023  1.00 91.58      A    O  
ATOM   3759  CB  VAL A 490       3.361 -17.304  -7.988  1.00 92.57      A    C  
ATOM   3760  CG1 VAL A 490       3.068 -18.526  -7.120  1.00 87.76      A    C  
ATOM   3761  CG2 VAL A 490       2.036 -16.572  -8.222  1.00 88.39      A    C  
ATOM   3762  N   PRO A 491       6.050 -17.426  -5.803  1.00 92.32      A    N  
ATOM   3763  CA  PRO A 491       7.237 -18.205  -5.482  1.00 91.17      A    C  
ATOM   3764  C   PRO A 491       7.209 -19.570  -6.172  1.00 91.23      A    C  
ATOM   3765  O   PRO A 491       6.193 -20.264  -6.140  1.00 88.81      A    O  
ATOM   3766  CB  PRO A 491       7.254 -18.350  -3.957  1.00 89.02      A    C  
ATOM   3767  CG  PRO A 491       6.408 -17.176  -3.464  1.00 88.16      A    C  
ATOM   3768  CD  PRO A 491       5.375 -17.008  -4.575  1.00 91.07      A    C  
ATOM   3769  N   ASP A 492       8.338 -20.000  -6.744  1.00 88.71      A    N  
ATOM   3770  CA  ASP A 492       8.419 -21.276  -7.468  1.00 87.04      A    C  
ATOM   3771  C   ASP A 492       8.045 -22.466  -6.591  1.00 86.58      A    C  
ATOM   3772  O   ASP A 492       7.353 -23.395  -7.029  1.00 82.71      A    O  
ATOM   3773  CB  ASP A 492       9.834 -21.464  -8.029  1.00 84.73      A    C  
ATOM   3774  CG  ASP A 492      10.171 -20.447  -9.108  1.00 78.17      A    C  
ATOM   3775  OD1 ASP A 492       9.251 -20.080  -9.873  1.00 69.77      A    O  
ATOM   3776  OD2 ASP A 492      11.349 -20.024  -9.147  1.00 70.57      A    O1-
ATOM   3777  N   ALA A 493       8.396 -22.416  -5.307  1.00 86.07      A    N  
ATOM   3778  CA  ALA A 493       8.027 -23.420  -4.325  1.00 84.11      A    C  
ATOM   3779  C   ALA A 493       6.501 -23.562  -4.203  1.00 83.50      A    C  
ATOM   3780  O   ALA A 493       5.987 -24.683  -4.172  1.00 79.84      A    O  
ATOM   3781  CB  ALA A 493       8.681 -23.033  -2.991  1.00 82.63      A    C  
ATOM   3782  N   MET A 494       5.758 -22.449  -4.179  1.00 84.07      A    N  
ATOM   3783  CA  MET A 494       4.292 -22.464  -4.117  1.00 83.58      A    C  
ATOM   3784  C   MET A 494       3.678 -23.016  -5.394  1.00 83.75      A    C  
ATOM   3785  O   MET A 494       2.700 -23.765  -5.357  1.00 80.53      A    O  
ATOM   3786  CB  MET A 494       3.775 -21.036  -3.878  1.00 81.99      A    C  
ATOM   3787  CG  MET A 494       3.952 -20.569  -2.440  1.00 78.16      A    C  
ATOM   3788  SD  MET A 494       2.780 -21.361  -1.319  1.00 73.89      A    S  
ATOM   3789  CE  MET A 494       2.858 -20.209   0.070  1.00 64.55      A    C  
ATOM   3790  N   ARG A 495       4.270 -22.695  -6.530  1.00 85.09      A    N  
ATOM   3791  CA  ARG A 495       3.815 -23.196  -7.832  1.00 84.34      A    C  
ATOM   3792  C   ARG A 495       4.027 -24.709  -7.962  1.00 83.68      A    C  
ATOM   3793  O   ARG A 495       3.119 -25.401  -8.413  1.00 80.45      A    O  
ATOM   3794  CB  ARG A 495       4.503 -22.383  -8.932  1.00 84.24      A    C  
ATOM   3795  CG  ARG A 495       3.831 -22.598 -10.281  1.00 80.72      A    C  
ATOM   3796  CD  ARG A 495       4.436 -21.649 -11.326  1.00 80.95      A    C  
ATOM   3797  NE  ARG A 495       3.898 -20.271 -11.210  1.00 78.07      A    N  
ATOM   3798  CZ  ARG A 495       4.492 -19.147 -11.592  1.00 77.26      A    C  
ATOM   3799  NH1 ARG A 495       5.704 -19.135 -12.044  1.00 67.29      A    N1+
ATOM   3800  NH2 ARG A 495       3.864 -18.016 -11.530  1.00 72.05      A    N  
ATOM   3801  N   ALA A 496       5.161 -25.223  -7.495  1.00 81.51      A    N  
ATOM   3802  CA  ALA A 496       5.458 -26.653  -7.488  1.00 78.96      A    C  
ATOM   3803  C   ALA A 496       4.480 -27.441  -6.595  1.00 77.36      A    C  
ATOM   3804  O   ALA A 496       3.906 -28.425  -7.037  1.00 72.32      A    O  
ATOM   3805  CB  ALA A 496       6.918 -26.846  -7.053  1.00 76.99      A    C  
ATOM   3806  N   SER A 497       4.197 -26.969  -5.380  1.00 76.28      A    N  
ATOM   3807  CA  SER A 497       3.247 -27.674  -4.500  1.00 73.84      A    C  
ATOM   3808  C   SER A 497       1.825 -27.721  -5.032  1.00 73.08      A    C  
ATOM   3809  O   SER A 497       1.107 -28.674  -4.769  1.00 68.08      A    O  
ATOM   3810  CB  SER A 497       3.179 -27.042  -3.112  1.00 70.67      A    C  
ATOM   3811  OG  SER A 497       2.888 -25.667  -3.155  1.00 62.06      A    O  
ATOM   3812  N   ALA A 498       1.407 -26.698  -5.770  1.00 72.51      A    N  
ATOM   3813  CA  ALA A 498       0.082 -26.686  -6.367  1.00 70.15      A    C  
ATOM   3814  C   ALA A 498      -0.050 -27.737  -7.481  1.00 69.51      A    C  
ATOM   3815  O   ALA A 498      -1.103 -28.357  -7.604  1.00 65.65      A    O  
ATOM   3816  CB  ALA A 498      -0.219 -25.277  -6.871  1.00 66.93      A    C  
ATOM   3817  N   SER A 499       1.008 -27.975  -8.250  1.00 70.03      A    N  
ATOM   3818  CA  SER A 499       1.021 -29.066  -9.232  1.00 67.93      A    C  
ATOM   3819  C   SER A 499       0.934 -30.428  -8.550  1.00 67.39      A    C  
ATOM   3820  O   SER A 499       0.105 -31.245  -8.951  1.00 61.88      A    O  
ATOM   3821  CB  SER A 499       2.227 -29.008 -10.173  1.00 63.45      A    C  
ATOM   3822  OG  SER A 499       3.476 -28.862  -9.543  1.00 57.10      A    O  
ATOM   3823  N   ASP A 500       1.692 -30.644  -7.474  1.00 62.02      A    N  
ATOM   3824  CA  ASP A 500       1.696 -31.920  -6.764  1.00 59.50      A    C  
ATOM   3825  C   ASP A 500       0.329 -32.235  -6.139  1.00 58.15      A    C  
ATOM   3826  O   ASP A 500      -0.198 -33.342  -6.295  1.00 54.50      A    O  
ATOM   3827  CB  ASP A 500       2.789 -31.926  -5.682  1.00 54.95      A    C  
ATOM   3828  CG  ASP A 500       4.210 -31.792  -6.227  1.00 50.35      A    C  
ATOM   3829  OD1 ASP A 500       4.421 -32.066  -7.428  1.00 45.66      A    O  
ATOM   3830  OD2 ASP A 500       5.089 -31.374  -5.437  1.00 45.28      A    O1-
ATOM   3831  N   ALA A 501      -0.300 -31.241  -5.505  1.00 58.41      A    N  
ATOM   3832  CA  ALA A 501      -1.622 -31.409  -4.899  1.00 56.30      A    C  
ATOM   3833  C   ALA A 501      -2.703 -31.785  -5.928  1.00 56.56      A    C  
ATOM   3834  O   ALA A 501      -3.571 -32.617  -5.645  1.00 53.30      A    O  
ATOM   3835  CB  ALA A 501      -1.988 -30.115  -4.159  1.00 52.56      A    C  
ATOM   3836  N   SER A 502      -2.625 -31.226  -7.128  1.00 57.21      A    N  
ATOM   3837  CA  SER A 502      -3.562 -31.578  -8.201  1.00 55.64      A    C  
ATOM   3838  C   SER A 502      -3.405 -33.029  -8.667  1.00 55.36      A    C  
ATOM   3839  O   SER A 502      -4.394 -33.669  -9.014  1.00 52.15      A    O  
ATOM   3840  CB  SER A 502      -3.424 -30.603  -9.386  1.00 52.24      A    C  
ATOM   3841  OG  SER A 502      -2.209 -30.727 -10.080  1.00 48.62      A    O  
ATOM   3842  N   SER A 503      -2.190 -33.566  -8.606  1.00 52.08      A    N  
ATOM   3843  CA  SER A 503      -1.905 -34.951  -9.001  1.00 50.07      A    C  
ATOM   3844  C   SER A 503      -2.342 -35.984  -7.950  1.00 49.04      A    C  
ATOM   3845  O   SER A 503      -2.789 -37.066  -8.308  1.00 45.86      A    O  
ATOM   3846  CB  SER A 503      -0.412 -35.104  -9.329  1.00 46.53      A    C  
ATOM   3847  OG  SER A 503       0.415 -35.086  -8.178  1.00 44.01      A    O  
ATOM   3848  N   HIS A 504      -2.260 -35.646  -6.661  1.00 46.61      A    N  
ATOM   3849  CA  HIS A 504      -2.685 -36.549  -5.584  1.00 43.74      A    C  
ATOM   3850  C   HIS A 504      -4.203 -36.567  -5.366  1.00 42.05      A    C  
ATOM   3851  O   HIS A 504      -4.729 -37.570  -4.891  1.00 39.41      A    O  
ATOM   3852  CB  HIS A 504      -1.941 -36.194  -4.288  1.00 39.87      A    C  
ATOM   3853  CG  HIS A 504      -0.522 -36.704  -4.253  1.00 37.64      A    C  
ATOM   3854  CD2 HIS A 504       0.417 -36.432  -3.294  1.00 34.35      A    C  
ATOM   3855  ND1 HIS A 504       0.062 -37.602  -5.128  1.00 35.76      A    N  
ATOM   3856  CE1 HIS A 504       1.311 -37.835  -4.727  1.00 33.25      A    C  
ATOM   3857  NE2 HIS A 504       1.566 -37.152  -3.605  1.00 33.86      A    N  
ATOM   3858  N   GLY A 505      -4.895 -35.517  -5.740  1.00 45.19      A    N  
ATOM   3859  CA  GLY A 505      -6.352 -35.455  -5.613  1.00 43.06      A    C  
ATOM   3860  C   GLY A 505      -7.101 -36.470  -6.490  1.00 41.61      A    C  
ATOM   3861  O   GLY A 505      -8.219 -36.840  -6.149  1.00 39.24      A    O  
ATOM   3862  N   GLU A 506      -6.493 -36.965  -7.562  1.00 36.88      A    N  
ATOM   3863  CA  GLU A 506      -7.083 -38.037  -8.383  1.00 35.40      A    C  
ATOM   3864  C   GLU A 506      -6.944 -39.438  -7.759  1.00 33.87      A    C  
ATOM   3865  O   GLU A 506      -7.678 -40.354  -8.149  1.00 32.07      A    O  
ATOM   3866  CB  GLU A 506      -6.470 -38.052  -9.795  1.00 33.27      A    C  
ATOM   3867  CG  GLU A 506      -6.970 -36.910 -10.683  1.00 30.71      A    C  
ATOM   3868  CD  GLU A 506      -6.558 -37.078 -12.164  1.00 29.73      A    C  
ATOM   3869  OE1 GLU A 506      -7.265 -36.504 -13.025  1.00 27.28      A    O  
ATOM   3870  OE2 GLU A 506      -5.554 -37.770 -12.433  1.00 29.48      A    O1-
ATOM   3871  N   SER A 507      -6.018 -39.633  -6.821  1.00 31.79      A    N  
ATOM   3872  CA  SER A 507      -5.742 -40.962  -6.248  1.00 31.44      A    C  
ATOM   3873  C   SER A 507      -6.591 -41.327  -5.022  1.00 30.72      A    C  
ATOM   3874  O   SER A 507      -6.442 -42.428  -4.499  1.00 29.67      A    O  
ATOM   3875  CB  SER A 507      -4.247 -41.112  -5.938  1.00 29.69      A    C  
ATOM   3876  OG  SER A 507      -3.856 -40.350  -4.817  1.00 28.48      A    O  
ATOM   3877  N   ARG A 508      -7.448 -40.427  -4.537  1.00 29.24      A    N  
ATOM   3878  CA  ARG A 508      -8.362 -40.695  -3.426  1.00 27.67      A    C  
ATOM   3879  C   ARG A 508      -9.815 -40.809  -3.875  1.00 26.18      A    C  
ATOM   3880  O   ARG A 508     -10.245 -39.962  -4.682  1.00 23.57      A    O  
ATOM   3881  CB  ARG A 508      -8.239 -39.657  -2.309  1.00 25.93      A    C  
ATOM   3882  CG  ARG A 508      -7.108 -40.028  -1.347  1.00 24.41      A    C  
ATOM   3883  CD  ARG A 508      -7.211 -39.148  -0.092  1.00 23.56      A    C  
ATOM   3884  NE  ARG A 508      -6.198 -39.536   0.907  1.00 20.81      A    N  
ATOM   3885  CZ  ARG A 508      -6.118 -39.065   2.146  1.00 20.65      A    C  
ATOM   3886  NH1 ARG A 508      -6.982 -38.185   2.583  1.00 20.61      A    N1+
ATOM   3887  NH2 ARG A 508      -5.192 -39.472   2.945  1.00 19.59      A    N  
ATOM   3888  OXT ARG A 508     -10.423 -41.766  -3.340  1.00 27.06      A    O1-
TER   
ATOM   3889  N   GLN B   1     -26.292 -48.990 -58.404  1.00 48.73      B    N  
ATOM   3890  CA  GLN B   1     -26.527 -47.561 -58.129  1.00 54.19      B    C  
ATOM   3891  C   GLN B   1     -26.153 -47.184 -56.704  1.00 57.04      B    C  
ATOM   3892  O   GLN B   1     -25.219 -46.406 -56.544  1.00 53.40      B    O  
ATOM   3893  CB  GLN B   1     -27.957 -47.132 -58.473  1.00 50.80      B    C  
ATOM   3894  CG  GLN B   1     -28.026 -46.721 -59.947  1.00 46.01      B    C  
ATOM   3895  CD  GLN B   1     -29.452 -46.431 -60.409  1.00 42.37      B    C  
ATOM   3896  NE2 GLN B   1     -29.641 -45.685 -61.458  1.00 34.86      B    N  
ATOM   3897  OE1 GLN B   1     -30.400 -46.923 -59.846  1.00 38.12      B    O  
ATOM   3898  N   SER B   2     -26.755 -47.807 -55.703  1.00 58.10      B    N  
ATOM   3899  CA  SER B   2     -26.486 -47.463 -54.294  1.00 60.94      B    C  
ATOM   3900  C   SER B   2     -25.014 -47.540 -53.882  1.00 63.04      B    C  
ATOM   3901  O   SER B   2     -24.549 -46.700 -53.116  1.00 59.35      B    O  
ATOM   3902  CB  SER B   2     -27.298 -48.381 -53.377  1.00 56.06      B    C  
ATOM   3903  OG  SER B   2     -26.946 -49.737 -53.595  1.00 51.10      B    O  
ATOM   3904  N   LEU B   3     -24.255 -48.508 -54.398  1.00 64.58      B    N  
ATOM   3905  CA  LEU B   3     -22.831 -48.630 -54.101  1.00 66.28      B    C  
ATOM   3906  C   LEU B   3     -22.022 -47.476 -54.713  1.00 67.91      B    C  
ATOM   3907  O   LEU B   3     -21.125 -46.944 -54.058  1.00 64.89      B    O  
ATOM   3908  CB  LEU B   3     -22.313 -49.988 -54.604  1.00 61.82      B    C  
ATOM   3909  CG  LEU B   3     -21.126 -50.500 -53.763  1.00 56.02      B    C  
ATOM   3910  CD1 LEU B   3     -21.614 -51.488 -52.711  1.00 51.64      B    C  
ATOM   3911  CD2 LEU B   3     -20.083 -51.199 -54.629  1.00 50.94      B    C  
ATOM   3912  N   VAL B   4     -22.344 -47.082 -55.945  1.00 66.82      B    N  
ATOM   3913  CA  VAL B   4     -21.679 -45.974 -56.651  1.00 66.76      B    C  
ATOM   3914  C   VAL B   4     -22.020 -44.643 -55.980  1.00 67.33      B    C  
ATOM   3915  O   VAL B   4     -21.123 -43.849 -55.713  1.00 63.72      B    O  
ATOM   3916  CB  VAL B   4     -22.064 -45.953 -58.136  1.00 64.19      B    C  
ATOM   3917  CG1 VAL B   4     -21.397 -44.795 -58.884  1.00 57.90      B    C  
ATOM   3918  CG2 VAL B   4     -21.649 -47.256 -58.829  1.00 58.21      B    C  
ATOM   3919  N   GLU B   5     -23.286 -44.442 -55.637  1.00 73.87      B    N  
ATOM   3920  CA  GLU B   5     -23.720 -43.277 -54.865  1.00 70.25      B    C  
ATOM   3921  C   GLU B   5     -22.995 -43.209 -53.515  1.00 70.41      B    C  
ATOM   3922  O   GLU B   5     -22.486 -42.150 -53.146  1.00 67.81      B    O  
ATOM   3923  CB  GLU B   5     -25.238 -43.328 -54.639  1.00 65.47      B    C  
ATOM   3924  CG  GLU B   5     -26.040 -43.034 -55.905  1.00 62.28      B    C  
ATOM   3925  CD  GLU B   5     -27.550 -43.316 -55.761  1.00 56.10      B    C  
ATOM   3926  OE1 GLU B   5     -28.297 -42.993 -56.708  1.00 48.94      B    O  
ATOM   3927  OE2 GLU B   5     -27.952 -43.920 -54.736  1.00 49.88      B    O1-
ATOM   3928  N   PHE B   6     -22.864 -44.350 -52.816  1.00 71.27      B    N  
ATOM   3929  CA  PHE B   6     -22.127 -44.390 -51.551  1.00 70.51      B    C  
ATOM   3930  C   PHE B   6     -20.641 -44.049 -51.726  1.00 72.06      B    C  
ATOM   3931  O   PHE B   6     -20.097 -43.288 -50.925  1.00 69.97      B    O  
ATOM   3932  CB  PHE B   6     -22.294 -45.766 -50.902  1.00 65.59      B    C  
ATOM   3933  CG  PHE B   6     -21.734 -45.834 -49.500  1.00 60.69      B    C  
ATOM   3934  CD1 PHE B   6     -20.447 -46.352 -49.258  1.00 55.25      B    C  
ATOM   3935  CD2 PHE B   6     -22.489 -45.348 -48.416  1.00 52.44      B    C  
ATOM   3936  CE1 PHE B   6     -19.923 -46.391 -47.950  1.00 47.12      B    C  
ATOM   3937  CE2 PHE B   6     -21.975 -45.379 -47.116  1.00 47.94      B    C  
ATOM   3938  CZ  PHE B   6     -20.699 -45.900 -46.881  1.00 47.48      B    C  
ATOM   3939  N   VAL B   7     -19.987 -44.546 -52.781  1.00 72.93      B    N  
ATOM   3940  CA  VAL B   7     -18.569 -44.275 -53.053  1.00 73.20      B    C  
ATOM   3941  C   VAL B   7     -18.321 -42.794 -53.378  1.00 74.37      B    C  
ATOM   3942  O   VAL B   7     -17.272 -42.270 -53.019  1.00 72.60      B    O  
ATOM   3943  CB  VAL B   7     -18.040 -45.194 -54.168  1.00 70.52      B    C  
ATOM   3944  CG1 VAL B   7     -16.646 -44.817 -54.679  1.00 64.03      B    C  
ATOM   3945  CG2 VAL B   7     -17.936 -46.642 -53.661  1.00 64.19      B    C  
ATOM   3946  N   ILE B   8     -19.260 -42.118 -54.023  1.00 73.06      B    N  
ATOM   3947  CA  ILE B   8     -19.157 -40.680 -54.325  1.00 72.93      B    C  
ATOM   3948  C   ILE B   8     -19.480 -39.836 -53.088  1.00 73.56      B    C  
ATOM   3949  O   ILE B   8     -18.830 -38.826 -52.822  1.00 71.73      B    O  
ATOM   3950  CB  ILE B   8     -20.076 -40.332 -55.516  1.00 69.67      B    C  
ATOM   3951  CG1 ILE B   8     -19.588 -41.055 -56.801  1.00 64.13      B    C  
ATOM   3952  CG2 ILE B   8     -20.123 -38.816 -55.757  1.00 60.48      B    C  
ATOM   3953  CD1 ILE B   8     -20.598 -41.016 -57.953  1.00 53.97      B    C  
ATOM   3954  N   VAL B   9     -20.469 -40.244 -52.309  1.00 74.72      B    N  
ATOM   3955  CA  VAL B   9     -21.011 -39.458 -51.197  1.00 73.80      B    C  
ATOM   3956  C   VAL B   9     -20.203 -39.618 -49.906  1.00 75.35      B    C  
ATOM   3957  O   VAL B   9     -20.043 -38.650 -49.162  1.00 73.39      B    O  
ATOM   3958  CB  VAL B   9     -22.473 -39.865 -51.001  1.00 69.69      B    C  
ATOM   3959  CG1 VAL B   9     -23.022 -39.350 -49.699  1.00 62.89      B    C  
ATOM   3960  CG2 VAL B   9     -23.347 -39.316 -52.142  1.00 62.02      B    C  
ATOM   3961  N   ALA B  10     -19.672 -40.816 -49.630  1.00 75.46      B    N  
ATOM   3962  CA  ALA B  10     -18.915 -41.077 -48.411  1.00 75.26      B    C  
ATOM   3963  C   ALA B  10     -17.683 -40.159 -48.259  1.00 77.28      B    C  
ATOM   3964  O   ALA B  10     -17.510 -39.627 -47.165  1.00 75.94      B    O  
ATOM   3965  CB  ALA B  10     -18.550 -42.559 -48.314  1.00 71.55      B    C  
ATOM   3966  N   PRO B  11     -16.879 -39.876 -49.306  1.00 77.72      B    N  
ATOM   3967  CA  PRO B  11     -15.770 -38.922 -49.199  1.00 78.47      B    C  
ATOM   3968  C   PRO B  11     -16.229 -37.506 -48.841  1.00 79.35      B    C  
ATOM   3969  O   PRO B  11     -15.575 -36.840 -48.036  1.00 77.67      B    O  
ATOM   3970  CB  PRO B  11     -15.077 -38.928 -50.568  1.00 76.33      B    C  
ATOM   3971  CG  PRO B  11     -15.454 -40.284 -51.159  1.00 74.38      B    C  
ATOM   3972  CD  PRO B  11     -16.851 -40.523 -50.602  1.00 76.52      B    C  
ATOM   3973  N   VAL B  12     -17.348 -37.057 -49.389  1.00 80.08      B    N  
ATOM   3974  CA  VAL B  12     -17.903 -35.727 -49.105  1.00 79.89      B    C  
ATOM   3975  C   VAL B  12     -18.352 -35.621 -47.645  1.00 80.93      B    C  
ATOM   3976  O   VAL B  12     -17.985 -34.674 -46.947  1.00 79.89      B    O  
ATOM   3977  CB  VAL B  12     -19.052 -35.386 -50.073  1.00 77.27      B    C  
ATOM   3978  CG1 VAL B  12     -19.663 -34.012 -49.780  1.00 69.94      B    C  
ATOM   3979  CG2 VAL B  12     -18.578 -35.380 -51.524  1.00 69.24      B    C  
ATOM   3980  N   LEU B  13     -19.087 -36.641 -47.167  1.00 80.10      B    N  
ATOM   3981  CA  LEU B  13     -19.489 -36.704 -45.760  1.00 79.64      B    C  
ATOM   3982  C   LEU B  13     -18.290 -36.798 -44.812  1.00 81.15      B    C  
ATOM   3983  O   LEU B  13     -18.269 -36.128 -43.780  1.00 79.91      B    O  
ATOM   3984  CB  LEU B  13     -20.408 -37.918 -45.559  1.00 76.58      B    C  
ATOM   3985  CG  LEU B  13     -21.862 -37.653 -45.959  1.00 70.63      B    C  
ATOM   3986  CD1 LEU B  13     -22.607 -38.987 -46.011  1.00 64.10      B    C  
ATOM   3987  CD2 LEU B  13     -22.548 -36.755 -44.937  1.00 63.06      B    C  
ATOM   3988  N   LEU B  14     -17.288 -37.568 -45.173  1.00 81.53      B    N  
ATOM   3989  CA  LEU B  14     -16.051 -37.695 -44.412  1.00 81.89      B    C  
ATOM   3990  C   LEU B  14     -15.317 -36.353 -44.333  1.00 83.04      B    C  
ATOM   3991  O   LEU B  14     -14.851 -35.968 -43.266  1.00 81.85      B    O  
ATOM   3992  CB  LEU B  14     -15.171 -38.773 -45.064  1.00 79.62      B    C  
ATOM   3993  CG  LEU B  14     -14.127 -39.347 -44.083  1.00 73.42      B    C  
ATOM   3994  CD1 LEU B  14     -14.701 -40.518 -43.299  1.00 68.19      B    C  
ATOM   3995  CD2 LEU B  14     -12.892 -39.836 -44.834  1.00 66.71      B    C  
ATOM   3996  N   PHE B  15     -15.282 -35.619 -45.450  1.00 83.19      B    N  
ATOM   3997  CA  PHE B  15     -14.691 -34.284 -45.496  1.00 83.84      B    C  
ATOM   3998  C   PHE B  15     -15.421 -33.296 -44.582  1.00 85.16      B    C  
ATOM   3999  O   PHE B  15     -14.772 -32.593 -43.807  1.00 84.21      B    O  
ATOM   4000  CB  PHE B  15     -14.652 -33.793 -46.944  1.00 82.14      B    C  
ATOM   4001  CG  PHE B  15     -13.943 -32.465 -47.090  1.00 80.35      B    C  
ATOM   4002  CD1 PHE B  15     -14.672 -31.261 -47.079  1.00 75.07      B    C  
ATOM   4003  CD2 PHE B  15     -12.543 -32.434 -47.182  1.00 73.92      B    C  
ATOM   4004  CE1 PHE B  15     -13.996 -30.032 -47.181  1.00 70.74      B    C  
ATOM   4005  CE2 PHE B  15     -11.866 -31.207 -47.280  1.00 70.28      B    C  
ATOM   4006  CZ  PHE B  15     -12.593 -30.011 -47.280  1.00 73.20      B    C  
ATOM   4007  N   PHE B  16     -16.754 -33.283 -44.607  1.00 84.87      B    N  
ATOM   4008  CA  PHE B  16     -17.526 -32.447 -43.679  1.00 84.62      B    C  
ATOM   4009  C   PHE B  16     -17.316 -32.841 -42.216  1.00 86.05      B    C  
ATOM   4010  O   PHE B  16     -17.157 -31.970 -41.363  1.00 84.42      B    O  
ATOM   4011  CB  PHE B  16     -19.014 -32.493 -44.035  1.00 82.25      B    C  
ATOM   4012  CG  PHE B  16     -19.407 -31.571 -45.163  1.00 78.69      B    C  
ATOM   4013  CD1 PHE B  16     -19.341 -30.174 -44.987  1.00 73.27      B    C  
ATOM   4014  CD2 PHE B  16     -19.863 -32.083 -46.384  1.00 71.60      B    C  
ATOM   4015  CE1 PHE B  16     -19.716 -29.298 -46.023  1.00 67.99      B    C  
ATOM   4016  CE2 PHE B  16     -20.235 -31.223 -47.425  1.00 67.39      B    C  
ATOM   4017  CZ  PHE B  16     -20.157 -29.831 -47.249  1.00 68.58      B    C  
ATOM   4018  N   CYS B  17     -17.267 -34.120 -41.919  1.00 85.64      B    N  
ATOM   4019  CA  CYS B  17     -17.035 -34.628 -40.564  1.00 85.56      B    C  
ATOM   4020  C   CYS B  17     -15.646 -34.238 -40.042  1.00 87.16      B    C  
ATOM   4021  O   CYS B  17     -15.518 -33.674 -38.955  1.00 85.40      B    O  
ATOM   4022  CB  CYS B  17     -17.242 -36.146 -40.577  1.00 82.29      B    C  
ATOM   4023  SG  CYS B  17     -17.419 -36.735 -38.876  1.00 72.73      B    S  
ATOM   4024  N   PHE B  18     -14.610 -34.459 -40.853  1.00 86.50      B    N  
ATOM   4025  CA  PHE B  18     -13.253 -34.040 -40.533  1.00 87.39      B    C  
ATOM   4026  C   PHE B  18     -13.122 -32.521 -40.466  1.00 88.44      B    C  
ATOM   4027  O   PHE B  18     -12.402 -32.010 -39.608  1.00 86.45      B    O  
ATOM   4028  CB  PHE B  18     -12.273 -34.618 -41.559  1.00 85.56      B    C  
ATOM   4029  CG  PHE B  18     -11.976 -36.102 -41.476  1.00 84.71      B    C  
ATOM   4030  CD1 PHE B  18     -12.382 -36.899 -40.384  1.00 78.46      B    C  
ATOM   4031  CD2 PHE B  18     -11.205 -36.692 -42.495  1.00 77.85      B    C  
ATOM   4032  CE1 PHE B  18     -12.032 -38.258 -40.311  1.00 75.93      B    C  
ATOM   4033  CE2 PHE B  18     -10.854 -38.054 -42.426  1.00 76.58      B    C  
ATOM   4034  CZ  PHE B  18     -11.269 -38.832 -41.339  1.00 77.02      B    C  
ATOM   4035  N   GLY B  19     -13.844 -31.785 -41.293  1.00 88.31      B    N  
ATOM   4036  CA  GLY B  19     -13.937 -30.334 -41.235  1.00 88.28      B    C  
ATOM   4037  C   GLY B  19     -14.480 -29.861 -39.895  1.00 89.29      B    C  
ATOM   4038  O   GLY B  19     -13.855 -29.028 -39.245  1.00 87.58      B    O  
ATOM   4039  N   LEU B  20     -15.580 -30.446 -39.437  1.00 89.68      B    N  
ATOM   4040  CA  LEU B  20     -16.183 -30.094 -38.152  1.00 89.47      B    C  
ATOM   4041  C   LEU B  20     -15.246 -30.423 -36.979  1.00 89.96      B    C  
ATOM   4042  O   LEU B  20     -15.091 -29.611 -36.061  1.00 88.07      B    O  
ATOM   4043  CB  LEU B  20     -17.533 -30.813 -38.016  1.00 87.60      B    C  
ATOM   4044  CG  LEU B  20     -18.418 -30.241 -36.888  1.00 81.76      B    C  
ATOM   4045  CD1 LEU B  20     -18.984 -28.867 -37.248  1.00 78.04      B    C  
ATOM   4046  CD2 LEU B  20     -19.600 -31.160 -36.633  1.00 76.79      B    C  
ATOM   4047  N   LEU B  21     -14.579 -31.565 -37.015  1.00 89.52      B    N  
ATOM   4048  CA  LEU B  21     -13.592 -31.965 -36.009  1.00 89.16      B    C  
ATOM   4049  C   LEU B  21     -12.394 -31.000 -35.981  1.00 89.70      B    C  
ATOM   4050  O   LEU B  21     -11.987 -30.555 -34.910  1.00 88.18      B    O  
ATOM   4051  CB  LEU B  21     -13.147 -33.407 -36.304  1.00 87.63      B    C  
ATOM   4052  CG  LEU B  21     -12.244 -34.005 -35.201  1.00 80.49      B    C  
ATOM   4053  CD1 LEU B  21     -13.033 -34.310 -33.930  1.00 75.21      B    C  
ATOM   4054  CD2 LEU B  21     -11.621 -35.304 -35.689  1.00 74.02      B    C  
ATOM   4055  N   GLN B  22     -11.868 -30.644 -37.147  1.00 91.50      B    N  
ATOM   4056  CA  GLN B  22     -10.766 -29.683 -37.247  1.00 91.26      B    C  
ATOM   4057  C   GLN B  22     -11.164 -28.313 -36.705  1.00 91.45      B    C  
ATOM   4058  O   GLN B  22     -10.388 -27.685 -35.991  1.00 90.30      B    O  
ATOM   4059  CB  GLN B  22     -10.299 -29.596 -38.715  1.00 90.70      B    C  
ATOM   4060  CG  GLN B  22      -9.052 -28.723 -38.918  1.00 85.33      B    C  
ATOM   4061  CD  GLN B  22      -7.841 -29.257 -38.135  1.00 85.50      B    C  
ATOM   4062  NE2 GLN B  22      -7.515 -28.658 -37.025  1.00 73.43      B    N  
ATOM   4063  OE1 GLN B  22      -7.212 -30.222 -38.505  1.00 75.70      B    O  
ATOM   4064  N   TYR B  23     -12.372 -27.882 -36.985  1.00 90.49      B    N  
ATOM   4065  CA  TYR B  23     -12.904 -26.619 -36.478  1.00 89.64      B    C  
ATOM   4066  C   TYR B  23     -13.047 -26.635 -34.951  1.00 90.14      B    C  
ATOM   4067  O   TYR B  23     -12.655 -25.674 -34.297  1.00 88.42      B    O  
ATOM   4068  CB  TYR B  23     -14.241 -26.324 -37.172  1.00 87.49      B    C  
ATOM   4069  CG  TYR B  23     -14.365 -24.899 -37.662  1.00 85.00      B    C  
ATOM   4070  CD1 TYR B  23     -15.225 -23.988 -37.009  1.00 78.97      B    C  
ATOM   4071  CD2 TYR B  23     -13.635 -24.466 -38.791  1.00 77.80      B    C  
ATOM   4072  CE1 TYR B  23     -15.353 -22.677 -37.478  1.00 74.88      B    C  
ATOM   4073  CE2 TYR B  23     -13.760 -23.154 -39.255  1.00 74.49      B    C  
ATOM   4074  CZ  TYR B  23     -14.623 -22.256 -38.600  1.00 75.15      B    C  
ATOM   4075  OH  TYR B  23     -14.742 -20.966 -39.067  1.00 72.76      B    O  
ATOM   4076  N   ALA B  24     -13.518 -27.741 -34.379  1.00 90.57      B    N  
ATOM   4077  CA  ALA B  24     -13.601 -27.905 -32.932  1.00 89.86      B    C  
ATOM   4078  C   ALA B  24     -12.221 -27.832 -32.257  1.00 90.42      B    C  
ATOM   4079  O   ALA B  24     -12.052 -27.110 -31.273  1.00 88.34      B    O  
ATOM   4080  CB  ALA B  24     -14.310 -29.233 -32.619  1.00 89.02      B    C  
ATOM   4081  N   LEU B  25     -11.224 -28.503 -32.829  1.00 91.42      B    N  
ATOM   4082  CA  LEU B  25      -9.840 -28.450 -32.338  1.00 90.84      B    C  
ATOM   4083  C   LEU B  25      -9.236 -27.044 -32.466  1.00 91.20      B    C  
ATOM   4084  O   LEU B  25      -8.514 -26.604 -31.580  1.00 90.08      B    O  
ATOM   4085  CB  LEU B  25      -8.989 -29.474 -33.105  1.00 90.12      B    C  
ATOM   4086  CG  LEU B  25      -9.332 -30.951 -32.813  1.00 87.08      B    C  
ATOM   4087  CD1 LEU B  25      -8.538 -31.849 -33.771  1.00 82.27      B    C  
ATOM   4088  CD2 LEU B  25      -8.981 -31.352 -31.385  1.00 81.71      B    C  
ATOM   4089  N   LEU B  26      -9.553 -26.308 -33.519  1.00 92.03      B    N  
ATOM   4090  CA  LEU B  26      -9.132 -24.917 -33.686  1.00 91.99      B    C  
ATOM   4091  C   LEU B  26      -9.763 -24.000 -32.632  1.00 92.00      B    C  
ATOM   4092  O   LEU B  26      -9.069 -23.151 -32.085  1.00 90.11      B    O  
ATOM   4093  CB  LEU B  26      -9.471 -24.416 -35.099  1.00 90.79      B    C  
ATOM   4094  CG  LEU B  26      -8.495 -24.906 -36.180  1.00 84.60      B    C  
ATOM   4095  CD1 LEU B  26      -9.018 -24.493 -37.560  1.00 79.94      B    C  
ATOM   4096  CD2 LEU B  26      -7.103 -24.306 -35.992  1.00 79.70      B    C  
ATOM   4097  N   PHE B  27     -11.044 -24.186 -32.305  1.00 91.87      B    N  
ATOM   4098  CA  PHE B  27     -11.677 -23.433 -31.229  1.00 90.92      B    C  
ATOM   4099  C   PHE B  27     -11.072 -23.753 -29.862  1.00 91.60      B    C  
ATOM   4100  O   PHE B  27     -10.833 -22.833 -29.085  1.00 89.73      B    O  
ATOM   4101  CB  PHE B  27     -13.186 -23.658 -31.216  1.00 88.53      B    C  
ATOM   4102  CG  PHE B  27     -13.911 -22.773 -32.193  1.00 85.38      B    C  
ATOM   4103  CD1 PHE B  27     -13.884 -21.375 -32.022  1.00 79.71      B    C  
ATOM   4104  CD2 PHE B  27     -14.593 -23.324 -33.284  1.00 77.89      B    C  
ATOM   4105  CE1 PHE B  27     -14.506 -20.530 -32.960  1.00 73.87      B    C  
ATOM   4106  CE2 PHE B  27     -15.216 -22.486 -34.225  1.00 72.40      B    C  
ATOM   4107  CZ  PHE B  27     -15.160 -21.085 -34.071  1.00 70.58      B    C  
ATOM   4108  N   GLN B  28     -10.754 -25.009 -29.600  1.00 90.35      B    N  
ATOM   4109  CA  GLN B  28     -10.046 -25.410 -28.385  1.00 90.14      B    C  
ATOM   4110  C   GLN B  28      -8.675 -24.725 -28.293  1.00 91.53      B    C  
ATOM   4111  O   GLN B  28      -8.343 -24.148 -27.257  1.00 90.58      B    O  
ATOM   4112  CB  GLN B  28      -9.908 -26.941 -28.362  1.00 88.66      B    C  
ATOM   4113  CG  GLN B  28      -9.256 -27.428 -27.059  1.00 82.08      B    C  
ATOM   4114  CD  GLN B  28      -9.028 -28.943 -27.034  1.00 80.42      B    C  
ATOM   4115  NE2 GLN B  28      -8.553 -29.470 -25.927  1.00 69.92      B    N  
ATOM   4116  OE1 GLN B  28      -9.242 -29.660 -27.996  1.00 72.77      B    O  
ATOM   4117  N   ALA B  29      -7.908 -24.735 -29.368  1.00 92.71      B    N  
ATOM   4118  CA  ALA B  29      -6.606 -24.089 -29.422  1.00 93.18      B    C  
ATOM   4119  C   ALA B  29      -6.719 -22.569 -29.230  1.00 93.99      B    C  
ATOM   4120  O   ALA B  29      -5.977 -21.992 -28.441  1.00 92.99      B    O  
ATOM   4121  CB  ALA B  29      -5.936 -24.447 -30.748  1.00 92.85      B    C  
ATOM   4122  N   ARG B  30      -7.684 -21.930 -29.900  1.00 93.46      B    N  
ATOM   4123  CA  ARG B  30      -7.936 -20.489 -29.782  1.00 93.32      B    C  
ATOM   4124  C   ARG B  30      -8.310 -20.092 -28.360  1.00 93.89      B    C  
ATOM   4125  O   ARG B  30      -7.733 -19.158 -27.822  1.00 92.56      B    O  
ATOM   4126  CB  ARG B  30      -9.035 -20.098 -30.792  1.00 92.08      B    C  
ATOM   4127  CG  ARG B  30      -9.352 -18.589 -30.769  1.00 87.14      B    C  
ATOM   4128  CD  ARG B  30      -8.142 -17.763 -31.199  1.00 81.46      B    C  
ATOM   4129  NE  ARG B  30      -8.418 -16.327 -31.070  1.00 75.11      B    N  
ATOM   4130  CZ  ARG B  30      -8.091 -15.385 -31.939  1.00 69.16      B    C  
ATOM   4131  NH1 ARG B  30      -7.511 -15.659 -33.080  1.00 61.75      B    N1+
ATOM   4132  NH2 ARG B  30      -8.318 -14.142 -31.641  1.00 63.34      B    N  
ATOM   4133  N   ALA B  31      -9.237 -20.814 -27.753  1.00 93.05      B    N  
ATOM   4134  CA  ALA B  31      -9.658 -20.556 -26.387  1.00 92.71      B    C  
ATOM   4135  C   ALA B  31      -8.496 -20.738 -25.402  1.00 93.72      B    C  
ATOM   4136  O   ALA B  31      -8.244 -19.879 -24.551  1.00 92.55      B    O  
ATOM   4137  CB  ALA B  31     -10.834 -21.494 -26.078  1.00 91.23      B    C  
ATOM   4138  N   THR B  32      -7.711 -21.794 -25.553  1.00 93.73      B    N  
ATOM   4139  CA  THR B  32      -6.525 -22.041 -24.729  1.00 94.04      B    C  
ATOM   4140  C   THR B  32      -5.487 -20.932 -24.900  1.00 94.96      B    C  
ATOM   4141  O   THR B  32      -4.911 -20.495 -23.914  1.00 94.01      B    O  
ATOM   4142  CB  THR B  32      -5.909 -23.408 -25.039  1.00 92.96      B    C  
ATOM   4143  CG2 THR B  32      -4.795 -23.763 -24.051  1.00 82.32      B    C  
ATOM   4144  OG1 THR B  32      -6.880 -24.418 -24.920  1.00 82.88      B    O  
ATOM   4145  N   LEU B  33      -5.299 -20.418 -26.115  1.00 95.24      B    N  
ATOM   4146  CA  LEU B  33      -4.407 -19.292 -26.386  1.00 95.80      B    C  
ATOM   4147  C   LEU B  33      -4.857 -18.012 -25.677  1.00 96.22      B    C  
ATOM   4148  O   LEU B  33      -4.008 -17.303 -25.144  1.00 95.39      B    O  
ATOM   4149  CB  LEU B  33      -4.289 -19.088 -27.899  1.00 95.66      B    C  
ATOM   4150  CG  LEU B  33      -3.334 -17.946 -28.295  1.00 95.06      B    C  
ATOM   4151  CD1 LEU B  33      -1.882 -18.268 -27.940  1.00 92.53      B    C  
ATOM   4152  CD2 LEU B  33      -3.407 -17.693 -29.798  1.00 92.30      B    C  
ATOM   4153  N   ASP B  34      -6.151 -17.724 -25.608  1.00 95.68      B    N  
ATOM   4154  CA  ASP B  34      -6.656 -16.550 -24.890  1.00 95.17      B    C  
ATOM   4155  C   ASP B  34      -6.306 -16.618 -23.391  1.00 95.83      B    C  
ATOM   4156  O   ASP B  34      -5.802 -15.646 -22.818  1.00 95.27      B    O  
ATOM   4157  CB  ASP B  34      -8.180 -16.410 -25.094  1.00 93.98      B    C  
ATOM   4158  CG  ASP B  34      -8.600 -15.986 -26.509  1.00 91.19      B    C  
ATOM   4159  OD1 ASP B  34      -7.785 -15.345 -27.211  1.00 86.56      B    O  
ATOM   4160  OD2 ASP B  34      -9.765 -16.241 -26.862  1.00 86.05      B    O1-
ATOM   4161  N   SER B  35      -6.470 -17.773 -22.764  1.00 95.36      B    N  
ATOM   4162  CA  SER B  35      -6.056 -17.999 -21.374  1.00 95.37      B    C  
ATOM   4163  C   SER B  35      -4.533 -17.916 -21.195  1.00 96.25      B    C  
ATOM   4164  O   SER B  35      -4.054 -17.286 -20.260  1.00 94.82      B    O  
ATOM   4165  CB  SER B  35      -6.567 -19.359 -20.893  1.00 93.32      B    C  
ATOM   4166  OG  SER B  35      -6.254 -19.563 -19.526  1.00 82.18      B    O  
ATOM   4167  N   ALA B  36      -3.774 -18.524 -22.109  1.00 96.37      B    N  
ATOM   4168  CA  ALA B  36      -2.317 -18.526 -22.062  1.00 96.63      B    C  
ATOM   4169  C   ALA B  36      -1.731 -17.121 -22.250  1.00 97.20      B    C  
ATOM   4170  O   ALA B  36      -0.729 -16.767 -21.621  1.00 96.25      B    O  
ATOM   4171  CB  ALA B  36      -1.816 -19.484 -23.144  1.00 96.06      B    C  
ATOM   4172  N   THR B  37      -2.358 -16.293 -23.075  1.00 97.14      B    N  
ATOM   4173  CA  THR B  37      -1.972 -14.901 -23.298  1.00 97.32      B    C  
ATOM   4174  C   THR B  37      -2.196 -14.062 -22.037  1.00 97.57      B    C  
ATOM   4175  O   THR B  37      -1.346 -13.244 -21.699  1.00 96.73      B    O  
ATOM   4176  CB  THR B  37      -2.724 -14.311 -24.489  1.00 96.48      B    C  
ATOM   4177  CG2 THR B  37      -2.259 -12.898 -24.829  1.00 89.38      B    C  
ATOM   4178  OG1 THR B  37      -2.472 -15.090 -25.634  1.00 89.26      B    O  
ATOM   4179  N   LEU B  38      -3.273 -14.302 -21.302  1.00 97.35      B    N  
ATOM   4180  CA  LEU B  38      -3.477 -13.673 -19.995  1.00 97.38      B    C  
ATOM   4181  C   LEU B  38      -2.385 -14.091 -19.000  1.00 97.46      B    C  
ATOM   4182  O   LEU B  38      -1.830 -13.224 -18.331  1.00 96.45      B    O  
ATOM   4183  CB  LEU B  38      -4.887 -13.998 -19.477  1.00 96.82      B    C  
ATOM   4184  CG  LEU B  38      -5.163 -13.449 -18.060  1.00 95.85      B    C  
ATOM   4185  CD1 LEU B  38      -5.136 -11.919 -18.004  1.00 93.45      B    C  
ATOM   4186  CD2 LEU B  38      -6.522 -13.927 -17.576  1.00 93.15      B    C  
ATOM   4187  N   GLU B  39      -2.038 -15.371 -18.924  1.00 97.35      B    N  
ATOM   4188  CA  GLU B  39      -0.947 -15.841 -18.058  1.00 97.07      B    C  
ATOM   4189  C   GLU B  39       0.396 -15.198 -18.431  1.00 97.30      B    C  
ATOM   4190  O   GLU B  39       1.109 -14.720 -17.551  1.00 96.59      B    O  
ATOM   4191  CB  GLU B  39      -0.840 -17.376 -18.089  1.00 95.79      B    C  
ATOM   4192  CG  GLU B  39      -1.992 -18.066 -17.348  1.00 85.73      B    C  
ATOM   4193  CD  GLU B  39      -1.822 -19.586 -17.229  1.00 79.42      B    C  
ATOM   4194  OE1 GLU B  39      -2.838 -20.291 -17.007  1.00 70.87      B    O  
ATOM   4195  OE2 GLU B  39      -0.683 -20.093 -17.330  1.00 70.33      B    O1-
ATOM   4196  N   ALA B  40       0.696 -15.085 -19.721  1.00 97.16      B    N  
ATOM   4197  CA  ALA B  40       1.890 -14.403 -20.195  1.00 97.43      B    C  
ATOM   4198  C   ALA B  40       1.919 -12.923 -19.787  1.00 97.74      B    C  
ATOM   4199  O   ALA B  40       2.914 -12.442 -19.256  1.00 96.92      B    O  
ATOM   4200  CB  ALA B  40       1.969 -14.561 -21.719  1.00 96.95      B    C  
ATOM   4201  N   ALA B  41       0.816 -12.204 -19.973  1.00 97.58      B    N  
ATOM   4202  CA  ALA B  41       0.735 -10.796 -19.603  1.00 97.56      B    C  
ATOM   4203  C   ALA B  41       0.842 -10.580 -18.091  1.00 97.89      B    C  
ATOM   4204  O   ALA B  41       1.500  -9.641 -17.654  1.00 96.64      B    O  
ATOM   4205  CB  ALA B  41      -0.573 -10.215 -20.139  1.00 96.83      B    C  
ATOM   4206  N   ARG B  42       0.260 -11.458 -17.271  1.00 97.65      B    N  
ATOM   4207  CA  ARG B  42       0.377 -11.409 -15.812  1.00 97.38      B    C  
ATOM   4208  C   ARG B  42       1.815 -11.602 -15.361  1.00 97.54      B    C  
ATOM   4209  O   ARG B  42       2.290 -10.846 -14.526  1.00 96.09      B    O  
ATOM   4210  CB  ARG B  42      -0.510 -12.481 -15.174  1.00 95.95      B    C  
ATOM   4211  CG  ARG B  42      -2.005 -12.136 -15.249  1.00 90.34      B    C  
ATOM   4212  CD  ARG B  42      -2.850 -13.266 -14.683  1.00 89.71      B    C  
ATOM   4213  NE  ARG B  42      -2.641 -13.419 -13.229  1.00 88.03      B    N  
ATOM   4214  CZ  ARG B  42      -1.967 -14.364 -12.594  1.00 88.80      B    C  
ATOM   4215  NH1 ARG B  42      -1.480 -15.409 -13.192  1.00 76.53      B    N1+
ATOM   4216  NH2 ARG B  42      -1.787 -14.261 -11.316  1.00 81.41      B    N  
ATOM   4217  N   GLU B  43       2.529 -12.568 -15.930  1.00 97.23      B    N  
ATOM   4218  CA  GLU B  43       3.951 -12.768 -15.642  1.00 97.09      B    C  
ATOM   4219  C   GLU B  43       4.789 -11.564 -16.085  1.00 97.27      B    C  
ATOM   4220  O   GLU B  43       5.672 -11.134 -15.348  1.00 95.68      B    O  
ATOM   4221  CB  GLU B  43       4.464 -14.044 -16.313  1.00 95.97      B    C  
ATOM   4222  CG  GLU B  43       3.891 -15.323 -15.698  1.00 90.30      B    C  
ATOM   4223  CD  GLU B  43       4.303 -15.567 -14.244  1.00 90.07      B    C  
ATOM   4224  OE1 GLU B  43       3.533 -16.250 -13.537  1.00 82.73      B    O  
ATOM   4225  OE2 GLU B  43       5.415 -15.180 -13.848  1.00 82.88      B    O1-
ATOM   4226  N   GLY B  44       4.480 -10.977 -17.235  1.00 97.05      B    N  
ATOM   4227  CA  GLY B  44       5.105  -9.738 -17.676  1.00 97.01      B    C  
ATOM   4228  C   GLY B  44       4.858  -8.576 -16.716  1.00 97.48      B    C  
ATOM   4229  O   GLY B  44       5.798  -7.891 -16.313  1.00 96.11      B    O  
ATOM   4230  N   ALA B  45       3.625  -8.395 -16.263  1.00 97.58      B    N  
ATOM   4231  CA  ALA B  45       3.249  -7.304 -15.371  1.00 97.45      B    C  
ATOM   4232  C   ALA B  45       4.040  -7.298 -14.053  1.00 97.43      B    C  
ATOM   4233  O   ALA B  45       4.370  -6.227 -13.538  1.00 95.49      B    O  
ATOM   4234  CB  ALA B  45       1.744  -7.389 -15.108  1.00 96.78      B    C  
ATOM   4235  N   VAL B  46       4.392  -8.476 -13.517  1.00 97.39      B    N  
ATOM   4236  CA  VAL B  46       5.135  -8.613 -12.261  1.00 96.94      B    C  
ATOM   4237  C   VAL B  46       6.656  -8.763 -12.444  1.00 96.51      B    C  
ATOM   4238  O   VAL B  46       7.378  -8.716 -11.453  1.00 92.97      B    O  
ATOM   4239  CB  VAL B  46       4.566  -9.739 -11.378  1.00 95.67      B    C  
ATOM   4240  CG1 VAL B  46       3.088  -9.488 -11.045  1.00 90.46      B    C  
ATOM   4241  CG2 VAL B  46       4.703 -11.127 -11.999  1.00 90.63      B    C  
ATOM   4242  N   ASN B  47       7.145  -8.906 -13.677  1.00 96.92      B    N  
ATOM   4243  CA  ASN B  47       8.558  -9.113 -14.010  1.00 96.50      B    C  
ATOM   4244  C   ASN B  47       9.078  -8.089 -15.026  1.00 96.78      B    C  
ATOM   4245  O   ASN B  47       9.788  -8.441 -15.965  1.00 94.56      B    O  
ATOM   4246  CB  ASN B  47       8.793 -10.558 -14.488  1.00 95.85      B    C  
ATOM   4247  CG  ASN B  47       8.543 -11.604 -13.415  1.00 94.46      B    C  
ATOM   4248  ND2 ASN B  47       7.488 -12.367 -13.553  1.00 84.78      B    N  
ATOM   4249  OD1 ASN B  47       9.288 -11.760 -12.470  1.00 84.60      B    O  
ATOM   4250  N   HIS B  48       8.719  -6.823 -14.882  1.00 96.52      B    N  
ATOM   4251  CA  HIS B  48       9.239  -5.721 -15.698  1.00 96.36      B    C  
ATOM   4252  C   HIS B  48       9.006  -5.867 -17.219  1.00 96.44      B    C  
ATOM   4253  O   HIS B  48       9.774  -5.342 -18.023  1.00 92.09      B    O  
ATOM   4254  CB  HIS B  48      10.725  -5.473 -15.355  1.00 95.37      B    C  
ATOM   4255  CG  HIS B  48      10.973  -5.286 -13.888  1.00 95.54      B    C  
ATOM   4256  CD2 HIS B  48      11.498  -6.182 -12.994  1.00 86.07      B    C  
ATOM   4257  ND1 HIS B  48      10.650  -4.151 -13.173  1.00 85.20      B    N  
ATOM   4258  CE1 HIS B  48      10.969  -4.365 -11.889  1.00 87.38      B    C  
ATOM   4259  NE2 HIS B  48      11.491  -5.587 -11.742  1.00 89.57      B    N  
ATOM   4260  N   ALA B  49       7.957  -6.586 -17.617  1.00 96.11      B    N  
ATOM   4261  CA  ALA B  49       7.665  -6.969 -18.999  1.00 96.38      B    C  
ATOM   4262  C   ALA B  49       8.782  -7.793 -19.675  1.00 96.55      B    C  
ATOM   4263  O   ALA B  49       8.912  -7.771 -20.900  1.00 93.59      B    O  
ATOM   4264  CB  ALA B  49       7.206  -5.740 -19.799  1.00 95.22      B    C  
ATOM   4265  N   GLU B  50       9.573  -8.540 -18.915  1.00 96.82      B    N  
ATOM   4266  CA  GLU B  50      10.627  -9.388 -19.466  1.00 96.58      B    C  
ATOM   4267  C   GLU B  50      10.062 -10.527 -20.320  1.00 96.83      B    C  
ATOM   4268  O   GLU B  50       9.134 -11.240 -19.925  1.00 95.71      B    O  
ATOM   4269  CB  GLU B  50      11.529  -9.956 -18.364  1.00 95.50      B    C  
ATOM   4270  CG  GLU B  50      12.404  -8.868 -17.722  1.00 87.92      B    C  
ATOM   4271  CD  GLU B  50      13.350  -9.421 -16.656  1.00 80.61      B    C  
ATOM   4272  OE1 GLU B  50      14.073  -8.584 -16.062  1.00 70.32      B    O  
ATOM   4273  OE2 GLU B  50      13.337 -10.645 -16.414  1.00 70.76      B    O1-
ATOM   4274  N   LEU B  51      10.662 -10.721 -21.500  1.00 96.42      B    N  
ATOM   4275  CA  LEU B  51      10.197 -11.703 -22.471  1.00 96.60      B    C  
ATOM   4276  C   LEU B  51      10.249 -13.131 -21.915  1.00 96.92      B    C  
ATOM   4277  O   LEU B  51       9.281 -13.864 -22.064  1.00 95.69      B    O  
ATOM   4278  CB  LEU B  51      11.041 -11.559 -23.754  1.00 95.58      B    C  
ATOM   4279  CG  LEU B  51      10.642 -12.554 -24.870  1.00 93.49      B    C  
ATOM   4280  CD1 LEU B  51       9.211 -12.332 -25.345  1.00 89.53      B    C  
ATOM   4281  CD2 LEU B  51      11.578 -12.376 -26.061  1.00 89.31      B    C  
ATOM   4282  N   ASP B  52      11.319 -13.507 -21.211  1.00 96.44      B    N  
ATOM   4283  CA  ASP B  52      11.481 -14.852 -20.661  1.00 95.85      B    C  
ATOM   4284  C   ASP B  52      10.390 -15.198 -19.635  1.00 96.30      B    C  
ATOM   4285  O   ASP B  52       9.889 -16.330 -19.590  1.00 95.05      B    O  
ATOM   4286  CB  ASP B  52      12.843 -14.964 -19.973  1.00 94.31      B    C  
ATOM   4287  CG  ASP B  52      14.024 -15.039 -20.936  1.00 84.32      B    C  
ATOM   4288  OD1 ASP B  52      13.786 -15.067 -22.164  1.00 73.22      B    O  
ATOM   4289  OD2 ASP B  52      15.154 -15.116 -20.403  1.00 71.80      B    O1-
ATOM   4290  N   ALA B  53       9.991 -14.238 -18.813  1.00 96.27      B    N  
ATOM   4291  CA  ALA B  53       8.905 -14.419 -17.861  1.00 96.31      B    C  
ATOM   4292  C   ALA B  53       7.572 -14.619 -18.588  1.00 96.63      B    C  
ATOM   4293  O   ALA B  53       6.833 -15.563 -18.282  1.00 95.50      B    O  
ATOM   4294  CB  ALA B  53       8.873 -13.224 -16.907  1.00 95.40      B    C  
ATOM   4295  N   MET B  54       7.303 -13.811 -19.610  1.00 97.06      B    N  
ATOM   4296  CA  MET B  54       6.102 -13.936 -20.439  1.00 97.15      B    C  
ATOM   4297  C   MET B  54       6.069 -15.255 -21.215  1.00 97.25      B    C  
ATOM   4298  O   MET B  54       5.023 -15.891 -21.285  1.00 96.43      B    O  
ATOM   4299  CB  MET B  54       5.989 -12.757 -21.400  1.00 96.59      B    C  
ATOM   4300  CG  MET B  54       5.693 -11.445 -20.658  1.00 94.39      B    C  
ATOM   4301  SD  MET B  54       5.248 -10.070 -21.752  1.00 93.03      B    S  
ATOM   4302  CE  MET B  54       6.833  -9.793 -22.557  1.00 81.20      B    C  
ATOM   4303  N   GLN B  55       7.194 -15.702 -21.741  1.00 96.81      B    N  
ATOM   4304  CA  GLN B  55       7.294 -16.998 -22.433  1.00 96.67      B    C  
ATOM   4305  C   GLN B  55       7.016 -18.167 -21.481  1.00 96.56      B    C  
ATOM   4306  O   GLN B  55       6.276 -19.079 -21.846  1.00 95.63      B    O  
ATOM   4307  CB  GLN B  55       8.682 -17.144 -23.053  1.00 96.18      B    C  
ATOM   4308  CG  GLN B  55       8.838 -16.318 -24.342  1.00 94.68      B    C  
ATOM   4309  CD  GLN B  55      10.237 -16.462 -24.954  1.00 94.47      B    C  
ATOM   4310  NE2 GLN B  55      10.395 -16.186 -26.220  1.00 85.08      B    N  
ATOM   4311  OE1 GLN B  55      11.190 -16.836 -24.313  1.00 86.41      B    O  
ATOM   4312  N   ARG B  56       7.521 -18.143 -20.250  1.00 96.31      B    N  
ATOM   4313  CA  ARG B  56       7.197 -19.152 -19.234  1.00 95.51      B    C  
ATOM   4314  C   ARG B  56       5.712 -19.149 -18.873  1.00 95.61      B    C  
ATOM   4315  O   ARG B  56       5.122 -20.224 -18.716  1.00 94.40      B    O  
ATOM   4316  CB  ARG B  56       8.054 -18.938 -17.980  1.00 94.16      B    C  
ATOM   4317  CG  ARG B  56       9.526 -19.353 -18.176  1.00 88.18      B    C  
ATOM   4318  CD  ARG B  56      10.319 -19.289 -16.865  1.00 85.22      B    C  
ATOM   4319  NE  ARG B  56      10.406 -17.933 -16.293  1.00 77.27      B    N  
ATOM   4320  CZ  ARG B  56      11.409 -17.074 -16.412  1.00 70.23      B    C  
ATOM   4321  NH1 ARG B  56      12.476 -17.331 -17.113  1.00 62.90      B    N1+
ATOM   4322  NH2 ARG B  56      11.377 -15.922 -15.798  1.00 64.24      B    N  
ATOM   4323  N   GLY B  57       5.103 -17.977 -18.755  1.00 96.26      B    N  
ATOM   4324  CA  GLY B  57       3.660 -17.844 -18.538  1.00 96.09      B    C  
ATOM   4325  C   GLY B  57       2.852 -18.423 -19.696  1.00 96.41      B    C  
ATOM   4326  O   GLY B  57       1.980 -19.264 -19.483  1.00 95.20      B    O  
ATOM   4327  N   LEU B  58       3.211 -18.060 -20.925  1.00 97.09      B    N  
ATOM   4328  CA  LEU B  58       2.580 -18.559 -22.140  1.00 97.18      B    C  
ATOM   4329  C   LEU B  58       2.681 -20.083 -22.257  1.00 97.12      B    C  
ATOM   4330  O   LEU B  58       1.684 -20.746 -22.543  1.00 95.96      B    O  
ATOM   4331  CB  LEU B  58       3.206 -17.858 -23.359  1.00 96.99      B    C  
ATOM   4332  CG  LEU B  58       2.542 -18.226 -24.699  1.00 96.37      B    C  
ATOM   4333  CD1 LEU B  58       1.109 -17.721 -24.786  1.00 93.45      B    C  
ATOM   4334  CD2 LEU B  58       3.329 -17.619 -25.857  1.00 93.13      B    C  
ATOM   4335  N   ALA B  59       3.853 -20.658 -21.974  1.00 96.54      B    N  
ATOM   4336  CA  ALA B  59       4.060 -22.101 -22.020  1.00 96.19      B    C  
ATOM   4337  C   ALA B  59       3.197 -22.844 -20.995  1.00 95.63      B    C  
ATOM   4338  O   ALA B  59       2.585 -23.858 -21.330  1.00 94.06      B    O  
ATOM   4339  CB  ALA B  59       5.547 -22.390 -21.806  1.00 95.52      B    C  
ATOM   4340  N   ARG B  60       3.054 -22.322 -19.769  1.00 95.05      B    N  
ATOM   4341  CA  ARG B  60       2.128 -22.889 -18.780  1.00 94.26      B    C  
ATOM   4342  C   ARG B  60       0.686 -22.839 -19.270  1.00 94.02      B    C  
ATOM   4343  O   ARG B  60      -0.011 -23.844 -19.166  1.00 92.23      B    O  
ATOM   4344  CB  ARG B  60       2.238 -22.166 -17.439  1.00 92.77      B    C  
ATOM   4345  CG  ARG B  60       3.496 -22.559 -16.657  1.00 86.29      B    C  
ATOM   4346  CD  ARG B  60       3.472 -21.980 -15.240  1.00 86.70      B    C  
ATOM   4347  NE  ARG B  60       3.429 -20.510 -15.264  1.00 80.91      B    N  
ATOM   4348  CZ  ARG B  60       4.341 -19.658 -14.842  1.00 79.08      B    C  
ATOM   4349  NH1 ARG B  60       5.446 -20.044 -14.278  1.00 68.66      B    N1+
ATOM   4350  NH2 ARG B  60       4.155 -18.377 -14.972  1.00 70.03      B    N  
ATOM   4351  N   GLY B  61       0.267 -21.729 -19.843  1.00 95.08      B    N  
ATOM   4352  CA  GLY B  61      -1.087 -21.585 -20.368  1.00 94.59      B    C  
ATOM   4353  C   GLY B  61      -1.385 -22.493 -21.567  1.00 94.61      B    C  
ATOM   4354  O   GLY B  61      -2.492 -23.027 -21.667  1.00 92.92      B    O  
ATOM   4355  N   LEU B  62      -0.406 -22.731 -22.434  1.00 95.76      B    N  
ATOM   4356  CA  LEU B  62      -0.529 -23.614 -23.594  1.00 95.24      B    C  
ATOM   4357  C   LEU B  62      -0.335 -25.101 -23.257  1.00 94.55      B    C  
ATOM   4358  O   LEU B  62      -0.709 -25.949 -24.068  1.00 92.07      B    O  
ATOM   4359  CB  LEU B  62       0.449 -23.180 -24.700  1.00 94.86      B    C  
ATOM   4360  CG  LEU B  62       0.123 -21.831 -25.370  1.00 94.11      B    C  
ATOM   4361  CD1 LEU B  62       1.212 -21.503 -26.383  1.00 92.18      B    C  
ATOM   4362  CD2 LEU B  62      -1.218 -21.851 -26.110  1.00 91.38      B    C  
ATOM   4363  N   SER B  63       0.208 -25.446 -22.100  1.00 93.50      B    N  
ATOM   4364  CA  SER B  63       0.515 -26.831 -21.728  1.00 92.57      B    C  
ATOM   4365  C   SER B  63      -0.655 -27.827 -21.863  1.00 92.29      B    C  
ATOM   4366  O   SER B  63      -0.391 -28.956 -22.291  1.00 88.79      B    O  
ATOM   4367  CB  SER B  63       1.164 -26.920 -20.341  1.00 90.36      B    C  
ATOM   4368  OG  SER B  63       0.258 -26.660 -19.299  1.00 77.49      B    O  
ATOM   4369  N   PRO B  64      -1.934 -27.452 -21.632  1.00 91.55      B    N  
ATOM   4370  CA  PRO B  64      -3.051 -28.370 -21.838  1.00 90.28      B    C  
ATOM   4371  C   PRO B  64      -3.192 -28.892 -23.271  1.00 90.58      B    C  
ATOM   4372  O   PRO B  64      -3.677 -30.001 -23.466  1.00 87.57      B    O  
ATOM   4373  CB  PRO B  64      -4.302 -27.593 -21.419  1.00 88.15      B    C  
ATOM   4374  CG  PRO B  64      -3.768 -26.545 -20.456  1.00 86.39      B    C  
ATOM   4375  CD  PRO B  64      -2.421 -26.207 -21.078  1.00 90.01      B    C  
ATOM   4376  N   LEU B  65      -2.729 -28.144 -24.275  1.00 90.59      B    N  
ATOM   4377  CA  LEU B  65      -2.741 -28.598 -25.678  1.00 90.30      B    C  
ATOM   4378  C   LEU B  65      -1.692 -29.686 -25.966  1.00 90.22      B    C  
ATOM   4379  O   LEU B  65      -1.760 -30.348 -26.998  1.00 86.15      B    O  
ATOM   4380  CB  LEU B  65      -2.496 -27.408 -26.620  1.00 89.67      B    C  
ATOM   4381  CG  LEU B  65      -3.553 -26.289 -26.558  1.00 89.04      B    C  
ATOM   4382  CD1 LEU B  65      -3.154 -25.176 -27.533  1.00 85.69      B    C  
ATOM   4383  CD2 LEU B  65      -4.944 -26.798 -26.951  1.00 85.09      B    C  
ATOM   4384  N   TYR B  66      -0.736 -29.875 -25.077  1.00 90.00      B    N  
ATOM   4385  CA  TYR B  66       0.372 -30.824 -25.208  1.00 89.74      B    C  
ATOM   4386  C   TYR B  66       0.296 -31.973 -24.190  1.00 88.75      B    C  
ATOM   4387  O   TYR B  66       1.160 -32.851 -24.199  1.00 81.34      B    O  
ATOM   4388  CB  TYR B  66       1.695 -30.066 -25.099  1.00 89.34      B    C  
ATOM   4389  CG  TYR B  66       1.898 -29.045 -26.197  1.00 91.37      B    C  
ATOM   4390  CD1 TYR B  66       2.428 -29.433 -27.436  1.00 87.65      B    C  
ATOM   4391  CD2 TYR B  66       1.505 -27.708 -26.003  1.00 88.23      B    C  
ATOM   4392  CE1 TYR B  66       2.565 -28.516 -28.475  1.00 86.93      B    C  
ATOM   4393  CE2 TYR B  66       1.629 -26.775 -27.038  1.00 87.62      B    C  
ATOM   4394  CZ  TYR B  66       2.152 -27.182 -28.286  1.00 89.15      B    C  
ATOM   4395  OH  TYR B  66       2.244 -26.291 -29.321  1.00 88.19      B    O  
ATOM   4396  N   ALA B  67      -0.709 -31.965 -23.323  1.00 84.83      B    N  
ATOM   4397  CA  ALA B  67      -0.948 -33.017 -22.353  1.00 81.64      B    C  
ATOM   4398  C   ALA B  67      -1.631 -34.208 -23.036  1.00 80.66      B    C  
ATOM   4399  O   ALA B  67      -2.767 -34.104 -23.495  1.00 74.26      B    O  
ATOM   4400  CB  ALA B  67      -1.773 -32.450 -21.198  1.00 77.11      B    C  
ATOM   4401  N   TYR B  68      -0.927 -35.340 -23.065  1.00 80.58      B    N  
ATOM   4402  CA  TYR B  68      -1.480 -36.611 -23.540  1.00 77.89      B    C  
ATOM   4403  C   TYR B  68      -1.873 -37.547 -22.390  1.00 77.85      B    C  
ATOM   4404  O   TYR B  68      -2.765 -38.367 -22.544  1.00 71.28      B    O  
ATOM   4405  CB  TYR B  68      -0.464 -37.308 -24.460  1.00 72.77      B    C  
ATOM   4406  CG  TYR B  68      -0.158 -36.544 -25.720  1.00 68.11      B    C  
ATOM   4407  CD1 TYR B  68      -1.065 -36.585 -26.805  1.00 62.35      B    C  
ATOM   4408  CD2 TYR B  68       1.016 -35.783 -25.831  1.00 59.30      B    C  
ATOM   4409  CE1 TYR B  68      -0.789 -35.874 -27.991  1.00 53.66      B    C  
ATOM   4410  CE2 TYR B  68       1.297 -35.067 -27.008  1.00 54.21      B    C  
ATOM   4411  CZ  TYR B  68       0.388 -35.114 -28.083  1.00 52.65      B    C  
ATOM   4412  OH  TYR B  68       0.662 -34.419 -29.232  1.00 48.46      B    O  
ATOM   4413  N   GLU B  69      -1.201 -37.417 -21.246  1.00 71.09      B    N  
ATOM   4414  CA  GLU B  69      -1.439 -38.215 -20.045  1.00 69.33      B    C  
ATOM   4415  C   GLU B  69      -1.830 -37.304 -18.878  1.00 67.34      B    C  
ATOM   4416  O   GLU B  69      -1.187 -36.281 -18.649  1.00 62.96      B    O  
ATOM   4417  CB  GLU B  69      -0.202 -39.034 -19.676  1.00 66.03      B    C  
ATOM   4418  CG  GLU B  69       0.140 -40.130 -20.696  1.00 58.86      B    C  
ATOM   4419  CD  GLU B  69       1.377 -40.957 -20.305  1.00 53.04      B    C  
ATOM   4420  OE1 GLU B  69       1.790 -41.780 -21.142  1.00 45.78      B    O  
ATOM   4421  OE2 GLU B  69       1.905 -40.756 -19.190  1.00 50.08      B    O1-
ATOM   4422  N   ALA B  70      -2.841 -37.702 -18.115  1.00 71.00      B    N  
ATOM   4423  CA  ALA B  70      -3.352 -36.968 -16.967  1.00 68.59      B    C  
ATOM   4424  C   ALA B  70      -2.581 -37.267 -15.655  1.00 69.89      B    C  
ATOM   4425  O   ALA B  70      -3.166 -37.347 -14.580  1.00 64.93      B    O  
ATOM   4426  CB  ALA B  70      -4.864 -37.238 -16.848  1.00 63.33      B    C  
ATOM   4427  N   ASN B  71      -1.260 -37.467 -15.733  1.00 72.38      B    N  
ATOM   4428  CA  ASN B  71      -0.416 -37.733 -14.572  1.00 72.54      B    C  
ATOM   4429  C   ASN B  71       0.653 -36.635 -14.404  1.00 73.03      B    C  
ATOM   4430  O   ASN B  71       0.896 -35.835 -15.315  1.00 68.53      B    O  
ATOM   4431  CB  ASN B  71       0.134 -39.182 -14.658  1.00 69.16      B    C  
ATOM   4432  CG  ASN B  71       1.045 -39.433 -15.841  1.00 63.18      B    C  
ATOM   4433  ND2 ASN B  71       1.150 -40.666 -16.298  1.00 58.09      B    N  
ATOM   4434  OD1 ASN B  71       1.693 -38.543 -16.352  1.00 55.21      B    O  
ATOM   4435  N   ALA B  72       1.319 -36.606 -13.250  1.00 74.14      B    N  
ATOM   4436  CA  ALA B  72       2.360 -35.613 -12.972  1.00 74.03      B    C  
ATOM   4437  C   ALA B  72       3.524 -35.665 -13.975  1.00 75.77      B    C  
ATOM   4438  O   ALA B  72       4.029 -34.620 -14.414  1.00 73.87      B    O  
ATOM   4439  CB  ALA B  72       2.862 -35.833 -11.536  1.00 71.42      B    C  
ATOM   4440  N   ALA B  73       3.917 -36.863 -14.400  1.00 76.31      B    N  
ATOM   4441  CA  ALA B  73       4.927 -37.050 -15.438  1.00 77.43      B    C  
ATOM   4442  C   ALA B  73       4.440 -36.487 -16.780  1.00 79.39      B    C  
ATOM   4443  O   ALA B  73       5.155 -35.711 -17.421  1.00 76.16      B    O  
ATOM   4444  CB  ALA B  73       5.277 -38.543 -15.527  1.00 75.59      B    C  
ATOM   4445  N   GLY B  74       3.210 -36.780 -17.154  1.00 78.46      B    N  
ATOM   4446  CA  GLY B  74       2.562 -36.235 -18.349  1.00 78.40      B    C  
ATOM   4447  C   GLY B  74       2.475 -34.705 -18.329  1.00 81.78      B    C  
ATOM   4448  O   GLY B  74       2.785 -34.069 -19.338  1.00 79.61      B    O  
ATOM   4449  N   ALA B  75       2.165 -34.120 -17.189  1.00 82.32      B    N  
ATOM   4450  CA  ALA B  75       2.133 -32.670 -17.014  1.00 82.27      B    C  
ATOM   4451  C   ALA B  75       3.521 -32.028 -17.209  1.00 84.45      B    C  
ATOM   4452  O   ALA B  75       3.639 -31.010 -17.887  1.00 83.03      B    O  
ATOM   4453  CB  ALA B  75       1.559 -32.352 -15.630  1.00 79.46      B    C  
ATOM   4454  N   SER B  76       4.580 -32.640 -16.675  1.00 84.03      B    N  
ATOM   4455  CA  SER B  76       5.953 -32.150 -16.861  1.00 85.21      B    C  
ATOM   4456  C   SER B  76       6.410 -32.237 -18.326  1.00 87.52      B    C  
ATOM   4457  O   SER B  76       6.977 -31.280 -18.861  1.00 86.22      B    O  
ATOM   4458  CB  SER B  76       6.918 -32.893 -15.929  1.00 82.37      B    C  
ATOM   4459  OG  SER B  76       7.224 -34.198 -16.391  1.00 70.22      B    O  
ATOM   4460  N   VAL B  77       6.078 -33.327 -18.999  1.00 85.86      B    N  
ATOM   4461  CA  VAL B  77       6.369 -33.519 -20.431  1.00 87.01      B    C  
ATOM   4462  C   VAL B  77       5.560 -32.535 -21.281  1.00 88.42      B    C  
ATOM   4463  O   VAL B  77       6.103 -31.948 -22.218  1.00 87.04      B    O  
ATOM   4464  CB  VAL B  77       6.098 -34.972 -20.852  1.00 85.64      B    C  
ATOM   4465  CG1 VAL B  77       6.243 -35.177 -22.361  1.00 77.12      B    C  
ATOM   4466  CG2 VAL B  77       7.080 -35.928 -20.175  1.00 77.94      B    C  
ATOM   4467  N   ALA B  78       4.295 -32.318 -20.947  1.00 88.52      B    N  
ATOM   4468  CA  ALA B  78       3.449 -31.342 -21.619  1.00 88.68      B    C  
ATOM   4469  C   ALA B  78       4.016 -29.922 -21.488  1.00 90.44      B    C  
ATOM   4470  O   ALA B  78       4.117 -29.210 -22.484  1.00 89.45      B    O  
ATOM   4471  CB  ALA B  78       2.032 -31.427 -21.034  1.00 87.36      B    C  
ATOM   4472  N   LEU B  79       4.481 -29.535 -20.301  1.00 89.83      B    N  
ATOM   4473  CA  LEU B  79       5.121 -28.241 -20.073  1.00 90.40      B    C  
ATOM   4474  C   LEU B  79       6.435 -28.105 -20.860  1.00 91.72      B    C  
ATOM   4475  O   LEU B  79       6.694 -27.048 -21.439  1.00 90.92      B    O  
ATOM   4476  CB  LEU B  79       5.337 -28.046 -18.562  1.00 89.63      B    C  
ATOM   4477  CG  LEU B  79       5.932 -26.671 -18.197  1.00 87.05      B    C  
ATOM   4478  CD1 LEU B  79       5.011 -25.513 -18.587  1.00 81.53      B    C  
ATOM   4479  CD2 LEU B  79       6.178 -26.601 -16.689  1.00 81.07      B    C  
ATOM   4480  N   ALA B  80       7.243 -29.144 -20.919  1.00 91.43      B    N  
ATOM   4481  CA  ALA B  80       8.472 -29.141 -21.713  1.00 91.37      B    C  
ATOM   4482  C   ALA B  80       8.174 -28.960 -23.215  1.00 92.54      B    C  
ATOM   4483  O   ALA B  80       8.794 -28.118 -23.877  1.00 91.76      B    O  
ATOM   4484  CB  ALA B  80       9.254 -30.428 -21.434  1.00 90.81      B    C  
ATOM   4485  N   ARG B  81       7.177 -29.686 -23.732  1.00 92.27      B    N  
ATOM   4486  CA  ARG B  81       6.723 -29.532 -25.124  1.00 92.12      B    C  
ATOM   4487  C   ARG B  81       6.137 -28.144 -25.384  1.00 93.16      B    C  
ATOM   4488  O   ARG B  81       6.437 -27.555 -26.422  1.00 92.15      B    O  
ATOM   4489  CB  ARG B  81       5.687 -30.607 -25.472  1.00 90.97      B    C  
ATOM   4490  CG  ARG B  81       6.319 -32.000 -25.597  1.00 84.40      B    C  
ATOM   4491  CD  ARG B  81       5.241 -33.037 -25.936  1.00 81.91      B    C  
ATOM   4492  NE  ARG B  81       5.805 -34.395 -26.015  1.00 73.31      B    N  
ATOM   4493  CZ  ARG B  81       5.126 -35.511 -26.272  1.00 66.41      B    C  
ATOM   4494  NH1 ARG B  81       3.856 -35.488 -26.549  1.00 60.03      B    N1+
ATOM   4495  NH2 ARG B  81       5.725 -36.667 -26.240  1.00 58.75      B    N  
ATOM   4496  N   ALA B  82       5.373 -27.606 -24.462  1.00 93.76      B    N  
ATOM   4497  CA  ALA B  82       4.827 -26.261 -24.564  1.00 93.91      B    C  
ATOM   4498  C   ALA B  82       5.932 -25.194 -24.557  1.00 94.91      B    C  
ATOM   4499  O   ALA B  82       5.911 -24.298 -25.391  1.00 93.71      B    O  
ATOM   4500  CB  ALA B  82       3.817 -26.037 -23.432  1.00 93.15      B    C  
ATOM   4501  N   ASN B  83       6.959 -25.334 -23.719  1.00 94.04      B    N  
ATOM   4502  CA  ASN B  83       8.123 -24.444 -23.716  1.00 93.52      B    C  
ATOM   4503  C   ASN B  83       8.880 -24.474 -25.052  1.00 93.92      B    C  
ATOM   4504  O   ASN B  83       9.313 -23.426 -25.539  1.00 93.05      B    O  
ATOM   4505  CB  ASN B  83       9.075 -24.828 -22.569  1.00 93.19      B    C  
ATOM   4506  CG  ASN B  83       8.661 -24.239 -21.243  1.00 88.12      B    C  
ATOM   4507  ND2 ASN B  83       8.615 -25.029 -20.200  1.00 75.85      B    N  
ATOM   4508  OD1 ASN B  83       8.404 -23.057 -21.104  1.00 77.13      B    O  
ATOM   4509  N   GLN B  84       9.027 -25.653 -25.645  1.00 94.16      B    N  
ATOM   4510  CA  GLN B  84       9.639 -25.770 -26.970  1.00 93.42      B    C  
ATOM   4511  C   GLN B  84       8.757 -25.127 -28.045  1.00 93.57      B    C  
ATOM   4512  O   GLN B  84       9.244 -24.332 -28.839  1.00 92.15      B    O  
ATOM   4513  CB  GLN B  84       9.940 -27.253 -27.263  1.00 92.92      B    C  
ATOM   4514  CG  GLN B  84      10.906 -27.403 -28.453  1.00 84.40      B    C  
ATOM   4515  CD  GLN B  84      12.299 -26.810 -28.176  1.00 76.72      B    C  
ATOM   4516  NE2 GLN B  84      12.970 -26.305 -29.174  1.00 63.88      B    N  
ATOM   4517  OE1 GLN B  84      12.780 -26.790 -27.054  1.00 67.72      B    O  
ATOM   4518  N   ALA B  85       7.460 -25.386 -28.018  1.00 94.11      B    N  
ATOM   4519  CA  ALA B  85       6.519 -24.790 -28.963  1.00 93.21      B    C  
ATOM   4520  C   ALA B  85       6.483 -23.262 -28.872  1.00 93.81      B    C  
ATOM   4521  O   ALA B  85       6.426 -22.598 -29.904  1.00 92.07      B    O  
ATOM   4522  CB  ALA B  85       5.131 -25.378 -28.707  1.00 92.21      B    C  
ATOM   4523  N   VAL B  86       6.577 -22.692 -27.671  1.00 95.07      B    N  
ATOM   4524  CA  VAL B  86       6.649 -21.233 -27.475  1.00 94.89      B    C  
ATOM   4525  C   VAL B  86       7.922 -20.653 -28.094  1.00 94.60      B    C  
ATOM   4526  O   VAL B  86       7.854 -19.604 -28.721  1.00 92.50      B    O  
ATOM   4527  CB  VAL B  86       6.538 -20.866 -25.984  1.00 94.36      B    C  
ATOM   4528  CG1 VAL B  86       6.894 -19.404 -25.681  1.00 89.73      B    C  
ATOM   4529  CG2 VAL B  86       5.098 -21.090 -25.509  1.00 90.92      B    C  
ATOM   4530  N   ARG B  87       9.054 -21.334 -27.969  1.00 94.53      B    N  
ATOM   4531  CA  ARG B  87      10.306 -20.881 -28.589  1.00 93.46      B    C  
ATOM   4532  C   ARG B  87      10.281 -20.963 -30.111  1.00 93.15      B    C  
ATOM   4533  O   ARG B  87      10.698 -20.022 -30.777  1.00 90.69      B    O  
ATOM   4534  CB  ARG B  87      11.495 -21.668 -28.009  1.00 92.35      B    C  
ATOM   4535  CG  ARG B  87      11.917 -21.092 -26.655  1.00 82.73      B    C  
ATOM   4536  CD  ARG B  87      13.164 -21.793 -26.117  1.00 78.30      B    C  
ATOM   4537  NE  ARG B  87      12.826 -22.802 -25.092  1.00 68.51      B    N  
ATOM   4538  CZ  ARG B  87      13.706 -23.605 -24.484  1.00 59.36      B    C  
ATOM   4539  NH1 ARG B  87      14.956 -23.636 -24.838  1.00 53.01      B    N1+
ATOM   4540  NH2 ARG B  87      13.314 -24.385 -23.519  1.00 53.10      B    N  
ATOM   4541  N   ASP B  88       9.743 -22.052 -30.659  1.00 92.94      B    N  
ATOM   4542  CA  ASP B  88       9.848 -22.356 -32.084  1.00 91.39      B    C  
ATOM   4543  C   ASP B  88       8.663 -21.815 -32.905  1.00 91.31      B    C  
ATOM   4544  O   ASP B  88       8.802 -21.536 -34.098  1.00 87.35      B    O  
ATOM   4545  CB  ASP B  88       9.953 -23.877 -32.271  1.00 89.47      B    C  
ATOM   4546  CG  ASP B  88      11.148 -24.530 -31.563  1.00 84.80      B    C  
ATOM   4547  OD1 ASP B  88      12.109 -23.828 -31.169  1.00 77.96      B    O  
ATOM   4548  OD2 ASP B  88      11.092 -25.770 -31.380  1.00 77.99      B    O1-
ATOM   4549  N   ARG B  89       7.476 -21.700 -32.290  1.00 92.46      B    N  
ATOM   4550  CA  ARG B  89       6.206 -21.470 -32.998  1.00 92.34      B    C  
ATOM   4551  C   ARG B  89       5.341 -20.372 -32.395  1.00 93.11      B    C  
ATOM   4552  O   ARG B  89       4.181 -20.240 -32.789  1.00 89.98      B    O  
ATOM   4553  CB  ARG B  89       5.397 -22.765 -33.085  1.00 89.94      B    C  
ATOM   4554  CG  ARG B  89       6.172 -23.957 -33.653  1.00 84.57      B    C  
ATOM   4555  CD  ARG B  89       5.204 -25.102 -33.833  1.00 81.77      B    C  
ATOM   4556  NE  ARG B  89       5.793 -26.390 -33.408  1.00 75.00      B    N  
ATOM   4557  CZ  ARG B  89       5.102 -27.482 -33.185  1.00 70.37      B    C  
ATOM   4558  NH1 ARG B  89       3.817 -27.512 -33.358  1.00 62.88      B    N1+
ATOM   4559  NH2 ARG B  89       5.696 -28.559 -32.776  1.00 62.44      B    N  
ATOM   4560  N   ALA B  90       5.857 -19.594 -31.451  1.00 94.35      B    N  
ATOM   4561  CA  ALA B  90       5.130 -18.454 -30.933  1.00 94.42      B    C  
ATOM   4562  C   ALA B  90       6.011 -17.205 -30.886  1.00 94.62      B    C  
ATOM   4563  O   ALA B  90       7.226 -17.279 -30.735  1.00 91.98      B    O  
ATOM   4564  CB  ALA B  90       4.520 -18.773 -29.563  1.00 93.29      B    C  
ATOM   4565  N   ARG B  91       5.359 -16.051 -30.973  1.00 94.52      B    N  
ATOM   4566  CA  ARG B  91       5.982 -14.750 -30.725  1.00 94.45      B    C  
ATOM   4567  C   ARG B  91       5.116 -13.911 -29.811  1.00 94.93      B    C  
ATOM   4568  O   ARG B  91       3.895 -13.956 -29.889  1.00 92.97      B    O  
ATOM   4569  CB  ARG B  91       6.257 -14.017 -32.036  1.00 92.99      B    C  
ATOM   4570  CG  ARG B  91       7.328 -14.757 -32.836  1.00 88.26      B    C  
ATOM   4571  CD  ARG B  91       7.902 -13.824 -33.883  1.00 84.96      B    C  
ATOM   4572  NE  ARG B  91       8.996 -14.478 -34.612  1.00 80.62      B    N  
ATOM   4573  CZ  ARG B  91       9.644 -13.918 -35.602  1.00 75.18      B    C  
ATOM   4574  NH1 ARG B  91       9.365 -12.715 -36.018  1.00 66.47      B    N1+
ATOM   4575  NH2 ARG B  91      10.592 -14.565 -36.207  1.00 69.27      B    N  
ATOM   4576  N   ILE B  92       5.775 -13.145 -28.961  1.00 95.42      B    N  
ATOM   4577  CA  ILE B  92       5.137 -12.219 -28.038  1.00 95.98      B    C  
ATOM   4578  C   ILE B  92       5.630 -10.814 -28.373  1.00 95.88      B    C  
ATOM   4579  O   ILE B  92       6.791 -10.490 -28.127  1.00 94.00      B    O  
ATOM   4580  CB  ILE B  92       5.415 -12.592 -26.569  1.00 95.79      B    C  
ATOM   4581  CG1 ILE B  92       5.035 -14.063 -26.274  1.00 93.80      B    C  
ATOM   4582  CG2 ILE B  92       4.649 -11.628 -25.649  1.00 93.79      B    C  
ATOM   4583  CD1 ILE B  92       5.337 -14.521 -24.845  1.00 91.83      B    C  
ATOM   4584  N   ALA B  93       4.758  -9.984 -28.944  1.00 95.63      B    N  
ATOM   4585  CA  ALA B  93       5.019  -8.566 -29.119  1.00 95.12      B    C  
ATOM   4586  C   ALA B  93       4.527  -7.782 -27.905  1.00 95.59      B    C  
ATOM   4587  O   ALA B  93       3.429  -8.031 -27.390  1.00 94.23      B    O  
ATOM   4588  CB  ALA B  93       4.375  -8.074 -30.415  1.00 93.85      B    C  
ATOM   4589  N   ILE B  94       5.306  -6.802 -27.477  1.00 95.62      B    N  
ATOM   4590  CA  ILE B  94       4.898  -5.816 -26.479  1.00 95.71      B    C  
ATOM   4591  C   ILE B  94       4.411  -4.578 -27.239  1.00 95.47      B    C  
ATOM   4592  O   ILE B  94       5.207  -3.864 -27.840  1.00 93.65      B    O  
ATOM   4593  CB  ILE B  94       6.039  -5.493 -25.494  1.00 95.64      B    C  
ATOM   4594  CG1 ILE B  94       6.545  -6.776 -24.781  1.00 93.53      B    C  
ATOM   4595  CG2 ILE B  94       5.563  -4.450 -24.470  1.00 93.67      B    C  
ATOM   4596  CD1 ILE B  94       7.806  -6.563 -23.930  1.00 88.88      B    C  
ATOM   4597  N   ILE B  95       3.108  -4.336 -27.222  1.00 95.53      B    N  
ATOM   4598  CA  ILE B  95       2.489  -3.166 -27.857  1.00 94.73      B    C  
ATOM   4599  C   ILE B  95       2.645  -1.935 -26.960  1.00 94.41      B    C  
ATOM   4600  O   ILE B  95       2.873  -0.824 -27.447  1.00 91.82      B    O  
ATOM   4601  CB  ILE B  95       1.004  -3.455 -28.170  1.00 93.92      B    C  
ATOM   4602  CG1 ILE B  95       0.862  -4.669 -29.116  1.00 91.36      B    C  
ATOM   4603  CG2 ILE B  95       0.319  -2.220 -28.780  1.00 90.40      B    C  
ATOM   4604  CD1 ILE B  95      -0.579  -5.170 -29.257  1.00 80.24      B    C  
ATOM   4605  N   ASN B  96       2.515  -2.138 -25.649  1.00 95.53      B    N  
ATOM   4606  CA  ASN B  96       2.721  -1.113 -24.630  1.00 95.82      B    C  
ATOM   4607  C   ASN B  96       3.235  -1.814 -23.355  1.00 96.53      B    C  
ATOM   4608  O   ASN B  96       2.720  -2.879 -23.037  1.00 94.59      B    O  
ATOM   4609  CB  ASN B  96       1.384  -0.407 -24.378  1.00 94.95      B    C  
ATOM   4610  CG  ASN B  96       1.537   0.873 -23.607  1.00 95.58      B    C  
ATOM   4611  ND2 ASN B  96       1.364   0.844 -22.309  1.00 88.79      B    N  
ATOM   4612  OD1 ASN B  96       1.783   1.925 -24.173  1.00 88.13      B    O  
ATOM   4613  N   PRO B  97       4.227  -1.268 -22.611  1.00 96.10      B    N  
ATOM   4614  CA  PRO B  97       4.945  -0.018 -22.834  1.00 96.15      B    C  
ATOM   4615  C   PRO B  97       5.866  -0.023 -24.064  1.00 95.80      B    C  
ATOM   4616  O   PRO B  97       6.222  -1.074 -24.593  1.00 92.69      B    O  
ATOM   4617  CB  PRO B  97       5.726   0.239 -21.548  1.00 94.97      B    C  
ATOM   4618  CG  PRO B  97       5.047  -0.651 -20.518  1.00 93.32      B    C  
ATOM   4619  CD  PRO B  97       4.600  -1.839 -21.337  1.00 94.70      B    C  
ATOM   4620  N   THR B  98       6.287   1.177 -24.504  1.00 95.48      B    N  
ATOM   4621  CA  THR B  98       7.174   1.370 -25.656  1.00 94.91      B    C  
ATOM   4622  C   THR B  98       8.471   2.060 -25.244  1.00 95.45      B    C  
ATOM   4623  O   THR B  98       8.564   2.682 -24.184  1.00 93.27      B    O  
ATOM   4624  CB  THR B  98       6.489   2.183 -26.768  1.00 93.07      B    C  
ATOM   4625  CG2 THR B  98       5.177   1.552 -27.245  1.00 83.74      B    C  
ATOM   4626  OG1 THR B  98       6.212   3.490 -26.327  1.00 84.79      B    O  
ATOM   4627  N   ARG B  99       9.494   2.003 -26.101  1.00 94.36      B    N  
ATOM   4628  CA  ARG B  99      10.741   2.751 -25.868  1.00 94.02      B    C  
ATOM   4629  C   ARG B  99      10.520   4.260 -25.864  1.00 94.64      B    C  
ATOM   4630  O   ARG B  99      11.103   4.929 -25.027  1.00 92.45      B    O  
ATOM   4631  CB  ARG B  99      11.815   2.374 -26.887  1.00 92.20      B    C  
ATOM   4632  CG  ARG B  99      12.414   0.988 -26.601  1.00 82.25      B    C  
ATOM   4633  CD  ARG B  99      13.639   0.785 -27.479  1.00 76.96      B    C  
ATOM   4634  NE  ARG B  99      14.293  -0.519 -27.205  1.00 68.97      B    N  
ATOM   4635  CZ  ARG B  99      15.485  -0.885 -27.641  1.00 60.29      B    C  
ATOM   4636  NH1 ARG B  99      16.215  -0.110 -28.389  1.00 54.01      B    N1+
ATOM   4637  NH2 ARG B  99      15.957  -2.059 -27.315  1.00 54.14      B    N  
ATOM   4638  N   ALA B 100       9.634   4.773 -26.692  1.00 94.39      B    N  
ATOM   4639  CA  ALA B 100       9.274   6.194 -26.682  1.00 94.19      B    C  
ATOM   4640  C   ALA B 100       8.720   6.633 -25.312  1.00 94.71      B    C  
ATOM   4641  O   ALA B 100       9.075   7.701 -24.807  1.00 93.23      B    O  
ATOM   4642  CB  ALA B 100       8.251   6.428 -27.796  1.00 93.15      B    C  
ATOM   4643  N   GLN B 101       7.942   5.784 -24.649  1.00 94.73      B    N  
ATOM   4644  CA  GLN B 101       7.478   6.049 -23.287  1.00 95.19      B    C  
ATOM   4645  C   GLN B 101       8.626   6.002 -22.269  1.00 95.46      B    C  
ATOM   4646  O   GLN B 101       8.632   6.783 -21.320  1.00 93.79      B    O  
ATOM   4647  CB  GLN B 101       6.402   5.037 -22.903  1.00 94.66      B    C  
ATOM   4648  CG  GLN B 101       5.083   5.280 -23.637  1.00 93.37      B    C  
ATOM   4649  CD  GLN B 101       4.118   4.119 -23.485  1.00 93.97      B    C  
ATOM   4650  NE2 GLN B 101       2.840   4.357 -23.629  1.00 84.37      B    N  
ATOM   4651  OE1 GLN B 101       4.498   2.985 -23.254  1.00 85.99      B    O  
ATOM   4652  N   LEU B 102       9.607   5.129 -22.453  1.00 95.55      B    N  
ATOM   4653  CA  LEU B 102      10.800   5.106 -21.610  1.00 95.48      B    C  
ATOM   4654  C   LEU B 102      11.639   6.380 -21.796  1.00 95.22      B    C  
ATOM   4655  O   LEU B 102      12.267   6.830 -20.843  1.00 93.00      B    O  
ATOM   4656  CB  LEU B 102      11.610   3.831 -21.907  1.00 94.85      B    C  
ATOM   4657  CG  LEU B 102      12.835   3.637 -20.994  1.00 92.99      B    C  
ATOM   4658  CD1 LEU B 102      12.435   3.348 -19.549  1.00 88.82      B    C  
ATOM   4659  CD2 LEU B 102      13.668   2.459 -21.497  1.00 88.72      B    C  
ATOM   4660  N   ASP B 103      11.643   6.964 -22.978  1.00 95.31      B    N  
ATOM   4661  CA  ASP B 103      12.336   8.228 -23.235  1.00 94.35      B    C  
ATOM   4662  C   ASP B 103      11.615   9.417 -22.603  1.00 94.34      B    C  
ATOM   4663  O   ASP B 103      12.274  10.249 -21.972  1.00 91.93      B    O  
ATOM   4664  CB  ASP B 103      12.590   8.387 -24.741  1.00 93.43      B    C  
ATOM   4665  CG  ASP B 103      13.623   7.369 -25.247  1.00 89.11      B    C  
ATOM   4666  OD1 ASP B 103      14.552   7.037 -24.458  1.00 82.73      B    O  
ATOM   4667  OD2 ASP B 103      13.504   6.926 -26.410  1.00 82.37      B    O1-
ATOM   4668  N   ASP B 104      10.289   9.443 -22.631  1.00 95.15      B    N  
ATOM   4669  CA  ASP B 104       9.481  10.491 -22.001  1.00 94.81      B    C  
ATOM   4670  C   ASP B 104       9.479  10.431 -20.467  1.00 95.25      B    C  
ATOM   4671  O   ASP B 104       9.582  11.455 -19.795  1.00 93.15      B    O  
ATOM   4672  CB  ASP B 104       8.027  10.370 -22.480  1.00 93.26      B    C  
ATOM   4673  CG  ASP B 104       7.759  10.900 -23.890  1.00 91.68      B    C  
ATOM   4674  OD1 ASP B 104       8.464  11.822 -24.348  1.00 87.00      B    O  
ATOM   4675  OD2 ASP B 104       6.740  10.470 -24.476  1.00 87.40      B    O1-
ATOM   4676  N   PHE B 105       9.317   9.221 -19.898  1.00 95.91      B    N  
ATOM   4677  CA  PHE B 105       9.019   9.019 -18.478  1.00 95.89      B    C  
ATOM   4678  C   PHE B 105      10.143   8.345 -17.690  1.00 95.71      B    C  
ATOM   4679  O   PHE B 105      10.048   8.226 -16.462  1.00 93.07      B    O  
ATOM   4680  CB  PHE B 105       7.733   8.191 -18.338  1.00 95.37      B    C  
ATOM   4681  CG  PHE B 105       6.551   8.727 -19.107  1.00 96.15      B    C  
ATOM   4682  CD1 PHE B 105       6.041  10.004 -18.821  1.00 94.20      B    C  
ATOM   4683  CD2 PHE B 105       5.964   7.959 -20.127  1.00 94.30      B    C  
ATOM   4684  CE1 PHE B 105       4.959  10.512 -19.552  1.00 93.34      B    C  
ATOM   4685  CE2 PHE B 105       4.881   8.463 -20.864  1.00 93.50      B    C  
ATOM   4686  CZ  PHE B 105       4.375   9.748 -20.582  1.00 94.30      B    C  
ATOM   4687  N   GLY B 106      11.179   7.853 -18.364  1.00 94.95      B    N  
ATOM   4688  CA  GLY B 106      12.248   7.092 -17.760  1.00 94.63      B    C  
ATOM   4689  C   GLY B 106      13.052   7.915 -16.756  1.00 94.85      B    C  
ATOM   4690  O   GLY B 106      13.583   8.974 -17.079  1.00 92.52      B    O  
ATOM   4691  N   GLN B 107      13.190   7.382 -15.551  1.00 95.01      B    N  
ATOM   4692  CA  GLN B 107      14.016   7.947 -14.494  1.00 94.87      B    C  
ATOM   4693  C   GLN B 107      15.143   6.979 -14.154  1.00 94.86      B    C  
ATOM   4694  O   GLN B 107      14.952   5.766 -14.110  1.00 92.28      B    O  
ATOM   4695  CB  GLN B 107      13.179   8.278 -13.257  1.00 93.06      B    C  
ATOM   4696  CG  GLN B 107      12.066   9.300 -13.537  1.00 90.23      B    C  
ATOM   4697  CD  GLN B 107      11.306   9.712 -12.274  1.00 92.21      B    C  
ATOM   4698  NE2 GLN B 107      10.179  10.366 -12.418  1.00 83.52      B    N  
ATOM   4699  OE1 GLN B 107      11.718   9.464 -11.156  1.00 84.51      B    O  
ATOM   4700  N   THR B 108      16.321   7.521 -13.867  1.00 93.51      B    N  
ATOM   4701  CA  THR B 108      17.445   6.734 -13.366  1.00 92.87      B    C  
ATOM   4702  C   THR B 108      17.315   6.608 -11.859  1.00 92.59      B    C  
ATOM   4703  O   THR B 108      17.387   7.607 -11.141  1.00 89.20      B    O  
ATOM   4704  CB  THR B 108      18.779   7.379 -13.759  1.00 91.23      B    C  
ATOM   4705  CG2 THR B 108      19.969   6.516 -13.371  1.00 77.41      B    C  
ATOM   4706  OG1 THR B 108      18.830   7.522 -15.160  1.00 80.67      B    O  
ATOM   4707  N   ARG B 109      17.119   5.376 -11.365  1.00 91.41      B    N  
ATOM   4708  CA  ARG B 109      16.880   5.085  -9.947  1.00 91.16      B    C  
ATOM   4709  C   ARG B 109      17.740   3.918  -9.477  1.00 91.10      B    C  
ATOM   4710  O   ARG B 109      18.172   3.099 -10.284  1.00 88.45      B    O  
ATOM   4711  CB  ARG B 109      15.384   4.818  -9.715  1.00 88.68      B    C  
ATOM   4712  CG  ARG B 109      14.506   6.012 -10.150  1.00 84.55      B    C  
ATOM   4713  CD  ARG B 109      13.070   5.920  -9.660  1.00 84.69      B    C  
ATOM   4714  NE  ARG B 109      12.333   4.775 -10.234  1.00 82.47      B    N  
ATOM   4715  CZ  ARG B 109      11.077   4.464  -9.918  1.00 83.87      B    C  
ATOM   4716  NH1 ARG B 109      10.373   5.201  -9.116  1.00 76.14      B    N1+
ATOM   4717  NH2 ARG B 109      10.513   3.399 -10.381  1.00 75.53      B    N  
ATOM   4718  N   TYR B 110      17.993   3.857  -8.180  1.00 89.31      B    N  
ATOM   4719  CA  TYR B 110      18.681   2.731  -7.581  1.00 88.71      B    C  
ATOM   4720  C   TYR B 110      17.674   1.624  -7.255  1.00 89.30      B    C  
ATOM   4721  O   TYR B 110      16.716   1.854  -6.515  1.00 87.11      B    O  
ATOM   4722  CB  TYR B 110      19.441   3.201  -6.336  1.00 86.83      B    C  
ATOM   4723  CG  TYR B 110      20.229   2.096  -5.674  1.00 86.55      B    C  
ATOM   4724  CD1 TYR B 110      19.733   1.450  -4.519  1.00 83.32      B    C  
ATOM   4725  CD2 TYR B 110      21.462   1.684  -6.217  1.00 83.59      B    C  
ATOM   4726  CE1 TYR B 110      20.463   0.427  -3.909  1.00 81.98      B    C  
ATOM   4727  CE2 TYR B 110      22.204   0.661  -5.613  1.00 81.25      B    C  
ATOM   4728  CZ  TYR B 110      21.700   0.040  -4.453  1.00 81.75      B    C  
ATOM   4729  OH  TYR B 110      22.438  -0.965  -3.855  1.00 79.62      B    O  
ATOM   4730  N   ASP B 111      17.906   0.426  -7.788  1.00 88.95      B    N  
ATOM   4731  CA  ASP B 111      17.150  -0.767  -7.437  1.00 88.74      B    C  
ATOM   4732  C   ASP B 111      17.863  -1.519  -6.319  1.00 89.36      B    C  
ATOM   4733  O   ASP B 111      18.967  -2.039  -6.487  1.00 86.88      B    O  
ATOM   4734  CB  ASP B 111      16.943  -1.634  -8.682  1.00 87.15      B    C  
ATOM   4735  CG  ASP B 111      16.245  -2.955  -8.353  1.00 85.52      B    C  
ATOM   4736  OD1 ASP B 111      15.505  -3.016  -7.349  1.00 79.71      B    O  
ATOM   4737  OD2 ASP B 111      16.468  -3.937  -9.089  1.00 80.08      B    O1-
ATOM   4738  N   ALA B 112      17.215  -1.592  -5.159  1.00 86.76      B    N  
ATOM   4739  CA  ALA B 112      17.763  -2.251  -3.985  1.00 86.01      B    C  
ATOM   4740  C   ALA B 112      17.913  -3.770  -4.158  1.00 86.71      B    C  
ATOM   4741  O   ALA B 112      18.814  -4.359  -3.563  1.00 82.60      B    O  
ATOM   4742  CB  ALA B 112      16.868  -1.909  -2.791  1.00 83.14      B    C  
ATOM   4743  N   GLN B 113      17.072  -4.401  -4.985  1.00 86.15      B    N  
ATOM   4744  CA  GLN B 113      17.120  -5.856  -5.195  1.00 85.27      B    C  
ATOM   4745  C   GLN B 113      18.338  -6.259  -6.032  1.00 86.74      B    C  
ATOM   4746  O   GLN B 113      19.088  -7.149  -5.644  1.00 83.72      B    O  
ATOM   4747  CB  GLN B 113      15.841  -6.342  -5.885  1.00 82.57      B    C  
ATOM   4748  CG  GLN B 113      14.619  -6.288  -4.968  1.00 73.96      B    C  
ATOM   4749  CD  GLN B 113      13.396  -6.986  -5.580  1.00 68.44      B    C  
ATOM   4750  NE2 GLN B 113      12.455  -7.410  -4.772  1.00 57.61      B    N  
ATOM   4751  OE1 GLN B 113      13.255  -7.180  -6.767  1.00 59.73      B    O  
ATOM   4752  N   SER B 114      18.551  -5.594  -7.159  1.00 87.44      B    N  
ATOM   4753  CA  SER B 114      19.706  -5.855  -8.017  1.00 87.66      B    C  
ATOM   4754  C   SER B 114      20.977  -5.129  -7.562  1.00 89.10      B    C  
ATOM   4755  O   SER B 114      22.060  -5.412  -8.076  1.00 85.86      B    O  
ATOM   4756  CB  SER B 114      19.370  -5.507  -9.468  1.00 85.80      B    C  
ATOM   4757  OG  SER B 114      19.125  -4.128  -9.608  1.00 80.09      B    O  
ATOM   4758  N   ARG B 115      20.864  -4.212  -6.600  1.00 87.34      B    N  
ATOM   4759  CA  ARG B 115      21.937  -3.311  -6.142  1.00 88.23      B    C  
ATOM   4760  C   ARG B 115      22.591  -2.542  -7.297  1.00 89.84      B    C  
ATOM   4761  O   ARG B 115      23.805  -2.334  -7.313  1.00 86.08      B    O  
ATOM   4762  CB  ARG B 115      22.957  -4.057  -5.280  1.00 86.15      B    C  
ATOM   4763  CG  ARG B 115      22.328  -4.703  -4.037  1.00 79.96      B    C  
ATOM   4764  CD  ARG B 115      23.439  -5.345  -3.212  1.00 74.87      B    C  
ATOM   4765  NE  ARG B 115      22.904  -5.954  -1.986  1.00 65.50      B    N  
ATOM   4766  CZ  ARG B 115      23.610  -6.526  -1.027  1.00 58.40      B    C  
ATOM   4767  NH1 ARG B 115      24.914  -6.602  -1.089  1.00 53.22      B    N1+
ATOM   4768  NH2 ARG B 115      23.006  -7.030   0.015  1.00 50.77      B    N  
ATOM   4769  N   SER B 116      21.789  -2.137  -8.256  1.00 91.05      B    N  
ATOM   4770  CA  SER B 116      22.249  -1.457  -9.455  1.00 91.66      B    C  
ATOM   4771  C   SER B 116      21.395  -0.230  -9.747  1.00 92.55      B    C  
ATOM   4772  O   SER B 116      20.271  -0.084  -9.273  1.00 89.42      B    O  
ATOM   4773  CB  SER B 116      22.282  -2.433 -10.639  1.00 89.14      B    C  
ATOM   4774  OG  SER B 116      20.984  -2.811 -11.020  1.00 80.98      B    O  
ATOM   4775  N   THR B 117      21.963   0.680 -10.532  1.00 92.14      B    N  
ATOM   4776  CA  THR B 117      21.224   1.837 -11.037  1.00 92.72      B    C  
ATOM   4777  C   THR B 117      20.578   1.459 -12.360  1.00 93.66      B    C  
ATOM   4778  O   THR B 117      21.264   1.034 -13.289  1.00 90.45      B    O  
ATOM   4779  CB  THR B 117      22.148   3.046 -11.187  1.00 90.66      B    C  
ATOM   4780  CG2 THR B 117      21.363   4.307 -11.512  1.00 75.30      B    C  
ATOM   4781  OG1 THR B 117      22.810   3.291  -9.965  1.00 77.30      B    O  
ATOM   4782  N   VAL B 118      19.262   1.621 -12.451  1.00 93.37      B    N  
ATOM   4783  CA  VAL B 118      18.465   1.258 -13.616  1.00 93.78      B    C  
ATOM   4784  C   VAL B 118      17.677   2.465 -14.109  1.00 94.15      B    C  
ATOM   4785  O   VAL B 118      17.260   3.316 -13.321  1.00 91.55      B    O  
ATOM   4786  CB  VAL B 118      17.540   0.062 -13.325  1.00 91.64      B    C  
ATOM   4787  CG1 VAL B 118      18.354  -1.202 -13.004  1.00 81.50      B    C  
ATOM   4788  CG2 VAL B 118      16.567   0.315 -12.169  1.00 81.62      B    C  
ATOM   4789  N   ARG B 119      17.451   2.540 -15.411  1.00 94.61      B    N  
ATOM   4790  CA  ARG B 119      16.510   3.490 -16.001  1.00 94.74      B    C  
ATOM   4791  C   ARG B 119      15.165   2.797 -16.183  1.00 95.26      B    C  
ATOM   4792  O   ARG B 119      15.089   1.796 -16.880  1.00 93.08      B    O  
ATOM   4793  CB  ARG B 119      17.073   4.065 -17.305  1.00 93.33      B    C  
ATOM   4794  CG  ARG B 119      16.232   5.247 -17.828  1.00 87.62      B    C  
ATOM   4795  CD  ARG B 119      16.862   5.836 -19.094  1.00 83.55      B    C  
ATOM   4796  NE  ARG B 119      16.097   7.006 -19.598  1.00 79.39      B    N  
ATOM   4797  CZ  ARG B 119      15.930   7.349 -20.867  1.00 74.34      B    C  
ATOM   4798  NH1 ARG B 119      16.505   6.719 -21.856  1.00 64.18      B    N1+
ATOM   4799  NH2 ARG B 119      15.169   8.349 -21.180  1.00 68.48      B    N  
ATOM   4800  N   GLU B 120      14.124   3.323 -15.560  1.00 95.96      B    N  
ATOM   4801  CA  GLU B 120      12.810   2.699 -15.560  1.00 95.59      B    C  
ATOM   4802  C   GLU B 120      11.684   3.747 -15.525  1.00 96.01      B    C  
ATOM   4803  O   GLU B 120      11.867   4.860 -15.033  1.00 94.85      B    O  
ATOM   4804  CB  GLU B 120      12.698   1.699 -14.391  1.00 93.21      B    C  
ATOM   4805  CG  GLU B 120      12.830   2.319 -12.995  1.00 89.67      B    C  
ATOM   4806  CD  GLU B 120      12.771   1.284 -11.854  1.00 91.07      B    C  
ATOM   4807  OE1 GLU B 120      12.610   1.721 -10.687  1.00 84.97      B    O  
ATOM   4808  OE2 GLU B 120      12.860   0.065 -12.104  1.00 86.73      B    O1-
ATOM   4809  N   ILE B 121      10.513   3.376 -16.049  1.00 96.36      B    N  
ATOM   4810  CA  ILE B 121       9.290   4.180 -15.911  1.00 96.49      B    C  
ATOM   4811  C   ILE B 121       8.745   3.945 -14.504  1.00 96.51      B    C  
ATOM   4812  O   ILE B 121       8.425   2.796 -14.172  1.00 95.06      B    O  
ATOM   4813  CB  ILE B 121       8.247   3.820 -16.993  1.00 95.96      B    C  
ATOM   4814  CG1 ILE B 121       8.828   4.005 -18.410  1.00 93.70      B    C  
ATOM   4815  CG2 ILE B 121       6.984   4.678 -16.793  1.00 94.12      B    C  
ATOM   4816  CD1 ILE B 121       7.861   3.625 -19.544  1.00 91.98      B    C  
ATOM   4817  N   PRO B 122       8.590   4.974 -13.664  1.00 96.56      B    N  
ATOM   4818  CA  PRO B 122       7.985   4.816 -12.349  1.00 96.42      B    C  
ATOM   4819  C   PRO B 122       6.617   4.130 -12.413  1.00 96.87      B    C  
ATOM   4820  O   PRO B 122       5.766   4.516 -13.213  1.00 95.20      B    O  
ATOM   4821  CB  PRO B 122       7.880   6.233 -11.779  1.00 95.16      B    C  
ATOM   4822  CG  PRO B 122       9.008   6.976 -12.478  1.00 93.51      B    C  
ATOM   4823  CD  PRO B 122       9.024   6.343 -13.868  1.00 95.60      B    C  
ATOM   4824  N   ASN B 123       6.406   3.124 -11.575  1.00 96.47      B    N  
ATOM   4825  CA  ASN B 123       5.151   2.375 -11.476  1.00 96.41      B    C  
ATOM   4826  C   ASN B 123       4.392   2.661 -10.173  1.00 96.49      B    C  
ATOM   4827  O   ASN B 123       3.221   2.326 -10.029  1.00 93.20      B    O  
ATOM   4828  CB  ASN B 123       5.492   0.876 -11.637  1.00 95.10      B    C  
ATOM   4829  CG  ASN B 123       4.260  -0.019 -11.565  1.00 94.37      B    C  
ATOM   4830  ND2 ASN B 123       4.196  -0.893 -10.595  1.00 83.22      B    N  
ATOM   4831  OD1 ASN B 123       3.340   0.052 -12.348  1.00 82.15      B    O  
ATOM   4832  N   GLU B 124       5.041   3.281  -9.205  1.00 96.51      B    N  
ATOM   4833  CA  GLU B 124       4.448   3.648  -7.933  1.00 96.15      B    C  
ATOM   4834  C   GLU B 124       3.775   5.027  -7.971  1.00 96.89      B    C  
ATOM   4835  O   GLU B 124       4.114   5.897  -8.769  1.00 95.36      B    O  
ATOM   4836  CB  GLU B 124       5.497   3.542  -6.809  1.00 93.63      B    C  
ATOM   4837  CG  GLU B 124       6.558   4.666  -6.738  1.00 89.53      B    C  
ATOM   4838  CD  GLU B 124       7.594   4.717  -7.873  1.00 88.54      B    C  
ATOM   4839  OE1 GLU B 124       8.342   5.698  -7.945  1.00 81.19      B    O  
ATOM   4840  OE2 GLU B 124       7.676   3.783  -8.698  1.00 81.95      B    O1-
ATOM   4841  N   LEU B 125       2.823   5.229  -7.064  1.00 95.77      B    N  
ATOM   4842  CA  LEU B 125       2.172   6.525  -6.809  1.00 96.33      B    C  
ATOM   4843  C   LEU B 125       1.559   7.166  -8.072  1.00 96.86      B    C  
ATOM   4844  O   LEU B 125       1.479   8.393  -8.166  1.00 94.48      B    O  
ATOM   4845  CB  LEU B 125       3.157   7.471  -6.095  1.00 95.48      B    C  
ATOM   4846  CG  LEU B 125       3.783   6.909  -4.807  1.00 95.03      B    C  
ATOM   4847  CD1 LEU B 125       4.919   7.821  -4.348  1.00 92.13      B    C  
ATOM   4848  CD2 LEU B 125       2.747   6.812  -3.676  1.00 92.49      B    C  
ATOM   4849  N   LEU B 126       1.103   6.357  -9.027  1.00 97.03      B    N  
ATOM   4850  CA  LEU B 126       0.601   6.842 -10.318  1.00 97.05      B    C  
ATOM   4851  C   LEU B 126      -0.569   7.831 -10.172  1.00 96.88      B    C  
ATOM   4852  O   LEU B 126      -0.670   8.790 -10.942  1.00 94.65      B    O  
ATOM   4853  CB  LEU B 126       0.181   5.657 -11.202  1.00 96.52      B    C  
ATOM   4854  CG  LEU B 126       1.333   4.724 -11.619  1.00 95.73      B    C  
ATOM   4855  CD1 LEU B 126       0.784   3.584 -12.476  1.00 94.03      B    C  
ATOM   4856  CD2 LEU B 126       2.401   5.453 -12.439  1.00 93.39      B    C  
ATOM   4857  N   ARG B 127      -1.403   7.668  -9.146  1.00 96.77      B    N  
ATOM   4858  CA  ARG B 127      -2.497   8.590  -8.800  1.00 96.41      B    C  
ATOM   4859  C   ARG B 127      -2.021   9.972  -8.333  1.00 96.52      B    C  
ATOM   4860  O   ARG B 127      -2.800  10.920  -8.377  1.00 94.81      B    O  
ATOM   4861  CB  ARG B 127      -3.421   7.919  -7.774  1.00 94.81      B    C  
ATOM   4862  CG  ARG B 127      -2.779   7.689  -6.398  1.00 90.56      B    C  
ATOM   4863  CD  ARG B 127      -3.687   6.805  -5.534  1.00 91.20      B    C  
ATOM   4864  NE  ARG B 127      -3.126   6.548  -4.212  1.00 88.61      B    N  
ATOM   4865  CZ  ARG B 127      -2.239   5.608  -3.876  1.00 90.25      B    C  
ATOM   4866  NH1 ARG B 127      -1.744   4.760  -4.734  1.00 78.39      B    N1+
ATOM   4867  NH2 ARG B 127      -1.815   5.508  -2.671  1.00 82.86      B    N  
ATOM   4868  N   TYR B 128      -0.754  10.104  -7.923  1.00 96.89      B    N  
ATOM   4869  CA  TYR B 128      -0.156  11.379  -7.507  1.00 96.60      B    C  
ATOM   4870  C   TYR B 128       0.746  12.015  -8.572  1.00 96.15      B    C  
ATOM   4871  O   TYR B 128       1.257  13.117  -8.379  1.00 92.99      B    O  
ATOM   4872  CB  TYR B 128       0.601  11.178  -6.190  1.00 96.42      B    C  
ATOM   4873  CG  TYR B 128      -0.264  10.750  -5.021  1.00 97.13      B    C  
ATOM   4874  CD1 TYR B 128      -1.535  11.314  -4.818  1.00 95.83      B    C  
ATOM   4875  CD2 TYR B 128       0.213   9.794  -4.100  1.00 95.88      B    C  
ATOM   4876  CE1 TYR B 128      -2.328  10.930  -3.720  1.00 95.44      B    C  
ATOM   4877  CE2 TYR B 128      -0.566   9.398  -2.992  1.00 95.51      B    C  
ATOM   4878  CZ  TYR B 128      -1.842   9.971  -2.810  1.00 96.21      B    C  
ATOM   4879  OH  TYR B 128      -2.616   9.583  -1.747  1.00 95.26      B    O  
ATOM   4880  N   ARG B 129       0.928  11.344  -9.711  1.00 96.81      B    N  
ATOM   4881  CA  ARG B 129       1.743  11.832 -10.820  1.00 96.67      B    C  
ATOM   4882  C   ARG B 129       0.939  12.714 -11.771  1.00 96.68      B    C  
ATOM   4883  O   ARG B 129      -0.275  12.605 -11.889  1.00 95.27      B    O  
ATOM   4884  CB  ARG B 129       2.420  10.658 -11.534  1.00 96.01      B    C  
ATOM   4885  CG  ARG B 129       3.458   9.990 -10.608  1.00 93.54      B    C  
ATOM   4886  CD  ARG B 129       4.156   8.816 -11.297  1.00 92.85      B    C  
ATOM   4887  NE  ARG B 129       5.177   8.226 -10.395  1.00 91.55      B    N  
ATOM   4888  CZ  ARG B 129       6.390   8.721 -10.149  1.00 94.44      B    C  
ATOM   4889  NH1 ARG B 129       6.883   9.736 -10.794  1.00 84.62      B    N1+
ATOM   4890  NH2 ARG B 129       7.116   8.201  -9.218  1.00 88.22      B    N  
ATOM   4891  N   LYS B 130       1.638  13.596 -12.457  1.00 95.95      B    N  
ATOM   4892  CA  LYS B 130       1.034  14.443 -13.484  1.00 95.53      B    C  
ATOM   4893  C   LYS B 130       0.534  13.577 -14.642  1.00 95.69      B    C  
ATOM   4894  O   LYS B 130       1.199  12.635 -15.044  1.00 93.88      B    O  
ATOM   4895  CB  LYS B 130       2.046  15.485 -13.987  1.00 94.12      B    C  
ATOM   4896  CG  LYS B 130       2.462  16.488 -12.898  1.00 91.55      B    C  
ATOM   4897  CD  LYS B 130       3.585  17.385 -13.413  1.00 88.96      B    C  
ATOM   4898  CE  LYS B 130       4.079  18.314 -12.299  1.00 82.11      B    C  
ATOM   4899  NZ  LYS B 130       5.365  18.968 -12.655  1.00 74.95      B    N1+
ATOM   4900  N   THR B 131      -0.589  13.962 -15.227  1.00 95.20      B    N  
ATOM   4901  CA  THR B 131      -1.175  13.326 -16.415  1.00 94.70      B    C  
ATOM   4902  C   THR B 131      -0.748  14.013 -17.714  1.00 94.33      B    C  
ATOM   4903  O   THR B 131      -1.461  13.961 -18.718  1.00 90.17      B    O  
ATOM   4904  CB  THR B 131      -2.705  13.290 -16.307  1.00 93.43      B    C  
ATOM   4905  CG2 THR B 131      -3.171  12.491 -15.092  1.00 85.58      B    C  
ATOM   4906  OG1 THR B 131      -3.203  14.599 -16.169  1.00 86.76      B    O  
ATOM   4907  N   ASN B 132       0.370  14.717 -17.703  1.00 94.62      B    N  
ATOM   4908  CA  ASN B 132       0.880  15.391 -18.885  1.00 93.67      B    C  
ATOM   4909  C   ASN B 132       1.310  14.370 -19.952  1.00 94.41      B    C  
ATOM   4910  O   ASN B 132       1.915  13.348 -19.638  1.00 92.16      B    O  
ATOM   4911  CB  ASN B 132       1.997  16.376 -18.515  1.00 90.31      B    C  
ATOM   4912  CG  ASN B 132       3.211  15.743 -17.836  1.00 87.44      B    C  
ATOM   4913  ND2 ASN B 132       4.389  16.222 -18.161  1.00 80.53      B    N  
ATOM   4914  OD1 ASN B 132       3.136  14.886 -16.983  1.00 74.41      B    O  
ATOM   4915  N   ILE B 133       0.989  14.689 -21.207  1.00 93.35      B    N  
ATOM   4916  CA  ILE B 133       1.293  13.846 -22.354  1.00 93.06      B    C  
ATOM   4917  C   ILE B 133       2.784  13.954 -22.690  1.00 93.16      B    C  
ATOM   4918  O   ILE B 133       3.313  15.062 -22.805  1.00 89.51      B    O  
ATOM   4919  CB  ILE B 133       0.382  14.227 -23.535  1.00 91.28      B    C  
ATOM   4920  CG1 ILE B 133      -1.129  14.130 -23.190  1.00 86.38      B    C  
ATOM   4921  CG2 ILE B 133       0.675  13.374 -24.771  1.00 83.71      B    C  
ATOM   4922  CD1 ILE B 133      -1.615  12.748 -22.735  1.00 73.90      B    C  
ATOM   4923  N   GLY B 134       3.437  12.811 -22.826  1.00 92.19      B    N  
ATOM   4924  CA  GLY B 134       4.810  12.705 -23.273  1.00 91.76      B    C  
ATOM   4925  C   GLY B 134       4.964  13.129 -24.728  1.00 92.07      B    C  
ATOM   4926  O   GLY B 134       4.068  12.917 -25.537  1.00 88.87      B    O  
ATOM   4927  N   ARG B 135       6.085  13.752 -25.052  1.00 92.14      B    N  
ATOM   4928  CA  ARG B 135       6.324  14.317 -26.384  1.00 91.42      B    C  
ATOM   4929  C   ARG B 135       6.568  13.248 -27.442  1.00 91.35      B    C  
ATOM   4930  O   ARG B 135       6.063  13.377 -28.551  1.00 86.17      B    O  
ATOM   4931  CB  ARG B 135       7.500  15.298 -26.291  1.00 88.65      B    C  
ATOM   4932  CG  ARG B 135       7.649  16.099 -27.587  1.00 79.16      B    C  
ATOM   4933  CD  ARG B 135       8.828  17.059 -27.462  1.00 74.52      B    C  
ATOM   4934  NE  ARG B 135       8.929  17.903 -28.662  1.00 63.73      B    N  
ATOM   4935  CZ  ARG B 135       9.869  18.802 -28.894  1.00 55.85      B    C  
ATOM   4936  NH1 ARG B 135      10.828  19.010 -28.037  1.00 51.38      B    N1+
ATOM   4937  NH2 ARG B 135       9.856  19.501 -29.989  1.00 49.07      B    N  
ATOM   4938  N   GLU B 136       7.327  12.221 -27.087  1.00 90.71      B    N
[truncated: 238,807 more chars]
