# Supplementary material for: Tad pili with adaptable tips mediate contact-dependent killing during bacterial predation
Source: Nat Commun. 2025 May 13;16:4425. doi: 10.1038/s41467-025-58967-0 (PMC12075869; doi:10.1038/s41467-025-58967-0)
Supplement: Supplementary file 6 — Supplementary Data 5 [file 41467_2025_58967_MOESM6_ESM.zip › Supplementary Data 5/Bd0114_115_148.pdb]

ATOM      1  N   GLN A   1     -44.349   6.130 -62.813  1.00 62.33      A    N  
ATOM      2  CA  GLN A   1     -43.558   7.338 -62.520  1.00 65.45      A    C  
ATOM      3  C   GLN A   1     -43.498   7.613 -61.017  1.00 66.09      A    C  
ATOM      4  O   GLN A   1     -42.405   7.649 -60.468  1.00 61.49      A    O  
ATOM      5  CB  GLN A   1     -44.102   8.528 -63.317  1.00 59.31      A    C  
ATOM      6  CG  GLN A   1     -43.024   9.594 -63.599  1.00 54.02      A    C  
ATOM      7  CD  GLN A   1     -43.503  10.644 -64.624  1.00 49.42      A    C  
ATOM      8  NE2 GLN A   1     -42.694  11.586 -64.981  1.00 41.12      A    N  
ATOM      9  OE1 GLN A   1     -44.609  10.591 -65.095  1.00 45.43      A    O  
ATOM     10  N   ILE A   2     -44.652   7.648 -60.336  1.00 65.82      A    N  
ATOM     11  CA  ILE A   2     -44.758   7.829 -58.877  1.00 66.45      A    C  
ATOM     12  C   ILE A   2     -43.957   6.769 -58.111  1.00 68.68      A    C  
ATOM     13  O   ILE A   2     -43.142   7.110 -57.272  1.00 65.94      A    O  
ATOM     14  CB  ILE A   2     -46.237   7.764 -58.432  1.00 62.22      A    C  
ATOM     15  CG1 ILE A   2     -47.133   8.736 -59.219  1.00 57.17      A    C  
ATOM     16  CG2 ILE A   2     -46.366   8.005 -56.921  1.00 55.13      A    C  
ATOM     17  CD1 ILE A   2     -48.593   8.264 -59.232  1.00 49.89      A    C  
ATOM     18  N   ALA A   3     -44.127   5.490 -58.443  1.00 67.66      A    N  
ATOM     19  CA  ALA A   3     -43.438   4.387 -57.771  1.00 68.25      A    C  
ATOM     20  C   ALA A   3     -41.907   4.513 -57.840  1.00 69.69      A    C  
ATOM     21  O   ALA A   3     -41.220   4.263 -56.849  1.00 67.75      A    O  
ATOM     22  CB  ALA A   3     -43.902   3.069 -58.390  1.00 65.20      A    C  
ATOM     23  N   LEU A   4     -41.363   4.949 -58.963  1.00 69.75      A    N  
ATOM     24  CA  LEU A   4     -39.930   5.161 -59.135  1.00 69.65      A    C  
ATOM     25  C   LEU A   4     -39.431   6.348 -58.295  1.00 71.64      A    C  
ATOM     26  O   LEU A   4     -38.382   6.268 -57.678  1.00 70.54      A    O  
ATOM     27  CB  LEU A   4     -39.623   5.369 -60.629  1.00 66.39      A    C  
ATOM     28  CG  LEU A   4     -38.207   4.895 -61.000  1.00 59.51      A    C  
ATOM     29  CD1 LEU A   4     -38.283   3.641 -61.883  1.00 55.32      A    C  
ATOM     30  CD2 LEU A   4     -37.428   5.963 -61.763  1.00 55.10      A    C  
ATOM     31  N   PHE A   5     -40.219   7.411 -58.237  1.00 72.77      A    N  
ATOM     32  CA  PHE A   5     -39.912   8.601 -57.443  1.00 71.40      A    C  
ATOM     33  C   PHE A   5     -39.953   8.299 -55.933  1.00 72.72      A    C  
ATOM     34  O   PHE A   5     -39.036   8.669 -55.208  1.00 71.07      A    O  
ATOM     35  CB  PHE A   5     -40.883   9.723 -57.832  1.00 66.54      A    C  
ATOM     36  CG  PHE A   5     -40.249  11.088 -57.796  1.00 61.98      A    C  
ATOM     37  CD1 PHE A   5     -40.381  11.908 -56.662  1.00 57.46      A    C  
ATOM     38  CD2 PHE A   5     -39.526  11.551 -58.904  1.00 54.46      A    C  
ATOM     39  CE1 PHE A   5     -39.793  13.185 -56.642  1.00 49.81      A    C  
ATOM     40  CE2 PHE A   5     -38.936  12.820 -58.896  1.00 49.85      A    C  
ATOM     41  CZ  PHE A   5     -39.067  13.642 -57.769  1.00 48.98      A    C  
ATOM     42  N   VAL A   6     -40.961   7.550 -55.468  1.00 72.18      A    N  
ATOM     43  CA  VAL A   6     -41.075   7.073 -54.086  1.00 72.62      A    C  
ATOM     44  C   VAL A   6     -39.906   6.162 -53.717  1.00 74.99      A    C  
ATOM     45  O   VAL A   6     -39.316   6.343 -52.660  1.00 74.22      A    O  
ATOM     46  CB  VAL A   6     -42.419   6.358 -53.848  1.00 69.78      A    C  
ATOM     47  CG1 VAL A   6     -42.517   5.698 -52.463  1.00 62.31      A    C  
ATOM     48  CG2 VAL A   6     -43.583   7.352 -53.939  1.00 62.34      A    C  
ATOM     49  N   ALA A   7     -39.493   5.235 -54.568  1.00 75.94      A    N  
ATOM     50  CA  ALA A   7     -38.358   4.347 -54.316  1.00 76.18      A    C  
ATOM     51  C   ALA A   7     -37.029   5.117 -54.187  1.00 77.40      A    C  
ATOM     52  O   ALA A   7     -36.229   4.829 -53.299  1.00 75.88      A    O  
ATOM     53  CB  ALA A   7     -38.285   3.302 -55.432  1.00 74.06      A    C  
ATOM     54  N   LEU A   8     -36.824   6.128 -55.029  1.00 77.63      A    N  
ATOM     55  CA  LEU A   8     -35.599   6.937 -55.020  1.00 76.91      A    C  
ATOM     56  C   LEU A   8     -35.538   7.847 -53.789  1.00 78.32      A    C  
ATOM     57  O   LEU A   8     -34.499   7.933 -53.129  1.00 77.12      A    O  
ATOM     58  CB  LEU A   8     -35.528   7.710 -56.348  1.00 73.93      A    C  
ATOM     59  CG  LEU A   8     -34.086   7.959 -56.816  1.00 67.15      A    C  
ATOM     60  CD1 LEU A   8     -33.931   7.535 -58.280  1.00 62.14      A    C  
ATOM     61  CD2 LEU A   8     -33.704   9.432 -56.710  1.00 61.70      A    C  
ATOM     62  N   ILE A   9     -36.658   8.463 -53.415  1.00 78.88      A    N  
ATOM     63  CA  ILE A   9     -36.783   9.236 -52.172  1.00 78.44      A    C  
ATOM     64  C   ILE A   9     -36.567   8.322 -50.965  1.00 80.11      A    C  
ATOM     65  O   ILE A   9     -35.792   8.673 -50.084  1.00 78.38      A    O  
ATOM     66  CB  ILE A   9     -38.137   9.977 -52.129  1.00 74.09      A    C  
ATOM     67  CG1 ILE A   9     -38.131  11.135 -53.146  1.00 66.54      A    C  
ATOM     68  CG2 ILE A   9     -38.442  10.525 -50.718  1.00 63.69      A    C  
ATOM     69  CD1 ILE A   9     -39.484  11.818 -53.334  1.00 57.24      A    C  
ATOM     70  N   PHE A  10     -37.180   7.132 -50.935  1.00 79.90      A    N  
ATOM     71  CA  PHE A  10     -37.029   6.180 -49.833  1.00 80.29      A    C  
ATOM     72  C   PHE A  10     -35.568   5.770 -49.620  1.00 81.54      A    C  
ATOM     73  O   PHE A  10     -35.116   5.744 -48.477  1.00 79.39      A    O  
ATOM     74  CB  PHE A  10     -37.908   4.950 -50.080  1.00 76.46      A    C  
ATOM     75  CG  PHE A  10     -37.866   3.961 -48.947  1.00 72.08      A    C  
ATOM     76  CD1 PHE A  10     -36.972   2.870 -48.981  1.00 67.19      A    C  
ATOM     77  CD2 PHE A  10     -38.680   4.141 -47.818  1.00 63.98      A    C  
ATOM     78  CE1 PHE A  10     -36.908   1.968 -47.901  1.00 60.39      A    C  
ATOM     79  CE2 PHE A  10     -38.627   3.245 -46.743  1.00 59.42      A    C  
ATOM     80  CZ  PHE A  10     -37.737   2.166 -46.781  1.00 61.23      A    C  
ATOM     81  N   GLN A  11     -34.782   5.520 -50.661  1.00 81.25      A    N  
ATOM     82  CA  GLN A  11     -33.356   5.201 -50.533  1.00 81.19      A    C  
ATOM     83  C   GLN A  11     -32.568   6.324 -49.855  1.00 81.46      A    C  
ATOM     84  O   GLN A  11     -31.771   6.052 -48.956  1.00 79.35      A    O  
ATOM     85  CB  GLN A  11     -32.741   4.903 -51.903  1.00 77.43      A    C  
ATOM     86  CG  GLN A  11     -32.729   3.406 -52.210  1.00 69.87      A    C  
ATOM     87  CD  GLN A  11     -32.012   3.068 -53.525  1.00 64.87      A    C  
ATOM     88  NE2 GLN A  11     -31.651   1.826 -53.728  1.00 55.15      A    N  
ATOM     89  OE1 GLN A  11     -31.761   3.902 -54.372  1.00 57.61      A    O  
ATOM     90  N   ILE A  12     -32.801   7.565 -50.236  1.00 85.05      A    N  
ATOM     91  CA  ILE A  12     -32.115   8.718 -49.648  1.00 84.69      A    C  
ATOM     92  C   ILE A  12     -32.522   8.899 -48.173  1.00 85.63      A    C  
ATOM     93  O   ILE A  12     -31.664   9.069 -47.305  1.00 83.92      A    O  
ATOM     94  CB  ILE A  12     -32.398   9.992 -50.480  1.00 82.05      A    C  
ATOM     95  CG1 ILE A  12     -31.790   9.851 -51.896  1.00 73.18      A    C  
ATOM     96  CG2 ILE A  12     -31.833  11.243 -49.792  1.00 70.27      A    C  
ATOM     97  CD1 ILE A  12     -32.237  10.937 -52.876  1.00 62.97      A    C  
ATOM     98  N   LEU A  13     -33.818   8.808 -47.876  1.00 85.01      A    N  
ATOM     99  CA  LEU A  13     -34.335   8.918 -46.507  1.00 84.15      A    C  
ATOM    100  C   LEU A  13     -33.811   7.796 -45.607  1.00 85.89      A    C  
ATOM    101  O   LEU A  13     -33.434   8.047 -44.460  1.00 84.13      A    O  
ATOM    102  CB  LEU A  13     -35.868   8.902 -46.543  1.00 81.26      A    C  
ATOM    103  CG  LEU A  13     -36.546  10.109 -47.219  1.00 76.86      A    C  
ATOM    104  CD1 LEU A  13     -38.061   9.884 -47.230  1.00 71.70      A    C  
ATOM    105  CD2 LEU A  13     -36.256  11.428 -46.537  1.00 72.12      A    C  
ATOM    106  N   PHE A  14     -33.721   6.566 -46.123  1.00 87.22      A    N  
ATOM    107  CA  PHE A  14     -33.159   5.427 -45.398  1.00 87.38      A    C  
ATOM    108  C   PHE A  14     -31.668   5.621 -45.101  1.00 87.96      A    C  
ATOM    109  O   PHE A  14     -31.213   5.246 -44.029  1.00 86.06      A    O  
ATOM    110  CB  PHE A  14     -33.388   4.146 -46.204  1.00 85.48      A    C  
ATOM    111  CG  PHE A  14     -32.996   2.902 -45.430  1.00 83.02      A    C  
ATOM    112  CD1 PHE A  14     -31.723   2.339 -45.583  1.00 78.64      A    C  
ATOM    113  CD2 PHE A  14     -33.903   2.343 -44.507  1.00 77.45      A    C  
ATOM    114  CE1 PHE A  14     -31.354   1.215 -44.821  1.00 75.04      A    C  
ATOM    115  CE2 PHE A  14     -33.538   1.225 -43.748  1.00 73.95      A    C  
ATOM    116  CZ  PHE A  14     -32.262   0.655 -43.899  1.00 75.78      A    C  
ATOM    117  N   LEU A  15     -30.919   6.269 -45.986  1.00 87.32      A    N  
ATOM    118  CA  LEU A  15     -29.507   6.578 -45.772  1.00 87.08      A    C  
ATOM    119  C   LEU A  15     -29.314   7.569 -44.618  1.00 88.15      A    C  
ATOM    120  O   LEU A  15     -28.432   7.380 -43.782  1.00 86.27      A    O  
ATOM    121  CB  LEU A  15     -28.923   7.052 -47.115  1.00 84.38      A    C  
ATOM    122  CG  LEU A  15     -27.417   6.763 -47.260  1.00 74.04      A    C  
ATOM    123  CD1 LEU A  15     -27.094   6.446 -48.730  1.00 69.39      A    C  
ATOM    124  CD2 LEU A  15     -26.564   7.954 -46.846  1.00 68.52      A    C  
ATOM    125  N   PHE A  16     -30.186   8.563 -44.482  1.00 86.57      A    N  
ATOM    126  CA  PHE A  16     -30.174   9.487 -43.345  1.00 86.00      A    C  
ATOM    127  C   PHE A  16     -30.593   8.820 -42.031  1.00 87.06      A    C  
ATOM    128  O   PHE A  16     -29.987   9.076 -40.984  1.00 85.42      A    O  
ATOM    129  CB  PHE A  16     -31.069  10.700 -43.630  1.00 83.95      A    C  
ATOM    130  CG  PHE A  16     -30.713  11.514 -44.861  1.00 81.61      A    C  
ATOM    131  CD1 PHE A  16     -29.376  11.692 -45.261  1.00 76.04      A    C  
ATOM    132  CD2 PHE A  16     -31.743  12.118 -45.615  1.00 75.35      A    C  
ATOM    133  CE1 PHE A  16     -29.072  12.447 -46.405  1.00 71.71      A    C  
ATOM    134  CE2 PHE A  16     -31.450  12.872 -46.753  1.00 71.05      A    C  
ATOM    135  CZ  PHE A  16     -30.110  13.036 -47.157  1.00 72.62      A    C  
ATOM    136  N   PHE A  17     -31.559   7.929 -42.066  1.00 88.04      A    N  
ATOM    137  CA  PHE A  17     -31.938   7.107 -40.917  1.00 87.88      A    C  
ATOM    138  C   PHE A  17     -30.784   6.191 -40.463  1.00 89.06      A    C  
ATOM    139  O   PHE A  17     -30.444   6.146 -39.279  1.00 87.49      A    O  
ATOM    140  CB  PHE A  17     -33.184   6.295 -41.300  1.00 86.05      A    C  
ATOM    141  CG  PHE A  17     -33.479   5.148 -40.363  1.00 85.37      A    C  
ATOM    142  CD1 PHE A  17     -33.155   3.825 -40.729  1.00 80.74      A    C  
ATOM    143  CD2 PHE A  17     -34.058   5.407 -39.118  1.00 80.42      A    C  
ATOM    144  CE1 PHE A  17     -33.436   2.769 -39.857  1.00 78.67      A    C  
ATOM    145  CE2 PHE A  17     -34.347   4.358 -38.238  1.00 78.21      A    C  
ATOM    146  CZ  PHE A  17     -34.035   3.036 -38.608  1.00 80.04      A    C  
ATOM    147  N   ALA A  18     -30.114   5.513 -41.388  1.00 89.46      A    N  
ATOM    148  CA  ALA A  18     -28.972   4.661 -41.095  1.00 88.63      A    C  
ATOM    149  C   ALA A  18     -27.796   5.450 -40.495  1.00 89.02      A    C  
ATOM    150  O   ALA A  18     -27.093   4.931 -39.637  1.00 86.54      A    O  
ATOM    151  CB  ALA A  18     -28.566   3.939 -42.390  1.00 86.93      A    C  
ATOM    152  N   MET A  19     -27.590   6.698 -40.886  1.00 88.99      A    N  
ATOM    153  CA  MET A  19     -26.550   7.570 -40.338  1.00 88.32      A    C  
ATOM    154  C   MET A  19     -26.715   7.776 -38.828  1.00 89.57      A    C  
ATOM    155  O   MET A  19     -25.738   7.639 -38.099  1.00 88.43      A    O  
ATOM    156  CB  MET A  19     -26.558   8.902 -41.092  1.00 86.25      A    C  
ATOM    157  CG  MET A  19     -25.424   9.840 -40.665  1.00 79.14      A    C  
ATOM    158  SD  MET A  19     -25.491  11.479 -41.444  1.00 74.16      A    S  
ATOM    159  CE  MET A  19     -26.975  12.132 -40.661  1.00 64.01      A    C  
ATOM    160  N   VAL A  20     -27.926   8.027 -38.335  1.00 88.75      A    N  
ATOM    161  CA  VAL A  20     -28.207   8.199 -36.895  1.00 89.02      A    C  
ATOM    162  C   VAL A  20     -27.800   6.956 -36.111  1.00 89.68      A    C  
ATOM    163  O   VAL A  20     -27.077   7.050 -35.120  1.00 88.09      A    O  
ATOM    164  CB  VAL A  20     -29.697   8.515 -36.644  1.00 87.74      A    C  
ATOM    165  CG1 VAL A  20     -30.036   8.648 -35.157  1.00 80.51      A    C  
ATOM    166  CG2 VAL A  20     -30.098   9.833 -37.309  1.00 82.19      A    C  
ATOM    167  N   ILE A  21     -28.200   5.788 -36.590  1.00 90.81      A    N  
ATOM    168  CA  ILE A  21     -27.884   4.512 -35.942  1.00 90.26      A    C  
ATOM    169  C   ILE A  21     -26.379   4.245 -35.962  1.00 90.79      A    C  
ATOM    170  O   ILE A  21     -25.802   3.866 -34.947  1.00 89.49      A    O  
ATOM    171  CB  ILE A  21     -28.661   3.357 -36.612  1.00 88.88      A    C  
ATOM    172  CG1 ILE A  21     -30.194   3.589 -36.450  1.00 84.24      A    C  
ATOM    173  CG2 ILE A  21     -28.256   1.999 -36.019  1.00 83.30      A    C  
ATOM    174  CD1 ILE A  21     -31.044   2.560 -37.187  1.00 74.89      A    C  
ATOM    175  N   ASN A  22     -25.714   4.456 -37.087  1.00 91.31      A    N  
ATOM    176  CA  ASN A  22     -24.296   4.178 -37.246  1.00 90.76      A    C  
ATOM    177  C   ASN A  22     -23.426   5.084 -36.366  1.00 91.33      A    C  
ATOM    178  O   ASN A  22     -22.509   4.586 -35.709  1.00 90.01      A    O  
ATOM    179  CB  ASN A  22     -23.910   4.328 -38.728  1.00 89.21      A    C  
ATOM    180  CG  ASN A  22     -24.443   3.206 -39.600  1.00 84.91      A    C  
ATOM    181  ND2 ASN A  22     -24.352   3.371 -40.899  1.00 76.66      A    N  
ATOM    182  OD1 ASN A  22     -24.893   2.169 -39.155  1.00 76.93      A    O  
ATOM    183  N   VAL A  23     -23.720   6.371 -36.314  1.00 90.78      A    N  
ATOM    184  CA  VAL A  23     -22.988   7.334 -35.489  1.00 90.78      A    C  
ATOM    185  C   VAL A  23     -23.197   7.042 -34.004  1.00 91.37      A    C  
ATOM    186  O   VAL A  23     -22.217   6.937 -33.263  1.00 90.26      A    O  
ATOM    187  CB  VAL A  23     -23.378   8.782 -35.855  1.00 89.90      A    C  
ATOM    188  CG1 VAL A  23     -22.751   9.797 -34.900  1.00 84.31      A    C  
ATOM    189  CG2 VAL A  23     -22.889   9.130 -37.271  1.00 85.50      A    C  
ATOM    190  N   GLY A  24     -24.421   6.809 -33.563  1.00 91.63      A    N  
ATOM    191  CA  GLY A  24     -24.727   6.492 -32.169  1.00 91.38      A    C  
ATOM    192  C   GLY A  24     -24.075   5.203 -31.685  1.00 92.35      A    C  
ATOM    193  O   GLY A  24     -23.453   5.180 -30.623  1.00 90.87      A    O  
ATOM    194  N   LEU A  25     -24.105   4.148 -32.503  1.00 92.09      A    N  
ATOM    195  CA  LEU A  25     -23.434   2.890 -32.170  1.00 91.76      A    C  
ATOM    196  C   LEU A  25     -21.911   3.036 -32.147  1.00 92.36      A    C  
ATOM    197  O   LEU A  25     -21.271   2.472 -31.265  1.00 91.49      A    O  
ATOM    198  CB  LEU A  25     -23.851   1.780 -33.144  1.00 90.70      A    C  
ATOM    199  CG  LEU A  25     -25.287   1.270 -32.941  1.00 86.30      A    C  
ATOM    200  CD1 LEU A  25     -25.610   0.247 -34.035  1.00 82.72      A    C  
ATOM    201  CD2 LEU A  25     -25.473   0.569 -31.592  1.00 82.97      A    C  
ATOM    202  N   LEU A  26     -21.319   3.814 -33.033  1.00 92.13      A    N  
ATOM    203  CA  LEU A  26     -19.879   4.091 -33.021  1.00 92.10      A    C  
ATOM    204  C   LEU A  26     -19.466   4.801 -31.726  1.00 93.07      A    C  
ATOM    205  O   LEU A  26     -18.502   4.389 -31.077  1.00 92.32      A    O  
ATOM    206  CB  LEU A  26     -19.508   4.912 -34.264  1.00 91.13      A    C  
ATOM    207  CG  LEU A  26     -17.997   5.188 -34.393  1.00 84.27      A    C  
ATOM    208  CD1 LEU A  26     -17.206   3.909 -34.685  1.00 79.57      A    C  
ATOM    209  CD2 LEU A  26     -17.751   6.172 -35.531  1.00 79.22      A    C  
ATOM    210  N   VAL A  27     -20.215   5.821 -31.323  1.00 93.09      A    N  
ATOM    211  CA  VAL A  27     -19.993   6.547 -30.065  1.00 93.22      A    C  
ATOM    212  C   VAL A  27     -20.165   5.609 -28.861  1.00 93.71      A    C  
ATOM    213  O   VAL A  27     -19.293   5.579 -27.993  1.00 92.87      A    O  
ATOM    214  CB  VAL A  27     -20.941   7.764 -29.972  1.00 92.78      A    C  
ATOM    215  CG1 VAL A  27     -20.917   8.407 -28.589  1.00 88.29      A    C  
ATOM    216  CG2 VAL A  27     -20.518   8.833 -30.985  1.00 89.35      A    C  
ATOM    217  N   HIS A  28     -21.200   4.799 -28.838  1.00 94.34      A    N  
ATOM    218  CA  HIS A  28     -21.434   3.820 -27.775  1.00 94.08      A    C  
ATOM    219  C   HIS A  28     -20.271   2.826 -27.645  1.00 94.25      A    C  
ATOM    220  O   HIS A  28     -19.738   2.643 -26.540  1.00 93.52      A    O  
ATOM    221  CB  HIS A  28     -22.755   3.079 -28.042  1.00 93.24      A    C  
ATOM    222  CG  HIS A  28     -23.052   2.057 -26.979  1.00 92.00      A    C  
ATOM    223  CD2 HIS A  28     -22.955   0.691 -27.082  1.00 82.98      A    C  
ATOM    224  ND1 HIS A  28     -23.404   2.324 -25.669  1.00 81.36      A    N  
ATOM    225  CE1 HIS A  28     -23.513   1.161 -25.019  1.00 84.07      A    C  
ATOM    226  NE2 HIS A  28     -23.250   0.143 -25.839  1.00 85.87      A    N  
ATOM    227  N   HIS A  29     -19.803   2.239 -28.735  1.00 93.53      A    N  
ATOM    228  CA  HIS A  29     -18.686   1.297 -28.728  1.00 93.36      A    C  
ATOM    229  C   HIS A  29     -17.360   1.965 -28.336  1.00 93.56      A    C  
ATOM    230  O   HIS A  29     -16.561   1.353 -27.626  1.00 92.43      A    O  
ATOM    231  CB  HIS A  29     -18.571   0.622 -30.096  1.00 93.06      A    C  
ATOM    232  CG  HIS A  29     -19.713  -0.304 -30.397  1.00 92.45      A    C  
ATOM    233  CD2 HIS A  29     -20.360  -0.454 -31.604  1.00 85.10      A    C  
ATOM    234  ND1 HIS A  29     -20.336  -1.164 -29.511  1.00 84.06      A    N  
ATOM    235  CE1 HIS A  29     -21.318  -1.786 -30.160  1.00 86.05      A    C  
ATOM    236  NE2 HIS A  29     -21.371  -1.391 -31.428  1.00 87.49      A    N  
ATOM    237  N   LYS A  30     -17.149   3.215 -28.730  1.00 95.10      A    N  
ATOM    238  CA  LYS A  30     -15.952   3.970 -28.346  1.00 95.12      A    C  
ATOM    239  C   LYS A  30     -15.920   4.271 -26.845  1.00 95.34      A    C  
ATOM    240  O   LYS A  30     -14.875   4.074 -26.214  1.00 94.04      A    O  
ATOM    241  CB  LYS A  30     -15.875   5.243 -29.208  1.00 94.58      A    C  
ATOM    242  CG  LYS A  30     -14.664   6.131 -28.898  1.00 90.08      A    C  
ATOM    243  CD  LYS A  30     -13.323   5.448 -29.169  1.00 84.75      A    C  
ATOM    244  CE  LYS A  30     -12.211   6.455 -28.875  1.00 80.33      A    C  
ATOM    245  NZ  LYS A  30     -10.868   5.877 -29.057  1.00 72.32      A    N1+
ATOM    246  N   ILE A  31     -17.024   4.686 -26.269  1.00 94.98      A    N  
ATOM    247  CA  ILE A  31     -17.150   4.921 -24.824  1.00 94.91      A    C  
ATOM    248  C   ILE A  31     -17.006   3.602 -24.049  1.00 95.07      A    C  
ATOM    249  O   ILE A  31     -16.272   3.554 -23.066  1.00 93.79      A    O  
ATOM    250  CB  ILE A  31     -18.484   5.637 -24.503  1.00 94.58      A    C  
ATOM    251  CG1 ILE A  31     -18.430   7.082 -25.047  1.00 91.91      A    C  
ATOM    252  CG2 ILE A  31     -18.768   5.647 -22.993  1.00 91.90      A    C  
ATOM    253  CD1 ILE A  31     -19.763   7.839 -24.965  1.00 87.42      A    C  
ATOM    254  N   ASN A  32     -17.633   2.531 -24.534  1.00 94.25      A    N  
ATOM    255  CA  ASN A  32     -17.510   1.203 -23.926  1.00 93.89      A    C  
ATOM    256  C   ASN A  32     -16.050   0.716 -23.926  1.00 94.47      A    C  
ATOM    257  O   ASN A  32     -15.566   0.284 -22.881  1.00 93.34      A    O  
ATOM    258  CB  ASN A  32     -18.434   0.229 -24.652  1.00 92.63      A    C  
ATOM    259  CG  ASN A  32     -18.235  -1.188 -24.149  1.00 91.60      A    C  
ATOM    260  ND2 ASN A  32     -18.730  -1.500 -22.967  1.00 83.26      A    N  
ATOM    261  OD1 ASN A  32     -17.607  -1.999 -24.789  1.00 83.20      A    O  
ATOM    262  N   LEU A  33     -15.338   0.821 -25.045  1.00 94.41      A    N  
ATOM    263  CA  LEU A  33     -13.927   0.455 -25.115  1.00 94.88      A    C  
ATOM    264  C   LEU A  33     -13.098   1.273 -24.124  1.00 95.19      A    C  
ATOM    265  O   LEU A  33     -12.300   0.708 -23.387  1.00 94.23      A    O  
ATOM    266  CB  LEU A  33     -13.424   0.634 -26.554  1.00 94.77      A    C  
ATOM    267  CG  LEU A  33     -11.944   0.228 -26.738  1.00 93.98      A    C  
ATOM    268  CD1 LEU A  33     -11.732  -1.277 -26.545  1.00 90.83      A    C  
ATOM    269  CD2 LEU A  33     -11.471   0.585 -28.139  1.00 90.35      A    C  
ATOM    270  N   GLN A  34     -13.302   2.579 -24.043  1.00 95.20      A    N  
ATOM    271  CA  GLN A  34     -12.568   3.451 -23.134  1.00 95.57      A    C  
ATOM    272  C   GLN A  34     -12.816   3.098 -21.659  1.00 96.04      A    C  
ATOM    273  O   GLN A  34     -11.871   3.016 -20.888  1.00 94.83      A    O  
ATOM    274  CB  GLN A  34     -12.936   4.912 -23.431  1.00 95.14      A    C  
ATOM    275  CG  GLN A  34     -12.109   5.912 -22.625  1.00 91.82      A    C  
ATOM    276  CD  GLN A  34     -10.617   5.784 -22.942  1.00 91.63      A    C  
ATOM    277  NE2 GLN A  34      -9.851   5.145 -22.091  1.00 78.62      A    N  
ATOM    278  OE1 GLN A  34     -10.126   6.244 -23.955  1.00 80.99      A    O  
ATOM    279  N   ASN A  35     -14.074   2.842 -21.284  1.00 95.21      A    N  
ATOM    280  CA  ASN A  35     -14.426   2.451 -19.928  1.00 95.06      A    C  
ATOM    281  C   ASN A  35     -13.843   1.082 -19.550  1.00 95.37      A    C  
ATOM    282  O   ASN A  35     -13.337   0.911 -18.443  1.00 93.84      A    O  
ATOM    283  CB  ASN A  35     -15.954   2.467 -19.783  1.00 94.47      A    C  
ATOM    284  CG  ASN A  35     -16.541   3.871 -19.801  1.00 93.45      A    C  
ATOM    285  ND2 ASN A  35     -17.843   3.980 -19.958  1.00 86.29      A    N  
ATOM    286  OD1 ASN A  35     -15.869   4.871 -19.641  1.00 85.97      A    O  
ATOM    287  N   SER A  36     -13.846   0.131 -20.474  1.00 95.12      A    N  
ATOM    288  CA  SER A  36     -13.281  -1.199 -20.272  1.00 95.10      A    C  
ATOM    289  C   SER A  36     -11.759  -1.144 -20.090  1.00 95.56      A    C  
ATOM    290  O   SER A  36     -11.217  -1.804 -19.211  1.00 94.11      A    O  
ATOM    291  CB  SER A  36     -13.626  -2.103 -21.454  1.00 94.27      A    C  
ATOM    292  OG  SER A  36     -15.021  -2.139 -21.675  1.00 85.62      A    O  
ATOM    293  N   VAL A  37     -11.074  -0.317 -20.873  1.00 95.82      A    N  
ATOM    294  CA  VAL A  37      -9.632  -0.060 -20.750  1.00 96.11      A    C  
ATOM    295  C   VAL A  37      -9.302   0.602 -19.409  1.00 96.21      A    C  
ATOM    296  O   VAL A  37      -8.329   0.217 -18.767  1.00 94.99      A    O  
ATOM    297  CB  VAL A  37      -9.134   0.791 -21.932  1.00 95.34      A    C  
ATOM    298  CG1 VAL A  37      -7.729   1.354 -21.735  1.00 90.65      A    C  
ATOM    299  CG2 VAL A  37      -9.093  -0.057 -23.205  1.00 90.94      A    C  
ATOM    300  N   ASP A  38     -10.113   1.548 -18.949  1.00 96.46      A    N  
ATOM    301  CA  ASP A  38      -9.903   2.205 -17.664  1.00 96.50      A    C  
ATOM    302  C   ASP A  38     -10.044   1.230 -16.486  1.00 96.78      A    C  
ATOM    303  O   ASP A  38      -9.226   1.250 -15.572  1.00 95.48      A    O  
ATOM    304  CB  ASP A  38     -10.872   3.395 -17.512  1.00 95.96      A    C  
ATOM    305  CG  ASP A  38     -10.573   4.576 -18.449  1.00 95.12      A    C  
ATOM    306  OD1 ASP A  38      -9.496   4.677 -19.052  1.00 90.76      A    O  
ATOM    307  OD2 ASP A  38     -11.420   5.489 -18.550  1.00 90.48      A    O1-
ATOM    308  N   LEU A  39     -11.012   0.324 -16.532  1.00 95.55      A    N  
ATOM    309  CA  LEU A  39     -11.183  -0.721 -15.515  1.00 95.62      A    C  
ATOM    310  C   LEU A  39     -10.046  -1.755 -15.543  1.00 96.06      A    C  
ATOM    311  O   LEU A  39      -9.566  -2.168 -14.487  1.00 94.95      A    O  
ATOM    312  CB  LEU A  39     -12.546  -1.401 -15.721  1.00 94.84      A    C  
ATOM    313  CG  LEU A  39     -13.733  -0.510 -15.288  1.00 93.50      A    C  
ATOM    314  CD1 LEU A  39     -15.025  -1.031 -15.900  1.00 89.84      A    C  
ATOM    315  CD2 LEU A  39     -13.898  -0.505 -13.774  1.00 88.81      A    C  
ATOM    316  N   ALA A  40      -9.555  -2.123 -16.718  1.00 95.71      A    N  
ATOM    317  CA  ALA A  40      -8.402  -3.007 -16.851  1.00 95.60      A    C  
ATOM    318  C   ALA A  40      -7.115  -2.372 -16.296  1.00 96.12      A    C  
ATOM    319  O   ALA A  40      -6.336  -3.045 -15.609  1.00 94.93      A    O  
ATOM    320  CB  ALA A  40      -8.258  -3.385 -18.331  1.00 95.15      A    C  
ATOM    321  N   ALA A  41      -6.915  -1.075 -16.527  1.00 96.37      A    N  
ATOM    322  CA  ALA A  41      -5.800  -0.339 -15.945  1.00 96.34      A    C  
ATOM    323  C   ALA A  41      -5.926  -0.216 -14.418  1.00 96.53      A    C  
ATOM    324  O   ALA A  41      -4.927  -0.371 -13.713  1.00 95.17      A    O  
ATOM    325  CB  ALA A  41      -5.700   1.022 -16.626  1.00 95.77      A    C  
ATOM    326  N   TYR A  42      -7.141  -0.023 -13.900  1.00 96.43      A    N  
ATOM    327  CA  TYR A  42      -7.404  -0.037 -12.456  1.00 96.71      A    C  
ATOM    328  C   TYR A  42      -7.012  -1.381 -11.846  1.00 96.81      A    C  
ATOM    329  O   TYR A  42      -6.330  -1.396 -10.826  1.00 95.76      A    O  
ATOM    330  CB  TYR A  42      -8.876   0.287 -12.176  1.00 96.46      A    C  
ATOM    331  CG  TYR A  42      -9.193   0.553 -10.710  1.00 96.81      A    C  
ATOM    332  CD1 TYR A  42      -9.165  -0.480  -9.756  1.00 94.56      A    C  
ATOM    333  CD2 TYR A  42      -9.502   1.858 -10.288  1.00 94.40      A    C  
ATOM    334  CE1 TYR A  42      -9.427  -0.224  -8.399  1.00 93.57      A    C  
ATOM    335  CE2 TYR A  42      -9.777   2.132  -8.936  1.00 93.27      A    C  
ATOM    336  CZ  TYR A  42      -9.728   1.089  -7.994  1.00 94.70      A    C  
ATOM    337  OH  TYR A  42      -9.983   1.355  -6.671  1.00 93.40      A    O  
ATOM    338  N   TYR A  43      -7.359  -2.506 -12.464  1.00 96.25      A    N  
ATOM    339  CA  TYR A  43      -6.961  -3.832 -11.992  1.00 96.42      A    C  
ATOM    340  C   TYR A  43      -5.435  -3.963 -11.890  1.00 96.65      A    C  
ATOM    341  O   TYR A  43      -4.917  -4.386 -10.857  1.00 95.68      A    O  
ATOM    342  CB  TYR A  43      -7.538  -4.915 -12.915  1.00 96.26      A    C  
ATOM    343  CG  TYR A  43      -7.162  -6.314 -12.482  1.00 96.67      A    C  
ATOM    344  CD1 TYR A  43      -5.925  -6.877 -12.854  1.00 94.84      A    C  
ATOM    345  CD2 TYR A  43      -8.030  -7.056 -11.655  1.00 94.83      A    C  
ATOM    346  CE1 TYR A  43      -5.555  -8.161 -12.408  1.00 94.09      A    C  
ATOM    347  CE2 TYR A  43      -7.674  -8.345 -11.212  1.00 93.99      A    C  
ATOM    348  CZ  TYR A  43      -6.432  -8.882 -11.587  1.00 94.95      A    C  
ATOM    349  OH  TYR A  43      -6.073 -10.132 -11.138  1.00 93.54      A    O  
ATOM    350  N   GLY A  44      -4.706  -3.559 -12.913  1.00 96.05      A    N  
ATOM    351  CA  GLY A  44      -3.253  -3.606 -12.897  1.00 95.98      A    C  
ATOM    352  C   GLY A  44      -2.632  -2.759 -11.780  1.00 96.32      A    C  
ATOM    353  O   GLY A  44      -1.769  -3.228 -11.036  1.00 94.89      A    O  
ATOM    354  N   ALA A  45      -3.125  -1.532 -11.605  1.00 96.48      A    N  
ATOM    355  CA  ALA A  45      -2.658  -0.632 -10.562  1.00 96.28      A    C  
ATOM    356  C   ALA A  45      -3.039  -1.100  -9.151  1.00 96.31      A    C  
ATOM    357  O   ALA A  45      -2.250  -0.945  -8.221  1.00 94.69      A    O  
ATOM    358  CB  ALA A  45      -3.201   0.763 -10.855  1.00 95.50      A    C  
ATOM    359  N   MET A  46      -4.203  -1.719  -8.985  1.00 96.61      A    N  
ATOM    360  CA  MET A  46      -4.618  -2.323  -7.714  1.00 96.17      A    C  
ATOM    361  C   MET A  46      -3.684  -3.475  -7.315  1.00 96.35      A    C  
ATOM    362  O   MET A  46      -3.280  -3.552  -6.157  1.00 94.88      A    O  
ATOM    363  CB  MET A  46      -6.114  -2.709  -7.803  1.00 93.66      A    C  
ATOM    364  CG  MET A  46      -6.478  -4.098  -7.284  1.00 88.63      A    C  
ATOM    365  SD  MET A  46      -8.215  -4.551  -7.513  1.00 88.84      A    S  
ATOM    366  CE  MET A  46      -8.078  -6.335  -7.394  1.00 81.14      A    C  
ATOM    367  N   LYS A  47      -3.266  -4.305  -8.266  1.00 96.57      A    N  
ATOM    368  CA  LYS A  47      -2.312  -5.387  -8.002  1.00 96.63      A    C  
ATOM    369  C   LYS A  47      -0.895  -4.869  -7.722  1.00 96.46      A    C  
ATOM    370  O   LYS A  47      -0.232  -5.375  -6.816  1.00 94.92      A    O  
ATOM    371  CB  LYS A  47      -2.339  -6.404  -9.152  1.00 96.14      A    C  
ATOM    372  CG  LYS A  47      -3.674  -7.169  -9.270  1.00 94.19      A    C  
ATOM    373  CD  LYS A  47      -3.996  -7.920  -7.976  1.00 92.03      A    C  
ATOM    374  CE  LYS A  47      -5.242  -8.780  -8.059  1.00 88.98      A    C  
ATOM    375  NZ  LYS A  47      -5.480  -9.424  -6.743  1.00 84.94      A    N1+
ATOM    376  N   GLN A  48      -0.470  -3.808  -8.379  1.00 96.46      A    N  
ATOM    377  CA  GLN A  48       0.750  -3.095  -7.988  1.00 96.01      A    C  
ATOM    378  C   GLN A  48       0.646  -2.543  -6.559  1.00 96.26      A    C  
ATOM    379  O   GLN A  48       1.585  -2.700  -5.787  1.00 95.26      A    O  
ATOM    380  CB  GLN A  48       1.052  -1.928  -8.943  1.00 94.45      A    C  
ATOM    381  CG  GLN A  48       1.822  -2.353 -10.201  1.00 90.09      A    C  
ATOM    382  CD  GLN A  48       2.277  -1.154 -11.025  1.00 91.55      A    C  
ATOM    383  NE2 GLN A  48       3.239  -1.330 -11.896  1.00 81.89      A    N  
ATOM    384  OE1 GLN A  48       1.784  -0.040 -10.902  1.00 82.70      A    O  
ATOM    385  N   ALA A  49      -0.469  -1.932  -6.201  1.00 96.35      A    N  
ATOM    386  CA  ALA A  49      -0.691  -1.368  -4.881  1.00 96.23      A    C  
ATOM    387  C   ALA A  49      -0.641  -2.440  -3.785  1.00 96.45      A    C  
ATOM    388  O   ALA A  49       0.020  -2.231  -2.770  1.00 95.14      A    O  
ATOM    389  CB  ALA A  49      -2.015  -0.602  -4.870  1.00 95.49      A    C  
ATOM    390  N   GLU A  50      -1.231  -3.609  -3.991  1.00 96.61      A    N  
ATOM    391  CA  GLU A  50      -1.131  -4.726  -3.047  1.00 96.33      A    C  
ATOM    392  C   GLU A  50       0.323  -5.190  -2.847  1.00 96.69      A    C  
ATOM    393  O   GLU A  50       0.771  -5.349  -1.718  1.00 95.37      A    O  
ATOM    394  CB  GLU A  50      -1.986  -5.924  -3.513  1.00 95.06      A    C  
ATOM    395  CG  GLU A  50      -3.499  -5.708  -3.333  1.00 89.52      A    C  
ATOM    396  CD  GLU A  50      -4.291  -7.009  -3.593  1.00 89.85      A    C  
ATOM    397  OE1 GLU A  50      -5.283  -7.271  -2.887  1.00 83.21      A    O  
ATOM    398  OE2 GLU A  50      -3.904  -7.809  -4.479  1.00 84.80      A    O1-
ATOM    399  N   GLY A  51       1.084  -5.331  -3.919  1.00 96.14      A    N  
ATOM    400  CA  GLY A  51       2.505  -5.667  -3.824  1.00 96.26      A    C  
ATOM    401  C   GLY A  51       3.318  -4.604  -3.080  1.00 96.60      A    C  
ATOM    402  O   GLY A  51       4.145  -4.925  -2.230  1.00 95.48      A    O  
ATOM    403  N   MET A  52       3.045  -3.334  -3.340  1.00 96.75      A    N  
ATOM    404  CA  MET A  52       3.671  -2.218  -2.627  1.00 96.58      A    C  
ATOM    405  C   MET A  52       3.283  -2.178  -1.145  1.00 96.61      A    C  
ATOM    406  O   MET A  52       4.132  -1.870  -0.319  1.00 95.36      A    O  
ATOM    407  CB  MET A  52       3.325  -0.888  -3.315  1.00 95.73      A    C  
ATOM    408  CG  MET A  52       4.005  -0.741  -4.675  1.00 93.83      A    C  
ATOM    409  SD  MET A  52       3.524   0.741  -5.619  1.00 92.52      A    S  
ATOM    410  CE  MET A  52       4.256   2.041  -4.592  1.00 84.04      A    C  
ATOM    411  N   ASN A  53       2.048  -2.533  -0.795  1.00 96.85      A    N  
ATOM    412  CA  ASN A  53       1.602  -2.621   0.591  1.00 96.71      A    C  
ATOM    413  C   ASN A  53       2.351  -3.717   1.362  1.00 96.99      A    C  
ATOM    414  O   ASN A  53       2.796  -3.473   2.479  1.00 95.55      A    O  
ATOM    415  CB  ASN A  53       0.084  -2.872   0.638  1.00 96.11      A    C  
ATOM    416  CG  ASN A  53      -0.738  -1.680   0.207  1.00 95.24      A    C  
ATOM    417  ND2 ASN A  53      -2.022  -1.882  -0.022  1.00 89.06      A    N  
ATOM    418  OD1 ASN A  53      -0.271  -0.563   0.083  1.00 89.23      A    O  
ATOM    419  N   VAL A  54       2.569  -4.872   0.743  1.00 96.66      A    N  
ATOM    420  CA  VAL A  54       3.384  -5.937   1.339  1.00 96.77      A    C  
ATOM    421  C   VAL A  54       4.828  -5.481   1.549  1.00 96.95      A    C  
ATOM    422  O   VAL A  54       5.392  -5.690   2.618  1.00 96.05      A    O  
ATOM    423  CB  VAL A  54       3.352  -7.207   0.478  1.00 96.25      A    C  
ATOM    424  CG1 VAL A  54       4.347  -8.264   0.981  1.00 93.85      A    C  
ATOM    425  CG2 VAL A  54       1.956  -7.830   0.497  1.00 93.72      A    C  
ATOM    426  N   ILE A  55       5.426  -4.828   0.556  1.00 96.95      A    N  
ATOM    427  CA  ILE A  55       6.786  -4.296   0.670  1.00 96.65      A    C  
ATOM    428  C   ILE A  55       6.863  -3.239   1.776  1.00 96.73      A    C  
ATOM    429  O   ILE A  55       7.783  -3.278   2.590  1.00 95.84      A    O  
ATOM    430  CB  ILE A  55       7.271  -3.750  -0.693  1.00 96.14      A    C  
ATOM    431  CG1 ILE A  55       7.476  -4.921  -1.678  1.00 94.50      A    C  
ATOM    432  CG2 ILE A  55       8.580  -2.949  -0.545  1.00 94.99      A    C  
ATOM    433  CD1 ILE A  55       7.637  -4.480  -3.141  1.00 90.53      A    C  
ATOM    434  N   ALA A  56       5.896  -2.334   1.848  1.00 96.54      A    N  
ATOM    435  CA  ALA A  56       5.829  -1.289   2.857  1.00 96.45      A    C  
ATOM    436  C   ALA A  56       5.716  -1.858   4.280  1.00 96.75      A    C  
ATOM    437  O   ALA A  56       6.464  -1.455   5.168  1.00 95.55      A    O  
ATOM    438  CB  ALA A  56       4.649  -0.367   2.526  1.00 95.57      A    C  
ATOM    439  N   HIS A  57       4.842  -2.850   4.488  1.00 96.97      A    N  
ATOM    440  CA  HIS A  57       4.712  -3.513   5.781  1.00 97.37      A    C  
ATOM    441  C   HIS A  57       5.960  -4.321   6.143  1.00 97.42      A    C  
ATOM    442  O   HIS A  57       6.457  -4.228   7.263  1.00 96.55      A    O  
ATOM    443  CB  HIS A  57       3.463  -4.389   5.795  1.00 97.13      A    C  
ATOM    444  CG  HIS A  57       3.210  -4.903   7.170  1.00 97.29      A    C  
ATOM    445  CD2 HIS A  57       3.595  -6.126   7.667  1.00 89.60      A    C  
ATOM    446  ND1 HIS A  57       2.647  -4.190   8.216  1.00 89.08      A    N  
ATOM    447  CE1 HIS A  57       2.676  -4.964   9.301  1.00 91.23      A    C  
ATOM    448  NE2 HIS A  57       3.252  -6.140   9.006  1.00 92.41      A    N  
ATOM    449  N   THR A  58       6.544  -5.032   5.186  1.00 97.02      A    N  
ATOM    450  CA  THR A  58       7.804  -5.761   5.412  1.00 96.90      A    C  
ATOM    451  C   THR A  58       8.944  -4.804   5.759  1.00 96.99      A    C  
ATOM    452  O   THR A  58       9.780  -5.107   6.610  1.00 95.76      A    O  
ATOM    453  CB  THR A  58       8.183  -6.600   4.176  1.00 96.29      A    C  
ATOM    454  CG2 THR A  58       9.345  -7.538   4.478  1.00 90.22      A    C  
ATOM    455  OG1 THR A  58       7.121  -7.417   3.760  1.00 90.71      A    O  
ATOM    456  N   ASN A  59       8.969  -3.622   5.171  1.00 97.04      A    N  
ATOM    457  CA  ASN A  59       9.914  -2.568   5.530  1.00 96.96      A    C  
ATOM    458  C   ASN A  59       9.691  -2.068   6.971  1.00 97.13      A    C  
ATOM    459  O   ASN A  59      10.655  -1.817   7.698  1.00 95.71      A    O  
ATOM    460  CB  ASN A  59       9.782  -1.431   4.496  1.00 96.07      A    C  
ATOM    461  CG  ASN A  59      10.958  -0.482   4.552  1.00 95.72      A    C  
ATOM    462  ND2 ASN A  59      10.723   0.799   4.414  1.00 89.41      A    N  
ATOM    463  OD1 ASN A  59      12.103  -0.880   4.664  1.00 89.22      A    O  
ATOM    464  N   TYR A  60       8.432  -1.980   7.411  1.00 96.94      A    N  
ATOM    465  CA  TYR A  60       8.111  -1.672   8.794  1.00 97.17      A    C  
ATOM    466  C   TYR A  60       8.523  -2.788   9.765  1.00 97.29      A    C  
ATOM    467  O   TYR A  60       9.083  -2.501  10.815  1.00 96.16      A    O  
ATOM    468  CB  TYR A  60       6.624  -1.349   8.941  1.00 96.92      A    C  
ATOM    469  CG  TYR A  60       6.266  -0.973  10.358  1.00 97.23      A    C  
ATOM    470  CD1 TYR A  60       5.448  -1.810  11.151  1.00 95.85      A    C  
ATOM    471  CD2 TYR A  60       6.830   0.191  10.922  1.00 95.94      A    C  
ATOM    472  CE1 TYR A  60       5.193  -1.482  12.493  1.00 95.13      A    C  
ATOM    473  CE2 TYR A  60       6.588   0.522  12.258  1.00 95.06      A    C  
ATOM    474  CZ  TYR A  60       5.772  -0.323  13.049  1.00 95.66      A    C  
ATOM    475  OH  TYR A  60       5.554  -0.001  14.360  1.00 94.36      A    O  
ATOM    476  N   GLN A  61       8.372  -4.063   9.382  1.00 97.12      A    N  
ATOM    477  CA  GLN A  61       8.883  -5.191  10.168  1.00 97.02      A    C  
ATOM    478  C   GLN A  61      10.407  -5.081  10.387  1.00 97.03      A    C  
ATOM    479  O   GLN A  61      10.889  -5.344  11.483  1.00 95.83      A    O  
ATOM    480  CB  GLN A  61       8.568  -6.516   9.466  1.00 96.44      A    C  
ATOM    481  CG  GLN A  61       7.074  -6.877   9.426  1.00 94.78      A    C  
ATOM    482  CD  GLN A  61       6.810  -8.138   8.595  1.00 95.07      A    C  
ATOM    483  NE2 GLN A  61       5.667  -8.746   8.750  1.00 86.24      A    N  
ATOM    484  OE1 GLN A  61       7.626  -8.589   7.804  1.00 87.74      A    O  
ATOM    485  N   ILE A  62      11.161  -4.627   9.389  1.00 97.17      A    N  
ATOM    486  CA  ILE A  62      12.596  -4.353   9.540  1.00 96.96      A    C  
ATOM    487  C   ILE A  62      12.843  -3.230  10.552  1.00 97.03      A    C  
ATOM    488  O   ILE A  62      13.729  -3.349  11.396  1.00 95.95      A    O  
ATOM    489  CB  ILE A  62      13.263  -4.044   8.172  1.00 96.46      A    C  
ATOM    490  CG1 ILE A  62      13.235  -5.301   7.267  1.00 95.06      A    C  
ATOM    491  CG2 ILE A  62      14.711  -3.566   8.365  1.00 95.06      A    C  
ATOM    492  CD1 ILE A  62      13.584  -5.029   5.797  1.00 91.71      A    C  
ATOM    493  N   ARG A  63      12.033  -2.168  10.529  1.00 97.21      A    N  
ATOM    494  CA  ARG A  63      12.127  -1.113  11.544  1.00 97.38      A    C  
ATOM    495  C   ARG A  63      11.792  -1.632  12.941  1.00 97.55      A    C  
ATOM    496  O   ARG A  63      12.521  -1.302  13.872  1.00 96.28      A    O  
ATOM    497  CB  ARG A  63      11.264   0.099  11.174  1.00 96.54      A    C  
ATOM    498  CG  ARG A  63      11.450   1.214  12.227  1.00 95.19      A    C  
ATOM    499  CD  ARG A  63      10.737   2.495  11.831  1.00 93.37      A    C  
ATOM    500  NE  ARG A  63      10.836   3.521  12.860  1.00 92.39      A    N  
ATOM    501  CZ  ARG A  63      11.762   4.460  13.002  1.00 92.84      A    C  
ATOM    502  NH1 ARG A  63      12.773   4.594  12.190  1.00 86.54      A    N1+
ATOM    503  NH2 ARG A  63      11.691   5.296  13.989  1.00 89.07      A    N  
ATOM    504  N   GLN A  64      10.777  -2.448  13.106  1.00 97.13      A    N  
ATOM    505  CA  GLN A  64      10.461  -3.075  14.394  1.00 97.18      A    C  
ATOM    506  C   GLN A  64      11.631  -3.941  14.901  1.00 97.12      A    C  
ATOM    507  O   GLN A  64      11.993  -3.850  16.068  1.00 95.88      A    O  
ATOM    508  CB  GLN A  64       9.184  -3.912  14.291  1.00 96.75      A    C  
ATOM    509  CG  GLN A  64       7.915  -3.056  14.188  1.00 95.01      A    C  
ATOM    510  CD  GLN A  64       6.654  -3.885  14.453  1.00 95.12      A    C  
ATOM    511  NE2 GLN A  64       5.757  -3.409  15.278  1.00 85.16      A    N  
ATOM    512  OE1 GLN A  64       6.477  -4.983  13.945  1.00 86.34      A    O  
ATOM    513  N   SER A  65      12.284  -4.679  14.009  1.00 97.27      A    N  
ATOM    514  CA  SER A  65      13.485  -5.458  14.346  1.00 97.08      A    C  
ATOM    515  C   SER A  65      14.645  -4.562  14.804  1.00 97.29      A    C  
ATOM    516  O   SER A  65      15.318  -4.854  15.790  1.00 95.87      A    O  
ATOM    517  CB  SER A  65      13.887  -6.298  13.132  1.00 96.12      A    C  
ATOM    518  OG  SER A  65      14.708  -7.379  13.524  1.00 88.57      A    O  
ATOM    519  N   TRP A  66      14.827  -3.397  14.148  1.00 97.62      A    N  
ATOM    520  CA  TRP A  66      15.797  -2.381  14.568  1.00 97.52      A    C  
ATOM    521  C   TRP A  66      15.452  -1.761  15.919  1.00 97.53      A    C  
ATOM    522  O   TRP A  66      16.324  -1.644  16.783  1.00 96.42      A    O  
ATOM    523  CB  TRP A  66      15.902  -1.301  13.489  1.00 96.99      A    C  
ATOM    524  CG  TRP A  66      16.807  -0.179  13.886  1.00 96.85      A    C  
ATOM    525  CD1 TRP A  66      16.425   1.049  14.295  1.00 95.15      A    C  
ATOM    526  CD2 TRP A  66      18.265  -0.206  13.986  1.00 96.08      A    C  
ATOM    527  CE2 TRP A  66      18.695   1.062  14.457  1.00 95.26      A    C  
ATOM    528  CE3 TRP A  66      19.242  -1.185  13.716  1.00 94.78      A    C  
ATOM    529  NE1 TRP A  66      17.550   1.803  14.626  1.00 94.57      A    N  
ATOM    530  CZ2 TRP A  66      20.063   1.351  14.666  1.00 94.04      A    C  
ATOM    531  CZ3 TRP A  66      20.603  -0.892  13.918  1.00 92.66      A    C  
ATOM    532  CH2 TRP A  66      21.006   0.355  14.393  1.00 92.56      A    C  
ATOM    533  N   LYS A  67      14.187  -1.403  16.152  1.00 97.67      A    N  
ATOM    534  CA  LYS A  67      13.703  -0.890  17.445  1.00 97.44      A    C  
ATOM    535  C   LYS A  67      13.961  -1.904  18.565  1.00 97.44      A    C  
ATOM    536  O   LYS A  67      14.443  -1.528  19.632  1.00 95.97      A    O  
ATOM    537  CB  LYS A  67      12.204  -0.542  17.364  1.00 96.67      A    C  
ATOM    538  CG  LYS A  67      11.917   0.709  16.499  1.00 94.45      A    C  
ATOM    539  CD  LYS A  67      10.418   1.028  16.359  1.00 93.36      A    C  
ATOM    540  CE  LYS A  67       9.792   1.504  17.682  1.00 90.81      A    C  
ATOM    541  NZ  LYS A  67       8.397   1.959  17.510  1.00 89.89      A    N1+
ATOM    542  N   LEU A  68      13.720  -3.188  18.289  1.00 97.31      A    N  
ATOM    543  CA  LEU A  68      13.991  -4.271  19.226  1.00 97.13      A    C  
ATOM    544  C   LEU A  68      15.481  -4.379  19.561  1.00 97.20      A    C  
ATOM    545  O   LEU A  68      15.835  -4.465  20.738  1.00 96.25      A    O  
ATOM    546  CB  LEU A  68      13.462  -5.574  18.621  1.00 96.64      A    C  
ATOM    547  CG  LEU A  68      13.672  -6.816  19.518  1.00 96.06      A    C  
ATOM    548  CD1 LEU A  68      12.909  -6.705  20.841  1.00 93.66      A    C  
ATOM    549  CD2 LEU A  68      13.192  -8.058  18.773  1.00 93.27      A    C  
ATOM    550  N   LEU A  69      16.366  -4.326  18.566  1.00 97.15      A    N  
ATOM    551  CA  LEU A  69      17.809  -4.349  18.798  1.00 96.72      A    C  
ATOM    552  C   LEU A  69      18.267  -3.140  19.630  1.00 96.73      A    C  
ATOM    553  O   LEU A  69      18.995  -3.309  20.601  1.00 95.34      A    O  
ATOM    554  CB  LEU A  69      18.549  -4.423  17.448  1.00 95.87      A    C  
ATOM    555  CG  LEU A  69      20.087  -4.369  17.584  1.00 95.26      A    C  
ATOM    556  CD1 LEU A  69      20.644  -5.536  18.413  1.00 92.42      A    C  
ATOM    557  CD2 LEU A  69      20.728  -4.421  16.204  1.00 91.98      A    C  
ATOM    558  N   ALA A  70      17.812  -1.942  19.271  1.00 96.89      A    N  
ATOM    559  CA  ALA A  70      18.149  -0.722  19.999  1.00 96.52      A    C  
ATOM    560  C   ALA A  70      17.674  -0.787  21.457  1.00 96.63      A    C  
ATOM    561  O   ALA A  70      18.417  -0.405  22.370  1.00 95.47      A    O  
ATOM    562  CB  ALA A  70      17.536   0.468  19.251  1.00 95.94      A    C  
ATOM    563  N   TRP A  71      16.469  -1.312  21.682  1.00 97.28      A    N  
ATOM    564  CA  TRP A  71      15.924  -1.525  23.024  1.00 97.39      A    C  
ATOM    565  C   TRP A  71      16.740  -2.559  23.808  1.00 97.15      A    C  
ATOM    566  O   TRP A  71      17.187  -2.256  24.910  1.00 96.20      A    O  
ATOM    567  CB  TRP A  71      14.459  -1.923  22.921  1.00 97.23      A    C  
ATOM    568  CG  TRP A  71      13.789  -2.080  24.249  1.00 97.28      A    C  
ATOM    569  CD1 TRP A  71      13.138  -1.107  24.913  1.00 95.46      A    C  
ATOM    570  CD2 TRP A  71      13.731  -3.263  25.106  1.00 96.76      A    C  
ATOM    571  CE2 TRP A  71      13.024  -2.920  26.281  1.00 96.32      A    C  
ATOM    572  CE3 TRP A  71      14.214  -4.589  24.991  1.00 96.02      A    C  
ATOM    573  NE1 TRP A  71      12.672  -1.600  26.126  1.00 95.66      A    N  
ATOM    574  CZ2 TRP A  71      12.808  -3.843  27.326  1.00 95.45      A    C  
ATOM    575  CZ3 TRP A  71      13.991  -5.503  26.033  1.00 93.92      A    C  
ATOM    576  CH2 TRP A  71      13.304  -5.138  27.188  1.00 94.04      A    C  
ATOM    577  N   ARG A  72      17.009  -3.721  23.239  1.00 96.86      A    N  
ATOM    578  CA  ARG A  72      17.829  -4.768  23.870  1.00 96.48      A    C  
ATOM    579  C   ARG A  72      19.207  -4.242  24.265  1.00 95.94      A    C  
ATOM    580  O   ARG A  72      19.638  -4.434  25.399  1.00 94.15      A    O  
ATOM    581  CB  ARG A  72      17.964  -5.974  22.930  1.00 95.60      A    C  
ATOM    582  CG  ARG A  72      16.697  -6.843  22.908  1.00 93.44      A    C  
ATOM    583  CD  ARG A  72      16.807  -7.922  21.831  1.00 93.18      A    C  
ATOM    584  NE  ARG A  72      15.732  -8.920  21.971  1.00 92.44      A    N  
ATOM    585  CZ  ARG A  72      15.412  -9.893  21.141  1.00 93.45      A    C  
ATOM    586  NH1 ARG A  72      16.015 -10.063  20.006  1.00 87.42      A    N1+
ATOM    587  NH2 ARG A  72      14.467 -10.715  21.457  1.00 88.11      A    N  
ATOM    588  N   TYR A  73      19.845  -3.503  23.369  1.00 96.47      A    N  
ATOM    589  CA  TYR A  73      21.148  -2.922  23.657  1.00 95.70      A    C  
ATOM    590  C   TYR A  73      21.094  -1.902  24.791  1.00 95.39      A    C  
ATOM    591  O   TYR A  73      21.859  -2.000  25.751  1.00 93.15      A    O  
ATOM    592  CB  TYR A  73      21.714  -2.288  22.379  1.00 94.78      A    C  
ATOM    593  CG  TYR A  73      23.159  -1.870  22.541  1.00 94.68      A    C  
ATOM    594  CD1 TYR A  73      23.504  -0.611  23.057  1.00 92.12      A    C  
ATOM    595  CD2 TYR A  73      24.187  -2.788  22.226  1.00 91.94      A    C  
ATOM    596  CE1 TYR A  73      24.850  -0.265  23.257  1.00 90.48      A    C  
ATOM    597  CE2 TYR A  73      25.525  -2.446  22.410  1.00 90.24      A    C  
ATOM    598  CZ  TYR A  73      25.863  -1.191  22.932  1.00 91.50      A    C  
ATOM    599  OH  TYR A  73      27.177  -0.872  23.123  1.00 89.65      A    O  
ATOM    600  N   ARG A  74      20.200  -0.929  24.713  1.00 96.36      A    N  
ATOM    601  CA  ARG A  74      20.188   0.210  25.642  1.00 95.74      A    C  
ATOM    602  C   ARG A  74      19.461  -0.068  26.947  1.00 95.69      A    C  
ATOM    603  O   ARG A  74      19.877   0.448  27.980  1.00 93.21      A    O  
ATOM    604  CB  ARG A  74      19.611   1.444  24.949  1.00 94.34      A    C  
ATOM    605  CG  ARG A  74      20.543   1.956  23.852  1.00 91.06      A    C  
ATOM    606  CD  ARG A  74      19.965   3.215  23.202  1.00 89.13      A    C  
ATOM    607  NE  ARG A  74      20.918   3.811  22.263  1.00 87.95      A    N  
ATOM    608  CZ  ARG A  74      21.887   4.669  22.547  1.00 89.63      A    C  
ATOM    609  NH1 ARG A  74      22.085   5.131  23.753  1.00 79.50      A    N1+
ATOM    610  NH2 ARG A  74      22.684   5.082  21.616  1.00 83.85      A    N  
ATOM    611  N   MET A  75      18.386  -0.839  26.941  1.00 95.77      A    N  
ATOM    612  CA  MET A  75      17.596  -1.116  28.146  1.00 95.45      A    C  
ATOM    613  C   MET A  75      18.164  -2.300  28.919  1.00 95.09      A    C  
ATOM    614  O   MET A  75      18.543  -2.128  30.076  1.00 92.93      A    O  
ATOM    615  CB  MET A  75      16.108  -1.299  27.813  1.00 95.18      A    C  
ATOM    616  CG  MET A  75      15.503  -0.094  27.089  1.00 93.25      A    C  
ATOM    617  SD  MET A  75      15.588   1.485  27.996  1.00 92.26      A    S  
ATOM    618  CE  MET A  75      16.304   2.534  26.742  1.00 85.51      A    C  
ATOM    619  N   LEU A  76      18.296  -3.453  28.284  1.00 95.66      A    N  
ATOM    620  CA  LEU A  76      18.862  -4.627  28.960  1.00 94.93      A    C  
ATOM    621  C   LEU A  76      20.335  -4.410  29.308  1.00 94.16      A    C  
ATOM    622  O   LEU A  76      20.758  -4.693  30.419  1.00 91.30      A    O  
ATOM    623  CB  LEU A  76      18.723  -5.893  28.080  1.00 94.57      A    C  
ATOM    624  CG  LEU A  76      17.294  -6.255  27.650  1.00 94.08      A    C  
ATOM    625  CD1 LEU A  76      17.327  -7.434  26.676  1.00 91.22      A    C  
ATOM    626  CD2 LEU A  76      16.433  -6.652  28.841  1.00 90.92      A    C  
ATOM    627  N   GLY A  77      21.108  -3.863  28.372  1.00 94.04      A    N  
ATOM    628  CA  GLY A  77      22.556  -3.752  28.496  1.00 93.28      A    C  
ATOM    629  C   GLY A  77      23.051  -2.719  29.510  1.00 93.19      A    C  
ATOM    630  O   GLY A  77      24.221  -2.769  29.874  1.00 89.40      A    O  
ATOM    631  N   THR A  78      22.210  -1.788  29.989  1.00 93.37      A    N  
ATOM    632  CA  THR A  78      22.621  -0.716  30.914  1.00 92.59      A    C  
ATOM    633  C   THR A  78      21.962  -0.798  32.291  1.00 91.98      A    C  
ATOM    634  O   THR A  78      22.454  -0.188  33.236  1.00 87.54      A    O  
ATOM    635  CB  THR A  78      22.401   0.678  30.315  1.00 91.15      A    C  
ATOM    636  CG2 THR A  78      23.132   0.878  28.986  1.00 83.88      A    C  
ATOM    637  OG1 THR A  78      21.035   0.921  30.098  1.00 84.30      A    O  
ATOM    638  N   ALA A  79      20.895  -1.570  32.444  1.00 91.73      A    N  
ATOM    639  CA  ALA A  79      20.124  -1.614  33.689  1.00 90.97      A    C  
ATOM    640  C   ALA A  79      20.907  -2.151  34.904  1.00 90.68      A    C  
ATOM    641  O   ALA A  79      20.493  -1.944  36.042  1.00 86.51      A    O  
ATOM    642  CB  ALA A  79      18.854  -2.425  33.437  1.00 90.08      A    C  
ATOM    643  N   GLY A  80      22.039  -2.799  34.677  1.00 89.97      A    N  
ATOM    644  CA  GLY A  80      22.923  -3.264  35.751  1.00 88.88      A    C  
ATOM    645  C   GLY A  80      23.748  -2.167  36.421  1.00 88.89      A    C  
ATOM    646  O   GLY A  80      24.266  -2.398  37.523  1.00 84.86      A    O  
ATOM    647  N   ASP A  81      23.856  -0.985  35.820  1.00 89.12      A    N  
ATOM    648  CA  ASP A  81      24.678   0.111  36.332  1.00 88.94      A    C  
ATOM    649  C   ASP A  81      24.123   0.705  37.636  1.00 88.95      A    C  
ATOM    650  O   ASP A  81      22.922   0.962  37.779  1.00 86.48      A    O  
ATOM    651  CB  ASP A  81      24.837   1.188  35.257  1.00 87.83      A    C  
ATOM    652  CG  ASP A  81      25.678   2.341  35.791  1.00 88.53      A    C  
ATOM    653  OD1 ASP A  81      26.839   2.089  36.161  1.00 82.88      A    O  
ATOM    654  OD2 ASP A  81      25.123   3.453  35.937  1.00 84.02      A    O1-
ATOM    655  N   PHE A  82      25.003   0.939  38.600  1.00 87.54      A    N  
ATOM    656  CA  PHE A  82      24.673   1.534  39.899  1.00 86.33      A    C  
ATOM    657  C   PHE A  82      25.079   3.006  40.005  1.00 85.85      A    C  
ATOM    658  O   PHE A  82      24.710   3.657  40.979  1.00 80.50      A    O  
ATOM    659  CB  PHE A  82      25.331   0.726  41.027  1.00 84.09      A    C  
ATOM    660  CG  PHE A  82      24.555  -0.492  41.471  1.00 83.17      A    C  
ATOM    661  CD1 PHE A  82      24.060  -0.578  42.789  1.00 78.86      A    C  
ATOM    662  CD2 PHE A  82      24.331  -1.562  40.592  1.00 78.56      A    C  
ATOM    663  CE1 PHE A  82      23.366  -1.710  43.216  1.00 75.82      A    C  
ATOM    664  CE2 PHE A  82      23.630  -2.694  41.015  1.00 75.90      A    C  
ATOM    665  CZ  PHE A  82      23.150  -2.779  42.330  1.00 76.57      A    C  
ATOM    666  N   GLU A  83      25.843   3.539  39.064  1.00 87.18      A    N  
ATOM    667  CA  GLU A  83      26.418   4.879  39.155  1.00 85.54      A    C  
ATOM    668  C   GLU A  83      25.538   5.931  38.481  1.00 85.33      A    C  
ATOM    669  O   GLU A  83      25.149   6.903  39.133  1.00 79.09      A    O  
ATOM    670  CB  GLU A  83      27.844   4.878  38.566  1.00 82.87      A    C  
ATOM    671  CG  GLU A  83      28.812   4.002  39.365  1.00 77.25      A    C  
ATOM    672  CD  GLU A  83      30.236   3.988  38.782  1.00 73.14      A    C  
ATOM    673  OE1 GLU A  83      31.171   3.630  39.530  1.00 65.25      A    O  
ATOM    674  OE2 GLU A  83      30.406   4.302  37.581  1.00 65.83      A    O1-
ATOM    675  N   GLU A  84      25.188   5.739  37.234  1.00 88.34      A    N  
ATOM    676  CA  GLU A  84      24.505   6.734  36.412  1.00 88.82      A    C  
ATOM    677  C   GLU A  84      23.079   6.331  35.999  1.00 90.06      A    C  
ATOM    678  O   GLU A  84      22.226   7.193  35.782  1.00 86.17      A    O  
ATOM    679  CB  GLU A  84      25.381   7.023  35.180  1.00 87.38      A    C  
ATOM    680  CG  GLU A  84      24.829   8.112  34.246  1.00 84.48      A    C  
ATOM    681  CD  GLU A  84      24.583   9.467  34.929  1.00 85.80      A    C  
ATOM    682  OE1 GLU A  84      23.643  10.173  34.507  1.00 77.95      A    O  
ATOM    683  OE2 GLU A  84      25.329   9.842  35.856  1.00 80.46      A    O1-
ATOM    684  N   HIS A  85      22.791   5.041  35.913  1.00 89.44      A    N  
ATOM    685  CA  HIS A  85      21.485   4.586  35.443  1.00 89.94      A    C  
ATOM    686  C   HIS A  85      20.342   5.188  36.291  1.00 90.33      A    C  
ATOM    687  O   HIS A  85      20.374   5.085  37.520  1.00 88.57      A    O  
ATOM    688  CB  HIS A  85      21.412   3.061  35.428  1.00 89.57      A    C  
ATOM    689  CG  HIS A  85      20.168   2.546  34.768  1.00 91.98      A    C  
ATOM    690  CD2 HIS A  85      20.021   2.192  33.448  1.00 84.86      A    C  
ATOM    691  ND1 HIS A  85      18.931   2.413  35.350  1.00 83.99      A    N  
ATOM    692  CE1 HIS A  85      18.065   1.994  34.417  1.00 86.36      A    C  
ATOM    693  NE2 HIS A  85      18.696   1.849  33.247  1.00 87.86      A    N  
ATOM    694  N   PRO A  86      19.290   5.775  35.668  1.00 91.36      A    N  
ATOM    695  CA  PRO A  86      18.252   6.503  36.401  1.00 90.10      A    C  
ATOM    696  C   PRO A  86      17.507   5.680  37.455  1.00 90.32      A    C  
ATOM    697  O   PRO A  86      17.009   6.249  38.416  1.00 85.84      A    O  
ATOM    698  CB  PRO A  86      17.275   6.998  35.332  1.00 88.02      A    C  
ATOM    699  CG  PRO A  86      18.113   7.054  34.072  1.00 88.32      A    C  
ATOM    700  CD  PRO A  86      19.121   5.928  34.250  1.00 91.41      A    C  
ATOM    701  N   PHE A  87      17.437   4.374  37.298  1.00 89.41      A    N  
ATOM    702  CA  PHE A  87      16.862   3.495  38.311  1.00 88.19      A    C  
ATOM    703  C   PHE A  87      17.847   3.294  39.466  1.00 87.00      A    C  
ATOM    704  O   PHE A  87      18.758   2.455  39.412  1.00 84.19      A    O  
ATOM    705  CB  PHE A  87      16.436   2.170  37.670  1.00 87.60      A    C  
ATOM    706  CG  PHE A  87      15.806   1.205  38.640  1.00 88.60      A    C  
ATOM    707  CD1 PHE A  87      16.488   0.042  39.040  1.00 85.80      A    C  
ATOM    708  CD2 PHE A  87      14.529   1.462  39.177  1.00 86.39      A    C  
ATOM    709  CE1 PHE A  87      15.898  -0.854  39.948  1.00 85.14      A    C  
ATOM    710  CE2 PHE A  87      13.937   0.579  40.089  1.00 85.24      A    C  
ATOM    711  CZ  PHE A  87      14.620  -0.587  40.475  1.00 85.97      A    C  
ATOM    712  N   ASP A  88      17.645   4.090  40.531  1.00 87.35      A    N  
ATOM    713  CA  ASP A  88      18.474   4.020  41.725  1.00 85.45      A    C  
ATOM    714  C   ASP A  88      18.114   2.798  42.581  1.00 84.33      A    C  
ATOM    715  O   ASP A  88      17.188   2.811  43.402  1.00 79.62      A    O  
ATOM    716  CB  ASP A  88      18.372   5.318  42.526  1.00 83.44      A    C  
ATOM    717  CG  ASP A  88      19.346   5.327  43.702  1.00 81.01      A    C  
ATOM    718  OD1 ASP A  88      20.200   4.415  43.794  1.00 76.56      A    O  
ATOM    719  OD2 ASP A  88      19.239   6.263  44.529  1.00 77.94      A    O1-
ATOM    720  N   LYS A  89      18.885   1.743  42.407  1.00 84.89      A    N  
ATOM    721  CA  LYS A  89      18.704   0.476  43.125  1.00 82.75      A    C  
ATOM    722  C   LYS A  89      18.964   0.635  44.618  1.00 80.89      A    C  
ATOM    723  O   LYS A  89      18.214   0.087  45.418  1.00 74.28      A    O  
ATOM    724  CB  LYS A  89      19.649  -0.571  42.512  1.00 81.43      A    C  
ATOM    725  CG  LYS A  89      19.395  -0.756  41.013  1.00 79.36      A    C  
ATOM    726  CD  LYS A  89      20.536  -1.503  40.340  1.00 77.73      A    C  
ATOM    727  CE  LYS A  89      20.429  -1.413  38.813  1.00 75.72      A    C  
ATOM    728  NZ  LYS A  89      20.709  -0.045  38.307  1.00 71.64      A    N1+
ATOM    729  N   VAL A  90      19.955   1.441  44.990  1.00 83.18      A    N  
ATOM    730  CA  VAL A  90      20.307   1.694  46.394  1.00 80.09      A    C  
ATOM    731  C   VAL A  90      19.281   2.608  47.068  1.00 78.75      A    C  
ATOM    732  O   VAL A  90      18.861   2.355  48.187  1.00 69.47      A    O  
ATOM    733  CB  VAL A  90      21.731   2.269  46.502  1.00 76.65      A    C  
ATOM    734  CG1 VAL A  90      22.163   2.406  47.965  1.00 69.54      A    C  
ATOM    735  CG2 VAL A  90      22.758   1.384  45.793  1.00 69.70      A    C  
ATOM    736  N   GLY A  91      18.803   3.627  46.364  1.00 74.60      A    N  
ATOM    737  CA  GLY A  91      17.767   4.564  46.821  1.00 72.60      A    C  
ATOM    738  C   GLY A  91      16.332   4.004  46.813  1.00 73.77      A    C  
ATOM    739  O   GLY A  91      15.379   4.770  46.696  1.00 67.09      A    O  
ATOM    740  N   GLY A  92      16.158   2.704  46.889  1.00 75.47      A    N  
ATOM    741  CA  GLY A  92      14.840   2.059  46.934  1.00 74.49      A    C  
ATOM    742  C   GLY A  92      14.080   2.087  45.598  1.00 76.69      A    C  
ATOM    743  O   GLY A  92      12.851   2.093  45.592  1.00 70.64      A    O  
ATOM    744  N   GLY A  93      14.799   2.144  44.498  1.00 79.46      A    N  
ATOM    745  CA  GLY A  93      14.209   2.131  43.158  1.00 79.93      A    C  
ATOM    746  C   GLY A  93      13.582   3.456  42.724  1.00 83.19      A    C  
ATOM    747  O   GLY A  93      12.762   3.482  41.808  1.00 79.13      A    O  
ATOM    748  N   ARG A  94      13.937   4.567  43.369  1.00 82.39      A    N  
ATOM    749  CA  ARG A  94      13.520   5.905  42.952  1.00 84.00      A    C  
ATOM    750  C   ARG A  94      14.255   6.320  41.679  1.00 86.55      A    C  
ATOM    751  O   ARG A  94      15.318   5.780  41.365  1.00 83.88      A    O  
ATOM    752  CB  ARG A  94      13.744   6.921  44.081  1.00 80.54      A    C  
ATOM    753  CG  ARG A  94      12.892   6.571  45.304  1.00 71.87      A    C  
ATOM    754  CD  ARG A  94      13.094   7.600  46.406  1.00 67.14      A    C  
ATOM    755  NE  ARG A  94      12.359   7.219  47.616  1.00 58.64      A    N  
ATOM    756  CZ  ARG A  94      12.283   7.917  48.749  1.00 49.67      A    C  
ATOM    757  NH1 ARG A  94      12.881   9.077  48.871  1.00 46.20      A    N1+
ATOM    758  NH2 ARG A  94      11.619   7.454  49.764  1.00 43.73      A    N  
ATOM    759  N   ILE A  95      13.697   7.289  40.976  1.00 84.84      A    N  
ATOM    760  CA  ILE A  95      14.400   7.903  39.853  1.00 85.49      A    C  
ATOM    761  C   ILE A  95      15.476   8.856  40.373  1.00 86.24      A    C  
ATOM    762  O   ILE A  95      15.228   9.653  41.286  1.00 82.75      A    O  
ATOM    763  CB  ILE A  95      13.421   8.561  38.866  1.00 82.97      A    C  
ATOM    764  CG1 ILE A  95      14.147   8.889  37.546  1.00 79.17      A    C  
ATOM    765  CG2 ILE A  95      12.729   9.807  39.461  1.00 79.30      A    C  
ATOM    766  CD1 ILE A  95      13.196   9.163  36.381  1.00 73.57      A    C  
ATOM    767  N   ARG A  96      16.667   8.777  39.799  1.00 86.24      A    N  
ATOM    768  CA  ARG A  96      17.738   9.738  40.058  1.00 84.04      A    C  
ATOM    769  C   ARG A  96      17.490  11.022  39.282  1.00 82.88      A    C  
ATOM    770  O   ARG A  96      17.208  10.976  38.081  1.00 76.58      A    O  
ATOM    771  CB  ARG A  96      19.099   9.145  39.683  1.00 81.49      A    C  
ATOM    772  CG  ARG A  96      19.540   8.083  40.693  1.00 77.22      A    C  
ATOM    773  CD  ARG A  96      20.909   7.543  40.283  1.00 76.20      A    C  
ATOM    774  NE  ARG A  96      21.430   6.630  41.313  1.00 73.03      A    N  
ATOM    775  CZ  ARG A  96      22.293   5.655  41.112  1.00 69.11      A    C  
ATOM    776  NH1 ARG A  96      22.791   5.398  39.942  1.00 62.54      A    N1+
ATOM    777  NH2 ARG A  96      22.661   4.928  42.102  1.00 63.25      A    N  
ATOM    778  N   THR A  97      17.673  12.155  39.942  1.00 83.63      A    N  
ATOM    779  CA  THR A  97      17.534  13.501  39.359  1.00 81.84      A    C  
ATOM    780  C   THR A  97      16.137  13.786  38.809  1.00 82.65      A    C  
ATOM    781  O   THR A  97      15.210  13.981  39.593  1.00 74.09      A    O  
ATOM    782  CB  THR A  97      18.679  13.861  38.382  1.00 75.82      A    C  
ATOM    783  CG2 THR A  97      19.721  14.742  39.042  1.00 66.21      A    C  
ATOM    784  OG1 THR A  97      19.389  12.750  37.900  1.00 68.36      A    O  
ATOM    785  N   THR A  98      15.968  13.853  37.492  1.00 84.83      A    N  
ATOM    786  CA  THR A  98      14.726  14.261  36.836  1.00 83.97      A    C  
ATOM    787  C   THR A  98      14.066  13.106  36.078  1.00 85.58      A    C  
ATOM    788  O   THR A  98      14.746  12.270  35.480  1.00 80.07      A    O  
ATOM    789  CB  THR A  98      14.942  15.465  35.902  1.00 79.29      A    C  
ATOM    790  CG2 THR A  98      15.377  16.714  36.680  1.00 69.82      A    C  
ATOM    791  OG1 THR A  98      15.943  15.193  34.956  1.00 71.55      A    O  
ATOM    792  N   ASP A  99      12.744  13.080  36.101  1.00 84.83      A    N  
ATOM    793  CA  ASP A  99      11.913  12.133  35.342  1.00 84.27      A    C  
ATOM    794  C   ASP A  99      11.465  12.766  34.015  1.00 85.22      A    C  
ATOM    795  O   ASP A  99      10.303  13.127  33.813  1.00 79.16      A    O  
ATOM    796  CB  ASP A  99      10.736  11.677  36.215  1.00 80.77      A    C  
ATOM    797  CG  ASP A  99       9.831  10.651  35.522  1.00 80.11      A    C  
ATOM    798  OD1 ASP A  99      10.281   9.941  34.598  1.00 74.57      A    O  
ATOM    799  OD2 ASP A  99       8.644  10.552  35.923  1.00 75.96      A    O1-
ATOM    800  N   ASP A 100      12.439  12.954  33.136  1.00 87.30      A    N  
ATOM    801  CA  ASP A 100      12.249  13.553  31.827  1.00 86.88      A    C  
ATOM    802  C   ASP A 100      13.207  12.935  30.790  1.00 88.52      A    C  
ATOM    803  O   ASP A 100      13.921  11.961  31.063  1.00 83.66      A    O  
ATOM    804  CB  ASP A 100      12.380  15.093  31.944  1.00 82.11      A    C  
ATOM    805  CG  ASP A 100      13.741  15.575  32.462  1.00 78.53      A    C  
ATOM    806  OD1 ASP A 100      14.736  14.862  32.263  1.00 70.64      A    O  
ATOM    807  OD2 ASP A 100      13.791  16.667  33.045  1.00 74.14      A    O1-
ATOM    808  N   ASP A 101      13.203  13.485  29.587  1.00 88.48      A    N  
ATOM    809  CA  ASP A 101      14.073  13.060  28.492  1.00 87.89      A    C  
ATOM    810  C   ASP A 101      15.479  13.675  28.552  1.00 89.04      A    C  
ATOM    811  O   ASP A 101      16.284  13.452  27.639  1.00 84.17      A    O  
ATOM    812  CB  ASP A 101      13.378  13.370  27.152  1.00 84.63      A    C  
ATOM    813  CG  ASP A 101      12.309  12.353  26.763  1.00 83.71      A    C  
ATOM    814  OD1 ASP A 101      12.186  11.290  27.402  1.00 78.44      A    O  
ATOM    815  OD2 ASP A 101      11.676  12.548  25.708  1.00 80.20      A    O1-
ATOM    816  N   SER A 102      15.804  14.443  29.595  1.00 86.88      A    N  
ATOM    817  CA  SER A 102      17.126  15.049  29.724  1.00 86.11      A    C  
ATOM    818  C   SER A 102      18.220  13.992  29.864  1.00 87.54      A    C  
ATOM    819  O   SER A 102      18.013  12.895  30.385  1.00 83.35      A    O  
ATOM    820  CB  SER A 102      17.161  16.067  30.870  1.00 82.16      A    C  
ATOM    821  OG  SER A 102      17.043  15.445  32.127  1.00 73.97      A    O  
ATOM    822  N   ILE A 103      19.405  14.347  29.379  1.00 86.71      A    N  
ATOM    823  CA  ILE A 103      20.615  13.532  29.496  1.00 86.08      A    C  
ATOM    824  C   ILE A 103      21.547  14.245  30.477  1.00 87.02      A    C  
ATOM    825  O   ILE A 103      21.737  15.454  30.370  1.00 82.40      A    O  
ATOM    826  CB  ILE A 103      21.268  13.324  28.114  1.00 82.62      A    C  
ATOM    827  CG1 ILE A 103      20.285  12.632  27.133  1.00 75.51      A    C  
ATOM    828  CG2 ILE A 103      22.558  12.509  28.252  1.00 72.27      A    C  
ATOM    829  CD1 ILE A 103      20.806  12.542  25.697  1.00 69.40      A    C  
ATOM    830  N   ASN A 104      22.148  13.506  31.403  1.00 86.60      A    N  
ATOM    831  CA  ASN A 104      23.134  14.075  32.308  1.00 85.73      A    C  
ATOM    832  C   ASN A 104      24.422  14.431  31.544  1.00 86.14      A    C  
ATOM    833  O   ASN A 104      25.144  13.518  31.130  1.00 83.00      A    O  
ATOM    834  CB  ASN A 104      23.407  13.083  33.448  1.00 83.72      A    C  
ATOM    835  CG  ASN A 104      24.464  13.579  34.434  1.00 82.14      A    C  
ATOM    836  ND2 ASN A 104      24.905  12.721  35.319  1.00 77.57      A    N  
ATOM    837  OD1 ASN A 104      24.898  14.714  34.402  1.00 76.96      A    O  
ATOM    838  N   PRO A 105      24.777  15.726  31.410  1.00 85.92      A    N  
ATOM    839  CA  PRO A 105      25.974  16.124  30.672  1.00 84.32      A    C  
ATOM    840  C   PRO A 105      27.269  15.674  31.359  1.00 85.07      A    C  
ATOM    841  O   PRO A 105      28.290  15.540  30.694  1.00 80.29      A    O  
ATOM    842  CB  PRO A 105      25.874  17.648  30.556  1.00 82.27      A    C  
ATOM    843  CG  PRO A 105      25.055  18.055  31.778  1.00 81.67      A    C  
ATOM    844  CD  PRO A 105      24.079  16.889  31.930  1.00 85.40      A    C  
ATOM    845  N   GLY A 106      27.237  15.413  32.647  1.00 85.32      A    N  
ATOM    846  CA  GLY A 106      28.392  14.897  33.384  1.00 83.67      A    C  
ATOM    847  C   GLY A 106      28.750  13.444  33.057  1.00 84.42      A    C  
ATOM    848  O   GLY A 106      29.866  13.016  33.341  1.00 80.01      A    O  
ATOM    849  N   ALA A 107      27.839  12.712  32.467  1.00 85.64      A    N  
ATOM    850  CA  ALA A 107      28.024  11.320  32.057  1.00 85.86      A    C  
ATOM    851  C   ALA A 107      27.513  11.077  30.631  1.00 87.42      A    C  
ATOM    852  O   ALA A 107      26.902  10.049  30.340  1.00 84.08      A    O  
ATOM    853  CB  ALA A 107      27.380  10.415  33.115  1.00 83.61      A    C  
ATOM    854  N   GLN A 108      27.772  12.020  29.732  1.00 86.21      A    N  
ATOM    855  CA  GLN A 108      27.246  12.008  28.366  1.00 85.92      A    C  
ATOM    856  C   GLN A 108      27.493  10.678  27.633  1.00 87.41      A    C  
ATOM    857  O   GLN A 108      26.604  10.137  26.982  1.00 84.83      A    O  
ATOM    858  CB  GLN A 108      27.883  13.184  27.595  1.00 83.99      A    C  
ATOM    859  CG  GLN A 108      27.235  13.415  26.225  1.00 77.48      A    C  
ATOM    860  CD  GLN A 108      25.789  13.930  26.315  1.00 72.88      A    C  
ATOM    861  NE2 GLN A 108      24.971  13.642  25.339  1.00 62.55      A    N  
ATOM    862  OE1 GLN A 108      25.406  14.597  27.267  1.00 65.67      A    O  
ATOM    863  N   ASN A 109      28.674  10.104  27.805  1.00 86.65      A    N  
ATOM    864  CA  ASN A 109      29.051   8.844  27.162  1.00 85.73      A    C  
ATOM    865  C   ASN A 109      28.206   7.647  27.620  1.00 87.19      A    C  
ATOM    866  O   ASN A 109      28.016   6.720  26.844  1.00 84.57      A    O  
ATOM    867  CB  ASN A 109      30.538   8.574  27.410  1.00 83.07      A    C  
ATOM    868  CG  ASN A 109      31.462   9.497  26.635  1.00 79.80      A    C  
ATOM    869  ND2 ASN A 109      32.720   9.549  27.021  1.00 73.69      A    N  
ATOM    870  OD1 ASN A 109      31.103  10.151  25.674  1.00 73.43      A    O  
ATOM    871  N   PHE A 110      27.661   7.668  28.840  1.00 87.96      A    N  
ATOM    872  CA  PHE A 110      26.750   6.609  29.300  1.00 88.52      A    C  
ATOM    873  C   PHE A 110      25.465   6.567  28.451  1.00 89.48      A    C  
ATOM    874  O   PHE A 110      24.907   5.497  28.214  1.00 88.00      A    O  
ATOM    875  CB  PHE A 110      26.421   6.848  30.779  1.00 88.29      A    C  
ATOM    876  CG  PHE A 110      25.401   5.880  31.334  1.00 89.87      A    C  
ATOM    877  CD1 PHE A 110      24.039   6.227  31.375  1.00 88.09      A    C  
ATOM    878  CD2 PHE A 110      25.809   4.614  31.784  1.00 88.04      A    C  
ATOM    879  CE1 PHE A 110      23.087   5.310  31.862  1.00 87.13      A    C  
ATOM    880  CE2 PHE A 110      24.860   3.695  32.283  1.00 87.16      A    C  
ATOM    881  CZ  PHE A 110      23.503   4.049  32.315  1.00 88.12      A    C  
ATOM    882  N   TYR A 111      25.017   7.727  27.968  1.00 89.41      A    N  
ATOM    883  CA  TYR A 111      23.810   7.849  27.161  1.00 89.88      A    C  
ATOM    884  C   TYR A 111      24.104   7.703  25.664  1.00 90.38      A    C  
ATOM    885  O   TYR A 111      23.341   7.067  24.939  1.00 87.90      A    O  
ATOM    886  CB  TYR A 111      23.139   9.185  27.461  1.00 89.42      A    C  
ATOM    887  CG  TYR A 111      22.746   9.351  28.917  1.00 90.83      A    C  
ATOM    888  CD1 TYR A 111      21.515   8.857  29.380  1.00 88.99      A    C  
ATOM    889  CD2 TYR A 111      23.628   9.974  29.825  1.00 89.63      A    C  
ATOM    890  CE1 TYR A 111      21.152   8.981  30.726  1.00 88.30      A    C  
ATOM    891  CE2 TYR A 111      23.278  10.095  31.184  1.00 88.64      A    C  
ATOM    892  CZ  TYR A 111      22.040   9.598  31.628  1.00 89.57      A    C  
ATOM    893  OH  TYR A 111      21.695   9.711  32.948  1.00 88.24      A    O  
ATOM    894  N   ASP A 112      25.215   8.275  25.205  1.00 89.55      A    N  
ATOM    895  CA  ASP A 112      25.555   8.281  23.787  1.00 88.42      A    C  
ATOM    896  C   ASP A 112      26.152   6.954  23.302  1.00 88.01      A    C  
ATOM    897  O   ASP A 112      25.726   6.418  22.273  1.00 84.27      A    O  
ATOM    898  CB  ASP A 112      26.505   9.447  23.494  1.00 87.01      A    C  
ATOM    899  CG  ASP A 112      25.811  10.812  23.483  1.00 86.11      A    C  
ATOM    900  OD1 ASP A 112      24.568  10.857  23.324  1.00 82.29      A    O  
ATOM    901  OD2 ASP A 112      26.525  11.834  23.531  1.00 82.94      A    O1-
ATOM    902  N   SER A 113      27.091   6.412  24.056  1.00 88.53      A    N  
ATOM    903  CA  SER A 113      27.898   5.248  23.685  1.00 87.73      A    C  
ATOM    904  C   SER A 113      28.074   4.258  24.846  1.00 88.66      A    C  
ATOM    905  O   SER A 113      29.204   3.941  25.215  1.00 85.59      A    O  
ATOM    906  CB  SER A 113      29.239   5.722  23.094  1.00 84.57      A    C  
ATOM    907  OG  SER A 113      29.945   6.523  24.009  1.00 75.01      A    O  
ATOM    908  N   PRO A 114      26.981   3.759  25.461  1.00 89.73      A    N  
ATOM    909  CA  PRO A 114      27.087   2.776  26.526  1.00 89.94      A    C  
ATOM    910  C   PRO A 114      27.683   1.464  26.015  1.00 90.38      A    C  
ATOM    911  O   PRO A 114      27.506   1.090  24.855  1.00 88.29      A    O  
ATOM    912  CB  PRO A 114      25.656   2.589  27.050  1.00 88.69      A    C  
ATOM    913  CG  PRO A 114      24.791   2.893  25.828  1.00 87.98      A    C  
ATOM    914  CD  PRO A 114      25.585   3.983  25.111  1.00 89.76      A    C  
ATOM    915  N   SER A 115      28.342   0.741  26.914  1.00 90.75      A    N  
ATOM    916  CA  SER A 115      28.733  -0.645  26.671  1.00 90.78      A    C  
ATOM    917  C   SER A 115      27.645  -1.594  27.172  1.00 91.56      A    C  
ATOM    918  O   SER A 115      27.045  -1.362  28.211  1.00 89.29      A    O  
ATOM    919  CB  SER A 115      30.070  -0.960  27.344  1.00 89.00      A    C  
ATOM    920  OG  SER A 115      31.075  -0.112  26.822  1.00 80.39      A    O  
ATOM    921  N   PHE A 116      27.402  -2.673  26.439  1.00 91.97      A    N  
ATOM    922  CA  PHE A 116      26.411  -3.670  26.808  1.00 92.85      A    C  
ATOM    923  C   PHE A 116      26.934  -4.575  27.929  1.00 93.04      A    C  
ATOM    924  O   PHE A 116      27.978  -5.211  27.795  1.00 91.65      A    O  
ATOM    925  CB  PHE A 116      26.036  -4.473  25.568  1.00 93.03      A    C  
ATOM    926  CG  PHE A 116      24.995  -5.545  25.802  1.00 94.24      A    C  
ATOM    927  CD1 PHE A 116      25.382  -6.831  26.220  1.00 92.53      A    C  
ATOM    928  CD2 PHE A 116      23.636  -5.268  25.580  1.00 92.70      A    C  
ATOM    929  CE1 PHE A 116      24.418  -7.821  26.417  1.00 92.01      A    C  
ATOM    930  CE2 PHE A 116      22.674  -6.263  25.767  1.00 92.15      A    C  
ATOM    931  CZ  PHE A 116      23.057  -7.548  26.187  1.00 93.30      A    C  
ATOM    932  N   CYS A 117      26.164  -4.655  29.008  1.00 92.80      A    N  
ATOM    933  CA  CYS A 117      26.444  -5.543  30.125  1.00 92.45      A    C  
ATOM    934  C   CYS A 117      25.133  -6.129  30.649  1.00 92.82      A    C  
ATOM    935  O   CYS A 117      24.302  -5.405  31.189  1.00 89.78      A    O  
ATOM    936  CB  CYS A 117      27.201  -4.769  31.201  1.00 90.80      A    C  
ATOM    937  SG  CYS A 117      27.882  -5.809  32.511  1.00 88.05      A    S  
ATOM    938  N   ILE A 118      24.939  -7.427  30.487  1.00 91.72      A    N  
ATOM    939  CA  ILE A 118      23.732  -8.140  30.921  1.00 91.56      A    C  
ATOM    940  C   ILE A 118      24.004  -9.091  32.097  1.00 90.96      A    C  
ATOM    941  O   ILE A 118      23.100  -9.738  32.621  1.00 88.02      A    O  
ATOM    942  CB  ILE A 118      23.066  -8.812  29.701  1.00 90.90      A    C  
ATOM    943  CG1 ILE A 118      21.575  -9.085  29.948  1.00 86.99      A    C  
ATOM    944  CG2 ILE A 118      23.834 -10.080  29.277  1.00 87.18      A    C  
ATOM    945  CD1 ILE A 118      20.794  -9.517  28.694  1.00 84.37      A    C  
ATOM    946  N   THR A 119      25.245  -9.153  32.551  1.00 89.31      A    N  
ATOM    947  CA  THR A 119      25.706 -10.018  33.641  1.00 88.28      A    C  
ATOM    948  C   THR A 119      25.462  -9.382  35.016  1.00 87.54      A    C  
ATOM    949  O   THR A 119      26.400  -9.107  35.767  1.00 83.40      A    O  
ATOM    950  CB  THR A 119      27.176 -10.418  33.432  1.00 86.91      A    C  
ATOM    951  CG2 THR A 119      27.330 -11.353  32.241  1.00 80.84      A    C  
ATOM    952  OG1 THR A 119      27.970  -9.286  33.180  1.00 81.68      A    O  
ATOM    953  N   TYR A 120      24.194  -9.133  35.323  1.00 87.04      A    N  
ATOM    954  CA  TYR A 120      23.758  -8.595  36.601  1.00 87.32      A    C  
ATOM    955  C   TYR A 120      22.538  -9.349  37.130  1.00 86.24      A    C  
ATOM    956  O   TYR A 120      21.726  -9.867  36.360  1.00 83.72      A    O  
ATOM    957  CB  TYR A 120      23.488  -7.083  36.487  1.00 88.12      A    C  
ATOM    958  CG  TYR A 120      22.398  -6.686  35.510  1.00 89.46      A    C  
ATOM    959  CD1 TYR A 120      22.713  -6.457  34.154  1.00 87.94      A    C  
ATOM    960  CD2 TYR A 120      21.073  -6.522  35.943  1.00 88.35      A    C  
ATOM    961  CE1 TYR A 120      21.709  -6.071  33.248  1.00 88.07      A    C  
ATOM    962  CE2 TYR A 120      20.067  -6.135  35.045  1.00 88.37      A    C  
ATOM    963  CZ  TYR A 120      20.385  -5.910  33.701  1.00 89.18      A    C  
ATOM    964  OH  TYR A 120      19.410  -5.530  32.823  1.00 88.88      A    O  
ATOM    965  N   ILE A 121      22.392  -9.393  38.428  1.00 83.55      A    N  
ATOM    966  CA  ILE A 121      21.175  -9.896  39.077  1.00 81.59      A    C  
ATOM    967  C   ILE A 121      20.081  -8.834  38.871  1.00 81.34      A    C  
ATOM    968  O   ILE A 121      20.376  -7.653  39.064  1.00 75.99      A    O  
ATOM    969  CB  ILE A 121      21.459 -10.193  40.561  1.00 77.81      A    C  
ATOM    970  CG1 ILE A 121      22.572 -11.255  40.696  1.00 69.11      A    C  
ATOM    971  CG2 ILE A 121      20.201 -10.676  41.303  1.00 66.52      A    C  
ATOM    972  CD1 ILE A 121      23.110 -11.372  42.118  1.00 61.52      A    C  
ATOM    973  N   PRO A 122      18.853  -9.174  38.468  1.00 83.80      A    N  
ATOM    974  CA  PRO A 122      18.201 -10.462  38.661  1.00 83.26      A    C  
ATOM    975  C   PRO A 122      18.274 -11.456  37.488  1.00 83.52      A    C  
ATOM    976  O   PRO A 122      17.537 -12.449  37.507  1.00 79.63      A    O  
ATOM    977  CB  PRO A 122      16.762 -10.088  38.997  1.00 80.63      A    C  
ATOM    978  CG  PRO A 122      16.518  -8.870  38.107  1.00 78.14      A    C  
ATOM    979  CD  PRO A 122      17.860  -8.157  38.151  1.00 81.23      A    C  
ATOM    980  N   PHE A 123      19.116 -11.246  36.486  1.00 85.51      A    N  
ATOM    981  CA  PHE A 123      19.224 -12.210  35.390  1.00 86.16      A    C  
ATOM    982  C   PHE A 123      19.681 -13.584  35.895  1.00 85.19      A    C  
ATOM    983  O   PHE A 123      20.691 -13.709  36.583  1.00 82.25      A    O  
ATOM    984  CB  PHE A 123      20.149 -11.713  34.273  1.00 87.34      A    C  
ATOM    985  CG  PHE A 123      19.447 -10.831  33.268  1.00 89.27      A    C  
ATOM    986  CD1 PHE A 123      18.771 -11.414  32.179  1.00 86.88      A    C  
ATOM    987  CD2 PHE A 123      19.446  -9.440  33.410  1.00 87.23      A    C  
ATOM    988  CE1 PHE A 123      18.092 -10.611  31.253  1.00 86.62      A    C  
ATOM    989  CE2 PHE A 123      18.764  -8.628  32.482  1.00 86.99      A    C  
ATOM    990  CZ  PHE A 123      18.081  -9.217  31.406  1.00 89.01      A    C  
ATOM    991  N   LYS A 124      18.967 -14.631  35.529  1.00 84.29      A    N  
ATOM    992  CA  LYS A 124      19.406 -16.009  35.704  1.00 82.12      A    C  
ATOM    993  C   LYS A 124      20.241 -16.414  34.488  1.00 80.74      A    C  
ATOM    994  O   LYS A 124      19.900 -16.047  33.373  1.00 75.21      A    O  
ATOM    995  CB  LYS A 124      18.230 -16.969  35.938  1.00 80.27      A    C  
ATOM    996  CG  LYS A 124      17.422 -16.702  37.217  1.00 77.78      A    C  
ATOM    997  CD  LYS A 124      16.342 -15.646  37.014  1.00 73.71      A    C  
ATOM    998  CE  LYS A 124      15.504 -15.436  38.265  1.00 69.48      A    C  
ATOM    999  NZ  LYS A 124      14.510 -14.365  38.065  1.00 62.33      A    N1+
ATOM   1000  N   PRO A 125      21.315 -17.193  34.668  1.00 81.40      A    N  
ATOM   1001  CA  PRO A 125      21.723 -17.835  35.910  1.00 79.51      A    C  
ATOM   1002  C   PRO A 125      22.853 -17.103  36.659  1.00 79.75      A    C  
ATOM   1003  O   PRO A 125      23.759 -17.748  37.178  1.00 74.16      A    O  
ATOM   1004  CB  PRO A 125      22.101 -19.243  35.467  1.00 75.55      A    C  
ATOM   1005  CG  PRO A 125      22.762 -18.982  34.119  1.00 72.55      A    C  
ATOM   1006  CD  PRO A 125      22.018 -17.766  33.560  1.00 76.32      A    C  
ATOM   1007  N   MET A 126      22.839 -15.771  36.731  1.00 79.48      A    N  
ATOM   1008  CA  MET A 126      23.834 -15.020  37.500  1.00 78.89      A    C  
ATOM   1009  C   MET A 126      23.821 -15.445  38.975  1.00 77.53      A    C  
ATOM   1010  O   MET A 126      22.745 -15.514  39.570  1.00 74.03      A    O  
ATOM   1011  CB  MET A 126      23.593 -13.510  37.376  1.00 79.56      A    C  
ATOM   1012  CG  MET A 126      23.919 -12.977  35.979  1.00 77.69      A    C  
ATOM   1013  SD  MET A 126      25.641 -13.192  35.438  1.00 78.27      A    S  
ATOM   1014  CE  MET A 126      26.513 -12.232  36.681  1.00 72.57      A    C  
ATOM   1015  N   PRO A 127      24.985 -15.745  39.560  1.00 75.97      A    N  
ATOM   1016  CA  PRO A 127      25.077 -16.171  40.945  1.00 73.53      A    C  
ATOM   1017  C   PRO A 127      24.831 -15.010  41.916  1.00 73.29      A    C  
ATOM   1018  O   PRO A 127      25.074 -13.843  41.591  1.00 68.68      A    O  
ATOM   1019  CB  PRO A 127      26.471 -16.773  41.096  1.00 70.94      A    C  
ATOM   1020  CG  PRO A 127      27.293 -16.005  40.066  1.00 69.67      A    C  
ATOM   1021  CD  PRO A 127      26.299 -15.752  38.939  1.00 72.12      A    C  
ATOM   1022  N   ASP A 128      24.419 -15.340  43.120  1.00 70.74      A    N  
ATOM   1023  CA  ASP A 128      24.097 -14.385  44.170  1.00 68.47      A    C  
ATOM   1024  C   ASP A 128      25.303 -13.501  44.521  1.00 68.66      A    C  
ATOM   1025  O   ASP A 128      26.435 -13.967  44.612  1.00 61.63      A    O  
ATOM   1026  CB  ASP A 128      23.606 -15.133  45.416  1.00 63.75      A    C  
ATOM   1027  CG  ASP A 128      22.351 -15.982  45.172  1.00 58.41      A    C  
ATOM   1028  OD1 ASP A 128      21.676 -15.778  44.143  1.00 52.76      A    O  
ATOM   1029  OD2 ASP A 128      22.078 -16.861  46.011  1.00 50.92      A    O1-
ATOM   1030  N   GLY A 129      25.048 -12.197  44.695  1.00 67.85      A    N  
ATOM   1031  CA  GLY A 129      26.073 -11.204  45.022  1.00 65.95      A    C  
ATOM   1032  C   GLY A 129      26.981 -10.791  43.852  1.00 67.64      A    C  
ATOM   1033  O   GLY A 129      27.773  -9.861  43.995  1.00 62.80      A    O  
ATOM   1034  N   GLU A 130      26.869 -11.404  42.679  1.00 68.37      A    N  
ATOM   1035  CA  GLU A 130      27.715 -11.093  41.527  1.00 68.56      A    C  
ATOM   1036  C   GLU A 130      27.006 -10.176  40.515  1.00 70.62      A    C  
ATOM   1037  O   GLU A 130      25.991 -10.515  39.915  1.00 66.10      A    O  
ATOM   1038  CB  GLU A 130      28.274 -12.372  40.890  1.00 64.40      A    C  
ATOM   1039  CG  GLU A 130      29.268 -13.095  41.829  1.00 61.24      A    C  
ATOM   1040  CD  GLU A 130      29.905 -14.358  41.226  1.00 57.55      A    C  
ATOM   1041  OE1 GLU A 130      30.594 -15.118  41.957  1.00 53.21      A    O  
ATOM   1042  OE2 GLU A 130      29.732 -14.633  40.015  1.00 53.87      A    O1-
ATOM   1043  N   ASN A 131      27.586  -8.984  40.309  1.00 74.27      A    N  
ATOM   1044  CA  ASN A 131      27.168  -8.041  39.280  1.00 74.89      A    C  
ATOM   1045  C   ASN A 131      28.402  -7.343  38.705  1.00 77.32      A    C  
ATOM   1046  O   ASN A 131      29.065  -6.572  39.402  1.00 73.66      A    O  
ATOM   1047  CB  ASN A 131      26.143  -7.060  39.883  1.00 70.00      A    C  
ATOM   1048  CG  ASN A 131      25.645  -6.023  38.880  1.00 66.83      A    C  
ATOM   1049  ND2 ASN A 131      24.690  -5.203  39.265  1.00 60.84      A    N  
ATOM   1050  OD1 ASN A 131      26.098  -5.921  37.765  1.00 62.23      A    O  
ATOM   1051  N   THR A 132      28.712  -7.585  37.452  1.00 79.23      A    N  
ATOM   1052  CA  THR A 132      29.864  -6.999  36.754  1.00 79.51      A    C  
ATOM   1053  C   THR A 132      29.535  -5.687  36.044  1.00 81.84      A    C  
ATOM   1054  O   THR A 132      30.409  -5.091  35.425  1.00 78.31      A    O  
ATOM   1055  CB  THR A 132      30.465  -7.997  35.761  1.00 76.29      A    C  
ATOM   1056  CG2 THR A 132      30.941  -9.264  36.464  1.00 70.07      A    C  
ATOM   1057  OG1 THR A 132      29.503  -8.383  34.816  1.00 71.15      A    O  
ATOM   1058  N   CYS A 133      28.291  -5.208  36.136  1.00 85.34      A    N  
ATOM   1059  CA  CYS A 133      27.787  -4.057  35.396  1.00 85.37      A    C  
ATOM   1060  C   CYS A 133      27.641  -2.797  36.260  1.00 86.31      A    C  
ATOM   1061  O   CYS A 133      27.123  -1.799  35.769  1.00 82.00      A    O  
ATOM   1062  CB  CYS A 133      26.452  -4.442  34.746  1.00 84.02      A    C  
ATOM   1063  SG  CYS A 133      26.475  -5.987  33.792  1.00 83.47      A    S  
ATOM   1064  N   LYS A 134      28.086  -2.807  37.521  1.00 84.35      A    N  
ATOM   1065  CA  LYS A 134      27.803  -1.750  38.507  1.00 83.43      A    C  
ATOM   1066  C   LYS A 134      28.359  -0.378  38.133  1.00 84.35      A    C  
ATOM   1067  O   LYS A 134      27.731   0.622  38.444  1.00 80.77      A    O  
ATOM   1068  CB  LYS A 134      28.354  -2.138  39.881  1.00 80.53      A    C  
ATOM   1069  CG  LYS A 134      27.597  -3.296  40.539  1.00 75.23      A    C  
ATOM   1070  CD  LYS A 134      28.135  -3.512  41.959  1.00 72.39      A    C  
ATOM   1071  CE  LYS A 134      27.378  -4.614  42.696  1.00 64.64      A    C  
ATOM   1072  NZ  LYS A 134      27.834  -4.742  44.096  1.00 57.48      A    N1+
ATOM   1073  N   ALA A 135      29.529  -0.321  37.505  1.00 83.31      A    N  
ATOM   1074  CA  ALA A 135      30.244   0.901  37.165  1.00 82.60      A    C  
ATOM   1075  C   ALA A 135      30.316   1.098  35.641  1.00 83.73      A    C  
ATOM   1076  O   ALA A 135      31.393   1.268  35.065  1.00 78.25      A    O  
ATOM   1077  CB  ALA A 135      31.606   0.873  37.860  1.00 79.27      A    C  
ATOM   1078  N   LEU A 136      29.203   1.009  34.968  1.00 84.16      A    N  
ATOM   1079  CA  LEU A 136      29.151   1.099  33.505  1.00 83.82      A    C  
ATOM   1080  C   LEU A 136      29.528   2.484  32.990  1.00 83.61      A    C  
ATOM   1081  O   LEU A 136      30.142   2.586  31.938  1.00 79.19      A    O  
ATOM   1082  CB  LEU A 136      27.743   0.687  33.031  1.00 82.62      A    C  
ATOM   1083  CG  LEU A 136      27.769  -0.566  32.151  1.00 81.58      A    C  
ATOM   1084  CD1 LEU A 136      26.715  -1.562  32.613  1.00 78.30      A    C  
ATOM   1085  CD2 LEU A 136      27.496  -0.241  30.697  1.00 78.58      A    C  
ATOM   1086  N   SER A 137      29.218   3.540  33.756  1.00 82.56      A    N  
ATOM   1087  CA  SER A 137      29.513   4.931  33.400  1.00 79.96      A    C  
ATOM   1088  C   SER A 137      31.010   5.180  33.181  1.00 80.22      A    C  
ATOM   1089  O   SER A 137      31.377   5.939  32.288  1.00 75.16      A    O  
ATOM   1090  CB  SER A 137      28.986   5.847  34.507  1.00 77.31      A    C  
ATOM   1091  OG  SER A 137      29.731   5.644  35.685  1.00 69.51      A    O  
ATOM   1092  N   SER A 138      31.873   4.495  33.901  1.00 80.49      A    N  
ATOM   1093  CA  SER A 138      33.327   4.556  33.751  1.00 78.09      A    C  
ATOM   1094  C   SER A 138      33.873   3.678  32.617  1.00 78.34      A    C  
ATOM   1095  O   SER A 138      35.058   3.740  32.296  1.00 72.16      A    O  
ATOM   1096  CB  SER A 138      33.993   4.224  35.097  1.00 75.45      A    C  
ATOM   1097  OG  SER A 138      33.519   3.017  35.643  1.00 68.75      A    O  
ATOM   1098  N   HIS A 139      33.037   2.884  31.976  1.00 77.91      A    N  
ATOM   1099  CA  HIS A 139      33.402   1.935  30.919  1.00 74.93      A    C  
ATOM   1100  C   HIS A 139      32.652   2.194  29.606  1.00 75.57      A    C  
ATOM   1101  O   HIS A 139      32.268   1.274  28.881  1.00 70.73      A    O  
ATOM   1102  CB  HIS A 139      33.221   0.501  31.430  1.00 73.71      A    C  
ATOM   1103  CG  HIS A 139      34.054   0.196  32.641  1.00 76.86      A    C  
ATOM   1104  CD2 HIS A 139      35.369  -0.218  32.670  1.00 69.13      A    C  
ATOM   1105  ND1 HIS A 139      33.664   0.313  33.951  1.00 68.79      A    N  
ATOM   1106  CE1 HIS A 139      34.700  -0.007  34.738  1.00 69.85      A    C  
ATOM   1107  NE2 HIS A 139      35.748  -0.340  33.992  1.00 70.21      A    N  
ATOM   1108  N   THR A 140      32.444   3.485  29.284  1.00 74.19      A    N  
ATOM   1109  CA  THR A 140      31.723   3.956  28.096  1.00 69.11      A    C  
ATOM   1110  C   THR A 140      32.653   4.690  27.123  1.00 68.75      A    C  
ATOM   1111  O   THR A 140      33.838   4.893  27.403  1.00 63.32      A    O  
ATOM   1112  CB  THR A 140      30.554   4.860  28.494  1.00 65.54      A    C  
ATOM   1113  CG2 THR A 140      29.496   4.125  29.305  1.00 62.83      A    C  
ATOM   1114  OG1 THR A 140      31.018   5.950  29.259  1.00 62.62      A    O  
ATOM   1115  N   GLY A 141      32.133   5.089  25.970  1.00 65.31      A    N  
ATOM   1116  CA  GLY A 141      32.870   5.919  25.006  1.00 62.65      A    C  
ATOM   1117  C   GLY A 141      33.978   5.190  24.246  1.00 63.94      A    C  
ATOM   1118  O   GLY A 141      34.917   5.818  23.768  1.00 60.65      A    O  
ATOM   1119  N   ILE A 142      33.885   3.884  24.109  1.00 68.29      A    N  
ATOM   1120  CA  ILE A 142      34.854   3.102  23.339  1.00 65.80      A    C  
ATOM   1121  C   ILE A 142      34.782   3.492  21.866  1.00 66.29      A    C  
ATOM   1122  O   ILE A 142      33.701   3.637  21.288  1.00 62.70      A    O  
ATOM   1123  CB  ILE A 142      34.612   1.593  23.468  1.00 62.94      A    C  
ATOM   1124  CG1 ILE A 142      34.417   1.158  24.931  1.00 60.38      A    C  
ATOM   1125  CG2 ILE A 142      35.787   0.798  22.858  1.00 58.38      A    C  
ATOM   1126  CD1 ILE A 142      33.741  -0.201  24.935  1.00 54.29      A    C  
ATOM   1127  N   ASN A 143      35.927   3.568  21.221  1.00 61.71      A    N  
ATOM   1128  CA  ASN A 143      36.007   3.752  19.784  1.00 60.79      A    C  
ATOM   1129  C   ASN A 143      35.531   2.493  19.048  1.00 59.81      A    C  
ATOM   1130  O   ASN A 143      36.326   1.643  18.657  1.00 57.36      A    O  
ATOM   1131  CB  ASN A 143      37.435   4.189  19.395  1.00 58.89      A    C  
ATOM   1132  CG  ASN A 143      37.574   5.687  19.187  1.00 55.67      A    C  
ATOM   1133  ND2 ASN A 143      38.776   6.208  19.239  1.00 51.01      A    N  
ATOM   1134  OD1 ASN A 143      36.627   6.394  18.928  1.00 50.75      A    O  
ATOM   1135  N   VAL A 144      34.254   2.434  18.784  1.00 64.34      A    N  
ATOM   1136  CA  VAL A 144      33.620   1.426  17.918  1.00 60.68      A    C  
ATOM   1137  C   VAL A 144      33.799   1.726  16.421  1.00 60.03      A    C  
ATOM   1138  O   VAL A 144      33.151   1.119  15.580  1.00 57.17      A    O  
ATOM   1139  CB  VAL A 144      32.133   1.221  18.286  1.00 59.02      A    C  
ATOM   1140  CG1 VAL A 144      32.002   0.539  19.644  1.00 55.61      A    C  
ATOM   1141  CG2 VAL A 144      31.351   2.538  18.319  1.00 57.85      A    C  
ATOM   1142  N   PHE A 145      34.688   2.671  16.081  1.00 58.54      A    N  
ATOM   1143  CA  PHE A 145      34.874   3.165  14.716  1.00 56.65      A    C  
ATOM   1144  C   PHE A 145      35.937   2.414  13.926  1.00 58.32      A    C  
ATOM   1145  O   PHE A 145      36.212   2.771  12.783  1.00 54.71      A    O  
ATOM   1146  CB  PHE A 145      35.157   4.673  14.744  1.00 51.20      A    C  
ATOM   1147  CG  PHE A 145      34.001   5.434  15.327  1.00 48.61      A    C  
ATOM   1148  CD1 PHE A 145      32.932   5.827  14.509  1.00 44.73      A    C  
ATOM   1149  CD2 PHE A 145      33.938   5.658  16.714  1.00 44.17      A    C  
ATOM   1150  CE1 PHE A 145      31.783   6.394  15.070  1.00 38.20      A    C  
ATOM   1151  CE2 PHE A 145      32.784   6.220  17.284  1.00 38.44      A    C  
ATOM   1152  CZ  PHE A 145      31.695   6.570  16.465  1.00 38.55      A    C  
ATOM   1153  N   LYS A 146      36.528   1.380  14.487  1.00 55.09      A    N  
ATOM   1154  CA  LYS A 146      37.432   0.520  13.729  1.00 54.69      A    C  
ATOM   1155  C   LYS A 146      36.663  -0.084  12.561  1.00 53.57      A    C  
ATOM   1156  O   LYS A 146      35.551  -0.589  12.752  1.00 51.74      A    O  
ATOM   1157  CB  LYS A 146      38.022  -0.571  14.621  1.00 53.76      A    C  
ATOM   1158  CG  LYS A 146      39.021  -0.024  15.655  1.00 51.12      A    C  
ATOM   1159  CD  LYS A 146      39.556  -1.207  16.480  1.00 47.58      A    C  
ATOM   1160  CE  LYS A 146      40.529  -0.773  17.566  1.00 42.73      A    C  
ATOM   1161  NZ  LYS A 146      40.895  -1.949  18.403  1.00 38.01      A    N1+
ATOM   1162  N   ILE A 147      37.239  -0.012  11.380  1.00 54.76      A    N  
ATOM   1163  CA  ILE A 147      36.698  -0.701  10.210  1.00 54.00      A    C  
ATOM   1164  C   ILE A 147      36.809  -2.200  10.511  1.00 54.78      A    C  
ATOM   1165  O   ILE A 147      37.927  -2.682  10.665  1.00 51.39      A    O  
ATOM   1166  CB  ILE A 147      37.440  -0.293   8.919  1.00 50.59      A    C  
ATOM   1167  CG1 ILE A 147      37.314   1.228   8.692  1.00 46.50      A    C  
ATOM   1168  CG2 ILE A 147      36.862  -1.069   7.721  1.00 46.23      A    C  
ATOM   1169  CD1 ILE A 147      38.160   1.754   7.519  1.00 42.82      A    C  
ATOM   1170  N   PRO A 148      35.696  -2.909  10.667  1.00 51.39      A    N  
ATOM   1171  CA  PRO A 148      35.754  -4.334  10.913  1.00 50.97      A    C  
ATOM   1172  C   PRO A 148      36.274  -5.035   9.659  1.00 51.80      A    C  
ATOM   1173  O   PRO A 148      36.038  -4.559   8.546  1.00 50.59      A    O  
ATOM   1174  CB  PRO A 148      34.331  -4.753  11.279  1.00 48.35      A    C  
ATOM   1175  CG  PRO A 148      33.477  -3.735  10.545  1.00 48.40      A    C  
ATOM   1176  CD  PRO A 148      34.334  -2.473  10.544  1.00 50.88      A    C  
ATOM   1177  N   PRO A 149      36.970  -6.154   9.815  1.00 49.25      A    N  
ATOM   1178  CA  PRO A 149      37.347  -6.970   8.682  1.00 48.44      A    C  
ATOM   1179  C   PRO A 149      36.097  -7.414   7.925  1.00 48.60      A    C  
ATOM   1180  O   PRO A 149      35.062  -7.745   8.522  1.00 46.96      A    O  
ATOM   1181  CB  PRO A 149      38.140  -8.143   9.255  1.00 45.91      A    C  
ATOM   1182  CG  PRO A 149      37.636  -8.244  10.690  1.00 46.56      A    C  
ATOM   1183  CD  PRO A 149      37.312  -6.803  11.066  1.00 49.96      A    C  
ATOM   1184  N   VAL A 150      36.205  -7.410   6.615  1.00 53.79      A    N  
ATOM   1185  CA  VAL A 150      35.126  -7.835   5.734  1.00 52.66      A    C  
ATOM   1186  C   VAL A 150      35.012  -9.359   5.795  1.00 53.71      A    C  
ATOM   1187  O   VAL A 150      35.992 -10.078   5.625  1.00 52.34      A    O  
ATOM   1188  CB  VAL A 150      35.346  -7.331   4.303  1.00 49.88      A    C  
ATOM   1189  CG1 VAL A 150      34.180  -7.736   3.430  1.00 44.95      A    C  
ATOM   1190  CG2 VAL A 150      35.465  -5.797   4.260  1.00 46.60      A    C  
ATOM   1191  N   LEU A 151      33.800  -9.830   6.042  1.00 51.64      A    N  
ATOM   1192  CA  LEU A 151      33.447 -11.239   5.930  1.00 52.11      A    C  
ATOM   1193  C   LEU A 151      33.061 -11.528   4.476  1.00 51.60      A    C  
ATOM   1194  O   LEU A 151      32.255 -10.805   3.899  1.00 51.29      A    O  
ATOM   1195  CB  LEU A 151      32.299 -11.544   6.904  1.00 51.61      A    C  
ATOM   1196  CG  LEU A 151      32.680 -11.398   8.387  1.00 48.22      A    C  
ATOM   1197  CD1 LEU A 151      31.423 -11.393   9.255  1.00 44.91      A    C  
ATOM   1198  CD2 LEU A 151      33.568 -12.545   8.846  1.00 47.71      A    C  
ATOM   1199  N   ILE A 152      33.632 -12.580   3.893  1.00 47.05      A    N  
ATOM   1200  CA  ILE A 152      33.382 -12.936   2.492  1.00 45.55      A    C  
ATOM   1201  C   ILE A 152      32.184 -13.883   2.381  1.00 46.69      A    C  
ATOM   1202  O   ILE A 152      31.181 -13.536   1.761  1.00 43.44      A    O  
ATOM   1203  CB  ILE A 152      34.666 -13.500   1.832  1.00 41.14      A    C  
ATOM   1204  CG1 ILE A 152      35.849 -12.503   1.979  1.00 37.71      A    C  
ATOM   1205  CG2 ILE A 152      34.386 -13.809   0.352  1.00 36.76      A    C  
ATOM   1206  CD1 ILE A 152      37.186 -13.031   1.440  1.00 33.93      A    C  
ATOM   1207  N   ASP A 153      32.272 -15.036   3.021  1.00 46.47      A    N  
ATOM   1208  CA  ASP A 153      31.269 -16.088   2.888  1.00 45.84      A    C  
ATOM   1209  C   ASP A 153      30.428 -16.295   4.154  1.00 45.40      A    C  
ATOM   1210  O   ASP A 153      30.888 -16.149   5.283  1.00 43.26      A    O  
ATOM   1211  CB  ASP A 153      31.927 -17.405   2.442  1.00 42.75      A    C  
ATOM   1212  CG  ASP A 153      32.182 -17.466   0.948  1.00 39.55      A    C  
ATOM   1213  OD1 ASP A 153      31.352 -16.927   0.185  1.00 36.35      A    O  
ATOM   1214  OD2 ASP A 153      33.185 -18.109   0.564  1.00 37.08      A    O1-
ATOM   1215  N   LEU A 154      29.177 -16.693   3.925  1.00 47.68      A    N  
ATOM   1216  CA  LEU A 154      28.292 -17.193   4.981  1.00 47.29      A    C  
ATOM   1217  C   LEU A 154      28.679 -18.635   5.304  1.00 47.40      A    C  
ATOM   1218  O   LEU A 154      28.436 -19.509   4.474  1.00 45.28      A    O  
ATOM   1219  CB  LEU A 154      26.826 -17.109   4.501  1.00 44.58      A    C  
ATOM   1220  CG  LEU A 154      26.053 -15.972   5.169  1.00 41.91      A    C  
ATOM   1221  CD1 LEU A 154      24.871 -15.563   4.301  1.00 39.25      A    C  
ATOM   1222  CD2 LEU A 154      25.527 -16.372   6.541  1.00 40.61      A    C  
ATOM   1223  N   PRO A 155      29.213 -18.914   6.478  1.00 45.86      A    N  
ATOM   1224  CA  PRO A 155      29.353 -20.291   6.898  1.00 45.32      A    C  
ATOM   1225  C   PRO A 155      27.967 -20.932   7.033  1.00 46.31      A    C  
ATOM   1226  O   PRO A 155      26.973 -20.274   7.348  1.00 44.50      A    O  
ATOM   1227  CB  PRO A 155      30.145 -20.253   8.207  1.00 42.43      A    C  
ATOM   1228  CG  PRO A 155      29.879 -18.865   8.760  1.00 42.23      A    C  
ATOM   1229  CD  PRO A 155      29.612 -18.000   7.532  1.00 45.27      A    C  
ATOM   1230  N   SER A 156      27.907 -22.234   6.804  1.00 45.46      A    N  
ATOM   1231  CA  SER A 156      26.689 -23.005   7.026  1.00 45.19      A    C  
ATOM   1232  C   SER A 156      26.246 -22.872   8.484  1.00 44.92      A    C  
ATOM   1233  O   SER A 156      26.986 -23.241   9.385  1.00 42.72      A    O  
ATOM   1234  CB  SER A 156      26.929 -24.476   6.688  1.00 42.99      A    C  
ATOM   1235  OG  SER A 156      28.018 -24.969   7.428  1.00 41.01      A    O  
ATOM   1236  N   VAL A 157      25.041 -22.362   8.690  1.00 48.35      A    N  
ATOM   1237  CA  VAL A 157      24.451 -22.224  10.027  1.00 47.03      A    C  
ATOM   1238  C   VAL A 157      24.193 -23.616  10.595  1.00 47.84      A    C  
ATOM   1239  O   VAL A 157      23.380 -24.362  10.063  1.00 45.65      A    O  
ATOM   1240  CB  VAL A 157      23.147 -21.414   9.967  1.00 45.01      A    C  
ATOM   1241  CG1 VAL A 157      22.577 -21.204  11.360  1.00 41.63      A    C  
ATOM   1242  CG2 VAL A 157      23.372 -20.033   9.333  1.00 43.86      A    C  
ATOM   1243  N   SER A 158      24.863 -23.956  11.684  1.00 44.73      A    N  
ATOM   1244  CA  SER A 158      24.491 -25.136  12.456  1.00 44.44      A    C  
ATOM   1245  C   SER A 158      23.253 -24.794  13.298  1.00 44.98      A    C  
ATOM   1246  O   SER A 158      23.207 -23.775  13.974  1.00 42.84      A    O  
ATOM   1247  CB  SER A 158      25.680 -25.684  13.257  1.00 42.40      A    C  
ATOM   1248  OG  SER A 158      25.701 -25.293  14.602  1.00 40.10      A    O  
ATOM   1249  N   GLY A 159      22.239 -25.634  13.251  1.00 46.84      A    N  
ATOM   1250  CA  GLY A 159      20.995 -25.450  14.012  1.00 46.30      A    C  
ATOM   1251  C   GLY A 159      21.132 -25.708  15.516  1.00 48.06      A    C  
ATOM   1252  O   GLY A 159      20.215 -26.247  16.135  1.00 45.26      A    O  
ATOM   1253  N   ARG A 160      22.280 -25.389  16.102  1.00 48.72      A    N  
ATOM   1254  CA  ARG A 160      22.513 -25.626  17.529  1.00 49.64      A    C  
ATOM   1255  C   ARG A 160      21.830 -24.546  18.355  1.00 49.59      A    C  
ATOM   1256  O   ARG A 160      22.144 -23.367  18.239  1.00 48.27      A    O  
ATOM   1257  CB  ARG A 160      24.009 -25.730  17.844  1.00 49.74      A    C  
ATOM   1258  CG  ARG A 160      24.592 -27.058  17.336  1.00 47.18      A    C  
ATOM   1259  CD  ARG A 160      26.064 -27.184  17.738  1.00 44.89      A    C  
ATOM   1260  NE  ARG A 160      26.625 -28.469  17.292  1.00 41.48      A    N  
ATOM   1261  CZ  ARG A 160      27.861 -28.893  17.510  1.00 37.80      A    C  
ATOM   1262  NH1 ARG A 160      28.726 -28.176  18.169  1.00 35.12      A    N1+
ATOM   1263  NH2 ARG A 160      28.238 -30.056  17.059  1.00 32.68      A    N  
ATOM   1264  N   THR A 161      20.951 -24.979  19.238  1.00 53.81      A    N  
ATOM   1265  CA  THR A 161      20.495 -24.174  20.371  1.00 51.58      A    C  
ATOM   1266  C   THR A 161      21.682 -23.843  21.266  1.00 52.76      A    C  
ATOM   1267  O   THR A 161      22.419 -24.726  21.691  1.00 50.85      A    O  
ATOM   1268  CB  THR A 161      19.421 -24.900  21.206  1.00 49.85      A    C  
ATOM   1269  CG2 THR A 161      18.025 -24.540  20.731  1.00 45.87      A    C  
ATOM   1270  OG1 THR A 161      19.546 -26.303  21.113  1.00 45.95      A    O  
ATOM   1271  N   ARG A 162      21.841 -22.557  21.547  1.00 54.07      A    N  
ATOM   1272  CA  ARG A 162      22.867 -22.069  22.467  1.00 55.26      A    C  
ATOM   1273  C   ARG A 162      22.265 -21.947  23.860  1.00 56.58      A    C  
ATOM   1274  O   ARG A 162      21.782 -20.887  24.230  1.00 54.66      A    O  
ATOM   1275  CB  ARG A 162      23.445 -20.744  21.972  1.00 54.99      A    C  
ATOM   1276  CG  ARG A 162      24.205 -20.953  20.663  1.00 52.26      A    C  
ATOM   1277  CD  ARG A 162      24.787 -19.619  20.245  1.00 50.19      A    C  
ATOM   1278  NE  ARG A 162      25.471 -19.755  18.962  1.00 46.19      A    N  
ATOM   1279  CZ  ARG A 162      26.272 -18.857  18.431  1.00 42.87      A    C  
ATOM   1280  NH1 ARG A 162      26.475 -17.715  19.020  1.00 40.79      A    N1+
ATOM   1281  NH2 ARG A 162      26.855 -19.126  17.324  1.00 38.52      A    N  
ATOM   1282  N   SER A 163      22.299 -23.027  24.588  1.00 55.89      A    N  
ATOM   1283  CA  SER A 163      22.007 -22.960  26.014  1.00 56.67      A    C  
ATOM   1284  C   SER A 163      23.217 -22.376  26.733  1.00 57.00      A    C  
ATOM   1285  O   SER A 163      24.287 -22.982  26.776  1.00 56.10      A    O  
ATOM   1286  CB  SER A 163      21.623 -24.330  26.556  1.00 55.92      A    C  
ATOM   1287  OG  SER A 163      21.421 -24.264  27.947  1.00 52.55      A    O  
ATOM   1288  N   LEU A 164      23.028 -21.187  27.295  1.00 58.67      A    N  
ATOM   1289  CA  LEU A 164      23.976 -20.576  28.223  1.00 57.31      A    C  
ATOM   1290  C   LEU A 164      23.723 -21.071  29.655  1.00 57.28      A    C  
ATOM   1291  O   LEU A 164      23.940 -20.346  30.615  1.00 54.47      A    O  
ATOM   1292  CB  LEU A 164      23.909 -19.040  28.104  1.00 56.48      A    C  
ATOM   1293  CG  LEU A 164      24.381 -18.485  26.757  1.00 54.01      A    C  
ATOM   1294  CD1 LEU A 164      24.044 -17.004  26.674  1.00 49.81      A    C  
ATOM   1295  CD2 LEU A 164      25.887 -18.639  26.577  1.00 53.11      A    C  
ATOM   1296  N   ALA A 165      23.228 -22.288  29.793  1.00 50.94      A    N  
ATOM   1297  CA  ALA A 165      23.052 -22.891  31.109  1.00 49.23      A    C  
ATOM   1298  C   ALA A 165      24.422 -22.971  31.788  1.00 50.75      A    C  
ATOM   1299  O   ALA A 165      25.267 -23.804  31.462  1.00 48.89      A    O  
ATOM   1300  CB  ALA A 165      22.367 -24.247  30.970  1.00 46.51      A    C  
ATOM   1301  N   LEU A 166      24.613 -22.084  32.736  1.00 48.30      A    N  
ATOM   1302  CA  LEU A 166      25.729 -22.159  33.650  1.00 48.68      A    C  
ATOM   1303  C   LEU A 166      25.570 -23.435  34.462  1.00 49.22      A    C  
ATOM   1304  O   LEU A 166      24.800 -23.487  35.417  1.00 46.41      A    O  
ATOM   1305  CB  LEU A 166      25.723 -20.929  34.578  1.00 46.15      A    C  
ATOM   1306  CG  LEU A 166      26.626 -19.783  34.104  1.00 43.41      A    C  
ATOM   1307  CD1 LEU A 166      26.241 -18.480  34.812  1.00 40.47      A    C  
ATOM   1308  CD2 LEU A 166      28.077 -20.064  34.464  1.00 41.57      A    C  
ATOM   1309  N   ASN A 167      26.402 -24.416  34.170  1.00 51.26      A    N  
ATOM   1310  CA  ASN A 167      26.931 -25.213  35.259  1.00 50.79      A    C  
ATOM   1311  C   ASN A 167      27.789 -24.266  36.094  1.00 51.45      A    C  
ATOM   1312  O   ASN A 167      28.967 -24.075  35.807  1.00 48.82      A    O  
ATOM   1313  CB  ASN A 167      27.705 -26.422  34.715  1.00 47.30      A    C  
ATOM   1314  CG  ASN A 167      26.804 -27.607  34.415  1.00 43.37      A    C  
ATOM   1315  ND2 ASN A 167      27.235 -28.495  33.549  1.00 39.82      A    N  
ATOM   1316  OD1 ASN A 167      25.746 -27.785  34.977  1.00 40.20      A    O  
ATOM   1317  N   LEU A 168      27.159 -23.592  37.065  1.00 51.86      A    N  
ATOM   1318  CA  LEU A 168      27.796 -22.663  37.987  1.00 51.36      A    C  
ATOM   1319  C   LEU A 168      29.038 -23.326  38.560  1.00 52.73      A    C  
ATOM   1320  O   LEU A 168      28.964 -24.300  39.300  1.00 50.12      A    O  
ATOM   1321  CB  LEU A 168      26.810 -22.279  39.092  1.00 48.10      A    C  
ATOM   1322  CG  LEU A 168      25.945 -21.063  38.743  1.00 44.34      A    C  
ATOM   1323  CD1 LEU A 168      24.716 -21.006  39.640  1.00 41.17      A    C  
ATOM   1324  CD2 LEU A 168      26.726 -19.765  38.935  1.00 41.79      A    C  
ATOM   1325  N   ARG A 169      30.174 -22.781  38.170  1.00 54.63      A    N  
ATOM   1326  CA  ARG A 169      31.444 -23.358  38.591  1.00 56.32      A    C  
ATOM   1327  C   ARG A 169      31.719 -22.981  40.041  1.00 58.81      A    C  
ATOM   1328  O   ARG A 169      31.346 -21.904  40.497  1.00 56.78      A    O  
ATOM   1329  CB  ARG A 169      32.559 -22.936  37.641  1.00 54.84      A    C  
ATOM   1330  CG  ARG A 169      32.243 -23.360  36.198  1.00 52.45      A    C  
ATOM   1331  CD  ARG A 169      33.432 -23.090  35.301  1.00 50.63      A    C  
ATOM   1332  NE  ARG A 169      33.093 -23.242  33.880  1.00 47.60      A    N  
ATOM   1333  CZ  ARG A 169      33.884 -23.704  32.937  1.00 43.76      A    C  
ATOM   1334  NH1 ARG A 169      35.056 -24.211  33.193  1.00 41.25      A    N1+
ATOM   1335  NH2 ARG A 169      33.505 -23.646  31.695  1.00 39.78      A    N  
ATOM   1336  N   ALA A 170      32.348 -23.881  40.754  1.00 57.21      A    N  
ATOM   1337  CA  ALA A 170      32.496 -23.742  42.198  1.00 58.48      A    C  
ATOM   1338  C   ALA A 170      33.347 -22.534  42.629  1.00 61.86      A    C  
ATOM   1339  O   ALA A 170      33.062 -21.914  43.645  1.00 58.04      A    O  
ATOM   1340  CB  ALA A 170      33.076 -25.051  42.738  1.00 54.25      A    C  
ATOM   1341  N   SER A 171      34.369 -22.159  41.848  1.00 65.78      A    N  
ATOM   1342  CA  SER A 171      35.282 -21.070  42.222  1.00 67.43      A    C  
ATOM   1343  C   SER A 171      34.883 -19.720  41.606  1.00 69.40      A    C  
ATOM   1344  O   SER A 171      34.361 -19.656  40.494  1.00 68.19      A    O  
ATOM   1345  CB  SER A 171      36.734 -21.433  41.909  1.00 65.78      A    C  
ATOM   1346  OG  SER A 171      37.077 -21.174  40.564  1.00 60.04      A    O  
ATOM   1347  N   LEU A 172      35.162 -18.614  42.314  1.00 69.03      A    N  
ATOM   1348  CA  LEU A 172      34.896 -17.249  41.866  1.00 68.70      A    C  
ATOM   1349  C   LEU A 172      35.580 -16.950  40.517  1.00 71.16      A    C  
ATOM   1350  O   LEU A 172      34.946 -16.409  39.617  1.00 70.69      A    O  
ATOM   1351  CB  LEU A 172      35.383 -16.266  42.944  1.00 66.95      A    C  
ATOM   1352  CG  LEU A 172      34.965 -14.800  42.667  1.00 61.42      A    C  
ATOM   1353  CD1 LEU A 172      33.542 -14.542  43.146  1.00 55.71      A    C  
ATOM   1354  CD2 LEU A 172      35.897 -13.837  43.387  1.00 56.29      A    C  
ATOM   1355  N   ILE A 173      36.831 -17.327  40.365  1.00 71.63      A    N  
ATOM   1356  CA  ILE A 173      37.616 -17.127  39.133  1.00 72.57      A    C  
ATOM   1357  C   ILE A 173      36.955 -17.840  37.958  1.00 74.67      A    C  
ATOM   1358  O   ILE A 173      36.773 -17.260  36.892  1.00 72.41      A    O  
ATOM   1359  CB  ILE A 173      39.055 -17.664  39.308  1.00 70.92      A    C  
ATOM   1360  CG1 ILE A 173      39.788 -16.969  40.472  1.00 65.75      A    C  
ATOM   1361  CG2 ILE A 173      39.868 -17.507  38.006  1.00 64.75      A    C  
ATOM   1362  CD1 ILE A 173      41.065 -17.724  40.861  1.00 59.70      A    C  
ATOM   1363  N   GLU A 174      36.544 -19.071  38.171  1.00 76.19      A    N  
ATOM   1364  CA  GLU A 174      35.924 -19.894  37.143  1.00 75.40      A    C  
ATOM   1365  C   GLU A 174      34.569 -19.326  36.693  1.00 77.10      A    C  
ATOM   1366  O   GLU A 174      34.280 -19.323  35.498  1.00 74.79      A    O  
ATOM   1367  CB  GLU A 174      35.769 -21.323  37.683  1.00 74.40      A    C  
ATOM   1368  CG  GLU A 174      37.084 -22.117  37.695  1.00 71.33      A    C  
ATOM   1369  CD  GLU A 174      37.494 -22.535  36.279  1.00 65.14      A    C  
ATOM   1370  OE1 GLU A 174      38.587 -22.157  35.831  1.00 59.00      A    O  
ATOM   1371  OE2 GLU A 174      36.666 -23.172  35.596  1.00 59.98      A    O1-
ATOM   1372  N   ARG A 175      33.780 -18.762  37.619  1.00 76.80      A    N  
ATOM   1373  CA  ARG A 175      32.520 -18.068  37.304  1.00 76.92      A    C  
ATOM   1374  C   ARG A 175      32.778 -16.748  36.581  1.00 79.12      A    C  
ATOM   1375  O   ARG A 175      32.152 -16.485  35.551  1.00 77.67      A    O  
ATOM   1376  CB  ARG A 175      31.704 -17.827  38.576  1.00 75.20      A    C  
ATOM   1377  CG  ARG A 175      31.209 -19.128  39.213  1.00 71.01      A    C  
ATOM   1378  CD  ARG A 175      30.165 -18.864  40.288  1.00 69.59      A    C  
ATOM   1379  NE  ARG A 175      30.644 -17.987  41.361  1.00 64.63      A    N  
ATOM   1380  CZ  ARG A 175      30.934 -18.310  42.611  1.00 59.28      A    C  
ATOM   1381  NH1 ARG A 175      30.882 -19.535  43.039  1.00 56.06      A    N1+
ATOM   1382  NH2 ARG A 175      31.278 -17.379  43.435  1.00 53.11      A    N  
ATOM   1383  N   CYS A 176      33.710 -15.950  37.080  1.00 82.22      A    N  
ATOM   1384  CA  CYS A 176      34.083 -14.669  36.486  1.00 82.05      A    C  
ATOM   1385  C   CYS A 176      34.480 -14.810  35.014  1.00 83.44      A    C  
ATOM   1386  O   CYS A 176      34.068 -14.002  34.181  1.00 81.32      A    O  
ATOM   1387  CB  CYS A 176      35.228 -14.070  37.314  1.00 80.65      A    C  
ATOM   1388  SG  CYS A 176      35.957 -12.585  36.590  1.00 76.84      A    S  
ATOM   1389  N   LYS A 177      35.224 -15.862  34.664  1.00 82.87      A    N  
ATOM   1390  CA  LYS A 177      35.662 -16.130  33.287  1.00 82.41      A    C  
ATOM   1391  C   LYS A 177      34.501 -16.331  32.305  1.00 83.15      A    C  
ATOM   1392  O   LYS A 177      34.684 -16.113  31.113  1.00 80.69      A    O  
ATOM   1393  CB  LYS A 177      36.583 -17.354  33.273  1.00 81.86      A    C  
ATOM   1394  CG  LYS A 177      37.982 -17.049  33.830  1.00 81.40      A    C  
ATOM   1395  CD  LYS A 177      38.840 -18.327  33.826  1.00 78.90      A    C  
ATOM   1396  CE  LYS A 177      40.252 -18.046  34.308  1.00 75.00      A    C  
ATOM   1397  NZ  LYS A 177      41.187 -19.152  33.922  1.00 67.19      A    N1+
ATOM   1398  N   ASP A 178      33.327 -16.699  32.775  1.00 86.16      A    N  
ATOM   1399  CA  ASP A 178      32.160 -16.897  31.922  1.00 85.68      A    C  
ATOM   1400  C   ASP A 178      31.420 -15.577  31.612  1.00 87.02      A    C  
ATOM   1401  O   ASP A 178      30.830 -15.442  30.543  1.00 85.47      A    O  
ATOM   1402  CB  ASP A 178      31.243 -17.972  32.544  1.00 83.45      A    C  
ATOM   1403  CG  ASP A 178      31.900 -19.367  32.607  1.00 80.75      A    C  
ATOM   1404  OD1 ASP A 178      32.779 -19.681  31.764  1.00 76.72      A    O  
ATOM   1405  OD2 ASP A 178      31.537 -20.185  33.480  1.00 76.85      A    O1-
ATOM   1406  N   PHE A 179      31.526 -14.558  32.502  1.00 86.44      A    N  
ATOM   1407  CA  PHE A 179      30.730 -13.328  32.383  1.00 86.75      A    C  
ATOM   1408  C   PHE A 179      31.030 -12.518  31.119  1.00 88.24      A    C  
ATOM   1409  O   PHE A 179      30.100 -12.063  30.442  1.00 86.49      A    O  
ATOM   1410  CB  PHE A 179      30.930 -12.455  33.626  1.00 85.02      A    C  
ATOM   1411  CG  PHE A 179      30.548 -13.072  34.956  1.00 84.42      A    C  
ATOM   1412  CD1 PHE A 179      29.596 -14.103  35.044  1.00 80.08      A    C  
ATOM   1413  CD2 PHE A 179      31.146 -12.585  36.130  1.00 79.75      A    C  
ATOM   1414  CE1 PHE A 179      29.240 -14.645  36.288  1.00 76.39      A    C  
ATOM   1415  CE2 PHE A 179      30.793 -13.116  37.378  1.00 76.58      A    C  
ATOM   1416  CZ  PHE A 179      29.846 -14.147  37.454  1.00 76.28      A    C  
ATOM   1417  N   GLY A 180      32.288 -12.357  30.738  1.00 87.95      A    N  
ATOM   1418  CA  GLY A 180      32.667 -11.691  29.489  1.00 88.01      A    C  
ATOM   1419  C   GLY A 180      32.128 -12.435  28.264  1.00 89.66      A    C  
ATOM   1420  O   GLY A 180      31.615 -11.819  27.325  1.00 88.06      A    O  
ATOM   1421  N   SER A 181      32.174 -13.758  28.314  1.00 90.12      A    N  
ATOM   1422  CA  SER A 181      31.607 -14.606  27.263  1.00 90.19      A    C  
ATOM   1423  C   SER A 181      30.084 -14.472  27.181  1.00 90.96      A    C  
ATOM   1424  O   SER A 181      29.560 -14.409  26.077  1.00 89.32      A    O  
ATOM   1425  CB  SER A 181      31.999 -16.075  27.486  1.00 88.59      A    C  
ATOM   1426  OG  SER A 181      33.400 -16.218  27.527  1.00 78.82      A    O  
ATOM   1427  N   PHE A 182      29.379 -14.348  28.323  1.00 90.96      A    N  
ATOM   1428  CA  PHE A 182      27.942 -14.111  28.311  1.00 90.89      A    C  
ATOM   1429  C   PHE A 182      27.570 -12.778  27.686  1.00 92.09      A    C  
ATOM   1430  O   PHE A 182      26.696 -12.751  26.825  1.00 91.21      A    O  
ATOM   1431  CB  PHE A 182      27.347 -14.184  29.719  1.00 89.11      A    C  
ATOM   1432  CG  PHE A 182      27.412 -15.551  30.359  1.00 86.95      A    C  
ATOM   1433  CD1 PHE A 182      27.222 -16.703  29.589  1.00 82.00      A    C  
ATOM   1434  CD2 PHE A 182      27.678 -15.652  31.734  1.00 81.20      A    C  
ATOM   1435  CE1 PHE A 182      27.377 -17.975  30.167  1.00 78.33      A    C  
ATOM   1436  CE2 PHE A 182      27.832 -16.916  32.311  1.00 77.98      A    C  
ATOM   1437  CZ  PHE A 182      27.707 -18.077  31.515  1.00 77.93      A    C  
ATOM   1438  N   ASN A 183      28.246 -11.703  28.039  1.00 91.65      A    N  
ATOM   1439  CA  ASN A 183      27.986 -10.397  27.437  1.00 92.02      A    C  
ATOM   1440  C   ASN A 183      28.217 -10.425  25.918  1.00 93.01      A    C  
ATOM   1441  O   ASN A 183      27.375  -9.930  25.169  1.00 92.18      A    O  
ATOM   1442  CB  ASN A 183      28.857  -9.336  28.123  1.00 91.75      A    C  
ATOM   1443  CG  ASN A 183      28.363  -8.975  29.515  1.00 91.33      A    C  
ATOM   1444  ND2 ASN A 183      29.259  -8.559  30.384  1.00 84.38      A    N  
ATOM   1445  OD1 ASN A 183      27.191  -9.030  29.832  1.00 84.74      A    O  
ATOM   1446  N   TYR A 184      29.300 -11.064  25.460  1.00 92.74      A    N  
ATOM   1447  CA  TYR A 184      29.564 -11.224  24.033  1.00 93.43      A    C  
ATOM   1448  C   TYR A 184      28.493 -12.061  23.329  1.00 93.79      A    C  
ATOM   1449  O   TYR A 184      27.973 -11.649  22.294  1.00 92.89      A    O  
ATOM   1450  CB  TYR A 184      30.952 -11.859  23.831  1.00 93.34      A    C  
ATOM   1451  CG  TYR A 184      31.357 -11.980  22.378  1.00 94.01      A    C  
ATOM   1452  CD1 TYR A 184      30.949 -13.084  21.592  1.00 92.01      A    C  
ATOM   1453  CD2 TYR A 184      32.130 -10.965  21.771  1.00 92.08      A    C  
ATOM   1454  CE1 TYR A 184      31.295 -13.159  20.239  1.00 91.10      A    C  
ATOM   1455  CE2 TYR A 184      32.481 -11.042  20.422  1.00 90.85      A    C  
ATOM   1456  CZ  TYR A 184      32.058 -12.137  19.661  1.00 91.76      A    C  
ATOM   1457  OH  TYR A 184      32.402 -12.205  18.318  1.00 90.55      A    O  
ATOM   1458  N   LEU A 185      28.149 -13.220  23.884  1.00 93.08      A    N  
ATOM   1459  CA  LEU A 185      27.217 -14.155  23.260  1.00 92.62      A    C  
ATOM   1460  C   LEU A 185      25.783 -13.622  23.246  1.00 93.00      A    C  
ATOM   1461  O   LEU A 185      25.096 -13.793  22.240  1.00 91.99      A    O  
ATOM   1462  CB  LEU A 185      27.278 -15.516  23.973  1.00 91.64      A    C  
ATOM   1463  CG  LEU A 185      28.578 -16.310  23.721  1.00 89.50      A    C  
ATOM   1464  CD1 LEU A 185      28.604 -17.549  24.621  1.00 86.39      A    C  
ATOM   1465  CD2 LEU A 185      28.688 -16.787  22.272  1.00 86.23      A    C  
ATOM   1466  N   MET A 186      25.344 -12.954  24.307  1.00 93.79      A    N  
ATOM   1467  CA  MET A 186      24.016 -12.360  24.364  1.00 93.86      A    C  
ATOM   1468  C   MET A 186      23.892 -11.181  23.398  1.00 94.48      A    C  
ATOM   1469  O   MET A 186      22.990 -11.174  22.564  1.00 93.97      A    O  
ATOM   1470  CB  MET A 186      23.678 -11.925  25.798  1.00 93.56      A    C  
ATOM   1471  CG  MET A 186      23.425 -13.112  26.743  1.00 89.29      A    C  
ATOM   1472  SD  MET A 186      22.086 -14.247  26.255  1.00 85.78      A    S  
ATOM   1473  CE  MET A 186      20.673 -13.124  26.247  1.00 75.63      A    C  
ATOM   1474  N   LEU A 187      24.832 -10.239  23.445  1.00 93.99      A    N  
ATOM   1475  CA  LEU A 187      24.828  -9.106  22.511  1.00 94.10      A    C  
ATOM   1476  C   LEU A 187      24.981  -9.575  21.065  1.00 94.66      A    C  
ATOM   1477  O   LEU A 187      24.205  -9.178  20.204  1.00 94.03      A    O  
ATOM   1478  CB  LEU A 187      25.938  -8.113  22.900  1.00 93.92      A    C  
ATOM   1479  CG  LEU A 187      26.080  -6.937  21.916  1.00 93.69      A    C  
ATOM   1480  CD1 LEU A 187      24.810  -6.093  21.808  1.00 90.80      A    C  
ATOM   1481  CD2 LEU A 187      27.222  -6.020  22.362  1.00 90.67      A    C  
ATOM   1482  N   GLY A 188      25.966 -10.433  20.809  1.00 94.18      A    N  
ATOM   1483  CA  GLY A 188      26.190 -10.991  19.489  1.00 93.66      A    C  
ATOM   1484  C   GLY A 188      24.972 -11.759  18.981  1.00 94.01      A    C  
ATOM   1485  O   GLY A 188      24.583 -11.586  17.830  1.00 92.94      A    O  
ATOM   1486  N   GLY A 189      24.315 -12.519  19.848  1.00 94.19      A    N  
ATOM   1487  CA  GLY A 189      23.069 -13.209  19.543  1.00 93.98      A    C  
ATOM   1488  C   GLY A 189      21.956 -12.253  19.116  1.00 94.65      A    C  
ATOM   1489  O   GLY A 189      21.328 -12.488  18.093  1.00 93.75      A    O  
ATOM   1490  N   PHE A 190      21.771 -11.140  19.833  1.00 95.13      A    N  
ATOM   1491  CA  PHE A 190      20.781 -10.127  19.466  1.00 95.43      A    C  
ATOM   1492  C   PHE A 190      21.113  -9.407  18.149  1.00 95.56      A    C  
ATOM   1493  O   PHE A 190      20.229  -9.215  17.308  1.00 94.46      A    O  
ATOM   1494  CB  PHE A 190      20.630  -9.109  20.603  1.00 95.50      A    C  
ATOM   1495  CG  PHE A 190      20.097  -9.639  21.915  1.00 95.69      A    C  
ATOM   1496  CD1 PHE A 190      19.109 -10.647  21.949  1.00 93.65      A    C  
ATOM   1497  CD2 PHE A 190      20.557  -9.091  23.129  1.00 93.41      A    C  
ATOM   1498  CE1 PHE A 190      18.591 -11.099  23.170  1.00 92.66      A    C  
ATOM   1499  CE2 PHE A 190      20.042  -9.537  24.351  1.00 92.50      A    C  
ATOM   1500  CZ  PHE A 190      19.053 -10.546  24.378  1.00 93.58      A    C  
ATOM   1501  N   VAL A 191      22.371  -9.058  17.935  1.00 95.40      A    N  
ATOM   1502  CA  VAL A 191      22.834  -8.391  16.708  1.00 94.88      A    C  
ATOM   1503  C   VAL A 191      22.686  -9.311  15.500  1.00 94.59      A    C  
ATOM   1504  O   VAL A 191      22.182  -8.891  14.459  1.00 93.53      A    O  
ATOM   1505  CB  VAL A 191      24.289  -7.910  16.874  1.00 94.01      A    C  
ATOM   1506  CG1 VAL A 191      24.904  -7.401  15.564  1.00 91.28      A    C  
ATOM   1507  CG2 VAL A 191      24.358  -6.757  17.880  1.00 91.41      A    C  
ATOM   1508  N   VAL A 192      23.102 -10.573  15.626  1.00 94.44      A    N  
ATOM   1509  CA  VAL A 192      22.991 -11.554  14.537  1.00 93.48      A    C  
ATOM   1510  C   VAL A 192      21.532 -11.917  14.265  1.00 93.46      A    C  
ATOM   1511  O   VAL A 192      21.150 -12.023  13.110  1.00 92.46      A    O  
ATOM   1512  CB  VAL A 192      23.850 -12.795  14.820  1.00 92.28      A    C  
ATOM   1513  CG1 VAL A 192      23.669 -13.884  13.763  1.00 89.28      A    C  
ATOM   1514  CG2 VAL A 192      25.342 -12.423  14.817  1.00 89.78      A    C  
ATOM   1515  N   ALA A 193      20.691 -12.026  15.299  1.00 94.11      A    N  
ATOM   1516  CA  ALA A 193      19.258 -12.244  15.138  1.00 94.25      A    C  
ATOM   1517  C   ALA A 193      18.605 -11.108  14.348  1.00 94.77      A    C  
ATOM   1518  O   ALA A 193      17.850 -11.376  13.411  1.00 93.82      A    O  
ATOM   1519  CB  ALA A 193      18.607 -12.413  16.514  1.00 93.95      A    C  
ATOM   1520  N   PHE A 194      18.959  -9.849  14.643  1.00 95.17      A    N  
ATOM   1521  CA  PHE A 194      18.519  -8.696  13.859  1.00 95.21      A    C  
ATOM   1522  C   PHE A 194      18.954  -8.803  12.396  1.00 95.16      A    C  
ATOM   1523  O   PHE A 194      18.126  -8.643  11.502  1.00 94.20      A    O  
ATOM   1524  CB  PHE A 194      19.043  -7.402  14.494  1.00 95.41      A    C  
ATOM   1525  CG  PHE A 194      18.937  -6.203  13.577  1.00 96.04      A    C  
ATOM   1526  CD1 PHE A 194      20.067  -5.727  12.879  1.00 94.85      A    C  
ATOM   1527  CD2 PHE A 194      17.689  -5.607  13.335  1.00 95.01      A    C  
ATOM   1528  CE1 PHE A 194      19.944  -4.664  11.966  1.00 94.30      A    C  
ATOM   1529  CE2 PHE A 194      17.560  -4.546  12.418  1.00 94.27      A    C  
ATOM   1530  CZ  PHE A 194      18.688  -4.082  11.738  1.00 94.76      A    C  
ATOM   1531  N   ASN A 195      20.219  -9.117  12.136  1.00 94.01      A    N  
ATOM   1532  CA  ASN A 195      20.713  -9.210  10.759  1.00 93.03      A    C  
ATOM   1533  C   ASN A 195      20.056 -10.342   9.966  1.00 93.08      A    C  
ATOM   1534  O   ASN A 195      19.790 -10.173   8.778  1.00 90.69      A    O  
ATOM   1535  CB  ASN A 195      22.240  -9.357  10.766  1.00 91.06      A    C  
ATOM   1536  CG  ASN A 195      22.971  -8.032  10.644  1.00 85.54      A    C  
ATOM   1537  ND2 ASN A 195      24.271  -8.059  10.841  1.00 76.45      A    N  
ATOM   1538  OD1 ASN A 195      22.421  -6.992  10.341  1.00 76.93      A    O  
ATOM   1539  N   ILE A 196      19.793 -11.470  10.597  1.00 93.68      A    N  
ATOM   1540  CA  ILE A 196      19.089 -12.579   9.947  1.00 93.16      A    C  
ATOM   1541  C   ILE A 196      17.630 -12.208   9.677  1.00 93.59      A    C  
ATOM   1542  O   ILE A 196      17.144 -12.421   8.571  1.00 92.79      A    O  
ATOM   1543  CB  ILE A 196      19.216 -13.866  10.797  1.00 91.91      A    C  
ATOM   1544  CG1 ILE A 196      20.687 -14.368  10.769  1.00 89.63      A    C  
ATOM   1545  CG2 ILE A 196      18.270 -14.955  10.283  1.00 89.50      A    C  
ATOM   1546  CD1 ILE A 196      20.981 -15.490  11.765  1.00 83.55      A    C  
ATOM   1547  N   ASP A 197      16.954 -11.617  10.652  1.00 94.21      A    N  
ATOM   1548  CA  ASP A 197      15.561 -11.197  10.529  1.00 94.68      A    C  
ATOM   1549  C   ASP A 197      15.385 -10.164   9.401  1.00 95.09      A    C  
ATOM   1550  O   ASP A 197      14.646 -10.408   8.441  1.00 94.06      A    O  
ATOM   1551  CB  ASP A 197      15.075 -10.644  11.882  1.00 94.77      A    C  
ATOM   1552  CG  ASP A 197      13.620 -10.171  11.803  1.00 94.54      A    C  
ATOM   1553  OD1 ASP A 197      12.714 -11.027  11.801  1.00 89.45      A    O  
ATOM   1554  OD2 ASP A 197      13.398  -8.952  11.711  1.00 89.82      A    O1-
ATOM   1555  N   GLN A 198      16.137  -9.059   9.458  1.00 95.08      A    N  
ATOM   1556  CA  GLN A 198      16.059  -8.042   8.413  1.00 94.54      A    C  
ATOM   1557  C   GLN A 198      16.530  -8.572   7.052  1.00 94.66      A    C  
ATOM   1558  O   GLN A 198      15.964  -8.198   6.031  1.00 92.76      A    O  
ATOM   1559  CB  GLN A 198      16.785  -6.743   8.840  1.00 92.89      A    C  
ATOM   1560  CG  GLN A 198      18.322  -6.793   8.869  1.00 88.47      A    C  
ATOM   1561  CD  GLN A 198      18.999  -6.752   7.500  1.00 88.45      A    C  
ATOM   1562  NE2 GLN A 198      20.150  -7.355   7.364  1.00 78.71      A    N  
ATOM   1563  OE1 GLN A 198      18.524  -6.166   6.545  1.00 79.21      A    O  
ATOM   1564  N   GLY A 199      17.508  -9.459   7.036  1.00 93.86      A    N  
ATOM   1565  CA  GLY A 199      18.024 -10.063   5.819  1.00 93.28      A    C  
ATOM   1566  C   GLY A 199      17.005 -10.951   5.109  1.00 93.79      A    C  
ATOM   1567  O   GLY A 199      16.828 -10.848   3.890  1.00 92.44      A    O  
ATOM   1568  N   ASN A 200      16.288 -11.772   5.860  1.00 94.33      A    N  
ATOM   1569  CA  ASN A 200      15.215 -12.599   5.310  1.00 94.10      A    C  
ATOM   1570  C   ASN A 200      14.041 -11.745   4.800  1.00 95.08      A    C  
ATOM   1571  O   ASN A 200      13.519 -12.004   3.717  1.00 93.69      A    O  
ATOM   1572  CB  ASN A 200      14.751 -13.601   6.386  1.00 92.53      A    C  
ATOM   1573  CG  ASN A 200      15.722 -14.751   6.601  1.00 88.76      A    C  
ATOM   1574  ND2 ASN A 200      15.317 -15.721   7.412  1.00 77.32      A    N  
ATOM   1575  OD1 ASN A 200      16.803 -14.845   6.048  1.00 77.67      A    O  
ATOM   1576  N   ARG A 201      13.682 -10.689   5.522  1.00 95.12      A    N  
ATOM   1577  CA  ARG A 201      12.658  -9.732   5.083  1.00 95.56      A    C  
ATOM   1578  C   ARG A 201      13.107  -8.956   3.837  1.00 95.92      A    C  
ATOM   1579  O   ARG A 201      12.332  -8.826   2.887  1.00 95.00      A    O  
ATOM   1580  CB  ARG A 201      12.302  -8.782   6.237  1.00 95.27      A    C  
ATOM   1581  CG  ARG A 201      11.669  -9.518   7.418  1.00 93.31      A    C  
ATOM   1582  CD  ARG A 201      11.382  -8.547   8.570  1.00 92.00      A    C  
ATOM   1583  NE  ARG A 201      11.145  -9.234   9.839  1.00 90.88      A    N  
ATOM   1584  CZ  ARG A 201      10.051  -9.866  10.255  1.00 93.02      A    C  
ATOM   1585  NH1 ARG A 201       8.952  -9.909   9.570  1.00 84.08      A    N1+
ATOM   1586  NH2 ARG A 201      10.079 -10.460  11.394  1.00 87.79      A    N  
ATOM   1587  N   ALA A 202      14.364  -8.533   3.776  1.00 94.93      A    N  
ATOM   1588  CA  ALA A 202      14.930  -7.894   2.595  1.00 94.56      A    C  
ATOM   1589  C   ALA A 202      14.941  -8.840   1.376  1.00 94.70      A    C  
ATOM   1590  O   ALA A 202      14.698  -8.400   0.247  1.00 93.61      A    O  
ATOM   1591  CB  ALA A 202      16.338  -7.394   2.927  1.00 93.81      A    C  
ATOM   1592  N   LEU A 203      15.181 -10.137   1.587  1.00 94.54      A    N  
ATOM   1593  CA  LEU A 203      15.118 -11.142   0.527  1.00 94.24      A    C  
ATOM   1594  C   LEU A 203      13.699 -11.294  -0.027  1.00 94.74      A    C  
ATOM   1595  O   LEU A 203      13.525 -11.360  -1.240  1.00 94.02      A    O  
ATOM   1596  CB  LEU A 203      15.677 -12.472   1.062  1.00 93.19      A    C  
ATOM   1597  CG  LEU A 203      15.840 -13.542  -0.031  1.00 90.14      A    C  
ATOM   1598  CD1 LEU A 203      16.936 -13.180  -1.039  1.00 86.11      A    C  
ATOM   1599  CD2 LEU A 203      16.210 -14.878   0.598  1.00 85.46      A    C  
ATOM   1600  N   LEU A 204      12.677 -11.280   0.831  1.00 94.61      A    N  
ATOM   1601  CA  LEU A 204      11.281 -11.272   0.391  1.00 95.09      A    C  
ATOM   1602  C   LEU A 204      10.969 -10.035  -0.455  1.00 95.41      A    C  
ATOM   1603  O   LEU A 204      10.414 -10.170  -1.549  1.00 94.65      A    O  
ATOM   1604  CB  LEU A 204      10.351 -11.352   1.623  1.00 95.01      A    C  
ATOM   1605  CG  LEU A 204       8.851 -11.334   1.248  1.00 94.14      A    C  
ATOM   1606  CD1 LEU A 204       8.430 -12.636   0.573  1.00 90.23      A    C  
ATOM   1607  CD2 LEU A 204       8.014 -11.129   2.503  1.00 89.77      A    C  
ATOM   1608  N   ILE A 205      11.381  -8.856   0.000  1.00 95.66      A    N  
ATOM   1609  CA  ILE A 205      11.233  -7.603  -0.765  1.00 95.60      A    C  
ATOM   1610  C   ILE A 205      11.924  -7.720  -2.127  1.00 95.59      A    C  
ATOM   1611  O   ILE A 205      11.357  -7.300  -3.137  1.00 94.47      A    O  
ATOM   1612  CB  ILE A 205      11.773  -6.399   0.046  1.00 95.54      A    C  
ATOM   1613  CG1 ILE A 205      10.880  -6.130   1.284  1.00 94.47      A    C  
ATOM   1614  CG2 ILE A 205      11.852  -5.128  -0.825  1.00 94.38      A    C  
ATOM   1615  CD1 ILE A 205      11.460  -5.115   2.270  1.00 92.28      A    C  
ATOM   1616  N   SER A 206      13.115  -8.319  -2.190  1.00 95.32      A    N  
ATOM   1617  CA  SER A 206      13.838  -8.539  -3.445  1.00 94.86      A    C  
ATOM   1618  C   SER A 206      13.037  -9.410  -4.413  1.00 95.08      A    C  
ATOM   1619  O   SER A 206      12.804  -8.989  -5.545  1.00 94.04      A    O  
ATOM   1620  CB  SER A 206      15.209  -9.171  -3.158  1.00 93.89      A    C  
ATOM   1621  OG  SER A 206      15.930  -9.389  -4.367  1.00 86.11      A    O  
ATOM   1622  N   TYR A 207      12.565 -10.578  -3.981  1.00 94.64      A    N  
ATOM   1623  CA  TYR A 207      11.794 -11.471  -4.845  1.00 94.53      A    C  
ATOM   1624  C   TYR A 207      10.470 -10.847  -5.300  1.00 94.73      A    C  
ATOM   1625  O   TYR A 207      10.169 -10.873  -6.493  1.00 93.42      A    O  
ATOM   1626  CB  TYR A 207      11.537 -12.811  -4.145  1.00 94.16      A    C  
ATOM   1627  CG  TYR A 207      12.713 -13.762  -4.190  1.00 93.30      A    C  
ATOM   1628  CD1 TYR A 207      13.151 -14.274  -5.421  1.00 90.00      A    C  
ATOM   1629  CD2 TYR A 207      13.375 -14.135  -3.006  1.00 89.77      A    C  
ATOM   1630  CE1 TYR A 207      14.247 -15.144  -5.480  1.00 88.18      A    C  
ATOM   1631  CE2 TYR A 207      14.475 -15.003  -3.054  1.00 88.21      A    C  
ATOM   1632  CZ  TYR A 207      14.913 -15.510  -4.290  1.00 89.13      A    C  
ATOM   1633  OH  TYR A 207      16.001 -16.354  -4.344  1.00 86.98      A    O  
ATOM   1634  N   LEU A 208       9.725 -10.248  -4.389  1.00 95.10      A    N  
ATOM   1635  CA  LEU A 208       8.436  -9.643  -4.710  1.00 95.28      A    C  
ATOM   1636  C   LEU A 208       8.598  -8.439  -5.652  1.00 95.16      A    C  
ATOM   1637  O   LEU A 208       7.920  -8.368  -6.668  1.00 93.70      A    O  
ATOM   1638  CB  LEU A 208       7.708  -9.287  -3.408  1.00 94.95      A    C  
ATOM   1639  CG  LEU A 208       6.288  -8.708  -3.618  1.00 92.04      A    C  
ATOM   1640  CD1 LEU A 208       5.356  -9.667  -4.352  1.00 88.10      A    C  
ATOM   1641  CD2 LEU A 208       5.672  -8.402  -2.261  1.00 87.76      A    C  
ATOM   1642  N   SER A 209       9.525  -7.540  -5.366  1.00 95.52      A    N  
ATOM   1643  CA  SER A 209       9.766  -6.380  -6.227  1.00 95.24      A    C  
ATOM   1644  C   SER A 209      10.225  -6.779  -7.633  1.00 95.24      A    C  
ATOM   1645  O   SER A 209       9.765  -6.189  -8.602  1.00 93.21      A    O  
ATOM   1646  CB  SER A 209      10.767  -5.410  -5.594  1.00 94.03      A    C  
ATOM   1647  OG  SER A 209      12.041  -5.987  -5.453  1.00 88.59      A    O  
ATOM   1648  N   LYS A 210      11.049  -7.823  -7.761  1.00 95.11      A    N  
ATOM   1649  CA  LYS A 210      11.469  -8.356  -9.068  1.00 94.68      A    C  
ATOM   1650  C   LYS A 210      10.314  -9.002  -9.837  1.00 94.52      A    C  
ATOM   1651  O   LYS A 210      10.205  -8.796 -11.040  1.00 92.24      A    O  
ATOM   1652  CB  LYS A 210      12.641  -9.336  -8.890  1.00 93.74      A    C  
ATOM   1653  CG  LYS A 210      13.946  -8.586  -8.589  1.00 91.87      A    C  
ATOM   1654  CD  LYS A 210      15.117  -9.538  -8.315  1.00 88.93      A    C  
ATOM   1655  CE  LYS A 210      16.367  -8.689  -8.089  1.00 84.49      A    C  
ATOM   1656  NZ  LYS A 210      17.574  -9.494  -7.762  1.00 76.75      A    N1+
ATOM   1657  N   ALA A 211       9.420  -9.718  -9.157  1.00 94.91      A    N  
ATOM   1658  CA  ALA A 211       8.233 -10.302  -9.782  1.00 94.64      A    C  
ATOM   1659  C   ALA A 211       7.231  -9.240 -10.280  1.00 94.86      A    C  
ATOM   1660  O   ALA A 211       6.527  -9.458 -11.262  1.00 92.52      A    O  
ATOM   1661  CB  ALA A 211       7.585 -11.258  -8.778  1.00 93.99      A    C  
ATOM   1662  N   MET A 212       7.202  -8.075  -9.626  1.00 94.91      A    N  
ATOM   1663  CA  MET A 212       6.416  -6.912 -10.051  1.00 94.49      A    C  
ATOM   1664  C   MET A 212       7.089  -6.092 -11.157  1.00 94.69      A    C  
ATOM   1665  O   MET A 212       6.457  -5.213 -11.739  1.00 91.71      A    O  
ATOM   1666  CB  MET A 212       6.182  -6.007  -8.842  1.00 93.03      A    C  
ATOM   1667  CG  MET A 212       5.322  -6.635  -7.738  1.00 89.65      A    C  
ATOM   1668  SD  MET A 212       5.288  -5.643  -6.211  1.00 88.67      A    S  
ATOM   1669  CE  MET A 212       4.459  -4.153  -6.807  1.00 80.87      A    C  
ATOM   1670  N   SER A 213       8.379  -6.321 -11.418  1.00 94.99      A    N  
ATOM   1671  CA  SER A 213       9.231  -5.464 -12.241  1.00 94.72      A    C  
ATOM   1672  C   SER A 213       9.930  -6.261 -13.345  1.00 94.41      A    C  
ATOM   1673  O   SER A 213      11.133  -6.533 -13.254  1.00 90.37      A    O  
ATOM   1674  CB  SER A 213      10.252  -4.725 -11.364  1.00 93.52      A    C  
ATOM   1675  OG  SER A 213       9.640  -4.095 -10.262  1.00 88.93      A    O  
ATOM   1676  N   PRO A 214       9.191  -6.671 -14.398  1.00 94.44      A    N  
ATOM   1677  CA  PRO A 214       9.738  -7.491 -15.477  1.00 93.62      A    C  
ATOM   1678  C   PRO A 214      10.784  -6.736 -16.306  1.00 93.59      A    C  
ATOM   1679  O   PRO A 214      11.032  -5.547 -16.119  1.00 89.37      A    O  
ATOM   1680  CB  PRO A 214       8.507  -7.898 -16.300  1.00 91.85      A    C  
ATOM   1681  CG  PRO A 214       7.566  -6.714 -16.128  1.00 91.33      A    C  
ATOM   1682  CD  PRO A 214       7.814  -6.312 -14.679  1.00 93.23      A    C  
ATOM   1683  N   SER A 215      11.410  -7.429 -17.265  1.00 93.39      A    N  
ATOM   1684  CA  SER A 215      12.477  -6.862 -18.099  1.00 92.48      A    C  
ATOM   1685  C   SER A 215      12.001  -5.816 -19.121  1.00 92.69      A    C  
ATOM   1686  O   SER A 215      12.819  -5.055 -19.631  1.00 87.55      A    O  
ATOM   1687  CB  SER A 215      13.196  -7.990 -18.837  1.00 89.95      A    C  
ATOM   1688  OG  SER A 215      12.273  -8.774 -19.572  1.00 80.17      A    O  
ATOM   1689  N   SER A 216      10.704  -5.785 -19.427  1.00 92.38      A    N  
ATOM   1690  CA  SER A 216      10.089  -4.803 -20.317  1.00 92.20      A    C  
ATOM   1691  C   SER A 216       8.704  -4.385 -19.812  1.00 93.04      A    C  
ATOM   1692  O   SER A 216       8.034  -5.186 -19.154  1.00 89.36      A    O  
ATOM   1693  CB  SER A 216      10.019  -5.336 -21.759  1.00 89.48      A    C  
ATOM   1694  OG  SER A 216       9.114  -6.404 -21.873  1.00 81.25      A    O  
ATOM   1695  N   PRO A 217       8.244  -3.162 -20.103  1.00 93.44      A    N  
ATOM   1696  CA  PRO A 217       6.946  -2.667 -19.649  1.00 92.96      A    C  
ATOM   1697  C   PRO A 217       5.735  -3.421 -20.194  1.00 93.27      A    C  
ATOM   1698  O   PRO A 217       4.672  -3.421 -19.566  1.00 89.38      A    O  
ATOM   1699  CB  PRO A 217       6.900  -1.200 -20.095  1.00 91.27      A    C  
ATOM   1700  CG  PRO A 217       8.360  -0.807 -20.255  1.00 89.76      A    C  
ATOM   1701  CD  PRO A 217       9.001  -2.098 -20.734  1.00 92.03      A    C  
ATOM   1702  N   ASP A 218       5.867  -4.056 -21.361  1.00 94.00      A    N  
ATOM   1703  CA  ASP A 218       4.822  -4.822 -22.043  1.00 93.01      A    C  
ATOM   1704  C   ASP A 218       4.756  -6.292 -21.599  1.00 93.66      A    C  
ATOM   1705  O   ASP A 218       3.785  -6.994 -21.897  1.00 90.12      A    O  
ATOM   1706  CB  ASP A 218       5.047  -4.710 -23.561  1.00 90.61      A    C  
ATOM   1707  CG  ASP A 218       6.355  -5.361 -24.017  1.00 83.37      A    C  
ATOM   1708  OD1 ASP A 218       7.410  -5.104 -23.389  1.00 73.33      A    O  
ATOM   1709  OD2 ASP A 218       6.314  -6.143 -24.992  1.00 76.12      A    O1-
ATOM   1710  N   ALA A 219       5.777  -6.752 -20.865  1.00 92.82      A    N  
ATOM   1711  CA  ALA A 219       5.823  -8.099 -20.329  1.00 92.40      A    C  
ATOM   1712  C   ALA A 219       4.806  -8.286 -19.191  1.00 93.02      A    C  
ATOM   1713  O   ALA A 219       4.415  -7.348 -18.495  1.00 89.63      A    O  
ATOM   1714  CB  ALA A 219       7.247  -8.430 -19.885  1.00 90.53      A    C  
ATOM   1715  N   ASP A 220       4.418  -9.541 -18.999  1.00 93.40      A    N  
ATOM   1716  CA  ASP A 220       3.580  -9.908 -17.862  1.00 93.47      A    C  
ATOM   1717  C   ASP A 220       4.330  -9.731 -16.532  1.00 94.01      A    C  
ATOM   1718  O   ASP A 220       5.554  -9.799 -16.468  1.00 90.40      A    O  
ATOM   1719  CB  ASP A 220       3.081 -11.341 -18.038  1.00 91.36      A    C  
ATOM   1720  CG  ASP A 220       1.874 -11.674 -17.156  1.00 91.31      A    C  
ATOM   1721  OD1 ASP A 220       1.281 -10.759 -16.537  1.00 87.23      A    O  
ATOM   1722  OD2 ASP A 220       1.479 -12.861 -17.146  1.00 87.14      A    O1-
ATOM   1723  N   PHE A 221       3.578  -9.498 -15.471  1.00 94.28      A    N  
ATOM   1724  CA  PHE A 221       4.080  -9.398 -14.108  1.00 94.65      A    C  
ATOM   1725  C   PHE A 221       3.096 -10.056 -13.143  1.00 95.18      A    C  
ATOM   1726  O   PHE A 221       1.955 -10.349 -13.509  1.00 93.45      A    O  
ATOM   1727  CB  PHE A 221       4.370  -7.933 -13.751  1.00 93.56      A    C  
ATOM   1728  CG  PHE A 221       3.158  -7.025 -13.687  1.00 95.01      A    C  
ATOM   1729  CD1 PHE A 221       2.593  -6.507 -14.875  1.00 92.46      A    C  
ATOM   1730  CD2 PHE A 221       2.621  -6.641 -12.446  1.00 92.46      A    C  
ATOM   1731  CE1 PHE A 221       1.522  -5.607 -14.811  1.00 91.50      A    C  
ATOM   1732  CE2 PHE A 221       1.558  -5.737 -12.383  1.00 91.51      A    C  
ATOM   1733  CZ  PHE A 221       0.999  -5.217 -13.556  1.00 92.00      A    C  
ATOM   1734  N   PHE A 222       3.540 -10.313 -11.926  1.00 95.33      A    N  
ATOM   1735  CA  PHE A 222       2.826 -11.137 -10.977  1.00 95.35      A    C  
ATOM   1736  C   PHE A 222       2.373 -10.360  -9.747  1.00 95.27      A    C  
ATOM   1737  O   PHE A 222       3.044  -9.423  -9.300  1.00 92.32      A    O  
ATOM   1738  CB  PHE A 222       3.678 -12.363 -10.614  1.00 94.36      A    C  
ATOM   1739  CG  PHE A 222       4.081 -13.178 -11.828  1.00 94.15      A    C  
ATOM   1740  CD1 PHE A 222       3.197 -14.116 -12.379  1.00 89.20      A    C  
ATOM   1741  CD2 PHE A 222       5.324 -12.954 -12.448  1.00 88.97      A    C  
ATOM   1742  CE1 PHE A 222       3.543 -14.839 -13.527  1.00 87.34      A    C  
ATOM   1743  CE2 PHE A 222       5.679 -13.675 -13.603  1.00 87.74      A    C  
ATOM   1744  CZ  PHE A 222       4.790 -14.617 -14.146  1.00 88.67      A    C  
ATOM   1745  N   ASP A 223       1.229 -10.753  -9.218  1.00 94.95      A    N  
ATOM   1746  CA  ASP A 223       0.692 -10.243  -7.960  1.00 94.59      A    C  
ATOM   1747  C   ASP A 223       1.184 -11.059  -6.750  1.00 94.93      A    C  
ATOM   1748  O   ASP A 223       1.969 -12.006  -6.869  1.00 92.13      A    O  
ATOM   1749  CB  ASP A 223      -0.841 -10.128  -8.074  1.00 92.23      A    C  
ATOM   1750  CG  ASP A 223      -1.602 -11.456  -8.182  1.00 91.25      A    C  
ATOM   1751  OD1 ASP A 223      -1.022 -12.511  -7.862  1.00 85.52      A    O  
ATOM   1752  OD2 ASP A 223      -2.790 -11.403  -8.564  1.00 85.88      A    O1-
ATOM   1753  N   ILE A 224       0.704 -10.694  -5.560  1.00 95.38      A    N  
ATOM   1754  CA  ILE A 224       1.075 -11.365  -4.309  1.00 95.02      A    C  
ATOM   1755  C   ILE A 224       0.517 -12.796  -4.193  1.00 95.12      A    C  
ATOM   1756  O   ILE A 224       0.985 -13.570  -3.358  1.00 91.96      A    O  
ATOM   1757  CB  ILE A 224       0.673 -10.516  -3.082  1.00 94.00      A    C  
ATOM   1758  CG1 ILE A 224      -0.860 -10.364  -2.948  1.00 88.00      A    C  
ATOM   1759  CG2 ILE A 224       1.365  -9.146  -3.146  1.00 87.20      A    C  
ATOM   1760  CD1 ILE A 224      -1.288  -9.717  -1.628  1.00 84.88      A    C  
ATOM   1761  N   ASP A 225      -0.444 -13.158  -5.035  1.00 94.94      A    N  
ATOM   1762  CA  ASP A 225      -0.961 -14.521  -5.151  1.00 93.91      A    C  
ATOM   1763  C   ASP A 225      -0.128 -15.361  -6.142  1.00 93.94      A    C  
ATOM   1764  O   ASP A 225      -0.404 -16.547  -6.354  1.00 89.00      A    O  
ATOM   1765  CB  ASP A 225      -2.448 -14.484  -5.544  1.00 92.59      A    C  
ATOM   1766  CG  ASP A 225      -3.316 -13.695  -4.562  1.00 91.41      A    C  
ATOM   1767  OD1 ASP A 225      -3.341 -14.028  -3.357  1.00 85.77      A    O  
ATOM   1768  OD2 ASP A 225      -3.981 -12.720  -4.989  1.00 85.58      A    O1-
ATOM   1769  N   GLY A 226       0.912 -14.770  -6.759  1.00 93.63      A    N  
ATOM   1770  CA  GLY A 226       1.731 -15.417  -7.780  1.00 93.69      A    C  
ATOM   1771  C   GLY A 226       1.011 -15.595  -9.121  1.00 94.24      A    C  
ATOM   1772  O   GLY A 226       1.401 -16.457  -9.916  1.00 90.38      A    O  
ATOM   1773  N   LYS A 227      -0.032 -14.817  -9.366  1.00 93.27      A    N  
ATOM   1774  CA  LYS A 227      -0.867 -14.885 -10.569  1.00 93.26      A    C  
ATOM   1775  C   LYS A 227      -0.476 -13.812 -11.581  1.00 93.81      A    C  
ATOM   1776  O   LYS A 227       0.030 -12.755 -11.223  1.00 89.98      A    O  
ATOM   1777  CB  LYS A 227      -2.352 -14.772 -10.185  1.00 91.68      A    C  
ATOM   1778  CG  LYS A 227      -2.851 -15.874  -9.229  1.00 89.58      A    C  
ATOM   1779  CD  LYS A 227      -2.779 -17.240  -9.888  1.00 81.74      A    C  
ATOM   1780  CE  LYS A 227      -3.495 -18.270  -9.011  1.00 75.32      A    C  
ATOM   1781  NZ  LYS A 227      -3.959 -19.407  -9.841  1.00 65.91      A    N1+
ATOM   1782  N   SER A 228      -0.756 -14.093 -12.853  1.00 93.81      A    N  
ATOM   1783  CA  SER A 228      -0.561 -13.147 -13.945  1.00 94.35      A    C  
ATOM   1784  C   SER A 228      -1.485 -11.940 -13.788  1.00 94.87      A    C  
ATOM   1785  O   SER A 228      -2.707 -12.068 -13.832  1.00 92.37      A    O  
ATOM   1786  CB  SER A 228      -0.830 -13.849 -15.274  1.00 93.15      A    C  
ATOM   1787  OG  SER A 228      -0.893 -12.910 -16.339  1.00 87.89      A    O  
ATOM   1788  N   VAL A 229      -0.909 -10.754 -13.654  1.00 95.12      A    N  
ATOM   1789  CA  VAL A 229      -1.690  -9.511 -13.637  1.00 95.24      A    C  
ATOM   1790  C   VAL A 229      -2.221  -9.194 -15.036  1.00 95.38      A    C  
ATOM   1791  O   VAL A 229      -3.356  -8.749 -15.164  1.00 93.73      A    O  
ATOM   1792  CB  VAL A 229      -0.881  -8.344 -13.064  1.00 94.73      A    C  
ATOM   1793  CG1 VAL A 229      -1.727  -7.066 -12.989  1.00 91.43      A    C  
ATOM   1794  CG2 VAL A 229      -0.378  -8.651 -11.649  1.00 91.88      A    C  
ATOM   1795  N   LYS A 230      -1.462  -9.518 -16.087  1.00 95.14      A    N  
ATOM   1796  CA  LYS A 230      -1.889  -9.334 -17.478  1.00 95.00      A    C  
ATOM   1797  C   LYS A 230      -3.172 -10.105 -17.783  1.00 94.99      A    C  
ATOM   1798  O   LYS A 230      -4.077  -9.549 -18.387  1.00 93.30      A    O  
ATOM   1799  CB  LYS A 230      -0.752  -9.753 -18.424  1.00 94.21      A    C  
ATOM   1800  CG  LYS A 230      -1.044  -9.429 -19.894  1.00 90.11      A    C  
ATOM   1801  CD  LYS A 230       0.181  -9.750 -20.759  1.00 87.47      A    C  
ATOM   1802  CE  LYS A 230      -0.043  -9.339 -22.214  1.00 79.33      A    C  
ATOM   1803  NZ  LYS A 230       1.224  -9.391 -22.986  1.00 70.73      A    N1+
ATOM   1804  N   LEU A 231      -3.281 -11.344 -17.304  1.00 94.60      A    N  
ATOM   1805  CA  LEU A 231      -4.480 -12.158 -17.474  1.00 94.28      A    C  
ATOM   1806  C   LEU A 231      -5.697 -11.517 -16.779  1.00 94.34      A    C  
ATOM   1807  O   LEU A 231      -6.767 -11.419 -17.382  1.00 92.59      A    O  
ATOM   1808  CB  LEU A 231      -4.205 -13.574 -16.935  1.00 93.64      A    C  
ATOM   1809  CG  LEU A 231      -5.411 -14.540 -17.057  1.00 89.94      A    C  
ATOM   1810  CD1 LEU A 231      -5.805 -14.788 -18.512  1.00 84.00      A    C  
ATOM   1811  CD2 LEU A 231      -5.060 -15.876 -16.410  1.00 84.13      A    C  
ATOM   1812  N   GLY A 232      -5.536 -11.034 -15.552  1.00 94.57      A    N  
ATOM   1813  CA  GLY A 232      -6.606 -10.354 -14.834  1.00 94.18      A    C  
ATOM   1814  C   GLY A 232      -7.049  -9.046 -15.498  1.00 94.65      A    C  
ATOM   1815  O   GLY A 232      -8.239  -8.749 -15.569  1.00 93.11      A    O  
ATOM   1816  N   MET A 233      -6.106  -8.299 -16.062  1.00 95.14      A    N  
ATOM   1817  CA  MET A 233      -6.392  -7.100 -16.854  1.00 95.00      A    C  
ATOM   1818  C   MET A 233      -7.136  -7.448 -18.145  1.00 94.87      A    C  
ATOM   1819  O   MET A 233      -8.109  -6.785 -18.497  1.00 93.02      A    O  
ATOM   1820  CB  MET A 233      -5.087  -6.370 -17.193  1.00 94.70      A    C  
ATOM   1821  CG  MET A 233      -4.390  -5.777 -15.961  1.00 92.22      A    C  
ATOM   1822  SD  MET A 233      -2.684  -5.254 -16.271  1.00 90.80      A    S  
ATOM   1823  CE  MET A 233      -2.985  -3.803 -17.274  1.00 81.38      A    C  
ATOM   1824  N   GLU A 234      -6.711  -8.502 -18.832  1.00 94.78      A    N  
ATOM   1825  CA  GLU A 234      -7.339  -8.953 -20.073  1.00 94.19      A    C  
ATOM   1826  C   GLU A 234      -8.770  -9.458 -19.839  1.00 93.86      A    C  
ATOM   1827  O   GLU A 234      -9.685  -9.092 -20.578  1.00 92.03      A    O  
ATOM   1828  CB  GLU A 234      -6.452 -10.027 -20.718  1.00 93.10      A    C  
ATOM   1829  CG  GLU A 234      -6.808 -10.216 -22.193  1.00 83.79      A    C  
ATOM   1830  CD  GLU A 234      -5.952 -11.276 -22.908  1.00 82.14      A    C  
ATOM   1831  OE1 GLU A 234      -6.243 -11.515 -24.100  1.00 75.25      A    O  
ATOM   1832  OE2 GLU A 234      -5.052 -11.877 -22.297  1.00 76.22      A    O1-
ATOM   1833  N   ASN A 235      -8.984 -10.223 -18.765  1.00 93.78      A    N  
ATOM   1834  CA  ASN A 235     -10.318 -10.669 -18.364  1.00 92.88      A    C  
ATOM   1835  C   ASN A 235     -11.210  -9.491 -17.962  1.00 92.50      A    C  
ATOM   1836  O   ASN A 235     -12.367  -9.422 -18.390  1.00 90.05      A    O  
ATOM   1837  CB  ASN A 235     -10.183 -11.695 -17.231  1.00 92.31      A    C  
ATOM   1838  CG  ASN A 235      -9.712 -13.047 -17.725  1.00 90.82      A    C  
ATOM   1839  ND2 ASN A 235      -9.185 -13.866 -16.830  1.00 82.31      A    N  
ATOM   1840  OD1 ASN A 235      -9.838 -13.410 -18.880  1.00 82.94      A    O  
ATOM   1841  N   THR A 236     -10.678  -8.525 -17.215  1.00 93.83      A    N  
ATOM   1842  CA  THR A 236     -11.412  -7.306 -16.862  1.00 93.59      A    C  
ATOM   1843  C   THR A 236     -11.821  -6.516 -18.105  1.00 93.54      A    C  
ATOM   1844  O   THR A 236     -12.963  -6.071 -18.197  1.00 91.17      A    O  
ATOM   1845  CB  THR A 236     -10.595  -6.404 -15.926  1.00 93.24      A    C  
ATOM   1846  CG2 THR A 236     -11.343  -5.132 -15.528  1.00 85.24      A    C  
ATOM   1847  OG1 THR A 236     -10.314  -7.080 -14.726  1.00 84.78      A    O  
ATOM   1848  N   LEU A 237     -10.924  -6.373 -19.075  1.00 93.37      A    N  
ATOM   1849  CA  LEU A 237     -11.228  -5.722 -20.346  1.00 93.40      A    C  
ATOM   1850  C   LEU A 237     -12.341  -6.470 -21.084  1.00 93.23      A    C  
ATOM   1851  O   LEU A 237     -13.387  -5.888 -21.357  1.00 91.25      A    O  
ATOM   1852  CB  LEU A 237      -9.937  -5.625 -21.184  1.00 93.31      A    C  
ATOM   1853  CG  LEU A 237     -10.142  -4.974 -22.567  1.00 93.46      A    C  
ATOM   1854  CD1 LEU A 237     -10.423  -3.474 -22.468  1.00 87.79      A    C  
ATOM   1855  CD2 LEU A 237      -8.899  -5.157 -23.424  1.00 87.44      A    C  
ATOM   1856  N   LYS A 238     -12.145  -7.764 -21.373  1.00 92.63      A    N  
ATOM   1857  CA  LYS A 238     -13.057  -8.567 -22.193  1.00 91.72      A    C  
ATOM   1858  C   LYS A 238     -14.462  -8.680 -21.598  1.00 90.80      A    C  
ATOM   1859  O   LYS A 238     -15.435  -8.599 -22.341  1.00 87.38      A    O  
ATOM   1860  CB  LYS A 238     -12.463  -9.967 -22.406  1.00 90.81      A    C  
ATOM   1861  CG  LYS A 238     -11.295  -9.951 -23.408  1.00 87.03      A    C  
ATOM   1862  CD  LYS A 238     -10.647 -11.327 -23.499  1.00 84.92      A    C  
ATOM   1863  CE  LYS A 238      -9.519 -11.289 -24.529  1.00 76.84      A    C  
ATOM   1864  NZ  LYS A 238      -8.698 -12.532 -24.512  1.00 69.44      A    N1+
ATOM   1865  N   ASN A 239     -14.568  -8.803 -20.273  1.00 91.77      A    N  
ATOM   1866  CA  ASN A 239     -15.860  -8.931 -19.599  1.00 90.26      A    C  
ATOM   1867  C   ASN A 239     -16.685  -7.631 -19.608  1.00 89.76      A    C  
ATOM   1868  O   ASN A 239     -17.898  -7.687 -19.445  1.00 85.80      A    O  
ATOM   1869  CB  ASN A 239     -15.623  -9.433 -18.167  1.00 89.00      A    C  
ATOM   1870  CG  ASN A 239     -15.163 -10.887 -18.110  1.00 86.88      A    C  
ATOM   1871  ND2 ASN A 239     -14.687 -11.331 -16.966  1.00 77.03      A    N  
ATOM   1872  OD1 ASN A 239     -15.247 -11.642 -19.059  1.00 77.81      A    O  
ATOM   1873  N   ASN A 240     -16.047  -6.479 -19.820  1.00 91.12      A    N  
ATOM   1874  CA  ASN A 240     -16.735  -5.196 -19.927  1.00 90.49      A    C  
ATOM   1875  C   ASN A 240     -17.076  -4.791 -21.369  1.00 90.64      A    C  
ATOM   1876  O   ASN A 240     -17.886  -3.880 -21.570  1.00 86.64      A    O  
ATOM   1877  CB  ASN A 240     -15.880  -4.123 -19.239  1.00 89.69      A    C  
ATOM   1878  CG  ASN A 240     -15.977  -4.183 -17.731  1.00 90.39      A    C  
ATOM   1879  ND2 ASN A 240     -14.856  -4.277 -17.052  1.00 83.71      A    N  
ATOM   1880  OD1 ASN A 240     -17.038  -4.118 -17.147  1.00 83.70      A    O  
ATOM   1881  N   LEU A 241     -16.463  -5.425 -22.362  1.00 89.54      A    N  
ATOM   1882  CA  LEU A 241     -16.672  -5.054 -23.761  1.00 89.39      A    C  
ATOM   1883  C   LEU A 241     -18.055  -5.458 -24.263  1.00 88.85      A    C  
ATOM   1884  O   LEU A 241     -18.598  -6.517 -23.943  1.00 84.82      A    O  
ATOM   1885  CB  LEU A 241     -15.577  -5.647 -24.648  1.00 88.41      A    C  
ATOM   1886  CG  LEU A 241     -14.193  -4.987 -24.483  1.00 88.57      A    C  
ATOM   1887  CD1 LEU A 241     -13.190  -5.741 -25.359  1.00 85.14      A    C  
ATOM   1888  CD2 LEU A 241     -14.174  -3.524 -24.901  1.00 85.70      A    C  
ATOM   1889  N   THR A 242     -18.599  -4.631 -25.155  1.00 88.93      A    N  
ATOM   1890  CA  THR A 242     -19.759  -5.017 -25.964  1.00 86.90      A    C  
ATOM   1891  C   THR A 242     -19.394  -6.176 -26.896  1.00 87.19      A    C  
ATOM   1892  O   THR A 242     -18.239  -6.312 -27.324  1.00 83.23      A    O  
ATOM   1893  CB  THR A 242     -20.288  -3.851 -26.812  1.00 84.93      A    C  
ATOM   1894  CG2 THR A 242     -20.737  -2.665 -25.963  1.00 77.69      A    C  
ATOM   1895  OG1 THR A 242     -19.321  -3.398 -27.713  1.00 77.00      A    O  
ATOM   1896  N   ALA A 243     -20.375  -6.967 -27.291  1.00 86.76      A    N  
ATOM   1897  CA  ALA A 243     -20.165  -8.067 -28.233  1.00 85.75      A    C  
ATOM   1898  C   ALA A 243     -19.547  -7.608 -29.573  1.00 86.60      A    C  
ATOM   1899  O   ALA A 243     -18.815  -8.364 -30.202  1.00 83.01      A    O  
ATOM   1900  CB  ALA A 243     -21.512  -8.757 -28.465  1.00 82.90      A    C  
ATOM   1901  N   ALA A 244     -19.806  -6.370 -29.993  1.00 86.30      A    N  
ATOM   1902  CA  ALA A 244     -19.229  -5.811 -31.213  1.00 85.67      A    C  
ATOM   1903  C   ALA A 244     -17.740  -5.452 -31.066  1.00 87.26      A    C  
ATOM   1904  O   ALA A 244     -16.989  -5.532 -32.041  1.00 83.21      A    O  
ATOM   1905  CB  ALA A 244     -20.057  -4.584 -31.613  1.00 83.05      A    C  
ATOM   1906  N   ASN A 245     -17.296  -5.086 -29.864  1.00 88.73      A    N  
ATOM   1907  CA  ASN A 245     -15.893  -4.798 -29.562  1.00 87.85      A    C  
ATOM   1908  C   ASN A 245     -15.093  -6.061 -29.236  1.00 88.43      A    C  
ATOM   1909  O   ASN A 245     -13.907  -6.129 -29.530  1.00 84.24      A    O  
ATOM   1910  CB  ASN A 245     -15.827  -3.802 -28.390  1.00 86.72      A    C  
ATOM   1911  CG  ASN A 245     -16.135  -2.369 -28.771  1.00 87.85      A    C  
ATOM   1912  ND2 ASN A 245     -16.497  -1.555 -27.803  1.00 81.40      A    N  
ATOM   1913  OD1 ASN A 245     -16.013  -1.942 -29.900  1.00 80.73      A    O  
ATOM   1914  N   ASN A 246     -15.731  -7.055 -28.613  1.00 88.45      A    N  
ATOM   1915  CA  ASN A 246     -15.091  -8.297 -28.188  1.00 87.89      A    C  
ATOM   1916  C   ASN A 246     -15.063  -9.331 -29.325  1.00 88.03      A    C  
ATOM   1917  O   ASN A 246     -15.787 -10.325 -29.312  1.00 82.10      A    O  
ATOM   1918  CB  ASN A 246     -15.781  -8.787 -26.903  1.00 84.28      A    C  
ATOM   1919  CG  ASN A 246     -14.976  -9.867 -26.193  1.00 83.67      A    C  
ATOM   1920  ND2 ASN A 246     -15.538 -10.428 -25.149  1.00 76.05      A    N  
ATOM   1921  OD1 ASN A 246     -13.848 -10.178 -26.531  1.00 75.56      A    O  
ATOM   1922  N   THR A 247     -14.224  -9.074 -30.325  1.00 87.62      A    N  
ATOM   1923  CA  THR A 247     -14.041  -9.929 -31.505  1.00 86.31      A    C  
ATOM   1924  C   THR A 247     -12.573 -10.350 -31.644  1.00 87.31      A    C  
ATOM   1925  O   THR A 247     -11.714  -9.924 -30.879  1.00 80.40      A    O  
ATOM   1926  CB  THR A 247     -14.528  -9.219 -32.784  1.00 81.99      A    C  
ATOM   1927  CG2 THR A 247     -15.992  -8.798 -32.713  1.00 71.94      A    C  
ATOM   1928  OG1 THR A 247     -13.750  -8.083 -33.056  1.00 72.54      A    O  
ATOM   1929  N   SER A 248     -12.266 -11.171 -32.646  1.00 83.42      A    N  
ATOM   1930  CA  SER A 248     -10.895 -11.572 -32.968  1.00 81.14      A    C  
ATOM   1931  C   SER A 248      -9.968 -10.403 -33.339  1.00 84.28      A    C  
ATOM   1932  O   SER A 248      -8.754 -10.546 -33.269  1.00 78.59      A    O  
ATOM   1933  CB  SER A 248     -10.920 -12.558 -34.139  1.00 77.44      A    C  
ATOM   1934  OG  SER A 248     -11.667 -12.034 -35.218  1.00 71.48      A    O  
ATOM   1935  N   ASP A 249     -10.535  -9.262 -33.706  1.00 86.90      A    N  
ATOM   1936  CA  ASP A 249      -9.781  -8.056 -34.055  1.00 86.84      A    C  
ATOM   1937  C   ASP A 249      -9.359  -7.237 -32.823  1.00 89.22      A    C  
ATOM   1938  O   ASP A 249      -8.613  -6.262 -32.964  1.00 83.97      A    O  
ATOM   1939  CB  ASP A 249     -10.616  -7.189 -35.006  1.00 81.36      A    C  
ATOM   1940  CG  ASP A 249     -10.971  -7.896 -36.303  1.00 73.51      A    C  
ATOM   1941  OD1 ASP A 249     -10.056  -8.477 -36.938  1.00 64.29      A    O  
ATOM   1942  OD2 ASP A 249     -12.169  -7.841 -36.674  1.00 66.09      A    O1-
ATOM   1943  N   LEU A 250      -9.823  -7.611 -31.629  1.00 89.43      A    N  
ATOM   1944  CA  LEU A 250      -9.435  -6.955 -30.387  1.00 90.03      A    C  
ATOM   1945  C   LEU A 250      -7.939  -7.175 -30.134  1.00 91.20      A    C  
ATOM   1946  O   LEU A 250      -7.465  -8.299 -29.996  1.00 88.57      A    O  
ATOM   1947  CB  LEU A 250     -10.283  -7.496 -29.224  1.00 88.88      A    C  
ATOM   1948  CG  LEU A 250      -9.921  -6.897 -27.844  1.00 89.09      A    C  
ATOM   1949  CD1 LEU A 250     -10.322  -5.426 -27.745  1.00 84.62      A    C  
ATOM   1950  CD2 LEU A 250     -10.641  -7.675 -26.745  1.00 84.92      A    C  
ATOM   1951  N   LYS A 251      -7.203  -6.070 -29.985  1.00 92.55      A    N  
ATOM   1952  CA  LYS A 251      -5.813  -6.070 -29.540  1.00 92.39      A    C  
ATOM   1953  C   LYS A 251      -5.718  -5.331 -28.219  1.00 92.85      A    C  
ATOM   1954  O   LYS A 251      -6.319  -4.277 -28.057  1.00 89.49      A    O  
ATOM   1955  CB  LYS A 251      -4.910  -5.437 -30.597  1.00 89.94      A    C  
ATOM   1956  CG  LYS A 251      -4.885  -6.262 -31.894  1.00 82.00      A    C  
ATOM   1957  CD  LYS A 251      -3.952  -5.609 -32.909  1.00 76.60      A    C  
ATOM   1958  CE  LYS A 251      -3.969  -6.420 -34.203  1.00 64.45      A    C  
ATOM   1959  NZ  LYS A 251      -3.107  -5.788 -35.240  1.00 55.39      A    N1+
ATOM   1960  N   MET A 252      -4.930  -5.881 -27.289  1.00 93.60      A    N  
ATOM   1961  CA  MET A 252      -4.648  -5.271 -25.998  1.00 93.71      A    C  
ATOM   1962  C   MET A 252      -3.145  -5.274 -25.751  1.00 94.12      A    C  
ATOM   1963  O   MET A 252      -2.472  -6.273 -25.993  1.00 91.44      A    O  
ATOM   1964  CB  MET A 252      -5.414  -6.035 -24.906  1.00 91.89      A    C  
ATOM   1965  CG  MET A 252      -5.125  -5.511 -23.501  1.00 88.89      A    C  
ATOM   1966  SD  MET A 252      -5.901  -6.521 -22.216  1.00 86.21      A    S  
ATOM   1967  CE  MET A 252      -5.115  -5.820 -20.759  1.00 76.75      A    C  
ATOM   1968  N   SER A 253      -2.632  -4.160 -25.246  1.00 94.09      A    N  
ATOM   1969  CA  SER A 253      -1.270  -4.024 -24.751  1.00 93.60      A    C  
ATOM   1970  C   SER A 253      -1.304  -3.501 -23.322  1.00 94.36      A    C  
ATOM   1971  O   SER A 253      -2.186  -2.717 -22.966  1.00 91.76      A    O  
ATOM   1972  CB  SER A 253      -0.457  -3.089 -25.652  1.00 91.77      A    C  
ATOM   1973  OG  SER A 253      -0.450  -3.568 -26.979  1.00 78.60      A    O  
ATOM   1974  N   ILE A 254      -0.343  -3.924 -22.509  1.00 94.95      A    N  
ATOM   1975  CA  ILE A 254      -0.151  -3.404 -21.161  1.00 94.83      A    C  
ATOM   1976  C   ILE A 254       1.143  -2.599 -21.086  1.00 95.11      A    C  
ATOM   1977  O   ILE A 254       2.077  -2.844 -21.855  1.00 93.25      A    O  
ATOM   1978  CB  ILE A 254      -0.209  -4.510 -20.086  1.00 93.22      A    C  
ATOM   1979  CG1 ILE A 254       0.990  -5.481 -20.155  1.00 84.76      A    C  
ATOM   1980  CG2 ILE A 254      -1.546  -5.263 -20.190  1.00 83.18      A    C  
ATOM   1981  CD1 ILE A 254       1.120  -6.369 -18.908  1.00 81.31      A    C  
ATOM   1982  N   TYR A 255       1.212  -1.664 -20.156  1.00 95.35      A    N  
ATOM   1983  CA  TYR A 255       2.427  -0.937 -19.822  1.00 95.49      A    C  
ATOM   1984  C   TYR A 255       2.615  -0.932 -18.309  1.00 95.58      A    C  
ATOM   1985  O   TYR A 255       1.953  -0.176 -17.593  1.00 92.98      A    O  
ATOM   1986  CB  TYR A 255       2.364   0.475 -20.419  1.00 94.79      A    C  
ATOM   1987  CG  TYR A 255       3.685   1.195 -20.347  1.00 95.61      A    C  
ATOM   1988  CD1 TYR A 255       4.048   1.915 -19.194  1.00 93.80      A    C  
ATOM   1989  CD2 TYR A 255       4.584   1.110 -21.425  1.00 94.07      A    C  
ATOM   1990  CE1 TYR A 255       5.300   2.544 -19.116  1.00 92.89      A    C  
ATOM   1991  CE2 TYR A 255       5.837   1.744 -21.366  1.00 93.03      A    C  
ATOM   1992  CZ  TYR A 255       6.185   2.452 -20.208  1.00 93.37      A    C  
ATOM   1993  OH  TYR A 255       7.426   3.052 -20.137  1.00 91.58      A    O  
ATOM   1994  N   ASN A 256       3.515  -1.767 -17.809  1.00 94.95      A    N  
ATOM   1995  CA  ASN A 256       3.936  -1.721 -16.420  1.00 95.11      A    C  
ATOM   1996  C   ASN A 256       5.151  -0.795 -16.302  1.00 95.53      A    C  
ATOM   1997  O   ASN A 256       6.238  -1.130 -16.764  1.00 92.52      A    O  
ATOM   1998  CB  ASN A 256       4.222  -3.147 -15.935  1.00 93.50      A    C  
ATOM   1999  CG  ASN A 256       4.761  -3.181 -14.511  1.00 94.05      A    C  
ATOM   2000  ND2 ASN A 256       5.167  -4.338 -14.049  1.00 87.49      A    N  
ATOM   2001  OD1 ASN A 256       4.845  -2.192 -13.807  1.00 87.77      A    O  
ATOM   2002  N   SER A 257       4.998   0.349 -15.631  1.00 95.26      A    N  
ATOM   2003  CA  SER A 257       6.090   1.311 -15.451  1.00 94.90      A    C  
ATOM   2004  C   SER A 257       7.300   0.732 -14.727  1.00 95.09      A    C  
ATOM   2005  O   SER A 257       8.428   1.147 -14.973  1.00 91.65      A    O  
ATOM   2006  CB  SER A 257       5.589   2.520 -14.662  1.00 93.60      A    C  
ATOM   2007  OG  SER A 257       5.294   2.174 -13.325  1.00 88.77      A    O  
ATOM   2008  N   LEU A 258       7.094  -0.254 -13.854  1.00 94.80      A    N  
ATOM   2009  CA  LEU A 258       8.157  -0.934 -13.119  1.00 94.52      A    C  
ATOM   2010  C   LEU A 258       8.943  -1.917 -14.003  1.00 94.33      A    C  
ATOM   2011  O   LEU A 258      10.001  -2.380 -13.602  1.00 90.02      A    O  
ATOM   2012  CB  LEU A 258       7.577  -1.642 -11.883  1.00 93.95      A    C  
ATOM   2013  CG  LEU A 258       6.785  -0.746 -10.913  1.00 94.09      A    C  
ATOM   2014  CD1 LEU A 258       6.302  -1.575  -9.716  1.00 91.19      A    C  
ATOM   2015  CD2 LEU A 258       7.629   0.419 -10.388  1.00 90.84      A    C  
ATOM   2016  N   GLY A 259       8.467  -2.196 -15.209  1.00 94.27      A    N  
ATOM   2017  CA  GLY A 259       9.195  -2.936 -16.238  1.00 93.90      A    C  
ATOM   2018  C   GLY A 259      10.130  -2.067 -17.085  1.00 94.48      A    C  
ATOM   2019  O   GLY A 259      10.927  -2.596 -17.862  1.00 90.79      A    O  
ATOM   2020  N   HIS A 260      10.070  -0.742 -16.939  1.00 94.20      A    N  
ATOM   2021  CA  HIS A 260      10.950   0.163 -17.663  1.00 93.86      A    C  
ATOM   2022  C   HIS A 260      12.420  -0.086 -17.286  1.00 93.80      A    C  
ATOM   2023  O   HIS A 260      12.752  -0.232 -16.106  1.00 91.64      A    O  
ATOM   2024  CB  HIS A 260      10.540   1.616 -17.389  1.00 93.24      A    C  
ATOM   2025  CG  HIS A 260      11.281   2.600 -18.246  1.00 94.31      A    C  
ATOM   2026  CD2 HIS A 260      10.862   3.148 -19.435  1.00 84.44      A    C  
ATOM   2027  ND1 HIS A 260      12.537   3.113 -18.014  1.00 82.89      A    N  
ATOM   2028  CE1 HIS A 260      12.855   3.929 -19.030  1.00 85.30      A    C  
ATOM   2029  NE2 HIS A 260      11.869   3.970 -19.911  1.00 88.07      A    N  
ATOM   2030  N   SER A 261      13.334  -0.079 -18.256  1.00 93.57      A    N  
ATOM   2031  CA  SER A 261      14.750  -0.418 -18.053  1.00 92.20      A    C  
ATOM   2032  C   SER A 261      15.446   0.398 -16.958  1.00 92.22      A    C  
ATOM   2033  O   SER A 261      16.346  -0.106 -16.281  1.00 88.50      A    O  
ATOM   2034  CB  SER A 261      15.500  -0.238 -19.374  1.00 90.84      A    C  
ATOM   2035  OG  SER A 261      15.366   1.092 -19.837  1.00 81.73      A    O  
ATOM   2036  N   ALA A 262      15.017   1.638 -16.738  1.00 92.79      A    N  
ATOM   2037  CA  ALA A 262      15.551   2.501 -15.697  1.00 92.00      A    C  
ATOM   2038  C   ALA A 262      15.111   2.111 -14.271  1.00 92.40      A    C  
ATOM   2039  O   ALA A 262      15.768   2.526 -13.315  1.00 89.22      A    O  
ATOM   2040  CB  ALA A 262      15.163   3.942 -16.023  1.00 91.12      A    C  
ATOM   2041  N   CYS A 263      14.036   1.333 -14.109  1.00 92.98      A    N  
ATOM   2042  CA  CYS A 263      13.409   1.050 -12.819  1.00 92.27      A    C  
ATOM   2043  C   CYS A 263      13.136  -0.439 -12.544  1.00 92.12      A    C  
ATOM   2044  O   CYS A 263      12.677  -0.779 -11.461  1.00 86.08      A    O  
ATOM   2045  CB  CYS A 263      12.098   1.858 -12.734  1.00 90.80      A    C  
ATOM   2046  SG  CYS A 263      12.354   3.662 -12.752  1.00 89.40      A    S  
ATOM   2047  N   ASN A 264      13.401  -1.323 -13.496  1.00 92.56      A    N  
ATOM   2048  CA  ASN A 264      13.017  -2.726 -13.417  1.00 91.99      A    C  
ATOM   2049  C   ASN A 264      13.928  -3.577 -12.503  1.00 91.43      A    C  
ATOM   2050  O   ASN A 264      14.920  -3.109 -11.931  1.00 85.05      A    O  
ATOM   2051  CB  ASN A 264      12.843  -3.272 -14.849  1.00 88.85      A    C  
ATOM   2052  CG  ASN A 264      14.134  -3.505 -15.608  1.00 89.28      A    C  
ATOM   2053  ND2 ASN A 264      14.038  -3.558 -16.926  1.00 83.31      A    N  
ATOM   2054  OD1 ASN A 264      15.199  -3.697 -15.069  1.00 81.67      A    O  
ATOM   2055  N   GLY A 265      13.576  -4.853 -12.368  1.00 89.17      A    N  
ATOM   2056  CA  GLY A 265      14.287  -5.835 -11.549  1.00 87.57      A    C  
ATOM   2057  C   GLY A 265      15.296  -6.694 -12.304  1.00 88.03      A    C  
ATOM   2058  O   GLY A 265      15.767  -7.685 -11.750  1.00 81.37      A    O  
ATOM   2059  N   SER A 266      15.638  -6.372 -13.561  1.00 86.57      A    N  
ATOM   2060  CA  SER A 266      16.535  -7.189 -14.393  1.00 83.29      A    C  
ATOM   2061  C   SER A 266      18.005  -7.110 -13.968  1.00 83.23      A    C  
ATOM   2062  O   SER A 266      18.792  -7.989 -14.308  1.00 74.67      A    O  
ATOM   2063  CB  SER A 266      16.393  -6.789 -15.867  1.00 77.94      A    C  
ATOM   2064  OG  SER A 266      16.850  -5.470 -16.087  1.00 68.42      A    O  
ATOM   2065  N   GLN A 267      18.373  -6.054 -13.239  1.00 82.63      A    N  
ATOM   2066  CA  GLN A 267      19.714  -5.815 -12.726  1.00 79.17      A    C  
ATOM   2067  C   GLN A 267      19.756  -5.996 -11.206  1.00 79.49      A    C  
ATOM   2068  O   GLN A 267      18.727  -5.997 -10.535  1.00 69.90      A    O  
ATOM   2069  CB  GLN A 267      20.186  -4.409 -13.138  1.00 72.34      A    C  
ATOM   2070  CG  GLN A 267      20.226  -4.224 -14.659  1.00 64.27      A    C  
ATOM   2071  CD  GLN A 267      20.753  -2.849 -15.085  1.00 57.84      A    C  
ATOM   2072  NE2 GLN A 267      20.780  -2.577 -16.374  1.00 49.74      A    N  
ATOM   2073  OE1 GLN A 267      21.137  -2.001 -14.300  1.00 51.83      A    O  
ATOM   2074  N   GLY A 268      20.957  -6.108 -10.678  1.00 80.18      A    N  
ATOM   2075  CA  GLY A 268      21.212  -6.214  -9.246  1.00 80.57      A    C  
ATOM   2076  C   GLY A 268      21.633  -7.616  -8.809  1.00 83.45      A    C  
ATOM   2077  O   GLY A 268      21.281  -8.631  -9.416  1.00 78.32      A    O  
ATOM   2078  N   ALA A 269      22.390  -7.652  -7.719  1.00 83.18      A    N  
ATOM   2079  CA  ALA A 269      22.854  -8.884  -7.103  1.00 83.84      A    C  
ATOM   2080  C   ALA A 269      21.701  -9.649  -6.430  1.00 85.87      A    C  
ATOM   2081  O   ALA A 269      20.582  -9.163  -6.264  1.00 83.10      A    O  
ATOM   2082  CB  ALA A 269      23.985  -8.540  -6.131  1.00 80.01      A    C  
ATOM   2083  N   LYS A 270      21.987 -10.877  -6.020  1.00 83.01      A    N  
ATOM   2084  CA  LYS A 270      21.046 -11.654  -5.223  1.00 83.13      A    C  
ATOM   2085  C   LYS A 270      20.696 -10.899  -3.937  1.00 84.84      A    C  
ATOM   2086  O   LYS A 270      21.585 -10.460  -3.222  1.00 81.02      A    O  
ATOM   2087  CB  LYS A 270      21.644 -13.034  -4.931  1.00 79.05      A    C  
ATOM   2088  CG  LYS A 270      20.654 -13.949  -4.194  1.00 71.93      A    C  
ATOM   2089  CD  LYS A 270      21.314 -15.296  -3.903  1.00 68.20      A    C  
ATOM   2090  CE  LYS A 270      20.374 -16.175  -3.101  1.00 61.46      A    C  
ATOM   2091  NZ  LYS A 270      21.025 -17.453  -2.737  1.00 54.77      A    N1+
ATOM   2092  N   GLY A 271      19.402 -10.781  -3.655  1.00 86.79      A    N  
ATOM   2093  CA  GLY A 271      18.908 -10.060  -2.487  1.00 87.60      A    C  
ATOM   2094  C   GLY A 271      18.713  -8.559  -2.683  1.00 90.27      A    C  
ATOM   2095  O   GLY A 271      18.025  -7.939  -1.877  1.00 87.73      A    O  
ATOM   2096  N   GLU A 272      19.240  -7.972  -3.754  1.00 90.42      A    N  
ATOM   2097  CA  GLU A 272      18.880  -6.604  -4.110  1.00 91.28      A    C  
ATOM   2098  C   GLU A 272      17.446  -6.541  -4.652  1.00 92.57      A    C  
ATOM   2099  O   GLU A 272      17.043  -7.408  -5.435  1.00 91.12      A    O  
ATOM   2100  CB  GLU A 272      19.856  -5.983  -5.117  1.00 89.51      A    C  
ATOM   2101  CG  GLU A 272      21.213  -5.691  -4.470  1.00 82.23      A    C  
ATOM   2102  CD  GLU A 272      22.124  -4.857  -5.382  1.00 81.53      A    C  
ATOM   2103  OE1 GLU A 272      22.859  -4.010  -4.840  1.00 74.06      A    O  
ATOM   2104  OE2 GLU A 272      22.095  -5.078  -6.615  1.00 75.30      A    O1-
ATOM   2105  N   PRO A 273      16.668  -5.527  -4.256  1.00 93.17      A    N  
ATOM   2106  CA  PRO A 273      15.358  -5.280  -4.829  1.00 93.35      A    C  
ATOM   2107  C   PRO A 273      15.468  -4.732  -6.254  1.00 93.60      A    C  
ATOM   2108  O   PRO A 273      16.546  -4.399  -6.748  1.00 90.43      A    O  
ATOM   2109  CB  PRO A 273      14.694  -4.298  -3.863  1.00 91.86      A    C  
ATOM   2110  CG  PRO A 273      15.871  -3.459  -3.369  1.00 91.29      A    C  
ATOM   2111  CD  PRO A 273      17.003  -4.477  -3.289  1.00 92.58      A    C  
ATOM   2112  N   ALA A 274      14.325  -4.609  -6.926  1.00 93.84      A    N  
ATOM   2113  CA  ALA A 274      14.235  -3.880  -8.175  1.00 93.98      A    C  
ATOM   2114  C   ALA A 274      14.707  -2.428  -8.017  1.00 94.28      A    C  
ATOM   2115  O   ALA A 274      14.620  -1.846  -6.940  1.00 91.99      A    O  
ATOM   2116  CB  ALA A 274      12.780  -3.946  -8.665  1.00 92.96      A    C  
ATOM   2117  N   ARG A 275      15.175  -1.806  -9.085  1.00 93.97      A    N  
ATOM   2118  CA  ARG A 275      15.838  -0.483  -9.054  1.00 93.50      A    C  
ATOM   2119  C   ARG A 275      14.956   0.666  -8.542  1.00 94.10      A    C  
ATOM   2120  O   ARG A 275      15.497   1.705  -8.188  1.00 91.38      A    O  
ATOM   2121  CB  ARG A 275      16.369  -0.121 -10.448  1.00 91.05      A    C  
ATOM   2122  CG  ARG A 275      17.485  -1.058 -10.914  1.00 84.84      A    C  
ATOM   2123  CD  ARG A 275      17.988  -0.640 -12.292  1.00 83.15      A    C  
ATOM   2124  NE  ARG A 275      18.909   0.501 -12.242  1.00 77.99      A    N  
ATOM   2125  CZ  ARG A 275      19.350   1.191 -13.287  1.00 72.83      A    C  
ATOM   2126  NH1 ARG A 275      18.879   1.002 -14.486  1.00 67.00      A    N1+
ATOM   2127  NH2 ARG A 275      20.291   2.065 -13.136  1.00 63.76      A    N  
ATOM   2128  N   TRP A 276      13.643   0.496  -8.523  1.00 94.80      A    N  
ATOM   2129  CA  TRP A 276      12.726   1.485  -7.953  1.00 95.18      A    C  
ATOM   2130  C   TRP A 276      12.730   1.501  -6.418  1.00 95.37      A    C  
ATOM   2131  O   TRP A 276      12.160   2.402  -5.807  1.00 93.88      A    O  
ATOM   2132  CB  TRP A 276      11.329   1.258  -8.521  1.00 94.83      A    C  
ATOM   2133  CG  TRP A 276      10.693  -0.051  -8.189  1.00 95.50      A    C  
ATOM   2134  CD1 TRP A 276      10.786  -1.175  -8.917  1.00 93.85      A    C  
ATOM   2135  CD2 TRP A 276       9.819  -0.366  -7.062  1.00 95.22      A    C  
ATOM   2136  CE2 TRP A 276       9.405  -1.715  -7.198  1.00 94.90      A    C  
ATOM   2137  CE3 TRP A 276       9.318   0.377  -5.971  1.00 94.28      A    C  
ATOM   2138  NE1 TRP A 276      10.025  -2.178  -8.331  1.00 94.08      A    N  
ATOM   2139  CZ2 TRP A 276       8.520  -2.316  -6.281  1.00 94.33      A    C  
ATOM   2140  CZ3 TRP A 276       8.439  -0.226  -5.062  1.00 93.29      A    C  
ATOM   2141  CH2 TRP A 276       8.044  -1.552  -5.216  1.00 93.34      A    C  
ATOM   2142  N   LEU A 277      13.423   0.546  -5.786  1.00 94.53      A    N  
ATOM   2143  CA  LEU A 277      13.732   0.516  -4.362  1.00 94.41      A    C  
ATOM   2144  C   LEU A 277      15.246   0.612  -4.158  1.00 94.11      A    C  
ATOM   2145  O   LEU A 277      16.036   0.062  -4.923  1.00 91.63      A    O  
ATOM   2146  CB  LEU A 277      13.188  -0.771  -3.723  1.00 93.93      A    C  
ATOM   2147  CG  LEU A 277      11.657  -0.916  -3.746  1.00 94.11      A    C  
ATOM   2148  CD1 LEU A 277      11.268  -2.321  -3.293  1.00 91.73      A    C  
ATOM   2149  CD2 LEU A 277      10.990   0.099  -2.814  1.00 91.55      A    C  
ATOM   2150  N   LYS A 278      15.654   1.275  -3.069  1.00 94.26      A    N  
ATOM   2151  CA  LYS A 278      17.054   1.359  -2.662  1.00 94.02      A    C  
ATOM   2152  C   LYS A 278      17.211   0.843  -1.238  1.00 94.35      A    C  
ATOM   2153  O   LYS A 278      16.541   1.308  -0.331  1.00 91.97      A    O  
ATOM   2154  CB  LYS A 278      17.544   2.804  -2.832  1.00 92.31      A    C  
ATOM   2155  CG  LYS A 278      19.025   3.003  -2.495  1.00 88.58      A    C  
ATOM   2156  CD  LYS A 278      19.943   2.235  -3.450  1.00 84.54      A    C  
ATOM   2157  CE  LYS A 278      21.398   2.517  -3.099  1.00 80.51      A    C  
ATOM   2158  NZ  LYS A 278      22.329   1.855  -4.054  1.00 71.70      A    N1+
ATOM   2159  N   GLN A 279      18.136  -0.095  -1.046  1.00 94.48      A    N  
ATOM   2160  CA  GLN A 279      18.484  -0.577   0.290  1.00 94.12      A    C  
ATOM   2161  C   GLN A 279      19.189   0.521   1.099  1.00 94.24      A    C  
ATOM   2162  O   GLN A 279      20.086   1.191   0.588  1.00 91.94      A    O  
ATOM   2163  CB  GLN A 279      19.387  -1.805   0.194  1.00 92.39      A    C  
ATOM   2164  CG  GLN A 279      18.672  -3.035  -0.374  1.00 85.92      A    C  
ATOM   2165  CD  GLN A 279      19.610  -4.240  -0.470  1.00 82.57      A    C  
ATOM   2166  NE2 GLN A 279      19.090  -5.435  -0.620  1.00 70.81      A    N  
ATOM   2167  OE1 GLN A 279      20.820  -4.129  -0.412  1.00 73.82      A    O  
ATOM   2168  N   ILE A 280      18.839   0.657   2.376  1.00 94.43      A    N  
ATOM   2169  CA  ILE A 280      19.483   1.570   3.318  1.00 94.53      A    C  
ATOM   2170  C   ILE A 280      20.419   0.754   4.206  1.00 94.45      A    C  
ATOM   2171  O   ILE A 280      20.071   0.348   5.318  1.00 92.43      A    O  
ATOM   2172  CB  ILE A 280      18.451   2.394   4.119  1.00 94.28      A    C  
ATOM   2173  CG1 ILE A 280      17.369   3.049   3.220  1.00 92.44      A    C  
ATOM   2174  CG2 ILE A 280      19.209   3.479   4.906  1.00 92.20      A    C  
ATOM   2175  CD1 ILE A 280      16.218   3.679   4.018  1.00 87.95      A    C  
ATOM   2176  N   LYS A 281      21.608   0.475   3.698  1.00 93.45      A    N  
ATOM   2177  CA  LYS A 281      22.652  -0.218   4.458  1.00 92.96      A    C  
ATOM   2178  C   LYS A 281      23.295   0.750   5.445  1.00 92.46      A    C  
ATOM   2179  O   LYS A 281      23.744   1.823   5.055  1.00 89.79      A    O  
ATOM   2180  CB  LYS A 281      23.694  -0.834   3.517  1.00 92.42      A    C  
ATOM   2181  CG  LYS A 281      23.131  -1.897   2.568  1.00 90.41      A    C  
ATOM   2182  CD  LYS A 281      22.563  -3.111   3.304  1.00 86.93      A    C  
ATOM   2183  CE  LYS A 281      22.167  -4.206   2.322  1.00 84.52      A    C  
ATOM   2184  NZ  LYS A 281      21.673  -5.405   3.017  1.00 80.18      A    N1+
ATOM   2185  N   THR A 282      23.360   0.356   6.713  1.00 91.55      A    N  
ATOM   2186  CA  THR A 282      23.905   1.177   7.799  1.00 91.08      A    C  
ATOM   2187  C   THR A 282      25.094   0.497   8.452  1.00 89.60      A    C  
ATOM   2188  O   THR A 282      25.343  -0.693   8.265  1.00 86.85      A    O  
ATOM   2189  CB  THR A 282      22.836   1.522   8.845  1.00 91.10      A    C  
ATOM   2190  CG2 THR A 282      21.703   2.359   8.258  1.00 84.68      A    C  
ATOM   2191  OG1 THR A 282      22.279   0.357   9.395  1.00 84.87      A    O  
ATOM   2192  N   TYR A 283      25.855   1.261   9.223  1.00 88.12      A    N  
ATOM   2193  CA  TYR A 283      27.013   0.749   9.941  1.00 86.84      A    C  
ATOM   2194  C   TYR A 283      26.959   1.103  11.427  1.00 87.78      A    C  
ATOM   2195  O   TYR A 283      27.688   1.988  11.883  1.00 85.72      A    O  
ATOM   2196  CB  TYR A 283      28.287   1.207   9.231  1.00 83.10      A    C  
ATOM   2197  CG  TYR A 283      29.541   0.526   9.734  1.00 79.30      A    C  
ATOM   2198  CD1 TYR A 283      30.745   1.249   9.852  1.00 71.99      A    C  
ATOM   2199  CD2 TYR A 283      29.518  -0.841  10.082  1.00 70.28      A    C  
ATOM   2200  CE1 TYR A 283      31.899   0.631  10.314  1.00 62.31      A    C  
ATOM   2201  CE2 TYR A 283      30.675  -1.467  10.557  1.00 62.68      A    C  
ATOM   2202  CZ  TYR A 283      31.863  -0.735  10.676  1.00 59.62      A    C  
ATOM   2203  OH  TYR A 283      32.972  -1.345  11.162  1.00 56.79      A    O  
ATOM   2204  N   PRO A 284      26.083   0.452  12.211  1.00 88.68      A    N  
ATOM   2205  CA  PRO A 284      26.047   0.614  13.652  1.00 88.69      A    C  
ATOM   2206  C   PRO A 284      27.321   0.054  14.295  1.00 87.92      A    C  
ATOM   2207  O   PRO A 284      27.981  -0.836  13.762  1.00 84.83      A    O  
ATOM   2208  CB  PRO A 284      24.794  -0.118  14.111  1.00 88.60      A    C  
ATOM   2209  CG  PRO A 284      24.653  -1.240  13.085  1.00 88.47      A    C  
ATOM   2210  CD  PRO A 284      25.160  -0.596  11.799  1.00 89.92      A    C  
ATOM   2211  N   GLY A 285      27.641   0.559  15.485  1.00 87.77      A    N  
ATOM   2212  CA  GLY A 285      28.692   0.027  16.337  1.00 87.07      A    C  
ATOM   2213  C   GLY A 285      28.114  -0.501  17.641  1.00 88.28      A    C  
ATOM   2214  O   GLY A 285      27.131   0.020  18.153  1.00 86.04      A    O  
ATOM   2215  N   PHE A 286      28.756  -1.530  18.181  1.00 89.62      A    N  
ATOM   2216  CA  PHE A 286      28.363  -2.144  19.442  1.00 90.26      A    C  
ATOM   2217  C   PHE A 286      29.597  -2.394  20.302  1.00 90.22      A    C  
ATOM   2218  O   PHE A 286      30.661  -2.732  19.794  1.00 88.28      A    O  
ATOM   2219  CB  PHE A 286      27.592  -3.433  19.178  1.00 90.33      A    C  
ATOM   2220  CG  PHE A 286      26.374  -3.260  18.293  1.00 91.28      A    C  
ATOM   2221  CD1 PHE A 286      25.189  -2.729  18.821  1.00 88.84      A    C  
ATOM   2222  CD2 PHE A 286      26.435  -3.599  16.933  1.00 89.16      A    C  
ATOM   2223  CE1 PHE A 286      24.066  -2.542  18.001  1.00 87.99      A    C  
ATOM   2224  CE2 PHE A 286      25.310  -3.414  16.106  1.00 88.27      A    C  
ATOM   2225  CZ  PHE A 286      24.123  -2.883  16.640  1.00 89.22      A    C  
ATOM   2226  N   SER A 287      29.442  -2.246  21.609  1.00 90.49      A    N  
ATOM   2227  CA  SER A 287      30.470  -2.610  22.582  1.00 90.48      A    C  
ATOM   2228  C   SER A 287      29.867  -3.417  23.713  1.00 91.65      A    C  
ATOM   2229  O   SER A 287      28.687  -3.288  24.030  1.00 90.49      A    O  
ATOM   2230  CB  SER A 287      31.203  -1.371  23.097  1.00 88.00      A    C  
ATOM   2231  OG  SER A 287      30.344  -0.490  23.792  1.00 75.01      A    O  
ATOM   2232  N   TYR A 288      30.668  -4.267  24.322  1.00 90.99      A    N  
ATOM   2233  CA  TYR A 288      30.273  -5.105  25.440  1.00 91.81      A    C  
ATOM   2234  C   TYR A 288      31.315  -5.045  26.547  1.00 91.96      A    C  
ATOM   2235  O   TYR A 288      32.468  -4.668  26.318  1.00 90.87      A    O  
ATOM   2236  CB  TYR A 288      30.025  -6.545  24.961  1.00 92.12      A    C  
ATOM   2237  CG  TYR A 288      31.279  -7.334  24.667  1.00 92.97      A    C  
ATOM   2238  CD1 TYR A 288      32.008  -7.123  23.480  1.00 91.82      A    C  
ATOM   2239  CD2 TYR A 288      31.758  -8.280  25.601  1.00 92.19      A    C  
ATOM   2240  CE1 TYR A 288      33.190  -7.828  23.232  1.00 91.76      A    C  
ATOM   2241  CE2 TYR A 288      32.934  -8.993  25.361  1.00 91.98      A    C  
ATOM   2242  CZ  TYR A 288      33.652  -8.764  24.175  1.00 92.42      A    C  
ATOM   2243  OH  TYR A 288      34.819  -9.443  23.947  1.00 91.98      A    O  
ATOM   2244  N   ILE A 289      30.928  -5.405  27.755  1.00 91.51      A    N  
ATOM   2245  CA  ILE A 289      31.832  -5.530  28.893  1.00 91.68      A    C  
ATOM   2246  C   ILE A 289      32.410  -6.945  28.929  1.00 91.87      A    C  
ATOM   2247  O   ILE A 289      31.686  -7.918  29.144  1.00 90.74      A    O  
ATOM   2248  CB  ILE A 289      31.127  -5.138  30.202  1.00 91.15      A    C  
ATOM   2249  CG1 ILE A 289      30.658  -3.667  30.199  1.00 87.51      A    C  
ATOM   2250  CG2 ILE A 289      32.034  -5.395  31.412  1.00 88.32      A    C  
ATOM   2251  CD1 ILE A 289      31.775  -2.617  30.061  1.00 81.75      A    C  
ATOM   2252  N   ASP A 290      33.711  -7.035  28.746  1.00 91.06      A    N  
ATOM   2253  CA  ASP A 290      34.490  -8.216  29.077  1.00 90.66      A    C  
ATOM   2254  C   ASP A 290      34.929  -8.164  30.546  1.00 90.16      A    C  
ATOM   2255  O   ASP A 290      34.926  -7.104  31.172  1.00 86.78      A    O  
ATOM   2256  CB  ASP A 290      35.681  -8.333  28.114  1.00 90.07      A    C  
ATOM   2257  CG  ASP A 290      36.418  -9.671  28.181  1.00 90.21      A    C  
ATOM   2258  OD1 ASP A 290      35.851 -10.657  28.688  1.00 86.40      A    O  
ATOM   2259  OD2 ASP A 290      37.570  -9.731  27.695  1.00 87.12      A    O1-
ATOM   2260  N   THR A 291      35.328  -9.289  31.112  1.00 88.90      A    N  
ATOM   2261  CA  THR A 291      35.807  -9.397  32.487  1.00 87.61      A    C  
ATOM   2262  C   THR A 291      37.214  -9.959  32.528  1.00 87.96      A    C  
ATOM   2263  O   THR A 291      37.485 -11.034  32.001  1.00 85.15      A    O  
ATOM   2264  CB  THR A 291      34.851 -10.216  33.363  1.00 84.94      A    C  
ATOM   2265  CG2 THR A 291      33.549  -9.469  33.621  1.00 73.54      A    C  
ATOM   2266  OG1 THR A 291      34.519 -11.438  32.756  1.00 74.33      A    O  
ATOM   2267  N   ILE A 292      38.112  -9.232  33.200  1.00 87.00      A    N  
ATOM   2268  CA  ILE A 292      39.440  -9.733  33.543  1.00 85.95      A    C  
ATOM   2269  C   ILE A 292      39.368 -10.268  34.969  1.00 85.62      A    C  
ATOM   2270  O   ILE A 292      39.100  -9.523  35.906  1.00 82.00      A    O  
ATOM   2271  CB  ILE A 292      40.518  -8.643  33.377  1.00 84.46      A    C  
ATOM   2272  CG1 ILE A 292      40.506  -8.093  31.932  1.00 81.10      A    C  
ATOM   2273  CG2 ILE A 292      41.892  -9.223  33.739  1.00 78.10      A    C  
ATOM   2274  CD1 ILE A 292      41.490  -6.936  31.701  1.00 70.99      A    C  
ATOM   2275  N   CYS A 293      39.617 -11.552  35.120  1.00 84.45      A    N  
ATOM   2276  CA  CYS A 293      39.432 -12.271  36.375  1.00 82.93      A    C  
ATOM   2277  C   CYS A 293      40.783 -12.560  37.035  1.00 83.22      A    C  
ATOM   2278  O   CYS A 293      41.673 -13.132  36.414  1.00 78.56      A    O  
ATOM   2279  CB  CYS A 293      38.644 -13.544  36.086  1.00 80.96      A    C  
ATOM   2280  SG  CYS A 293      37.072 -13.215  35.249  1.00 77.36      A    S  
ATOM   2281  N   THR A 294      40.889 -12.183  38.304  1.00 81.66      A    N  
ATOM   2282  CA  THR A 294      41.991 -12.584  39.184  1.00 79.91      A    C  
ATOM   2283  C   THR A 294      41.437 -13.401  40.355  1.00 79.42      A    C  
ATOM   2284  O   THR A 294      40.222 -13.538  40.505  1.00 74.48      A    O  
ATOM   2285  CB  THR A 294      42.779 -11.365  39.683  1.00 77.49      A    C  
ATOM   2286  CG2 THR A 294      43.240 -10.434  38.563  1.00 69.20      A    C  
ATOM   2287  OG1 THR A 294      42.011 -10.612  40.587  1.00 71.14      A    O  
ATOM   2288  N   GLU A 295      42.297 -13.907  41.212  1.00 79.13      A    N  
ATOM   2289  CA  GLU A 295      41.857 -14.687  42.377  1.00 77.23      A    C  
ATOM   2290  C   GLU A 295      40.975 -13.887  43.345  1.00 77.55      A    C  
ATOM   2291  O   GLU A 295      40.148 -14.466  44.046  1.00 72.27      A    O  
ATOM   2292  CB  GLU A 295      43.067 -15.233  43.137  1.00 74.76      A    C  
ATOM   2293  CG  GLU A 295      43.838 -16.269  42.304  1.00 68.83      A    C  
ATOM   2294  CD  GLU A 295      44.908 -17.016  43.099  1.00 61.58      A    C  
ATOM   2295  OE1 GLU A 295      45.368 -18.060  42.591  1.00 55.24      A    O  
ATOM   2296  OE2 GLU A 295      45.258 -16.558  44.211  1.00 55.33      A    O1-
ATOM   2297  N   THR A 296      41.121 -12.554  43.366  1.00 78.26      A    N  
ATOM   2298  CA  THR A 296      40.486 -11.669  44.351  1.00 76.64      A    C  
ATOM   2299  C   THR A 296      39.614 -10.578  43.734  1.00 77.10      A    C  
ATOM   2300  O   THR A 296      38.916  -9.883  44.465  1.00 72.62      A    O  
ATOM   2301  CB  THR A 296      41.542 -11.025  45.245  1.00 74.07      A    C  
ATOM   2302  CG2 THR A 296      42.314 -12.051  46.069  1.00 65.81      A    C  
ATOM   2303  OG1 THR A 296      42.486 -10.340  44.447  1.00 68.25      A    O  
ATOM   2304  N   SER A 297      39.644 -10.381  42.418  1.00 77.63      A    N  
ATOM   2305  CA  SER A 297      38.927  -9.280  41.777  1.00 77.08      A    C  
ATOM   2306  C   SER A 297      38.376  -9.636  40.407  1.00 77.90      A    C  
ATOM   2307  O   SER A 297      38.971 -10.390  39.636  1.00 75.51      A    O  
ATOM   2308  CB  SER A 297      39.807  -8.031  41.698  1.00 74.46      A    C  
ATOM   2309  OG  SER A 297      40.855  -8.186  40.764  1.00 67.08      A    O  
ATOM   2310  N   ILE A 298      37.259  -8.992  40.094  1.00 80.45      A    N  
ATOM   2311  CA  ILE A 298      36.651  -8.959  38.762  1.00 79.69      A    C  
ATOM   2312  C   ILE A 298      36.829  -7.536  38.241  1.00 81.42      A    C  
ATOM   2313  O   ILE A 298      36.288  -6.594  38.814  1.00 79.82      A    O  
ATOM   2314  CB  ILE A 298      35.167  -9.361  38.832  1.00 76.65      A    C  
ATOM   2315  CG1 ILE A 298      35.002 -10.770  39.429  1.00 70.86      A    C  
ATOM   2316  CG2 ILE A 298      34.545  -9.270  37.432  1.00 70.08      A    C  
ATOM   2317  CD1 ILE A 298      33.549 -11.187  39.695  1.00 66.47      A    C  
ATOM   2318  N   THR A 299      37.578  -7.349  37.159  1.00 83.12      A    N  
ATOM   2319  CA  THR A 299      37.781  -6.046  36.531  1.00 83.24      A    C  
ATOM   2320  C   THR A 299      37.032  -6.014  35.205  1.00 84.70      A    C  
ATOM   2321  O   THR A 299      37.417  -6.731  34.279  1.00 83.33      A    O  
ATOM   2322  CB  THR A 299      39.265  -5.745  36.327  1.00 81.41      A    C  
ATOM   2323  CG2 THR A 299      39.490  -4.296  35.896  1.00 73.51      A    C  
ATOM   2324  OG1 THR A 299      39.978  -5.925  37.525  1.00 75.31      A    O  
ATOM   2325  N   PRO A 300      35.984  -5.190  35.081  1.00 87.37      A    N  
ATOM   2326  CA  PRO A 300      35.300  -5.027  33.810  1.00 86.93      A    C  
ATOM   2327  C   PRO A 300      36.193  -4.283  32.808  1.00 87.86      A    C  
ATOM   2328  O   PRO A 300      36.898  -3.337  33.148  1.00 86.14      A    O  
ATOM   2329  CB  PRO A 300      34.011  -4.269  34.136  1.00 84.92      A    C  
ATOM   2330  CG  PRO A 300      34.374  -3.483  35.391  1.00 81.55      A    C  
ATOM   2331  CD  PRO A 300      35.378  -4.377  36.104  1.00 84.55      A    C  
ATOM   2332  N   LYS A 301      36.167  -4.717  31.558  1.00 88.50      A    N  
ATOM   2333  CA  LYS A 301      36.912  -4.101  30.458  1.00 88.89      A    C  
ATOM   2334  C   LYS A 301      36.007  -3.974  29.247  1.00 89.76      A    C  
ATOM   2335  O   LYS A 301      35.597  -4.987  28.689  1.00 87.90      A    O  
ATOM   2336  CB  LYS A 301      38.165  -4.929  30.169  1.00 86.57      A    C  
ATOM   2337  CG  LYS A 301      39.044  -4.242  29.116  1.00 79.05      A    C  
ATOM   2338  CD  LYS A 301      40.314  -5.065  28.865  1.00 74.52      A    C  
ATOM   2339  CE  LYS A 301      41.187  -4.365  27.837  1.00 65.98      A    C  
ATOM   2340  NZ  LYS A 301      42.411  -5.150  27.541  1.00 57.95      A    N1+
ATOM   2341  N   PRO A 302      35.729  -2.756  28.793  1.00 89.63      A    N  
ATOM   2342  CA  PRO A 302      34.906  -2.571  27.609  1.00 88.93      A    C  
ATOM   2343  C   PRO A 302      35.687  -2.943  26.338  1.00 89.19      A    C  
ATOM   2344  O   PRO A 302      36.856  -2.597  26.174  1.00 87.19      A    O  
ATOM   2345  CB  PRO A 302      34.498  -1.110  27.676  1.00 87.27      A    C  
ATOM   2346  CG  PRO A 302      35.674  -0.422  28.355  1.00 83.32      A    C  
ATOM   2347  CD  PRO A 302      36.140  -1.471  29.335  1.00 86.89      A    C  
ATOM   2348  N   LYS A 303      35.013  -3.644  25.423  1.00 89.32      A    N  
ATOM   2349  CA  LYS A 303      35.545  -4.056  24.116  1.00 89.75      A    C  
ATOM   2350  C   LYS A 303      34.509  -3.834  23.017  1.00 89.76      A    C  
ATOM   2351  O   LYS A 303      33.311  -3.913  23.259  1.00 87.73      A    O  
ATOM   2352  CB  LYS A 303      35.957  -5.533  24.150  1.00 89.18      A    C  
ATOM   2353  CG  LYS A 303      37.212  -5.796  24.989  1.00 87.30      A    C  
ATOM   2354  CD  LYS A 303      37.582  -7.273  24.864  1.00 87.02      A    C  
ATOM   2355  CE  LYS A 303      38.851  -7.631  25.616  1.00 83.96      A    C  
ATOM   2356  NZ  LYS A 303      39.084  -9.098  25.541  1.00 80.96      A    N1+
ATOM   2357  N   MET A 304      34.977  -3.605  21.804  1.00 89.56      A    N  
ATOM   2358  CA  MET A 304      34.106  -3.584  20.634  1.00 88.64      A    C  
ATOM   2359  C   MET A 304      33.545  -4.988  20.362  1.00 89.77      A    C  
ATOM   2360  O   MET A 304      34.273  -5.971  20.474  1.00 88.57      A    O  
ATOM   2361  CB  MET A 304      34.901  -3.040  19.441  1.00 85.70      A    C  
ATOM   2362  CG  MET A 304      34.052  -2.901  18.175  1.00 76.99      A    C  
ATOM   2363  SD  MET A 304      34.930  -2.114  16.801  1.00 71.71      A    S  
ATOM   2364  CE  MET A 304      33.737  -2.376  15.480  1.00 61.95      A    C  
ATOM   2365  N   LEU A 305      32.284  -5.079  19.977  1.00 89.03      A    N  
ATOM   2366  CA  LEU A 305      31.740  -6.323  19.443  1.00 88.99      A    C  
ATOM   2367  C   LEU A 305      32.224  -6.484  18.002  1.00 87.96      A    C  
ATOM   2368  O   LEU A 305      31.783  -5.763  17.108  1.00 85.10      A    O  
ATOM   2369  CB  LEU A 305      30.207  -6.310  19.546  1.00 89.42      A    C  
ATOM   2370  CG  LEU A 305      29.571  -7.633  19.094  1.00 90.25      A    C  
ATOM   2371  CD1 LEU A 305      29.666  -8.695  20.191  1.00 87.63      A    C  
ATOM   2372  CD2 LEU A 305      28.094  -7.426  18.766  1.00 87.63      A    C  
ATOM   2373  N   SER A 306      33.119  -7.430  17.776  1.00 88.61      A    N  
ATOM   2374  CA  SER A 306      33.635  -7.746  16.451  1.00 87.85      A    C  
ATOM   2375  C   SER A 306      34.017  -9.225  16.351  1.00 88.61      A    C  
ATOM   2376  O   SER A 306      33.885  -9.990  17.304  1.00 86.44      A    O  
ATOM   2377  CB  SER A 306      34.802  -6.801  16.107  1.00 84.85      A    C  
ATOM   2378  OG  SER A 306      36.056  -7.319  16.478  1.00 78.00      A    O  
ATOM   2379  N   ASN A 307      34.492  -9.623  15.180  1.00 87.87      A    N  
ATOM   2380  CA  ASN A 307      35.046 -10.954  14.935  1.00 86.97      A    C  
ATOM   2381  C   ASN A 307      36.583 -11.001  15.063  1.00 87.86      A    C  
ATOM   2382  O   ASN A 307      37.171 -12.058  14.874  1.00 84.44      A    O  
ATOM   2383  CB  ASN A 307      34.561 -11.437  13.568  1.00 83.33      A    C  
ATOM   2384  CG  ASN A 307      35.077 -10.607  12.403  1.00 78.77      A    C  
ATOM   2385  ND2 ASN A 307      34.940 -11.110  11.205  1.00 70.75      A    N  
ATOM   2386  OD1 ASN A 307      35.602  -9.520  12.548  1.00 68.50      A    O  
ATOM   2387  N   VAL A 308      37.212  -9.864  15.373  1.00 86.81      A    N  
ATOM   2388  CA  VAL A 308      38.659  -9.776  15.552  1.00 87.10      A    C  
ATOM   2389  C   VAL A 308      39.049 -10.426  16.874  1.00 88.92      A    C  
ATOM   2390  O   VAL A 308      38.428 -10.186  17.901  1.00 87.57      A    O  
ATOM   2391  CB  VAL A 308      39.160  -8.322  15.518  1.00 84.12      A    C  
ATOM   2392  CG1 VAL A 308      40.691  -8.257  15.556  1.00 75.35      A    C  
ATOM   2393  CG2 VAL A 308      38.723  -7.602  14.240  1.00 75.91      A    C  
ATOM   2394  N   GLU A 309      40.109 -11.209  16.873  1.00 88.20      A    N  
ATOM   2395  CA  GLU A 309      40.493 -11.992  18.051  1.00 88.47      A    C  
ATOM   2396  C   GLU A 309      40.816 -11.127  19.281  1.00 89.56      A    C  
ATOM   2397  O   GLU A 309      40.478 -11.503  20.399  1.00 86.93      A    O  
ATOM   2398  CB  GLU A 309      41.642 -12.913  17.647  1.00 87.04      A    C  
ATOM   2399  CG  GLU A 309      41.840 -14.064  18.641  1.00 79.09      A    C  
ATOM   2400  CD  GLU A 309      42.517 -15.276  17.994  1.00 75.74      A    C  
ATOM   2401  OE1 GLU A 309      42.146 -16.398  18.395  1.00 67.48      A    O  
ATOM   2402  OE2 GLU A 309      43.351 -15.075  17.084  1.00 68.83      A    O1-
ATOM   2403  N   SER A 310      41.376  -9.933  19.092  1.00 88.40      A    N  
ATOM   2404  CA  SER A 310      41.629  -8.968  20.169  1.00 87.56      A    C  
ATOM   2405  C   SER A 310      40.362  -8.420  20.832  1.00 88.55      A    C  
ATOM   2406  O   SER A 310      40.424  -7.919  21.953  1.00 85.53      A    O  
ATOM   2407  CB  SER A 310      42.440  -7.793  19.632  1.00 85.77      A    C  
ATOM   2408  OG  SER A 310      41.756  -7.125  18.594  1.00 77.14      A    O  
ATOM   2409  N   ASP A 311      39.231  -8.496  20.148  1.00 88.94      A    N  
ATOM   2410  CA  ASP A 311      37.937  -8.009  20.620  1.00 88.93      A    C  
ATOM   2411  C   ASP A 311      37.070  -9.141  21.201  1.00 90.42      A    C  
ATOM   2412  O   ASP A 311      36.003  -8.891  21.756  1.00 88.47      A    O  
ATOM   2413  CB  ASP A 311      37.215  -7.255  19.490  1.00 86.96      A    C  
ATOM   2414  CG  ASP A 311      37.945  -5.998  18.988  1.00 85.17      A    C  
ATOM   2415  OD1 ASP A 311      38.730  -5.388  19.747  1.00 80.27      A    O  
ATOM   2416  OD2 ASP A 311      37.713  -5.606  17.820  1.00 81.06      A    O1-
ATOM   2417  N   LEU A 312      37.540 -10.394  21.118  1.00 89.79      A    N  
ATOM   2418  CA  LEU A 312      36.865 -11.531  21.746  1.00 90.56      A    C  
ATOM   2419  C   LEU A 312      37.034 -11.509  23.276  1.00 91.32      A    C  
ATOM   2420  O   LEU A 312      37.980 -10.900  23.784  1.00 89.63      A    O  
ATOM   2421  CB  LEU A 312      37.382 -12.857  21.157  1.00 90.04      A    C  
ATOM   2422  CG  LEU A 312      37.163 -13.039  19.640  1.00 90.00      A    C  
ATOM   2423  CD1 LEU A 312      37.653 -14.422  19.230  1.00 85.42      A    C  
ATOM   2424  CD2 LEU A 312      35.705 -12.908  19.232  1.00 85.04      A    C  
ATOM   2425  N   PRO A 313      36.156 -12.186  24.031  1.00 92.31      A    N  
ATOM   2426  CA  PRO A 313      36.296 -12.303  25.476  1.00 91.44      A    C  
ATOM   2427  C   PRO A 313      37.636 -12.926  25.857  1.00 91.81      A    C  
ATOM   2428  O   PRO A 313      38.056 -13.927  25.287  1.00 88.94      A    O  
ATOM   2429  CB  PRO A 313      35.115 -13.161  25.956  1.00 89.64      A    C  
ATOM   2430  CG  PRO A 313      34.097 -13.043  24.823  1.00 89.07      A    C  
ATOM   2431  CD  PRO A 313      34.958 -12.868  23.580  1.00 91.23      A    C  
ATOM   2432  N   ASN A 314      38.287 -12.349  26.847  1.00 91.96      A    N  
ATOM   2433  CA  ASN A 314      39.634 -12.744  27.228  1.00 89.72      A    C  
ATOM   2434  C   ASN A 314      39.717 -14.220  27.637  1.00 89.52      A    C  
ATOM   2435  O   ASN A 314      40.625 -14.933  27.227  1.00 85.63      A    O  
ATOM   2436  CB  ASN A 314      40.116 -11.813  28.357  1.00 87.93      A    C  
ATOM   2437  CG  ASN A 314      41.538 -11.326  28.163  1.00 79.86      A    C  
ATOM   2438  ND2 ASN A 314      42.167 -10.875  29.224  1.00 68.69      A    N  
ATOM   2439  OD1 ASN A 314      42.088 -11.280  27.089  1.00 69.57      A    O  
ATOM   2440  N   ALA A 315      38.731 -14.703  28.387  1.00 88.91      A    N  
ATOM   2441  CA  ALA A 315      38.641 -16.102  28.798  1.00 86.79      A    C  
ATOM   2442  C   ALA A 315      38.352 -17.051  27.618  1.00 87.46      A    C  
ATOM   2443  O   ALA A 315      38.755 -18.211  27.658  1.00 83.68      A    O  
ATOM   2444  CB  ALA A 315      37.572 -16.210  29.876  1.00 84.64      A    C  
ATOM   2445  N   THR A 316      37.693 -16.569  26.564  1.00 89.29      A    N  
ATOM   2446  CA  THR A 316      37.497 -17.351  25.337  1.00 87.92      A    C  
ATOM   2447  C   THR A 316      38.815 -17.544  24.594  1.00 88.33      A    C  
ATOM   2448  O   THR A 316      39.079 -18.630  24.092  1.00 85.94      A    O  
ATOM   2449  CB  THR A 316      36.482 -16.666  24.415  1.00 87.37      A    C  
ATOM   2450  CG2 THR A 316      36.198 -17.453  23.151  1.00 81.70      A    C  
ATOM   2451  OG1 THR A 316      35.257 -16.521  25.085  1.00 81.14      A    O  
ATOM   2452  N   VAL A 317      39.658 -16.512  24.547  1.00 91.26      A    N  
ATOM   2453  CA  VAL A 317      40.958 -16.575  23.876  1.00 89.98      A    C  
ATOM   2454  C   VAL A 317      41.973 -17.375  24.694  1.00 89.45      A    C  
ATOM   2455  O   VAL A 317      42.626 -18.268  24.147  1.00 85.33      A    O  
ATOM   2456  CB  VAL A 317      41.487 -15.170  23.560  1.00 89.02      A    C  
ATOM   2457  CG1 VAL A 317      42.836 -15.219  22.844  1.00 83.74      A    C  
ATOM   2458  CG2 VAL A 317      40.513 -14.414  22.647  1.00 85.46      A    C  
ATOM   2459  N   ALA A 318      42.070 -17.078  25.983  1.00 89.84      A    N  
ATOM   2460  CA  ALA A 318      43.084 -17.648  26.855  1.00 88.01      A    C  
ATOM   2461  C   ALA A 318      42.745 -19.068  27.337  1.00 88.06      A    C  
ATOM   2462  O   ALA A 318      43.609 -19.935  27.341  1.00 83.29      A    O  
ATOM   2463  CB  ALA A 318      43.296 -16.696  28.038  1.00 86.19      A    C  
ATOM   2464  N   ASP A 319      41.496 -19.299  27.740  1.00 88.26      A    N  
ATOM   2465  CA  ASP A 319      41.069 -20.545  28.386  1.00 86.56      A    C  
ATOM   2466  C   ASP A 319      40.099 -21.374  27.526  1.00 86.71      A    C  
ATOM   2467  O   ASP A 319      39.602 -22.413  27.971  1.00 80.64      A    O  
ATOM   2468  CB  ASP A 319      40.441 -20.238  29.752  1.00 83.98      A    C  
ATOM   2469  CG  ASP A 319      41.333 -19.470  30.729  1.00 79.98      A    C  
ATOM   2470  OD1 ASP A 319      42.381 -19.986  31.145  1.00 72.73      A    O  
ATOM   2471  OD2 ASP A 319      40.882 -18.411  31.213  1.00 73.29      A    O1-
ATOM   2472  N   GLY A 320      39.771 -20.911  26.322  1.00 86.38      A    N  
ATOM   2473  CA  GLY A 320      38.827 -21.601  25.436  1.00 85.68      A    C  
ATOM   2474  C   GLY A 320      37.369 -21.587  25.919  1.00 86.92      A    C  
ATOM   2475  O   GLY A 320      36.565 -22.398  25.465  1.00 82.82      A    O  
ATOM   2476  N   ARG A 321      36.993 -20.666  26.833  1.00 86.89      A    N  
ATOM   2477  CA  ARG A 321      35.623 -20.565  27.358  1.00 85.53      A    C  
ATOM   2478  C   ARG A 321      34.647 -20.202  26.249  1.00 85.92      A    C  
ATOM   2479  O   ARG A 321      34.825 -19.185  25.588  1.00 81.80      A    O  
ATOM   2480  CB  ARG A 321      35.545 -19.522  28.485  1.00 82.95      A    C  
ATOM   2481  CG  ARG A 321      36.291 -19.940  29.754  1.00 78.97      A    C  
ATOM   2482  CD  ARG A 321      35.655 -21.173  30.368  1.00 75.89      A    C  
ATOM   2483  NE  ARG A 321      36.268 -21.476  31.668  1.00 74.06      A    N  
ATOM   2484  CZ  ARG A 321      35.654 -21.472  32.840  1.00 68.92      A    C  
ATOM   2485  NH1 ARG A 321      34.390 -21.220  32.961  1.00 62.76      A    N1+
ATOM   2486  NH2 ARG A 321      36.329 -21.722  33.915  1.00 63.10      A    N  
ATOM   2487  N   PHE A 322      33.643 -21.028  26.058  1.00 87.23      A    N  
ATOM   2488  CA  PHE A 322      32.648 -20.879  25.002  1.00 87.83      A    C  
ATOM   2489  C   PHE A 322      33.258 -20.667  23.609  1.00 89.14      A    C  
ATOM   2490  O   PHE A 322      32.676 -19.997  22.755  1.00 86.31      A    O  
ATOM   2491  CB  PHE A 322      31.635 -19.792  25.373  1.00 86.22      A    C  
ATOM   2492  CG  PHE A 322      30.919 -20.049  26.679  1.00 86.15      A    C  
ATOM   2493  CD1 PHE A 322      29.771 -20.864  26.702  1.00 82.25      A    C  
ATOM   2494  CD2 PHE A 322      31.399 -19.499  27.877  1.00 82.92      A    C  
ATOM   2495  CE1 PHE A 322      29.120 -21.131  27.911  1.00 80.86      A    C  
ATOM   2496  CE2 PHE A 322      30.753 -19.770  29.087  1.00 81.24      A    C  
ATOM   2497  CZ  PHE A 322      29.613 -20.589  29.111  1.00 81.63      A    C  
ATOM   2498  N   ARG A 323      34.437 -21.217  23.350  1.00 89.33      A    N  
ATOM   2499  CA  ARG A 323      35.163 -20.976  22.095  1.00 89.42      A    C  
ATOM   2500  C   ARG A 323      34.348 -21.394  20.883  1.00 89.88      A    C  
ATOM   2501  O   ARG A 323      34.304 -20.655  19.909  1.00 87.60      A    O  
ATOM   2502  CB  ARG A 323      36.527 -21.693  22.137  1.00 88.46      A    C  
ATOM   2503  CG  ARG A 323      37.422 -21.348  20.927  1.00 85.36      A    C  
ATOM   2504  CD  ARG A 323      37.929 -19.903  20.978  1.00 82.40      A    C  
ATOM   2505  NE  ARG A 323      38.628 -19.506  19.747  1.00 79.59      A    N  
ATOM   2506  CZ  ARG A 323      39.658 -18.683  19.662  1.00 75.92      A    C  
ATOM   2507  NH1 ARG A 323      40.273 -18.200  20.694  1.00 67.53      A    N1+
ATOM   2508  NH2 ARG A 323      40.090 -18.294  18.505  1.00 70.12      A    N  
ATOM   2509  N   THR A 324      33.684 -22.534  20.953  1.00 89.09      A    N  
ATOM   2510  CA  THR A 324      32.868 -23.068  19.861  1.00 88.08      A    C  
ATOM   2511  C   THR A 324      31.690 -22.148  19.532  1.00 88.49      A    C  
ATOM   2512  O   THR A 324      31.460 -21.840  18.368  1.00 86.59      A    O  
ATOM   2513  CB  THR A 324      32.315 -24.453  20.223  1.00 86.61      A    C  
ATOM   2514  CG2 THR A 324      32.031 -25.292  18.981  1.00 74.58      A    C  
ATOM   2515  OG1 THR A 324      33.231 -25.195  21.006  1.00 76.93      A    O  
ATOM   2516  N   GLU A 325      31.004 -21.661  20.545  1.00 88.72      A    N  
ATOM   2517  CA  GLU A 325      29.866 -20.757  20.412  1.00 87.71      A    C  
ATOM   2518  C   GLU A 325      30.307 -19.377  19.918  1.00 89.09      A    C  
ATOM   2519  O   GLU A 325      29.687 -18.811  19.015  1.00 88.07      A    O  
ATOM   2520  CB  GLU A 325      29.146 -20.628  21.761  1.00 86.77      A    C  
ATOM   2521  CG  GLU A 325      28.495 -21.909  22.298  1.00 81.84      A    C  
ATOM   2522  CD  GLU A 325      29.431 -22.889  23.020  1.00 77.00      A    C  
ATOM   2523  OE1 GLU A 325      28.915 -23.899  23.523  1.00 68.61      A    O  
ATOM   2524  OE2 GLU A 325      30.663 -22.657  23.049  1.00 70.76      A    O1-
ATOM   2525  N   VAL A 326      31.404 -18.852  20.453  1.00 89.20      A    N  
ATOM   2526  CA  VAL A 326      31.971 -17.569  20.023  1.00 89.56      A    C  
ATOM   2527  C   VAL A 326      32.482 -17.647  18.586  1.00 89.76      A    C  
ATOM   2528  O   VAL A 326      32.190 -16.757  17.795  1.00 88.55      A    O  
ATOM   2529  CB  VAL A 326      33.072 -17.098  20.986  1.00 89.62      A    C  
ATOM   2530  CG1 VAL A 326      33.827 -15.872  20.466  1.00 86.68      A    C  
ATOM   2531  CG2 VAL A 326      32.475 -16.702  22.337  1.00 87.59      A    C  
ATOM   2532  N   ASP A 327      33.182 -18.701  18.212  1.00 90.22      A    N  
ATOM   2533  CA  ASP A 327      33.702 -18.892  16.859  1.00 88.91      A    C  
ATOM   2534  C   ASP A 327      32.585 -19.065  15.827  1.00 88.67      A    C  
ATOM   2535  O   ASP A 327      32.696 -18.555  14.711  1.00 86.68      A    O  
ATOM   2536  CB  ASP A 327      34.648 -20.103  16.813  1.00 88.53      A    C  
ATOM   2537  CG  ASP A 327      36.045 -19.821  17.380  1.00 86.58      A    C  
ATOM   2538  OD1 ASP A 327      36.455 -18.640  17.440  1.00 82.44      A    O  
ATOM   2539  OD2 ASP A 327      36.785 -20.788  17.658  1.00 83.10      A    O1-
ATOM   2540  N   GLU A 328      31.495 -19.711  16.189  1.00 89.48      A    N  
ATOM   2541  CA  GLU A 328      30.326 -19.794  15.319  1.00 88.02      A    C  
ATOM   2542  C   GLU A 328      29.641 -18.424  15.173  1.00 88.02      A    C  
ATOM   2543  O   GLU A 328      29.246 -18.039  14.076  1.00 86.13      A    O  
ATOM   2544  CB  GLU A 328      29.359 -20.850  15.877  1.00 86.34      A    C  
ATOM   2545  CG  GLU A 328      28.204 -21.149  14.924  1.00 76.53      A    C  
ATOM   2546  CD  GLU A 328      27.154 -22.114  15.513  1.00 73.19      A    C  
ATOM   2547  OE1 GLU A 328      26.396 -22.693  14.708  1.00 65.91      A    O  
ATOM   2548  OE2 GLU A 328      27.079 -22.264  16.749  1.00 66.98      A    O1-
ATOM   2549  N   LEU A 329      29.526 -17.673  16.267  1.00 89.00      A    N  
ATOM   2550  CA  LEU A 329      28.815 -16.397  16.264  1.00 89.05      A    C  
ATOM   2551  C   LEU A 329      29.610 -15.283  15.569  1.00 88.93      A    C  
ATOM   2552  O   LEU A 329      29.020 -14.506  14.817  1.00 87.11      A    O  
ATOM   2553  CB  LEU A 329      28.456 -16.013  17.705  1.00 89.10      A    C  
ATOM   2554  CG  LEU A 329      27.476 -14.836  17.825  1.00 87.61      A    C  
ATOM   2555  CD1 LEU A 329      26.091 -15.152  17.265  1.00 83.59      A    C  
ATOM   2556  CD2 LEU A 329      27.298 -14.484  19.305  1.00 83.36      A    C  
ATOM   2557  N   LYS A 330      30.914 -15.212  15.794  1.00 88.10      A    N  
ATOM   2558  CA  LYS A 330      31.776 -14.146  15.276  1.00 87.71      A    C  
ATOM   2559  C   LYS A 330      31.733 -14.047  13.748  1.00 87.12      A    C  
ATOM   2560  O   LYS A 330      31.819 -12.957  13.209  1.00 84.88      A    O  
ATOM   2561  CB  LYS A 330      33.213 -14.305  15.808  1.00 87.36      A    C  
ATOM   2562  CG  LYS A 330      34.020 -15.386  15.084  1.00 86.22      A    C  
ATOM   2563  CD  LYS A 330      35.396 -15.640  15.713  1.00 84.93      A    C  
ATOM   2564  CE  LYS A 330      36.168 -16.602  14.810  1.00 80.55      A    C  
ATOM   2565  NZ  LYS A 330      37.436 -17.055  15.425  1.00 75.64      A    N1+
ATOM   2566  N   ASN A 331      31.510 -15.169  13.060  1.00 87.51      A    N  
ATOM   2567  CA  ASN A 331      31.414 -15.231  11.600  1.00 85.48      A    C  
ATOM   2568  C   ASN A 331      30.174 -14.529  11.025  1.00 84.95      A    C  
ATOM   2569  O   ASN A 331      30.066 -14.357   9.813  1.00 81.16      A    O  
ATOM   2570  CB  ASN A 331      31.442 -16.710  11.184  1.00 83.00      A    C  
ATOM   2571  CG  ASN A 331      32.774 -17.375  11.471  1.00 77.89      A    C  
ATOM   2572  ND2 ASN A 331      32.768 -18.672  11.692  1.00 68.88      A    N  
ATOM   2573  OD1 ASN A 331      33.824 -16.764  11.490  1.00 69.43      A    O  
ATOM   2574  N   TYR A 332      29.250 -14.105  11.881  1.00 87.10      A    N  
ATOM   2575  CA  TYR A 332      28.069 -13.340  11.495  1.00 85.87      A    C  
ATOM   2576  C   TYR A 332      28.123 -11.881  11.952  1.00 86.03      A    C  
ATOM   2577  O   TYR A 332      27.214 -11.113  11.648  1.00 83.07      A    O  
ATOM   2578  CB  TYR A 332      26.820 -14.042  12.050  1.00 84.25      A    C  
ATOM   2579  CG  TYR A 332      26.632 -15.441  11.508  1.00 82.70      A    C  
ATOM   2580  CD1 TYR A 332      25.886 -15.656  10.336  1.00 78.80      A    C  
ATOM   2581  CD2 TYR A 332      27.245 -16.526  12.163  1.00 78.63      A    C  
ATOM   2582  CE1 TYR A 332      25.761 -16.949   9.811  1.00 76.22      A    C  
ATOM   2583  CE2 TYR A 332      27.133 -17.821  11.641  1.00 76.47      A    C  
ATOM   2584  CZ  TYR A 332      26.395 -18.026  10.464  1.00 75.92      A    C  
ATOM   2585  OH  TYR A 332      26.333 -19.286   9.935  1.00 73.90      A    O  
ATOM   2586  N   ILE A 333      29.170 -11.480  12.664  1.00 86.92      A    N  
ATOM   2587  CA  ILE A 333      29.350 -10.138  13.214  1.00 86.68      A    C  
ATOM   2588  C   ILE A 333      30.358  -9.383  12.350  1.00 84.98      A    C  
ATOM   2589  O   ILE A 333      31.547  -9.695  12.345  1.00 79.13      A    O  
ATOM   2590  CB  ILE A 333      29.772 -10.194  14.693  1.00 86.90      A    C  
ATOM   2591  CG1 ILE A 333      28.708 -10.929  15.537  1.00 85.64      A    C  
ATOM   2592  CG2 ILE A 333      29.993  -8.765  15.224  1.00 84.96      A    C  
ATOM   2593  CD1 ILE A 333      29.133 -11.186  16.985  1.00 80.84      A    C  
ATOM   2594  N   GLY A 334      29.908  -8.374  11.649  1.00 84.04      A    N  
ATOM   2595  CA  GLY A 334      30.741  -7.548  10.780  1.00 82.50      A    C  
ATOM   2596  C   GLY A 334      30.023  -7.165   9.496  1.00 83.10      A    C  
ATOM   2597  O   GLY A 334      28.810  -7.336   9.366  1.00 79.03      A    O  
ATOM   2598  N   ILE A 335      30.783  -6.631   8.558  1.00 83.65      A    N  
ATOM   2599  CA  ILE A 335      30.306  -6.274   7.221  1.00 82.69      A    C  
ATOM   2600  C   ILE A 335      30.767  -7.340   6.236  1.00 82.34      A    C  
ATOM   2601  O   ILE A 335      31.878  -7.849   6.344  1.00 79.42      A    O  
ATOM   2602  CB  ILE A 335      30.785  -4.866   6.822  1.00 80.52      A    C  
ATOM   2603  CG1 ILE A 335      30.179  -3.838   7.795  1.00 76.24      A    C  
ATOM   2604  CG2 ILE A 335      30.406  -4.530   5.371  1.00 74.47      A    C  
ATOM   2605  CD1 ILE A 335      30.671  -2.417   7.551  1.00 69.38      A    C  
ATOM   2606  N   ARG A 336      29.925  -7.632   5.256  1.00 83.32      A    N  
ATOM   2607  CA  ARG A 336      30.195  -8.618   4.214  1.00 82.55      A    C  
ATOM   2608  C   ARG A 336      30.392  -7.941   2.866  1.00 82.90      A    C  
ATOM   2609  O   ARG A 336      29.807  -6.889   2.601  1.00 80.18      A    O  
ATOM   2610  CB  ARG A 336      29.059  -9.626   4.156  1.00 80.35      A    C  
ATOM   2611  CG  ARG A 336      28.979 -10.393   5.470  1.00 75.63      A    C  
ATOM   2612  CD  ARG A 336      27.710 -11.213   5.500  1.00 72.86      A    C  
ATOM   2613  NE  ARG A 336      27.704 -12.082   6.677  1.00 68.86      A    N  
ATOM   2614  CZ  ARG A 336      27.549 -13.379   6.614  1.00 63.81      A    C  
ATOM   2615  NH1 ARG A 336      27.270 -13.962   5.492  1.00 58.18      A    N1+
ATOM   2616  NH2 ARG A 336      27.683 -14.116   7.682  1.00 57.94      A    N  
ATOM   2617  N   GLU A 337      31.164  -8.587   2.022  1.00 79.78      A    N  
ATOM   2618  CA  GLU A 337      31.197  -8.268   0.599  1.00 78.67      A    C  
ATOM   2619  C   GLU A 337      30.288  -9.218  -0.190  1.00 79.19      A    C  
ATOM   2620  O   GLU A 337      30.260 -10.414   0.086  1.00 75.45      A    O  
ATOM   2621  CB  GLU A 337      32.634  -8.285   0.062  1.00 75.51      A    C  
ATOM   2622  CG  GLU A 337      33.356  -6.973   0.419  1.00 67.46      A    C  
ATOM   2623  CD  GLU A 337      34.777  -6.870  -0.157  1.00 61.13      A    C  
ATOM   2624  OE1 GLU A 337      35.395  -5.816   0.087  1.00 54.23      A    O  
ATOM   2625  OE2 GLU A 337      35.242  -7.822  -0.808  1.00 53.82      A    O1-
ATOM   2626  N   PRO A 338      29.520  -8.734  -1.175  1.00 81.77      A    N  
ATOM   2627  CA  PRO A 338      29.351  -7.330  -1.539  1.00 81.97      A    C  
ATOM   2628  C   PRO A 338      28.521  -6.559  -0.502  1.00 83.12      A    C  
ATOM   2629  O   PRO A 338      27.773  -7.146   0.279  1.00 80.97      A    O  
ATOM   2630  CB  PRO A 338      28.669  -7.368  -2.900  1.00 79.52      A    C  
ATOM   2631  CG  PRO A 338      27.812  -8.628  -2.809  1.00 77.60      A    C  
ATOM   2632  CD  PRO A 338      28.680  -9.583  -2.006  1.00 80.06      A    C  
ATOM   2633  N   ILE A 339      28.590  -5.222  -0.530  1.00 83.55      A    N  
ATOM   2634  CA  ILE A 339      27.802  -4.353   0.368  1.00 83.65      A    C  
ATOM   2635  C   ILE A 339      26.291  -4.654   0.293  1.00 85.65      A    C  
ATOM   2636  O   ILE A 339      25.569  -4.512   1.283  1.00 84.01      A    O  
ATOM   2637  CB  ILE A 339      28.089  -2.865   0.044  1.00 80.96      A    C  
ATOM   2638  CG1 ILE A 339      29.558  -2.527   0.375  1.00 73.28      A    C  
ATOM   2639  CG2 ILE A 339      27.136  -1.918   0.786  1.00 69.91      A    C  
ATOM   2640  CD1 ILE A 339      29.997  -1.116  -0.047  1.00 64.33      A    C  
ATOM   2641  N   SER A 340      25.828  -5.104  -0.875  1.00 85.37      A    N  
ATOM   2642  CA  SER A 340      24.440  -5.484  -1.098  1.00 85.34      A    C  
ATOM   2643  C   SER A 340      24.011  -6.786  -0.411  1.00 86.81      A    C  
ATOM   2644  O   SER A 340      22.818  -7.096  -0.429  1.00 85.15      A    O  
ATOM   2645  CB  SER A 340      24.176  -5.577  -2.600  1.00 83.98      A    C  
ATOM   2646  OG  SER A 340      25.015  -6.518  -3.221  1.00 77.92      A    O  
ATOM   2647  N   ASP A 341      24.922  -7.527   0.232  1.00 87.07      A    N  
ATOM   2648  CA  ASP A 341      24.601  -8.755   0.956  1.00 87.73      A    C  
ATOM   2649  C   ASP A 341      23.457  -8.508   1.958  1.00 89.18      A    C  
ATOM   2650  O   ASP A 341      23.467  -7.535   2.715  1.00 88.19      A    O  
ATOM   2651  CB  ASP A 341      25.841  -9.314   1.659  1.00 86.18      A    C  
ATOM   2652  CG  ASP A 341      25.580 -10.714   2.222  1.00 84.38      A    C  
ATOM   2653  OD1 ASP A 341      24.733 -10.842   3.127  1.00 79.03      A    O  
ATOM   2654  OD2 ASP A 341      26.188 -11.670   1.708  1.00 78.17      A    O1-
ATOM   2655  N   ILE A 342      22.478  -9.389   1.962  1.00 88.76      A    N  
ATOM   2656  CA  ILE A 342      21.273  -9.222   2.776  1.00 89.28      A    C  
ATOM   2657  C   ILE A 342      21.560  -9.213   4.280  1.00 90.20      A    C  
ATOM   2658  O   ILE A 342      20.795  -8.634   5.033  1.00 88.43      A    O  
ATOM   2659  CB  ILE A 342      20.213 -10.287   2.439  1.00 87.72      A    C  
ATOM   2660  CG1 ILE A 342      20.714 -11.726   2.714  1.00 82.85      A    C  
ATOM   2661  CG2 ILE A 342      19.767 -10.118   0.980  1.00 81.18      A    C  
ATOM   2662  CD1 ILE A 342      19.628 -12.793   2.572  1.00 77.06      A    C  
ATOM   2663  N   TYR A 343      22.664  -9.809   4.714  1.00 89.48      A    N  
ATOM   2664  CA  TYR A 343      23.048  -9.862   6.121  1.00 88.97      A    C  
ATOM   2665  C   TYR A 343      23.916  -8.682   6.573  1.00 89.18      A    C  
ATOM   2666  O   TYR A 343      24.260  -8.597   7.747  1.00 86.53      A    O  
ATOM   2667  CB  TYR A 343      23.713 -11.203   6.418  1.00 87.78      A    C  
ATOM   2668  CG  TYR A 343      22.821 -12.390   6.155  1.00 87.02      A    C  
ATOM   2669  CD1 TYR A 343      21.608 -12.540   6.857  1.00 83.72      A    C  
ATOM   2670  CD2 TYR A 343      23.196 -13.364   5.220  1.00 83.74      A    C  
ATOM   2671  CE1 TYR A 343      20.785 -13.655   6.636  1.00 81.72      A    C  
ATOM   2672  CE2 TYR A 343      22.382 -14.487   4.991  1.00 81.26      A    C  
ATOM   2673  CZ  TYR A 343      21.175 -14.628   5.706  1.00 81.75      A    C  
ATOM   2674  OH  TYR A 343      20.383 -15.721   5.493  1.00 78.45      A    O  
ATOM   2675  N   ASN A 344      24.249  -7.751   5.696  1.00 90.00      A    N  
ATOM   2676  CA  ASN A 344      24.779  -6.474   6.132  1.00 90.45      A    C  
ATOM   2677  C   ASN A 344      23.679  -5.659   6.819  1.00 91.57      A    C  
ATOM   2678  O   ASN A 344      22.553  -5.631   6.329  1.00 90.08      A    O  
ATOM   2679  CB  ASN A 344      25.372  -5.703   4.947  1.00 89.13      A    C  
ATOM   2680  CG  ASN A 344      26.718  -6.244   4.530  1.00 88.37      A    C  
ATOM   2681  ND2 ASN A 344      27.096  -6.053   3.275  1.00 82.52      A    N  
ATOM   2682  OD1 ASN A 344      27.468  -6.784   5.318  1.00 83.09      A    O  
ATOM   2683  N   TYR A 345      24.030  -4.951   7.891  1.00 91.52      A    N  
ATOM   2684  CA  TYR A 345      23.104  -4.111   8.647  1.00 91.90      A    C  
ATOM   2685  C   TYR A 345      22.280  -3.215   7.725  1.00 92.60      A    C  
ATOM   2686  O   TYR A 345      22.824  -2.475   6.901  1.00 90.94      A    O  
ATOM   2687  CB  TYR A 345      23.872  -3.236   9.643  1.00 91.04      A    C  
ATOM   2688  CG  TYR A 345      24.730  -4.002  10.627  1.00 90.68      A    C  
ATOM   2689  CD1 TYR A 345      24.145  -4.643  11.725  1.00 87.41      A    C  
ATOM   2690  CD2 TYR A 345      26.123  -4.076  10.437  1.00 87.22      A    C  
ATOM   2691  CE1 TYR A 345      24.941  -5.366  12.623  1.00 85.65      A    C  
ATOM   2692  CE2 TYR A 345      26.927  -4.794  11.329  1.00 85.59      A    C  
ATOM   2693  CZ  TYR A 345      26.330  -5.446  12.426  1.00 86.17      A    C  
ATOM   2694  OH  TYR A 345      27.112  -6.164  13.292  1.00 83.77      A    O  
ATOM   2695  N   SER A 346      20.978  -3.275   7.865  1.00 93.88      A    N  
ATOM   2696  CA  SER A 346      20.049  -2.484   7.073  1.00 94.38      A    C  
ATOM   2697  C   SER A 346      18.869  -2.056   7.924  1.00 94.85      A    C  
ATOM   2698  O   SER A 346      18.427  -2.796   8.797  1.00 92.48      A    O  
ATOM   2699  CB  SER A 346      19.570  -3.294   5.865  1.00 92.98      A    C  
ATOM   2700  OG  SER A 346      18.792  -2.496   5.000  1.00 86.77      A    O  
ATOM   2701  N   ILE A 347      18.337  -0.881   7.637  1.00 94.94      A    N  
ATOM   2702  CA  ILE A 347      17.082  -0.388   8.219  1.00 94.48      A    C  
ATOM   2703  C   ILE A 347      15.919  -0.488   7.229  1.00 94.77      A    C  
ATOM   2704  O   ILE A 347      14.886   0.141   7.422  1.00 89.41      A    O  
ATOM   2705  CB  ILE A 347      17.269   1.028   8.802  1.00 91.44      A    C  
ATOM   2706  CG1 ILE A 347      17.770   2.007   7.717  1.00 82.08      A    C  
ATOM   2707  CG2 ILE A 347      18.217   0.966  10.016  1.00 77.66      A    C  
ATOM   2708  CD1 ILE A 347      17.623   3.466   8.115  1.00 73.15      A    C  
ATOM   2709  N   GLY A 348      16.085  -1.276   6.169  1.00 94.44      A    N  
ATOM   2710  CA  GLY A 348      15.079  -1.528   5.153  1.00 94.51      A    C  
ATOM   2711  C   GLY A 348      15.409  -0.896   3.810  1.00 95.23      A    C  
ATOM   2712  O   GLY A 348      16.563  -0.892   3.364  1.00 92.33      A    O  
ATOM   2713  N   VAL A 349      14.376  -0.402   3.149  1.00 95.47      A    N  
ATOM   2714  CA  VAL A 349      14.447   0.192   1.812  1.00 95.33      A    C  
ATOM   2715  C   VAL A 349      13.740   1.541   1.778  1.00 95.35      A    C  
ATOM   2716  O   VAL A 349      12.793   1.787   2.522  1.00 92.91      A    O  
ATOM   2717  CB  VAL A 349      13.874  -0.751   0.730  1.00 94.05      A    C  
ATOM   2718  CG1 VAL A 349      14.681  -2.043   0.623  1.00 89.94      A    C  
ATOM   2719  CG2 VAL A 349      12.406  -1.115   0.963  1.00 89.08      A    C  
ATOM   2720  N   GLU A 350      14.167   2.400   0.864  1.00 95.05      A    N  
ATOM   2721  CA  GLU A 350      13.452   3.610   0.468  1.00 94.63      A    C  
ATOM   2722  C   GLU A 350      13.016   3.486  -0.996  1.00 95.11      A    C  
ATOM   2723  O   GLU A 350      13.716   2.899  -1.820  1.00 93.46      A    O  
ATOM   2724  CB  GLU A 350      14.308   4.858   0.760  1.00 91.74      A    C  
ATOM   2725  CG  GLU A 350      15.666   4.892   0.042  1.00 87.40      A    C  
ATOM   2726  CD  GLU A 350      16.593   6.036   0.477  1.00 91.15      A    C  
ATOM   2727  OE1 GLU A 350      17.660   6.202  -0.149  1.00 85.97      A    O  
ATOM   2728  OE2 GLU A 350      16.283   6.768   1.439  1.00 87.47      A    O1-
ATOM   2729  N   LYS A 351      11.844   4.019  -1.333  1.00 95.11      A    N  
ATOM   2730  CA  LYS A 351      11.360   4.055  -2.711  1.00 95.12      A    C  
ATOM   2731  C   LYS A 351      12.010   5.213  -3.458  1.00 95.07      A    C  
ATOM   2732  O   LYS A 351      11.971   6.344  -2.989  1.00 92.29      A    O  
ATOM   2733  CB  LYS A 351       9.830   4.155  -2.732  1.00 93.92      A    C  
ATOM   2734  CG  LYS A 351       9.280   4.160  -4.164  1.00 91.54      A    C  
ATOM   2735  CD  LYS A 351       7.748   4.263  -4.188  1.00 88.26      A    C  
ATOM   2736  CE  LYS A 351       7.240   4.461  -5.621  1.00 86.73      A    C  
ATOM   2737  NZ  LYS A 351       7.496   5.834  -6.135  1.00 83.56      A    N1+
ATOM   2738  N   ASN A 352      12.527   4.949  -4.651  1.00 94.62      A    N  
ATOM   2739  CA  ASN A 352      12.960   6.013  -5.543  1.00 94.72      A    C  
ATOM   2740  C   ASN A 352      11.726   6.758  -6.088  1.00 94.89      A    C  
ATOM   2741  O   ASN A 352      10.965   6.153  -6.843  1.00 92.70      A    O  
ATOM   2742  CB  ASN A 352      13.832   5.404  -6.654  1.00 93.73      A    C  
ATOM   2743  CG  ASN A 352      14.438   6.461  -7.561  1.00 94.00      A    C  
ATOM   2744  ND2 ASN A 352      15.436   6.083  -8.332  1.00 88.80      A    N  
ATOM   2745  OD1 ASN A 352      14.047   7.610  -7.596  1.00 89.21      A    O  
ATOM   2746  N   PRO A 353      11.514   8.038  -5.760  1.00 94.64      A    N  
ATOM   2747  CA  PRO A 353      10.327   8.768  -6.204  1.00 94.29      A    C  
ATOM   2748  C   PRO A 353      10.299   8.983  -7.714  1.00 94.64      A    C  
ATOM   2749  O   PRO A 353       9.231   9.122  -8.302  1.00 92.05      A    O  
ATOM   2750  CB  PRO A 353      10.375  10.098  -5.440  1.00 92.87      A    C  
ATOM   2751  CG  PRO A 353      11.862  10.324  -5.194  1.00 92.08      A    C  
ATOM   2752  CD  PRO A 353      12.377   8.906  -4.969  1.00 93.96      A    C  
ATOM   2753  N   TRP A 354      11.451   8.962  -8.368  1.00 95.52      A    N  
ATOM   2754  CA  TRP A 354      11.583   9.128  -9.818  1.00 95.84      A    C  
ATOM   2755  C   TRP A 354      11.221   7.872 -10.613  1.00 95.97      A    C  
ATOM   2756  O   TRP A 354      11.023   7.946 -11.824  1.00 93.61      A    O  
ATOM   2757  CB  TRP A 354      13.007   9.593 -10.133  1.00 95.52      A    C  
ATOM   2758  CG  TRP A 354      13.420  10.813  -9.371  1.00 95.66      A    C  
ATOM   2759  CD1 TRP A 354      14.272  10.843  -8.322  1.00 93.79      A    C  
ATOM   2760  CD2 TRP A 354      12.940  12.187  -9.548  1.00 95.25      A    C  
ATOM   2761  CE2 TRP A 354      13.556  12.989  -8.544  1.00 94.74      A    C  
ATOM   2762  CE3 TRP A 354      12.048  12.796 -10.448  1.00 94.12      A    C  
ATOM   2763  NE1 TRP A 354      14.362  12.138  -7.829  1.00 93.83      A    N  
ATOM   2764  CZ2 TRP A 354      13.278  14.361  -8.436  1.00 93.98      A    C  
ATOM   2765  CZ3 TRP A 354      11.777  14.172 -10.335  1.00 92.35      A    C  
ATOM   2766  CH2 TRP A 354      12.378  14.949  -9.338  1.00 92.60      A    C  
ATOM   2767  N   CYS A 355      11.115   6.723  -9.957  1.00 95.35      A    N  
ATOM   2768  CA  CYS A 355      10.541   5.507 -10.504  1.00 95.08      A    C  
ATOM   2769  C   CYS A 355       9.081   5.384 -10.036  1.00 95.15      A    C  
ATOM   2770  O   CYS A 355       8.775   4.707  -9.054  1.00 91.88      A    O  
ATOM   2771  CB  CYS A 355      11.387   4.303 -10.079  1.00 93.73      A    C  
ATOM   2772  SG  CYS A 355      12.956   4.146 -10.976  1.00 91.95      A    S  
ATOM   2773  N   MET A 356       8.184   6.067 -10.727  1.00 94.97      A    N  
ATOM   2774  CA  MET A 356       6.772   6.063 -10.371  1.00 95.22      A    C  
ATOM   2775  C   MET A 356       6.112   4.730 -10.733  1.00 95.66      A    C  
ATOM   2776  O   MET A 356       6.249   4.254 -11.866  1.00 93.85      A    O  
ATOM   2777  CB  MET A 356       6.072   7.268 -11.016  1.00 93.90      A    C  
ATOM   2778  CG  MET A 356       4.651   7.454 -10.471  1.00 90.41      A    C  
ATOM   2779  SD  MET A 356       3.872   9.024 -10.935  1.00 88.76      A    S  
ATOM   2780  CE  MET A 356       4.820  10.188  -9.922  1.00 80.09      A    C  
ATOM   2781  N   ALA A 357       5.381   4.138  -9.811  1.00 95.33      A    N  
ATOM   2782  CA  ALA A 357       4.566   2.965 -10.092  1.00 95.55      A    C  
ATOM   2783  C   ALA A 357       3.260   3.391 -10.768  1.00 95.89      A    C  
ATOM   2784  O   ALA A 357       2.504   4.175 -10.199  1.00 93.91      A    O  
ATOM   2785  CB  ALA A 357       4.332   2.182  -8.800  1.00 94.57      A    C  
ATOM   2786  N   TYR A 358       2.993   2.877 -11.961  1.00 96.17      A    N  
ATOM   2787  CA  TYR A 358       1.719   3.010 -12.656  1.00 96.35      A    C  
ATOM   2788  C   TYR A 358       1.545   1.878 -13.671  1.00 96.43      A    C  
ATOM   2789  O   TYR A 358       2.516   1.267 -14.114  1.00 94.88      A    O  
ATOM   2790  CB  TYR A 358       1.587   4.395 -13.329  1.00 95.94      A    C  
ATOM   2791  CG  TYR A 358       2.586   4.670 -14.429  1.00 96.67      A    C  
ATOM   2792  CD1 TYR A 358       3.803   5.327 -14.143  1.00 94.96      A    C  
ATOM   2793  CD2 TYR A 358       2.324   4.269 -15.753  1.00 94.92      A    C  
ATOM   2794  CE1 TYR A 358       4.745   5.561 -15.143  1.00 94.45      A    C  
ATOM   2795  CE2 TYR A 358       3.263   4.496 -16.772  1.00 94.53      A    C  
ATOM   2796  CZ  TYR A 358       4.474   5.142 -16.457  1.00 95.23      A    C  
ATOM   2797  OH  TYR A 358       5.409   5.343 -17.449  1.00 94.05      A    O  
ATOM   2798  N   VAL A 359       0.313   1.621 -14.067  1.00 96.37      A    N  
ATOM   2799  CA  VAL A 359      -0.032   0.650 -15.109  1.00 96.45      A    C  
ATOM   2800  C   VAL A 359      -0.811   1.351 -16.204  1.00 96.40      A    C  
ATOM   2801  O   VAL A 359      -1.787   2.043 -15.936  1.00 94.72      A    O  
ATOM   2802  CB  VAL A 359      -0.812  -0.546 -14.544  1.00 95.25      A    C  
ATOM   2803  CG1 VAL A 359      -1.200  -1.533 -15.640  1.00 90.92      A    C  
ATOM   2804  CG2 VAL A 359       0.033  -1.304 -13.527  1.00 90.83      A    C  
ATOM   2805  N   GLY A 360      -0.382   1.155 -17.440  1.00 95.74      A    N  
ATOM   2806  CA  GLY A 360      -1.105   1.560 -18.631  1.00 95.62      A    C  
ATOM   2807  C   GLY A 360      -1.780   0.378 -19.316  1.00 96.10      A    C  
ATOM   2808  O   GLY A 360      -1.276  -0.743 -19.282  1.00 94.14      A    O  
ATOM   2809  N   VAL A 361      -2.899   0.645 -19.968  1.00 95.74      A    N  
ATOM   2810  CA  VAL A 361      -3.554  -0.282 -20.887  1.00 95.87      A    C  
ATOM   2811  C   VAL A 361      -3.894   0.464 -22.169  1.00 95.87      A    C  
ATOM   2812  O   VAL A 361      -4.442   1.556 -22.122  1.00 93.93      A    O  
ATOM   2813  CB  VAL A 361      -4.825  -0.913 -20.289  1.00 94.78      A    C  
ATOM   2814  CG1 VAL A 361      -5.489  -1.892 -21.258  1.00 90.51      A    C  
ATOM   2815  CG2 VAL A 361      -4.508  -1.684 -19.009  1.00 91.14      A    C  
ATOM   2816  N   SER A 362      -3.586  -0.143 -23.305  1.00 95.46      A    N  
ATOM   2817  CA  SER A 362      -4.036   0.278 -24.624  1.00 95.12      A    C  
ATOM   2818  C   SER A 362      -4.791  -0.863 -25.279  1.00 95.22      A    C  
ATOM   2819  O   SER A 362      -4.392  -2.025 -25.172  1.00 92.17      A    O  
ATOM   2820  CB  SER A 362      -2.845   0.717 -25.467  1.00 92.81      A    C  
ATOM   2821  OG  SER A 362      -3.185   0.877 -26.825  1.00 79.81      A    O  
ATOM   2822  N   ALA A 363      -5.905  -0.554 -25.938  1.00 94.41      A    N  
ATOM   2823  CA  ALA A 363      -6.658  -1.519 -26.707  1.00 94.25      A    C  
ATOM   2824  C   ALA A 363      -7.192  -0.905 -27.994  1.00 94.53      A    C  
ATOM   2825  O   ALA A 363      -7.541   0.275 -28.048  1.00 92.24      A    O  
ATOM   2826  CB  ALA A 363      -7.774  -2.112 -25.844  1.00 93.18      A    C  
ATOM   2827  N   SER A 364      -7.287  -1.729 -29.027  1.00 93.37      A    N  
ATOM   2828  CA  SER A 364      -7.962  -1.399 -30.278  1.00 92.91      A    C  
ATOM   2829  C   SER A 364      -8.997  -2.459 -30.622  1.00 92.99      A    C  
ATOM   2830  O   SER A 364      -8.779  -3.651 -30.401  1.00 89.42      A    O  
ATOM   2831  CB  SER A 364      -6.970  -1.173 -31.415  1.00 90.77      A    C  
ATOM   2832  OG  SER A 364      -6.344  -2.355 -31.866  1.00 80.16      A    O  
ATOM   2833  N   ALA A 365     -10.134  -2.021 -31.161  1.00 92.44      A    N  
ATOM   2834  CA  ALA A 365     -11.222  -2.882 -31.592  1.00 91.86      A    C  
ATOM   2835  C   ALA A 365     -11.757  -2.405 -32.944  1.00 92.15      A    C  
ATOM   2836  O   ALA A 365     -11.600  -1.249 -33.328  1.00 89.53      A    O  
ATOM   2837  CB  ALA A 365     -12.309  -2.895 -30.509  1.00 90.33      A    C  
ATOM   2838  N   ARG A 366     -12.426  -3.314 -33.665  1.00 90.93      A    N  
ATOM   2839  CA  ARG A 366     -13.100  -3.025 -34.935  1.00 90.58      A    C  
ATOM   2840  C   ARG A 366     -14.579  -3.430 -34.861  1.00 90.54      A    C  
ATOM   2841  O   ARG A 366     -14.953  -4.468 -35.403  1.00 85.45      A    O  
ATOM   2842  CB  ARG A 366     -12.372  -3.707 -36.095  1.00 88.37      A    C  
ATOM   2843  CG  ARG A 366     -10.977  -3.113 -36.313  1.00 83.44      A    C  
ATOM   2844  CD  ARG A 366     -10.359  -3.710 -37.577  1.00 80.60      A    C  
ATOM   2845  NE  ARG A 366      -8.999  -3.210 -37.774  1.00 75.18      A    N  
ATOM   2846  CZ  ARG A 366      -8.306  -3.254 -38.880  1.00 68.95      A    C  
ATOM   2847  NH1 ARG A 366      -8.780  -3.788 -39.971  1.00 61.65      A    N1+
ATOM   2848  NH2 ARG A 366      -7.109  -2.756 -38.887  1.00 62.82      A    N  
ATOM   2849  N   PRO A 367     -15.424  -2.650 -34.172  1.00 89.07      A    N  
ATOM   2850  CA  PRO A 367     -16.841  -2.968 -34.066  1.00 87.90      A    C  
ATOM   2851  C   PRO A 367     -17.490  -2.934 -35.453  1.00 87.98      A    C  
ATOM   2852  O   PRO A 367     -17.330  -1.984 -36.215  1.00 84.28      A    O  
ATOM   2853  CB  PRO A 367     -17.423  -1.920 -33.121  1.00 85.94      A    C  
ATOM   2854  CG  PRO A 367     -16.494  -0.724 -33.287  1.00 85.35      A    C  
ATOM   2855  CD  PRO A 367     -15.132  -1.380 -33.530  1.00 88.02      A    C  
ATOM   2856  N   LYS A 368     -18.259  -3.980 -35.766  1.00 86.33      A    N  
ATOM   2857  CA  LYS A 368     -19.097  -4.007 -36.966  1.00 85.11      A    C  
ATOM   2858  C   LYS A 368     -20.354  -3.195 -36.696  1.00 85.52      A    C  
ATOM   2859  O   LYS A 368     -21.189  -3.589 -35.887  1.00 80.56      A    O  
ATOM   2860  CB  LYS A 368     -19.420  -5.435 -37.393  1.00 81.19      A    C  
ATOM   2861  CG  LYS A 368     -18.184  -6.133 -37.977  1.00 71.70      A    C  
ATOM   2862  CD  LYS A 368     -18.535  -7.537 -38.479  1.00 65.96      A    C  
ATOM   2863  CE  LYS A 368     -17.277  -8.198 -39.046  1.00 55.47      A    C  
ATOM   2864  NZ  LYS A 368     -17.523  -9.594 -39.488  1.00 47.85      A    N1+
ATOM   2865  N   ILE A 369     -20.483  -2.088 -37.405  1.00 83.96      A    N  
ATOM   2866  CA  ILE A 369     -21.649  -1.210 -37.315  1.00 82.81      A    C  
ATOM   2867  C   ILE A 369     -22.642  -1.631 -38.404  1.00 82.68      A    C  
ATOM   2868  O   ILE A 369     -22.253  -1.732 -39.568  1.00 76.63      A    O  
ATOM   2869  CB  ILE A 369     -21.223   0.260 -37.418  1.00 79.09      A    C  
ATOM   2870  CG1 ILE A 369     -20.163   0.592 -36.340  1.00 73.55      A    C  
ATOM   2871  CG2 ILE A 369     -22.450   1.172 -37.247  1.00 70.81      A    C  
ATOM   2872  CD1 ILE A 369     -19.548   1.974 -36.518  1.00 65.19      A    C  
ATOM   2873  N   PRO A 370     -23.907  -1.904 -38.071  1.00 81.71      A    N  
ATOM   2874  CA  PRO A 370     -24.918  -2.216 -39.066  1.00 78.69      A    C  
ATOM   2875  C   PRO A 370     -25.102  -1.027 -40.017  1.00 77.52      A    C  
ATOM   2876  O   PRO A 370     -24.905   0.127 -39.626  1.00 68.10      A    O  
ATOM   2877  CB  PRO A 370     -26.184  -2.540 -38.265  1.00 74.74      A    C  
ATOM   2878  CG  PRO A 370     -26.004  -1.759 -36.965  1.00 73.43      A    C  
ATOM   2879  CD  PRO A 370     -24.492  -1.800 -36.757  1.00 76.47      A    C  
ATOM   2880  N   PHE A 371     -25.479  -1.306 -41.252  1.00 78.01      A    N  
ATOM   2881  CA  PHE A 371     -25.715  -0.287 -42.285  1.00 76.46      A    C  
ATOM   2882  C   PHE A 371     -24.510   0.606 -42.634  1.00 76.12      A    C  
ATOM   2883  O   PHE A 371     -24.675   1.556 -43.403  1.00 69.88      A    O  
ATOM   2884  CB  PHE A 371     -26.969   0.532 -41.946  1.00 73.34      A    C  
ATOM   2885  CG  PHE A 371     -28.144  -0.270 -41.434  1.00 71.99      A    C  
ATOM   2886  CD1 PHE A 371     -28.799  -1.172 -42.291  1.00 68.63      A    C  
ATOM   2887  CD2 PHE A 371     -28.569  -0.140 -40.107  1.00 67.04      A    C  
ATOM   2888  CE1 PHE A 371     -29.876  -1.927 -41.816  1.00 62.46      A    C  
ATOM   2889  CE2 PHE A 371     -29.649  -0.891 -39.636  1.00 62.54      A    C  
ATOM   2890  CZ  PHE A 371     -30.311  -1.790 -40.489  1.00 64.56      A    C  
ATOM   2891  N   SER A 372     -23.304   0.330 -42.125  1.00 71.51      A    N  
ATOM   2892  CA  SER A 372     -22.107   1.083 -42.495  1.00 70.33      A    C  
ATOM   2893  C   SER A 372     -21.685   0.765 -43.931  1.00 71.11      A    C  
ATOM   2894  O   SER A 372     -21.306  -0.377 -44.206  1.00 65.93      A    O  
ATOM   2895  CB  SER A 372     -20.952   0.791 -41.539  1.00 65.55      A    C  
ATOM   2896  OG  SER A 372     -19.808   1.512 -41.949  1.00 60.37      A    O  
ATOM   2897  N   PRO A 373     -21.657   1.747 -44.816  1.00 71.61      A    N  
ATOM   2898  CA  PRO A 373     -21.169   1.537 -46.186  1.00 69.73      A    C  
ATOM   2899  C   PRO A 373     -19.647   1.434 -46.264  1.00 69.94      A    C  
ATOM   2900  O   PRO A 373     -19.114   0.901 -47.225  1.00 64.46      A    O  
ATOM   2901  CB  PRO A 373     -21.724   2.733 -46.976  1.00 65.57      A    C  
ATOM   2902  CG  PRO A 373     -21.801   3.848 -45.938  1.00 63.94      A    C  
ATOM   2903  CD  PRO A 373     -22.131   3.112 -44.642  1.00 65.62      A    C  
ATOM   2904  N   PHE A 374     -18.922   1.923 -45.239  1.00 68.88      A    N  
ATOM   2905  CA  PHE A 374     -17.458   2.006 -45.218  1.00 67.45      A    C  
ATOM   2906  C   PHE A 374     -16.780   0.836 -44.489  1.00 68.06      A    C  
ATOM   2907  O   PHE A 374     -15.564   0.825 -44.319  1.00 61.36      A    O  
ATOM   2908  CB  PHE A 374     -17.047   3.365 -44.648  1.00 63.09      A    C  
ATOM   2909  CG  PHE A 374     -17.604   4.544 -45.412  1.00 60.42      A    C  
ATOM   2910  CD1 PHE A 374     -17.109   4.847 -46.703  1.00 56.42      A    C  
ATOM   2911  CD2 PHE A 374     -18.621   5.345 -44.863  1.00 52.72      A    C  
ATOM   2912  CE1 PHE A 374     -17.627   5.929 -47.429  1.00 48.11      A    C  
ATOM   2913  CE2 PHE A 374     -19.141   6.425 -45.591  1.00 47.30      A    C  
ATOM   2914  CZ  PHE A 374     -18.646   6.718 -46.872  1.00 47.29      A    C  
ATOM   2915  N   GLY A 375     -17.515  -0.178 -44.057  1.00 69.59      A    N  
ATOM   2916  CA  GLY A 375     -16.996  -1.314 -43.301  1.00 70.42      A    C  
ATOM   2917  C   GLY A 375     -16.762  -1.001 -41.818  1.00 73.39      A    C  
ATOM   2918  O   GLY A 375     -17.423  -0.155 -41.223  1.00 67.35      A    O  
ATOM   2919  N   SER A 376     -15.837  -1.750 -41.196  1.00 74.34      A    N  
ATOM   2920  CA  SER A 376     -15.508  -1.593 -39.782  1.00 74.97      A    C  
ATOM   2921  C   SER A 376     -14.456  -0.495 -39.587  1.00 77.33      A    C  
ATOM   2922  O   SER A 376     -13.377  -0.575 -40.183  1.00 72.65      A    O  
ATOM   2923  CB  SER A 376     -14.993  -2.916 -39.209  1.00 68.87      A    C  
ATOM   2924  OG  SER A 376     -13.845  -3.357 -39.906  1.00 62.38      A    O  
ATOM   2925  N   LEU A 377     -14.717   0.445 -38.680  1.00 83.03      A    N  
ATOM   2926  CA  LEU A 377     -13.736   1.437 -38.237  1.00 84.11      A    C  
ATOM   2927  C   LEU A 377     -12.921   0.897 -37.065  1.00 87.07      A    C  
ATOM   2928  O   LEU A 377     -13.469   0.290 -36.145  1.00 84.10      A    O  
ATOM   2929  CB  LEU A 377     -14.463   2.750 -37.883  1.00 78.65      A    C  
ATOM   2930  CG  LEU A 377     -14.441   3.750 -39.054  1.00 68.96      A    C  
ATOM   2931  CD1 LEU A 377     -15.826   4.321 -39.322  1.00 63.94      A    C  
ATOM   2932  CD2 LEU A 377     -13.488   4.901 -38.747  1.00 61.89      A    C  
ATOM   2933  N   GLU A 378     -11.611   1.149 -37.077  1.00 87.71      A    N  
ATOM   2934  CA  GLU A 378     -10.749   0.870 -35.930  1.00 88.99      A    C  
ATOM   2935  C   GLU A 378     -10.909   1.968 -34.875  1.00 89.99      A    C  
ATOM   2936  O   GLU A 378     -10.704   3.148 -35.152  1.00 87.31      A    O  
ATOM   2937  CB  GLU A 378      -9.292   0.704 -36.387  1.00 87.10      A    C  
ATOM   2938  CG  GLU A 378      -8.397   0.195 -35.244  1.00 80.64      A    C  
ATOM   2939  CD  GLU A 378      -6.934  -0.039 -35.656  1.00 78.14      A    C  
ATOM   2940  OE1 GLU A 378      -6.161  -0.514 -34.791  1.00 69.47      A    O  
ATOM   2941  OE2 GLU A 378      -6.548   0.277 -36.803  1.00 73.56      A    O1-
ATOM   2942  N   ILE A 379     -11.235   1.574 -33.654  1.00 91.63      A    N  
ATOM   2943  CA  ILE A 379     -11.261   2.465 -32.498  1.00 91.73      A    C  
ATOM   2944  C   ILE A 379     -10.156   2.072 -31.522  1.00 92.73      A    C  
ATOM   2945  O   ILE A 379      -9.908   0.892 -31.293  1.00 91.16      A    O  
ATOM   2946  CB  ILE A 379     -12.655   2.512 -31.837  1.00 90.05      A    C  
ATOM   2947  CG1 ILE A 379     -13.167   1.125 -31.410  1.00 84.53      A    C  
ATOM   2948  CG2 ILE A 379     -13.644   3.205 -32.798  1.00 81.39      A    C  
ATOM   2949  CD1 ILE A 379     -14.463   1.164 -30.589  1.00 80.37      A    C  
ATOM   2950  N   LYS A 380      -9.493   3.061 -30.925  1.00 92.80      A    N  
ATOM   2951  CA  LYS A 380      -8.432   2.877 -29.935  1.00 93.09      A    C  
ATOM   2952  C   LYS A 380      -8.779   3.595 -28.636  1.00 93.27      A    C  
ATOM   2953  O   LYS A 380      -9.389   4.654 -28.656  1.00 91.23      A    O  
ATOM   2954  CB  LYS A 380      -7.075   3.353 -30.486  1.00 91.39      A    C  
ATOM   2955  CG  LYS A 380      -6.590   2.487 -31.654  1.00 77.14      A    C  
ATOM   2956  CD  LYS A 380      -5.168   2.884 -32.073  1.00 74.06      A    C  
ATOM   2957  CE  LYS A 380      -4.704   1.967 -33.205  1.00 60.79      A    C  
ATOM   2958  NZ  LYS A 380      -3.308   2.265 -33.644  1.00 53.16      A    N1+
ATOM   2959  N   ALA A 381      -8.352   3.008 -27.522  1.00 94.41      A    N  
ATOM   2960  CA  ALA A 381      -8.447   3.614 -26.208  1.00 94.52      A    C  
ATOM   2961  C   ALA A 381      -7.197   3.292 -25.397  1.00 94.94      A    C  
ATOM   2962  O   ALA A 381      -6.619   2.215 -25.544  1.00 92.45      A    O  
ATOM   2963  CB  ALA A 381      -9.719   3.126 -25.520  1.00 93.16      A    C  
ATOM   2964  N   ARG A 382      -6.783   4.212 -24.525  1.00 95.08      A    N  
ATOM   2965  CA  ARG A 382      -5.699   4.005 -23.561  1.00 95.02      A    C  
ATOM   2966  C   ARG A 382      -6.040   4.632 -22.209  1.00 95.59      A    C  
ATOM   2967  O   ARG A 382      -6.817   5.594 -22.143  1.00 93.07      A    O  
ATOM   2968  CB  ARG A 382      -4.355   4.507 -24.136  1.00 92.32      A    C  
ATOM   2969  CG  ARG A 382      -4.231   6.033 -24.165  1.00 83.84      A    C  
ATOM   2970  CD  ARG A 382      -2.974   6.538 -24.879  1.00 84.30      A    C  
ATOM   2971  NE  ARG A 382      -1.716   5.997 -24.314  1.00 78.42      A    N  
ATOM   2972  CZ  ARG A 382      -0.538   6.593 -24.349  1.00 73.66      A    C  
ATOM   2973  NH1 ARG A 382      -0.369   7.791 -24.801  1.00 65.19      A    N1+
ATOM   2974  NH2 ARG A 382       0.537   5.987 -23.956  1.00 65.14      A    N  
ATOM   2975  N   ALA A 383      -5.469   4.092 -21.145  1.00 95.57      A    N  
ATOM   2976  CA  ALA A 383      -5.620   4.609 -19.793  1.00 95.78      A    C  
ATOM   2977  C   ALA A 383      -4.381   4.315 -18.962  1.00 96.23      A    C  
ATOM   2978  O   ALA A 383      -3.704   3.311 -19.186  1.00 94.32      A    O  
ATOM   2979  CB  ALA A 383      -6.851   3.981 -19.149  1.00 94.39      A    C  
ATOM   2980  N   PHE A 384      -4.111   5.166 -17.966  1.00 96.89      A    N  
ATOM   2981  CA  PHE A 384      -3.084   4.952 -16.960  1.00 96.83      A    C  
ATOM   2982  C   PHE A 384      -3.703   5.081 -15.566  1.00 96.70      A    C  
ATOM   2983  O   PHE A 384      -4.434   6.031 -15.288  1.00 94.89      A    O  
ATOM   2984  CB  PHE A 384      -1.928   5.929 -17.150  1.00 96.43      A    C  
ATOM   2985  CG  PHE A 384      -1.174   5.729 -18.437  1.00 96.55      A    C  
ATOM   2986  CD1 PHE A 384      -0.086   4.836 -18.491  1.00 94.17      A    C  
ATOM   2987  CD2 PHE A 384      -1.558   6.416 -19.605  1.00 94.28      A    C  
ATOM   2988  CE1 PHE A 384       0.609   4.626 -19.683  1.00 93.18      A    C  
ATOM   2989  CE2 PHE A 384      -0.863   6.206 -20.811  1.00 93.50      A    C  
ATOM   2990  CZ  PHE A 384       0.219   5.308 -20.845  1.00 94.26      A    C  
ATOM   2991  N   TYR A 385      -3.388   4.131 -14.705  1.00 96.55      A    N  
ATOM   2992  CA  TYR A 385      -3.755   4.133 -13.293  1.00 96.89      A    C  
ATOM   2993  C   TYR A 385      -2.505   3.900 -12.450  1.00 96.78      A    C  
ATOM   2994  O   TYR A 385      -1.576   3.215 -12.880  1.00 94.62      A    O  
ATOM   2995  CB  TYR A 385      -4.830   3.074 -13.012  1.00 96.66      A    C  
ATOM   2996  CG  TYR A 385      -6.240   3.540 -13.297  1.00 96.84      A    C  
ATOM   2997  CD1 TYR A 385      -7.103   3.883 -12.243  1.00 94.40      A    C  
ATOM   2998  CD2 TYR A 385      -6.693   3.648 -14.622  1.00 94.69      A    C  
ATOM   2999  CE1 TYR A 385      -8.399   4.333 -12.495  1.00 93.68      A    C  
ATOM   3000  CE2 TYR A 385      -7.997   4.109 -14.893  1.00 93.76      A    C  
ATOM   3001  CZ  TYR A 385      -8.844   4.456 -13.830  1.00 94.99      A    C  
ATOM   3002  OH  TYR A 385     -10.105   4.926 -14.089  1.00 93.57      A    O  
ATOM   3003  N   LYS A 386      -2.478   4.459 -11.239  1.00 96.71      A    N  
ATOM   3004  CA  LYS A 386      -1.337   4.342 -10.337  1.00 96.32      A    C  
ATOM   3005  C   LYS A 386      -1.746   4.138  -8.879  1.00 96.72      A    C  
ATOM   3006  O   LYS A 386      -2.768   4.685  -8.458  1.00 95.07      A    O  
ATOM   3007  CB  LYS A 386      -0.404   5.554 -10.491  1.00 93.63      A    C  
ATOM   3008  CG  LYS A 386      -1.063   6.906 -10.140  1.00 90.71      A    C  
ATOM   3009  CD  LYS A 386      -0.077   8.085 -10.138  1.00 90.73      A    C  
ATOM   3010  CE  LYS A 386       0.889   7.943  -8.966  1.00 87.49      A    C  
ATOM   3011  NZ  LYS A 386       1.676   9.164  -8.738  1.00 84.96      A    N1+
ATOM   3012  N   PRO A 387      -0.923   3.421  -8.095  1.00 96.09      A    N  
ATOM   3013  CA  PRO A 387      -0.984   3.487  -6.642  1.00 95.80      A    C  
ATOM   3014  C   PRO A 387      -0.638   4.899  -6.145  1.00 95.45      A    C  
ATOM   3015  O   PRO A 387       0.224   5.569  -6.716  1.00 92.66      A    O  
ATOM   3016  CB  PRO A 387       0.016   2.450  -6.130  1.00 94.82      A    C  
ATOM   3017  CG  PRO A 387       0.262   1.538  -7.326  1.00 93.66      A    C  
ATOM   3018  CD  PRO A 387       0.105   2.485  -8.506  1.00 95.35      A    C  
ATOM   3019  N   PHE A 388      -1.281   5.344  -5.058  1.00 95.89      A    N  
ATOM   3020  CA  PHE A 388      -0.982   6.619  -4.403  1.00 95.67      A    C  
ATOM   3021  C   PHE A 388      -1.401   6.608  -2.922  1.00 95.35      A    C  
ATOM   3022  O   PHE A 388      -2.152   5.741  -2.493  1.00 91.46      A    O  
ATOM   3023  CB  PHE A 388      -1.677   7.775  -5.160  1.00 94.74      A    C  
ATOM   3024  CG  PHE A 388      -3.133   7.999  -4.791  1.00 95.85      A    C  
ATOM   3025  CD1 PHE A 388      -4.136   7.115  -5.227  1.00 94.58      A    C  
ATOM   3026  CD2 PHE A 388      -3.494   9.092  -3.978  1.00 94.46      A    C  
ATOM   3027  CE1 PHE A 388      -5.478   7.310  -4.859  1.00 93.60      A    C  
ATOM   3028  CE2 PHE A 388      -4.828   9.295  -3.603  1.00 93.65      A    C  
ATOM   3029  CZ  PHE A 388      -5.825   8.403  -4.045  1.00 94.12      A    C  
ATOM   3030  N   GLY A 389      -0.942   7.589  -2.158  1.00 92.44      A    N  
ATOM   3031  CA  GLY A 389      -1.417   7.880  -0.800  1.00 91.66      A    C  
ATOM   3032  C   GLY A 389      -0.846   7.008   0.321  1.00 92.12      A    C  
ATOM   3033  O   GLY A 389      -1.052   7.320   1.496  1.00 86.12      A    O  
ATOM   3034  N   GLY A 390      -0.108   5.952  -0.010  1.00 92.78      A    N  
ATOM   3035  CA  GLY A 390       0.677   5.152   0.924  1.00 92.41      A    C  
ATOM   3036  C   GLY A 390       2.176   5.374   0.733  1.00 93.15      A    C  
ATOM   3037  O   GLY A 390       2.607   5.934  -0.273  1.00 88.79      A    O  
ATOM   3038  N   ARG A 391       2.975   4.929   1.695  1.00 93.39      A    N  
ATOM   3039  CA  ARG A 391       4.434   5.085   1.672  1.00 93.44      A    C  
ATOM   3040  C   ARG A 391       5.133   3.760   1.965  1.00 94.37      A    C  
ATOM   3041  O   ARG A 391       4.720   3.030   2.858  1.00 92.06      A    O  
ATOM   3042  CB  ARG A 391       4.900   6.220   2.596  1.00 90.26      A    C  
ATOM   3043  CG  ARG A 391       4.472   6.124   4.079  1.00 86.48      A    C  
ATOM   3044  CD  ARG A 391       3.259   6.993   4.376  1.00 87.16      A    C  
ATOM   3045  NE  ARG A 391       2.913   6.986   5.804  1.00 87.16      A    N  
ATOM   3046  CZ  ARG A 391       1.716   7.040   6.331  1.00 89.03      A    C  
ATOM   3047  NH1 ARG A 391       0.632   7.094   5.606  1.00 79.02      A    N1+
ATOM   3048  NH2 ARG A 391       1.563   7.027   7.619  1.00 84.15      A    N  
ATOM   3049  N   ILE A 392       6.231   3.504   1.253  1.00 94.93      A    N  
ATOM   3050  CA  ILE A 392       7.101   2.350   1.509  1.00 94.88      A    C  
ATOM   3051  C   ILE A 392       7.848   2.515   2.841  1.00 94.66      A    C  
ATOM   3052  O   ILE A 392       8.075   1.546   3.562  1.00 90.27      A    O  
ATOM   3053  CB  ILE A 392       8.088   2.151   0.333  1.00 93.95      A    C  
ATOM   3054  CG1 ILE A 392       7.362   1.773  -0.988  1.00 90.89      A    C  
ATOM   3055  CG2 ILE A 392       9.185   1.122   0.641  1.00 91.70      A    C  
ATOM   3056  CD1 ILE A 392       6.638   0.420  -0.985  1.00 85.93      A    C  
ATOM   3057  N   GLY A 393       8.205   3.747   3.172  1.00 94.31      A    N  
ATOM   3058  CA  GLY A 393       8.945   4.110   4.367  1.00 94.45      A    C  
ATOM   3059  C   GLY A 393       9.638   5.456   4.203  1.00 95.20      A    C  
ATOM   3060  O   GLY A 393       9.639   6.020   3.105  1.00 92.23      A    O  
ATOM   3061  N   PRO A 394      10.223   5.990   5.280  1.00 94.91      A    N  
ATOM   3062  CA  PRO A 394      10.944   7.253   5.202  1.00 94.92      A    C  
ATOM   3063  C   PRO A 394      12.203   7.109   4.356  1.00 95.21      A    C  
ATOM   3064  O   PRO A 394      12.867   6.066   4.362  1.00 92.60      A    O  
ATOM   3065  CB  PRO A 394      11.281   7.608   6.657  1.00 93.29      A    C  
ATOM   3066  CG  PRO A 394      11.396   6.242   7.334  1.00 92.50      A    C  
ATOM   3067  CD  PRO A 394      10.348   5.410   6.597  1.00 94.22      A    C  
ATOM   3068  N   TRP A 395      12.565   8.178   3.672  1.00 95.06      A    N  
ATOM   3069  CA  TRP A 395      13.909   8.308   3.129  1.00 95.25      A    C  
ATOM   3070  C   TRP A 395      14.916   8.444   4.275  1.00 95.24      A    C  
ATOM   3071  O   TRP A 395      14.602   8.965   5.338  1.00 93.50      A    O  
ATOM   3072  CB  TRP A 395      13.988   9.497   2.174  1.00 94.67      A    C  
ATOM   3073  CG  TRP A 395      13.049   9.492   1.016  1.00 94.90      A    C  
ATOM   3074  CD1 TRP A 395      12.390   8.417   0.512  1.00 92.57      A    C  
ATOM   3075  CD2 TRP A 395      12.633  10.631   0.193  1.00 94.15      A    C  
ATOM   3076  CE2 TRP A 395      11.716  10.158  -0.785  1.00 93.76      A    C  
ATOM   3077  CE3 TRP A 395      12.961  12.004   0.196  1.00 92.67      A    C  
ATOM   3078  NE1 TRP A 395      11.594   8.812  -0.554  1.00 92.66      A    N  
ATOM   3079  CZ2 TRP A 395      11.122  11.028  -1.723  1.00 92.46      A    C  
ATOM   3080  CZ3 TRP A 395      12.371  12.858  -0.749  1.00 91.19      A    C  
ATOM   3081  CH2 TRP A 395      11.461  12.385  -1.688  1.00 91.35      A    C  
ATOM   3082  N   TYR A 396      16.141   8.011   4.035  1.00 94.60      A    N  
ATOM   3083  CA  TYR A 396      17.197   8.180   5.022  1.00 94.56      A    C  
ATOM   3084  C   TYR A 396      17.548   9.667   5.231  1.00 94.53      A    C  
ATOM   3085  O   TYR A 396      17.680  10.124   6.364  1.00 92.35      A    O  
ATOM   3086  CB  TYR A 396      18.418   7.363   4.583  1.00 94.07      A    C  
ATOM   3087  CG  TYR A 396      19.554   7.428   5.574  1.00 94.55      A    C  
ATOM   3088  CD1 TYR A 396      20.616   8.337   5.389  1.00 93.09      A    C  
ATOM   3089  CD2 TYR A 396      19.545   6.590   6.707  1.00 93.25      A    C  
ATOM   3090  CE1 TYR A 396      21.650   8.412   6.329  1.00 92.17      A    C  
ATOM   3091  CE2 TYR A 396      20.579   6.656   7.645  1.00 92.12      A    C  
ATOM   3092  CZ  TYR A 396      21.633   7.569   7.455  1.00 92.70      A    C  
ATOM   3093  OH  TYR A 396      22.646   7.642   8.379  1.00 91.22      A    O  
ATOM   3094  N   TYR A 397      17.625  10.427   4.132  1.00 94.30      A    N  
ATOM   3095  CA  TYR A 397      17.748  11.884   4.116  1.00 94.06      A    C  
ATOM   3096  C   TYR A 397      16.477  12.541   3.562  1.00 93.53      A    C  
ATOM   3097  O   TYR A 397      15.598  11.878   3.027  1.00 90.16      A    O  
ATOM   3098  CB  TYR A 397      18.977  12.285   3.303  1.00 93.14      A    C  
ATOM   3099  CG  TYR A 397      20.308  11.831   3.875  1.00 93.47      A    C  
ATOM   3100  CD1 TYR A 397      20.805  12.394   5.065  1.00 90.71      A    C  
ATOM   3101  CD2 TYR A 397      21.084  10.877   3.196  1.00 91.02      A    C  
ATOM   3102  CE1 TYR A 397      22.061  12.011   5.573  1.00 89.43      A    C  
ATOM   3103  CE2 TYR A 397      22.341  10.496   3.686  1.00 89.62      A    C  
ATOM   3104  CZ  TYR A 397      22.828  11.069   4.872  1.00 90.44      A    C  
ATOM   3105  OH  TYR A 397      24.064  10.701   5.346  1.00 88.47      A    O  
ATOM   3106  N   ASN A 398      16.387  13.864   3.675  1.00 93.45      A    N  
ATOM   3107  CA  ASN A 398      15.210  14.637   3.294  1.00 92.20      A    C  
ATOM   3108  C   ASN A 398      15.104  14.977   1.793  1.00 92.21      A    C  
ATOM   3109  O   ASN A 398      14.111  15.578   1.370  1.00 87.35      A    O  
ATOM   3110  CB  ASN A 398      15.155  15.905   4.172  1.00 88.99      A    C  
ATOM   3111  CG  ASN A 398      16.329  16.855   3.957  1.00 86.67      A    C  
ATOM   3112  ND2 ASN A 398      16.413  17.898   4.744  1.00 80.77      A    N  
ATOM   3113  OD1 ASN A 398      17.179  16.668   3.105  1.00 77.09      A    O  
ATOM   3114  N   LYS A 399      16.111  14.628   0.981  1.00 92.39      A    N  
ATOM   3115  CA  LYS A 399      16.133  14.903  -0.460  1.00 92.73      A    C  
ATOM   3116  C   LYS A 399      16.497  13.668  -1.266  1.00 93.41      A    C  
ATOM   3117  O   LYS A 399      17.339  12.873  -0.855  1.00 91.10      A    O  
ATOM   3118  CB  LYS A 399      17.072  16.066  -0.796  1.00 90.99      A    C  
ATOM   3119  CG  LYS A 399      16.552  17.403  -0.228  1.00 87.73      A    C  
ATOM   3120  CD  LYS A 399      17.287  18.601  -0.828  1.00 83.27      A    C  
ATOM   3121  CE  LYS A 399      16.674  19.870  -0.256  1.00 76.91      A    C  
ATOM   3122  NZ  LYS A 399      17.117  21.094  -0.990  1.00 67.09      A    N1+
ATOM   3123  N   TYR A 400      15.904  13.573  -2.453  1.00 93.64      A    N  
ATOM   3124  CA  TYR A 400      16.181  12.514  -3.419  1.00 94.17      A    C  
ATOM   3125  C   TYR A 400      16.551  13.138  -4.772  1.00 94.11      A    C  
ATOM   3126  O   TYR A 400      15.684  13.697  -5.434  1.00 91.70      A    O  
ATOM   3127  CB  TYR A 400      14.967  11.585  -3.497  1.00 93.70      A    C  
ATOM   3128  CG  TYR A 400      15.338  10.130  -3.602  1.00 95.04      A    C  
ATOM   3129  CD1 TYR A 400      15.975   9.609  -4.742  1.00 93.76      A    C  
ATOM   3130  CD2 TYR A 400      15.032   9.266  -2.526  1.00 93.81      A    C  
ATOM   3131  CE1 TYR A 400      16.301   8.251  -4.816  1.00 93.18      A    C  
ATOM   3132  CE2 TYR A 400      15.349   7.904  -2.593  1.00 93.06      A    C  
ATOM   3133  CZ  TYR A 400      15.982   7.398  -3.744  1.00 93.86      A    C  
ATOM   3134  OH  TYR A 400      16.278   6.058  -3.813  1.00 92.63      A    O  
ATOM   3135  N   PRO A 401      17.818  13.089  -5.191  1.00 94.15      A    N  
ATOM   3136  CA  PRO A 401      18.235  13.719  -6.432  1.00 93.58      A    C  
ATOM   3137  C   PRO A 401      17.553  13.066  -7.643  1.00 93.67      A    C  
ATOM   3138  O   PRO A 401      17.308  11.857  -7.652  1.00 89.90      A    O  
ATOM   3139  CB  PRO A 401      19.754  13.566  -6.475  1.00 91.78      A    C  
ATOM   3140  CG  PRO A 401      20.006  12.308  -5.645  1.00 89.84      A    C  
ATOM   3141  CD  PRO A 401      18.929  12.390  -4.567  1.00 93.14      A    C  
ATOM   3142  N   SER A 402      17.277  13.850  -8.678  1.00 93.53      A    N  
ATOM   3143  CA  SER A 402      16.671  13.357  -9.918  1.00 93.29      A    C  
ATOM   3144  C   SER A 402      17.686  12.680 -10.844  1.00 93.09      A    C  
ATOM   3145  O   SER A 402      18.900  12.782 -10.669  1.00 87.63      A    O  
ATOM   3146  CB  SER A 402      15.930  14.499 -10.628  1.00 91.00      A    C  
ATOM   3147  OG  SER A 402      16.823  15.527 -11.002  1.00 83.62      A    O  
ATOM   3148  N   GLY A 403      17.189  11.989 -11.854  1.00 91.22      A    N  
ATOM   3149  CA  GLY A 403      18.008  11.342 -12.866  1.00 90.69      A    C  
ATOM   3150  C   GLY A 403      18.869  10.194 -12.324  1.00 92.13      A    C  
ATOM   3151  O   GLY A 403      18.503   9.518 -11.363  1.00 87.74      A    O  
ATOM   3152  N   SER A 404      20.034   9.957 -12.942  1.00 90.20      A    N  
ATOM   3153  CA  SER A 404      20.909   8.830 -12.597  1.00 88.92      A    C  
ATOM   3154  C   SER A 404      21.459   8.882 -11.168  1.00 89.87      A    C  
ATOM   3155  O   SER A 404      21.741   7.835 -10.589  1.00 86.55      A    O  
ATOM   3156  CB  SER A 404      22.067   8.747 -13.591  1.00 87.15      A    C  
ATOM   3157  OG  SER A 404      22.770   9.978 -13.628  1.00 77.28      A    O  
ATOM   3158  N   ALA A 405      21.565  10.064 -10.575  1.00 90.21      A    N  
ATOM   3159  CA  ALA A 405      22.005  10.229  -9.191  1.00 88.99      A    C  
ATOM   3160  C   ALA A 405      21.031   9.586  -8.184  1.00 89.93      A    C  
ATOM   3161  O   ALA A 405      21.457   9.176  -7.102  1.00 86.65      A    O  
ATOM   3162  CB  ALA A 405      22.197  11.723  -8.921  1.00 87.13      A    C  
ATOM   3163  N   SER A 406      19.771   9.407  -8.564  1.00 91.20      A    N  
ATOM   3164  CA  SER A 406      18.764   8.763  -7.715  1.00 90.49      A    C  
ATOM   3165  C   SER A 406      19.087   7.311  -7.363  1.00 91.52      A    C  
ATOM   3166  O   SER A 406      18.643   6.809  -6.337  1.00 89.15      A    O  
ATOM   3167  CB  SER A 406      17.387   8.835  -8.386  1.00 88.25      A    C  
ATOM   3168  OG  SER A 406      17.333   8.005  -9.514  1.00 84.86      A    O  
ATOM   3169  N   TYR A 407      19.913   6.620  -8.166  1.00 90.91      A    N  
ATOM   3170  CA  TYR A 407      20.296   5.231  -7.876  1.00 89.90      A    C  
ATOM   3171  C   TYR A 407      21.186   5.066  -6.636  1.00 89.95      A    C  
ATOM   3172  O   TYR A 407      21.335   3.960  -6.129  1.00 86.80      A    O  
ATOM   3173  CB  TYR A 407      20.978   4.617  -9.101  1.00 89.14      A    C  
ATOM   3174  CG  TYR A 407      20.098   4.545 -10.326  1.00 90.61      A    C  
ATOM   3175  CD1 TYR A 407      18.856   3.884 -10.272  1.00 88.31      A    C  
ATOM   3176  CD2 TYR A 407      20.516   5.137 -11.534  1.00 88.65      A    C  
ATOM   3177  CE1 TYR A 407      18.045   3.813 -11.411  1.00 87.06      A    C  
ATOM   3178  CE2 TYR A 407      19.713   5.069 -12.670  1.00 87.30      A    C  
ATOM   3179  CZ  TYR A 407      18.475   4.406 -12.614  1.00 88.90      A    C  
ATOM   3180  OH  TYR A 407      17.691   4.333 -13.730  1.00 87.09      A    O  
ATOM   3181  N   ASN A 408      21.734   6.162  -6.124  1.00 90.78      A    N  
ATOM   3182  CA  ASN A 408      22.481   6.169  -4.872  1.00 90.26      A    C  
ATOM   3183  C   ASN A 408      21.580   6.342  -3.637  1.00 91.05      A    C  
ATOM   3184  O   ASN A 408      22.073   6.321  -2.513  1.00 87.25      A    O  
ATOM   3185  CB  ASN A 408      23.581   7.233  -4.958  1.00 88.45      A    C  
ATOM   3186  CG  ASN A 408      24.616   6.916  -6.025  1.00 85.36      A    C  
ATOM   3187  ND2 ASN A 408      25.248   7.927  -6.583  1.00 74.82      A    N  
ATOM   3188  OD1 ASN A 408      24.882   5.778  -6.356  1.00 75.78      A    O  
ATOM   3189  N   GLY A 409      20.270   6.468  -3.831  1.00 90.97      A    N  
ATOM   3190  CA  GLY A 409      19.318   6.731  -2.763  1.00 91.79      A    C  
ATOM   3191  C   GLY A 409      19.200   8.216  -2.425  1.00 93.03      A    C  
ATOM   3192  O   GLY A 409      19.702   9.087  -3.138  1.00 89.84      A    O  
ATOM   3193  N   SER A 410      18.516   8.492  -1.314  1.00 92.69      A    N  
ATOM   3194  CA  SER A 410      18.404   9.845  -0.780  1.00 92.78      A    C  
ATOM   3195  C   SER A 410      19.771  10.413  -0.402  1.00 92.54      A    C  
ATOM   3196  O   SER A 410      20.707   9.684  -0.069  1.00 89.67      A    O  
ATOM   3197  CB  SER A 410      17.437   9.865   0.419  1.00 91.88      A    C  
ATOM   3198  OG  SER A 410      17.880   9.007   1.436  1.00 88.02      A    O  
ATOM   3199  N   GLN A 411      19.903  11.738  -0.462  1.00 92.81      A    N  
ATOM   3200  CA  GLN A 411      21.152  12.441  -0.169  1.00 92.08      A    C  
ATOM   3201  C   GLN A 411      20.919  13.614   0.789  1.00 92.26      A    C  
ATOM   3202  O   GLN A 411      19.864  14.253   0.781  1.00 89.31      A    O  
ATOM   3203  CB  GLN A 411      21.834  12.911  -1.461  1.00 89.67      A    C  
ATOM   3204  CG  GLN A 411      22.253  11.740  -2.367  1.00 80.07      A    C  
ATOM   3205  CD  GLN A 411      23.126  12.178  -3.543  1.00 70.88      A    C  
ATOM   3206  NE2 GLN A 411      23.521  11.257  -4.389  1.00 59.16      A    N  
ATOM   3207  OE1 GLN A 411      23.469  13.329  -3.719  1.00 62.87      A    O  
ATOM   3208  N   GLY A 412      21.934  13.897   1.582  1.00 89.97      A    N  
ATOM   3209  CA  GLY A 412      21.932  14.988   2.539  1.00 89.33      A    C  
ATOM   3210  C   GLY A 412      23.168  14.953   3.433  1.00 90.03      A    C  
ATOM   3211  O   GLY A 412      24.017  14.065   3.317  1.00 86.65      A    O  
ATOM   3212  N   SER A 413      23.252  15.928   4.340  1.00 88.04      A    N  
ATOM   3213  CA  SER A 413      24.221  15.931   5.432  1.00 87.37      A    C  
ATOM   3214  C   SER A 413      23.708  15.089   6.609  1.00 88.39      A    C  
ATOM   3215  O   SER A 413      22.520  14.774   6.671  1.00 85.63      A    O  
ATOM   3216  CB  SER A 413      24.496  17.381   5.844  1.00 84.90      A    C  
ATOM   3217  OG  SER A 413      23.476  17.888   6.654  1.00 74.54      A    O  
ATOM   3218  N   PRO A 414      24.544  14.752   7.595  1.00 86.75      A    N  
ATOM   3219  CA  PRO A 414      24.082  14.057   8.800  1.00 85.58      A    C  
ATOM   3220  C   PRO A 414      22.945  14.759   9.546  1.00 86.87      A    C  
ATOM   3221  O   PRO A 414      22.176  14.093  10.237  1.00 83.73      A    O  
ATOM   3222  CB  PRO A 414      25.325  13.929   9.688  1.00 82.81      A    C  
ATOM   3223  CG  PRO A 414      26.467  13.902   8.678  1.00 79.98      A    C  
ATOM   3224  CD  PRO A 414      25.988  14.872   7.591  1.00 83.17      A    C  
ATOM   3225  N   ASN A 415      22.814  16.085   9.400  1.00 87.63      A    N  
ATOM   3226  CA  ASN A 415      21.740  16.880  10.007  1.00 87.17      A    C  
ATOM   3227  C   ASN A 415      20.417  16.815   9.225  1.00 88.01      A    C  
ATOM   3228  O   ASN A 415      19.396  17.251   9.744  1.00 84.08      A    O  
ATOM   3229  CB  ASN A 415      22.217  18.331  10.149  1.00 84.75      A    C  
ATOM   3230  CG  ASN A 415      23.393  18.485  11.107  1.00 78.78      A    C  
ATOM   3231  ND2 ASN A 415      24.152  19.546  10.955  1.00 70.07      A    N  
ATOM   3232  OD1 ASN A 415      23.635  17.693  11.990  1.00 69.67      A    O  
ATOM   3233  N   ASP A 416      20.438  16.262   8.010  1.00 89.57      A    N  
ATOM   3234  CA  ASP A 416      19.267  16.146   7.145  1.00 89.60      A    C  
ATOM   3235  C   ASP A 416      18.627  14.753   7.205  1.00 90.86      A    C  
ATOM   3236  O   ASP A 416      17.765  14.427   6.387  1.00 88.14      A    O  
ATOM   3237  CB  ASP A 416      19.640  16.495   5.694  1.00 87.92      A    C  
ATOM   3238  CG  ASP A 416      20.277  17.868   5.535  1.00 86.40      A    C  
ATOM   3239  OD1 ASP A 416      19.693  18.858   6.037  1.00 81.17      A    O  
ATOM   3240  OD2 ASP A 416      21.358  17.922   4.914  1.00 82.01      A    O1-
ATOM   3241  N   LYS A 417      19.055  13.911   8.146  1.00 91.27      A    N  
ATOM   3242  CA  LYS A 417      18.457  12.595   8.351  1.00 91.98      A    C  
ATOM   3243  C   LYS A 417      17.002  12.752   8.800  1.00 92.21      A    C  
ATOM   3244  O   LYS A 417      16.712  13.520   9.711  1.00 90.03      A    O  
ATOM   3245  CB  LYS A 417      19.222  11.784   9.402  1.00 90.77      A    C  
ATOM   3246  CG  LYS A 417      20.649  11.386   8.986  1.00 89.01      A    C  
ATOM   3247  CD  LYS A 417      21.294  10.597  10.142  1.00 88.06      A    C  
ATOM   3248  CE  LYS A 417      22.771  10.309   9.913  1.00 83.32      A    C  
ATOM   3249  NZ  LYS A 417      23.362   9.650  11.116  1.00 81.02      A    N1+
ATOM   3250  N   THR A 418      16.113  11.958   8.218  1.00 94.20      A    N  
ATOM   3251  CA  THR A 418      14.704  11.906   8.639  1.00 93.95      A    C  
ATOM   3252  C   THR A 418      14.572  11.361  10.063  1.00 93.95      A    C  
ATOM   3253  O   THR A 418      13.824  11.910  10.859  1.00 91.13      A    O  
ATOM   3254  CB  THR A 418      13.888  11.039   7.672  1.00 93.21      A    C  
ATOM   3255  CG2 THR A 418      12.391  11.120   7.939  1.00 86.17      A    C  
ATOM   3256  OG1 THR A 418      14.081  11.477   6.348  1.00 85.96      A    O  
ATOM   3257  N   ASP A 419      15.348  10.333  10.400  1.00 93.93      A    N  
ATOM   3258  CA  ASP A 419      15.551   9.887  11.781  1.00 94.01      A    C  
ATOM   3259  C   ASP A 419      16.982  10.247  12.214  1.00 94.03      A    C  
ATOM   3260  O   ASP A 419      17.943   9.568  11.815  1.00 91.30      A    O  
ATOM   3261  CB  ASP A 419      15.260   8.383  11.897  1.00 93.19      A    C  
ATOM   3262  CG  ASP A 419      15.345   7.861  13.337  1.00 94.19      A    C  
ATOM   3263  OD1 ASP A 419      16.020   8.490  14.184  1.00 90.43      A    O  
ATOM   3264  OD2 ASP A 419      14.727   6.815  13.614  1.00 90.17      A    O1-
ATOM   3265  N   PRO A 420      17.161  11.299  13.019  1.00 93.42      A    N  
ATOM   3266  CA  PRO A 420      18.488  11.783  13.401  1.00 92.41      A    C  
ATOM   3267  C   PRO A 420      19.278  10.799  14.267  1.00 92.33      A    C  
ATOM   3268  O   PRO A 420      20.498  10.935  14.362  1.00 89.15      A    O  
ATOM   3269  CB  PRO A 420      18.236  13.113  14.125  1.00 90.76      A    C  
ATOM   3270  CG  PRO A 420      16.820  12.972  14.668  1.00 88.77      A    C  
ATOM   3271  CD  PRO A 420      16.126  12.149  13.588  1.00 92.13      A    C  
ATOM   3272  N   ASN A 421      18.625   9.799  14.870  1.00 93.49      A    N  
ATOM   3273  CA  ASN A 421      19.267   8.810  15.728  1.00 93.38      A    C  
ATOM   3274  C   ASN A 421      19.760   7.559  14.984  1.00 93.12      A    C  
ATOM   3275  O   ASN A 421      20.397   6.701  15.599  1.00 89.90      A    O  
ATOM   3276  CB  ASN A 421      18.305   8.424  16.856  1.00 92.67      A    C  
ATOM   3277  CG  ASN A 421      18.036   9.576  17.805  1.00 92.50      A    C  
ATOM   3278  ND2 ASN A 421      16.810  10.035  17.875  1.00 83.04      A    N  
ATOM   3279  OD1 ASN A 421      18.911  10.068  18.494  1.00 83.40      A    O  
ATOM   3280  N   LEU A 422      19.487   7.434  13.677  1.00 93.26      A    N  
ATOM   3281  CA  LEU A 422      19.966   6.295  12.908  1.00 93.00      A    C  
ATOM   3282  C   LEU A 422      21.483   6.367  12.662  1.00 92.20      A    C  
ATOM   3283  O   LEU A 422      22.029   7.450  12.440  1.00 89.77      A    O  
ATOM   3284  CB  LEU A 422      19.208   6.177  11.571  1.00 92.83      A    C  
ATOM   3285  CG  LEU A 422      17.738   5.760  11.718  1.00 92.52      A    C  
ATOM   3286  CD1 LEU A 422      17.103   5.718  10.330  1.00 90.39      A    C  
ATOM   3287  CD2 LEU A 422      17.580   4.384  12.365  1.00 90.05      A    C  
ATOM   3288  N   PRO A 423      22.172   5.211  12.640  1.00 92.34      A    N  
ATOM   3289  CA  PRO A 423      23.598   5.152  12.346  1.00 91.60      A    C  
ATOM   3290  C   PRO A 423      23.900   5.603  10.908  1.00 91.65      A    C  
ATOM   3291  O   PRO A 423      23.007   5.597  10.047  1.00 89.90      A    O  
ATOM   3292  CB  PRO A 423      24.010   3.701  12.613  1.00 90.31      A    C  
ATOM   3293  CG  PRO A 423      22.724   2.916  12.390  1.00 88.58      A    C  
ATOM   3294  CD  PRO A 423      21.637   3.883  12.849  1.00 90.88      A    C  
ATOM   3295  N   PRO A 424      25.154   5.981  10.612  1.00 89.97      A    N  
ATOM   3296  CA  PRO A 424      25.553   6.382   9.275  1.00 88.78      A    C  
ATOM   3297  C   PRO A 424      25.339   5.256   8.253  1.00 89.16      A    C  
ATOM   3298  O   PRO A 424      25.463   4.066   8.576  1.00 87.49      A    O  
ATOM   3299  CB  PRO A 424      27.021   6.805   9.383  1.00 86.61      A    C  
ATOM   3300  CG  PRO A 424      27.519   6.049  10.608  1.00 83.45      A    C  
ATOM   3301  CD  PRO A 424      26.296   6.018  11.513  1.00 86.82      A    C  
ATOM   3302  N   ARG A 425      25.053   5.618   7.011  1.00 88.09      A    N  
ATOM   3303  CA  ARG A 425      25.008   4.651   5.913  1.00 87.43      A    C  
ATOM   3304  C   ARG A 425      26.399   4.153   5.573  1.00 85.94      A    C  
ATOM   3305  O   ARG A 425      27.365   4.907   5.583  1.00 82.88      A    O  
ATOM   3306  CB  ARG A 425      24.348   5.233   4.659  1.00 87.38      A    C  
ATOM   3307  CG  ARG A 425      22.862   5.571   4.834  1.00 84.93      A    C  
ATOM   3308  CD  ARG A 425      22.207   5.922   3.484  1.00 86.58      A    C  
ATOM   3309  NE  ARG A 425      22.922   7.011   2.811  1.00 85.64      A    N  
ATOM   3310  CZ  ARG A 425      22.542   7.683   1.731  1.00 87.88      A    C  
ATOM   3311  NH1 ARG A 425      21.414   7.448   1.129  1.00 81.66      A    N1+
ATOM   3312  NH2 ARG A 425      23.314   8.609   1.257  1.00 81.34      A    N  
ATOM   3313  N   LEU A 426      26.460   2.903   5.164  1.00 86.81      A    N  
ATOM   3314  CA  LEU A 426      27.714   2.239   4.807  1.00 84.14      A    C  
ATOM   3315  C   LEU A 426      28.387   2.857   3.573  1.00 82.60      A    C  
ATOM   3316  O   LEU A 426      29.612   2.874   3.478  1.00 78.37      A    O  
ATOM   3317  CB  LEU A 426      27.370   0.756   4.614  1.00 81.98      A    C  
ATOM   3318  CG  LEU A 426      28.507  -0.179   5.064  1.00 77.76      A    C  
ATOM   3319  CD1 LEU A 426      27.922  -1.306   5.909  1.00 73.54      A    C  
ATOM   3320  CD2 LEU A 426      29.233  -0.769   3.881  1.00 73.41      A    C  
ATOM   3321  N   MET A 427      27.606   3.414   2.666  1.00 83.03      A    N  
ATOM   3322  CA  MET A 427      28.104   4.114   1.474  1.00 81.47      A    C  
ATOM   3323  C   MET A 427      28.628   5.528   1.767  1.00 80.95      A    C  
ATOM   3324  O   MET A 427      29.436   6.038   0.998  1.00 75.88      A    O  
ATOM   3325  CB  MET A 427      27.008   4.136   0.404  1.00 78.86      A    C  
ATOM   3326  CG  MET A 427      25.770   4.950   0.801  1.00 72.19      A    C  
ATOM   3327  SD  MET A 427      24.397   4.878  -0.393  1.00 66.07      A    S  
ATOM   3328  CE  MET A 427      25.187   5.639  -1.829  1.00 58.22      A    C  
ATOM   3329  N   ASP A 428      28.215   6.142   2.877  1.00 81.54      A    N  
ATOM   3330  CA  ASP A 428      28.628   7.498   3.251  1.00 79.66      A    C  
ATOM   3331  C   ASP A 428      29.955   7.447   4.028  1.00 77.90      A    C  
ATOM   3332  O   ASP A 428      30.029   7.791   5.209  1.00 73.94      A    O  
ATOM   3333  CB  ASP A 428      27.501   8.211   4.039  1.00 80.34      A    C  
ATOM   3334  CG  ASP A 428      26.172   8.337   3.290  1.00 79.94      A    C  
ATOM   3335  OD1 ASP A 428      26.133   8.374   2.044  1.00 76.47      A    O  
ATOM   3336  OD2 ASP A 428      25.120   8.389   3.966  1.00 76.84      A    O1-
ATOM   3337  N   GLN A 429      31.019   7.011   3.363  1.00 76.53      A    N  
ATOM   3338  CA  GLN A 429      32.317   6.718   3.998  1.00 74.00      A    C  
ATOM   3339  C   GLN A 429      32.877   7.879   4.824  1.00 73.99      A    C  
ATOM   3340  O   GLN A 429      33.493   7.644   5.865  1.00 68.33      A    O  
ATOM   3341  CB  GLN A 429      33.348   6.325   2.925  1.00 70.64      A    C  
ATOM   3342  CG  GLN A 429      33.027   4.985   2.246  1.00 64.56      A    C  
ATOM   3343  CD  GLN A 429      34.163   4.512   1.337  1.00 57.99      A    C  
ATOM   3344  NE2 GLN A 429      34.080   3.315   0.819  1.00 50.01      A    N  
ATOM   3345  OE1 GLN A 429      35.139   5.200   1.085  1.00 53.10      A    O  
ATOM   3346  N   ALA A 430      32.621   9.123   4.429  1.00 73.32      A    N  
ATOM   3347  CA  ALA A 430      33.045  10.312   5.163  1.00 71.51      A    C  
ATOM   3348  C   ALA A 430      32.436  10.396   6.581  1.00 71.03      A    C  
ATOM   3349  O   ALA A 430      33.042  10.988   7.472  1.00 66.51      A    O  
ATOM   3350  CB  ALA A 430      32.662  11.539   4.331  1.00 69.82      A    C  
ATOM   3351  N   HIS A 431      31.276   9.788   6.798  1.00 74.14      A    N  
ATOM   3352  CA  HIS A 431      30.567   9.814   8.077  1.00 71.99      A    C  
ATOM   3353  C   HIS A 431      30.791   8.549   8.916  1.00 71.19      A    C  
ATOM   3354  O   HIS A 431      30.637   8.575  10.134  1.00 67.39      A    O  
ATOM   3355  CB  HIS A 431      29.078  10.078   7.822  1.00 70.59      A    C  
ATOM   3356  CG  HIS A 431      28.840  11.334   7.030  1.00 70.39      A    C  
ATOM   3357  CD2 HIS A 431      27.958  11.497   5.981  1.00 60.74      A    C  
ATOM   3358  ND1 HIS A 431      29.501  12.534   7.167  1.00 62.15      A    N  
ATOM   3359  CE1 HIS A 431      29.044  13.384   6.231  1.00 59.76      A    C  
ATOM   3360  NE2 HIS A 431      28.104  12.785   5.498  1.00 60.30      A    N  
ATOM   3361  N   VAL A 432      31.208   7.458   8.286  1.00 73.54      A    N  
ATOM   3362  CA  VAL A 432      31.440   6.181   8.968  1.00 70.42      A    C  
ATOM   3363  C   VAL A 432      32.638   6.222   9.926  1.00 68.42      A    C  
ATOM   3364  O   VAL A 432      32.655   5.505  10.923  1.00 62.48      A    O  
ATOM   3365  CB  VAL A 432      31.603   5.057   7.921  1.00 68.52      A    C  
ATOM   3366  CG1 VAL A 432      31.981   3.713   8.525  1.00 63.34      A    C  
ATOM   3367  CG2 VAL A 432      30.287   4.841   7.151  1.00 64.25      A    C  
ATOM   3368  N   GLY A 433      33.623   7.054   9.652  1.00 66.30      A    N  
ATOM   3369  CA  GLY A 433      34.879   7.117  10.408  1.00 63.94      A    C  
ATOM   3370  C   GLY A 433      34.934   8.144  11.539  1.00 66.20      A    C  
ATOM   3371  O   GLY A 433      35.974   8.242  12.176  1.00 61.07      A    O  
ATOM   3372  N   VAL A 434      33.885   8.931  11.778  1.00 64.86      A    N  
ATOM   3373  CA  VAL A 434      33.919  10.076  12.705  1.00 64.99      A    C  
ATOM   3374  C   VAL A 434      33.958   9.605  14.162  1.00 64.67      A    C  
ATOM   3375  O   VAL A 434      32.932   9.119  14.645  1.00 61.33      A    O  
ATOM   3376  CB  VAL A 434      32.718  11.010  12.491  1.00 62.36      A    C  
ATOM   3377  CG1 VAL A 434      32.758  12.206  13.453  1.00 58.26      A    C  
ATOM   3378  CG2 VAL A 434      32.721  11.574  11.061  1.00 59.51      A    C  
ATOM   3379  N   PRO A 435      35.053   9.764  14.898  1.00 64.15      A    N  
ATOM   3380  CA  PRO A 435      35.122   9.319  16.280  1.00 60.53      A    C  
ATOM   3381  C   PRO A 435      34.100  10.040  17.167  1.00 61.91      A    C  
ATOM   3382  O   PRO A 435      33.908  11.249  17.038  1.00 58.49      A    O  
ATOM   3383  CB  PRO A 435      36.564   9.581  16.743  1.00 56.95      A    C  
ATOM   3384  CG  PRO A 435      37.342   9.725  15.442  1.00 57.99      A    C  
ATOM   3385  CD  PRO A 435      36.322  10.332  14.489  1.00 62.70      A    C  
ATOM   3386  N   GLY A 436      33.473   9.311  18.083  1.00 67.85      A    N  
ATOM   3387  CA  GLY A 436      32.508   9.867  19.026  1.00 66.82      A    C  
ATOM   3388  C   GLY A 436      31.127  10.177  18.435  1.00 70.28      A    C  
ATOM   3389  O   GLY A 436      30.336  10.824  19.106  1.00 66.14      A    O  
ATOM   3390  N   ASP A 437      30.825   9.717  17.221  1.00 74.77      A    N  
ATOM   3391  CA  ASP A 437      29.474   9.857  16.666  1.00 75.92      A    C  
ATOM   3392  C   ASP A 437      28.442   9.149  17.565  1.00 77.55      A    C  
ATOM   3393  O   ASP A 437      28.413   7.913  17.631  1.00 75.42      A    O  
ATOM   3394  CB  ASP A 437      29.418   9.339  15.224  1.00 74.12      A    C  
ATOM   3395  CG  ASP A 437      28.033   9.443  14.564  1.00 73.64      A    C  
ATOM   3396  OD1 ASP A 437      27.052   9.855  15.222  1.00 70.46      A    O  
ATOM   3397  OD2 ASP A 437      27.921   9.064  13.378  1.00 70.27      A    O1-
ATOM   3398  N   PRO A 438      27.554   9.912  18.242  1.00 79.52      A    N  
ATOM   3399  CA  PRO A 438      26.602   9.345  19.186  1.00 78.91      A    C  
ATOM   3400  C   PRO A 438      25.491   8.537  18.506  1.00 81.61      A    C  
ATOM   3401  O   PRO A 438      24.730   7.852  19.186  1.00 77.47      A    O  
ATOM   3402  CB  PRO A 438      26.046  10.564  19.934  1.00 75.48      A    C  
ATOM   3403  CG  PRO A 438      26.107  11.671  18.896  1.00 74.70      A    C  
ATOM   3404  CD  PRO A 438      27.403  11.353  18.163  1.00 77.78      A    C  
ATOM   3405  N   THR A 439      25.373   8.598  17.187  1.00 81.26      A    N  
ATOM   3406  CA  THR A 439      24.379   7.842  16.417  1.00 81.13      A    C  
ATOM   3407  C   THR A 439      24.833   6.426  16.096  1.00 83.36      A    C  
ATOM   3408  O   THR A 439      24.028   5.596  15.698  1.00 80.47      A    O  
ATOM   3409  CB  THR A 439      23.960   8.562  15.130  1.00 79.59      A    C  
ATOM   3410  CG2 THR A 439      23.542  10.005  15.384  1.00 75.74      A    C  
ATOM   3411  OG1 THR A 439      24.979   8.554  14.159  1.00 76.14      A    O  
ATOM   3412  N   ARG A 440      26.117   6.133  16.283  1.00 85.61      A    N  
ATOM   3413  CA  ARG A 440      26.650   4.834  15.865  1.00 85.41      A    C  
ATOM   3414  C   ARG A 440      26.127   3.672  16.709  1.00 87.56      A    C  
ATOM   3415  O   ARG A 440      25.885   2.599  16.170  1.00 85.48      A    O  
ATOM   3416  CB  ARG A 440      28.163   4.902  15.855  1.00 81.58      A    C  
ATOM   3417  CG  ARG A 440      28.739   3.669  15.155  1.00 75.60      A    C  
ATOM   3418  CD  ARG A 440      29.920   4.047  14.297  1.00 72.46      A    C  
ATOM   3419  NE  ARG A 440      30.544   2.878  13.676  1.00 68.58      A    N  
ATOM   3420  CZ  ARG A 440      31.682   2.888  13.008  1.00 62.37      A    C  
ATOM   3421  NH1 ARG A 440      32.320   3.983  12.781  1.00 57.22      A    N1+
ATOM   3422  NH2 ARG A 440      32.211   1.797  12.575  1.00 55.82      A    N  
ATOM   3423  N   ILE A 441      25.904   3.903  17.991  1.00 86.81      A    N  
ATOM   3424  CA  ILE A 441      25.201   2.951  18.848  1.00 87.19      A    C  
ATOM   3425  C   ILE A 441      23.714   2.943  18.479  1.00 88.87      A    C  
ATOM   3426  O   ILE A 441      23.099   4.008  18.387  1.00 85.81      A    O  
ATOM   3427  CB  ILE A 441      25.423   3.283  20.334  1.00 84.29      A    C  
ATOM   3428  CG1 ILE A 441      26.909   3.314  20.730  1.00 81.82      A    C  
ATOM   3429  CG2 ILE A 441      24.655   2.305  21.222  1.00 79.74      A    C  
ATOM   3430  CD1 ILE A 441      27.666   1.995  20.578  1.00 73.00      A    C  
ATOM   3431  N   ALA A 442      23.142   1.746  18.330  1.00 90.39      A    N  
ATOM   3432  CA  ALA A 442      21.754   1.566  17.932  1.00 90.50      A    C  
ATOM   3433  C   ALA A 442      20.789   2.451  18.733  1.00 92.15      A    C  
ATOM   3434  O   ALA A 442      20.748   2.411  19.958  1.00 88.68      A    O  
ATOM   3435  CB  ALA A 442      21.392   0.085  18.050  1.00 87.16      A    C  
ATOM   3436  N   ASN A 443      20.005   3.252  18.021  1.00 93.11      A    N  
ATOM   3437  CA  ASN A 443      18.964   4.114  18.560  1.00 93.96      A    C  
ATOM   3438  C   ASN A 443      17.978   4.452  17.436  1.00 94.70      A    C  
ATOM   3439  O   ASN A 443      18.264   4.205  16.266  1.00 92.25      A    O  
ATOM   3440  CB  ASN A 443      19.620   5.378  19.158  1.00 92.38      A    C  
ATOM   3441  CG  ASN A 443      18.705   6.162  20.071  1.00 92.96      A    C  
ATOM   3442  ND2 ASN A 443      19.096   7.367  20.426  1.00 88.05      A    N  
ATOM   3443  OD1 ASN A 443      17.653   5.721  20.490  1.00 88.00      A    O  
ATOM   3444  N   TYR A 444      16.826   5.017  17.794  1.00 94.81      A    N  
ATOM   3445  CA  TYR A 444      15.828   5.492  16.848  1.00 95.03      A    C  
ATOM   3446  C   TYR A 444      15.060   6.684  17.439  1.00 95.03      A    C  
ATOM   3447  O   TYR A 444      15.011   6.858  18.656  1.00 91.74      A    O  
ATOM   3448  CB  TYR A 444      14.873   4.349  16.473  1.00 94.30      A    C  
ATOM   3449  CG  TYR A 444      14.026   3.833  17.622  1.00 95.83      A    C  
ATOM   3450  CD1 TYR A 444      14.486   2.766  18.430  1.00 93.77      A    C  
ATOM   3451  CD2 TYR A 444      12.774   4.406  17.900  1.00 93.54      A    C  
ATOM   3452  CE1 TYR A 444      13.701   2.285  19.487  1.00 92.45      A    C  
ATOM   3453  CE2 TYR A 444      11.976   3.939  18.956  1.00 92.54      A    C  
ATOM   3454  CZ  TYR A 444      12.449   2.871  19.738  1.00 93.39      A    C  
ATOM   3455  OH  TYR A 444      11.660   2.401  20.773  1.00 91.45      A    O  
ATOM   3456  N   SER A 445      14.440   7.481  16.583  1.00 94.83      A    N  
ATOM   3457  CA  SER A 445      13.573   8.579  16.991  1.00 94.85      A    C  
ATOM   3458  C   SER A 445      12.155   8.078  17.270  1.00 95.10      A    C  
ATOM   3459  O   SER A 445      11.577   7.352  16.461  1.00 92.80      A    O  
ATOM   3460  CB  SER A 445      13.549   9.665  15.923  1.00 93.67      A    C  
ATOM   3461  OG  SER A 445      14.853  10.203  15.773  1.00 88.06      A    O  
ATOM   3462  N   ARG A 446      11.596   8.487  18.416  1.00 94.00      A    N  
ATOM   3463  CA  ARG A 446      10.234   8.128  18.849  1.00 93.82      A    C  
ATOM   3464  C   ARG A 446       9.166   9.006  18.196  1.00 94.43      A    C  
ATOM   3465  O   ARG A 446       8.015   8.619  18.087  1.00 92.06      A    O  
ATOM   3466  CB  ARG A 446      10.152   8.260  20.380  1.00 92.63      A    C  
ATOM   3467  CG  ARG A 446      11.139   7.374  21.142  1.00 92.22      A    C  
ATOM   3468  CD  ARG A 446      11.232   7.793  22.601  1.00 90.89      A    C  
ATOM   3469  NE  ARG A 446      11.886   9.100  22.724  1.00 88.99      A    N  
ATOM   3470  CZ  ARG A 446      11.901   9.908  23.769  1.00 90.93      A    C  
ATOM   3471  NH1 ARG A 446      11.381   9.609  24.918  1.00 81.75      A    N1+
ATOM   3472  NH2 ARG A 446      12.468  11.061  23.670  1.00 84.86      A    N  
ATOM   3473  N   TYR A 447       9.556  10.203  17.783  1.00 94.95      A    N  
ATOM   3474  CA  TYR A 447       8.718  11.176  17.089  1.00 94.51      A    C  
ATOM   3475  C   TYR A 447       9.579  11.973  16.104  1.00 94.56      A    C  
ATOM   3476  O   TYR A 447      10.810  11.877  16.121  1.00 92.56      A    O  
ATOM   3477  CB  TYR A 447       8.001  12.075  18.111  1.00 93.71      A    C  
ATOM   3478  CG  TYR A 447       8.925  12.855  19.013  1.00 94.14      A    C  
ATOM   3479  CD1 TYR A 447       9.374  12.302  20.236  1.00 92.29      A    C  
ATOM   3480  CD2 TYR A 447       9.355  14.146  18.657  1.00 92.07      A    C  
ATOM   3481  CE1 TYR A 447      10.234  13.014  21.074  1.00 90.74      A    C  
ATOM   3482  CE2 TYR A 447      10.224  14.871  19.487  1.00 90.77      A    C  
ATOM   3483  CZ  TYR A 447      10.662  14.305  20.693  1.00 90.71      A    C  
ATOM   3484  OH  TYR A 447      11.517  15.009  21.499  1.00 88.82      A    O  
ATOM   3485  N   VAL A 448       8.964  12.741  15.225  1.00 94.66      A    N  
ATOM   3486  CA  VAL A 448       9.690  13.514  14.214  1.00 94.17      A    C  
ATOM   3487  C   VAL A 448      10.549  14.592  14.874  1.00 93.34      A    C  
ATOM   3488  O   VAL A 448      10.050  15.419  15.634  1.00 89.35      A    O  
ATOM   3489  CB  VAL A 448       8.734  14.135  13.187  1.00 93.19      A    C  
ATOM   3490  CG1 VAL A 448       9.492  14.914  12.114  1.00 90.01      A    C  
ATOM   3491  CG2 VAL A 448       7.911  13.041  12.488  1.00 90.72      A    C  
ATOM   3492  N   GLY A 449      11.841  14.572  14.580  1.00 91.04      A    N  
ATOM   3493  CA  GLY A 449      12.808  15.507  15.169  1.00 89.86      A    C  
ATOM   3494  C   GLY A 449      13.321  15.121  16.565  1.00 90.78      A    C  
ATOM   3495  O   GLY A 449      14.117  15.870  17.131  1.00 86.67      A    O  
ATOM   3496  N   ASP A 450      12.933  13.976  17.103  1.00 91.57      A    N  
ATOM   3497  CA  ASP A 450      13.488  13.452  18.356  1.00 91.95      A    C  
ATOM   3498  C   ASP A 450      14.986  13.174  18.210  1.00 92.22      A    C  
ATOM   3499  O   ASP A 450      15.402  12.335  17.412  1.00 89.50      A    O  
ATOM   3500  CB  ASP A 450      12.744  12.178  18.771  1.00 90.98      A    C  
ATOM   3501  CG  ASP A 450      13.248  11.568  20.079  1.00 92.01      A    C  
ATOM   3502  OD1 ASP A 450      13.965  12.230  20.856  1.00 88.01      A    O  
ATOM   3503  OD2 ASP A 450      12.912  10.391  20.354  1.00 88.50      A    O1-
ATOM   3504  N   LYS A 451      15.808  13.857  19.016  1.00 91.28      A    N  
ATOM   3505  CA  LYS A 451      17.269  13.699  19.039  1.00 90.38      A    C  
ATOM   3506  C   LYS A 451      17.763  12.814  20.182  1.00 90.69      A    C  
ATOM   3507  O   LYS A 451      18.958  12.549  20.272  1.00 86.57      A    O  
ATOM   3508  CB  LYS A 451      17.935  15.078  19.076  1.00 88.09      A    C  
ATOM   3509  CG  LYS A 451      17.616  15.904  17.818  1.00 83.84      A    C  
ATOM   3510  CD  LYS A 451      18.386  17.221  17.828  1.00 77.21      A    C  
ATOM   3511  CE  LYS A 451      18.020  17.999  16.568  1.00 70.81      A    C  
ATOM   3512  NZ  LYS A 451      18.753  19.294  16.475  1.00 60.98      A    N1+
ATOM   3513  N   VAL A 452      16.869  12.398  21.050  1.00 92.29      A    N  
ATOM   3514  CA  VAL A 452      17.199  11.648  22.262  1.00 92.36      A    C  
ATOM   3515  C   VAL A 452      16.896  10.164  22.067  1.00 92.78      A    C  
ATOM   3516  O   VAL A 452      17.741   9.310  22.348  1.00 88.29      A    O  
ATOM   3517  CB  VAL A 452      16.449  12.225  23.477  1.00 90.61      A    C  
ATOM   3518  CG1 VAL A 452      16.807  11.474  24.762  1.00 84.36      A    C  
ATOM   3519  CG2 VAL A 452      16.783  13.707  23.695  1.00 84.13      A    C  
ATOM   3520  N   GLY A 453      15.717   9.847  21.557  1.00 92.01      A    N  
ATOM   3521  CA  GLY A 453      15.283   8.467  21.380  1.00 92.55      A    C  
ATOM   3522  C   GLY A 453      15.347   7.671  22.687  1.00 93.89      A    C  
ATOM   3523  O   GLY A 453      14.812   8.084  23.717  1.00 90.59      A    O  
ATOM   3524  N   LEU A 454      16.040   6.543  22.662  1.00 94.06      A    N  
ATOM   3525  CA  LEU A 454      16.211   5.665  23.826  1.00 94.21      A    C  
ATOM   3526  C   LEU A 454      17.304   6.116  24.813  1.00 94.11      A    C  
ATOM   3527  O   LEU A 454      17.551   5.431  25.792  1.00 90.53      A    O  
ATOM   3528  CB  LEU A 454      16.460   4.225  23.358  1.00 93.33      A    C  
ATOM   3529  CG  LEU A 454      15.325   3.582  22.534  1.00 93.27      A    C  
ATOM   3530  CD1 LEU A 454      15.696   2.124  22.270  1.00 90.16      A    C  
ATOM   3531  CD2 LEU A 454      13.978   3.620  23.262  1.00 89.77      A    C  
ATOM   3532  N   LYS A 455      17.936   7.273  24.596  1.00 93.63      A    N  
ATOM   3533  CA  LYS A 455      18.842   7.869  25.589  1.00 93.05      A    C  
ATOM   3534  C   LYS A 455      18.082   8.526  26.747  1.00 92.88      A    C  
ATOM   3535  O   LYS A 455      18.677   8.813  27.776  1.00 89.25      A    O  
ATOM   3536  CB  LYS A 455      19.765   8.907  24.924  1.00 91.70      A    C  
ATOM   3537  CG  LYS A 455      20.566   8.374  23.737  1.00 89.43      A    C  
ATOM   3538  CD  LYS A 455      21.400   9.507  23.125  1.00 87.91      A    C  
ATOM   3539  CE  LYS A 455      22.097   9.051  21.847  1.00 81.96      A    C  
ATOM   3540  NZ  LYS A 455      22.897  10.151  21.255  1.00 76.74      A    N1+
ATOM   3541  N   SER A 456      16.788   8.754  26.580  1.00 92.82      A    N  
ATOM   3542  CA  SER A 456      15.915   9.380  27.575  1.00 92.98      A    C  
ATOM   3543  C   SER A 456      16.043   8.723  28.946  1.00 93.55      A    C  
ATOM   3544  O   SER A 456      15.830   7.508  29.085  1.00 91.93      A    O  
ATOM   3545  CB  SER A 456      14.471   9.269  27.089  1.00 91.76      A    C  
ATOM   3546  OG  SER A 456      13.545   9.635  28.101  1.00 88.21      A    O  
ATOM   3547  N   ARG A 457      16.306   9.536  29.966  1.00 93.27      A    N  
ATOM   3548  CA  ARG A 457      16.353   9.071  31.360  1.00 93.12      A    C  
ATOM   3549  C   ARG A 457      15.024   8.486  31.805  1.00 93.74      A    C  
ATOM   3550  O   ARG A 457      15.015   7.501  32.530  1.00 92.17      A    O  
ATOM   3551  CB  ARG A 457      16.735  10.223  32.298  1.00 91.81      A    C  
ATOM   3552  CG  ARG A 457      18.186  10.677  32.108  1.00 86.86      A    C  
ATOM   3553  CD  ARG A 457      18.506  11.862  33.032  1.00 83.20      A    C  
ATOM   3554  NE  ARG A 457      18.442  11.493  34.456  1.00 78.89      A    N  
ATOM   3555  CZ  ARG A 457      19.420  10.935  35.168  1.00 74.22      A    C  
ATOM   3556  NH1 ARG A 457      20.602  10.693  34.672  1.00 64.62      A    N1+
ATOM   3557  NH2 ARG A 457      19.220  10.614  36.413  1.00 67.96      A    N  
ATOM   3558  N   ARG A 458      13.905   9.046  31.356  1.00 93.83      A    N  
ATOM   3559  CA  ARG A 458      12.573   8.509  31.637  1.00 93.85      A    C  
ATOM   3560  C   ARG A 458      12.411   7.102  31.066  1.00 94.36      A    C  
ATOM   3561  O   ARG A 458      12.001   6.193  31.779  1.00 92.91      A    O  
ATOM   3562  CB  ARG A 458      11.498   9.471  31.103  1.00 92.75      A    C  
ATOM   3563  CG  ARG A 458      10.087   8.933  31.341  1.00 89.84      A    C  
ATOM   3564  CD  ARG A 458       9.012   9.892  30.829  1.00 87.48      A    C  
ATOM   3565  NE  ARG A 458       8.897  11.093  31.666  1.00 83.74      A    N  
ATOM   3566  CZ  ARG A 458       8.087  12.117  31.457  1.00 81.81      A    C  
ATOM   3567  NH1 ARG A 458       7.306  12.177  30.410  1.00 74.16      A    N1+
ATOM   3568  NH2 ARG A 458       8.040  13.087  32.312  1.00 75.54      A    N  
ATOM   3569  N   VAL A 459      12.791   6.905  29.815  1.00 94.24      A    N  
ATOM   3570  CA  VAL A 459      12.696   5.595  29.156  1.00 94.75      A    C  
ATOM   3571  C   VAL A 459      13.608   4.580  29.842  1.00 95.13      A    C  
ATOM   3572  O   VAL A 459      13.150   3.496  30.198  1.00 94.11      A    O  
ATOM   3573  CB  VAL A 459      13.013   5.717  27.655  1.00 94.39      A    C  
ATOM   3574  CG1 VAL A 459      12.939   4.359  26.945  1.00 91.97      A    C  
ATOM   3575  CG2 VAL A 459      12.010   6.635  26.950  1.00 92.02      A    C  
ATOM   3576  N   LEU A 460      14.858   4.958  30.109  1.00 94.05      A    N  
ATOM   3577  CA  LEU A 460      15.819   4.114  30.823  1.00 93.86      A    C  
ATOM   3578  C   LEU A 460      15.309   3.737  32.217  1.00 94.18      A    C  
ATOM   3579  O   LEU A 460      15.394   2.566  32.609  1.00 93.13      A    O  
ATOM   3580  CB  LEU A 460      17.168   4.849  30.942  1.00 93.52      A    C  
ATOM   3581  CG  LEU A 460      17.975   4.918  29.636  1.00 92.63      A    C  
ATOM   3582  CD1 LEU A 460      19.128   5.918  29.787  1.00 88.33      A    C  
ATOM   3583  CD2 LEU A 460      18.600   3.566  29.282  1.00 88.12      A    C  
ATOM   3584  N   TYR A 461      14.739   4.691  32.967  1.00 93.75      A    N  
ATOM   3585  CA  TYR A 461      14.201   4.424  34.302  1.00 93.56      A    C  
ATOM   3586  C   TYR A 461      13.046   3.424  34.260  1.00 93.81      A    C  
ATOM   3587  O   TYR A 461      13.081   2.431  34.981  1.00 92.92      A    O  
ATOM   3588  CB  TYR A 461      13.749   5.724  34.965  1.00 93.06      A    C  
ATOM   3589  CG  TYR A 461      13.016   5.486  36.266  1.00 93.08      A    C  
ATOM   3590  CD1 TYR A 461      11.608   5.557  36.332  1.00 90.95      A    C  
ATOM   3591  CD2 TYR A 461      13.735   5.131  37.427  1.00 91.34      A    C  
ATOM   3592  CE1 TYR A 461      10.934   5.296  37.524  1.00 89.93      A    C  
ATOM   3593  CE2 TYR A 461      13.067   4.865  38.631  1.00 89.79      A    C  
ATOM   3594  CZ  TYR A 461      11.666   4.953  38.687  1.00 90.07      A    C  
ATOM   3595  OH  TYR A 461      11.014   4.700  39.866  1.00 88.34      A    O  
ATOM   3596  N   HIS A 462      12.043   3.676  33.446  1.00 94.68      A    N  
ATOM   3597  CA  HIS A 462      10.836   2.854  33.446  1.00 94.35      A    C  
ATOM   3598  C   HIS A 462      11.107   1.430  32.959  1.00 94.49      A    C  
ATOM   3599  O   HIS A 462      10.649   0.479  33.600  1.00 93.05      A    O  
ATOM   3600  CB  HIS A 462       9.714   3.547  32.670  1.00 94.00      A    C  
ATOM   3601  CG  HIS A 462       9.080   4.644  33.466  1.00 93.27      A    C  
ATOM   3602  CD2 HIS A 462       9.330   5.992  33.368  1.00 83.69      A    C  
ATOM   3603  ND1 HIS A 462       8.211   4.478  34.535  1.00 82.91      A    N  
ATOM   3604  CE1 HIS A 462       7.968   5.687  35.063  1.00 84.47      A    C  
ATOM   3605  NE2 HIS A 462       8.631   6.622  34.372  1.00 86.10      A    N  
ATOM   3606  N   TYR A 463      11.904   1.254  31.906  1.00 95.07      A    N  
ATOM   3607  CA  TYR A 463      12.306  -0.084  31.471  1.00 95.21      A    C  
ATOM   3608  C   TYR A 463      13.305  -0.742  32.430  1.00 94.60      A    C  
ATOM   3609  O   TYR A 463      13.144  -1.925  32.742  1.00 92.90      A    O  
ATOM   3610  CB  TYR A 463      12.855  -0.041  30.050  1.00 95.48      A    C  
ATOM   3611  CG  TYR A 463      11.778  -0.008  28.988  1.00 96.43      A    C  
ATOM   3612  CD1 TYR A 463      10.889  -1.097  28.848  1.00 94.99      A    C  
ATOM   3613  CD2 TYR A 463      11.683   1.081  28.110  1.00 94.85      A    C  
ATOM   3614  CE1 TYR A 463       9.919  -1.101  27.835  1.00 94.36      A    C  
ATOM   3615  CE2 TYR A 463      10.712   1.086  27.090  1.00 94.25      A    C  
ATOM   3616  CZ  TYR A 463       9.837  -0.005  26.951  1.00 95.54      A    C  
ATOM   3617  OH  TYR A 463       8.902  -0.001  25.952  1.00 94.49      A    O  
ATOM   3618  N   GLY A 464      14.271   0.002  32.954  1.00 93.93      A    N  
ATOM   3619  CA  GLY A 464      15.195  -0.510  33.959  1.00 92.73      A    C  
ATOM   3620  C   GLY A 464      14.458  -1.043  35.188  1.00 92.72      A    C  
ATOM   3621  O   GLY A 464      14.640  -2.196  35.573  1.00 91.06      A    O  
ATOM   3622  N   ARG A 465      13.536  -0.247  35.730  1.00 92.80      A    N  
ATOM   3623  CA  ARG A 465      12.655  -0.669  36.824  1.00 92.17      A    C  
ATOM   3624  C   ARG A 465      11.860  -1.923  36.461  1.00 91.91      A    C  
ATOM   3625  O   ARG A 465      11.796  -2.835  37.272  1.00 90.26      A    O  
ATOM   3626  CB  ARG A 465      11.725   0.496  37.199  1.00 90.65      A    C  
ATOM   3627  CG  ARG A 465      10.751   0.132  38.326  1.00 86.28      A    C  
ATOM   3628  CD  ARG A 465       9.912   1.352  38.706  1.00 84.29      A    C  
ATOM   3629  NE  ARG A 465       8.896   1.022  39.722  1.00 77.54      A    N  
ATOM   3630  CZ  ARG A 465       7.578   1.080  39.575  1.00 73.34      A    C  
ATOM   3631  NH1 ARG A 465       7.019   1.430  38.452  1.00 65.41      A    N1+
ATOM   3632  NH2 ARG A 465       6.791   0.783  40.570  1.00 63.59      A    N  
ATOM   3633  N   ALA A 466      11.282  -1.978  35.270  1.00 92.48      A    N  
ATOM   3634  CA  ALA A 466      10.501  -3.126  34.831  1.00 92.39      A    C  
ATOM   3635  C   ALA A 466      11.358  -4.401  34.751  1.00 92.63      A    C  
ATOM   3636  O   ALA A 466      10.929  -5.434  35.252  1.00 91.10      A    O  
ATOM   3637  CB  ALA A 466       9.834  -2.797  33.496  1.00 92.48      A    C  
ATOM   3638  N   ILE A 467      12.581  -4.312  34.232  1.00 92.16      A    N  
ATOM   3639  CA  ILE A 467      13.520  -5.446  34.164  1.00 91.78      A    C  
ATOM   3640  C   ILE A 467      13.797  -6.009  35.563  1.00 91.37      A    C  
ATOM   3641  O   ILE A 467      13.695  -7.208  35.765  1.00 89.43      A    O  
ATOM   3642  CB  ILE A 467      14.815  -5.034  33.438  1.00 91.99      A    C  
ATOM   3643  CG1 ILE A 467      14.537  -4.768  31.937  1.00 90.78      A    C  
ATOM   3644  CG2 ILE A 467      15.903  -6.117  33.573  1.00 91.10      A    C  
ATOM   3645  CD1 ILE A 467      15.622  -3.931  31.265  1.00 86.42      A    C  
ATOM   3646  N   TYR A 468      14.089  -5.141  36.545  1.00 90.44      A    N  
ATOM   3647  CA  TYR A 468      14.298  -5.591  37.929  1.00 89.08      A    C  
ATOM   3648  C   TYR A 468      13.017  -6.146  38.564  1.00 87.97      A    C  
ATOM   3649  O   TYR A 468      13.070  -7.113  39.323  1.00 84.34      A    O  
ATOM   3650  CB  TYR A 468      14.876  -4.442  38.764  1.00 88.11      A    C  
ATOM   3651  CG  TYR A 468      16.379  -4.323  38.652  1.00 87.71      A    C  
ATOM   3652  CD1 TYR A 468      17.218  -4.931  39.602  1.00 84.76      A    C  
ATOM   3653  CD2 TYR A 468      16.966  -3.618  37.579  1.00 85.05      A    C  
ATOM   3654  CE1 TYR A 468      18.608  -4.845  39.491  1.00 83.48      A    C  
ATOM   3655  CE2 TYR A 468      18.365  -3.532  37.456  1.00 83.31      A    C  
ATOM   3656  CZ  TYR A 468      19.189  -4.148  38.416  1.00 84.25      A    C  
ATOM   3657  OH  TYR A 468      20.553  -4.071  38.285  1.00 82.11      A    O  
ATOM   3658  N   LYS A 469      11.852  -5.575  38.231  1.00 89.20      A    N  
ATOM   3659  CA  LYS A 469      10.561  -6.030  38.754  1.00 88.38      A    C  
ATOM   3660  C   LYS A 469      10.051  -7.338  38.133  1.00 88.00      A    C  
ATOM   3661  O   LYS A 469       9.070  -7.874  38.644  1.00 84.41      A    O  
ATOM   3662  CB  LYS A 469       9.522  -4.906  38.651  1.00 87.35      A    C  
ATOM   3663  CG  LYS A 469       9.778  -3.717  39.601  1.00 84.62      A    C  
ATOM   3664  CD  LYS A 469       9.659  -4.122  41.068  1.00 79.34      A    C  
ATOM   3665  CE  LYS A 469       9.892  -2.925  41.995  1.00 75.20      A    C  
ATOM   3666  NZ  LYS A 469       9.962  -3.358  43.413  1.00 66.45      A    N1+
ATOM   3667  N   LEU A 470      10.712  -7.862  37.102  1.00 88.27      A    N  
ATOM   3668  CA  LEU A 470      10.445  -9.223  36.627  1.00 87.87      A    C  
ATOM   3669  C   LEU A 470      10.733 -10.260  37.717  1.00 86.77      A    C  
ATOM   3670  O   LEU A 470       9.972 -11.218  37.853  1.00 82.52      A    O  
ATOM   3671  CB  LEU A 470      11.292  -9.524  35.380  1.00 88.16      A    C  
ATOM   3672  CG  LEU A 470      10.830  -8.806  34.092  1.00 89.03      A    C  
ATOM   3673  CD1 LEU A 470      11.888  -8.950  33.014  1.00 86.60      A    C  
ATOM   3674  CD2 LEU A 470       9.522  -9.386  33.553  1.00 86.88      A    C  
ATOM   3675  N   ASP A 471      11.763 -10.032  38.511  1.00 84.93      A    N  
ATOM   3676  CA  ASP A 471      12.042 -10.830  39.701  1.00 82.96      A    C  
ATOM   3677  C   ASP A 471      11.848  -9.969  40.962  1.00 81.70      A    C  
ATOM   3678  O   ASP A 471      12.659  -9.094  41.240  1.00 76.49      A    O  
ATOM   3679  CB  ASP A 471      13.450 -11.423  39.614  1.00 80.70      A    C  
ATOM   3680  CG  ASP A 471      13.706 -12.474  40.690  1.00 77.88      A    C  
ATOM   3681  OD1 ASP A 471      12.935 -12.554  41.670  1.00 73.67      A    O  
ATOM   3682  OD2 ASP A 471      14.647 -13.279  40.497  1.00 73.35      A    O1-
ATOM   3683  N   PRO A 472      10.786 -10.187  41.749  1.00 78.42      A    N  
ATOM   3684  CA  PRO A 472      10.542  -9.415  42.960  1.00 75.51      A    C  
ATOM   3685  C   PRO A 472      11.445  -9.813  44.134  1.00 75.34      A    C  
ATOM   3686  O   PRO A 472      11.416  -9.156  45.163  1.00 69.62      A    O  
ATOM   3687  CB  PRO A 472       9.065  -9.674  43.274  1.00 72.19      A    C  
ATOM   3688  CG  PRO A 472       8.885 -11.108  42.793  1.00 69.63      A    C  
ATOM   3689  CD  PRO A 472       9.744 -11.167  41.532  1.00 71.59      A    C  
ATOM   3690  N   ASN A 473      12.225 -10.875  44.005  1.00 76.77      A    N  
ATOM   3691  CA  ASN A 473      12.959 -11.486  45.114  1.00 74.26      A    C  
ATOM   3692  C   ASN A 473      14.350 -10.891  45.322  1.00 73.61      A    C  
ATOM   3693  O   ASN A 473      15.076 -11.353  46.192  1.00 68.43      A    O  
ATOM   3694  CB  ASN A 473      13.047 -12.995  44.891  1.00 71.21      A    C  
ATOM   3695  CG  ASN A 473      11.700 -13.645  44.686  1.00 65.68      A    C  
ATOM   3696  ND2 ASN A 473      11.640 -14.630  43.830  1.00 58.78      A    N  
ATOM   3697  OD1 ASN A 473      10.695 -13.281  45.269  1.00 59.99      A    O  
ATOM   3698  N   TRP A 474      14.749  -9.884  44.516  1.00 73.59      A    N  
ATOM   3699  CA  TRP A 474      16.027  -9.223  44.726  1.00 71.53      A    C  
ATOM   3700  C   TRP A 474      15.938  -8.177  45.848  1.00 70.30      A    C  
ATOM   3701  O   TRP A 474      14.976  -7.415  45.952  1.00 66.60      A    O  
ATOM   3702  CB  TRP A 474      16.562  -8.641  43.413  1.00 69.38      A    C  
ATOM   3703  CG  TRP A 474      15.816  -7.459  42.905  1.00 67.38      A    C  
ATOM   3704  CD1 TRP A 474      14.728  -7.496  42.113  1.00 60.47      A    C  
ATOM   3705  CD2 TRP A 474      16.053  -6.043  43.209  1.00 63.57      A    C  
ATOM   3706  CE2 TRP A 474      15.038  -5.292  42.555  1.00 60.23      A    C  
ATOM   3707  CE3 TRP A 474      17.010  -5.351  43.963  1.00 58.33      A    C  
ATOM   3708  NE1 TRP A 474      14.258  -6.206  41.895  1.00 58.06      A    N  
ATOM   3709  CZ2 TRP A 474      14.969  -3.883  42.663  1.00 56.40      A    C  
ATOM   3710  CZ3 TRP A 474      16.947  -3.931  44.069  1.00 53.69      A    C  
ATOM   3711  CH2 TRP A 474      15.933  -3.220  43.433  1.00 54.20      A    C  
ATOM   3712  N   VAL A 475      16.979  -8.137  46.681  1.00 71.20      A    N  
ATOM   3713  CA  VAL A 475      17.174  -7.138  47.737  1.00 68.92      A    C  
ATOM   3714  C   VAL A 475      18.603  -6.613  47.616  1.00 68.57      A    C  
ATOM   3715  O   VAL A 475      19.506  -7.337  47.206  1.00 63.57      A    O  
ATOM   3716  CB  VAL A 475      16.912  -7.711  49.145  1.00 64.27      A    C  
ATOM   3717  CG1 VAL A 475      16.701  -6.584  50.162  1.00 57.90      A    C  
ATOM   3718  CG2 VAL A 475      15.655  -8.586  49.194  1.00 57.06      A    C  
ATOM   3719  N   ILE A 476      18.814  -5.359  47.970  1.00 67.78      A    N  
ATOM   3720  CA  ILE A 476      20.163  -4.789  47.994  1.00 65.50      A    C  
ATOM   3721  C   ILE A 476      20.803  -5.111  49.338  1.00 65.47      A    C  
ATOM   3722  O   ILE A 476      20.301  -4.690  50.383  1.00 60.09      A    O  
ATOM   3723  CB  ILE A 476      20.133  -3.287  47.671  1.00 61.95      A    C  
ATOM   3724  CG1 ILE A 476      19.552  -3.076  46.258  1.00 57.66      A    C  
ATOM   3725  CG2 ILE A 476      21.547  -2.686  47.767  1.00 55.94      A    C  
ATOM   3726  CD1 ILE A 476      19.201  -1.622  45.949  1.00 52.50      A    C  
ATOM   3727  N   GLY A 477      21.887  -5.840  49.277  1.00 59.88      A    N  
ATOM   3728  CA  GLY A 477      22.678  -6.185  50.448  1.00 58.17      A    C  
ATOM   3729  C   GLY A 477      23.458  -4.991  51.007  1.00 57.97      A    C  
ATOM   3730  O   GLY A 477      23.592  -3.939  50.378  1.00 53.56      A    O  
ATOM   3731  N   SER A 478      23.997  -5.146  52.192  1.00 56.76      A    N  
ATOM   3732  CA  SER A 478      24.797  -4.120  52.878  1.00 54.25      A    C  
ATOM   3733  C   SER A 478      26.093  -3.755  52.147  1.00 54.18      A    C  
ATOM   3734  O   SER A 478      26.606  -2.655  52.315  1.00 50.16      A    O  
ATOM   3735  CB  SER A 478      25.136  -4.613  54.287  1.00 50.56      A    C  
ATOM   3736  OG  SER A 478      25.716  -5.898  54.251  1.00 48.53      A    O  
ATOM   3737  N   ASP A 479      26.609  -4.666  51.347  1.00 56.24      A    N  
ATOM   3738  CA  ASP A 479      27.768  -4.466  50.476  1.00 54.96      A    C  
ATOM   3739  C   ASP A 479      27.412  -3.783  49.137  1.00 54.67      A    C  
ATOM   3740  O   ASP A 479      28.263  -3.589  48.270  1.00 50.34      A    O  
ATOM   3741  CB  ASP A 479      28.433  -5.836  50.262  1.00 51.60      A    C  
ATOM   3742  CG  ASP A 479      27.589  -6.783  49.405  1.00 49.15      A    C  
ATOM   3743  OD1 ASP A 479      26.353  -6.594  49.362  1.00 45.09      A    O  
ATOM   3744  OD2 ASP A 479      28.190  -7.614  48.712  1.00 45.05      A    O1-
ATOM   3745  N   GLY A 480      26.126  -3.414  48.944  1.00 55.18      A    N  
ATOM   3746  CA  GLY A 480      25.611  -2.839  47.709  1.00 53.41      A    C  
ATOM   3747  C   GLY A 480      25.424  -3.866  46.587  1.00 54.37      A    C  
ATOM   3748  O   GLY A 480      25.138  -3.480  45.451  1.00 51.26      A    O  
ATOM   3749  N   ASN A 481      25.593  -5.156  46.881  1.00 59.16      A    N  
ATOM   3750  CA  ASN A 481      25.221  -6.201  45.942  1.00 57.87      A    C  
ATOM   3751  C   ASN A 481      23.705  -6.420  45.956  1.00 57.91      A    C  
ATOM   3752  O   ASN A 481      23.037  -6.205  46.964  1.00 54.71      A    O  
ATOM   3753  CB  ASN A 481      25.990  -7.493  46.230  1.00 54.00      A    C  
ATOM   3754  CG  ASN A 481      27.461  -7.379  45.873  1.00 50.71      A    C  
ATOM   3755  ND2 ASN A 481      28.304  -8.084  46.592  1.00 46.33      A    N  
ATOM   3756  OD1 ASN A 481      27.861  -6.689  44.950  1.00 47.10      A    O  
ATOM   3757  N   VAL A 482      23.177  -6.837  44.834  1.00 59.72      A    N  
ATOM   3758  CA  VAL A 482      21.805  -7.341  44.789  1.00 58.20      A    C  
ATOM   3759  C   VAL A 482      21.853  -8.815  45.167  1.00 58.13      A    C  
ATOM   3760  O   VAL A 482      22.580  -9.582  44.536  1.00 54.98      A    O  
ATOM   3761  CB  VAL A 482      21.159  -7.121  43.412  1.00 55.48      A    C  
ATOM   3762  CG1 VAL A 482      19.686  -7.518  43.439  1.00 51.88      A    C  
ATOM   3763  CG2 VAL A 482      21.227  -5.655  42.981  1.00 51.81      A    C  
ATOM   3764  N   GLU A 483      21.094  -9.178  46.168  1.00 58.51      A    N  
ATOM   3765  CA  GLU A 483      21.007 -10.539  46.693  1.00 57.21      A    C  
ATOM   3766  C   GLU A 483      19.569 -11.050  46.583  1.00 56.77      A    C  
ATOM   3767  O   GLU A 483      18.629 -10.246  46.588  1.00 52.57      A    O  
ATOM   3768  CB  GLU A 483      21.488 -10.571  48.153  1.00 53.22      A    C  
ATOM   3769  CG  GLU A 483      22.979 -10.260  48.293  1.00 49.89      A    C  
ATOM   3770  CD  GLU A 483      23.478 -10.273  49.739  1.00 46.40      A    C  
ATOM   3771  OE1 GLU A 483      24.638  -9.849  49.951  1.00 43.15      A    O  
ATOM   3772  OE2 GLU A 483      22.711 -10.671  50.642  1.00 43.00      A    O1-
ATOM   3773  N   PRO A 484      19.349 -12.351  46.484  1.00 56.48      A    N  
ATOM   3774  CA  PRO A 484      18.005 -12.896  46.499  1.00 54.89      A    C  
ATOM   3775  C   PRO A 484      17.335 -12.663  47.859  1.00 54.59      A    C  
ATOM   3776  O   PRO A 484      17.922 -12.847  48.928  1.00 51.15      A    O  
ATOM   3777  CB  PRO A 484      18.160 -14.383  46.161  1.00 52.30      A    C  
ATOM   3778  CG  PRO A 484      19.578 -14.702  46.606  1.00 52.49      A    C  
ATOM   3779  CD  PRO A 484      20.337 -13.400  46.378  1.00 54.02      A    C  
ATOM   3780  N   GLY A 485      16.087 -12.244  47.811  1.00 53.39      A    N  
ATOM   3781  CA  GLY A 485      15.275 -12.020  48.993  1.00 52.33      A    C  
ATOM   3782  C   GLY A 485      14.930 -13.317  49.727  1.00 52.06      A    C  
ATOM   3783  O   GLY A 485      14.859 -14.402  49.153  1.00 48.35      A    O  
ATOM   3784  N   SER A 486      14.633 -13.175  51.009  1.00 42.70      A    N  
ATOM   3785  CA  SER A 486      14.305 -14.314  51.891  1.00 41.51      A    C  
ATOM   3786  C   SER A 486      12.937 -14.952  51.618  1.00 41.26      A    C  
ATOM   3787  O   SER A 486      12.690 -16.072  52.059  1.00 38.26      A    O  
ATOM   3788  CB  SER A 486      14.385 -13.852  53.341  1.00 37.56      A    C  
ATOM   3789  OG  SER A 486      13.627 -12.670  53.538  1.00 35.35      A    O  
ATOM   3790  N   ALA A 487      12.047 -14.251  50.924  1.00 37.93      A    N  
ATOM   3791  CA  ALA A 487      10.701 -14.730  50.611  1.00 37.12      A    C  
ATOM   3792  C   ALA A 487      10.517 -14.828  49.082  1.00 37.24      A    C  
ATOM   3793  O   ALA A 487       9.967 -13.908  48.475  1.00 35.43      A    O  
ATOM   3794  CB  ALA A 487       9.680 -13.819  51.289  1.00 33.96      A    C  
ATOM   3795  N   PRO A 488      10.977 -15.898  48.449  1.00 39.31      A    N  
ATOM   3796  CA  PRO A 488      10.864 -16.050  47.007  1.00 38.08      A    C  
ATOM   3797  C   PRO A 488       9.395 -16.181  46.592  1.00 38.27      A    C  
ATOM   3798  O   PRO A 488       8.711 -17.140  46.949  1.00 37.03      A    O  
ATOM   3799  CB  PRO A 488      11.704 -17.278  46.654  1.00 34.79      A    C  
ATOM   3800  CG  PRO A 488      11.723 -18.103  47.938  1.00 34.17      A    C  
ATOM   3801  CD  PRO A 488      11.658 -17.038  49.032  1.00 35.27      A    C  
ATOM   3802  N   VAL A 489       8.901 -15.225  45.822  1.00 42.55      A    N  
ATOM   3803  CA  VAL A 489       7.602 -15.324  45.160  1.00 41.65      A    C  
ATOM   3804  C   VAL A 489       7.844 -15.916  43.780  1.00 42.33      A    C  
ATOM   3805  O   VAL A 489       8.345 -15.244  42.874  1.00 40.01      A    O  
ATOM   3806  CB  VAL A 489       6.874 -13.976  45.093  1.00 37.29      A    C  
ATOM   3807  CG1 VAL A 489       5.466 -14.169  44.540  1.00 34.24      A    C  
ATOM   3808  CG2 VAL A 489       6.744 -13.323  46.477  1.00 33.79      A    C  
ATOM   3809  N   ASN A 490       7.497 -17.184  43.625  1.00 45.10      A    N  
ATOM   3810  CA  ASN A 490       7.636 -17.843  42.344  1.00 44.29      A    C  
ATOM   3811  C   ASN A 490       6.432 -17.495  41.453  1.00 45.86      A    C  
ATOM   3812  O   ASN A 490       5.335 -18.005  41.656  1.00 42.45      A    O  
ATOM   3813  CB  ASN A 490       7.821 -19.355  42.563  1.00 38.57      A    C  
ATOM   3814  CG  ASN A 490       8.264 -20.058  41.293  1.00 34.84      A    C  
ATOM   3815  ND2 ASN A 490       8.558 -21.336  41.376  1.00 30.69      A    N  
ATOM   3816  OD1 ASN A 490       8.363 -19.480  40.231  1.00 32.01      A    O  
ATOM   3817  N   TYR A 491       6.641 -16.624  40.446  1.00 55.96      A    N  
ATOM   3818  CA  TYR A 491       5.612 -16.230  39.481  1.00 56.08      A    C  
ATOM   3819  C   TYR A 491       5.400 -17.269  38.364  1.00 57.99      A    C  
ATOM   3820  O   TYR A 491       4.694 -16.987  37.398  1.00 52.50      A    O  
ATOM   3821  CB  TYR A 491       5.909 -14.835  38.937  1.00 51.20      A    C  
ATOM   3822  CG  TYR A 491       5.496 -13.733  39.884  1.00 49.45      A    C  
ATOM   3823  CD1 TYR A 491       4.203 -13.180  39.800  1.00 45.70      A    C  
ATOM   3824  CD2 TYR A 491       6.393 -13.259  40.855  1.00 45.01      A    C  
ATOM   3825  CE1 TYR A 491       3.813 -12.156  40.674  1.00 41.14      A    C  
ATOM   3826  CE2 TYR A 491       6.009 -12.236  41.738  1.00 41.19      A    C  
ATOM   3827  CZ  TYR A 491       4.716 -11.686  41.645  1.00 40.25      A    C  
ATOM   3828  OH  TYR A 491       4.342 -10.676  42.504  1.00 37.30      A    O  
ATOM   3829  N   GLY A 492       6.011 -18.438  38.466  1.00 65.53      A    N  
ATOM   3830  CA  GLY A 492       5.905 -19.514  37.477  1.00 66.04      A    C  
ATOM   3831  C   GLY A 492       6.806 -19.337  36.254  1.00 70.49      A    C  
ATOM   3832  O   GLY A 492       7.132 -20.343  35.624  1.00 64.42      A    O  
ATOM   3833  N   ASP A 493       7.250 -18.116  35.947  1.00 76.50      A    N  
ATOM   3834  CA  ASP A 493       8.323 -17.875  34.976  1.00 77.45      A    C  
ATOM   3835  C   ASP A 493       9.616 -17.461  35.703  1.00 79.24      A    C  
ATOM   3836  O   ASP A 493       9.597 -16.879  36.787  1.00 74.15      A    O  
ATOM   3837  CB  ASP A 493       7.838 -16.943  33.840  1.00 73.40      A    C  
ATOM   3838  CG  ASP A 493       8.160 -15.458  33.960  1.00 71.79      A    C  
ATOM   3839  OD1 ASP A 493       9.209 -15.060  34.489  1.00 66.08      A    O  
ATOM   3840  OD2 ASP A 493       7.384 -14.625  33.456  1.00 69.57      A    O1-
ATOM   3841  N   THR A 494      10.754 -17.780  35.105  1.00 80.38      A    N  
ATOM   3842  CA  THR A 494      12.073 -17.480  35.675  1.00 81.01      A    C  
ATOM   3843  C   THR A 494      12.673 -16.178  35.137  1.00 83.57      A    C  
ATOM   3844  O   THR A 494      13.871 -15.960  35.280  1.00 79.81      A    O  
ATOM   3845  CB  THR A 494      13.036 -18.661  35.486  1.00 77.10      A    C  
ATOM   3846  CG2 THR A 494      12.582 -19.902  36.250  1.00 69.73      A    C  
ATOM   3847  OG1 THR A 494      13.135 -19.013  34.130  1.00 71.05      A    O  
ATOM   3848  N   ALA A 495      11.865 -15.316  34.533  1.00 84.59      A    N  
ATOM   3849  CA  ALA A 495      12.339 -14.063  33.958  1.00 85.57      A    C  
ATOM   3850  C   ALA A 495      12.908 -13.100  35.022  1.00 86.68      A    C  
ATOM   3851  O   ALA A 495      12.375 -13.025  36.134  1.00 84.16      A    O  
ATOM   3852  CB  ALA A 495      11.211 -13.410  33.149  1.00 84.14      A    C  
ATOM   3853  N   PRO A 496      13.961 -12.335  34.690  1.00 87.11      A    N  
ATOM   3854  CA  PRO A 496      14.714 -12.376  33.444  1.00 87.39      A    C  
ATOM   3855  C   PRO A 496      15.725 -13.536  33.414  1.00 87.99      A    C  
ATOM   3856  O   PRO A 496      16.401 -13.803  34.404  1.00 84.70      A    O  
ATOM   3857  CB  PRO A 496      15.388 -11.006  33.363  1.00 84.67      A    C  
ATOM   3858  CG  PRO A 496      15.656 -10.669  34.832  1.00 83.57      A    C  
ATOM   3859  CD  PRO A 496      14.469 -11.288  35.563  1.00 86.41      A    C  
ATOM   3860  N   ASN A 497      15.817 -14.222  32.280  1.00 88.77      A    N  
ATOM   3861  CA  ASN A 497      16.659 -15.404  32.137  1.00 88.95      A    C  
ATOM   3862  C   ASN A 497      17.279 -15.470  30.728  1.00 90.15      A    C  
ATOM   3863  O   ASN A 497      16.568 -15.323  29.735  1.00 88.02      A    O  
ATOM   3864  CB  ASN A 497      15.792 -16.640  32.450  1.00 86.25      A    C  
ATOM   3865  CG  ASN A 497      16.559 -17.941  32.560  1.00 85.44      A    C  
ATOM   3866  ND2 ASN A 497      15.950 -18.941  33.154  1.00 79.49      A    N  
ATOM   3867  OD1 ASN A 497      17.678 -18.091  32.123  1.00 79.04      A    O  
ATOM   3868  N   PHE A 498      18.587 -15.749  30.666  1.00 89.56      A    N  
ATOM   3869  CA  PHE A 498      19.279 -15.902  29.380  1.00 89.83      A    C  
ATOM   3870  C   PHE A 498      18.722 -17.066  28.546  1.00 90.27      A    C  
ATOM   3871  O   PHE A 498      18.666 -16.968  27.324  1.00 88.47      A    O  
ATOM   3872  CB  PHE A 498      20.782 -16.097  29.620  1.00 89.16      A    C  
ATOM   3873  CG  PHE A 498      21.503 -15.002  30.377  1.00 89.72      A    C  
ATOM   3874  CD1 PHE A 498      21.020 -13.685  30.441  1.00 86.52      A    C  
ATOM   3875  CD2 PHE A 498      22.716 -15.315  31.025  1.00 86.30      A    C  
ATOM   3876  CE1 PHE A 498      21.721 -12.698  31.140  1.00 85.21      A    C  
ATOM   3877  CE2 PHE A 498      23.428 -14.325  31.721  1.00 85.23      A    C  
ATOM   3878  CZ  PHE A 498      22.927 -13.020  31.788  1.00 85.91      A    C  
ATOM   3879  N   GLU A 499      18.247 -18.116  29.181  1.00 90.00      A    N  
ATOM   3880  CA  GLU A 499      17.630 -19.268  28.516  1.00 89.53      A    C  
ATOM   3881  C   GLU A 499      16.357 -18.904  27.739  1.00 90.61      A    C  
ATOM   3882  O   GLU A 499      16.003 -19.614  26.797  1.00 88.91      A    O  
ATOM   3883  CB  GLU A 499      17.304 -20.362  29.544  1.00 87.57      A    C  
ATOM   3884  CG  GLU A 499      18.520 -21.188  29.962  1.00 78.28      A    C  
ATOM   3885  CD  GLU A 499      18.992 -22.131  28.836  1.00 73.36      A    C  
ATOM   3886  OE1 GLU A 499      20.180 -22.076  28.465  1.00 63.91      A    O  
ATOM   3887  OE2 GLU A 499      18.181 -22.932  28.318  1.00 64.07      A    O1-
ATOM   3888  N   HIS A 500      15.691 -17.796  28.074  1.00 91.38      A    N  
ATOM   3889  CA  HIS A 500      14.511 -17.344  27.334  1.00 91.96      A    C  
ATOM   3890  C   HIS A 500      14.848 -16.864  25.915  1.00 92.49      A    C  
ATOM   3891  O   HIS A 500      13.953 -16.765  25.082  1.00 90.52      A    O  
ATOM   3892  CB  HIS A 500      13.778 -16.253  28.129  1.00 91.61      A    C  
ATOM   3893  CG  HIS A 500      13.108 -16.707  29.388  1.00 91.85      A    C  
ATOM   3894  CD2 HIS A 500      13.218 -17.912  30.032  1.00 85.64      A    C  
ATOM   3895  ND1 HIS A 500      12.199 -15.969  30.129  1.00 85.00      A    N  
ATOM   3896  CE1 HIS A 500      11.787 -16.707  31.165  1.00 85.71      A    C  
ATOM   3897  NE2 HIS A 500      12.382 -17.892  31.146  1.00 87.18      A    N  
ATOM   3898  N   TRP A 501      16.120 -16.627  25.606  1.00 92.80      A    N  
ATOM   3899  CA  TRP A 501      16.603 -16.272  24.277  1.00 93.24      A    C  
ATOM   3900  C   TRP A 501      17.476 -17.352  23.629  1.00 92.77      A    C  
ATOM   3901  O   TRP A 501      18.120 -17.094  22.609  1.00 89.93      A    O  
ATOM   3902  CB  TRP A 501      17.338 -14.937  24.343  1.00 93.44      A    C  
ATOM   3903  CG  TRP A 501      16.500 -13.771  24.750  1.00 94.09      A    C  
ATOM   3904  CD1 TRP A 501      15.506 -13.222  24.021  1.00 91.54      A    C  
ATOM   3905  CD2 TRP A 501      16.604 -12.964  25.972  1.00 93.78      A    C  
ATOM   3906  CE2 TRP A 501      15.657 -11.920  25.878  1.00 93.80      A    C  
ATOM   3907  CE3 TRP A 501      17.443 -13.016  27.110  1.00 93.46      A    C  
ATOM   3908  NE1 TRP A 501      14.997 -12.114  24.696  1.00 92.65      A    N  
ATOM   3909  CZ2 TRP A 501      15.543 -10.930  26.880  1.00 93.30      A    C  
ATOM   3910  CZ3 TRP A 501      17.318 -12.040  28.104  1.00 91.61      A    C  
ATOM   3911  CH2 TRP A 501      16.387 -11.009  27.985  1.00 91.93      A    C  
ATOM   3912  N   LYS A 502      17.513 -18.570  24.154  1.00 91.41      A    N  
ATOM   3913  CA  LYS A 502      18.415 -19.629  23.662  1.00 90.03      A    C  
ATOM   3914  C   LYS A 502      18.180 -20.059  22.205  1.00 89.93      A    C  
ATOM   3915  O   LYS A 502      19.059 -20.650  21.593  1.00 87.36      A    O  
ATOM   3916  CB  LYS A 502      18.332 -20.842  24.594  1.00 87.70      A    C  
ATOM   3917  CG  LYS A 502      17.060 -21.675  24.410  1.00 82.92      A    C  
ATOM   3918  CD  LYS A 502      17.074 -22.799  25.445  1.00 81.54      A    C  
ATOM   3919  CE  LYS A 502      15.822 -23.652  25.385  1.00 74.80      A    C  
ATOM   3920  NZ  LYS A 502      15.803 -24.551  26.545  1.00 68.64      A    N1+
ATOM   3921  N   HIS A 503      16.986 -19.777  21.680  1.00 91.44      A    N  
ATOM   3922  CA  HIS A 503      16.621 -20.028  20.284  1.00 90.81      A    C  
ATOM   3923  C   HIS A 503      17.202 -18.992  19.313  1.00 90.65      A    C  
ATOM   3924  O   HIS A 503      17.189 -19.212  18.104  1.00 88.45      A    O  
ATOM   3925  CB  HIS A 503      15.091 -20.082  20.182  1.00 90.59      A    C  
ATOM   3926  CG  HIS A 503      14.414 -18.814  20.637  1.00 91.50      A    C  
ATOM   3927  CD2 HIS A 503      13.911 -17.835  19.827  1.00 85.79      A    C  
ATOM   3928  ND1 HIS A 503      14.173 -18.420  21.946  1.00 85.29      A    N  
ATOM   3929  CE1 HIS A 503      13.537 -17.244  21.908  1.00 86.63      A    C  
ATOM   3930  NE2 HIS A 503      13.369 -16.856  20.648  1.00 88.01      A    N  
ATOM   3931  N   LEU A 504      17.732 -17.883  19.823  1.00 91.46      A    N  
ATOM   3932  CA  LEU A 504      18.426 -16.888  19.024  1.00 91.11      A    C  
ATOM   3933  C   LEU A 504      19.920 -17.226  18.874  1.00 90.16      A    C  
ATOM   3934  O   LEU A 504      20.520 -17.760  19.796  1.00 84.09      A    O  
ATOM   3935  CB  LEU A 504      18.225 -15.486  19.628  1.00 90.84      A    C  
ATOM   3936  CG  LEU A 504      16.764 -15.044  19.788  1.00 91.43      A    C  
ATOM   3937  CD1 LEU A 504      16.719 -13.624  20.352  1.00 89.03      A    C  
ATOM   3938  CD2 LEU A 504      15.986 -15.064  18.468  1.00 88.59      A    C  
ATOM   3939  N   PRO A 505      20.562 -16.900  17.746  1.00 90.30      A    N  
ATOM   3940  CA  PRO A 505      19.987 -16.241  16.584  1.00 89.78      A    C  
ATOM   3941  C   PRO A 505      19.556 -17.179  15.453  1.00 89.69      A    C  
ATOM   3942  O   PRO A 505      19.074 -16.698  14.435  1.00 84.71      A    O  
ATOM   3943  CB  PRO A 505      21.102 -15.299  16.126  1.00 87.25      A    C  
ATOM   3944  CG  PRO A 505      22.359 -16.111  16.424  1.00 85.13      A    C  
ATOM   3945  CD  PRO A 505      22.007 -16.876  17.692  1.00 87.86      A    C  
ATOM   3946  N   PHE A 506      19.746 -18.493  15.565  1.00 89.80      A    N  
ATOM   3947  CA  PHE A 506      19.733 -19.353  14.383  1.00 88.25      A    C  
ATOM   3948  C   PHE A 506      18.463 -20.177  14.168  1.00 86.82      A    C  
ATOM   3949  O   PHE A 506      18.134 -20.492  13.028  1.00 79.75      A    O  
ATOM   3950  CB  PHE A 506      20.965 -20.260  14.406  1.00 86.44      A    C  
ATOM   3951  CG  PHE A 506      22.282 -19.519  14.361  1.00 87.17      A    C  
ATOM   3952  CD1 PHE A 506      22.540 -18.587  13.339  1.00 83.96      A    C  
ATOM   3953  CD2 PHE A 506      23.272 -19.783  15.318  1.00 84.39      A    C  
ATOM   3954  CE1 PHE A 506      23.778 -17.933  13.275  1.00 82.42      A    C  
ATOM   3955  CE2 PHE A 506      24.509 -19.136  15.255  1.00 82.43      A    C  
ATOM   3956  CZ  PHE A 506      24.770 -18.206  14.230  1.00 83.11      A    C  
ATOM   3957  N   ASN A 507      17.746 -20.549  15.213  1.00 88.40      A    N  
ATOM   3958  CA  ASN A 507      16.667 -21.527  15.075  1.00 87.30      A    C  
ATOM   3959  C   ASN A 507      15.351 -20.921  14.582  1.00 88.56      A    C  
ATOM   3960  O   ASN A 507      14.580 -21.612  13.923  1.00 85.25      A    O  
ATOM   3961  CB  ASN A 507      16.479 -22.278  16.399  1.00 83.40      A    C  
ATOM   3962  CG  ASN A 507      17.629 -23.216  16.720  1.00 74.75      A    C  
ATOM   3963  ND2 ASN A 507      17.576 -23.849  17.867  1.00 65.84      A    N  
ATOM   3964  OD1 ASN A 507      18.568 -23.406  15.973  1.00 65.57      A    O  
ATOM   3965  N   PHE A 508      15.098 -19.654  14.884  1.00 90.27      A    N  
ATOM   3966  CA  PHE A 508      13.791 -19.043  14.645  1.00 90.52      A    C  
ATOM   3967  C   PHE A 508      13.427 -18.941  13.156  1.00 90.88      A    C  
ATOM   3968  O   PHE A 508      12.266 -19.113  12.800  1.00 88.28      A    O  
ATOM   3969  CB  PHE A 508      13.731 -17.663  15.326  1.00 90.02      A    C  
ATOM   3970  CG  PHE A 508      14.415 -16.538  14.580  1.00 91.94      A    C  
ATOM   3971  CD1 PHE A 508      15.799 -16.329  14.693  1.00 90.22      A    C  
ATOM   3972  CD2 PHE A 508      13.658 -15.688  13.762  1.00 90.48      A    C  
ATOM   3973  CE1 PHE A 508      16.421 -15.291  13.981  1.00 89.50      A    C  
ATOM   3974  CE2 PHE A 508      14.278 -14.644  13.048  1.00 89.61      A    C  
ATOM   3975  CZ  PHE A 508      15.660 -14.451  13.154  1.00 90.27      A    C  
ATOM   3976  N   TYR A 509      14.401 -18.689  12.287  1.00 91.23      A    N  
ATOM   3977  CA  TYR A 509      14.183 -18.382  10.870  1.00 90.56      A    C  
ATOM   3978  C   TYR A 509      14.259 -19.595   9.938  1.00 90.53      A    C  
ATOM   3979  O   TYR A 509      14.034 -19.460   8.729  1.00 87.71      A    O  
ATOM   3980  CB  TYR A 509      15.195 -17.328  10.425  1.00 88.83      A    C  
ATOM   3981  CG  TYR A 509      16.593 -17.867  10.196  1.00 88.46      A    C  
ATOM   3982  CD1 TYR A 509      17.508 -17.968  11.263  1.00 85.60      A    C  
ATOM   3983  CD2 TYR A 509      16.990 -18.298   8.919  1.00 86.07      A    C  
ATOM   3984  CE1 TYR A 509      18.799 -18.477  11.047  1.00 83.50      A    C  
ATOM   3985  CE2 TYR A 509      18.279 -18.815   8.693  1.00 83.87      A    C  
ATOM   3986  CZ  TYR A 509      19.187 -18.894   9.758  1.00 83.28      A    C  
ATOM   3987  OH  TYR A 509      20.450 -19.370   9.540  1.00 80.50      A    O  
ATOM   3988  N   GLN A 510      14.641 -20.753  10.456  1.00 89.85      A    N  
ATOM   3989  CA  GLN A 510      14.802 -21.948   9.639  1.00 89.00      A    C  
ATOM   3990  C   GLN A 510      13.442 -22.452   9.156  1.00 89.68      A    C  
ATOM   3991  O   GLN A 510      12.422 -22.274   9.821  1.00 87.54      A    O  
ATOM   3992  CB  GLN A 510      15.556 -23.036  10.423  1.00 87.05      A    C  
ATOM   3993  CG  GLN A 510      17.001 -22.622  10.685  1.00 82.13      A    C  
ATOM   3994  CD  GLN A 510      17.832 -23.709  11.380  1.00 78.39      A    C  
ATOM   3995  NE2 GLN A 510      19.117 -23.485  11.543  1.00 67.15      A    N  
ATOM   3996  OE1 GLN A 510      17.364 -24.760  11.776  1.00 69.73      A    O  
ATOM   3997  N   ARG A 511      13.435 -23.117   8.010  1.00 90.14      A    N  
ATOM   3998  CA  ARG A 511      12.205 -23.678   7.434  1.00 89.82      A    C  
ATOM   3999  C   ARG A 511      11.545 -24.630   8.425  1.00 89.11      A    C  
ATOM   4000  O   ARG A 511      12.174 -25.581   8.872  1.00 84.54      A    O  
ATOM   4001  CB  ARG A 511      12.562 -24.361   6.106  1.00 89.04      A    C  
ATOM   4002  CG  ARG A 511      11.348 -24.766   5.268  1.00 83.64      A    C  
ATOM   4003  CD  ARG A 511      10.571 -23.540   4.765  1.00 82.83      A    C  
ATOM   4004  NE  ARG A 511       9.497 -23.917   3.825  1.00 81.63      A    N  
ATOM   4005  CZ  ARG A 511       8.334 -23.305   3.690  1.00 79.29      A    C  
ATOM   4006  NH1 ARG A 511       8.021 -22.281   4.416  1.00 72.82      A    N1+
ATOM   4007  NH2 ARG A 511       7.466 -23.720   2.833  1.00 72.43      A    N  
ATOM   4008  N   GLY A 512      10.284 -24.356   8.757  1.00 88.00      A    N  
ATOM   4009  CA  GLY A 512       9.551 -25.076   9.795  1.00 87.36      A    C  
ATOM   4010  C   GLY A 512       9.876 -24.651  11.236  1.00 88.51      A    C  
ATOM   4011  O   GLY A 512       9.346 -25.246  12.174  1.00 83.71      A    O  
ATOM   4012  N   GLY A 513      10.717 -23.633  11.418  1.00 89.10      A    N  
ATOM   4013  CA  GLY A 513      10.963 -23.012  12.715  1.00 89.00      A    C  
ATOM   4014  C   GLY A 513       9.741 -22.269  13.252  1.00 90.38      A    C  
ATOM   4015  O   GLY A 513       8.765 -22.023  12.543  1.00 87.47      A    O  
ATOM   4016  N   ASN A 514       9.800 -21.882  14.521  1.00 91.35      A    N  
ATOM   4017  CA  ASN A 514       8.696 -21.191  15.193  1.00 91.38      A    C  
ATOM   4018  C   ASN A 514       8.589 -19.693  14.863  1.00 92.99      A    C  
ATOM   4019  O   ASN A 514       7.636 -19.052  15.286  1.00 88.28      A    O  
ATOM   4020  CB  ASN A 514       8.802 -21.450  16.705  1.00 87.25      A    C  
ATOM   4021  CG  ASN A 514      10.032 -20.835  17.360  1.00 85.61      A    C  
ATOM   4022  ND2 ASN A 514      10.210 -21.062  18.652  1.00 77.91      A    N  
ATOM   4023  OD1 ASN A 514      10.839 -20.172  16.746  1.00 72.79      A    O  
ATOM   4024  N   GLN A 515       9.546 -19.138  14.124  1.00 92.46      A    N  
ATOM   4025  CA  GLN A 515       9.645 -17.724  13.724  1.00 93.59      A    C  
ATOM   4026  C   GLN A 515       9.836 -16.737  14.894  1.00 94.20      A    C  
ATOM   4027  O   GLN A 515       9.776 -15.528  14.683  1.00 90.15      A    O  
ATOM   4028  CB  GLN A 515       8.461 -17.322  12.834  1.00 92.34      A    C  
ATOM   4029  CG  GLN A 515       8.230 -18.260  11.658  1.00 91.18      A    C  
ATOM   4030  CD  GLN A 515       7.002 -17.886  10.833  1.00 90.17      A    C  
ATOM   4031  NE2 GLN A 515       6.491 -18.809  10.043  1.00 81.47      A    N  
ATOM   4032  OE1 GLN A 515       6.474 -16.789  10.873  1.00 82.82      A    O  
ATOM   4033  N   ASP A 516      10.065 -17.229  16.101  1.00 93.98      A    N  
ATOM   4034  CA  ASP A 516      10.062 -16.369  17.279  1.00 94.26      A    C  
ATOM   4035  C   ASP A 516      11.386 -15.630  17.482  1.00 94.53      A    C  
ATOM   4036  O   ASP A 516      12.436 -16.229  17.697  1.00 91.49      A    O  
ATOM   4037  CB  ASP A 516       9.661 -17.177  18.510  1.00 93.00      A    C  
ATOM   4038  CG  ASP A 516       9.249 -16.269  19.658  1.00 93.35      A    C  
ATOM   4039  OD1 ASP A 516       9.282 -15.032  19.526  1.00 89.82      A    O  
ATOM   4040  OD2 ASP A 516       8.788 -16.799  20.695  1.00 89.53      A    O1-
ATOM   4041  N   LEU A 517      11.323 -14.295  17.454  1.00 94.48      A    N  
ATOM   4042  CA  LEU A 517      12.456 -13.411  17.693  1.00 94.82      A    C  
ATOM   4043  C   LEU A 517      12.529 -12.923  19.152  1.00 95.44      A    C  
ATOM   4044  O   LEU A 517      13.510 -12.286  19.539  1.00 92.28      A    O  
ATOM   4045  CB  LEU A 517      12.367 -12.252  16.683  1.00 93.12      A    C  
ATOM   4046  CG  LEU A 517      13.644 -11.399  16.581  1.00 91.44      A    C  
ATOM   4047  CD1 LEU A 517      14.798 -12.159  15.920  1.00 87.27      A    C  
ATOM   4048  CD2 LEU A 517      13.367 -10.167  15.727  1.00 87.15      A    C  
ATOM   4049  N   LEU A 518      11.500 -13.183  19.953  1.00 95.07      A    N  
ATOM   4050  CA  LEU A 518      11.349 -12.639  21.296  1.00 95.20      A    C  
ATOM   4051  C   LEU A 518      11.655 -13.672  22.381  1.00 94.81      A    C  
ATOM   4052  O   LEU A 518      11.807 -14.863  22.117  1.00 91.24      A    O  
ATOM   4053  CB  LEU A 518       9.934 -12.040  21.456  1.00 94.79      A    C  
ATOM   4054  CG  LEU A 518       9.534 -10.986  20.417  1.00 94.97      A    C  
ATOM   4055  CD1 LEU A 518       8.167 -10.417  20.780  1.00 92.61      A    C  
ATOM   4056  CD2 LEU A 518      10.519  -9.815  20.348  1.00 92.24      A    C  
ATOM   4057  N   ALA A 519      11.726 -13.207  23.624  1.00 94.59      A    N  
ATOM   4058  CA  ALA A 519      11.931 -14.069  24.779  1.00 94.00      A    C  
ATOM   4059  C   ALA A 519      10.769 -15.056  24.947  1.00 94.21      A    C  
ATOM   4060  O   ALA A 519       9.599 -14.690  24.887  1.00 91.55      A    O  
ATOM   4061  CB  ALA A 519      12.127 -13.199  26.024  1.00 92.88      A    C  
ATOM   4062  N   TRP A 520      11.108 -16.311  25.219  1.00 93.75      A    N  
ATOM   4063  CA  TRP A 520      10.146 -17.377  25.458  1.00 93.58      A    C  
ATOM   4064  C   TRP A 520      10.583 -18.234  26.651  1.00 93.08      A    C  
ATOM   4065  O   TRP A 520      11.748 -18.624  26.744  1.00 90.48      A    O  
ATOM   4066  CB  TRP A 520      10.012 -18.233  24.199  1.00 93.35      A    C  
ATOM   4067  CG  TRP A 520       8.877 -19.202  24.233  1.00 94.07      A    C  
ATOM   4068  CD1 TRP A 520       8.962 -20.515  24.511  1.00 91.69      A    C  
ATOM   4069  CD2 TRP A 520       7.469 -18.921  23.975  1.00 93.81      A    C  
ATOM   4070  CE2 TRP A 520       6.755 -20.142  24.107  1.00 93.67      A    C  
ATOM   4071  CE3 TRP A 520       6.737 -17.765  23.637  1.00 93.18      A    C  
ATOM   4072  NE1 TRP A 520       7.698 -21.093  24.432  1.00 92.30      A    N  
ATOM   4073  CZ2 TRP A 520       5.357 -20.217  23.900  1.00 93.22      A    C  
ATOM   4074  CZ3 TRP A 520       5.360 -17.839  23.438  1.00 90.95      A    C  
ATOM   4075  CH2 TRP A 520       4.669 -19.050  23.568  1.00 91.73      A    C  
ATOM   4076  N   ASP A 521       9.666 -18.547  27.568  1.00 92.38      A    N  
ATOM   4077  CA  ASP A 521       9.928 -19.493  28.647  1.00 91.31      A    C  
ATOM   4078  C   ASP A 521       9.871 -20.925  28.094  1.00 91.55      A    C  
ATOM   4079  O   ASP A 521       8.825 -21.561  28.037  1.00 89.36      A    O  
ATOM   4080  CB  ASP A 521       8.955 -19.274  29.809  1.00 89.76      A    C  
ATOM   4081  CG  ASP A 521       9.154 -20.265  30.955  1.00 88.31      A    C  
ATOM   4082  OD1 ASP A 521      10.102 -21.084  30.911  1.00 83.73      A    O  
ATOM   4083  OD2 ASP A 521       8.319 -20.253  31.894  1.00 83.84      A    O1-
ATOM   4084  N   HIS A 522      11.029 -21.413  27.674  1.00 91.03      A    N  
ATOM   4085  CA  HIS A 522      11.148 -22.761  27.114  1.00 90.10      A    C  
ATOM   4086  C   HIS A 522      10.937 -23.876  28.139  1.00 89.72      A    C  
ATOM   4087  O   HIS A 522      10.686 -25.010  27.734  1.00 86.85      A    O  
ATOM   4088  CB  HIS A 522      12.528 -22.925  26.480  1.00 89.63      A    C  
ATOM   4089  CG  HIS A 522      12.740 -22.058  25.274  1.00 89.96      A    C  
ATOM   4090  CD2 HIS A 522      13.496 -20.917  25.221  1.00 81.56      A    C  
ATOM   4091  ND1 HIS A 522      12.233 -22.295  24.009  1.00 81.38      A    N  
ATOM   4092  CE1 HIS A 522      12.680 -21.311  23.212  1.00 82.79      A    C  
ATOM   4093  NE2 HIS A 522      13.451 -20.461  23.912  1.00 84.66      A    N  
ATOM   4094  N   ALA A 523      11.075 -23.592  29.427  1.00 89.29      A    N  
ATOM   4095  CA  ALA A 523      10.908 -24.606  30.473  1.00 87.97      A    C  
ATOM   4096  C   ALA A 523       9.430 -24.976  30.655  1.00 87.96      A    C  
ATOM   4097  O   ALA A 523       9.105 -26.159  30.791  1.00 84.01      A    O  
ATOM   4098  CB  ALA A 523      11.530 -24.081  31.772  1.00 85.80      A    C  
ATOM   4099  N   ASN A 524       8.541 -23.973  30.603  1.00 89.63      A    N  
ATOM   4100  CA  ASN A 524       7.096 -24.154  30.719  1.00 88.80      A    C  
ATOM   4101  C   ASN A 524       6.364 -24.044  29.370  1.00 89.72      A    C  
ATOM   4102  O   ASN A 524       5.138 -24.146  29.327  1.00 86.52      A    O  
ATOM   4103  CB  ASN A 524       6.573 -23.143  31.741  1.00 86.88      A    C  
ATOM   4104  CG  ASN A 524       7.215 -23.315  33.112  1.00 84.21      A    C  
ATOM   4105  ND2 ASN A 524       7.791 -22.265  33.647  1.00 74.95      A    N  
ATOM   4106  OD1 ASN A 524       7.211 -24.381  33.702  1.00 75.58      A    O  
ATOM   4107  N   ASP A 525       7.096 -23.827  28.299  1.00 90.51      A    N  
ATOM   4108  CA  ASP A 525       6.586 -23.560  26.953  1.00 90.79      A    C  
ATOM   4109  C   ASP A 525       5.491 -22.478  26.960  1.00 91.15      A    C  
ATOM   4110  O   ASP A 525       4.349 -22.709  26.570  1.00 87.18      A    O  
ATOM   4111  CB  ASP A 525       6.181 -24.876  26.269  1.00 89.50      A    C  
ATOM   4112  CG  ASP A 525       5.678 -24.628  24.844  1.00 88.27      A    C  
ATOM   4113  OD1 ASP A 525       6.361 -23.887  24.103  1.00 83.61      A    O  
ATOM   4114  OD2 ASP A 525       4.588 -25.144  24.523  1.00 83.46      A    O1-
ATOM   4115  N   GLN A 526       5.826 -21.284  27.450  1.00 90.73      A    N  
ATOM   4116  CA  GLN A 526       4.896 -20.168  27.573  1.00 90.30      A    C  
ATOM   4117  C   GLN A 526       5.579 -18.833  27.253  1.00 91.29      A    C  
ATOM   4118  O   GLN A 526       6.820 -18.749  27.288  1.00 89.65      A    O  
ATOM   4119  CB  GLN A 526       4.258 -20.171  28.977  1.00 87.43      A    C  
ATOM   4120  CG  GLN A 526       5.268 -19.901  30.101  1.00 82.09      A    C  
ATOM   4121  CD  GLN A 526       4.655 -19.926  31.499  1.00 82.08      A    C  
ATOM   4122  NE2 GLN A 526       5.467 -19.791  32.521  1.00 73.47      A    N  
ATOM   4123  OE1 GLN A 526       3.463 -20.068  31.689  1.00 74.43      A    O  
ATOM   4124  N   PRO A 527       4.816 -17.763  26.981  1.00 91.35      A    N  
ATOM   4125  CA  PRO A 527       5.384 -16.437  26.826  1.00 91.15      A    C  
ATOM   4126  C   PRO A 527       6.138 -16.010  28.093  1.00 91.58      A    C  
ATOM   4127  O   PRO A 527       5.613 -16.084  29.201  1.00 88.82      A    O  
ATOM   4128  CB  PRO A 527       4.198 -15.509  26.530  1.00 89.83      A    C  
ATOM   4129  CG  PRO A 527       3.120 -16.444  25.995  1.00 88.72      A    C  
ATOM   4130  CD  PRO A 527       3.378 -17.740  26.759  1.00 90.80      A    C  
ATOM   4131  N   SER A 528       7.353 -15.509  27.930  1.00 91.28      A    N  
ATOM   4132  CA  SER A 528       8.075 -14.872  29.026  1.00 91.35      A    C  
ATOM   4133  C   SER A 528       7.482 -13.492  29.318  1.00 92.19      A    C  
ATOM   4134  O   SER A 528       7.114 -12.765  28.394  1.00 89.93      A    O  
ATOM   4135  CB  SER A 528       9.556 -14.745  28.662  1.00 89.71      A    C  
ATOM   4136  OG  SER A 528      10.266 -14.102  29.705  1.00 85.51      A    O  
ATOM   4137  N   ARG A 529       7.463 -13.051  30.593  1.00 91.85      A    N  
ATOM   4138  CA  ARG A 529       7.107 -11.655  30.902  1.00 91.74      A    C  
ATOM   4139  C   ARG A 529       8.079 -10.662  30.261  1.00 92.98      A    C  
ATOM   4140  O   ARG A 529       7.674  -9.563  29.901  1.00 91.85      A    O  
ATOM   4141  CB  ARG A 529       7.014 -11.448  32.414  1.00 90.00      A    C  
ATOM   4142  CG  ARG A 529       5.796 -12.170  33.011  1.00 86.72      A    C  
ATOM   4143  CD  ARG A 529       5.742 -12.004  34.523  1.00 84.61      A    C  
ATOM   4144  NE  ARG A 529       6.862 -12.704  35.146  1.00 81.96      A    N  
ATOM   4145  CZ  ARG A 529       7.517 -12.395  36.247  1.00 81.18      A    C  
ATOM   4146  NH1 ARG A 529       7.138 -11.437  37.034  1.00 72.42      A    N1+
ATOM   4147  NH2 ARG A 529       8.584 -13.065  36.545  1.00 75.14      A    N  
ATOM   4148  N   MET A 530       9.332 -11.055  30.037  1.00 93.99      A    N  
ATOM   4149  CA  MET A 530      10.307 -10.276  29.255  1.00 94.61      A    C  
ATOM   4150  C   MET A 530       9.807 -10.007  27.827  1.00 95.32      A    C  
ATOM   4151  O   MET A 530       9.974  -8.903  27.326  1.00 94.04      A    O  
ATOM   4152  CB  MET A 530      11.647 -11.012  29.233  1.00 93.73      A    C  
ATOM   4153  CG  MET A 530      12.730 -10.267  28.433  1.00 92.25      A    C  
ATOM   4154  SD  MET A 530      13.194  -8.626  29.076  1.00 90.50      A    S  
ATOM   4155  CE  MET A 530      14.196  -9.121  30.497  1.00 83.69      A    C  
ATOM   4156  N   ARG A 531       9.126 -10.977  27.217  1.00 95.07      A    N  
ATOM   4157  CA  ARG A 531       8.530 -10.832  25.885  1.00 95.43      A    C  
ATOM   4158  C   ARG A 531       7.573  -9.645  25.801  1.00 96.08      A    C  
ATOM   4159  O   ARG A 531       7.543  -8.961  24.793  1.00 94.74      A    O  
ATOM   4160  CB  ARG A 531       7.787 -12.128  25.551  1.00 94.02      A    C  
ATOM   4161  CG  ARG A 531       7.189 -12.155  24.155  1.00 92.27      A    C  
ATOM   4162  CD  ARG A 531       6.283 -13.377  23.987  1.00 91.93      A    C  
ATOM   4163  NE  ARG A 531       5.930 -13.613  22.588  1.00 90.91      A    N  
ATOM   4164  CZ  ARG A 531       6.706 -14.232  21.703  1.00 92.80      A    C  
ATOM   4165  NH1 ARG A 531       7.878 -14.680  22.019  1.00 84.81      A    N1+
ATOM   4166  NH2 ARG A 531       6.315 -14.425  20.495  1.00 87.26      A    N  
ATOM   4167  N   MET A 532       6.831  -9.376  26.874  1.00 95.48      A    N  
ATOM   4168  CA  MET A 532       5.888  -8.253  26.904  1.00 95.37      A    C  
ATOM   4169  C   MET A 532       6.608  -6.904  26.920  1.00 95.99      A    C  
ATOM   4170  O   MET A 532       6.148  -5.956  26.283  1.00 94.78      A    O  
ATOM   4171  CB  MET A 532       4.949  -8.392  28.105  1.00 94.11      A    C  
ATOM   4172  CG  MET A 532       4.181  -9.710  28.095  1.00 91.11      A    C  
ATOM   4173  SD  MET A 532       3.146  -9.965  26.622  1.00 86.87      A    S  
ATOM   4174  CE  MET A 532       2.605 -11.658  26.925  1.00 77.74      A    C  
ATOM   4175  N   LEU A 533       7.765  -6.816  27.592  1.00 95.64      A    N  
ATOM   4176  CA  LEU A 533       8.624  -5.633  27.513  1.00 95.77      A    C  
ATOM   4177  C   LEU A 533       9.157  -5.446  26.087  1.00 96.18      A    C  
ATOM   4178  O   LEU A 533       9.087  -4.345  25.549  1.00 94.70      A    O  
ATOM   4179  CB  LEU A 533       9.792  -5.732  28.514  1.00 95.13      A    C  
ATOM   4180  CG  LEU A 533       9.389  -5.780  29.998  1.00 94.09      A    C  
ATOM   4181  CD1 LEU A 533      10.630  -5.988  30.863  1.00 90.82      A    C  
ATOM   4182  CD2 LEU A 533       8.724  -4.478  30.440  1.00 90.29      A    C  
ATOM   4183  N   GLU A 534       9.617  -6.516  25.451  1.00 96.53      A    N  
ATOM   4184  CA  GLU A 534      10.107  -6.481  24.070  1.00 96.44      A    C  
ATOM   4185  C   GLU A 534       9.003  -6.084  23.073  1.00 96.63      A    C  
ATOM   4186  O   GLU A 534       9.242  -5.252  22.201  1.00 95.19      A    O  
ATOM   4187  CB  GLU A 534      10.695  -7.851  23.695  1.00 95.41      A    C  
ATOM   4188  CG  GLU A 534      11.956  -8.196  24.501  1.00 93.65      A    C  
ATOM   4189  CD  GLU A 534      12.573  -9.527  24.055  1.00 94.51      A    C  
ATOM   4190  OE1 GLU A 534      13.797  -9.561  23.811  1.00 88.69      A    O  
ATOM   4191  OE2 GLU A 534      11.844 -10.532  23.902  1.00 89.43      A    O1-
ATOM   4192  N   LEU A 535       7.788  -6.590  23.235  1.00 96.37      A    N  
ATOM   4193  CA  LEU A 535       6.634  -6.182  22.434  1.00 96.31      A    C  
ATOM   4194  C   LEU A 535       6.313  -4.697  22.620  1.00 96.45      A    C  
ATOM   4195  O   LEU A 535       6.097  -3.992  21.636  1.00 94.93      A    O  
ATOM   4196  CB  LEU A 535       5.410  -7.038  22.794  1.00 95.75      A    C  
ATOM   4197  CG  LEU A 535       5.442  -8.472  22.234  1.00 94.83      A    C  
ATOM   4198  CD1 LEU A 535       4.288  -9.274  22.826  1.00 91.87      A    C  
ATOM   4199  CD2 LEU A 535       5.294  -8.492  20.712  1.00 91.71      A    C  
ATOM   4200  N   SER A 536       6.354  -4.184  23.853  1.00 96.50      A    N  
ATOM   4201  CA  SER A 536       6.140  -2.758  24.106  1.00 96.28      A    C  
ATOM   4202  C   SER A 536       7.216  -1.874  23.462  1.00 96.36      A    C  
ATOM   4203  O   SER A 536       6.934  -0.745  23.085  1.00 94.39      A    O  
ATOM   4204  CB  SER A 536       6.043  -2.474  25.607  1.00 95.13      A    C  
ATOM   4205  OG  SER A 536       7.299  -2.460  26.253  1.00 89.82      A    O  
ATOM   4206  N   ALA A 537       8.428  -2.389  23.299  1.00 96.27      A    N  
ATOM   4207  CA  ALA A 537       9.529  -1.663  22.675  1.00 95.69      A    C  
ATOM   4208  C   ALA A 537       9.367  -1.499  21.158  1.00 95.83      A    C  
ATOM   4209  O   ALA A 537       9.922  -0.565  20.579  1.00 93.50      A    O  
ATOM   4210  CB  ALA A 537      10.823  -2.403  23.008  1.00 94.58      A    C  
ATOM   4211  N   ILE A 538       8.618  -2.388  20.516  1.00 96.45      A    N  
ATOM   4212  CA  ILE A 538       8.405  -2.374  19.069  1.00 95.87      A    C  
ATOM   4213  C   ILE A 538       7.045  -1.819  18.649  1.00 96.24      A    C  
ATOM   4214  O   ILE A 538       6.859  -1.568  17.460  1.00 94.11      A    O  
ATOM   4215  CB  ILE A 538       8.654  -3.764  18.446  1.00 93.99      A    C  
ATOM   4216  CG1 ILE A 538       7.614  -4.799  18.923  1.00 88.68      A    C  
ATOM   4217  CG2 ILE A 538      10.091  -4.216  18.747  1.00 86.72      A    C  
ATOM   4218  CD1 ILE A 538       7.673  -6.122  18.155  1.00 86.40      A    C  
ATOM   4219  N   LEU A 539       6.117  -1.582  19.582  1.00 96.62      A    N  
ATOM   4220  CA  LEU A 539       4.835  -0.960  19.276  1.00 96.62      A    C  
ATOM   4221  C   LEU A 539       5.024   0.367  18.532  1.00 96.67      A    C  
ATOM   4222  O   LEU A 539       5.999   1.075  18.787  1.00 94.90      A    O  
ATOM   4223  CB  LEU A 539       4.008  -0.737  20.554  1.00 95.77      A    C  
ATOM   4224  CG  LEU A 539       3.261  -1.985  21.058  1.00 94.50      A    C  
ATOM   4225  CD1 LEU A 539       2.560  -1.641  22.367  1.00 91.43      A    C  
ATOM   4226  CD2 LEU A 539       2.199  -2.476  20.081  1.00 91.11      A    C  
ATOM   4227  N   PRO A 540       4.110   0.725  17.604  1.00 96.85      A    N  
ATOM   4228  CA  PRO A 540       4.205   1.962  16.856  1.00 96.65      A    C  
ATOM   4229  C   PRO A 540       4.297   3.203  17.746  1.00 96.56      A    C  
ATOM   4230  O   PRO A 540       3.616   3.322  18.764  1.00 94.36      A    O  
ATOM   4231  CB  PRO A 540       2.974   2.005  15.947  1.00 95.60      A    C  
ATOM   4232  CG  PRO A 540       2.639   0.526  15.753  1.00 94.28      A    C  
ATOM   4233  CD  PRO A 540       3.006  -0.079  17.099  1.00 95.97      A    C  
ATOM   4234  N   ASP A 541       5.136   4.138  17.328  1.00 96.21      A    N  
ATOM   4235  CA  ASP A 541       5.284   5.468  17.903  1.00 95.96      A    C  
ATOM   4236  C   ASP A 541       4.904   6.541  16.851  1.00 96.37      A    C  
ATOM   4237  O   ASP A 541       4.673   6.206  15.684  1.00 94.37      A    O  
ATOM   4238  CB  ASP A 541       6.720   5.603  18.468  1.00 94.15      A    C  
ATOM   4239  CG  ASP A 541       7.828   5.477  17.429  1.00 94.08      A    C  
ATOM   4240  OD1 ASP A 541       7.729   6.135  16.368  1.00 87.66      A    O  
ATOM   4241  OD2 ASP A 541       8.796   4.734  17.700  1.00 88.03      A    O1-
ATOM   4242  N   PRO A 542       4.811   7.820  17.217  1.00 96.10      A    N  
ATOM   4243  CA  PRO A 542       4.460   8.877  16.273  1.00 95.81      A    C  
ATOM   4244  C   PRO A 542       5.345   8.940  15.019  1.00 95.75      A    C  
ATOM   4245  O   PRO A 542       4.852   9.327  13.951  1.00 93.98      A    O  
ATOM   4246  CB  PRO A 542       4.546  10.179  17.078  1.00 95.07      A    C  
ATOM   4247  CG  PRO A 542       4.203   9.729  18.490  1.00 93.56      A    C  
ATOM   4248  CD  PRO A 542       4.834   8.348  18.576  1.00 95.38      A    C  
ATOM   4249  N   PHE A 543       6.607   8.560  15.098  1.00 96.14      A    N  
ATOM   4250  CA  PHE A 543       7.487   8.497  13.933  1.00 96.07      A    C  
ATOM   4251  C   PHE A 543       7.043   7.379  12.978  1.00 96.00      A    C  
ATOM   4252  O   PHE A 543       6.888   7.617  11.778  1.00 94.66      A    O  
ATOM   4253  CB  PHE A 543       8.939   8.314  14.383  1.00 95.78      A    C  
ATOM   4254  CG  PHE A 543       9.934   8.332  13.250  1.00 96.30      A    C  
ATOM   4255  CD1 PHE A 543      10.125   7.195  12.439  1.00 94.93      A    C  
ATOM   4256  CD2 PHE A 543      10.664   9.500  12.972  1.00 94.85      A    C  
ATOM   4257  CE1 PHE A 543      11.018   7.232  11.352  1.00 94.03      A    C  
ATOM   4258  CE2 PHE A 543      11.571   9.536  11.893  1.00 93.91      A    C  
ATOM   4259  CZ  PHE A 543      11.734   8.400  11.086  1.00 94.64      A    C  
ATOM   4260  N   ASP A 544       6.777   6.187  13.505  1.00 96.13      A    N  
ATOM   4261  CA  ASP A 544       6.327   5.039  12.726  1.00 96.06      A    C  
ATOM   4262  C   ASP A 544       4.973   5.314  12.056  1.00 96.10      A    C  
ATOM   4263  O   ASP A 544       4.832   5.132  10.844  1.00 94.09      A    O  
ATOM   4264  CB  ASP A 544       6.220   3.797  13.627  1.00 95.29      A    C  
ATOM   4265  CG  ASP A 544       7.533   3.321  14.244  1.00 95.19      A    C  
ATOM   4266  OD1 ASP A 544       8.622   3.650  13.733  1.00 91.11      A    O  
ATOM   4267  OD2 ASP A 544       7.462   2.568  15.237  1.00 90.87      A    O1-
ATOM   4268  N   LEU A 545       4.015   5.849  12.812  1.00 95.73      A    N  
ATOM   4269  CA  LEU A 545       2.685   6.207  12.310  1.00 95.68      A    C  
ATOM   4270  C   LEU A 545       2.741   7.255  11.193  1.00 95.31      A    C  
ATOM   4271  O   LEU A 545       1.883   7.276  10.312  1.00 93.37      A    O  
ATOM   4272  CB  LEU A 545       1.841   6.739  13.485  1.00 95.62      A    C  
ATOM   4273  CG  LEU A 545       1.569   5.726  14.615  1.00 95.38      A    C  
ATOM   4274  CD1 LEU A 545       0.837   6.415  15.766  1.00 93.24      A    C  
ATOM   4275  CD2 LEU A 545       0.729   4.541  14.144  1.00 92.91      A    C  
ATOM   4276  N   THR A 546       3.748   8.121  11.216  1.00 95.75      A    N  
ATOM   4277  CA  THR A 546       3.913   9.179  10.213  1.00 95.30      A    C  
ATOM   4278  C   THR A 546       4.551   8.669   8.921  1.00 95.38      A    C  
ATOM   4279  O   THR A 546       4.111   9.050   7.845  1.00 93.47      A    O  
ATOM   4280  CB  THR A 546       4.740  10.337  10.787  1.00 94.40      A    C  
ATOM   4281  CG2 THR A 546       4.888  11.494   9.804  1.00 87.53      A    C  
ATOM   4282  OG1 THR A 546       4.074  10.860  11.910  1.00 86.90      A    O  
ATOM   4283  N   TYR A 547       5.580   7.819   9.014  1.00 95.97      A    N  
ATOM   4284  CA  TYR A 547       6.436   7.486   7.877  1.00 95.60      A    C  
ATOM   4285  C   TYR A 547       6.260   6.078   7.307  1.00 95.21      A    C  
ATOM   4286  O   TYR A 547       6.744   5.813   6.206  1.00 92.06      A    O  
ATOM   4287  CB  TYR A 547       7.890   7.746   8.256  1.00 94.99      A    C  
ATOM   4288  CG  TYR A 547       8.249   9.216   8.353  1.00 95.08      A    C  
ATOM   4289  CD1 TYR A 547       8.189  10.035   7.207  1.00 93.02      A    C  
ATOM   4290  CD2 TYR A 547       8.688   9.761   9.566  1.00 92.98      A    C  
ATOM   4291  CE1 TYR A 547       8.564  11.382   7.274  1.00 91.72      A    C  
ATOM   4292  CE2 TYR A 547       9.071  11.105   9.652  1.00 91.74      A    C  
ATOM   4293  CZ  TYR A 547       9.012  11.914   8.497  1.00 92.35      A    C  
ATOM   4294  OH  TYR A 547       9.400  13.231   8.571  1.00 90.37      A    O  
ATOM   4295  N   TYR A 548       5.571   5.175   7.997  1.00 96.08      A    N  
ATOM   4296  CA  TYR A 548       5.369   3.807   7.539  1.00 96.13      A    C  
ATOM   4297  C   TYR A 548       3.896   3.515   7.225  1.00 95.79      A    C  
ATOM   4298  O   TYR A 548       2.986   4.049   7.854  1.00 91.96      A    O  
ATOM   4299  CB  TYR A 548       5.939   2.814   8.563  1.00 95.97      A    C  
ATOM   4300  CG  TYR A 548       7.458   2.836   8.640  1.00 96.73      A    C  
ATOM   4301  CD1 TYR A 548       8.210   1.992   7.817  1.00 95.48      A    C  
ATOM   4302  CD2 TYR A 548       8.108   3.723   9.514  1.00 95.45      A    C  
ATOM   4303  CE1 TYR A 548       9.613   2.007   7.868  1.00 94.94      A    C  
ATOM   4304  CE2 TYR A 548       9.518   3.756   9.571  1.00 95.04      A    C  
ATOM   4305  CZ  TYR A 548      10.266   2.895   8.746  1.00 95.73      A    C  
ATOM   4306  OH  TYR A 548      11.631   2.922   8.796  1.00 94.75      A    O  
ATOM   4307  N   SER A 549       3.666   2.637   6.255  1.00 95.69      A    N  
ATOM   4308  CA  SER A 549       2.368   2.014   6.020  1.00 95.37      A    C  
ATOM   4309  C   SER A 549       2.321   0.710   6.816  1.00 95.68      A    C  
ATOM   4310  O   SER A 549       2.952  -0.266   6.426  1.00 92.17      A    O  
ATOM   4311  CB  SER A 549       2.143   1.746   4.529  1.00 93.44      A    C  
ATOM   4312  OG  SER A 549       2.140   2.954   3.798  1.00 86.43      A    O  
ATOM   4313  N   ILE A 550       1.613   0.714   7.928  1.00 95.76      A    N  
ATOM   4314  CA  ILE A 550       1.545  -0.403   8.868  1.00 96.03      A    C  
ATOM   4315  C   ILE A 550       0.220  -1.134   8.660  1.00 96.17      A    C  
ATOM   4316  O   ILE A 550      -0.844  -0.535   8.818  1.00 93.85      A    O  
ATOM   4317  CB  ILE A 550       1.700   0.096  10.323  1.00 95.48      A    C  
ATOM   4318  CG1 ILE A 550       3.001   0.922  10.516  1.00 94.31      A    C  
ATOM   4319  CG2 ILE A 550       1.664  -1.097  11.291  1.00 94.37      A    C  
ATOM   4320  CD1 ILE A 550       3.082   1.663  11.846  1.00 91.81      A    C  
ATOM   4321  N   GLU A 551       0.280  -2.416   8.339  1.00 96.31      A    N  
ATOM   4322  CA  GLU A 551      -0.905  -3.268   8.262  1.00 96.43      A    C  
ATOM   4323  C   GLU A 551      -1.153  -3.921   9.634  1.00 96.69      A    C  
ATOM   4324  O   GLU A 551      -0.335  -4.723  10.075  1.00 95.02      A    O  
ATOM   4325  CB  GLU A 551      -0.702  -4.311   7.153  1.00 95.56      A    C  
ATOM   4326  CG  GLU A 551      -1.865  -5.313   7.034  1.00 92.74      A    C  
ATOM   4327  CD  GLU A 551      -3.228  -4.616   6.941  1.00 93.30      A    C  
ATOM   4328  OE1 GLU A 551      -4.085  -4.853   7.826  1.00 86.17      A    O  
ATOM   4329  OE2 GLU A 551      -3.426  -3.796   6.030  1.00 87.27      A    O1-
ATOM   4330  N   PRO A 552      -2.250  -3.595  10.337  1.00 96.35      A    N  
ATOM   4331  CA  PRO A 552      -2.514  -4.160  11.655  1.00 95.96      A    C  
ATOM   4332  C   PRO A 552      -2.778  -5.670  11.624  1.00 95.75      A    C  
ATOM   4333  O   PRO A 552      -2.408  -6.352  12.568  1.00 91.62      A    O  
ATOM   4334  CB  PRO A 552      -3.718  -3.371  12.191  1.00 94.41      A    C  
ATOM   4335  CG  PRO A 552      -4.429  -2.896  10.932  1.00 92.88      A    C  
ATOM   4336  CD  PRO A 552      -3.281  -2.659   9.952  1.00 94.84      A    C  
ATOM   4337  N   ASP A 553      -3.352  -6.183  10.535  1.00 95.95      A    N  
ATOM   4338  CA  ASP A 553      -3.639  -7.612  10.354  1.00 95.87      A    C  
ATOM   4339  C   ASP A 553      -2.910  -8.185   9.129  1.00 96.22      A    C  
ATOM   4340  O   ASP A 553      -3.500  -8.656   8.150  1.00 93.64      A    O  
ATOM   4341  CB  ASP A 553      -5.151  -7.851  10.334  1.00 94.37      A    C  
ATOM   4342  CG  ASP A 553      -5.504  -9.343  10.351  1.00 93.53      A    C  
ATOM   4343  OD1 ASP A 553      -4.618 -10.172  10.677  1.00 89.31      A    O  
ATOM   4344  OD2 ASP A 553      -6.661  -9.674  10.043  1.00 88.77      A    O1-
ATOM   4345  N   PHE A 554      -1.588  -8.147   9.176  1.00 96.02      A    N  
ATOM   4346  CA  PHE A 554      -0.746  -8.654   8.094  1.00 96.22      A    C  
ATOM   4347  C   PHE A 554      -0.966 -10.147   7.827  1.00 96.37      A    C  
ATOM   4348  O   PHE A 554      -0.952 -10.579   6.671  1.00 95.03      A    O  
ATOM   4349  CB  PHE A 554       0.730  -8.400   8.428  1.00 95.96      A    C  
ATOM   4350  CG  PHE A 554       1.689  -8.889   7.369  1.00 96.58      A    C  
ATOM   4351  CD1 PHE A 554       2.445 -10.059   7.561  1.00 94.94      A    C  
ATOM   4352  CD2 PHE A 554       1.834  -8.172   6.166  1.00 95.11      A    C  
ATOM   4353  CE1 PHE A 554       3.337 -10.507   6.572  1.00 93.99      A    C  
ATOM   4354  CE2 PHE A 554       2.718  -8.612   5.165  1.00 93.93      A    C  
ATOM   4355  CZ  PHE A 554       3.478  -9.782   5.371  1.00 94.37      A    C  
ATOM   4356  N   TYR A 555      -1.201 -10.946   8.864  1.00 96.11      A    N  
ATOM   4357  CA  TYR A 555      -1.357 -12.383   8.721  1.00 96.19      A    C  
ATOM   4358  C   TYR A 555      -2.537 -12.748   7.813  1.00 96.30      A    C  
ATOM   4359  O   TYR A 555      -2.360 -13.488   6.847  1.00 94.95      A    O  
ATOM   4360  CB  TYR A 555      -1.502 -13.037  10.100  1.00 95.94      A    C  
ATOM   4361  CG  TYR A 555      -1.557 -14.551  10.009  1.00 96.17      A    C  
ATOM   4362  CD1 TYR A 555      -2.793 -15.216   9.831  1.00 94.47      A    C  
ATOM   4363  CD2 TYR A 555      -0.365 -15.294  10.016  1.00 94.61      A    C  
ATOM   4364  CE1 TYR A 555      -2.834 -16.602   9.658  1.00 93.70      A    C  
ATOM   4365  CE2 TYR A 555      -0.399 -16.696   9.848  1.00 93.69      A    C  
ATOM   4366  CZ  TYR A 555      -1.633 -17.335   9.663  1.00 94.01      A    C  
ATOM   4367  OH  TYR A 555      -1.668 -18.700   9.473  1.00 92.35      A    O  
ATOM   4368  N   HIS A 556      -3.722 -12.217   8.097  1.00 96.14      A    N  
ATOM   4369  CA  HIS A 556      -4.927 -12.576   7.355  1.00 96.09      A    C  
ATOM   4370  C   HIS A 556      -5.006 -11.886   5.995  1.00 95.85      A    C  
ATOM   4371  O   HIS A 556      -5.453 -12.505   5.024  1.00 93.85      A    O  
ATOM   4372  CB  HIS A 556      -6.160 -12.267   8.215  1.00 95.47      A    C  
ATOM   4373  CG  HIS A 556      -6.188 -13.055   9.496  1.00 95.45      A    C  
ATOM   4374  CD2 HIS A 556      -6.484 -14.389   9.646  1.00 85.08      A    C  
ATOM   4375  ND1 HIS A 556      -5.898 -12.570  10.747  1.00 82.64      A    N  
ATOM   4376  CE1 HIS A 556      -6.026 -13.570  11.631  1.00 86.75      A    C  
ATOM   4377  NE2 HIS A 556      -6.379 -14.701  10.999  1.00 89.25      A    N  
ATOM   4378  N   ASN A 557      -4.524 -10.654   5.871  1.00 95.89      A    N  
ATOM   4379  CA  ASN A 557      -4.593  -9.900   4.621  1.00 95.60      A    C  
ATOM   4380  C   ASN A 557      -3.521 -10.302   3.599  1.00 95.70      A    C  
ATOM   4381  O   ASN A 557      -3.812 -10.338   2.403  1.00 92.79      A    O  
ATOM   4382  CB  ASN A 557      -4.520  -8.398   4.930  1.00 94.87      A    C  
ATOM   4383  CG  ASN A 557      -5.839  -7.888   5.470  1.00 94.53      A    C  
ATOM   4384  ND2 ASN A 557      -5.906  -7.611   6.749  1.00 85.01      A    N  
ATOM   4385  OD1 ASN A 557      -6.814  -7.766   4.747  1.00 85.24      A    O  
ATOM   4386  N   TYR A 558      -2.293 -10.585   4.048  1.00 96.43      A    N  
ATOM   4387  CA  TYR A 558      -1.149 -10.738   3.146  1.00 96.52      A    C  
ATOM   4388  C   TYR A 558      -0.335 -12.015   3.384  1.00 96.39      A    C  
ATOM   4389  O   TYR A 558       0.036 -12.673   2.411  1.00 93.65      A    O  
ATOM   4390  CB  TYR A 558      -0.256  -9.492   3.230  1.00 96.19      A    C  
ATOM   4391  CG  TYR A 558      -0.944  -8.179   2.872  1.00 96.77      A    C  
ATOM   4392  CD1 TYR A 558      -1.614  -8.029   1.644  1.00 94.91      A    C  
ATOM   4393  CD2 TYR A 558      -0.919  -7.091   3.772  1.00 94.83      A    C  
ATOM   4394  CE1 TYR A 558      -2.253  -6.835   1.318  1.00 93.88      A    C  
ATOM   4395  CE2 TYR A 558      -1.549  -5.882   3.450  1.00 94.13      A    C  
ATOM   4396  CZ  TYR A 558      -2.222  -5.755   2.218  1.00 94.85      A    C  
ATOM   4397  OH  TYR A 558      -2.850  -4.581   1.902  1.00 93.43      A    O  
ATOM   4398  N   TYR A 559      -0.070 -12.397   4.628  1.00 96.55      A    N  
ATOM   4399  CA  TYR A 559       0.793 -13.543   4.920  1.00 96.50      A    C  
ATOM   4400  C   TYR A 559       0.260 -14.836   4.304  1.00 96.37      A    C  
ATOM   4401  O   TYR A 559       1.012 -15.574   3.670  1.00 94.79      A    O  
ATOM   4402  CB  TYR A 559       0.967 -13.700   6.437  1.00 96.31      A    C  
ATOM   4403  CG  TYR A 559       1.953 -14.778   6.839  1.00 96.81      A    C  
ATOM   4404  CD1 TYR A 559       1.563 -16.130   6.902  1.00 95.32      A    C  
ATOM   4405  CD2 TYR A 559       3.295 -14.431   7.118  1.00 95.39      A    C  
ATOM   4406  CE1 TYR A 559       2.495 -17.125   7.233  1.00 94.66      A    C  
ATOM   4407  CE2 TYR A 559       4.224 -15.420   7.453  1.00 94.63      A    C  
ATOM   4408  CZ  TYR A 559       3.833 -16.769   7.503  1.00 95.19      A    C  
ATOM   4409  OH  TYR A 559       4.758 -17.741   7.805  1.00 93.85      A    O  
ATOM   4410  N   THR A 560      -1.034 -15.103   4.448  1.00 96.32      A    N  
ATOM   4411  CA  THR A 560      -1.677 -16.293   3.886  1.00 95.60      A    C  
ATOM   4412  C   THR A 560      -1.601 -16.306   2.361  1.00 95.48      A    C  
ATOM   4413  O   THR A 560      -1.167 -17.305   1.789  1.00 93.21      A    O  
ATOM   4414  CB  THR A 560      -3.139 -16.394   4.343  1.00 94.52      A    C  
ATOM   4415  CG2 THR A 560      -3.262 -16.648   5.841  1.00 83.71      A    C  
ATOM   4416  OG1 THR A 560      -3.810 -15.191   4.056  1.00 84.66      A    O  
ATOM   4417  N   ARG A 561      -1.896 -15.197   1.716  1.00 95.87      A    N  
ATOM   4418  CA  ARG A 561      -1.836 -15.049   0.253  1.00 95.38      A    C  
ATOM   4419  C   ARG A 561      -0.413 -15.254  -0.275  1.00 95.54      A    C  
ATOM   4420  O   ARG A 561      -0.219 -15.982  -1.246  1.00 93.58      A    O  
ATOM   4421  CB  ARG A 561      -2.373 -13.675  -0.175  1.00 93.98      A    C  
ATOM   4422  CG  ARG A 561      -3.870 -13.506   0.135  1.00 90.90      A    C  
ATOM   4423  CD  ARG A 561      -4.393 -12.112  -0.261  1.00 90.32      A    C  
ATOM   4424  NE  ARG A 561      -4.349 -11.885  -1.711  1.00 88.77      A    N  
ATOM   4425  CZ  ARG A 561      -4.533 -10.726  -2.340  1.00 90.80      A    C  
ATOM   4426  NH1 ARG A 561      -4.801  -9.626  -1.701  1.00 83.13      A    N1+
ATOM   4427  NH2 ARG A 561      -4.450 -10.657  -3.634  1.00 83.60      A    N  
ATOM   4428  N   LEU A 562       0.584 -14.664   0.374  1.00 96.15      A    N  
ATOM   4429  CA  LEU A 562       1.986 -14.856   0.007  1.00 95.97      A    C  
ATOM   4430  C   LEU A 562       2.437 -16.303   0.221  1.00 95.66      A    C  
ATOM   4431  O   LEU A 562       3.063 -16.889  -0.661  1.00 93.84      A    O  
ATOM   4432  CB  LEU A 562       2.863 -13.905   0.839  1.00 95.81      A    C  
ATOM   4433  CG  LEU A 562       2.736 -12.426   0.429  1.00 94.52      A    C  
ATOM   4434  CD1 LEU A 562       3.304 -11.556   1.541  1.00 90.02      A    C  
ATOM   4435  CD2 LEU A 562       3.521 -12.138  -0.851  1.00 89.56      A    C  
ATOM   4436  N   ARG A 563       2.111 -16.894   1.367  1.00 95.50      A    N  
ATOM   4437  CA  ARG A 563       2.486 -18.272   1.716  1.00 94.74      A    C  
ATOM   4438  C   ARG A 563       1.864 -19.284   0.758  1.00 94.44      A    C  
ATOM   4439  O   ARG A 563       2.520 -20.252   0.379  1.00 92.76      A    O  
ATOM   4440  CB  ARG A 563       2.049 -18.550   3.168  1.00 93.98      A    C  
ATOM   4441  CG  ARG A 563       2.462 -19.947   3.665  1.00 92.10      A    C  
ATOM   4442  CD  ARG A 563       1.743 -20.308   4.970  1.00 91.10      A    C  
ATOM   4443  NE  ARG A 563       0.313 -20.514   4.727  1.00 86.97      A    N  
ATOM   4444  CZ  ARG A 563      -0.679 -20.449   5.600  1.00 86.73      A    C  
ATOM   4445  NH1 ARG A 563      -0.468 -20.269   6.870  1.00 77.07      A    N1+
ATOM   4446  NH2 ARG A 563      -1.906 -20.574   5.183  1.00 79.87      A    N  
ATOM   4447  N   ASP A 564       0.601 -19.085   0.403  1.00 95.36      A    N  
ATOM   4448  CA  ASP A 564      -0.174 -20.057  -0.364  1.00 94.39      A    C  
ATOM   4449  C   ASP A 564      -0.167 -19.781  -1.877  1.00 93.90      A    C  
ATOM   4450  O   ASP A 564      -0.490 -20.689  -2.657  1.00 89.62      A    O  
ATOM   4451  CB  ASP A 564      -1.591 -20.166   0.221  1.00 93.40      A    C  
ATOM   4452  CG  ASP A 564      -1.582 -20.687   1.671  1.00 91.85      A    C  
ATOM   4453  OD1 ASP A 564      -0.717 -21.537   2.004  1.00 86.90      A    O  
ATOM   4454  OD2 ASP A 564      -2.432 -20.273   2.480  1.00 87.21      A    O1-
ATOM   4455  N   GLY A 565       0.247 -18.600  -2.290  1.00 94.02      A    N  
ATOM   4456  CA  GLY A 565       0.340 -18.149  -3.679  1.00 93.76      A    C  
ATOM   4457  C   GLY A 565       1.775 -17.867  -4.123  1.00 94.69      A    C  
ATOM   4458  O   GLY A 565       2.469 -18.765  -4.580  1.00 90.74      A    O  
ATOM   4459  N   PHE A 566       2.233 -16.632  -3.955  1.00 94.50      A    N  
ATOM   4460  CA  PHE A 566       3.513 -16.137  -4.465  1.00 94.69      A    C  
ATOM   4461  C   PHE A 566       4.713 -17.026  -4.096  1.00 94.84      A    C  
ATOM   4462  O   PHE A 566       5.478 -17.449  -4.972  1.00 92.79      A    O  
ATOM   4463  CB  PHE A 566       3.726 -14.708  -3.964  1.00 94.12      A    C  
ATOM   4464  CG  PHE A 566       5.058 -14.116  -4.372  1.00 95.38      A    C  
ATOM   4465  CD1 PHE A 566       6.106 -14.008  -3.447  1.00 93.64      A    C  
ATOM   4466  CD2 PHE A 566       5.265 -13.697  -5.699  1.00 93.83      A    C  
ATOM   4467  CE1 PHE A 566       7.350 -13.496  -3.842  1.00 92.66      A    C  
ATOM   4468  CE2 PHE A 566       6.504 -13.188  -6.095  1.00 92.56      A    C  
ATOM   4469  CZ  PHE A 566       7.555 -13.088  -5.169  1.00 92.93      A    C  
ATOM   4470  N   LEU A 567       4.869 -17.366  -2.811  1.00 94.74      A    N  
ATOM   4471  CA  LEU A 567       6.014 -18.147  -2.334  1.00 94.32      A    C  
ATOM   4472  C   LEU A 567       5.969 -19.630  -2.735  1.00 93.92      A    C  
ATOM   4473  O   LEU A 567       6.997 -20.299  -2.693  1.00 90.96      A    O  
ATOM   4474  CB  LEU A 567       6.136 -18.006  -0.808  1.00 93.81      A    C  
ATOM   4475  CG  LEU A 567       6.510 -16.594  -0.327  1.00 93.73      A    C  
ATOM   4476  CD1 LEU A 567       6.478 -16.552   1.194  1.00 90.72      A    C  
ATOM   4477  CD2 LEU A 567       7.911 -16.186  -0.773  1.00 90.38      A    C  
ATOM   4478  N   LYS A 568       4.817 -20.145  -3.160  1.00 94.59      A    N  
ATOM   4479  CA  LYS A 568       4.702 -21.508  -3.709  1.00 93.68      A    C  
ATOM   4480  C   LYS A 568       5.020 -21.569  -5.201  1.00 93.17      A    C  
ATOM   4481  O   LYS A 568       5.323 -22.644  -5.707  1.00 87.55      A    O  
ATOM   4482  CB  LYS A 568       3.300 -22.077  -3.454  1.00 91.94      A    C  
ATOM   4483  CG  LYS A 568       3.116 -22.544  -2.012  1.00 86.38      A    C  
ATOM   4484  CD  LYS A 568       1.722 -23.171  -1.844  1.00 81.89      A    C  
ATOM   4485  CE  LYS A 568       1.535 -23.705  -0.427  1.00 74.61      A    C  
ATOM   4486  NZ  LYS A 568       0.106 -23.942  -0.125  1.00 65.49      A    N1+
ATOM   4487  N   THR A 569       4.957 -20.457  -5.891  1.00 93.48      A    N  
ATOM   4488  CA  THR A 569       5.102 -20.391  -7.349  1.00 92.32      A    C  
ATOM   4489  C   THR A 569       6.307 -19.535  -7.737  1.00 92.10      A    C  
ATOM   4490  O   THR A 569       7.449 -20.011  -7.687  1.00 86.99      A    O  
ATOM   4491  CB  THR A 569       3.789 -19.935  -8.013  1.00 90.30      A    C  
ATOM   4492  CG2 THR A 569       2.628 -20.892  -7.736  1.00 79.11      A    C  
ATOM   4493  OG1 THR A 569       3.401 -18.670  -7.522  1.00 81.85      A    O  
ATOM   4494  N   ILE A 570       6.072 -18.288  -8.074  1.00 93.25      A    N  
ATOM   4495  CA  ILE A 570       7.066 -17.361  -8.618  1.00 92.15      A    C  
ATOM   4496  C   ILE A 570       8.185 -17.056  -7.614  1.00 92.38      A    C  
ATOM   4497  O   ILE A 570       9.349 -16.932  -7.986  1.00 87.67      A    O  
ATOM   4498  CB  ILE A 570       6.352 -16.062  -9.072  1.00 89.36      A    C  
ATOM   4499  CG1 ILE A 570       5.146 -16.329 -10.011  1.00 79.29      A    C  
ATOM   4500  CG2 ILE A 570       7.320 -15.085  -9.738  1.00 76.56      A    C  
ATOM   4501  CD1 ILE A 570       5.486 -17.081 -11.303  1.00 71.01      A    C  
ATOM   4502  N   GLY A 571       7.841 -16.962  -6.336  1.00 91.67      A    N  
ATOM   4503  CA  GLY A 571       8.767 -16.672  -5.239  1.00 91.47      A    C  
ATOM   4504  C   GLY A 571       9.352 -17.914  -4.554  1.00 92.68      A    C  
ATOM   4505  O   GLY A 571       9.987 -17.776  -3.513  1.00 89.72      A    O  
ATOM   4506  N   SER A 572       9.181 -19.117  -5.102  1.00 92.12      A    N  
ATOM   4507  CA  SER A 572       9.593 -20.375  -4.452  1.00 91.54      A    C  
ATOM   4508  C   SER A 572      11.090 -20.454  -4.121  1.00 91.75      A    C  
ATOM   4509  O   SER A 572      11.469 -21.089  -3.137  1.00 87.99      A    O  
ATOM   4510  CB  SER A 572       9.199 -21.569  -5.326  1.00 89.70      A    C  
ATOM   4511  OG  SER A 572       9.798 -21.478  -6.604  1.00 83.42      A    O  
ATOM   4512  N   ALA A 573      11.934 -19.740  -4.868  1.00 91.23      A    N  
ATOM   4513  CA  ALA A 573      13.370 -19.648  -4.615  1.00 90.50      A    C  
ATOM   4514  C   ALA A 573      13.714 -19.033  -3.246  1.00 91.36      A    C  
ATOM   4515  O   ALA A 573      14.801 -19.283  -2.728  1.00 88.88      A    O  
ATOM   4516  CB  ALA A 573      14.004 -18.854  -5.759  1.00 88.60      A    C  
ATOM   4517  N   TYR A 574      12.803 -18.295  -2.619  1.00 91.81      A    N  
ATOM   4518  CA  TYR A 574      12.973 -17.784  -1.257  1.00 91.70      A    C  
ATOM   4519  C   TYR A 574      13.300 -18.893  -0.246  1.00 91.44      A    C  
ATOM   4520  O   TYR A 574      14.124 -18.711   0.641  1.00 88.67      A    O  
ATOM   4521  CB  TYR A 574      11.693 -17.044  -0.853  1.00 91.75      A    C  
ATOM   4522  CG  TYR A 574      11.719 -16.525   0.563  1.00 93.28      A    C  
ATOM   4523  CD1 TYR A 574      11.184 -17.279   1.619  1.00 91.59      A    C  
ATOM   4524  CD2 TYR A 574      12.323 -15.279   0.846  1.00 91.68      A    C  
ATOM   4525  CE1 TYR A 574      11.261 -16.815   2.946  1.00 90.59      A    C  
ATOM   4526  CE2 TYR A 574      12.403 -14.804   2.163  1.00 90.63      A    C  
ATOM   4527  CZ  TYR A 574      11.880 -15.583   3.208  1.00 91.50      A    C  
ATOM   4528  OH  TYR A 574      11.976 -15.132   4.510  1.00 90.41      A    O  
ATOM   4529  N   TYR A 575      12.703 -20.071  -0.413  1.00 91.45      A    N  
ATOM   4530  CA  TYR A 575      12.854 -21.180   0.520  1.00 90.83      A    C  
ATOM   4531  C   TYR A 575      14.104 -22.041   0.298  1.00 89.89      A    C  
ATOM   4532  O   TYR A 575      14.382 -22.913   1.113  1.00 85.55      A    O  
ATOM   4533  CB  TYR A 575      11.589 -22.034   0.463  1.00 90.29      A    C  
ATOM   4534  CG  TYR A 575      10.332 -21.326   0.933  1.00 91.76      A    C  
ATOM   4535  CD1 TYR A 575      10.263 -20.785   2.229  1.00 89.12      A    C  
ATOM   4536  CD2 TYR A 575       9.204 -21.254   0.094  1.00 89.29      A    C  
ATOM   4537  CE1 TYR A 575       9.073 -20.213   2.704  1.00 88.08      A    C  
ATOM   4538  CE2 TYR A 575       8.008 -20.686   0.560  1.00 88.39      A    C  
ATOM   4539  CZ  TYR A 575       7.935 -20.178   1.867  1.00 90.06      A    C  
ATOM   4540  OH  TYR A 575       6.756 -19.671   2.349  1.00 88.21      A    O  
ATOM   4541  N   THR A 576      14.853 -21.806  -0.776  1.00 87.98      A    N  
ATOM   4542  CA  THR A 576      15.984 -22.673  -1.152  1.00 85.48      A    C  
ATOM   4543  C   THR A 576      17.115 -22.696  -0.120  1.00 84.77      A    C  
ATOM   4544  O   THR A 576      17.823 -23.688  -0.005  1.00 79.15      A    O  
ATOM   4545  CB  THR A 576      16.575 -22.286  -2.513  1.00 81.67      A    C  
ATOM   4546  CG2 THR A 576      15.600 -22.546  -3.655  1.00 69.44      A    C  
ATOM   4547  OG1 THR A 576      16.933 -20.928  -2.546  1.00 71.85      A    O  
ATOM   4548  N   GLU A 577      17.260 -21.634   0.664  1.00 83.31      A    N  
ATOM   4549  CA  GLU A 577      18.293 -21.518   1.707  1.00 81.09      A    C  
ATOM   4550  C   GLU A 577      17.793 -21.932   3.101  1.00 82.89      A    C  
ATOM   4551  O   GLU A 577      18.285 -21.435   4.110  1.00 78.93      A    O  
ATOM   4552  CB  GLU A 577      18.874 -20.105   1.707  1.00 76.85      A    C  
ATOM   4553  CG  GLU A 577      19.635 -19.787   0.422  1.00 70.46      A    C  
ATOM   4554  CD  GLU A 577      20.257 -18.388   0.453  1.00 65.26      A    C  
ATOM   4555  OE1 GLU A 577      20.839 -18.011  -0.565  1.00 59.87      A    O  
ATOM   4556  OE2 GLU A 577      20.099 -17.651   1.453  1.00 59.31      A    O1-
ATOM   4557  N   ASN A 578      16.816 -22.807   3.168  1.00 84.23      A    N  
ATOM   4558  CA  ASN A 578      16.207 -23.243   4.422  1.00 84.63      A    C  
ATOM   4559  C   ASN A 578      15.638 -22.084   5.272  1.00 86.45      A    C  
ATOM   4560  O   ASN A 578      15.659 -22.123   6.501  1.00 82.79      A    O  
ATOM   4561  CB  ASN A 578      17.191 -24.155   5.179  1.00 80.83      A    C  
ATOM   4562  CG  ASN A 578      16.523 -24.929   6.305  1.00 74.67      A    C  
ATOM   4563  ND2 ASN A 578      17.213 -25.132   7.406  1.00 66.16      A    N  
ATOM   4564  OD1 ASN A 578      15.404 -25.376   6.192  1.00 67.10      A    O  
ATOM   4565  N   LYS A 579      15.142 -21.056   4.618  1.00 89.02      A    N  
ATOM   4566  CA  LYS A 579      14.534 -19.885   5.253  1.00 89.30      A    C  
ATOM   4567  C   LYS A 579      13.027 -20.072   5.377  1.00 90.55      A    C  
ATOM   4568  O   LYS A 579      12.380 -20.544   4.443  1.00 87.42      A    O  
ATOM   4569  CB  LYS A 579      14.864 -18.621   4.455  1.00 86.73      A    C  
ATOM   4570  CG  LYS A 579      16.369 -18.337   4.517  1.00 82.99      A    C  
ATOM   4571  CD  LYS A 579      16.764 -17.143   3.645  1.00 81.37      A    C  
ATOM   4572  CE  LYS A 579      18.268 -16.984   3.782  1.00 76.83      A    C  
ATOM   4573  NZ  LYS A 579      18.817 -15.975   2.854  1.00 71.12      A    N1+
ATOM   4574  N   GLU A 580      12.482 -19.664   6.506  1.00 90.90      A    N  
ATOM   4575  CA  GLU A 580      11.043 -19.557   6.688  1.00 91.85      A    C  
ATOM   4576  C   GLU A 580      10.540 -18.165   6.280  1.00 93.16      A    C  
ATOM   4577  O   GLU A 580      11.255 -17.166   6.395  1.00 91.56      A    O  
ATOM   4578  CB  GLU A 580      10.663 -19.925   8.141  1.00 90.71      A    C  
ATOM   4579  CG  GLU A 580       9.169 -20.105   8.375  1.00 87.88      A    C  
ATOM   4580  CD  GLU A 580       8.556 -21.107   7.382  1.00 89.08      A    C  
ATOM   4581  OE1 GLU A 580       8.069 -20.673   6.308  1.00 82.36      A    O  
ATOM   4582  OE2 GLU A 580       8.646 -22.326   7.591  1.00 84.03      A    O1-
ATOM   4583  N   PHE A 581       9.307 -18.092   5.806  1.00 92.58      A    N  
ATOM   4584  CA  PHE A 581       8.628 -16.819   5.618  1.00 93.35      A    C  
ATOM   4585  C   PHE A 581       8.201 -16.280   6.985  1.00 94.24      A    C  
ATOM   4586  O   PHE A 581       7.360 -16.869   7.653  1.00 92.25      A    O  
ATOM   4587  CB  PHE A 581       7.439 -16.993   4.653  1.00 92.43      A    C  
ATOM   4588  CG  PHE A 581       6.579 -15.752   4.495  1.00 94.47      A    C  
ATOM   4589  CD1 PHE A 581       5.186 -15.871   4.347  1.00 92.41      A    C  
ATOM   4590  CD2 PHE A 581       7.146 -14.463   4.498  1.00 92.63      A    C  
ATOM   4591  CE1 PHE A 581       4.377 -14.735   4.213  1.00 92.19      A    C  
ATOM   4592  CE2 PHE A 581       6.343 -13.315   4.382  1.00 92.19      A    C  
ATOM   4593  CZ  PHE A 581       4.958 -13.455   4.240  1.00 93.11      A    C  
ATOM   4594  N   LEU A 582       8.798 -15.170   7.393  1.00 94.07      A    N  
ATOM   4595  CA  LEU A 582       8.607 -14.573   8.709  1.00 93.99      A    C  
ATOM   4596  C   LEU A 582       7.375 -13.659   8.722  1.00 94.33      A    C  
ATOM   4597  O   LEU A 582       7.280 -12.725   7.932  1.00 91.40      A    O  
ATOM   4598  CB  LEU A 582       9.877 -13.812   9.122  1.00 92.38      A    C  
ATOM   4599  CG  LEU A 582      11.173 -14.654   9.143  1.00 92.05      A    C  
ATOM   4600  CD1 LEU A 582      12.354 -13.769   9.514  1.00 88.75      A    C  
ATOM   4601  CD2 LEU A 582      11.099 -15.819  10.141  1.00 88.27      A    C  
ATOM   4602  N   GLY A 583       6.463 -13.922   9.652  1.00 94.04      A    N  
ATOM   4603  CA  GLY A 583       5.362 -13.026   9.991  1.00 94.40      A    C  
ATOM   4604  C   GLY A 583       5.811 -11.823  10.823  1.00 95.57      A    C  
ATOM   4605  O   GLY A 583       7.002 -11.530  10.926  1.00 92.46      A    O  
ATOM   4606  N   ASP A 584       4.867 -11.143  11.444  1.00 95.73      A    N  
ATOM   4607  CA  ASP A 584       5.174 -10.028  12.336  1.00 96.18      A    C  
ATOM   4608  C   ASP A 584       5.974 -10.475  13.569  1.00 96.02      A    C  
ATOM   4609  O   ASP A 584       5.854 -11.609  14.047  1.00 93.05      A    O  
ATOM   4610  CB  ASP A 584       3.892  -9.283  12.747  1.00 95.61      A    C  
ATOM   4611  CG  ASP A 584       3.404  -8.335  11.655  1.00 95.31      A    C  
ATOM   4612  OD1 ASP A 584       4.266  -7.737  10.967  1.00 90.31      A    O  
ATOM   4613  OD2 ASP A 584       2.177  -8.176  11.498  1.00 90.22      A    O1-
ATOM   4614  N   ILE A 585       6.789  -9.571  14.096  1.00 95.78      A    N  
ATOM   4615  CA  ILE A 585       7.607  -9.854  15.276  1.00 95.75      A    C  
ATOM   4616  C   ILE A 585       6.705 -10.145  16.474  1.00 95.63      A    C  
ATOM   4617  O   ILE A 585       5.844  -9.348  16.833  1.00 92.31      A    O  
ATOM   4618  CB  ILE A 585       8.600  -8.709  15.570  1.00 95.04      A    C  
ATOM   4619  CG1 ILE A 585       9.565  -8.532  14.378  1.00 92.95      A    C  
ATOM   4620  CG2 ILE A 585       9.388  -9.015  16.861  1.00 93.07      A    C  
ATOM   4621  CD1 ILE A 585      10.526  -7.357  14.538  1.00 87.98      A    C  
ATOM   4622  N   GLY A 586       6.928 -11.282  17.094  1.00 94.92      A    N  
ATOM   4623  CA  GLY A 586       6.065 -11.834  18.135  1.00 94.73      A    C  
ATOM   4624  C   GLY A 586       5.352 -13.106  17.705  1.00 95.45      A    C  
ATOM   4625  O   GLY A 586       4.795 -13.801  18.554  1.00 91.33      A    O  
ATOM   4626  N   THR A 587       5.403 -13.468  16.430  1.00 94.92      A    N  
ATOM   4627  CA  THR A 587       4.946 -14.785  15.984  1.00 94.89      A    C  
ATOM   4628  C   THR A 587       5.707 -15.881  16.726  1.00 95.06      A    C  
ATOM   4629  O   THR A 587       6.932 -15.868  16.770  1.00 92.46      A    O  
ATOM   4630  CB  THR A 587       5.137 -14.958  14.472  1.00 94.04      A    C  
ATOM   4631  CG2 THR A 587       4.584 -16.287  13.956  1.00 87.03      A    C  
ATOM   4632  OG1 THR A 587       4.460 -13.941  13.765  1.00 86.39      A    O  
ATOM   4633  N   HIS A 588       4.965 -16.843  17.282  1.00 94.63      A    N  
ATOM   4634  CA  HIS A 588       5.495 -18.091  17.818  1.00 94.66      A    C  
ATOM   4635  C   HIS A 588       4.623 -19.235  17.310  1.00 94.75      A    C  
ATOM   4636  O   HIS A 588       3.521 -19.470  17.818  1.00 90.99      A    O  
ATOM   4637  CB  HIS A 588       5.550 -18.030  19.351  1.00 93.84      A    C  
ATOM   4638  CG  HIS A 588       6.235 -19.221  19.954  1.00 95.10      A    C  
ATOM   4639  CD2 HIS A 588       5.775 -20.501  20.060  1.00 87.99      A    C  
ATOM   4640  ND1 HIS A 588       7.505 -19.220  20.512  1.00 86.89      A    N  
ATOM   4641  CE1 HIS A 588       7.780 -20.451  20.935  1.00 87.95      A    C  
ATOM   4642  NE2 HIS A 588       6.755 -21.264  20.674  1.00 89.84      A    N  
ATOM   4643  N   LYS A 589       5.077 -19.929  16.278  1.00 93.87      A    N  
ATOM   4644  CA  LYS A 589       4.290 -20.957  15.609  1.00 92.88      A    C  
ATOM   4645  C   LYS A 589       3.918 -22.102  16.546  1.00 92.22      A    C  
ATOM   4646  O   LYS A 589       4.766 -22.648  17.244  1.00 88.06      A    O  
ATOM   4647  CB  LYS A 589       5.018 -21.462  14.349  1.00 91.79      A    C  
ATOM   4648  CG  LYS A 589       4.894 -20.498  13.157  1.00 87.41      A    C  
ATOM   4649  CD  LYS A 589       3.449 -20.473  12.665  1.00 84.75      A    C  
ATOM   4650  CE  LYS A 589       3.146 -19.479  11.562  1.00 81.01      A    C  
ATOM   4651  NZ  LYS A 589       1.670 -19.335  11.452  1.00 74.29      A    N1+
ATOM   4652  N   GLY A 590       2.634 -22.464  16.534  1.00 91.51      A    N  
ATOM   4653  CA  GLY A 590       2.077 -23.544  17.330  1.00 90.56      A    C  
ATOM   4654  C   GLY A 590       1.598 -23.148  18.732  1.00 91.44      A    C  
ATOM   4655  O   GLY A 590       1.131 -24.016  19.463  1.00 84.86      A    O  
ATOM   4656  N   SER A 591       1.661 -21.871  19.116  1.00 91.42      A    N  
ATOM   4657  CA  SER A 591       1.201 -21.401  20.428  1.00 91.69      A    C  
ATOM   4658  C   SER A 591       0.020 -20.437  20.333  1.00 91.94      A    C  
ATOM   4659  O   SER A 591       0.022 -19.490  19.561  1.00 87.82      A    O  
ATOM   4660  CB  SER A 591       2.348 -20.758  21.201  1.00 89.32      A    C  
ATOM   4661  OG  SER A 591       1.925 -20.488  22.523  1.00 82.79      A    O  
ATOM   4662  N   ASN A 592      -0.968 -20.664  21.215  1.00 92.38      A    N  
ATOM   4663  CA  ASN A 592      -2.118 -19.789  21.445  1.00 91.03      A    C  
ATOM   4664  C   ASN A 592      -2.288 -19.474  22.944  1.00 91.25      A    C  
ATOM   4665  O   ASN A 592      -3.400 -19.280  23.438  1.00 84.44      A    O  
ATOM   4666  CB  ASN A 592      -3.381 -20.437  20.836  1.00 87.22      A    C  
ATOM   4667  CG  ASN A 592      -3.349 -20.542  19.318  1.00 80.43      A    C  
ATOM   4668  ND2 ASN A 592      -4.126 -21.433  18.756  1.00 70.52      A    N  
ATOM   4669  OD1 ASN A 592      -2.675 -19.832  18.611  1.00 66.14      A    O  
ATOM   4670  N   LYS A 593      -1.201 -19.471  23.708  1.00 90.14      A    N  
ATOM   4671  CA  LYS A 593      -1.234 -19.294  25.165  1.00 88.71      A    C  
ATOM   4672  C   LYS A 593      -1.550 -17.847  25.554  1.00 87.85      A    C  
ATOM   4673  O   LYS A 593      -1.378 -16.921  24.777  1.00 81.78      A    O  
ATOM   4674  CB  LYS A 593       0.068 -19.815  25.798  1.00 85.94      A    C  
ATOM   4675  CG  LYS A 593       0.190 -21.345  25.692  1.00 84.59      A    C  
ATOM   4676  CD  LYS A 593       1.403 -21.882  26.464  1.00 81.03      A    C  
ATOM   4677  CE  LYS A 593       1.504 -23.391  26.307  1.00 76.82      A    C  
ATOM   4678  NZ  LYS A 593       2.698 -23.957  26.990  1.00 67.42      A    N1+
ATOM   4679  N   GLU A 594      -2.050 -17.665  26.770  1.00 88.16      A    N  
ATOM   4680  CA  GLU A 594      -2.438 -16.365  27.347  1.00 87.40      A    C  
ATOM   4681  C   GLU A 594      -3.512 -15.592  26.557  1.00 88.75      A    C  
ATOM   4682  O   GLU A 594      -3.634 -14.371  26.656  1.00 83.69      A    O  
ATOM   4683  CB  GLU A 594      -1.205 -15.508  27.681  1.00 84.52      A    C  
ATOM   4684  CG  GLU A 594      -0.232 -16.211  28.628  1.00 79.86      A    C  
ATOM   4685  CD  GLU A 594       0.899 -15.291  29.127  1.00 74.66      A    C  
ATOM   4686  OE1 GLU A 594       1.638 -15.741  30.033  1.00 67.76      A    O  
ATOM   4687  OE2 GLU A 594       1.018 -14.148  28.635  1.00 68.94      A    O1-
ATOM   4688  N   GLY A 595      -4.330 -16.296  25.783  1.00 88.25      A    N  
ATOM   4689  CA  GLY A 595      -5.394 -15.676  24.999  1.00 88.22      A    C  
ATOM   4690  C   GLY A 595      -4.908 -14.847  23.805  1.00 90.02      A    C  
ATOM   4691  O   GLY A 595      -5.683 -14.052  23.261  1.00 85.95      A    O  
ATOM   4692  N   ILE A 596      -3.653 -15.019  23.407  1.00 90.99      A    N  
ATOM   4693  CA  ILE A 596      -3.045 -14.415  22.224  1.00 91.91      A    C  
ATOM   4694  C   ILE A 596      -2.744 -15.512  21.204  1.00 92.76      A    C  
ATOM   4695  O   ILE A 596      -2.119 -16.521  21.531  1.00 89.56      A    O  
ATOM   4696  CB  ILE A 596      -1.775 -13.631  22.587  1.00 91.19      A    C  
ATOM   4697  CG1 ILE A 596      -2.019 -12.550  23.671  1.00 88.71      A    C  
ATOM   4698  CG2 ILE A 596      -1.146 -12.987  21.338  1.00 88.49      A    C  
ATOM   4699  CD1 ILE A 596      -3.021 -11.451  23.293  1.00 81.40      A    C  
ATOM   4700  N   ASN A 597      -3.154 -15.300  19.962  1.00 92.76      A    N  
ATOM   4701  CA  ASN A 597      -2.834 -16.217  18.872  1.00 93.08      A    C  
ATOM   4702  C   ASN A 597      -1.424 -15.927  18.337  1.00 94.15      A    C  
ATOM   4703  O   ASN A 597      -1.247 -15.231  17.340  1.00 91.41      A    O  
ATOM   4704  CB  ASN A 597      -3.934 -16.126  17.809  1.00 90.94      A    C  
ATOM   4705  CG  ASN A 597      -3.825 -17.244  16.793  1.00 90.69      A    C  
ATOM   4706  ND2 ASN A 597      -4.904 -17.502  16.076  1.00 83.15      A    N  
ATOM   4707  OD1 ASN A 597      -2.824 -17.922  16.642  1.00 83.91      A    O  
ATOM   4708  N   TRP A 598      -0.417 -16.475  19.005  1.00 95.12      A    N  
ATOM   4709  CA  TRP A 598       0.978 -16.323  18.594  1.00 95.25      A    C  
ATOM   4710  C   TRP A 598       1.292 -17.012  17.259  1.00 95.57      A    C  
ATOM   4711  O   TRP A 598       2.277 -16.676  16.603  1.00 92.80      A    O  
ATOM   4712  CB  TRP A 598       1.895 -16.879  19.689  1.00 94.79      A    C  
ATOM   4713  CG  TRP A 598       1.668 -16.321  21.054  1.00 95.35      A    C  
ATOM   4714  CD1 TRP A 598       1.037 -16.957  22.067  1.00 92.55      A    C  
ATOM   4715  CD2 TRP A 598       2.053 -15.010  21.584  1.00 94.71      A    C  
ATOM   4716  CE2 TRP A 598       1.620 -14.932  22.934  1.00 94.13      A    C  
ATOM   4717  CE3 TRP A 598       2.729 -13.898  21.035  1.00 93.43      A    C  
ATOM   4718  NE1 TRP A 598       1.007 -16.132  23.193  1.00 92.97      A    N  
ATOM   4719  CZ2 TRP A 598       1.830 -13.780  23.714  1.00 93.13      A    C  
ATOM   4720  CZ3 TRP A 598       2.940 -12.751  21.822  1.00 90.23      A    C  
ATOM   4721  CH2 TRP A 598       2.491 -12.697  23.148  1.00 90.69      A    C  
ATOM   4722  N   ASP A 599       0.469 -17.968  16.829  1.00 94.79      A    N  
ATOM   4723  CA  ASP A 599       0.639 -18.677  15.565  1.00 94.06      A    C  
ATOM   4724  C   ASP A 599       0.237 -17.808  14.354  1.00 94.35      A    C  
ATOM   4725  O   ASP A 599       0.935 -17.794  13.336  1.00 90.60      A    O  
ATOM   4726  CB  ASP A 599      -0.183 -19.978  15.590  1.00 92.18      A    C  
ATOM   4727  CG  ASP A 599       0.125 -20.813  14.338  1.00 91.20      A    C  
ATOM   4728  OD1 ASP A 599      -0.482 -20.575  13.279  1.00 83.47      A    O  
ATOM   4729  OD2 ASP A 599       1.072 -21.632  14.389  1.00 84.32      A    O1-
ATOM   4730  N   LYS A 600      -0.851 -17.066  14.491  1.00 93.72      A    N  
ATOM   4731  CA  LYS A 600      -1.384 -16.145  13.473  1.00 93.41      A    C  
ATOM   4732  C   LYS A 600      -1.173 -14.683  13.880  1.00 93.33      A    C  
ATOM   4733  O   LYS A 600      -2.087 -13.876  13.805  1.00 88.97      A    O  
ATOM   4734  CB  LYS A 600      -2.862 -16.463  13.199  1.00 92.62      A    C  
ATOM   4735  CG  LYS A 600      -3.136 -17.900  12.738  1.00 92.64      A    C  
ATOM   4736  CD  LYS A 600      -4.645 -18.051  12.490  1.00 90.91      A    C  
ATOM   4737  CE  LYS A 600      -5.052 -19.471  12.140  1.00 86.73      A    C  
ATOM   4738  NZ  LYS A 600      -6.535 -19.585  12.071  1.00 79.27      A    N1+
ATOM   4739  N   PHE A 601       0.017 -14.366  14.358  1.00 94.75      A    N  
ATOM   4740  CA  PHE A 601       0.319 -13.108  15.024  1.00 95.13      A    C  
ATOM   4741  C   PHE A 601       0.512 -11.947  14.033  1.00 95.46      A    C  
ATOM   4742  O   PHE A 601       1.147 -12.109  12.993  1.00 92.44      A    O  
ATOM   4743  CB  PHE A 601       1.548 -13.317  15.897  1.00 94.31      A    C  
ATOM   4744  CG  PHE A 601       1.718 -12.272  16.972  1.00 96.08      A    C  
ATOM   4745  CD1 PHE A 601       2.642 -11.230  16.817  1.00 94.50      A    C  
ATOM   4746  CD2 PHE A 601       0.952 -12.357  18.154  1.00 94.62      A    C  
ATOM   4747  CE1 PHE A 601       2.806 -10.282  17.833  1.00 93.59      A    C  
ATOM   4748  CE2 PHE A 601       1.117 -11.404  19.175  1.00 94.00      A    C  
ATOM   4749  CZ  PHE A 601       2.046 -10.370  19.016  1.00 95.01      A    C  
ATOM   4750  N   SER A 602      -0.026 -10.784  14.384  1.00 95.26      A    N  
ATOM   4751  CA  SER A 602       0.059  -9.546  13.606  1.00 95.38      A    C  
ATOM   4752  C   SER A 602       0.273  -8.342  14.530  1.00 95.98      A    C  
ATOM   4753  O   SER A 602       0.229  -8.463  15.749  1.00 92.79      A    O  
ATOM   4754  CB  SER A 602      -1.224  -9.358  12.783  1.00 93.37      A    C  
ATOM   4755  OG  SER A 602      -1.355 -10.387  11.827  1.00 88.40      A    O  
ATOM   4756  N   VAL A 603       0.472  -7.146  13.957  1.00 95.99      A    N  
ATOM   4757  CA  VAL A 603       0.644  -5.911  14.740  1.00 96.18      A    C  
ATOM   4758  C   VAL A 603      -0.532  -5.671  15.700  1.00 96.23      A    C  
ATOM   4759  O   VAL A 603      -0.314  -5.271  16.842  1.00 94.70      A    O  
ATOM   4760  CB  VAL A 603       0.857  -4.709  13.804  1.00 95.50      A    C  
ATOM   4761  CG1 VAL A 603       0.814  -3.361  14.532  1.00 92.86      A    C  
ATOM   4762  CG2 VAL A 603       2.221  -4.810  13.110  1.00 92.91      A    C  
ATOM   4763  N   ILE A 604      -1.759  -5.977  15.302  1.00 96.28      A    N  
ATOM   4764  CA  ILE A 604      -2.931  -5.854  16.181  1.00 95.98      A    C  
ATOM   4765  C   ILE A 604      -2.794  -6.709  17.461  1.00 95.90      A    C  
ATOM   4766  O   ILE A 604      -3.199  -6.280  18.548  1.00 94.11      A    O  
ATOM   4767  CB  ILE A 604      -4.223  -6.169  15.399  1.00 94.54      A    C  
ATOM   4768  CG1 ILE A 604      -5.454  -5.670  16.191  1.00 84.50      A    C  
ATOM   4769  CG2 ILE A 604      -4.363  -7.657  15.037  1.00 84.58      A    C  
ATOM   4770  CD1 ILE A 604      -6.751  -5.697  15.385  1.00 78.61      A    C  
ATOM   4771  N   ASP A 605      -2.150  -7.862  17.359  1.00 95.82      A    N  
ATOM   4772  CA  ASP A 605      -1.911  -8.756  18.486  1.00 95.55      A    C  
ATOM   4773  C   ASP A 605      -0.766  -8.255  19.373  1.00 95.96      A    C  
ATOM   4774  O   ASP A 605      -0.795  -8.501  20.579  1.00 94.30      A    O  
ATOM   4775  CB  ASP A 605      -1.620 -10.175  17.990  1.00 94.74      A    C  
ATOM   4776  CG  ASP A 605      -2.742 -10.721  17.113  1.00 93.98      A    C  
ATOM   4777  OD1 ASP A 605      -3.873 -10.828  17.628  1.00 87.62      A    O  
ATOM   4778  OD2 ASP A 605      -2.443 -11.027  15.939  1.00 88.04      A    O1-
ATOM   4779  N   GLN A 606       0.186  -7.479  18.836  1.00 95.68      A    N  
ATOM   4780  CA  GLN A 606       1.194  -6.790  19.651  1.00 95.68      A    C  
ATOM   4781  C   GLN A 606       0.507  -5.834  20.638  1.00 95.79      A    C  
ATOM   4782  O   GLN A 606       0.784  -5.868  21.838  1.00 94.32      A    O  
ATOM   4783  CB  GLN A 606       2.214  -6.012  18.786  1.00 95.51      A    C  
ATOM   4784  CG  GLN A 606       2.986  -6.880  17.782  1.00 94.60      A    C  
ATOM   4785  CD  GLN A 606       3.890  -6.082  16.841  1.00 95.23      A    C  
ATOM   4786  NE2 GLN A 606       4.622  -6.748  15.965  1.00 87.95      A    N  
ATOM   4787  OE1 GLN A 606       3.957  -4.866  16.847  1.00 88.46      A    O  
ATOM   4788  N   TYR A 607      -0.466  -5.040  20.164  1.00 96.64      A    N  
ATOM   4789  CA  TYR A 607      -1.274  -4.173  21.020  1.00 96.59      A    C  
ATOM   4790  C   TYR A 607      -2.062  -4.975  22.063  1.00 96.14      A    C  
ATOM   4791  O   TYR A 607      -2.093  -4.605  23.241  1.00 94.12      A    O  
ATOM   4792  CB  TYR A 607      -2.246  -3.356  20.176  1.00 96.34      A    C  
ATOM   4793  CG  TYR A 607      -1.617  -2.213  19.419  1.00 97.24      A    C  
ATOM   4794  CD1 TYR A 607      -1.395  -0.981  20.056  1.00 95.87      A    C  
ATOM   4795  CD2 TYR A 607      -1.279  -2.359  18.059  1.00 96.03      A    C  
ATOM   4796  CE1 TYR A 607      -0.861   0.097  19.349  1.00 95.53      A    C  
ATOM   4797  CE2 TYR A 607      -0.743  -1.284  17.341  1.00 95.58      A    C  
ATOM   4798  CZ  TYR A 607      -0.541  -0.050  17.988  1.00 96.52      A    C  
ATOM   4799  OH  TYR A 607      -0.052   1.017  17.282  1.00 95.55      A    O  
ATOM   4800  N   LYS A 608      -2.694  -6.063  21.645  1.00 95.82      A    N  
ATOM   4801  CA  LYS A 608      -3.510  -6.907  22.518  1.00 95.01      A    C  
ATOM   4802  C   LYS A 608      -2.674  -7.566  23.613  1.00 94.78      A    C  
ATOM   4803  O   LYS A 608      -3.079  -7.541  24.778  1.00 92.78      A    O  
ATOM   4804  CB  LYS A 608      -4.251  -7.937  21.646  1.00 93.95      A    C  
ATOM   4805  CG  LYS A 608      -5.297  -8.730  22.433  1.00 85.91      A    C  
ATOM   4806  CD  LYS A 608      -6.000  -9.738  21.513  1.00 82.79      A    C  
ATOM   4807  CE  LYS A 608      -7.013 -10.585  22.275  1.00 71.44      A    C  
ATOM   4808  NZ  LYS A 608      -7.614 -11.626  21.404  1.00 64.04      A    N1+
ATOM   4809  N   ALA A 609      -1.515  -8.101  23.266  1.00 95.21      A    N  
ATOM   4810  CA  ALA A 609      -0.612  -8.748  24.209  1.00 94.80      A    C  
ATOM   4811  C   ALA A 609      -0.107  -7.769  25.280  1.00 94.74      A    C  
ATOM   4812  O   ALA A 609      -0.225  -8.048  26.477  1.00 92.43      A    O  
ATOM   4813  CB  ALA A 609       0.547  -9.373  23.421  1.00 94.25      A    C  
ATOM   4814  N   VAL A 610       0.372  -6.597  24.879  1.00 95.25      A    N  
ATOM   4815  CA  VAL A 610       0.901  -5.577  25.807  1.00 94.91      A    C  
ATOM   4816  C   VAL A 610      -0.202  -5.001  26.691  1.00 94.51      A    C  
ATOM   4817  O   VAL A 610      -0.030  -4.892  27.906  1.00 92.33      A    O  
ATOM   4818  CB  VAL A 610       1.622  -4.464  25.031  1.00 94.67      A    C  
ATOM   4819  CG1 VAL A 610       2.067  -3.313  25.936  1.00 91.31      A    C  
ATOM   4820  CG2 VAL A 610       2.887  -5.019  24.361  1.00 92.02      A    C  
ATOM   4821  N   SER A 611      -1.362  -4.664  26.119  1.00 94.63      A    N  
ATOM   4822  CA  SER A 611      -2.467  -4.067  26.876  1.00 93.42      A    C  
ATOM   4823  C   SER A 611      -3.162  -5.066  27.824  1.00 93.05      A    C  
ATOM   4824  O   SER A 611      -3.688  -4.661  28.863  1.00 89.49      A    O  
ATOM   4825  CB  SER A 611      -3.498  -3.443  25.931  1.00 91.51      A    C  
ATOM   4826  OG  SER A 611      -4.087  -4.422  25.100  1.00 79.72      A    O  
ATOM   4827  N   GLY A 612      -3.144  -6.345  27.487  1.00 92.45      A    N  
ATOM   4828  CA  GLY A 612      -3.742  -7.408  28.285  1.00 90.95      A    C  
ATOM   4829  C   GLY A 612      -2.884  -7.862  29.467  1.00 91.45      A    C  
ATOM   4830  O   GLY A 612      -3.431  -8.271  30.492  1.00 87.35      A    O  
ATOM   4831  N   ASN A 613      -1.563  -7.744  29.353  1.00 91.34      A    N  
ATOM   4832  CA  ASN A 613      -0.635  -8.348  30.303  1.00 91.15      A    C  
ATOM   4833  C   ASN A 613      -0.633  -7.642  31.681  1.00 91.69      A    C  
ATOM   4834  O   ASN A 613      -0.470  -6.431  31.804  1.00 89.94      A    O  
ATOM   4835  CB  ASN A 613       0.761  -8.403  29.671  1.00 90.35      A    C  
ATOM   4836  CG  ASN A 613       1.710  -9.152  30.572  1.00 90.42      A    C  
ATOM   4837  ND2 ASN A 613       1.820 -10.455  30.422  1.00 82.58      A    N  
ATOM   4838  OD1 ASN A 613       2.298  -8.580  31.468  1.00 81.52      A    O  
ATOM   4839  N   THR A 614      -0.768  -8.429  32.741  1.00 90.62      A    N  
ATOM   4840  CA  THR A 614      -0.859  -7.919  34.121  1.00 89.67      A    C  
ATOM   4841  C   THR A 614       0.449  -7.293  34.606  1.00 90.26      A    C  
ATOM   4842  O   THR A 614       0.428  -6.262  35.280  1.00 87.68      A    O  
ATOM   4843  CB  THR A 614      -1.266  -9.047  35.085  1.00 87.46      A    C  
ATOM   4844  CG2 THR A 614      -1.614  -8.538  36.484  1.00 74.09      A    C  
ATOM   4845  OG1 THR A 614      -2.410  -9.699  34.585  1.00 77.29      A    O  
ATOM   4846  N   PHE A 615       1.586  -7.879  34.266  1.00 90.00      A    N  
ATOM   4847  CA  PHE A 615       2.895  -7.328  34.618  1.00 90.15      A    C  
ATOM   4848  C   PHE A 615       3.098  -5.947  33.989  1.00 90.80      A    C  
ATOM   4849  O   PHE A 615       3.452  -4.999  34.693  1.00 89.86      A    O  
ATOM   4850  CB  PHE A 615       3.993  -8.313  34.204  1.00 89.78      A    C  
ATOM   4851  CG  PHE A 615       5.389  -7.753  34.388  1.00 90.32      A    C  
ATOM   4852  CD1 PHE A 615       6.048  -7.123  33.315  1.00 87.75      A    C  
ATOM   4853  CD2 PHE A 615       6.004  -7.804  35.649  1.00 87.97      A    C  
ATOM   4854  CE1 PHE A 615       7.305  -6.541  33.509  1.00 87.19      A    C  
ATOM   4855  CE2 PHE A 615       7.269  -7.223  35.846  1.00 87.15      A    C  
ATOM   4856  CZ  PHE A 615       7.912  -6.581  34.779  1.00 88.20      A    C  
ATOM   4857  N   MET A 616       2.782  -5.802  32.714  1.00 92.24      A    N  
ATOM   4858  CA  MET A 616       2.882  -4.531  31.999  1.00 92.78      A    C  
ATOM   4859  C   MET A 616       1.991  -3.452  32.625  1.00 93.06      A    C  
ATOM   4860  O   MET A 616       2.474  -2.355  32.918  1.00 91.71      A    O  
ATOM   4861  CB  MET A 616       2.524  -4.729  30.525  1.00 92.90      A    C  
ATOM   4862  CG  MET A 616       3.580  -5.553  29.777  1.00 91.22      A    C  
ATOM   4863  SD  MET A 616       5.255  -4.841  29.786  1.00 90.88      A    S  
ATOM   4864  CE  MET A 616       4.980  -3.379  28.764  1.00 83.44      A    C  
ATOM   4865  N   LYS A 617       0.739  -3.776  32.930  1.00 92.54      A    N  
ATOM   4866  CA  LYS A 617      -0.184  -2.851  33.613  1.00 91.71      A    C  
ATOM   4867  C   LYS A 617       0.326  -2.385  34.977  1.00 91.73      A    C  
ATOM   4868  O   LYS A 617       0.038  -1.269  35.384  1.00 89.08      A    O  
ATOM   4869  CB  LYS A 617      -1.553  -3.526  33.791  1.00 90.80      A    C  
ATOM   4870  CG  LYS A 617      -2.329  -3.620  32.474  1.00 85.29      A    C  
ATOM   4871  CD  LYS A 617      -3.602  -4.456  32.675  1.00 81.92      A    C  
ATOM   4872  CE  LYS A 617      -4.412  -4.449  31.382  1.00 73.99      A    C  
ATOM   4873  NZ  LYS A 617      -5.442  -5.507  31.340  1.00 64.92      A    N1+
ATOM   4874  N   THR A 618       1.050  -3.230  35.686  1.00 91.52      A    N  
ATOM   4875  CA  THR A 618       1.488  -2.946  37.061  1.00 90.47      A    C  
ATOM   4876  C   THR A 618       2.804  -2.172  37.110  1.00 90.71      A    C  
ATOM   4877  O   THR A 618       2.976  -1.299  37.963  1.00 87.81      A    O  
ATOM   4878  CB  THR A 618       1.626  -4.259  37.860  1.00 88.67      A    C  
ATOM   4879  CG2 THR A 618       1.848  -4.011  39.351  1.00 78.62      A    C  
ATOM   4880  OG1 THR A 618       0.453  -5.027  37.749  1.00 80.84      A    O  
ATOM   4881  N   PHE A 619       3.737  -2.489  36.226  1.00 91.54      A    N  
ATOM   4882  CA  PHE A 619       5.117  -1.992  36.349  1.00 90.66      A    C  
ATOM   4883  C   PHE A 619       5.569  -1.050  35.232  1.00 91.26      A    C  
ATOM   4884  O   PHE A 619       6.596  -0.385  35.400  1.00 88.11      A    O  
ATOM   4885  CB  PHE A 619       6.063  -3.186  36.489  1.00 88.90      A    C  
ATOM   4886  CG  PHE A 619       5.851  -3.976  37.759  1.00 88.17      A    C  
ATOM   4887  CD1 PHE A 619       6.174  -3.414  39.010  1.00 83.48      A    C  
ATOM   4888  CD2 PHE A 619       5.312  -5.276  37.707  1.00 84.04      A    C  
ATOM   4889  CE1 PHE A 619       5.963  -4.138  40.193  1.00 81.84      A    C  
ATOM   4890  CE2 PHE A 619       5.104  -6.002  38.887  1.00 82.25      A    C  
ATOM   4891  CZ  PHE A 619       5.427  -5.438  40.133  1.00 82.72      A    C  
ATOM   4892  N   VAL A 620       4.823  -0.941  34.139  1.00 91.87      A    N  
ATOM   4893  CA  VAL A 620       5.166  -0.082  33.000  1.00 92.48      A    C  
ATOM   4894  C   VAL A 620       4.043   0.918  32.753  1.00 92.91      A    C  
ATOM   4895  O   VAL A 620       2.980   0.570  32.242  1.00 89.53      A    O  
ATOM   4896  CB  VAL A 620       5.487  -0.904  31.742  1.00 91.45      A    C  
ATOM   4897  CG1 VAL A 620       6.003   0.001  30.621  1.00 87.59      A    C  
ATOM   4898  CG2 VAL A 620       6.585  -1.949  32.022  1.00 87.95      A    C  
ATOM   4899  N   ASP A 621       4.291   2.176  33.089  1.00 92.64      A    N  
ATOM   4900  CA  ASP A 621       3.324   3.257  32.903  1.00 92.23      A    C  
ATOM   4901  C   ASP A 621       3.386   3.814  31.465  1.00 92.69      A    C  
ATOM   4902  O   ASP A 621       4.010   4.839  31.174  1.00 89.00      A    O  
ATOM   4903  CB  ASP A 621       3.519   4.333  33.982  1.00 90.11      A    C  
ATOM   4904  CG  ASP A 621       2.443   5.428  33.933  1.00 88.79      A    C  
ATOM   4905  OD1 ASP A 621       1.517   5.318  33.096  1.00 84.39      A    O  
ATOM   4906  OD2 ASP A 621       2.563   6.379  34.727  1.00 84.39      A    O1-
ATOM   4907  N   ILE A 622       2.725   3.118  30.551  1.00 93.09      A    N  
ATOM   4908  CA  ILE A 622       2.579   3.566  29.157  1.00 93.27      A    C  
ATOM   4909  C   ILE A 622       1.659   4.798  29.065  1.00 93.42      A    C  
ATOM   4910  O   ILE A 622       1.857   5.659  28.210  1.00 90.09      A    O  
ATOM   4911  CB  ILE A 622       2.077   2.399  28.273  1.00 92.37      A    C  
ATOM   4912  CG1 ILE A 622       3.124   1.253  28.269  1.00 90.48      A    C  
ATOM   4913  CG2 ILE A 622       1.777   2.862  26.838  1.00 90.14      A    C  
ATOM   4914  CD1 ILE A 622       2.673  -0.011  27.528  1.00 85.74      A    C  
ATOM   4915  N   ALA A 623       0.673   4.908  29.953  1.00 93.57      A    N  
ATOM   4916  CA  ALA A 623      -0.309   5.981  29.894  1.00 92.24      A    C  
ATOM   4917  C   ALA A 623       0.291   7.346  30.273  1.00 92.55      A    C  
ATOM   4918  O   ALA A 623       0.027   8.333  29.591  1.00 88.65      A    O  
ATOM   4919  CB  ALA A 623      -1.498   5.611  30.789  1.00 90.73      A    C  
ATOM   4920  N   GLY A 624       1.110   7.403  31.331  1.00 91.87      A    N  
ATOM   4921  CA  GLY A 624       1.630   8.652  31.880  1.00 91.19      A    C  
ATOM   4922  C   GLY A 624       3.127   8.904  31.658  1.00 92.01      A    C  
ATOM   4923  O   GLY A 624       3.570  10.038  31.799  1.00 87.66      A    O  
ATOM   4924  N   LYS A 625       3.910   7.881  31.318  1.00 92.39      A    N  
ATOM   4925  CA  LYS A 625       5.377   7.991  31.265  1.00 92.47      A    C  
ATOM   4926  C   LYS A 625       5.968   7.630  29.910  1.00 93.28      A    C  
ATOM   4927  O   LYS A 625       6.715   8.427  29.350  1.00 89.63      A    O  
ATOM   4928  CB  LYS A 625       6.007   7.174  32.402  1.00 90.77      A    C  
ATOM   4929  CG  LYS A 625       5.570   7.615  33.815  1.00 90.17      A    C  
ATOM   4930  CD  LYS A 625       6.013   9.039  34.120  1.00 86.73      A    C  
ATOM   4931  CE  LYS A 625       5.680   9.427  35.551  1.00 83.65      A    C  
ATOM   4932  NZ  LYS A 625       6.209  10.782  35.840  1.00 75.05      A    N1+
ATOM   4933  N   LEU A 626       5.629   6.486  29.357  1.00 93.11      A    N  
ATOM   4934  CA  LEU A 626       6.088   6.073  28.029  1.00 93.85      A    C  
ATOM   4935  C   LEU A 626       5.084   6.514  26.952  1.00 94.25      A    C  
ATOM   4936  O   LEU A 626       4.566   5.712  26.177  1.00 91.16      A    O  
ATOM   4937  CB  LEU A 626       6.395   4.565  28.011  1.00 93.46      A    C  
ATOM   4938  CG  LEU A 626       7.434   4.108  29.048  1.00 93.74      A    C
[truncated: 279,557 more chars]
