# Supplementary material for: Tad pili with adaptable tips mediate contact-dependent killing during bacterial predation
Source: Nat Commun. 2025 May 13;16:4425. doi: 10.1038/s41467-025-58967-0 (PMC12075869; doi:10.1038/s41467-025-58967-0)
Supplement: Supplementary file 6 — Supplementary Data 5 [file 41467_2025_58967_MOESM6_ESM.zip › Supplementary Data 5/KilA.pdb]

HEADER                                            01-JUN-22                     
TITLE     ALPHAFOLD MONOMER V2.0 PREDICTION FOR TYPE IV LEADER PEPTIDASE FAMILY 
TITLE    2 PROTEIN (Q1D7R5)                                                     
COMPND    MOL_ID: 1;                                                            
COMPND   2 MOLECULE: TYPE IV LEADER PEPTIDASE FAMILY PROTEIN;                   
COMPND   3 CHAIN: A                                                             
SOURCE    MOL_ID: 1;                                                            
SOURCE   2 ORGANISM_SCIENTIFIC: MYXOCOCCUS XANTHUS (STRAIN DK1622);             
SOURCE   3 ORGANISM_TAXID: 246197                                               
REMARK   1                                                                      
REMARK   1 REFERENCE 1                                                          
REMARK   1  AUTH   JOHN JUMPER, RICHARD EVANS, ALEXANDER PRITZEL, TIM GREEN,    
REMARK   1  AUTH 2 MICHAEL FIGURNOV, OLAF RONNEBERGER, KATHRYN TUNYASUVUNAKOOL, 
REMARK   1  AUTH 3 RUSS BATES, AUGUSTIN ZIDEK, ANNA POTAPENKO, ALEX BRIDGLAND,  
REMARK   1  AUTH 4 CLEMENS MEYER, SIMON A A KOHL, ANDREW J BALLARD,             
REMARK   1  AUTH 5 ANDREW COWIE, BERNARDINO ROMERA-PAREDES, STANISLAV NIKOLOV,  
REMARK   1  AUTH 6 RISHUB JAIN, JONAS ADLER, TREVOR BACK, STIG PETERSEN,        
REMARK   1  AUTH 7 DAVID REIMAN, ELLEN CLANCY, MICHAL ZIELINSKI,                
REMARK   1  AUTH 8 MARTIN STEINEGGER, MICHALINA PACHOLSKA, TAMAS BERGHAMMER,    
REMARK   1  AUTH 9 DAVID SILVER, ORIOL VINYALS, ANDREW W SENIOR,                
REMARK   1  AUTH10 KORAY KAVUKCUOGLU, PUSHMEET KOHLI, DEMIS HASSABIS            
REMARK   1  TITL   HIGHLY ACCURATE PROTEIN STRUCTURE PREDICTION WITH ALPHAFOLD  
REMARK   1  REF    NATURE                        V. 596   583 2021              
REMARK   1  REFN                   ISSN 0028-0836                               
REMARK   1  PMID   34265844                                                     
REMARK   1  DOI    10.1038/s41586-021-03819-2                                   
REMARK   1                                                                      
REMARK   1 DISCLAIMERS                                                          
REMARK   1 ALPHAFOLD DATA, COPYRIGHT (2021) DEEPMIND TECHNOLOGIES LIMITED. THE  
REMARK   1 INFORMATION PROVIDED IS THEORETICAL MODELLING ONLY AND CAUTION SHOULD
REMARK   1 BE EXERCISED IN ITS USE. IT IS PROVIDED "AS-IS" WITHOUT ANY WARRANTY 
REMARK   1 OF ANY KIND, WHETHER EXPRESSED OR IMPLIED. NO WARRANTY IS GIVEN THAT 
REMARK   1 USE OF THE INFORMATION SHALL NOT INFRINGE THE RIGHTS OF ANY THIRD    
REMARK   1 PARTY. THE INFORMATION IS NOT INTENDED TO BE A SUBSTITUTE FOR        
REMARK   1 PROFESSIONAL MEDICAL ADVICE, DIAGNOSIS, OR TREATMENT, AND DOES NOT   
REMARK   1 CONSTITUTE MEDICAL OR OTHER PROFESSIONAL ADVICE. IT IS AVAILABLE FOR 
REMARK   1 ACADEMIC AND COMMERCIAL PURPOSES, UNDER CC-BY 4.0 LICENCE.           
DBREF  XXXX A    1   179  UNP    Q1D7R5   Q1D7R5_MYXXD     1    179             
SEQRES   1 A  179  MET MET THR PRO VAL GLN ILE ALA LEU TRP THR VAL LEU          
SEQRES   2 A  179  GLY VAL ALA LEU VAL ILE SER VAL VAL THR ASP VAL LEU          
SEQRES   3 A  179  ARG ARG GLU ILE LEU ASP ALA VAL THR TYR PRO LEU MET          
SEQRES   4 A  179  ALA VAL GLY LEU GLY VAL ARG LEU ALA THR GLU GLY VAL          
SEQRES   5 A  179  GLY ASP LEU GLU HIS GLY LEU ILE SER GLY VAL VAL SER          
SEQRES   6 A  179  GLY VAL GLY LEU ALA LEU MET LEU LEU SER ALA ALA LEU          
SEQRES   7 A  179  ARG GLY ARG MET GLY TRP GLY ASP VAL LYS LEU MET GLY          
SEQRES   8 A  179  GLY VAL GLY ALA VAL LEU GLY PHE PRO ALA VAL LEU ALA          
SEQRES   9 A  179  ALA ALA ALA PHE ILE SER LEU VAL GLY ALA LEU GLN ALA          
SEQRES  10 A  179  VAL VAL THR LEU LEU TRP GLN GLY ALA VAL TRP ASP THR          
SEQRES  11 A  179  LEU ALA ALA VAL VAL ARG ARG TRP ALA VAL TRP VAL ARG          
SEQRES  12 A  179  LEU ALA SER ALA ASP ALA GLN PRO ALA PRO GLN ARG HIS          
SEQRES  13 A  179  ILE PRO TYR GLY VAL ALA ILE ALA LEU GLY THR VAL TRP          
SEQRES  14 A  179  ALA LEU TRP TRP GLN HIS GLY THR LEU GLY                      
CRYST1    1.000    1.000    1.000  90.00  90.00  90.00 P 1           1          
ORIGX1      1.000000  0.000000  0.000000        0.00000                         
ORIGX2      0.000000  1.000000  0.000000        0.00000                         
ORIGX3      0.000000  0.000000  1.000000        0.00000                         
SCALE1      1.000000  0.000000  0.000000        0.00000                         
SCALE2      0.000000  1.000000  0.000000        0.00000                         
SCALE3      0.000000  0.000000  1.000000        0.00000                         
MODEL        1                                                                  
ATOM      1  N   MET A   1       2.008   8.528 -22.796  1.00 57.00           N  
ATOM      2  CA  MET A   1       1.310   7.257 -23.103  1.00 57.00           C  
ATOM      3  C   MET A   1       1.788   6.206 -22.114  1.00 57.00           C  
ATOM      4  CB  MET A   1       1.574   6.778 -24.542  1.00 57.00           C  
ATOM      5  O   MET A   1       2.989   6.145 -21.888  1.00 57.00           O  
ATOM      6  CG  MET A   1       0.933   7.690 -25.596  1.00 57.00           C  
ATOM      7  SD  MET A   1       1.041   7.018 -27.273  1.00 57.00           S  
ATOM      8  CE  MET A   1       0.181   8.314 -28.207  1.00 57.00           C  
ATOM      9  N   MET A   2       0.881   5.439 -21.500  1.00 67.38           N  
ATOM     10  CA  MET A   2       1.256   4.353 -20.582  1.00 67.38           C  
ATOM     11  C   MET A   2       1.980   3.249 -21.352  1.00 67.38           C  
ATOM     12  CB  MET A   2       0.007   3.759 -19.918  1.00 67.38           C  
ATOM     13  O   MET A   2       1.510   2.833 -22.413  1.00 67.38           O  
ATOM     14  CG  MET A   2      -0.634   4.681 -18.877  1.00 67.38           C  
ATOM     15  SD  MET A   2      -0.361   4.129 -17.173  1.00 67.38           S  
ATOM     16  CE  MET A   2       0.880   5.314 -16.587  1.00 67.38           C  
ATOM     17  N   THR A   3       3.105   2.764 -20.831  1.00 80.44           N  
ATOM     18  CA  THR A   3       3.765   1.601 -21.435  1.00 80.44           C  
ATOM     19  C   THR A   3       2.938   0.337 -21.162  1.00 80.44           C  
ATOM     20  CB  THR A   3       5.218   1.430 -20.970  1.00 80.44           C  
ATOM     21  O   THR A   3       2.276   0.250 -20.122  1.00 80.44           O  
ATOM     22  CG2 THR A   3       6.065   2.674 -21.237  1.00 80.44           C  
ATOM     23  OG1 THR A   3       5.278   1.149 -19.594  1.00 80.44           O  
ATOM     24  N   PRO A   4       2.975  -0.684 -22.040  1.00 81.31           N  
ATOM     25  CA  PRO A   4       2.285  -1.954 -21.789  1.00 81.31           C  
ATOM     26  C   PRO A   4       2.666  -2.586 -20.442  1.00 81.31           C  
ATOM     27  CB  PRO A   4       2.680  -2.859 -22.961  1.00 81.31           C  
ATOM     28  O   PRO A   4       1.836  -3.197 -19.772  1.00 81.31           O  
ATOM     29  CG  PRO A   4       2.976  -1.873 -24.090  1.00 81.31           C  
ATOM     30  CD  PRO A   4       3.589  -0.681 -23.359  1.00 81.31           C  
ATOM     31  N   VAL A   5       3.912  -2.376 -20.012  1.00 82.19           N  
ATOM     32  CA  VAL A   5       4.428  -2.841 -18.722  1.00 82.19           C  
ATOM     33  C   VAL A   5       3.758  -2.129 -17.543  1.00 82.19           C  
ATOM     34  CB  VAL A   5       5.954  -2.660 -18.668  1.00 82.19           C  
ATOM     35  O   VAL A   5       3.381  -2.785 -16.574  1.00 82.19           O  
ATOM     36  CG1 VAL A   5       6.483  -3.152 -17.323  1.00 82.19           C  
ATOM     37  CG2 VAL A   5       6.644  -3.454 -19.789  1.00 82.19           C  
ATOM     38  N   GLN A   6       3.556  -0.810 -17.620  1.00 80.81           N  
ATOM     39  CA  GLN A   6       2.851  -0.061 -16.571  1.00 80.81           C  
ATOM     40  C   GLN A   6       1.408  -0.544 -16.417  1.00 80.81           C  
ATOM     41  CB  GLN A   6       2.879   1.439 -16.890  1.00 80.81           C  
ATOM     42  O   GLN A   6       0.954  -0.776 -15.298  1.00 80.81           O  
ATOM     43  CG  GLN A   6       4.239   2.063 -16.548  1.00 80.81           C  
ATOM     44  CD  GLN A   6       4.393   3.482 -17.087  1.00 80.81           C  
ATOM     45  NE2 GLN A   6       5.377   4.216 -16.615  1.00 80.81           N  
ATOM     46  OE1 GLN A   6       3.669   3.945 -17.959  1.00 80.81           O  
ATOM     47  N   ILE A   7       0.717  -0.791 -17.533  1.00 83.56           N  
ATOM     48  CA  ILE A   7      -0.650  -1.330 -17.521  1.00 83.56           C  
ATOM     49  C   ILE A   7      -0.679  -2.708 -16.843  1.00 83.56           C  
ATOM     50  CB  ILE A   7      -1.220  -1.381 -18.957  1.00 83.56           C  
ATOM     51  O   ILE A   7      -1.557  -2.974 -16.019  1.00 83.56           O  
ATOM     52  CG1 ILE A   7      -1.270   0.039 -19.571  1.00 83.56           C  
ATOM     53  CG2 ILE A   7      -2.624  -2.018 -18.961  1.00 83.56           C  
ATOM     54  CD1 ILE A   7      -1.618   0.067 -21.064  1.00 83.56           C  
ATOM     55  N   ALA A   8       0.296  -3.573 -17.140  1.00 86.00           N  
ATOM     56  CA  ALA A   8       0.419  -4.886 -16.507  1.00 86.00           C  
ATOM     57  C   ALA A   8       0.658  -4.783 -14.989  1.00 86.00           C  
ATOM     58  CB  ALA A   8       1.532  -5.670 -17.210  1.00 86.00           C  
ATOM     59  O   ALA A   8      -0.005  -5.459 -14.206  1.00 86.00           O  
ATOM     60  N   LEU A   9       1.550  -3.896 -14.543  1.00 86.44           N  
ATOM     61  CA  LEU A   9       1.803  -3.689 -13.114  1.00 86.44           C  
ATOM     62  C   LEU A   9       0.567  -3.184 -12.370  1.00 86.44           C  
ATOM     63  CB  LEU A   9       2.960  -2.695 -12.943  1.00 86.44           C  
ATOM     64  O   LEU A   9       0.267  -3.644 -11.270  1.00 86.44           O  
ATOM     65  CG  LEU A   9       4.353  -3.307 -13.146  1.00 86.44           C  
ATOM     66  CD1 LEU A   9       5.399  -2.206 -12.966  1.00 86.44           C  
ATOM     67  CD2 LEU A   9       4.629  -4.419 -12.130  1.00 86.44           C  
ATOM     68  N   TRP A  10      -0.168  -2.256 -12.973  1.00 86.69           N  
ATOM     69  CA  TRP A  10      -1.346  -1.660 -12.356  1.00 86.69           C  
ATOM     70  C   TRP A  10      -2.528  -2.616 -12.299  1.00 86.69           C  
ATOM     71  CB  TRP A  10      -1.717  -0.430 -13.157  1.00 86.69           C  
ATOM     72  O   TRP A  10      -3.265  -2.624 -11.316  1.00 86.69           O  
ATOM     73  CG  TRP A  10      -0.791   0.729 -13.019  1.00 86.69           C  
ATOM     74  CD1 TRP A  10       0.498   0.760 -12.602  1.00 86.69           C  
ATOM     75  CD2 TRP A  10      -1.149   2.099 -13.264  1.00 86.69           C  
ATOM     76  CE2 TRP A  10      -0.028   2.936 -13.003  1.00 86.69           C  
ATOM     77  CE3 TRP A  10      -2.364   2.696 -13.603  1.00 86.69           C  
ATOM     78  NE1 TRP A  10       0.960   2.062 -12.614  1.00 86.69           N  
ATOM     79  CH2 TRP A  10      -1.340   4.905 -13.383  1.00 86.69           C  
ATOM     80  CZ2 TRP A  10      -0.095   4.329 -13.101  1.00 86.69           C  
ATOM     81  CZ3 TRP A  10      -2.466   4.081 -13.593  1.00 86.69           C  
ATOM     82  N   THR A  11      -2.691  -3.453 -13.322  1.00 87.50           N  
ATOM     83  CA  THR A  11      -3.698  -4.519 -13.307  1.00 87.50           C  
ATOM     84  C   THR A  11      -3.377  -5.565 -12.245  1.00 87.50           C  
ATOM     85  CB  THR A  11      -3.885  -5.176 -14.682  1.00 87.50           C  
ATOM     86  O   THR A  11      -4.260  -5.907 -11.461  1.00 87.50           O  
ATOM     87  CG2 THR A  11      -4.746  -4.319 -15.605  1.00 87.50           C  
ATOM     88  OG1 THR A  11      -2.668  -5.374 -15.350  1.00 87.50           O  
ATOM     89  N   VAL A  12      -2.118  -6.007 -12.130  1.00 89.50           N  
ATOM     90  CA  VAL A  12      -1.686  -6.926 -11.059  1.00 89.50           C  
ATOM     91  C   VAL A  12      -1.904  -6.308  -9.675  1.00 89.50           C  
ATOM     92  CB  VAL A  12      -0.215  -7.348 -11.255  1.00 89.50           C  
ATOM     93  O   VAL A  12      -2.460  -6.963  -8.793  1.00 89.50           O  
ATOM     94  CG1 VAL A  12       0.335  -8.146 -10.065  1.00 89.50           C  
ATOM     95  CG2 VAL A  12      -0.074  -8.244 -12.492  1.00 89.50           C  
ATOM     96  N   LEU A  13      -1.533  -5.038  -9.490  1.00 90.19           N  
ATOM     97  CA  LEU A  13      -1.762  -4.303  -8.246  1.00 90.19           C  
ATOM     98  C   LEU A  13      -3.255  -4.206  -7.915  1.00 90.19           C  
ATOM     99  CB  LEU A  13      -1.109  -2.916  -8.372  1.00 90.19           C  
ATOM    100  O   LEU A  13      -3.653  -4.511  -6.795  1.00 90.19           O  
ATOM    101  CG  LEU A  13      -1.266  -2.012  -7.137  1.00 90.19           C  
ATOM    102  CD1 LEU A  13      -0.574  -2.600  -5.908  1.00 90.19           C  
ATOM    103  CD2 LEU A  13      -0.649  -0.644  -7.423  1.00 90.19           C  
ATOM    104  N   GLY A  14      -4.092  -3.838  -8.887  1.00 88.62           N  
ATOM    105  CA  GLY A  14      -5.540  -3.748  -8.713  1.00 88.62           C  
ATOM    106  C   GLY A  14      -6.161  -5.083  -8.301  1.00 88.62           C  
ATOM    107  O   GLY A  14      -6.928  -5.133  -7.342  1.00 88.62           O  
ATOM    108  N   VAL A  15      -5.777  -6.181  -8.959  1.00 90.12           N  
ATOM    109  CA  VAL A  15      -6.235  -7.533  -8.601  1.00 90.12           C  
ATOM    110  C   VAL A  15      -5.789  -7.904  -7.184  1.00 90.12           C  
ATOM    111  CB  VAL A  15      -5.749  -8.564  -9.641  1.00 90.12           C  
ATOM    112  O   VAL A  15      -6.606  -8.370  -6.390  1.00 90.12           O  
ATOM    113  CG1 VAL A  15      -6.036 -10.009  -9.213  1.00 90.12           C  
ATOM    114  CG2 VAL A  15      -6.454  -8.350 -10.988  1.00 90.12           C  
ATOM    115  N   ALA A  16      -4.528  -7.649  -6.828  1.00 88.81           N  
ATOM    116  CA  ALA A  16      -4.004  -7.929  -5.494  1.00 88.81           C  
ATOM    117  C   ALA A  16      -4.734  -7.137  -4.396  1.00 88.81           C  
ATOM    118  CB  ALA A  16      -2.503  -7.623  -5.490  1.00 88.81           C  
ATOM    119  O   ALA A  16      -5.047  -7.694  -3.341  1.00 88.81           O  
ATOM    120  N   LEU A  17      -5.048  -5.863  -4.649  1.00 88.94           N  
ATOM    121  CA  LEU A  17      -5.822  -5.018  -3.739  1.00 88.94           C  
ATOM    122  C   LEU A  17      -7.254  -5.529  -3.577  1.00 88.94           C  
ATOM    123  CB  LEU A  17      -5.828  -3.568  -4.249  1.00 88.94           C  
ATOM    124  O   LEU A  17      -7.722  -5.638  -2.449  1.00 88.94           O  
ATOM    125  CG  LEU A  17      -4.491  -2.822  -4.106  1.00 88.94           C  
ATOM    126  CD1 LEU A  17      -4.630  -1.443  -4.751  1.00 88.94           C  
ATOM    127  CD2 LEU A  17      -4.060  -2.664  -2.647  1.00 88.94           C  
ATOM    128  N   VAL A  18      -7.936  -5.897  -4.666  1.00 89.81           N  
ATOM    129  CA  VAL A  18      -9.300  -6.447  -4.597  1.00 89.81           C  
ATOM    130  C   VAL A  18      -9.324  -7.742  -3.791  1.00 89.81           C  
ATOM    131  CB  VAL A  18      -9.893  -6.664  -6.002  1.00 89.81           C  
ATOM    132  O   VAL A  18     -10.148  -7.874  -2.887  1.00 89.81           O  
ATOM    133  CG1 VAL A  18     -11.216  -7.444  -5.970  1.00 89.81           C  
ATOM    134  CG2 VAL A  18     -10.185  -5.316  -6.672  1.00 89.81           C  
ATOM    135  N   ILE A  19      -8.405  -8.674  -4.063  1.00 87.38           N  
ATOM    136  CA  ILE A  19      -8.327  -9.931  -3.307  1.00 87.38           C  
ATOM    137  C   ILE A  19      -8.067  -9.630  -1.831  1.00 87.38           C  
ATOM    138  CB  ILE A  19      -7.261 -10.884  -3.890  1.00 87.38           C  
ATOM    139  O   ILE A  19      -8.762 -10.172  -0.978  1.00 87.38           O  
ATOM    140  CG1 ILE A  19      -7.647 -11.315  -5.324  1.00 87.38           C  
ATOM    141  CG2 ILE A  19      -7.131 -12.140  -3.004  1.00 87.38           C  
ATOM    142  CD1 ILE A  19      -6.506 -12.000  -6.086  1.00 87.38           C  
ATOM    143  N   SER A  20      -7.128  -8.726  -1.538  1.00 87.31           N  
ATOM    144  CA  SER A  20      -6.768  -8.356  -0.166  1.00 87.31           C  
ATOM    145  C   SER A  20      -7.931  -7.696   0.580  1.00 87.31           C  
ATOM    146  CB  SER A  20      -5.546  -7.434  -0.158  1.00 87.31           C  
ATOM    147  O   SER A  20      -8.154  -8.015   1.739  1.00 87.31           O  
ATOM    148  OG  SER A  20      -4.416  -8.078  -0.715  1.00 87.31           O  
ATOM    149  N   VAL A  21      -8.720  -6.832  -0.071  1.00 86.12           N  
ATOM    150  CA  VAL A  21      -9.938  -6.240   0.512  1.00 86.12           C  
ATOM    151  C   VAL A  21     -10.983  -7.309   0.801  1.00 86.12           C  
ATOM    152  CB  VAL A  21     -10.530  -5.169  -0.424  1.00 86.12           C  
ATOM    153  O   VAL A  21     -11.562  -7.327   1.883  1.00 86.12           O  
ATOM    154  CG1 VAL A  21     -11.939  -4.719  -0.011  1.00 86.12           C  
ATOM    155  CG2 VAL A  21      -9.646  -3.926  -0.415  1.00 86.12           C  
ATOM    156  N   VAL A  22     -11.229  -8.212  -0.149  1.00 85.81           N  
ATOM    157  CA  VAL A  22     -12.224  -9.277   0.020  1.00 85.81           C  
ATOM    158  C   VAL A  22     -11.817 -10.217   1.154  1.00 85.81           C  
ATOM    159  CB  VAL A  22     -12.439 -10.026  -1.309  1.00 85.81           C  
ATOM    160  O   VAL A  22     -12.649 -10.552   1.997  1.00 85.81           O  
ATOM    161  CG1 VAL A  22     -13.307 -11.279  -1.143  1.00 85.81           C  
ATOM    162  CG2 VAL A  22     -13.149  -9.123  -2.327  1.00 85.81           C  
ATOM    163  N   THR A  23     -10.547 -10.620   1.226  1.00 84.69           N  
ATOM    164  CA  THR A  23     -10.065 -11.499   2.300  1.00 84.69           C  
ATOM    165  C   THR A  23     -10.009 -10.784   3.644  1.00 84.69           C  
ATOM    166  CB  THR A  23      -8.706 -12.133   1.977  1.00 84.69           C  
ATOM    167  O   THR A  23     -10.374 -11.385   4.649  1.00 84.69           O  
ATOM    168  CG2 THR A  23      -8.788 -13.032   0.741  1.00 84.69           C  
ATOM    169  OG1 THR A  23      -7.700 -11.172   1.777  1.00 84.69           O  
ATOM    170  N   ASP A  24      -9.651  -9.502   3.683  1.00 85.25           N  
ATOM    171  CA  ASP A  24      -9.638  -8.708   4.913  1.00 85.25           C  
ATOM    172  C   ASP A  24     -11.059  -8.486   5.463  1.00 85.25           C  
ATOM    173  CB  ASP A  24      -8.905  -7.389   4.636  1.00 85.25           C  
ATOM    174  O   ASP A  24     -11.319  -8.675   6.648  1.00 85.25           O  
ATOM    175  CG  ASP A  24      -8.707  -6.544   5.889  1.00 85.25           C  
ATOM    176  OD1 ASP A  24      -8.406  -7.126   6.952  1.00 85.25           O  
ATOM    177  OD2 ASP A  24      -8.861  -5.307   5.773  1.00 85.25           O  
ATOM    178  N   VAL A  25     -12.043  -8.208   4.603  1.00 81.00           N  
ATOM    179  CA  VAL A  25     -13.442  -8.054   5.038  1.00 81.00           C  
ATOM    180  C   VAL A  25     -14.050  -9.386   5.491  1.00 81.00           C  
ATOM    181  CB  VAL A  25     -14.284  -7.387   3.934  1.00 81.00           C  
ATOM    182  O   VAL A  25     -14.749  -9.425   6.503  1.00 81.00           O  
ATOM    183  CG1 VAL A  25     -15.785  -7.371   4.261  1.00 81.00           C  
ATOM    184  CG2 VAL A  25     -13.853  -5.925   3.742  1.00 81.00           C  
ATOM    185  N   LEU A  26     -13.797 -10.480   4.763  1.00 80.31           N  
ATOM    186  CA  LEU A  26     -14.415 -11.781   5.049  1.00 80.31           C  
ATOM    187  C   LEU A  26     -13.710 -12.556   6.164  1.00 80.31           C  
ATOM    188  CB  LEU A  26     -14.442 -12.634   3.770  1.00 80.31           C  
ATOM    189  O   LEU A  26     -14.367 -13.214   6.969  1.00 80.31           O  
ATOM    190  CG  LEU A  26     -15.377 -12.120   2.662  1.00 80.31           C  
ATOM    191  CD1 LEU A  26     -15.208 -13.005   1.426  1.00 80.31           C  
ATOM    192  CD2 LEU A  26     -16.848 -12.167   3.079  1.00 80.31           C  
ATOM    193  N   ARG A  27     -12.377 -12.530   6.179  1.00 80.12           N  
ATOM    194  CA  ARG A  27     -11.530 -13.369   7.040  1.00 80.12           C  
ATOM    195  C   ARG A  27     -10.671 -12.561   8.007  1.00 80.12           C  
ATOM    196  CB  ARG A  27     -10.654 -14.305   6.185  1.00 80.12           C  
ATOM    197  O   ARG A  27     -10.111 -13.162   8.912  1.00 80.12           O  
ATOM    198  CG  ARG A  27     -11.483 -15.259   5.313  1.00 80.12           C  
ATOM    199  CD  ARG A  27     -10.564 -16.125   4.447  1.00 80.12           C  
ATOM    200  NE  ARG A  27     -11.347 -17.074   3.626  1.00 80.12           N  
ATOM    201  NH1 ARG A  27     -10.842 -18.999   4.778  1.00 80.12           N  
ATOM    202  NH2 ARG A  27     -12.211 -19.090   3.018  1.00 80.12           N  
ATOM    203  CZ  ARG A  27     -11.461 -18.378   3.812  1.00 80.12           C  
ATOM    204  N   ARG A  28     -10.603 -11.229   7.864  1.00 75.88           N  
ATOM    205  CA  ARG A  28      -9.700 -10.344   8.635  1.00 75.88           C  
ATOM    206  C   ARG A  28      -8.232 -10.722   8.478  1.00 75.88           C  
ATOM    207  CB  ARG A  28     -10.142 -10.240  10.097  1.00 75.88           C  
ATOM    208  O   ARG A  28      -7.432 -10.562   9.395  1.00 75.88           O  
ATOM    209  CG  ARG A  28     -11.591  -9.771  10.229  1.00 75.88           C  
ATOM    210  CD  ARG A  28     -11.925  -9.693  11.715  1.00 75.88           C  
ATOM    211  NE  ARG A  28     -13.288  -9.184  11.921  1.00 75.88           N  
ATOM    212  NH1 ARG A  28     -13.227  -9.213  14.209  1.00 75.88           N  
ATOM    213  NH2 ARG A  28     -15.072  -8.509  13.154  1.00 75.88           N  
ATOM    214  CZ  ARG A  28     -13.855  -8.968  13.090  1.00 75.88           C  
ATOM    215  N   GLU A  29      -7.904 -11.256   7.307  1.00 80.56           N  
ATOM    216  CA  GLU A  29      -6.577 -11.738   6.965  1.00 80.56           C  
ATOM    217  C   GLU A  29      -6.188 -11.220   5.583  1.00 80.56           C  
ATOM    218  CB  GLU A  29      -6.530 -13.273   7.005  1.00 80.56           C  
ATOM    219  O   GLU A  29      -6.927 -11.354   4.601  1.00 80.56           O  
ATOM    220  CG  GLU A  29      -6.603 -13.834   8.436  1.00 80.56           C  
ATOM    221  CD  GLU A  29      -6.589 -15.371   8.483  1.00 80.56           C  
ATOM    222  OE1 GLU A  29      -6.326 -15.910   9.581  1.00 80.56           O  
ATOM    223  OE2 GLU A  29      -6.847 -16.009   7.431  1.00 80.56           O  
ATOM    224  N   ILE A  30      -4.985 -10.662   5.500  1.00 82.38           N  
ATOM    225  CA  ILE A  30      -4.332 -10.352   4.233  1.00 82.38           C  
ATOM    226  C   ILE A  30      -3.396 -11.509   3.910  1.00 82.38           C  
ATOM    227  CB  ILE A  30      -3.626  -8.990   4.299  1.00 82.38           C  
ATOM    228  O   ILE A  30      -2.475 -11.810   4.670  1.00 82.38           O  
ATOM    229  CG1 ILE A  30      -4.691  -7.882   4.440  1.00 82.38           C  
ATOM    230  CG2 ILE A  30      -2.747  -8.769   3.055  1.00 82.38           C  
ATOM    231  CD1 ILE A  30      -4.094  -6.488   4.600  1.00 82.38           C  
ATOM    232  N   LEU A  31      -3.653 -12.167   2.781  1.00 84.56           N  
ATOM    233  CA  LEU A  31      -2.948 -13.381   2.397  1.00 84.56           C  
ATOM    234  C   LEU A  31      -1.518 -13.083   1.937  1.00 84.56           C  
ATOM    235  CB  LEU A  31      -3.737 -14.126   1.306  1.00 84.56           C  
ATOM    236  O   LEU A  31      -1.277 -12.349   0.975  1.00 84.56           O  
ATOM    237  CG  LEU A  31      -5.119 -14.652   1.735  1.00 84.56           C  
ATOM    238  CD1 LEU A  31      -5.809 -15.269   0.517  1.00 84.56           C  
ATOM    239  CD2 LEU A  31      -5.029 -15.730   2.818  1.00 84.56           C  
ATOM    240  N   ASP A  32      -0.568 -13.777   2.554  1.00 88.44           N  
ATOM    241  CA  ASP A  32       0.829 -13.840   2.117  1.00 88.44           C  
ATOM    242  C   ASP A  32       0.953 -14.307   0.655  1.00 88.44           C  
ATOM    243  CB  ASP A  32       1.565 -14.789   3.071  1.00 88.44           C  
ATOM    244  O   ASP A  32       1.782 -13.807  -0.105  1.00 88.44           O  
ATOM    245  CG  ASP A  32       1.964 -14.130   4.398  1.00 88.44           C  
ATOM    246  OD1 ASP A  32       1.698 -12.929   4.625  1.00 88.44           O  
ATOM    247  OD2 ASP A  32       2.678 -14.774   5.191  1.00 88.44           O  
ATOM    248  N   ALA A  33       0.052 -15.197   0.228  1.00 86.50           N  
ATOM    249  CA  ALA A  33      -0.043 -15.684  -1.146  1.00 86.50           C  
ATOM    250  C   ALA A  33      -0.366 -14.589  -2.180  1.00 86.50           C  
ATOM    251  CB  ALA A  33      -1.102 -16.793  -1.182  1.00 86.50           C  
ATOM    252  O   ALA A  33      -0.208 -14.828  -3.370  1.00 86.50           O  
ATOM    253  N   VAL A  34      -0.813 -13.404  -1.754  1.00 87.75           N  
ATOM    254  CA  VAL A  34      -1.069 -12.253  -2.636  1.00 87.75           C  
ATOM    255  C   VAL A  34       0.058 -11.230  -2.527  1.00 87.75           C  
ATOM    256  CB  VAL A  34      -2.428 -11.614  -2.298  1.00 87.75           C  
ATOM    257  O   VAL A  34       0.530 -10.710  -3.537  1.00 87.75           O  
ATOM    258  CG1 VAL A  34      -2.730 -10.404  -3.186  1.00 87.75           C  
ATOM    259  CG2 VAL A  34      -3.575 -12.615  -2.479  1.00 87.75           C  
ATOM    260  N   THR A  35       0.532 -10.964  -1.309  1.00 88.50           N  
ATOM    261  CA  THR A  35       1.537  -9.922  -1.058  1.00 88.50           C  
ATOM    262  C   THR A  35       2.931 -10.305  -1.554  1.00 88.50           C  
ATOM    263  CB  THR A  35       1.584  -9.531   0.424  1.00 88.50           C  
ATOM    264  O   THR A  35       3.593  -9.470  -2.172  1.00 88.50           O  
ATOM    265  CG2 THR A  35       0.297  -8.846   0.875  1.00 88.50           C  
ATOM    266  OG1 THR A  35       1.741 -10.659   1.244  1.00 88.50           O  
ATOM    267  N   TYR A  36       3.372 -11.556  -1.368  1.00 89.69           N  
ATOM    268  CA  TYR A  36       4.689 -11.990  -1.849  1.00 89.69           C  
ATOM    269  C   TYR A  36       4.792 -11.995  -3.382  1.00 89.69           C  
ATOM    270  CB  TYR A  36       5.103 -13.342  -1.248  1.00 89.69           C  
ATOM    271  O   TYR A  36       5.762 -11.430  -3.896  1.00 89.69           O  
ATOM    272  CG  TYR A  36       5.474 -13.289   0.217  1.00 89.69           C  
ATOM    273  CD1 TYR A  36       6.592 -12.541   0.629  1.00 89.69           C  
ATOM    274  CD2 TYR A  36       4.731 -14.020   1.163  1.00 89.69           C  
ATOM    275  CE1 TYR A  36       6.950 -12.499   1.989  1.00 89.69           C  
ATOM    276  CE2 TYR A  36       5.079 -13.973   2.525  1.00 89.69           C  
ATOM    277  OH  TYR A  36       6.506 -13.145   4.259  1.00 89.69           O  
ATOM    278  CZ  TYR A  36       6.182 -13.205   2.939  1.00 89.69           C  
ATOM    279  N   PRO A  37       3.818 -12.540  -4.143  1.00 90.31           N  
ATOM    280  CA  PRO A  37       3.854 -12.438  -5.599  1.00 90.31           C  
ATOM    281  C   PRO A  37       3.787 -10.995  -6.094  1.00 90.31           C  
ATOM    282  CB  PRO A  37       2.673 -13.259  -6.116  1.00 90.31           C  
ATOM    283  O   PRO A  37       4.487 -10.660  -7.043  1.00 90.31           O  
ATOM    284  CG  PRO A  37       2.486 -14.284  -5.009  1.00 90.31           C  
ATOM    285  CD  PRO A  37       2.747 -13.451  -3.756  1.00 90.31           C  
ATOM    286  N   LEU A  38       3.013 -10.124  -5.433  1.00 91.06           N  
ATOM    287  CA  LEU A  38       2.950  -8.705  -5.790  1.00 91.06           C  
ATOM    288  C   LEU A  38       4.325  -8.031  -5.676  1.00 91.06           C  
ATOM    289  CB  LEU A  38       1.903  -8.008  -4.903  1.00 91.06           C  
ATOM    290  O   LEU A  38       4.745  -7.340  -6.602  1.00 91.06           O  
ATOM    291  CG  LEU A  38       1.722  -6.510  -5.211  1.00 91.06           C  
ATOM    292  CD1 LEU A  38       1.127  -6.294  -6.602  1.00 91.06           C  
ATOM    293  CD2 LEU A  38       0.794  -5.877  -4.174  1.00 91.06           C  
ATOM    294  N   MET A  39       5.048  -8.266  -4.576  1.00 91.94           N  
ATOM    295  CA  MET A  39       6.414  -7.760  -4.407  1.00 91.94           C  
ATOM    296  C   MET A  39       7.366  -8.337  -5.457  1.00 91.94           C  
ATOM    297  CB  MET A  39       6.957  -8.121  -3.021  1.00 91.94           C  
ATOM    298  O   MET A  39       8.124  -7.589  -6.070  1.00 91.94           O  
ATOM    299  CG  MET A  39       6.303  -7.345  -1.884  1.00 91.94           C  
ATOM    300  SD  MET A  39       6.954  -7.864  -0.277  1.00 91.94           S  
ATOM    301  CE  MET A  39       5.831  -6.951   0.789  1.00 91.94           C  
ATOM    302  N   ALA A  40       7.320  -9.654  -5.677  1.00 92.62           N  
ATOM    303  CA  ALA A  40       8.201 -10.330  -6.624  1.00 92.62           C  
ATOM    304  C   ALA A  40       7.997  -9.818  -8.057  1.00 92.62           C  
ATOM    305  CB  ALA A  40       7.962 -11.841  -6.522  1.00 92.62           C  
ATOM    306  O   ALA A  40       8.969  -9.516  -8.746  1.00 92.62           O  
ATOM    307  N   VAL A  41       6.742  -9.659  -8.487  1.00 91.25           N  
ATOM    308  CA  VAL A  41       6.400  -9.114  -9.806  1.00 91.25           C  
ATOM    309  C   VAL A  41       6.780  -7.637  -9.896  1.00 91.25           C  
ATOM    310  CB  VAL A  41       4.909  -9.343 -10.128  1.00 91.25           C  
ATOM    311  O   VAL A  41       7.425  -7.248 -10.863  1.00 91.25           O  
ATOM    312  CG1 VAL A  41       4.477  -8.639 -11.422  1.00 91.25           C  
ATOM    313  CG2 VAL A  41       4.620 -10.840 -10.312  1.00 91.25           C  
ATOM    314  N   GLY A  42       6.449  -6.818  -8.892  1.00 89.06           N  
ATOM    315  CA  GLY A  42       6.768  -5.386  -8.895  1.00 89.06           C  
ATOM    316  C   GLY A  42       8.268  -5.110  -9.005  1.00 89.06           C  
ATOM    317  O   GLY A  42       8.704  -4.364  -9.882  1.00 89.06           O  
ATOM    318  N   LEU A  43       9.069  -5.768  -8.163  1.00 91.19           N  
ATOM    319  CA  LEU A  43      10.526  -5.626  -8.175  1.00 91.19           C  
ATOM    320  C   LEU A  43      11.160  -6.276  -9.408  1.00 91.19           C  
ATOM    321  CB  LEU A  43      11.117  -6.232  -6.891  1.00 91.19           C  
ATOM    322  O   LEU A  43      12.066  -5.695 -10.001  1.00 91.19           O  
ATOM    323  CG  LEU A  43      10.700  -5.532  -5.585  1.00 91.19           C  
ATOM    324  CD1 LEU A  43      11.351  -6.248  -4.402  1.00 91.19           C  
ATOM    325  CD2 LEU A  43      11.098  -4.055  -5.538  1.00 91.19           C  
ATOM    326  N   GLY A  44      10.682  -7.456  -9.813  1.00 90.94           N  
ATOM    327  CA  GLY A  44      11.202  -8.177 -10.974  1.00 90.94           C  
ATOM    328  C   GLY A  44      10.983  -7.416 -12.278  1.00 90.94           C  
ATOM    329  O   GLY A  44      11.902  -7.309 -13.086  1.00 90.94           O  
ATOM    330  N   VAL A  45       9.800  -6.825 -12.459  1.00 88.81           N  
ATOM    331  CA  VAL A  45       9.501  -5.989 -13.626  1.00 88.81           C  
ATOM    332  C   VAL A  45      10.368  -4.734 -13.625  1.00 88.81           C  
ATOM    333  CB  VAL A  45       8.008  -5.641 -13.677  1.00 88.81           C  
ATOM    334  O   VAL A  45      10.988  -4.452 -14.643  1.00 88.81           O  
ATOM    335  CG1 VAL A  45       7.698  -4.589 -14.742  1.00 88.81           C  
ATOM    336  CG2 VAL A  45       7.170  -6.881 -14.023  1.00 88.81           C  
ATOM    337  N   ARG A  46      10.487  -4.032 -12.490  1.00 87.75           N  
ATOM    338  CA  ARG A  46      11.360  -2.851 -12.374  1.00 87.75           C  
ATOM    339  C   ARG A  46      12.815  -3.171 -12.692  1.00 87.75           C  
ATOM    340  CB  ARG A  46      11.240  -2.257 -10.967  1.00 87.75           C  
ATOM    341  O   ARG A  46      13.450  -2.444 -13.447  1.00 87.75           O  
ATOM    342  CG  ARG A  46       9.986  -1.389 -10.860  1.00 87.75           C  
ATOM    343  CD  ARG A  46       9.797  -0.890  -9.426  1.00 87.75           C  
ATOM    344  NE  ARG A  46       8.962   0.324  -9.416  1.00 87.75           N  
ATOM    345  NH1 ARG A  46      10.654   1.846  -9.144  1.00 87.75           N  
ATOM    346  NH2 ARG A  46       8.614   2.561  -9.631  1.00 87.75           N  
ATOM    347  CZ  ARG A  46       9.411   1.562  -9.394  1.00 87.75           C  
ATOM    348  N   LEU A  47      13.328  -4.285 -12.175  1.00 89.19           N  
ATOM    349  CA  LEU A  47      14.676  -4.744 -12.492  1.00 89.19           C  
ATOM    350  C   LEU A  47      14.833  -5.071 -13.984  1.00 89.19           C  
ATOM    351  CB  LEU A  47      15.005  -5.955 -11.606  1.00 89.19           C  
ATOM    352  O   LEU A  47      15.860  -4.751 -14.571  1.00 89.19           O  
ATOM    353  CG  LEU A  47      16.419  -6.525 -11.817  1.00 89.19           C  
ATOM    354  CD1 LEU A  47      17.516  -5.502 -11.513  1.00 89.19           C  
ATOM    355  CD2 LEU A  47      16.615  -7.737 -10.908  1.00 89.19           C  
ATOM    356  N   ALA A  48      13.829  -5.692 -14.605  1.00 88.44           N  
ATOM    357  CA  ALA A  48      13.887  -6.081 -16.011  1.00 88.44           C  
ATOM    358  C   ALA A  48      13.765  -4.892 -16.980  1.00 88.44           C  
ATOM    359  CB  ALA A  48      12.795  -7.125 -16.267  1.00 88.44           C  
ATOM    360  O   ALA A  48      14.377  -4.923 -18.046  1.00 88.44           O  
ATOM    361  N   THR A  49      12.983  -3.862 -16.642  1.00 85.88           N  
ATOM    362  CA  THR A  49      12.747  -2.715 -17.535  1.00 85.88           C  
ATOM    363  C   THR A  49      13.676  -1.542 -17.292  1.00 85.88           C  
ATOM    364  CB  THR A  49      11.303  -2.211 -17.449  1.00 85.88           C  
ATOM    365  O   THR A  49      14.051  -0.857 -18.238  1.00 85.88           O  
ATOM    366  CG2 THR A  49      10.345  -3.278 -17.968  1.00 85.88           C  
ATOM    367  OG1 THR A  49      10.910  -1.879 -16.133  1.00 85.88           O  
ATOM    368  N   GLU A  50      14.025  -1.292 -16.035  1.00 84.69           N  
ATOM    369  CA  GLU A  50      14.760  -0.100 -15.604  1.00 84.69           C  
ATOM    370  C   GLU A  50      16.123  -0.462 -14.983  1.00 84.69           C  
ATOM    371  CB  GLU A  50      13.860   0.694 -14.637  1.00 84.69           C  
ATOM    372  O   GLU A  50      16.947   0.416 -14.733  1.00 84.69           O  
ATOM    373  CG  GLU A  50      12.608   1.305 -15.290  1.00 84.69           C  
ATOM    374  CD  GLU A  50      11.561   1.773 -14.262  1.00 84.69           C  
ATOM    375  OE1 GLU A  50      10.356   1.631 -14.561  1.00 84.69           O  
ATOM    376  OE2 GLU A  50      11.944   2.250 -13.172  1.00 84.69           O  
ATOM    377  N   GLY A  51      16.404  -1.754 -14.767  1.00 88.50           N  
ATOM    378  CA  GLY A  51      17.655  -2.222 -14.175  1.00 88.50           C  
ATOM    379  C   GLY A  51      17.728  -1.981 -12.666  1.00 88.50           C  
ATOM    380  O   GLY A  51      16.721  -1.871 -11.963  1.00 88.50           O  
ATOM    381  N   VAL A  52      18.957  -1.907 -12.146  1.00 86.69           N  
ATOM    382  CA  VAL A  52      19.194  -1.533 -10.741  1.00 86.69           C  
ATOM    383  C   VAL A  52      18.669  -0.114 -10.475  1.00 86.69           C  
ATOM    384  CB  VAL A  52      20.685  -1.680 -10.376  1.00 86.69           C  
ATOM    385  O   VAL A  52      18.005   0.103  -9.460  1.00 86.69           O  
ATOM    386  CG1 VAL A  52      20.955  -1.302  -8.917  1.00 86.69           C  
ATOM    387  CG2 VAL A  52      21.155  -3.131 -10.574  1.00 86.69           C  
ATOM    388  N   GLY A  53      18.866   0.790 -11.441  1.00 85.94           N  
ATOM    389  CA  GLY A  53      18.368   2.165 -11.434  1.00 85.94           C  
ATOM    390  C   GLY A  53      18.898   3.017 -10.279  1.00 85.94           C  
ATOM    391  O   GLY A  53      19.962   2.735  -9.736  1.00 85.94           O  
ATOM    392  N   ASP A  54      18.124   4.041  -9.922  1.00 87.06           N  
ATOM    393  CA  ASP A  54      18.395   5.048  -8.893  1.00 87.06           C  
ATOM    394  C   ASP A  54      17.190   5.173  -7.934  1.00 87.06           C  
ATOM    395  CB  ASP A  54      18.715   6.395  -9.577  1.00 87.06           C  
ATOM    396  O   ASP A  54      16.321   4.302  -7.854  1.00 87.06           O  
ATOM    397  CG  ASP A  54      20.052   6.401 -10.318  1.00 87.06           C  
ATOM    398  OD1 ASP A  54      21.042   5.928  -9.720  1.00 87.06           O  
ATOM    399  OD2 ASP A  54      20.077   6.950 -11.441  1.00 87.06           O  
ATOM    400  N   LEU A  55      17.103   6.264  -7.168  1.00 82.94           N  
ATOM    401  CA  LEU A  55      15.989   6.469  -6.241  1.00 82.94           C  
ATOM    402  C   LEU A  55      14.647   6.671  -6.956  1.00 82.94           C  
ATOM    403  CB  LEU A  55      16.317   7.645  -5.309  1.00 82.94           C  
ATOM    404  O   LEU A  55      13.620   6.282  -6.417  1.00 82.94           O  
ATOM    405  CG  LEU A  55      15.328   7.798  -4.138  1.00 82.94           C  
ATOM    406  CD1 LEU A  55      15.319   6.572  -3.220  1.00 82.94           C  
ATOM    407  CD2 LEU A  55      15.721   9.010  -3.295  1.00 82.94           C  
ATOM    408  N   GLU A  56      14.640   7.250  -8.156  1.00 85.06           N  
ATOM    409  CA  GLU A  56      13.409   7.512  -8.914  1.00 85.06           C  
ATOM    410  C   GLU A  56      12.997   6.317  -9.786  1.00 85.06           C  
ATOM    411  CB  GLU A  56      13.588   8.786  -9.750  1.00 85.06           C  
ATOM    412  O   GLU A  56      11.823   5.955  -9.828  1.00 85.06           O  
ATOM    413  CG  GLU A  56      13.792  10.027  -8.863  1.00 85.06           C  
ATOM    414  CD  GLU A  56      13.881  11.338  -9.656  1.00 85.06           C  
ATOM    415  OE1 GLU A  56      13.865  12.395  -8.985  1.00 85.06           O  
ATOM    416  OE2 GLU A  56      13.953  11.276 -10.904  1.00 85.06           O  
ATOM    417  N   HIS A  57      13.961   5.619 -10.388  1.00 84.69           N  
ATOM    418  CA  HIS A  57      13.717   4.543 -11.354  1.00 84.69           C  
ATOM    419  C   HIS A  57      14.435   3.254 -10.949  1.00 84.69           C  
ATOM    420  CB  HIS A  57      14.155   5.013 -12.748  1.00 84.69           C  
ATOM    421  O   HIS A  57      15.466   3.294 -10.295  1.00 84.69           O  
ATOM    422  CG  HIS A  57      13.441   6.264 -13.198  1.00 84.69           C  
ATOM    423  CD2 HIS A  57      12.226   6.325 -13.825  1.00 84.69           C  
ATOM    424  ND1 HIS A  57      13.855   7.562 -12.993  1.00 84.69           N  
ATOM    425  CE1 HIS A  57      12.908   8.384 -13.470  1.00 84.69           C  
ATOM    426  NE2 HIS A  57      11.899   7.675 -14.006  1.00 84.69           N  
ATOM    427  N   GLY A  58      13.920   2.101 -11.353  1.00 87.75           N  
ATOM    428  CA  GLY A  58      14.562   0.803 -11.183  1.00 87.75           C  
ATOM    429  C   GLY A  58      14.234   0.089  -9.884  1.00 87.75           C  
ATOM    430  O   GLY A  58      13.269   0.401  -9.167  1.00 87.75           O  
ATOM    431  N   LEU A  59      15.041  -0.938  -9.620  1.00 89.38           N  
ATOM    432  CA  LEU A  59      14.915  -1.792  -8.448  1.00 89.38           C  
ATOM    433  C   LEU A  59      15.068  -0.991  -7.151  1.00 89.38           C  
ATOM    434  CB  LEU A  59      15.966  -2.912  -8.542  1.00 89.38           C  
ATOM    435  O   LEU A  59      14.288  -1.203  -6.224  1.00 89.38           O  
ATOM    436  CG  LEU A  59      15.908  -3.917  -7.375  1.00 89.38           C  
ATOM    437  CD1 LEU A  59      14.627  -4.751  -7.403  1.00 89.38           C  
ATOM    438  CD2 LEU A  59      17.100  -4.869  -7.425  1.00 89.38           C  
ATOM    439  N   ILE A  60      16.029  -0.062  -7.091  1.00 90.38           N  
ATOM    440  CA  ILE A  60      16.280   0.753  -5.892  1.00 90.38           C  
ATOM    441  C   ILE A  60      15.031   1.553  -5.522  1.00 90.38           C  
ATOM    442  CB  ILE A  60      17.519   1.655  -6.091  1.00 90.38           C  
ATOM    443  O   ILE A  60      14.573   1.464  -4.383  1.00 90.38           O  
ATOM    444  CG1 ILE A  60      18.788   0.779  -6.171  1.00 90.38           C  
ATOM    445  CG2 ILE A  60      17.641   2.688  -4.950  1.00 90.38           C  
ATOM    446  CD1 ILE A  60      20.071   1.573  -6.441  1.00 90.38           C  
ATOM    447  N   SER A  61      14.431   2.252  -6.488  1.00 90.19           N  
ATOM    448  CA  SER A  61      13.176   2.985  -6.302  1.00 90.19           C  
ATOM    449  C   SER A  61      12.072   2.105  -5.703  1.00 90.19           C  
ATOM    450  CB  SER A  61      12.775   3.595  -7.649  1.00 90.19           C  
ATOM    451  O   SER A  61      11.447   2.518  -4.730  1.00 90.19           O  
ATOM    452  OG  SER A  61      11.479   4.185  -7.654  1.00 90.19           O  
ATOM    453  N   GLY A  62      11.890   0.872  -6.200  1.00 88.56           N  
ATOM    454  CA  GLY A  62      10.878  -0.069  -5.698  1.00 88.56           C  
ATOM    455  C   GLY A  62      11.188  -0.642  -4.307  1.00 88.56           C  
ATOM    456  O   GLY A  62      10.303  -0.776  -3.461  1.00 88.56           O  
ATOM    457  N   VAL A  63      12.448  -0.973  -4.025  1.00 91.12           N  
ATOM    458  CA  VAL A  63      12.844  -1.483  -2.702  1.00 91.12           C  
ATOM    459  C   VAL A  63      12.696  -0.390  -1.649  1.00 91.12           C  
ATOM    460  CB  VAL A  63      14.276  -2.049  -2.723  1.00 91.12           C  
ATOM    461  O   VAL A  63      12.115  -0.632  -0.591  1.00 91.12           O  
ATOM    462  CG1 VAL A  63      14.772  -2.422  -1.318  1.00 91.12           C  
ATOM    463  CG2 VAL A  63      14.341  -3.323  -3.575  1.00 91.12           C  
ATOM    464  N   VAL A  64      13.179   0.820  -1.935  1.00 92.19           N  
ATOM    465  CA  VAL A  64      13.129   1.942  -0.991  1.00 92.19           C  
ATOM    466  C   VAL A  64      11.686   2.352  -0.707  1.00 92.19           C  
ATOM    467  CB  VAL A  64      13.962   3.133  -1.501  1.00 92.19           C  
ATOM    468  O   VAL A  64      11.325   2.533   0.455  1.00 92.19           O  
ATOM    469  CG1 VAL A  64      13.797   4.355  -0.588  1.00 92.19           C  
ATOM    470  CG2 VAL A  64      15.455   2.781  -1.525  1.00 92.19           C  
ATOM    471  N   SER A  65      10.835   2.447  -1.730  1.00 91.06           N  
ATOM    472  CA  SER A  65       9.413   2.758  -1.558  1.00 91.06           C  
ATOM    473  C   SER A  65       8.658   1.657  -0.806  1.00 91.06           C  
ATOM    474  CB  SER A  65       8.777   2.965  -2.930  1.00 91.06           C  
ATOM    475  O   SER A  65       7.855   1.961   0.078  1.00 91.06           O  
ATOM    476  OG  SER A  65       8.975   1.799  -3.681  1.00 91.06           O  
ATOM    477  N   GLY A  66       8.922   0.384  -1.121  1.00 90.69           N  
ATOM    478  CA  GLY A  66       8.313  -0.763  -0.450  1.00 90.69           C  
ATOM    479  C   GLY A  66       8.684  -0.819   1.027  1.00 90.69           C  
ATOM    480  O   GLY A  66       7.813  -0.861   1.897  1.00 90.69           O  
ATOM    481  N   VAL A  67       9.978  -0.729   1.336  1.00 90.94           N  
ATOM    482  CA  VAL A  67      10.451  -0.667   2.723  1.00 90.94           C  
ATOM    483  C   VAL A  67       9.906   0.581   3.419  1.00 90.94           C  
ATOM    484  CB  VAL A  67      11.988  -0.738   2.782  1.00 90.94           C  
ATOM    485  O   VAL A  67       9.420   0.479   4.542  1.00 90.94           O  
ATOM    486  CG1 VAL A  67      12.519  -0.531   4.205  1.00 90.94           C  
ATOM    487  CG2 VAL A  67      12.482  -2.115   2.313  1.00 90.94           C  
ATOM    488  N   GLY A  68       9.904   1.738   2.755  1.00 90.19           N  
ATOM    489  CA  GLY A  68       9.386   2.992   3.303  1.00 90.19           C  
ATOM    490  C   GLY A  68       7.927   2.896   3.759  1.00 90.19           C  
ATOM    491  O   GLY A  68       7.617   3.246   4.901  1.00 90.19           O  
ATOM    492  N   LEU A  69       7.035   2.363   2.916  1.00 88.19           N  
ATOM    493  CA  LEU A  69       5.629   2.167   3.295  1.00 88.19           C  
ATOM    494  C   LEU A  69       5.448   1.100   4.375  1.00 88.19           C  
ATOM    495  CB  LEU A  69       4.776   1.794   2.075  1.00 88.19           C  
ATOM    496  O   LEU A  69       4.650   1.294   5.295  1.00 88.19           O  
ATOM    497  CG  LEU A  69       4.436   2.947   1.131  1.00 88.19           C  
ATOM    498  CD1 LEU A  69       3.428   2.457   0.090  1.00 88.19           C  
ATOM    499  CD2 LEU A  69       3.794   4.144   1.832  1.00 88.19           C  
ATOM    500  N   ALA A  70       6.190  -0.005   4.304  1.00 88.62           N  
ATOM    501  CA  ALA A  70       6.130  -1.043   5.328  1.00 88.62           C  
ATOM    502  C   ALA A  70       6.552  -0.493   6.705  1.00 88.62           C  
ATOM    503  CB  ALA A  70       7.005  -2.218   4.879  1.00 88.62           C  
ATOM    504  O   ALA A  70       5.869  -0.712   7.708  1.00 88.62           O  
ATOM    505  N   LEU A  71       7.631   0.294   6.761  1.00 87.62           N  
ATOM    506  CA  LEU A  71       8.120   0.918   7.994  1.00 87.62           C  
ATOM    507  C   LEU A  71       7.098   1.874   8.619  1.00 87.62           C  
ATOM    508  CB  LEU A  71       9.437   1.660   7.711  1.00 87.62           C  
ATOM    509  O   LEU A  71       7.000   1.936   9.848  1.00 87.62           O  
ATOM    510  CG  LEU A  71      10.665   0.756   7.500  1.00 87.62           C  
ATOM    511  CD1 LEU A  71      11.872   1.630   7.164  1.00 87.62           C  
ATOM    512  CD2 LEU A  71      11.002  -0.070   8.740  1.00 87.62           C  
ATOM    513  N   MET A  72       6.295   2.563   7.802  1.00 85.00           N  
ATOM    514  CA  MET A  72       5.241   3.456   8.290  1.00 85.00           C  
ATOM    515  C   MET A  72       4.240   2.721   9.196  1.00 85.00           C  
ATOM    516  CB  MET A  72       4.527   4.105   7.093  1.00 85.00           C  
ATOM    517  O   MET A  72       3.838   3.250  10.234  1.00 85.00           O  
ATOM    518  CG  MET A  72       3.733   5.344   7.518  1.00 85.00           C  
ATOM    519  SD  MET A  72       2.855   6.154   6.154  1.00 85.00           S  
ATOM    520  CE  MET A  72       1.223   5.382   6.302  1.00 85.00           C  
ATOM    521  N   LEU A  73       3.880   1.479   8.851  1.00 82.44           N  
ATOM    522  CA  LEU A  73       2.964   0.654   9.649  1.00 82.44           C  
ATOM    523  C   LEU A  73       3.659  -0.281  10.635  1.00 82.44           C  
ATOM    524  CB  LEU A  73       2.046  -0.159   8.736  1.00 82.44           C  
ATOM    525  O   LEU A  73       3.007  -0.769  11.559  1.00 82.44           O  
ATOM    526  CG  LEU A  73       1.095   0.687   7.896  1.00 82.44           C  
ATOM    527  CD1 LEU A  73       0.175  -0.277   7.152  1.00 82.44           C  
ATOM    528  CD2 LEU A  73       0.259   1.691   8.695  1.00 82.44           C  
ATOM    529  N   LEU A  74       4.967  -0.504  10.495  1.00 84.00           N  
ATOM    530  CA  LEU A  74       5.720  -1.405  11.364  1.00 84.00           C  
ATOM    531  C   LEU A  74       5.572  -1.025  12.842  1.00 84.00           C  
ATOM    532  CB  LEU A  74       7.194  -1.387  10.925  1.00 84.00           C  
ATOM    533  O   LEU A  74       5.315  -1.878  13.688  1.00 84.00           O  
ATOM    534  CG  LEU A  74       8.084  -2.352  11.724  1.00 84.00           C  
ATOM    535  CD1 LEU A  74       7.684  -3.809  11.500  1.00 84.00           C  
ATOM    536  CD2 LEU A  74       9.544  -2.192  11.314  1.00 84.00           C  
ATOM    537  N   SER A  75       5.655   0.269  13.161  1.00 75.62           N  
ATOM    538  CA  SER A  75       5.493   0.752  14.539  1.00 75.62           C  
ATOM    539  C   SER A  75       4.101   0.465  15.126  1.00 75.62           C  
ATOM    540  CB  SER A  75       5.798   2.251  14.609  1.00 75.62           C  
ATOM    541  O   SER A  75       3.971   0.264  16.336  1.00 75.62           O  
ATOM    542  OG  SER A  75       4.795   3.014  13.963  1.00 75.62           O  
ATOM    543  N   ALA A  76       3.063   0.419  14.286  1.00 75.38           N  
ATOM    544  CA  ALA A  76       1.705   0.068  14.686  1.00 75.38           C  
ATOM    545  C   ALA A  76       1.540  -1.452  14.842  1.00 75.38           C  
ATOM    546  CB  ALA A  76       0.720   0.661  13.671  1.00 75.38           C  
ATOM    547  O   ALA A  76       0.917  -1.893  15.811  1.00 75.38           O  
ATOM    548  N   ALA A  77       2.148  -2.242  13.951  1.00 79.75           N  
ATOM    549  CA  ALA A  77       2.137  -3.703  14.017  1.00 79.75           C  
ATOM    550  C   ALA A  77       2.867  -4.228  15.262  1.00 79.75           C  
ATOM    551  CB  ALA A  77       2.734  -4.255  12.719  1.00 79.75           C  
ATOM    552  O   ALA A  77       2.326  -5.052  15.995  1.00 79.75           O  
ATOM    553  N   LEU A  78       4.036  -3.665  15.589  1.00 75.44           N  
ATOM    554  CA  LEU A  78       4.800  -4.019  16.794  1.00 75.44           C  
ATOM    555  C   LEU A  78       4.039  -3.739  18.099  1.00 75.44           C  
ATOM    556  CB  LEU A  78       6.126  -3.238  16.794  1.00 75.44           C  
ATOM    557  O   LEU A  78       4.267  -4.398  19.107  1.00 75.44           O  
ATOM    558  CG  LEU A  78       7.142  -3.685  15.728  1.00 75.44           C  
ATOM    559  CD1 LEU A  78       8.321  -2.710  15.728  1.00 75.44           C  
ATOM    560  CD2 LEU A  78       7.678  -5.092  15.989  1.00 75.44           C  
ATOM    561  N   ARG A  79       3.116  -2.770  18.092  1.00 72.50           N  
ATOM    562  CA  ARG A  79       2.259  -2.437  19.243  1.00 72.50           C  
ATOM    563  C   ARG A  79       0.971  -3.269  19.287  1.00 72.50           C  
ATOM    564  CB  ARG A  79       1.983  -0.925  19.257  1.00 72.50           C  
ATOM    565  O   ARG A  79       0.085  -2.946  20.075  1.00 72.50           O  
ATOM    566  CG  ARG A  79       3.257  -0.106  19.511  1.00 72.50           C  
ATOM    567  CD  ARG A  79       2.947   1.388  19.379  1.00 72.50           C  
ATOM    568  NE  ARG A  79       4.182   2.190  19.341  1.00 72.50           N  
ATOM    569  NH1 ARG A  79       3.432   4.075  20.424  1.00 72.50           N  
ATOM    570  NH2 ARG A  79       5.502   4.026  19.604  1.00 72.50           N  
ATOM    571  CZ  ARG A  79       4.364   3.421  19.788  1.00 72.50           C  
ATOM    572  N   GLY A  80       0.834  -4.272  18.415  1.00 67.12           N  
ATOM    573  CA  GLY A  80      -0.362  -5.110  18.296  1.00 67.12           C  
ATOM    574  C   GLY A  80      -1.603  -4.346  17.828  1.00 67.12           C  
ATOM    575  O   GLY A  80      -2.721  -4.769  18.095  1.00 67.12           O  
ATOM    576  N   ARG A  81      -1.428  -3.182  17.185  1.00 67.25           N  
ATOM    577  CA  ARG A  81      -2.542  -2.345  16.703  1.00 67.25           C  
ATOM    578  C   ARG A  81      -2.935  -2.655  15.259  1.00 67.25           C  
ATOM    579  CB  ARG A  81      -2.200  -0.854  16.840  1.00 67.25           C  
ATOM    580  O   ARG A  81      -3.963  -2.162  14.813  1.00 67.25           O  
ATOM    581  CG  ARG A  81      -1.881  -0.436  18.283  1.00 67.25           C  
ATOM    582  CD  ARG A  81      -1.589   1.066  18.381  1.00 67.25           C  
ATOM    583  NE  ARG A  81      -2.797   1.878  18.130  1.00 67.25           N  
ATOM    584  NH1 ARG A  81      -1.857   3.954  18.383  1.00 67.25           N  
ATOM    585  NH2 ARG A  81      -4.023   3.779  17.870  1.00 67.25           N  
ATOM    586  CZ  ARG A  81      -2.888   3.195  18.131  1.00 67.25           C  
ATOM    587  N   MET A  82      -2.087  -3.387  14.540  1.00 76.94           N  
ATOM    588  CA  MET A  82      -2.164  -3.614  13.098  1.00 76.94           C  
ATOM    589  C   MET A  82      -1.667  -5.024  12.767  1.00 76.94           C  
ATOM    590  CB  MET A  82      -1.300  -2.549  12.403  1.00 76.94           C  
ATOM    591  O   MET A  82      -0.745  -5.513  13.426  1.00 76.94           O  
ATOM    592  CG  MET A  82      -1.346  -2.632  10.881  1.00 76.94           C  
ATOM    593  SD  MET A  82      -2.961  -2.238  10.197  1.00 76.94           S  
ATOM    594  CE  MET A  82      -2.756  -0.492   9.796  1.00 76.94           C  
ATOM    595  N   GLY A  83      -2.248  -5.658  11.748  1.00 79.75           N  
ATOM    596  CA  GLY A  83      -1.801  -6.959  11.270  1.00 79.75           C  
ATOM    597  C   GLY A  83      -0.472  -6.865  10.517  1.00 79.75           C  
ATOM    598  O   GLY A  83      -0.190  -5.900   9.808  1.00 79.75           O  
ATOM    599  N   TRP A  84       0.357  -7.905  10.616  1.00 82.81           N  
ATOM    600  CA  TRP A  84       1.573  -8.006   9.796  1.00 82.81           C  
ATOM    601  C   TRP A  84       1.265  -8.124   8.298  1.00 82.81           C  
ATOM    602  CB  TRP A  84       2.422  -9.184  10.276  1.00 82.81           C  
ATOM    603  O   TRP A  84       2.091  -7.739   7.473  1.00 82.81           O  
ATOM    604  CG  TRP A  84       3.234  -8.877  11.492  1.00 82.81           C  
ATOM    605  CD1 TRP A  84       2.882  -9.119  12.775  1.00 82.81           C  
ATOM    606  CD2 TRP A  84       4.549  -8.247  11.548  1.00 82.81           C  
ATOM    607  CE2 TRP A  84       4.948  -8.161  12.914  1.00 82.81           C  
ATOM    608  CE3 TRP A  84       5.445  -7.747  10.578  1.00 82.81           C  
ATOM    609  NE1 TRP A  84       3.889  -8.693  13.619  1.00 82.81           N  
ATOM    610  CH2 TRP A  84       7.066  -7.162  12.310  1.00 82.81           C  
ATOM    611  CZ2 TRP A  84       6.187  -7.631  13.301  1.00 82.81           C  
ATOM    612  CZ3 TRP A  84       6.692  -7.212  10.955  1.00 82.81           C  
ATOM    613  N   GLY A  85       0.070  -8.605   7.945  1.00 83.81           N  
ATOM    614  CA  GLY A  85      -0.405  -8.633   6.564  1.00 83.81           C  
ATOM    615  C   GLY A  85      -0.527  -7.233   5.951  1.00 83.81           C  
ATOM    616  O   GLY A  85      -0.091  -7.031   4.820  1.00 83.81           O  
ATOM    617  N   ASP A  86      -1.007  -6.243   6.712  1.00 85.06           N  
ATOM    618  CA  ASP A  86      -1.146  -4.852   6.250  1.00 85.06           C  
ATOM    619  C   ASP A  86       0.213  -4.225   5.924  1.00 85.06           C  
ATOM    620  CB  ASP A  86      -1.827  -4.014   7.340  1.00 85.06           C  
ATOM    621  O   ASP A  86       0.383  -3.545   4.911  1.00 85.06           O  
ATOM    622  CG  ASP A  86      -3.205  -4.553   7.712  1.00 85.06           C  
ATOM    623  OD1 ASP A  86      -4.081  -4.493   6.829  1.00 85.06           O  
ATOM    624  OD2 ASP A  86      -3.351  -5.035   8.859  1.00 85.06           O  
ATOM    625  N   VAL A  87       1.213  -4.513   6.765  1.00 88.31           N  
ATOM    626  CA  VAL A  87       2.603  -4.077   6.573  1.00 88.31           C  
ATOM    627  C   VAL A  87       3.173  -4.658   5.278  1.00 88.31           C  
ATOM    628  CB  VAL A  87       3.473  -4.496   7.775  1.00 88.31           C  
ATOM    629  O   VAL A  87       3.794  -3.935   4.497  1.00 88.31           O  
ATOM    630  CG1 VAL A  87       4.931  -4.062   7.602  1.00 88.31           C  
ATOM    631  CG2 VAL A  87       2.965  -3.893   9.090  1.00 88.31           C  
ATOM    632  N   LYS A  88       2.935  -5.950   5.021  1.00 89.88           N  
ATOM    633  CA  LYS A  88       3.373  -6.610   3.784  1.00 89.88           C  
ATOM    634  C   LYS A  88       2.657  -6.034   2.565  1.00 89.88           C  
ATOM    635  CB  LYS A  88       3.151  -8.127   3.866  1.00 89.88           C  
ATOM    636  O   LYS A  88       3.312  -5.733   1.573  1.00 89.88           O  
ATOM    637  CG  LYS A  88       4.044  -8.827   4.903  1.00 89.88           C  
ATOM    638  CD  LYS A  88       3.707 -10.323   4.922  1.00 89.88           C  
ATOM    639  CE  LYS A  88       4.338 -11.056   6.107  1.00 89.88           C  
ATOM    640  NZ  LYS A  88       4.065 -12.510   6.004  1.00 89.88           N  
ATOM    641  N   LEU A  89       1.342  -5.821   2.629  1.00 89.00           N  
ATOM    642  CA  LEU A  89       0.595  -5.242   1.510  1.00 89.00           C  
ATOM    643  C   LEU A  89       1.110  -3.846   1.156  1.00 89.00           C  
ATOM    644  CB  LEU A  89      -0.903  -5.225   1.843  1.00 89.00           C  
ATOM    645  O   LEU A  89       1.372  -3.573  -0.011  1.00 89.00           O  
ATOM    646  CG  LEU A  89      -1.790  -4.716   0.689  1.00 89.00           C  
ATOM    647  CD1 LEU A  89      -1.722  -5.634  -0.535  1.00 89.00           C  
ATOM    648  CD2 LEU A  89      -3.242  -4.638   1.152  1.00 89.00           C  
ATOM    649  N   MET A  90       1.338  -2.999   2.159  1.00 90.69           N  
ATOM    650  CA  MET A  90       1.928  -1.671   1.977  1.00 90.69           C  
ATOM    651  C   MET A  90       3.331  -1.734   1.368  1.00 90.69           C  
ATOM    652  CB  MET A  90       1.917  -0.958   3.333  1.00 90.69           C  
ATOM    653  O   MET A  90       3.650  -0.941   0.483  1.00 90.69           O  
ATOM    654  CG  MET A  90       0.514  -0.392   3.586  1.00 90.69           C  
ATOM    655  SD  MET A  90       0.373   1.398   3.351  1.00 90.69           S  
ATOM    656  CE  MET A  90       1.153   2.018   4.847  1.00 90.69           C  
ATOM    657  N   GLY A  91       4.136  -2.727   1.752  1.00 90.81           N  
ATOM    658  CA  GLY A  91       5.415  -2.987   1.097  1.00 90.81           C  
ATOM    659  C   GLY A  91       5.280  -3.377  -0.377  1.00 90.81           C  
ATOM    660  O   GLY A  91       6.032  -2.882  -1.211  1.00 90.81           O  
ATOM    661  N   GLY A  92       4.293  -4.209  -0.722  1.00 91.56           N  
ATOM    662  CA  GLY A  92       4.004  -4.591  -2.108  1.00 91.56           C  
ATOM    663  C   GLY A  92       3.506  -3.421  -2.957  1.00 91.56           C  
ATOM    664  O   GLY A  92       3.988  -3.220  -4.070  1.00 91.56           O  
ATOM    665  N   VAL A  93       2.603  -2.603  -2.410  1.00 92.06           N  
ATOM    666  CA  VAL A  93       2.129  -1.363  -3.044  1.00 92.06           C  
ATOM    667  C   VAL A  93       3.307  -0.428  -3.320  1.00 92.06           C  
ATOM    668  CB  VAL A  93       1.080  -0.666  -2.153  1.00 92.06           C  
ATOM    669  O   VAL A  93       3.454   0.069  -4.436  1.00 92.06           O  
ATOM    670  CG1 VAL A  93       0.706   0.726  -2.676  1.00 92.06           C  
ATOM    671  CG2 VAL A  93      -0.218  -1.477  -2.046  1.00 92.06           C  
ATOM    672  N   GLY A  94       4.186  -0.237  -2.333  1.00 90.69           N  
ATOM    673  CA  GLY A  94       5.384   0.580  -2.493  1.00 90.69           C  
ATOM    674  C   GLY A  94       6.311   0.026  -3.569  1.00 90.69           C  
ATOM    675  O   GLY A  94       6.733   0.788  -4.437  1.00 90.69           O  
ATOM    676  N   ALA A  95       6.559  -1.286  -3.578  1.00 91.69           N  
ATOM    677  CA  ALA A  95       7.408  -1.945  -4.569  1.00 91.69           C  
ATOM    678  C   ALA A  95       6.928  -1.751  -6.013  1.00 91.69           C  
ATOM    679  CB  ALA A  95       7.514  -3.431  -4.212  1.00 91.69           C  
ATOM    680  O   ALA A  95       7.752  -1.603  -6.913  1.00 91.69           O  
ATOM    681  N   VAL A  96       5.612  -1.715  -6.235  1.00 89.69           N  
ATOM    682  CA  VAL A  96       5.037  -1.472  -7.564  1.00 89.69           C  
ATOM    683  C   VAL A  96       5.093   0.011  -7.935  1.00 89.69           C  
ATOM    684  CB  VAL A  96       3.606  -2.033  -7.649  1.00 89.69           C  
ATOM    685  O   VAL A  96       5.566   0.352  -9.020  1.00 89.69           O  
ATOM    686  CG1 VAL A  96       2.958  -1.699  -8.997  1.00 89.69           C  
ATOM    687  CG2 VAL A  96       3.615  -3.561  -7.514  1.00 89.69           C  
ATOM    688  N   LEU A  97       4.638   0.899  -7.044  1.00 87.69           N  
ATOM    689  CA  LEU A  97       4.549   2.335  -7.329  1.00 87.69           C  
ATOM    690  C   LEU A  97       5.925   2.986  -7.505  1.00 87.69           C  
ATOM    691  CB  LEU A  97       3.786   3.034  -6.193  1.00 87.69           C  
ATOM    692  O   LEU A  97       6.126   3.754  -8.444  1.00 87.69           O  
ATOM    693  CG  LEU A  97       2.282   2.724  -6.134  1.00 87.69           C  
ATOM    694  CD1 LEU A  97       1.714   3.410  -4.899  1.00 87.69           C  
ATOM    695  CD2 LEU A  97       1.523   3.259  -7.348  1.00 87.69           C  
ATOM    696  N   GLY A  98       6.867   2.667  -6.616  1.00 87.00           N  
ATOM    697  CA  GLY A  98       8.157   3.351  -6.507  1.00 87.00           C  
ATOM    698  C   GLY A  98       8.063   4.827  -6.145  1.00 87.00           C  
ATOM    699  O   GLY A  98       6.990   5.397  -5.931  1.00 87.00           O  
ATOM    700  N   PHE A  99       9.222   5.461  -6.050  1.00 84.94           N  
ATOM    701  CA  PHE A  99       9.329   6.889  -5.785  1.00 84.94           C  
ATOM    702  C   PHE A  99       9.198   7.702  -7.087  1.00 84.94           C  
ATOM    703  CB  PHE A  99      10.669   7.123  -5.094  1.00 84.94           C  
ATOM    704  O   PHE A  99       9.664   7.237  -8.123  1.00 84.94           O  
ATOM    705  CG  PHE A  99      10.874   8.531  -4.594  1.00 84.94           C  
ATOM    706  CD1 PHE A  99      11.490   9.490  -5.418  1.00 84.94           C  
ATOM    707  CD2 PHE A  99      10.421   8.889  -3.313  1.00 84.94           C  
ATOM    708  CE1 PHE A  99      11.638  10.812  -4.968  1.00 84.94           C  
ATOM    709  CE2 PHE A  99      10.580  10.208  -2.860  1.00 84.94           C  
ATOM    710  CZ  PHE A  99      11.177  11.173  -3.690  1.00 84.94           C  
ATOM    711  N   PRO A 100       8.586   8.904  -7.075  1.00 86.06           N  
ATOM    712  CA  PRO A 100       7.950   9.595  -5.943  1.00 86.06           C  
ATOM    713  C   PRO A 100       6.476   9.220  -5.715  1.00 86.06           C  
ATOM    714  CB  PRO A 100       8.100  11.081  -6.279  1.00 86.06           C  
ATOM    715  O   PRO A 100       5.885   9.652  -4.725  1.00 86.06           O  
ATOM    716  CG  PRO A 100       7.990  11.101  -7.803  1.00 86.06           C  
ATOM    717  CD  PRO A 100       8.673   9.801  -8.220  1.00 86.06           C  
ATOM    718  N   ALA A 101       5.879   8.405  -6.592  1.00 85.62           N  
ATOM    719  CA  ALA A 101       4.460   8.026  -6.555  1.00 85.62           C  
ATOM    720  C   ALA A 101       4.010   7.467  -5.192  1.00 85.62           C  
ATOM    721  CB  ALA A 101       4.245   6.980  -7.652  1.00 85.62           C  
ATOM    722  O   ALA A 101       2.901   7.731  -4.723  1.00 85.62           O  
ATOM    723  N   VAL A 102       4.908   6.752  -4.514  1.00 88.81           N  
ATOM    724  CA  VAL A 102       4.698   6.204  -3.174  1.00 88.81           C  
ATOM    725  C   VAL A 102       4.311   7.260  -2.132  1.00 88.81           C  
ATOM    726  CB  VAL A 102       5.959   5.436  -2.743  1.00 88.81           C  
ATOM    727  O   VAL A 102       3.541   6.955  -1.226  1.00 88.81           O  
ATOM    728  CG1 VAL A 102       7.140   6.338  -2.354  1.00 88.81           C  
ATOM    729  CG2 VAL A 102       5.636   4.507  -1.586  1.00 88.81           C  
ATOM    730  N   LEU A 103       4.790   8.504  -2.250  1.00 87.81           N  
ATOM    731  CA  LEU A 103       4.463   9.576  -1.303  1.00 87.81           C  
ATOM    732  C   LEU A 103       3.004  10.013  -1.433  1.00 87.81           C  
ATOM    733  CB  LEU A 103       5.383  10.786  -1.533  1.00 87.81           C  
ATOM    734  O   LEU A 103       2.320  10.190  -0.425  1.00 87.81           O  
ATOM    735  CG  LEU A 103       6.863  10.575  -1.180  1.00 87.81           C  
ATOM    736  CD1 LEU A 103       7.621  11.859  -1.518  1.00 87.81           C  
ATOM    737  CD2 LEU A 103       7.063  10.275   0.309  1.00 87.81           C  
ATOM    738  N   ALA A 104       2.513  10.134  -2.670  1.00 86.56           N  
ATOM    739  CA  ALA A 104       1.104  10.407  -2.920  1.00 86.56           C  
ATOM    740  C   ALA A 104       0.245   9.257  -2.378  1.00 86.56           C  
ATOM    741  CB  ALA A 104       0.893  10.641  -4.420  1.00 86.56           C  
ATOM    742  O   ALA A 104      -0.718   9.499  -1.653  1.00 86.56           O  
ATOM    743  N   ALA A 105       0.641   8.006  -2.636  1.00 87.06           N  
ATOM    744  CA  ALA A 105      -0.046   6.842  -2.081  1.00 87.06           C  
ATOM    745  C   ALA A 105      -0.062   6.837  -0.550  1.00 87.06           C  
ATOM    746  CB  ALA A 105       0.557   5.572  -2.671  1.00 87.06           C  
ATOM    747  O   ALA A 105      -1.126   6.654   0.033  1.00 87.06           O  
ATOM    748  N   ALA A 106       1.063   7.120   0.110  1.00 87.62           N  
ATOM    749  CA  ALA A 106       1.123   7.236   1.566  1.00 87.62           C  
ATOM    750  C   ALA A 106       0.123   8.279   2.091  1.00 87.62           C  
ATOM    751  CB  ALA A 106       2.551   7.611   1.982  1.00 87.62           C  
ATOM    752  O   ALA A 106      -0.631   8.003   3.027  1.00 87.62           O  
ATOM    753  N   ALA A 107       0.080   9.457   1.459  1.00 87.69           N  
ATOM    754  CA  ALA A 107      -0.823  10.535   1.840  1.00 87.69           C  
ATOM    755  C   ALA A 107      -2.295  10.126   1.676  1.00 87.69           C  
ATOM    756  CB  ALA A 107      -0.470  11.790   1.034  1.00 87.69           C  
ATOM    757  O   ALA A 107      -3.059  10.206   2.641  1.00 87.69           O  
ATOM    758  N   PHE A 108      -2.690   9.612   0.508  1.00 87.12           N  
ATOM    759  CA  PHE A 108      -4.075   9.208   0.252  1.00 87.12           C  
ATOM    760  C   PHE A 108      -4.510   8.011   1.109  1.00 87.12           C  
ATOM    761  CB  PHE A 108      -4.278   8.935  -1.244  1.00 87.12           C  
ATOM    762  O   PHE A 108      -5.607   8.036   1.666  1.00 87.12           O  
ATOM    763  CG  PHE A 108      -4.307  10.187  -2.105  1.00 87.12           C  
ATOM    764  CD1 PHE A 108      -5.356  11.115  -1.958  1.00 87.12           C  
ATOM    765  CD2 PHE A 108      -3.312  10.424  -3.070  1.00 87.12           C  
ATOM    766  CE1 PHE A 108      -5.396  12.270  -2.758  1.00 87.12           C  
ATOM    767  CE2 PHE A 108      -3.349  11.579  -3.870  1.00 87.12           C  
ATOM    768  CZ  PHE A 108      -4.392  12.505  -3.712  1.00 87.12           C  
ATOM    769  N   ILE A 109      -3.652   7.003   1.303  1.00 86.69           N  
ATOM    770  CA  ILE A 109      -3.920   5.875   2.216  1.00 86.69           C  
ATOM    771  C   ILE A 109      -4.114   6.376   3.647  1.00 86.69           C  
ATOM    772  CB  ILE A 109      -2.799   4.811   2.131  1.00 86.69           C  
ATOM    773  O   ILE A 109      -5.065   5.966   4.314  1.00 86.69           O  
ATOM    774  CG1 ILE A 109      -2.786   4.129   0.743  1.00 86.69           C  
ATOM    775  CG2 ILE A 109      -2.975   3.744   3.231  1.00 86.69           C  
ATOM    776  CD1 ILE A 109      -1.501   3.333   0.471  1.00 86.69           C  
ATOM    777  N   SER A 110      -3.262   7.291   4.121  1.00 84.75           N  
ATOM    778  CA  SER A 110      -3.401   7.855   5.468  1.00 84.75           C  
ATOM    779  C   SER A 110      -4.704   8.641   5.637  1.00 84.75           C  
ATOM    780  CB  SER A 110      -2.184   8.711   5.833  1.00 84.75           C  
ATOM    781  O   SER A 110      -5.361   8.516   6.671  1.00 84.75           O  
ATOM    782  OG  SER A 110      -2.198   9.984   5.220  1.00 84.75           O  
ATOM    783  N   LEU A 111      -5.124   9.384   4.607  1.00 86.25           N  
ATOM    784  CA  LEU A 111      -6.353  10.171   4.619  1.00 86.25           C  
ATOM    785  C   LEU A 111      -7.594   9.274   4.648  1.00 86.25           C  
ATOM    786  CB  LEU A 111      -6.348  11.101   3.394  1.00 86.25           C  
ATOM    787  O   LEU A 111      -8.487   9.480   5.471  1.00 86.25           O  
ATOM    788  CG  LEU A 111      -7.526  12.091   3.364  1.00 86.25           C  
ATOM    789  CD1 LEU A 111      -7.450  13.100   4.514  1.00 86.25           C  
ATOM    790  CD2 LEU A 111      -7.517  12.861   2.045  1.00 86.25           C  
ATOM    791  N   VAL A 112      -7.633   8.243   3.800  1.00 86.12           N  
ATOM    792  CA  VAL A 112      -8.731   7.268   3.803  1.00 86.12           C  
ATOM    793  C   VAL A 112      -8.754   6.485   5.116  1.00 86.12           C  
ATOM    794  CB  VAL A 112      -8.645   6.315   2.599  1.00 86.12           C  
ATOM    795  O   VAL A 112      -9.822   6.289   5.694  1.00 86.12           O  
ATOM    796  CG1 VAL A 112      -9.789   5.298   2.660  1.00 86.12           C  
ATOM    797  CG2 VAL A 112      -8.794   7.068   1.270  1.00 86.12           C  
ATOM    798  N   GLY A 113      -7.591   6.093   5.640  1.00 82.88           N  
ATOM    799  CA  GLY A 113      -7.483   5.439   6.943  1.00 82.88           C  
ATOM    800  C   GLY A 113      -7.999   6.316   8.087  1.00 82.88           C  
ATOM    801  O   GLY A 113      -8.718   5.828   8.960  1.00 82.88           O  
ATOM    802  N   ALA A 114      -7.697   7.617   8.063  1.00 81.69           N  
ATOM    803  CA  ALA A 114      -8.223   8.580   9.026  1.00 81.69           C  
ATOM    804  C   ALA A 114      -9.749   8.714   8.916  1.00 81.69           C  
ATOM    805  CB  ALA A 114      -7.516   9.926   8.825  1.00 81.69           C  
ATOM    806  O   ALA A 114     -10.441   8.668   9.933  1.00 81.69           O  
ATOM    807  N   LEU A 115     -10.289   8.803   7.697  1.00 83.88           N  
ATOM    808  CA  LEU A 115     -11.733   8.852   7.471  1.00 83.88           C  
ATOM    809  C   LEU A 115     -12.427   7.578   7.974  1.00 83.88           C  
ATOM    810  CB  LEU A 115     -11.992   9.095   5.974  1.00 83.88           C  
ATOM    811  O   LEU A 115     -13.429   7.659   8.683  1.00 83.88           O  
ATOM    812  CG  LEU A 115     -13.481   9.253   5.617  1.00 83.88           C  
ATOM    813  CD1 LEU A 115     -14.112  10.471   6.297  1.00 83.88           C  
ATOM    814  CD2 LEU A 115     -13.625   9.413   4.105  1.00 83.88           C  
ATOM    815  N   GLN A 116     -11.863   6.405   7.682  1.00 80.56           N  
ATOM    816  CA  GLN A 116     -12.372   5.121   8.163  1.00 80.56           C  
ATOM    817  C   GLN A 116     -12.363   5.048   9.697  1.00 80.56           C  
ATOM    818  CB  GLN A 116     -11.542   3.995   7.526  1.00 80.56           C  
ATOM    819  O   GLN A 116     -13.322   4.566  10.306  1.00 80.56           O  
ATOM    820  CG  GLN A 116     -12.119   2.607   7.831  1.00 80.56           C  
ATOM    821  CD  GLN A 116     -11.425   1.519   7.021  1.00 80.56           C  
ATOM    822  NE2 GLN A 116     -10.549   0.742   7.612  1.00 80.56           N  
ATOM    823  OE1 GLN A 116     -11.663   1.350   5.841  1.00 80.56           O  
ATOM    824  N   ALA A 117     -11.319   5.575  10.344  1.00 75.94           N  
ATOM    825  CA  ALA A 117     -11.255   5.671  11.799  1.00 75.94           C  
ATOM    826  C   ALA A 117     -12.357   6.584  12.367  1.00 75.94           C  
ATOM    827  CB  ALA A 117      -9.855   6.136  12.211  1.00 75.94           C  
ATOM    828  O   ALA A 117     -12.988   6.229  13.358  1.00 75.94           O  
ATOM    829  N   VAL A 118     -12.643   7.724  11.729  1.00 78.12           N  
ATOM    830  CA  VAL A 118     -13.721   8.637  12.153  1.00 78.12           C  
ATOM    831  C   VAL A 118     -15.096   7.983  12.005  1.00 78.12           C  
ATOM    832  CB  VAL A 118     -13.649   9.969  11.380  1.00 78.12           C  
ATOM    833  O   VAL A 118     -15.884   7.997  12.950  1.00 78.12           O  
ATOM    834  CG1 VAL A 118     -14.863  10.870  11.646  1.00 78.12           C  
ATOM    835  CG2 VAL A 118     -12.400  10.760  11.789  1.00 78.12           C  
ATOM    836  N   VAL A 119     -15.380   7.368  10.853  1.00 78.38           N  
ATOM    837  CA  VAL A 119     -16.665   6.694  10.592  1.00 78.38           C  
ATOM    838  C   VAL A 119     -16.900   5.557  11.588  1.00 78.38           C  
ATOM    839  CB  VAL A 119     -16.724   6.182   9.139  1.00 78.38           C  
ATOM    840  O   VAL A 119     -17.981   5.454  12.168  1.00 78.38           O  
ATOM    841  CG1 VAL A 119     -17.962   5.316   8.870  1.00 78.38           C  
ATOM    842  CG2 VAL A 119     -16.767   7.358   8.153  1.00 78.38           C  
ATOM    843  N   THR A 120     -15.879   4.738  11.850  1.00 73.38           N  
ATOM    844  CA  THR A 120     -15.980   3.647  12.834  1.00 73.38           C  
ATOM    845  C   THR A 120     -16.189   4.160  14.259  1.00 73.38           C  
ATOM    846  CB  THR A 120     -14.769   2.703  12.789  1.00 73.38           C  
ATOM    847  O   THR A 120     -16.967   3.562  15.002  1.00 73.38           O  
ATOM    848  CG2 THR A 120     -14.760   1.840  11.528  1.00 73.38           C  
ATOM    849  OG1 THR A 120     -13.552   3.397  12.815  1.00 73.38           O  
ATOM    850  N   LEU A 121     -15.571   5.288  14.629  1.00 72.38           N  
ATOM    851  CA  LEU A 121     -15.790   5.944  15.921  1.00 72.38           C  
ATOM    852  C   LEU A 121     -17.242   6.394  16.104  1.00 72.38           C  
ATOM    853  CB  LEU A 121     -14.885   7.186  16.035  1.00 72.38           C  
ATOM    854  O   LEU A 121     -17.839   6.158  17.157  1.00 72.38           O  
ATOM    855  CG  LEU A 121     -14.289   7.336  17.435  1.00 72.38           C  
ATOM    856  CD1 LEU A 121     -13.054   6.440  17.510  1.00 72.38           C  
ATOM    857  CD2 LEU A 121     -13.872   8.785  17.672  1.00 72.38           C  
ATOM    858  N   LEU A 122     -17.790   7.044  15.073  1.00 78.38           N  
ATOM    859  CA  LEU A 122     -19.151   7.572  15.067  1.00 78.38           C  
ATOM    860  C   LEU A 122     -20.173   6.438  15.154  1.00 78.38           C  
ATOM    861  CB  LEU A 122     -19.371   8.421  13.800  1.00 78.38           C  
ATOM    862  O   LEU A 122     -21.072   6.491  15.989  1.00 78.38           O  
ATOM    863  CG  LEU A 122     -18.635   9.773  13.797  1.00 78.38           C  
ATOM    864  CD1 LEU A 122     -18.711  10.399  12.405  1.00 78.38           C  
ATOM    865  CD2 LEU A 122     -19.255  10.765  14.781  1.00 78.38           C  
ATOM    866  N   TRP A 123     -19.998   5.378  14.360  1.00 74.94           N  
ATOM    867  CA  TRP A 123     -20.888   4.214  14.387  1.00 74.94           C  
ATOM    868  C   TRP A 123     -20.871   3.454  15.710  1.00 74.94           C  
ATOM    869  CB  TRP A 123     -20.525   3.268  13.239  1.00 74.94           C  
ATOM    870  O   TRP A 123     -21.878   2.867  16.089  1.00 74.94           O  
ATOM    871  CG  TRP A 123     -21.017   3.654  11.880  1.00 74.94           C  
ATOM    872  CD1 TRP A 123     -21.985   4.559  11.597  1.00 74.94           C  
ATOM    873  CD2 TRP A 123     -20.620   3.085  10.597  1.00 74.94           C  
ATOM    874  CE2 TRP A 123     -21.412   3.685   9.574  1.00 74.94           C  
ATOM    875  CE3 TRP A 123     -19.684   2.106  10.197  1.00 74.94           C  
ATOM    876  NE1 TRP A 123     -22.216   4.583  10.238  1.00 74.94           N  
ATOM    877  CH2 TRP A 123     -20.352   2.354   7.859  1.00 74.94           C  
ATOM    878  CZ2 TRP A 123     -21.292   3.331   8.224  1.00 74.94           C  
ATOM    879  CZ3 TRP A 123     -19.549   1.746   8.842  1.00 74.94           C  
ATOM    880  N   GLN A 124     -19.751   3.463  16.431  1.00 70.56           N  
ATOM    881  CA  GLN A 124     -19.639   2.777  17.718  1.00 70.56           C  
ATOM    882  C   GLN A 124     -20.102   3.635  18.903  1.00 70.56           C  
ATOM    883  CB  GLN A 124     -18.197   2.281  17.889  1.00 70.56           C  
ATOM    884  O   GLN A 124     -20.062   3.151  20.032  1.00 70.56           O  
ATOM    885  CG  GLN A 124     -17.896   1.138  16.905  1.00 70.56           C  
ATOM    886  CD  GLN A 124     -16.422   0.768  16.838  1.00 70.56           C  
ATOM    887  NE2 GLN A 124     -16.042  -0.072  15.901  1.00 70.56           N  
ATOM    888  OE1 GLN A 124     -15.585   1.169  17.634  1.00 70.56           O  
ATOM    889  N   GLY A 125     -20.478   4.903  18.682  1.00 67.19           N  
ATOM    890  CA  GLY A 125     -20.843   5.843  19.750  1.00 67.19           C  
ATOM    891  C   GLY A 125     -19.705   6.154  20.735  1.00 67.19           C  
ATOM    892  O   GLY A 125     -19.917   6.841  21.728  1.00 67.19           O  
ATOM    893  N   ALA A 126     -18.485   5.686  20.459  1.00 63.22           N  
ATOM    894  CA  ALA A 126     -17.341   5.722  21.372  1.00 63.22           C  
ATOM    895  C   ALA A 126     -16.514   7.013  21.243  1.00 63.22           C  
ATOM    896  CB  ALA A 126     -16.510   4.454  21.144  1.00 63.22           C  
ATOM    897  O   ALA A 126     -15.373   7.084  21.702  1.00 63.22           O  
ATOM    898  N   VAL A 127     -17.058   8.045  20.592  1.00 64.88           N  
ATOM    899  CA  VAL A 127     -16.359   9.315  20.341  1.00 64.88           C  
ATOM    900  C   VAL A 127     -15.865   9.927  21.650  1.00 64.88           C  
ATOM    901  CB  VAL A 127     -17.271  10.303  19.590  1.00 64.88           C  
ATOM    902  O   VAL A 127     -14.698  10.307  21.758  1.00 64.88           O  
ATOM    903  CG1 VAL A 127     -16.537  11.605  19.250  1.00 64.88           C  
ATOM    904  CG2 VAL A 127     -17.807   9.709  18.282  1.00 64.88           C  
ATOM    905  N   TRP A 128     -16.724   9.926  22.671  1.00 65.31           N  
ATOM    906  CA  TRP A 128     -16.410  10.448  23.997  1.00 65.31           C  
ATOM    907  C   TRP A 128     -15.380   9.595  24.743  1.00 65.31           C  
ATOM    908  CB  TRP A 128     -17.714  10.607  24.781  1.00 65.31           C  
ATOM    909  O   TRP A 128     -14.450  10.154  25.321  1.00 65.31           O  
ATOM    910  CG  TRP A 128     -18.647  11.607  24.171  1.00 65.31           C  
ATOM    911  CD1 TRP A 128     -19.860  11.346  23.631  1.00 65.31           C  
ATOM    912  CD2 TRP A 128     -18.438  13.044  24.012  1.00 65.31           C  
ATOM    913  CE2 TRP A 128     -19.580  13.597  23.361  1.00 65.31           C  
ATOM    914  CE3 TRP A 128     -17.397  13.934  24.358  1.00 65.31           C  
ATOM    915  NE1 TRP A 128     -20.414  12.518  23.153  1.00 65.31           N  
ATOM    916  CH2 TRP A 128     -18.635  15.823  23.425  1.00 65.31           C  
ATOM    917  CZ2 TRP A 128     -19.688  14.964  23.068  1.00 65.31           C  
ATOM    918  CZ3 TRP A 128     -17.494  15.309  24.067  1.00 65.31           C  
ATOM    919  N   ASP A 129     -15.458   8.265  24.652  1.00 66.31           N  
ATOM    920  CA  ASP A 129     -14.475   7.358  25.266  1.00 66.31           C  
ATOM    921  C   ASP A 129     -13.079   7.537  24.660  1.00 66.31           C  
ATOM    922  CB  ASP A 129     -14.912   5.899  25.072  1.00 66.31           C  
ATOM    923  O   ASP A 129     -12.060   7.497  25.357  1.00 66.31           O  
ATOM    924  CG  ASP A 129     -16.199   5.558  25.817  1.00 66.31           C  
ATOM    925  OD1 ASP A 129     -16.396   6.132  26.909  1.00 66.31           O  
ATOM    926  OD2 ASP A 129     -16.949   4.721  25.272  1.00 66.31           O  
ATOM    927  N   THR A 130     -13.030   7.785  23.352  1.00 66.38           N  
ATOM    928  CA  THR A 130     -11.779   7.957  22.613  1.00 66.38           C  
ATOM    929  C   THR A 130     -11.174   9.332  22.864  1.00 66.38           C  
ATOM    930  CB  THR A 130     -11.961   7.732  21.109  1.00 66.38           C  
ATOM    931  O   THR A 130      -9.975   9.426  23.114  1.00 66.38           O  
ATOM    932  CG2 THR A 130     -10.649   7.238  20.497  1.00 66.38           C  
ATOM    933  OG1 THR A 130     -12.897   6.719  20.855  1.00 66.38           O  
ATOM    934  N   LEU A 131     -11.992  10.391  22.888  1.00 68.81           N  
ATOM    935  CA  LEU A 131     -11.572  11.730  23.314  1.00 68.81           C  
ATOM    936  C   LEU A 131     -11.055  11.713  24.754  1.00 68.81           C  
ATOM    937  CB  LEU A 131     -12.750  12.711  23.174  1.00 68.81           C  
ATOM    938  O   LEU A 131      -9.966  12.219  25.015  1.00 68.81           O  
ATOM    939  CG  LEU A 131     -12.825  13.363  21.784  1.00 68.81           C  
ATOM    940  CD1 LEU A 131     -14.218  13.938  21.546  1.00 68.81           C  
ATOM    941  CD2 LEU A 131     -11.814  14.508  21.665  1.00 68.81           C  
ATOM    942  N   ALA A 132     -11.767  11.056  25.672  1.00 65.56           N  
ATOM    943  CA  ALA A 132     -11.324  10.891  27.051  1.00 65.56           C  
ATOM    944  C   ALA A 132      -9.999  10.115  27.134  1.00 65.56           C  
ATOM    945  CB  ALA A 132     -12.438  10.200  27.845  1.00 65.56           C  
ATOM    946  O   ALA A 132      -9.127  10.467  27.926  1.00 65.56           O  
ATOM    947  N   ALA A 133      -9.799   9.091  26.297  1.00 67.88           N  
ATOM    948  CA  ALA A 133      -8.538   8.355  26.220  1.00 67.88           C  
ATOM    949  C   ALA A 133      -7.386   9.189  25.633  1.00 67.88           C  
ATOM    950  CB  ALA A 133      -8.765   7.067  25.421  1.00 67.88           C  
ATOM    951  O   ALA A 133      -6.254   9.067  26.103  1.00 67.88           O  
ATOM    952  N   VAL A 134      -7.656  10.044  24.641  1.00 69.81           N  
ATOM    953  CA  VAL A 134      -6.672  10.973  24.064  1.00 69.81           C  
ATOM    954  C   VAL A 134      -6.268  12.022  25.094  1.00 69.81           C  
ATOM    955  CB  VAL A 134      -7.199  11.623  22.768  1.00 69.81           C  
ATOM    956  O   VAL A 134      -5.075  12.180  25.337  1.00 69.81           O  
ATOM    957  CG1 VAL A 134      -6.301  12.767  22.276  1.00 69.81           C  
ATOM    958  CG2 VAL A 134      -7.255  10.588  21.635  1.00 69.81           C  
ATOM    959  N   VAL A 135      -7.231  12.665  25.760  1.00 69.25           N  
ATOM    960  CA  VAL A 135      -6.983  13.649  26.828  1.00 69.25           C  
ATOM    961  C   VAL A 135      -6.210  13.017  27.981  1.00 69.25           C  
ATOM    962  CB  VAL A 135      -8.310  14.256  27.328  1.00 69.25           C  
ATOM    963  O   VAL A 135      -5.234  13.589  28.453  1.00 69.25           O  
ATOM    964  CG1 VAL A 135      -8.128  15.132  28.575  1.00 69.25           C  
ATOM    965  CG2 VAL A 135      -8.939  15.136  26.241  1.00 69.25           C  
ATOM    966  N   ARG A 136      -6.576  11.800  28.395  1.00 65.25           N  
ATOM    967  CA  ARG A 136      -5.879  11.062  29.455  1.00 65.25           C  
ATOM    968  C   ARG A 136      -4.457  10.671  29.045  1.00 65.25           C  
ATOM    969  CB  ARG A 136      -6.767   9.878  29.846  1.00 65.25           C  
ATOM    970  O   ARG A 136      -3.547  10.800  29.854  1.00 65.25           O  
ATOM    971  CG  ARG A 136      -6.299   9.074  31.065  1.00 65.25           C  
ATOM    972  CD  ARG A 136      -7.401   8.124  31.572  1.00 65.25           C  
ATOM    973  NE  ARG A 136      -8.119   7.425  30.476  1.00 65.25           N  
ATOM    974  NH1 ARG A 136     -10.224   8.311  30.810  1.00 65.25           N  
ATOM    975  NH2 ARG A 136      -9.880   6.943  29.096  1.00 65.25           N  
ATOM    976  CZ  ARG A 136      -9.395   7.566  30.135  1.00 65.25           C  
ATOM    977  N   ARG A 137      -4.222  10.280  27.785  1.00 66.38           N  
ATOM    978  CA  ARG A 137      -2.860  10.087  27.246  1.00 66.38           C  
ATOM    979  C   ARG A 137      -2.059  11.381  27.222  1.00 66.38           C  
ATOM    980  CB  ARG A 137      -2.900   9.501  25.828  1.00 66.38           C  
ATOM    981  O   ARG A 137      -0.877  11.346  27.539  1.00 66.38           O  
ATOM    982  CG  ARG A 137      -2.815   7.976  25.856  1.00 66.38           C  
ATOM    983  CD  ARG A 137      -2.788   7.447  24.422  1.00 66.38           C  
ATOM    984  NE  ARG A 137      -2.594   5.987  24.401  1.00 66.38           N  
ATOM    985  NH1 ARG A 137      -3.244   5.635  22.232  1.00 66.38           N  
ATOM    986  NH2 ARG A 137      -2.680   3.894  23.519  1.00 66.38           N  
ATOM    987  CZ  ARG A 137      -2.835   5.181  23.385  1.00 66.38           C  
ATOM    988  N   TRP A 138      -2.690  12.496  26.868  1.00 71.88           N  
ATOM    989  CA  TRP A 138      -2.063  13.814  26.896  1.00 71.88           C  
ATOM    990  C   TRP A 138      -1.699  14.212  28.331  1.00 71.88           C  
ATOM    991  CB  TRP A 138      -2.987  14.833  26.214  1.00 71.88           C  
ATOM    992  O   TRP A 138      -0.571  14.610  28.584  1.00 71.88           O  
ATOM    993  CG  TRP A 138      -2.293  15.732  25.245  1.00 71.88           C  
ATOM    994  CD1 TRP A 138      -1.871  15.377  24.010  1.00 71.88           C  
ATOM    995  CD2 TRP A 138      -1.935  17.136  25.406  1.00 71.88           C  
ATOM    996  CE2 TRP A 138      -1.294  17.573  24.209  1.00 71.88           C  
ATOM    997  CE3 TRP A 138      -2.094  18.084  26.439  1.00 71.88           C  
ATOM    998  NE1 TRP A 138      -1.275  16.461  23.396  1.00 71.88           N  
ATOM    999  CH2 TRP A 138      -1.012  19.808  25.084  1.00 71.88           C  
ATOM   1000  CZ2 TRP A 138      -0.835  18.886  24.039  1.00 71.88           C  
ATOM   1001  CZ3 TRP A 138      -1.638  19.407  26.279  1.00 71.88           C  
ATOM   1002  N   ALA A 139      -2.591  13.982  29.295  1.00 63.69           N  
ATOM   1003  CA  ALA A 139      -2.338  14.212  30.715  1.00 63.69           C  
ATOM   1004  C   ALA A 139      -1.194  13.336  31.260  1.00 63.69           C  
ATOM   1005  CB  ALA A 139      -3.647  13.989  31.481  1.00 63.69           C  
ATOM   1006  O   ALA A 139      -0.328  13.841  31.969  1.00 63.69           O  
ATOM   1007  N   VAL A 140      -1.126  12.052  30.885  1.00 62.31           N  
ATOM   1008  CA  VAL A 140       0.003  11.159  31.221  1.00 62.31           C  
ATOM   1009  C   VAL A 140       1.306  11.644  30.572  1.00 62.31           C  
ATOM   1010  CB  VAL A 140      -0.305   9.704  30.803  1.00 62.31           C  
ATOM   1011  O   VAL A 140       2.355  11.626  31.210  1.00 62.31           O  
ATOM   1012  CG1 VAL A 140       0.899   8.764  30.960  1.00 62.31           C  
ATOM   1013  CG2 VAL A 140      -1.443   9.097  31.635  1.00 62.31           C  
ATOM   1014  N   TRP A 141       1.255  12.123  29.324  1.00 63.69           N  
ATOM   1015  CA  TRP A 141       2.419  12.669  28.614  1.00 63.69           C  
ATOM   1016  C   TRP A 141       2.941  13.961  29.262  1.00 63.69           C  
ATOM   1017  CB  TRP A 141       2.056  12.870  27.138  1.00 63.69           C  
ATOM   1018  O   TRP A 141       4.148  14.137  29.403  1.00 63.69           O  
ATOM   1019  CG  TRP A 141       3.222  13.089  26.229  1.00 63.69           C  
ATOM   1020  CD1 TRP A 141       4.024  12.114  25.744  1.00 63.69           C  
ATOM   1021  CD2 TRP A 141       3.753  14.345  25.705  1.00 63.69           C  
ATOM   1022  CE2 TRP A 141       4.888  14.044  24.893  1.00 63.69           C  
ATOM   1023  CE3 TRP A 141       3.398  15.705  25.836  1.00 63.69           C  
ATOM   1024  NE1 TRP A 141       5.007  12.673  24.952  1.00 63.69           N  
ATOM   1025  CH2 TRP A 141       5.252  16.380  24.391  1.00 63.69           C  
ATOM   1026  CZ2 TRP A 141       5.632  15.037  24.241  1.00 63.69           C  
ATOM   1027  CZ3 TRP A 141       4.139  16.710  25.187  1.00 63.69           C  
ATOM   1028  N   VAL A 142       2.036  14.802  29.771  1.00 72.06           N  
ATOM   1029  CA  VAL A 142       2.335  15.989  30.598  1.00 72.06           C  
ATOM   1030  C   VAL A 142       2.676  15.602  32.059  1.00 72.06           C  
ATOM   1031  CB  VAL A 142       1.196  17.035  30.448  1.00 72.06           C  
ATOM   1032  O   VAL A 142       2.883  16.464  32.905  1.00 72.06           O  
ATOM   1033  CG1 VAL A 142       1.435  18.364  31.181  1.00 72.06           C  
ATOM   1034  CG2 VAL A 142       1.010  17.445  28.974  1.00 72.06           C  
ATOM   1035  N   ARG A 143       2.812  14.298  32.366  1.00 62.66           N  
ATOM   1036  CA  ARG A 143       3.138  13.719  33.689  1.00 62.66           C  
ATOM   1037  C   ARG A 143       2.135  14.042  34.808  1.00 62.66           C  
ATOM   1038  CB  ARG A 143       4.584  14.050  34.104  1.00 62.66           C  
ATOM   1039  O   ARG A 143       2.476  13.954  35.983  1.00 62.66           O  
ATOM   1040  CG  ARG A 143       5.655  13.541  33.132  1.00 62.66           C  
ATOM   1041  CD  ARG A 143       7.030  13.871  33.725  1.00 62.66           C  
ATOM   1042  NE  ARG A 143       8.126  13.242  32.967  1.00 62.66           N  
ATOM   1043  NH1 ARG A 143       9.750  13.486  34.575  1.00 62.66           N  
ATOM   1044  NH2 ARG A 143      10.245  12.461  32.657  1.00 62.66           N  
ATOM   1045  CZ  ARG A 143       9.363  13.067  33.401  1.00 62.66           C  
ATOM   1046  N   LEU A 144       0.892  14.369  34.460  1.00 60.03           N  
ATOM   1047  CA  LEU A 144      -0.185  14.688  35.405  1.00 60.03           C  
ATOM   1048  C   LEU A 144      -0.944  13.448  35.926  1.00 60.03           C  
ATOM   1049  CB  LEU A 144      -1.140  15.708  34.749  1.00 60.03           C  
ATOM   1050  O   LEU A 144      -1.777  13.593  36.815  1.00 60.03           O  
ATOM   1051  CG  LEU A 144      -0.542  17.117  34.570  1.00 60.03           C  
ATOM   1052  CD1 LEU A 144      -1.404  17.931  33.603  1.00 60.03           C  
ATOM   1053  CD2 LEU A 144      -0.473  17.876  35.898  1.00 60.03           C  
ATOM   1054  N   ALA A 145      -0.694  12.239  35.400  1.00 49.59           N  
ATOM   1055  CA  ALA A 145      -1.373  11.011  35.836  1.00 49.59           C  
ATOM   1056  C   ALA A 145      -0.515   9.741  35.657  1.00 49.59           C  
ATOM   1057  CB  ALA A 145      -2.699  10.888  35.071  1.00 49.59           C  
ATOM   1058  O   ALA A 145       0.233   9.624  34.683  1.00 49.59           O  
ATOM   1059  N   SER A 146      -0.662   8.778  36.577  1.00 48.56           N  
ATOM   1060  CA  SER A 146      -0.007   7.459  36.543  1.00 48.56           C  
ATOM   1061  C   SER A 146      -0.703   6.489  35.581  1.00 48.56           C  
ATOM   1062  CB  SER A 146       0.072   6.844  37.945  1.00 48.56           C  
ATOM   1063  O   SER A 146      -1.926   6.485  35.441  1.00 48.56           O  
ATOM   1064  OG  SER A 146       0.817   7.695  38.795  1.00 48.56           O  
ATOM   1065  N   ALA A 147       0.102   5.672  34.902  1.00 50.12           N  
ATOM   1066  CA  ALA A 147      -0.269   4.860  33.748  1.00 50.12           C  
ATOM   1067  C   ALA A 147      -0.942   3.518  34.101  1.00 50.12           C  
ATOM   1068  CB  ALA A 147       0.991   4.689  32.881  1.00 50.12           C  
ATOM   1069  O   ALA A 147      -0.476   2.475  33.659  1.00 50.12           O  
ATOM   1070  N   ASP A 148      -2.062   3.533  34.822  1.00 46.97           N  
ATOM   1071  CA  ASP A 148      -2.939   2.355  34.921  1.00 46.97           C  
ATOM   1072  C   ASP A 148      -4.108   2.508  33.946  1.00 46.97           C  
ATOM   1073  CB  ASP A 148      -3.362   2.073  36.370  1.00 46.97           C  
ATOM   1074  O   ASP A 148      -5.230   2.869  34.298  1.00 46.97           O  
ATOM   1075  CG  ASP A 148      -2.288   1.321  37.164  1.00 46.97           C  
ATOM   1076  OD1 ASP A 148      -1.569   0.499  36.553  1.00 46.97           O  
ATOM   1077  OD2 ASP A 148      -2.220   1.562  38.388  1.00 46.97           O  
ATOM   1078  N   ALA A 149      -3.825   2.284  32.663  1.00 50.03           N  
ATOM   1079  CA  ALA A 149      -4.846   2.239  31.625  1.00 50.03           C  
ATOM   1080  C   ALA A 149      -4.989   0.800  31.131  1.00 50.03           C  
ATOM   1081  CB  ALA A 149      -4.510   3.246  30.518  1.00 50.03           C  
ATOM   1082  O   ALA A 149      -4.149   0.310  30.373  1.00 50.03           O  
ATOM   1083  N   GLN A 150      -6.074   0.139  31.546  1.00 43.44           N  
ATOM   1084  CA  GLN A 150      -6.489  -1.131  30.958  1.00 43.44           C  
ATOM   1085  C   GLN A 150      -6.552  -0.990  29.425  1.00 43.44           C  
ATOM   1086  CB  GLN A 150      -7.857  -1.572  31.498  1.00 43.44           C  
ATOM   1087  O   GLN A 150      -7.074   0.017  28.925  1.00 43.44           O  
ATOM   1088  CG  GLN A 150      -7.810  -2.019  32.968  1.00 43.44           C  
ATOM   1089  CD  GLN A 150      -9.132  -2.626  33.440  1.00 43.44           C  
ATOM   1090  NE2 GLN A 150      -9.236  -3.000  34.695  1.00 43.44           N  
ATOM   1091  OE1 GLN A 150     -10.088  -2.780  32.699  1.00 43.44           O  
ATOM   1092  N   PRO A 151      -6.000  -1.952  28.664  1.00 46.69           N  
ATOM   1093  CA  PRO A 151      -5.981  -1.870  27.214  1.00 46.69           C  
ATOM   1094  C   PRO A 151      -7.419  -1.857  26.693  1.00 46.69           C  
ATOM   1095  CB  PRO A 151      -5.159  -3.071  26.732  1.00 46.69           C  
ATOM   1096  O   PRO A 151      -8.179  -2.800  26.903  1.00 46.69           O  
ATOM   1097  CG  PRO A 151      -5.228  -4.066  27.891  1.00 46.69           C  
ATOM   1098  CD  PRO A 151      -5.382  -3.184  29.126  1.00 46.69           C  
ATOM   1099  N   ALA A 152      -7.792  -0.764  26.020  1.00 51.97           N  
ATOM   1100  CA  ALA A 152      -9.066  -0.673  25.322  1.00 51.97           C  
ATOM   1101  C   ALA A 152      -9.207  -1.877  24.368  1.00 51.97           C  
ATOM   1102  CB  ALA A 152      -9.143   0.663  24.571  1.00 51.97           C  
ATOM   1103  O   ALA A 152      -8.212  -2.258  23.739  1.00 51.97           O  
ATOM   1104  N   PRO A 153     -10.406  -2.478  24.252  1.00 45.91           N  
ATOM   1105  CA  PRO A 153     -10.616  -3.654  23.418  1.00 45.91           C  
ATOM   1106  C   PRO A 153     -10.107  -3.387  21.999  1.00 45.91           C  
ATOM   1107  CB  PRO A 153     -12.121  -3.952  23.481  1.00 45.91           C  
ATOM   1108  O   PRO A 153     -10.493  -2.403  21.364  1.00 45.91           O  
ATOM   1109  CG  PRO A 153     -12.747  -2.645  23.970  1.00 45.91           C  
ATOM   1110  CD  PRO A 153     -11.656  -2.039  24.844  1.00 45.91           C  
ATOM   1111  N   GLN A 154      -9.211  -4.253  21.519  1.00 51.78           N  
ATOM   1112  CA  GLN A 154      -8.624  -4.176  20.183  1.00 51.78           C  
ATOM   1113  C   GLN A 154      -9.708  -4.458  19.137  1.00 51.78           C  
ATOM   1114  CB  GLN A 154      -7.450  -5.159  20.051  1.00 51.78           C  
ATOM   1115  O   GLN A 154      -9.913  -5.590  18.693  1.00 51.78           O  
ATOM   1116  CG  GLN A 154      -6.208  -4.758  20.865  1.00 51.78           C  
ATOM   1117  CD  GLN A 154      -5.092  -5.798  20.760  1.00 51.78           C  
ATOM   1118  NE2 GLN A 154      -4.020  -5.654  21.505  1.00 51.78           N  
ATOM   1119  OE1 GLN A 154      -5.169  -6.773  20.036  1.00 51.78           O  
ATOM   1120  N   ARG A 155     -10.451  -3.418  18.756  1.00 54.44           N  
ATOM   1121  CA  ARG A 155     -11.377  -3.493  17.630  1.00 54.44           C  
ATOM   1122  C   ARG A 155     -10.550  -3.553  16.353  1.00 54.44           C  
ATOM   1123  CB  ARG A 155     -12.382  -2.334  17.656  1.00 54.44           C  
ATOM   1124  O   ARG A 155      -9.904  -2.580  15.978  1.00 54.44           O  
ATOM   1125  CG  ARG A 155     -13.425  -2.546  18.766  1.00 54.44           C  
ATOM   1126  CD  ARG A 155     -14.482  -1.440  18.730  1.00 54.44           C  
ATOM   1127  NE  ARG A 155     -15.529  -1.630  19.756  1.00 54.44           N  
ATOM   1128  NH1 ARG A 155     -15.944   0.589  20.252  1.00 54.44           N  
ATOM   1129  NH2 ARG A 155     -17.040  -0.990  21.341  1.00 54.44           N  
ATOM   1130  CZ  ARG A 155     -16.156  -0.680  20.437  1.00 54.44           C  
ATOM   1131  N   HIS A 156     -10.560  -4.726  15.728  1.00 54.91           N  
ATOM   1132  CA  HIS A 156      -9.929  -4.956  14.438  1.00 54.91           C  
ATOM   1133  C   HIS A 156     -10.690  -4.164  13.378  1.00 54.91           C  
ATOM   1134  CB  HIS A 156      -9.912  -6.456  14.126  1.00 54.91           C  
ATOM   1135  O   HIS A 156     -11.859  -4.439  13.103  1.00 54.91           O  
ATOM   1136  CG  HIS A 156      -8.838  -7.198  14.878  1.00 54.91           C  
ATOM   1137  CD2 HIS A 156      -7.728  -7.774  14.318  1.00 54.91           C  
ATOM   1138  ND1 HIS A 156      -8.747  -7.382  16.246  1.00 54.91           N  
ATOM   1139  CE1 HIS A 156      -7.614  -8.061  16.493  1.00 54.91           C  
ATOM   1140  NE2 HIS A 156      -6.965  -8.320  15.352  1.00 54.91           N  
ATOM   1141  N   ILE A 157     -10.030  -3.150  12.835  1.00 63.78           N  
ATOM   1142  CA  ILE A 157     -10.509  -2.386  11.692  1.00 63.78           C  
ATOM   1143  C   ILE A 157      -9.888  -3.047  10.453  1.00 63.78           C  
ATOM   1144  CB  ILE A 157     -10.122  -0.899  11.862  1.00 63.78           C  
ATOM   1145  O   ILE A 157      -8.674  -3.223  10.453  1.00 63.78           O  
ATOM   1146  CG1 ILE A 157     -10.867  -0.290  13.074  1.00 63.78           C  
ATOM   1147  CG2 ILE A 157     -10.429  -0.115  10.580  1.00 63.78           C  
ATOM   1148  CD1 ILE A 157     -10.453   1.148  13.415  1.00 63.78           C  
ATOM   1149  N   PRO A 158     -10.674  -3.426   9.429  1.00 68.06           N  
ATOM   1150  CA  PRO A 158     -10.129  -3.967   8.188  1.00 68.06           C  
ATOM   1151  C   PRO A 158      -9.362  -2.860   7.452  1.00 68.06           C  
ATOM   1152  CB  PRO A 158     -11.336  -4.509   7.412  1.00 68.06           C  
ATOM   1153  O   PRO A 158      -9.948  -1.946   6.859  1.00 68.06           O  
ATOM   1154  CG  PRO A 158     -12.506  -3.675   7.925  1.00 68.06           C  
ATOM   1155  CD  PRO A 158     -12.126  -3.366   9.371  1.00 68.06           C  
ATOM   1156  N   TYR A 159      -8.038  -2.868   7.580  1.00 74.25           N  
ATOM   1157  CA  TYR A 159      -7.160  -1.839   7.026  1.00 74.25           C  
ATOM   1158  C   TYR A 159      -6.909  -2.028   5.527  1.00 74.25           C  
ATOM   1159  CB  TYR A 159      -5.857  -1.803   7.826  1.00 74.25           C  
ATOM   1160  O   TYR A 159      -6.568  -1.055   4.847  1.00 74.25           O  
ATOM   1161  CG  TYR A 159      -5.975  -1.101   9.164  1.00 74.25           C  
ATOM   1162  CD1 TYR A 159      -5.932   0.305   9.219  1.00 74.25           C  
ATOM   1163  CD2 TYR A 159      -6.054  -1.847  10.355  1.00 74.25           C  
ATOM   1164  CE1 TYR A 159      -5.930   0.962  10.463  1.00 74.25           C  
ATOM   1165  CE2 TYR A 159      -6.048  -1.198  11.604  1.00 74.25           C  
ATOM   1166  OH  TYR A 159      -5.970   0.857  12.852  1.00 74.25           O  
ATOM   1167  CZ  TYR A 159      -5.980   0.208  11.657  1.00 74.25           C  
ATOM   1168  N   GLY A 160      -7.180  -3.217   4.983  1.00 76.69           N  
ATOM   1169  CA  GLY A 160      -7.089  -3.510   3.556  1.00 76.69           C  
ATOM   1170  C   GLY A 160      -7.970  -2.590   2.711  1.00 76.69           C  
ATOM   1171  O   GLY A 160      -7.545  -2.147   1.646  1.00 76.69           O  
ATOM   1172  N   VAL A 161      -9.152  -2.207   3.213  1.00 80.88           N  
ATOM   1173  CA  VAL A 161     -10.053  -1.248   2.543  1.00 80.88           C  
ATOM   1174  C   VAL A 161      -9.396   0.125   2.403  1.00 80.88           C  
ATOM   1175  CB  VAL A 161     -11.395  -1.124   3.292  1.00 80.88           C  
ATOM   1176  O   VAL A 161      -9.383   0.697   1.313  1.00 80.88           O  
ATOM   1177  CG1 VAL A 161     -12.331  -0.112   2.617  1.00 80.88           C  
ATOM   1178  CG2 VAL A 161     -12.136  -2.465   3.350  1.00 80.88           C  
ATOM   1179  N   ALA A 162      -8.804   0.640   3.483  1.00 84.19           N  
ATOM   1180  CA  ALA A 162      -8.140   1.938   3.471  1.00 84.19           C  
ATOM   1181  C   ALA A 162      -6.904   1.944   2.559  1.00 84.19           C  
ATOM   1182  CB  ALA A 162      -7.786   2.325   4.911  1.00 84.19           C  
ATOM   1183  O   ALA A 162      -6.702   2.896   1.803  1.00 84.19           O  
ATOM   1184  N   ILE A 163      -6.116   0.863   2.586  1.00 80.88           N  
ATOM   1185  CA  ILE A 163      -4.949   0.689   1.714  1.00 80.88           C  
ATOM   1186  C   ILE A 163      -5.386   0.660   0.247  1.00 80.88           C  
ATOM   1187  CB  ILE A 163      -4.143  -0.569   2.120  1.00 80.88           C  
ATOM   1188  O   ILE A 163      -4.829   1.389  -0.573  1.00 80.88           O  
ATOM   1189  CG1 ILE A 163      -3.537  -0.391   3.534  1.00 80.88           C  
ATOM   1190  CG2 ILE A 163      -3.015  -0.837   1.104  1.00 80.88           C  
ATOM   1191  CD1 ILE A 163      -3.013  -1.691   4.161  1.00 80.88           C  
ATOM   1192  N   ALA A 164      -6.410  -0.122  -0.097  1.00 84.00           N  
ATOM   1193  CA  ALA A 164      -6.877  -0.238  -1.473  1.00 84.00           C  
ATOM   1194  C   ALA A 164      -7.463   1.071  -2.008  1.00 84.00           C  
ATOM   1195  CB  ALA A 164      -7.884  -1.382  -1.551  1.00 84.00           C  
ATOM   1196  O   ALA A 164      -7.036   1.546  -3.059  1.00 84.00           O  
ATOM   1197  N   LEU A 165      -8.393   1.685  -1.274  1.00 85.31           N  
ATOM   1198  CA  LEU A 165      -9.029   2.937  -1.686  1.00 85.31           C  
ATOM   1199  C   LEU A 165      -8.016   4.080  -1.798  1.00 85.31           C  
ATOM   1200  CB  LEU A 165     -10.124   3.296  -0.674  1.00 85.31           C  
ATOM   1201  O   LEU A 165      -8.036   4.820  -2.779  1.00 85.31           O  
ATOM   1202  CG  LEU A 165     -11.396   2.437  -0.727  1.00 85.31           C  
ATOM   1203  CD1 LEU A 165     -12.346   2.910   0.374  1.00 85.31           C  
ATOM   1204  CD2 LEU A 165     -12.123   2.546  -2.069  1.00 85.31           C  
ATOM   1205  N   GLY A 166      -7.098   4.197  -0.834  1.00 82.31           N  
ATOM   1206  CA  GLY A 166      -6.041   5.202  -0.884  1.00 82.31           C  
ATOM   1207  C   GLY A 166      -5.090   4.998  -2.061  1.00 82.31           C  
ATOM   1208  O   GLY A 166      -4.733   5.963  -2.732  1.00 82.31           O  
ATOM   1209  N   THR A 167      -4.734   3.746  -2.367  1.00 83.31           N  
ATOM   1210  CA  THR A 167      -3.875   3.426  -3.518  1.00 83.31           C  
ATOM   1211  C   THR A 167      -4.568   3.756  -4.841  1.00 83.31           C  
ATOM   1212  CB  THR A 167      -3.444   1.952  -3.515  1.00 83.31           C  
ATOM   1213  O   THR A 167      -3.966   4.387  -5.706  1.00 83.31           O  
ATOM   1214  CG2 THR A 167      -2.404   1.662  -4.596  1.00 83.31           C  
ATOM   1215  OG1 THR A 167      -2.833   1.612  -2.295  1.00 83.31           O  
ATOM   1216  N   VAL A 168      -5.845   3.393  -4.996  1.00 86.88           N  
ATOM   1217  CA  VAL A 168      -6.631   3.713  -6.201  1.00 86.88           C  
ATOM   1218  C   VAL A 168      -6.773   5.223  -6.382  1.00 86.88           C  
ATOM   1219  CB  VAL A 168      -8.013   3.033  -6.144  1.00 86.88           C  
ATOM   1220  O   VAL A 168      -6.599   5.727  -7.491  1.00 86.88           O  
ATOM   1221  CG1 VAL A 168      -8.960   3.508  -7.255  1.00 86.88           C  
ATOM   1222  CG2 VAL A 168      -7.865   1.514  -6.296  1.00 86.88           C  
ATOM   1223  N   TRP A 169      -7.035   5.958  -5.300  1.00 85.31           N  
ATOM   1224  CA  TRP A 169      -7.129   7.415  -5.358  1.00 85.31           C  
ATOM   1225  C   TRP A 169      -5.791   8.050  -5.753  1.00 85.31           C  
ATOM   1226  CB  TRP A 169      -7.634   7.946  -4.014  1.00 85.31           C  
ATOM   1227  O   TRP A 169      -5.759   8.927  -6.615  1.00 85.31           O  
ATOM   1228  CG  TRP A 169      -8.064   9.382  -3.987  1.00 85.31           C  
ATOM   1229  CD1 TRP A 169      -8.060  10.259  -5.020  1.00 85.31           C  
ATOM   1230  CD2 TRP A 169      -8.623  10.116  -2.858  1.00 85.31           C  
ATOM   1231  CE2 TRP A 169      -8.923  11.444  -3.284  1.00 85.31           C  
ATOM   1232  CE3 TRP A 169      -8.920   9.784  -1.519  1.00 85.31           C  
ATOM   1233  NE1 TRP A 169      -8.544  11.480  -4.605  1.00 85.31           N  
ATOM   1234  CH2 TRP A 169      -9.779  12.034  -1.103  1.00 85.31           C  
ATOM   1235  CZ2 TRP A 169      -9.490  12.397  -2.429  1.00 85.31           C  
ATOM   1236  CZ3 TRP A 169      -9.493  10.732  -0.651  1.00 85.31           C  
ATOM   1237  N   ALA A 170      -4.680   7.557  -5.207  1.00 83.69           N  
ATOM   1238  CA  ALA A 170      -3.350   8.027  -5.576  1.00 83.69           C  
ATOM   1239  C   ALA A 170      -3.040   7.811  -7.061  1.00 83.69           C  
ATOM   1240  CB  ALA A 170      -2.331   7.320  -4.687  1.00 83.69           C  
ATOM   1241  O   ALA A 170      -2.561   8.731  -7.722  1.00 83.69           O  
ATOM   1242  N   LEU A 171      -3.367   6.631  -7.597  1.00 84.56           N  
ATOM   1243  CA  LEU A 171      -3.199   6.322  -9.018  1.00 84.56           C  
ATOM   1244  C   LEU A 171      -4.042   7.247  -9.904  1.00 84.56           C  
ATOM   1245  CB  LEU A 171      -3.586   4.854  -9.266  1.00 84.56           C  
ATOM   1246  O   LEU A 171      -3.549   7.768 -10.904  1.00 84.56           O  
ATOM   1247  CG  LEU A 171      -2.582   3.826  -8.720  1.00 84.56           C  
ATOM   1248  CD1 LEU A 171      -3.168   2.422  -8.873  1.00 84.56           C  
ATOM   1249  CD2 LEU A 171      -1.256   3.882  -9.477  1.00 84.56           C  
ATOM   1250  N   TRP A 172      -5.300   7.487  -9.521  1.00 83.81           N  
ATOM   1251  CA  TRP A 172      -6.184   8.395 -10.251  1.00 83.81           C  
ATOM   1252  C   TRP A 172      -5.664   9.837 -10.239  1.00 83.81           C  
ATOM   1253  CB  TRP A 172      -7.597   8.309  -9.667  1.00 83.81           C  
ATOM   1254  O   TRP A 172      -5.603  10.481 -11.286  1.00 83.81           O  
ATOM   1255  CG  TRP A 172      -8.599   9.142 -10.400  1.00 83.81           C  
ATOM   1256  CD1 TRP A 172      -9.133   8.836 -11.603  1.00 83.81           C  
ATOM   1257  CD2 TRP A 172      -9.152  10.445 -10.035  1.00 83.81           C  
ATOM   1258  CE2 TRP A 172     -10.038  10.861 -11.074  1.00 83.81           C  
ATOM   1259  CE3 TRP A 172      -8.986  11.323  -8.941  1.00 83.81           C  
ATOM   1260  NE1 TRP A 172      -9.985   9.846 -12.004  1.00 83.81           N  
ATOM   1261  CH2 TRP A 172     -10.557  12.921  -9.919  1.00 83.81           C  
ATOM   1262  CZ2 TRP A 172     -10.736  12.076 -11.027  1.00 83.81           C  
ATOM   1263  CZ3 TRP A 172      -9.683  12.546  -8.882  1.00 83.81           C  
ATOM   1264  N   TRP A 173      -5.223  10.323  -9.075  1.00 83.06           N  
ATOM   1265  CA  TRP A 173      -4.641  11.657  -8.933  1.00 83.06           C  
ATOM   1266  C   TRP A 173      -3.389  11.824  -9.793  1.00 83.06           C  
ATOM   1267  CB  TRP A 173      -4.300  11.922  -7.463  1.00 83.06           C  
ATOM   1268  O   TRP A 173      -3.264  12.808 -10.521  1.00 83.06           O  
ATOM   1269  CG  TRP A 173      -3.675  13.263  -7.245  1.00 83.06           C  
ATOM   1270  CD1 TRP A 173      -2.348  13.526  -7.201  1.00 83.06           C  
ATOM   1271  CD2 TRP A 173      -4.343  14.554  -7.149  1.00 83.06           C  
ATOM   1272  CE2 TRP A 173      -3.348  15.569  -7.027  1.00 83.06           C  
ATOM   1273  CE3 TRP A 173      -5.692  14.967  -7.179  1.00 83.06           C  
ATOM   1274  NE1 TRP A 173      -2.151  14.887  -7.070  1.00 83.06           N  
ATOM   1275  CH2 TRP A 173      -5.029  17.306  -6.943  1.00 83.06           C  
ATOM   1276  CZ2 TRP A 173      -3.676  16.928  -6.922  1.00 83.06           C  
ATOM   1277  CZ3 TRP A 173      -6.032  16.329  -7.074  1.00 83.06           C  
ATOM   1278  N   GLN A 174      -2.482  10.848  -9.739  1.00 76.69           N  
ATOM   1279  CA  GLN A 174      -1.230  10.876 -10.485  1.00 76.69           C  
ATOM   1280  C   GLN A 174      -1.473  10.906 -11.999  1.00 76.69           C  
ATOM   1281  CB  GLN A 174      -0.395   9.665 -10.055  1.00 76.69           C  
ATOM   1282  O   GLN A 174      -0.779  11.617 -12.722  1.00 76.69           O  
ATOM   1283  CG  GLN A 174       1.009   9.711 -10.662  1.00 76.69           C  
ATOM   1284  CD  GLN A 174       1.916   8.588 -10.178  1.00 76.69           C  
ATOM   1285  NE2 GLN A 174       3.174   8.617 -10.556  1.00 76.69           N  
ATOM   1286  OE1 GLN A 174       1.529   7.668  -9.477  1.00 76.69           O  
ATOM   1287  N   HIS A 175      -2.494  10.196 -12.481  1.00 70.62           N  
ATOM   1288  CA  HIS A 175      -2.898  10.275 -13.880  1.00 70.62           C  
ATOM   1289  C   HIS A 175      -3.500  11.617 -14.281  1.00 70.62           C  
ATOM   1290  CB  HIS A 175      -3.903   9.169 -14.181  1.00 70.62           C  
ATOM   1291  O   HIS A 175      -3.236  12.076 -15.387  1.00 70.62           O  
ATOM   1292  CG  HIS A 175      -3.260   8.008 -14.853  1.00 70.62           C  
ATOM   1293  CD2 HIS A 175      -3.634   6.717 -14.697  1.00 70.62           C  
ATOM   1294  ND1 HIS A 175      -2.377   8.062 -15.904  1.00 70.62           N  
ATOM   1295  CE1 HIS A 175      -2.210   6.819 -16.364  1.00 70.62           C  
ATOM   1296  NE2 HIS A 175      -2.979   5.972 -15.681  1.00 70.62           N  
ATOM   1297  N   GLY A 176      -4.298  12.234 -13.409  1.00 65.12           N  
ATOM   1298  CA  GLY A 176      -4.921  13.528 -13.684  1.00 65.12           C  
ATOM   1299  C   GLY A 176      -3.957  14.717 -13.619  1.00 65.12           C  
ATOM   1300  O   GLY A 176      -4.269  15.767 -14.166  1.00 65.12           O  
ATOM   1301  N   THR A 177      -2.803  14.572 -12.958  1.00 58.47           N  
ATOM   1302  CA  THR A 177      -1.789  15.641 -12.835  1.00 58.47           C  
ATOM   1303  C   THR A 177      -0.601  15.499 -13.788  1.00 58.47           C  
ATOM   1304  CB  THR A 177      -1.281  15.801 -11.388  1.00 58.47           C  
ATOM   1305  O   THR A 177       0.104  16.482 -13.999  1.00 58.47           O  
ATOM   1306  CG2 THR A 177      -2.144  16.768 -10.583  1.00 58.47           C  
ATOM   1307  OG1 THR A 177      -1.241  14.587 -10.666  1.00 58.47           O  
ATOM   1308  N   LEU A 178      -0.366  14.312 -14.363  1.00 49.97           N  
ATOM   1309  CA  LEU A 178       0.742  14.040 -15.297  1.00 49.97           C  
ATOM   1310  C   LEU A 178       0.285  13.733 -16.738  1.00 49.97           C  
ATOM   1311  CB  LEU A 178       1.613  12.895 -14.738  1.00 49.97           C  
ATOM   1312  O   LEU A 178       1.116  13.353 -17.567  1.00 49.97           O  
ATOM   1313  CG  LEU A 178       2.312  13.183 -13.399  1.00 49.97           C  
ATOM   1314  CD1 LEU A 178       2.980  11.903 -12.891  1.00 49.97           C  
ATOM   1315  CD2 LEU A 178       3.400  14.250 -13.535  1.00 49.97           C  
ATOM   1316  N   GLY A 179      -1.017  13.836 -17.025  1.00 42.28           N  
ATOM   1317  CA  GLY A 179      -1.599  13.732 -18.370  1.00 42.28           C  
ATOM   1318  C   GLY A 179      -1.866  15.101 -18.971  1.00 42.28           C  
ATOM   1319  O   GLY A 179      -1.665  15.225 -20.199  1.00 42.28           O  
ATOM   1320  OXT GLY A 179      -2.299  15.969 -18.188  1.00 42.28           O  
TER    1321      GLY A 179                                                      
ENDMDL                                                                          
END                                                                             
