# Supplementary material for: Tad pili with adaptable tips mediate contact-dependent killing during bacterial predation
Source: Nat Commun. 2025 May 13;16:4425. doi: 10.1038/s41467-025-58967-0 (PMC12075869; doi:10.1038/s41467-025-58967-0)
Supplement: Supplementary file 6 — Supplementary Data 5 [file 41467_2025_58967_MOESM6_ESM.zip › Supplementary Data 5/Tip4_KilK_12xKilP.pdb]

ATOM      1  N   GLN A   1       3.988 -43.720 -22.710  1.00 57.69      A    N  
ATOM      2  CA  GLN A   1       4.392 -42.394 -23.228  1.00 63.04      A    C  
ATOM      3  C   GLN A   1       3.846 -41.257 -22.378  1.00 67.08      A    C  
ATOM      4  O   GLN A   1       4.622 -40.495 -21.825  1.00 64.42      A    O  
ATOM      5  CB  GLN A   1       3.952 -42.268 -24.686  1.00 58.64      A    C  
ATOM      6  CG  GLN A   1       4.395 -40.920 -25.247  1.00 55.60      A    C  
ATOM      7  CD  GLN A   1       3.935 -40.738 -26.681  1.00 50.14      A    C  
ATOM      8  NE2 GLN A   1       4.310 -39.664 -27.298  1.00 40.38      A    N  
ATOM      9  OE1 GLN A   1       3.225 -41.558 -27.236  1.00 45.74      A    O  
ATOM     10  N   ALA A   2       2.533 -41.205 -22.204  1.00 67.57      A    N  
ATOM     11  CA  ALA A   2       1.903 -40.179 -21.380  1.00 70.46      A    C  
ATOM     12  C   ALA A   2       2.417 -40.198 -19.933  1.00 74.13      A    C  
ATOM     13  O   ALA A   2       2.632 -39.146 -19.347  1.00 71.26      A    O  
ATOM     14  CB  ALA A   2       0.387 -40.370 -21.444  1.00 65.80      A    C  
ATOM     15  N   ALA A   3       2.704 -41.367 -19.386  1.00 71.91      A    N  
ATOM     16  CA  ALA A   3       3.300 -41.504 -18.061  1.00 73.33      A    C  
ATOM     17  C   ALA A   3       4.702 -40.891 -17.977  1.00 76.28      A    C  
ATOM     18  O   ALA A   3       5.018 -40.218 -17.005  1.00 74.54      A    O  
ATOM     19  CB  ALA A   3       3.310 -42.983 -17.662  1.00 70.36      A    C  
ATOM     20  N   VAL A   4       5.538 -41.055 -18.990  1.00 74.28      A    N  
ATOM     21  CA  VAL A   4       6.887 -40.462 -19.046  1.00 75.06      A    C  
ATOM     22  C   VAL A   4       6.800 -38.943 -19.092  1.00 77.28      A    C  
ATOM     23  O   VAL A   4       7.436 -38.253 -18.303  1.00 75.38      A    O  
ATOM     24  CB  VAL A   4       7.680 -40.973 -20.259  1.00 73.85      A    C  
ATOM     25  CG1 VAL A   4       9.101 -40.404 -20.285  1.00 66.17      A    C  
ATOM     26  CG2 VAL A   4       7.802 -42.493 -20.273  1.00 68.87      A    C  
ATOM     27  N   GLU A   5       5.973 -38.414 -19.987  1.00 77.77      A    N  
ATOM     28  CA  GLU A   5       5.767 -36.974 -20.124  1.00 75.87      A    C  
ATOM     29  C   GLU A   5       5.199 -36.365 -18.842  1.00 77.97      A    C  
ATOM     30  O   GLU A   5       5.688 -35.339 -18.368  1.00 76.03      A    O  
ATOM     31  CB  GLU A   5       4.825 -36.706 -21.304  1.00 72.01      A    C  
ATOM     32  CG  GLU A   5       5.457 -37.030 -22.658  1.00 71.01      A    C  
ATOM     33  CD  GLU A   5       4.484 -36.828 -23.825  1.00 66.02      A    C  
ATOM     34  OE1 GLU A   5       4.581 -37.586 -24.812  1.00 56.94      A    O  
ATOM     35  OE2 GLU A   5       3.636 -35.920 -23.749  1.00 59.81      A    O1-
ATOM     36  N   ALA A   6       4.228 -37.019 -18.225  1.00 80.07      A    N  
ATOM     37  CA  ALA A   6       3.659 -36.585 -16.964  1.00 80.04      A    C  
ATOM     38  C   ALA A   6       4.686 -36.595 -15.832  1.00 81.90      A    C  
ATOM     39  O   ALA A   6       4.794 -35.611 -15.106  1.00 79.80      A    O  
ATOM     40  CB  ALA A   6       2.449 -37.456 -16.633  1.00 78.23      A    C  
ATOM     41  N   ALA A   7       5.502 -37.638 -15.709  1.00 78.31      A    N  
ATOM     42  CA  ALA A   7       6.539 -37.718 -14.680  1.00 76.75      A    C  
ATOM     43  C   ALA A   7       7.566 -36.574 -14.794  1.00 78.84      A    C  
ATOM     44  O   ALA A   7       8.055 -36.078 -13.780  1.00 77.46      A    O  
ATOM     45  CB  ALA A   7       7.226 -39.088 -14.778  1.00 75.85      A    C  
ATOM     46  N   MET A   8       7.857 -36.131 -16.002  1.00 78.53      A    N  
ATOM     47  CA  MET A   8       8.757 -35.015 -16.248  1.00 78.65      A    C  
ATOM     48  C   MET A   8       8.109 -33.648 -15.990  1.00 80.45      A    C  
ATOM     49  O   MET A   8       8.727 -32.763 -15.401  1.00 79.33      A    O  
ATOM     50  CB  MET A   8       9.240 -35.083 -17.704  1.00 76.60      A    C  
ATOM     51  CG  MET A   8      10.180 -36.263 -17.964  1.00 71.13      A    C  
ATOM     52  SD  MET A   8      10.586 -36.525 -19.714  1.00 66.64      A    S  
ATOM     53  CE  MET A   8      11.183 -34.881 -20.184  1.00 58.13      A    C  
ATOM     54  N   ILE A   9       6.870 -33.472 -16.432  1.00 81.63      A    N  
ATOM     55  CA  ILE A   9       6.230 -32.154 -16.533  1.00 82.99      A    C  
ATOM     56  C   ILE A   9       5.357 -31.808 -15.329  1.00 84.40      A    C  
ATOM     57  O   ILE A   9       5.309 -30.641 -14.928  1.00 82.45      A    O  
ATOM     58  CB  ILE A   9       5.450 -32.082 -17.864  1.00 80.52      A    C  
ATOM     59  CG1 ILE A   9       6.380 -32.175 -19.099  1.00 73.81      A    C  
ATOM     60  CG2 ILE A   9       4.578 -30.827 -17.956  1.00 72.13      A    C  
ATOM     61  CD1 ILE A   9       7.428 -31.075 -19.238  1.00 65.27      A    C  
ATOM     62  N   MET A  10       4.674 -32.771 -14.719  1.00 82.39      A    N  
ATOM     63  CA  MET A  10       3.714 -32.493 -13.648  1.00 82.88      A    C  
ATOM     64  C   MET A  10       4.307 -31.755 -12.442  1.00 84.82      A    C  
ATOM     65  O   MET A  10       3.650 -30.820 -11.994  1.00 83.25      A    O  
ATOM     66  CB  MET A  10       2.996 -33.769 -13.198  1.00 80.49      A    C  
ATOM     67  CG  MET A  10       1.893 -34.186 -14.173  1.00 76.19      A    C  
ATOM     68  SD  MET A  10       0.513 -33.029 -14.342  1.00 70.82      A    S  
ATOM     69  CE  MET A  10      -0.157 -33.084 -12.670  1.00 59.88      A    C  
ATOM     70  N   PRO A  11       5.503 -32.067 -11.941  1.00 83.86      A    N  
ATOM     71  CA  PRO A  11       6.099 -31.288 -10.849  1.00 83.60      A    C  
ATOM     72  C   PRO A  11       6.266 -29.813 -11.212  1.00 84.87      A    C  
ATOM     73  O   PRO A  11       5.946 -28.937 -10.410  1.00 82.70      A    O  
ATOM     74  CB  PRO A  11       7.443 -31.960 -10.557  1.00 81.83      A    C  
ATOM     75  CG  PRO A  11       7.249 -33.385 -11.048  1.00 80.39      A    C  
ATOM     76  CD  PRO A  11       6.342 -33.209 -12.255  1.00 82.98      A    C  
ATOM     77  N   LEU A  12       6.703 -29.528 -12.429  1.00 86.18      A    N  
ATOM     78  CA  LEU A  12       6.865 -28.169 -12.924  1.00 86.11      A    C  
ATOM     79  C   LEU A  12       5.506 -27.469 -13.107  1.00 87.05      A    C  
ATOM     80  O   LEU A  12       5.367 -26.312 -12.721  1.00 85.70      A    O  
ATOM     81  CB  LEU A  12       7.681 -28.222 -14.226  1.00 84.71      A    C  
ATOM     82  CG  LEU A  12       8.021 -26.844 -14.820  1.00 80.61      A    C  
ATOM     83  CD1 LEU A  12       8.886 -26.006 -13.887  1.00 74.12      A    C  
ATOM     84  CD2 LEU A  12       8.789 -27.033 -16.122  1.00 74.70      A    C  
ATOM     85  N   ALA A  13       4.507 -28.162 -13.635  1.00 86.89      A    N  
ATOM     86  CA  ALA A  13       3.164 -27.617 -13.817  1.00 86.99      A    C  
ATOM     87  C   ALA A  13       2.491 -27.288 -12.471  1.00 87.86      A    C  
ATOM     88  O   ALA A  13       1.931 -26.200 -12.302  1.00 85.91      A    O  
ATOM     89  CB  ALA A  13       2.338 -28.612 -14.639  1.00 85.51      A    C  
ATOM     90  N   VAL A  14       2.610 -28.165 -11.486  1.00 86.60      A    N  
ATOM     91  CA  VAL A  14       2.108 -27.939 -10.120  1.00 86.10      A    C  
ATOM     92  C   VAL A  14       2.851 -26.777  -9.455  1.00 86.78      A    C  
ATOM     93  O   VAL A  14       2.225 -25.931  -8.817  1.00 85.28      A    O  
ATOM     94  CB  VAL A  14       2.210 -29.220  -9.270  1.00 84.92      A    C  
ATOM     95  CG1 VAL A  14       1.868 -28.985  -7.797  1.00 75.28      A    C  
ATOM     96  CG2 VAL A  14       1.235 -30.277  -9.785  1.00 76.44      A    C  
ATOM     97  N   PHE A  15       4.162 -26.678  -9.638  1.00 88.88      A    N  
ATOM     98  CA  PHE A  15       4.923 -25.535  -9.142  1.00 88.91      A    C  
ATOM     99  C   PHE A  15       4.488 -24.226  -9.796  1.00 89.45      A    C  
ATOM    100  O   PHE A  15       4.318 -23.247  -9.088  1.00 87.94      A    O  
ATOM    101  CB  PHE A  15       6.426 -25.744  -9.333  1.00 88.37      A    C  
ATOM    102  CG  PHE A  15       7.212 -24.517  -8.949  1.00 88.45      A    C  
ATOM    103  CD1 PHE A  15       7.819 -23.716  -9.943  1.00 83.45      A    C  
ATOM    104  CD2 PHE A  15       7.256 -24.100  -7.612  1.00 83.39      A    C  
ATOM    105  CE1 PHE A  15       8.462 -22.525  -9.593  1.00 82.06      A    C  
ATOM    106  CE2 PHE A  15       7.898 -22.901  -7.257  1.00 81.60      A    C  
ATOM    107  CZ  PHE A  15       8.503 -22.117  -8.246  1.00 85.14      A    C  
ATOM    108  N   MET A  16       4.261 -24.199 -11.107  1.00 89.24      A    N  
ATOM    109  CA  MET A  16       3.816 -22.982 -11.791  1.00 88.96      A    C  
ATOM    110  C   MET A  16       2.475 -22.485 -11.252  1.00 89.40      A    C  
ATOM    111  O   MET A  16       2.333 -21.295 -10.982  1.00 87.90      A    O  
ATOM    112  CB  MET A  16       3.738 -23.222 -13.303  1.00 87.66      A    C  
ATOM    113  CG  MET A  16       5.119 -23.198 -13.969  1.00 81.37      A    C  
ATOM    114  SD  MET A  16       5.954 -21.586 -13.926  1.00 76.32      A    S  
ATOM    115  CE  MET A  16       4.982 -20.652 -15.125  1.00 65.10      A    C  
ATOM    116  N   THR A  17       1.527 -23.374 -11.022  1.00 89.36      A    N  
ATOM    117  CA  THR A  17       0.216 -22.983 -10.488  1.00 89.43      A    C  
ATOM    118  C   THR A  17       0.294 -22.532  -9.033  1.00 89.82      A    C  
ATOM    119  O   THR A  17      -0.115 -21.412  -8.705  1.00 87.64      A    O  
ATOM    120  CB  THR A  17      -0.821 -24.109 -10.647  1.00 87.93      A    C  
ATOM    121  CG2 THR A  17      -1.138 -24.374 -12.121  1.00 72.22      A    C  
ATOM    122  OG1 THR A  17      -0.367 -25.329 -10.108  1.00 71.85      A    O  
ATOM    123  N   LEU A  18       0.873 -23.327  -8.149  1.00 89.61      A    N  
ATOM    124  CA  LEU A  18       1.001 -22.977  -6.732  1.00 88.99      A    C  
ATOM    125  C   LEU A  18       2.014 -21.853  -6.487  1.00 89.31      A    C  
ATOM    126  O   LEU A  18       1.828 -21.033  -5.590  1.00 87.65      A    O  
ATOM    127  CB  LEU A  18       1.392 -24.229  -5.928  1.00 87.41      A    C  
ATOM    128  CG  LEU A  18       0.327 -25.335  -5.884  1.00 83.33      A    C  
ATOM    129  CD1 LEU A  18       0.851 -26.500  -5.043  1.00 76.27      A    C  
ATOM    130  CD2 LEU A  18      -0.983 -24.858  -5.250  1.00 75.92      A    C  
ATOM    131  N   GLY A  19       3.057 -21.781  -7.291  1.00 91.13      A    N  
ATOM    132  CA  GLY A  19       4.093 -20.766  -7.227  1.00 90.84      A    C  
ATOM    133  C   GLY A  19       3.564 -19.380  -7.577  1.00 91.60      A    C  
ATOM    134  O   GLY A  19       3.871 -18.426  -6.871  1.00 89.68      A    O  
ATOM    135  N   ILE A  20       2.710 -19.270  -8.590  1.00 92.01      A    N  
ATOM    136  CA  ILE A  20       2.033 -18.007  -8.921  1.00 91.84      A    C  
ATOM    137  C   ILE A  20       1.129 -17.563  -7.771  1.00 91.89      A    C  
ATOM    138  O   ILE A  20       1.176 -16.401  -7.385  1.00 90.00      A    O  
ATOM    139  CB  ILE A  20       1.269 -18.122 -10.262  1.00 90.98      A    C  
ATOM    140  CG1 ILE A  20       2.294 -18.171 -11.423  1.00 85.76      A    C  
ATOM    141  CG2 ILE A  20       0.305 -16.939 -10.465  1.00 84.79      A    C  
ATOM    142  CD1 ILE A  20       1.688 -18.603 -12.758  1.00 78.17      A    C  
ATOM    143  N   ILE A  21       0.370 -18.466  -7.165  1.00 91.79      A    N  
ATOM    144  CA  ILE A  21      -0.472 -18.150  -6.005  1.00 91.08      A    C  
ATOM    145  C   ILE A  21       0.392 -17.670  -4.833  1.00 91.15      A    C  
ATOM    146  O   ILE A  21       0.136 -16.602  -4.271  1.00 89.30      A    O  
ATOM    147  CB  ILE A  21      -1.354 -19.356  -5.618  1.00 89.76      A    C  
ATOM    148  CG1 ILE A  21      -2.368 -19.650  -6.745  1.00 84.11      A    C  
ATOM    149  CG2 ILE A  21      -2.096 -19.097  -4.293  1.00 81.93      A    C  
ATOM    150  CD1 ILE A  21      -3.085 -20.986  -6.598  1.00 73.55      A    C  
ATOM    151  N   GLN A  22       1.452 -18.376  -4.502  1.00 91.77      A    N  
ATOM    152  CA  GLN A  22       2.349 -17.981  -3.417  1.00 91.02      A    C  
ATOM    153  C   GLN A  22       3.075 -16.657  -3.701  1.00 91.11      A    C  
ATOM    154  O   GLN A  22       3.219 -15.829  -2.798  1.00 89.70      A    O  
ATOM    155  CB  GLN A  22       3.348 -19.117  -3.138  1.00 90.16      A    C  
ATOM    156  CG  GLN A  22       4.322 -18.841  -1.977  1.00 86.08      A    C  
ATOM    157  CD  GLN A  22       3.608 -18.587  -0.652  1.00 84.53      A    C  
ATOM    158  NE2 GLN A  22       3.344 -17.350  -0.309  1.00 72.76      A    N  
ATOM    159  OE1 GLN A  22       3.280 -19.492   0.088  1.00 75.70      A    O  
ATOM    160  N   LEU A  23       3.509 -16.431  -4.932  1.00 91.97      A    N  
ATOM    161  CA  LEU A  23       4.167 -15.187  -5.336  1.00 91.43      A    C  
ATOM    162  C   LEU A  23       3.194 -14.005  -5.233  1.00 91.78      A    C  
ATOM    163  O   LEU A  23       3.568 -12.984  -4.664  1.00 90.37      A    O  
ATOM    164  CB  LEU A  23       4.727 -15.342  -6.756  1.00 90.50      A    C  
ATOM    165  CG  LEU A  23       5.499 -14.097  -7.243  1.00 86.37      A    C  
ATOM    166  CD1 LEU A  23       6.792 -13.878  -6.456  1.00 79.89      A    C  
ATOM    167  CD2 LEU A  23       5.865 -14.263  -8.715  1.00 79.61      A    C  
ATOM    168  N   THR A  24       1.969 -14.149  -5.697  1.00 93.31      A    N  
ATOM    169  CA  THR A  24       0.953 -13.091  -5.579  1.00 92.90      A    C  
ATOM    170  C   THR A  24       0.605 -12.808  -4.116  1.00 92.86      A    C  
ATOM    171  O   THR A  24       0.562 -11.642  -3.731  1.00 90.69      A    O  
ATOM    172  CB  THR A  24      -0.322 -13.402  -6.377  1.00 91.87      A    C  
ATOM    173  CG2 THR A  24      -0.071 -13.347  -7.878  1.00 77.87      A    C  
ATOM    174  OG1 THR A  24      -0.840 -14.669  -6.082  1.00 76.75      A    O  
ATOM    175  N   MET A  25       0.486 -13.810  -3.257  1.00 91.79      A    N  
ATOM    176  CA  MET A  25       0.325 -13.601  -1.811  1.00 91.14      A    C  
ATOM    177  C   MET A  25       1.504 -12.827  -1.208  1.00 91.20      A    C  
ATOM    178  O   MET A  25       1.313 -11.948  -0.375  1.00 89.69      A    O  
ATOM    179  CB  MET A  25       0.202 -14.942  -1.082  1.00 89.73      A    C  
ATOM    180  CG  MET A  25      -1.112 -15.669  -1.337  1.00 84.83      A    C  
ATOM    181  SD  MET A  25      -1.172 -17.308  -0.555  1.00 80.76      A    S  
ATOM    182  CE  MET A  25      -1.331 -16.835   1.181  1.00 70.73      A    C  
ATOM    183  N   MET A  26       2.720 -13.104  -1.654  1.00 92.06      A    N  
ATOM    184  CA  MET A  26       3.906 -12.390  -1.211  1.00 91.75      A    C  
ATOM    185  C   MET A  26       3.940 -10.941  -1.714  1.00 92.10      A    C  
ATOM    186  O   MET A  26       4.326 -10.036  -0.982  1.00 90.30      A    O  
ATOM    187  CB  MET A  26       5.137 -13.181  -1.667  1.00 90.15      A    C  
ATOM    188  CG  MET A  26       6.390 -12.766  -0.913  1.00 82.21      A    C  
ATOM    189  SD  MET A  26       7.798 -13.852  -1.268  1.00 79.20      A    S  
ATOM    190  CE  MET A  26       8.158 -13.369  -2.966  1.00 69.34      A    C  
ATOM    191  N   GLN A  27       3.462 -10.715  -2.938  1.00 92.89      A    N  
ATOM    192  CA  GLN A  27       3.275  -9.374  -3.489  1.00 92.71      A    C  
ATOM    193  C   GLN A  27       2.227  -8.576  -2.692  1.00 92.89      A    C  
ATOM    194  O   GLN A  27       2.480  -7.427  -2.334  1.00 91.26      A    O  
ATOM    195  CB  GLN A  27       2.874  -9.481  -4.959  1.00 91.89      A    C  
ATOM    196  CG  GLN A  27       4.022  -9.940  -5.872  1.00 89.31      A    C  
ATOM    197  CD  GLN A  27       3.548 -10.376  -7.255  1.00 88.80      A    C  
ATOM    198  NE2 GLN A  27       4.451 -10.555  -8.188  1.00 79.09      A    N  
ATOM    199  OE1 GLN A  27       2.374 -10.572  -7.519  1.00 80.60      A    O  
ATOM    200  N   HIS A  28       1.113  -9.187  -2.320  1.00 94.00      A    N  
ATOM    201  CA  HIS A  28       0.114  -8.563  -1.445  1.00 93.36      A    C  
ATOM    202  C   HIS A  28       0.711  -8.213  -0.077  1.00 93.15      A    C  
ATOM    203  O   HIS A  28       0.513  -7.107   0.420  1.00 91.23      A    O  
ATOM    204  CB  HIS A  28      -1.102  -9.488  -1.263  1.00 92.56      A    C  
ATOM    205  CG  HIS A  28      -1.784  -9.935  -2.510  1.00 92.82      A    C  
ATOM    206  CD2 HIS A  28      -1.758  -9.343  -3.738  1.00 84.57      A    C  
ATOM    207  ND1 HIS A  28      -2.534 -11.094  -2.635  1.00 82.88      A    N  
ATOM    208  CE1 HIS A  28      -2.938 -11.183  -3.902  1.00 86.15      A    C  
ATOM    209  NE2 HIS A  28      -2.479 -10.154  -4.609  1.00 87.08      A    N  
ATOM    210  N   ALA A  29       1.487  -9.115   0.498  1.00 93.71      A    N  
ATOM    211  CA  ALA A  29       2.180  -8.861   1.754  1.00 93.39      A    C  
ATOM    212  C   ALA A  29       3.195  -7.720   1.640  1.00 93.32      A    C  
ATOM    213  O   ALA A  29       3.325  -6.921   2.564  1.00 91.15      A    O  
ATOM    214  CB  ALA A  29       2.838 -10.162   2.223  1.00 92.61      A    C  
ATOM    215  N   LYS A  30       3.880  -7.582   0.498  1.00 93.39      A    N  
ATOM    216  CA  LYS A  30       4.771  -6.447   0.234  1.00 92.78      A    C  
ATOM    217  C   LYS A  30       4.011  -5.122   0.185  1.00 92.65      A    C  
ATOM    218  O   LYS A  30       4.443  -4.163   0.823  1.00 90.87      A    O  
ATOM    219  CB  LYS A  30       5.566  -6.711  -1.055  1.00 91.53      A    C  
ATOM    220  CG  LYS A  30       6.535  -5.580  -1.442  1.00 88.10      A    C  
ATOM    221  CD  LYS A  30       7.677  -5.404  -0.453  1.00 83.97      A    C  
ATOM    222  CE  LYS A  30       8.655  -4.366  -1.015  1.00 80.81      A    C  
ATOM    223  NZ  LYS A  30       9.923  -4.305  -0.259  1.00 74.31      A    N1+
ATOM    224  N   LEU A  31       2.866  -5.069  -0.483  1.00 93.50      A    N  
ATOM    225  CA  LEU A  31       2.008  -3.879  -0.526  1.00 93.43      A    C  
ATOM    226  C   LEU A  31       1.495  -3.511   0.875  1.00 93.59      A    C  
ATOM    227  O   LEU A  31       1.560  -2.349   1.267  1.00 91.60      A    O  
ATOM    228  CB  LEU A  31       0.830  -4.116  -1.487  1.00 92.62      A    C  
ATOM    229  CG  LEU A  31       1.221  -4.313  -2.969  1.00 90.83      A    C  
ATOM    230  CD1 LEU A  31      -0.022  -4.650  -3.792  1.00 85.42      A    C  
ATOM    231  CD2 LEU A  31       1.880  -3.066  -3.563  1.00 85.42      A    C  
ATOM    232  N   MET A  32       1.088  -4.503   1.660  1.00 94.10      A    N  
ATOM    233  CA  MET A  32       0.696  -4.279   3.051  1.00 93.86      A    C  
ATOM    234  C   MET A  32       1.875  -3.865   3.932  1.00 93.89      A    C  
ATOM    235  O   MET A  32       1.689  -3.115   4.878  1.00 92.06      A    O  
ATOM    236  CB  MET A  32       0.014  -5.527   3.614  1.00 92.91      A    C  
ATOM    237  CG  MET A  32      -1.348  -5.783   2.958  1.00 88.94      A    C  
ATOM    238  SD  MET A  32      -2.580  -4.448   3.139  1.00 86.06      A    S  
ATOM    239  CE  MET A  32      -2.908  -4.558   4.915  1.00 77.79      A    C  
ATOM    240  N   THR A  33       3.090  -4.291   3.615  1.00 94.19      A    N  
ATOM    241  CA  THR A  33       4.305  -3.848   4.309  1.00 93.92      A    C  
ATOM    242  C   THR A  33       4.599  -2.372   4.026  1.00 93.79      A    C  
ATOM    243  O   THR A  33       4.985  -1.645   4.936  1.00 91.93      A    O  
ATOM    244  CB  THR A  33       5.519  -4.715   3.952  1.00 93.05      A    C  
ATOM    245  CG2 THR A  33       6.749  -4.386   4.788  1.00 78.95      A    C  
ATOM    246  OG1 THR A  33       5.255  -6.076   4.196  1.00 78.97      A    O  
ATOM    247  N   GLU A  34       4.373  -1.905   2.805  1.00 93.95      A    N  
ATOM    248  CA  GLU A  34       4.468  -0.473   2.481  1.00 93.39      A    C  
ATOM    249  C   GLU A  34       3.385   0.340   3.208  1.00 93.53      A    C  
ATOM    250  O   GLU A  34       3.673   1.391   3.776  1.00 91.74      A    O  
ATOM    251  CB  GLU A  34       4.408  -0.249   0.957  1.00 92.13      A    C  
ATOM    252  CG  GLU A  34       5.665  -0.809   0.273  1.00 86.33      A    C  
ATOM    253  CD  GLU A  34       5.798  -0.471  -1.223  1.00 80.83      A    C  
ATOM    254  OE1 GLU A  34       6.770  -0.991  -1.836  1.00 72.08      A    O  
ATOM    255  OE2 GLU A  34       4.977   0.298  -1.748  1.00 72.24      A    O1-
ATOM    256  N   TYR A  35       2.174  -0.186   3.282  1.00 94.62      A    N  
ATOM    257  CA  TYR A  35       1.101   0.414   4.085  1.00 94.51      A    C  
ATOM    258  C   TYR A  35       1.447   0.455   5.581  1.00 94.63      A    C  
ATOM    259  O   TYR A  35       1.262   1.481   6.236  1.00 93.08      A    O  
ATOM    260  CB  TYR A  35      -0.199  -0.360   3.833  1.00 93.88      A    C  
ATOM    261  CG  TYR A  35      -1.357   0.132   4.671  1.00 93.91      A    C  
ATOM    262  CD1 TYR A  35      -1.916  -0.687   5.678  1.00 90.60      A    C  
ATOM    263  CD2 TYR A  35      -1.879   1.419   4.466  1.00 91.04      A    C  
ATOM    264  CE1 TYR A  35      -2.978  -0.226   6.463  1.00 90.05      A    C  
ATOM    265  CE2 TYR A  35      -2.936   1.899   5.244  1.00 89.75      A    C  
ATOM    266  CZ  TYR A  35      -3.490   1.072   6.248  1.00 91.44      A    C  
ATOM    267  OH  TYR A  35      -4.522   1.540   7.019  1.00 89.74      A    O  
ATOM    268  N   ALA A  36       2.011  -0.619   6.114  1.00 94.66      A    N  
ATOM    269  CA  ALA A  36       2.456  -0.674   7.497  1.00 94.48      A    C  
ATOM    270  C   ALA A  36       3.598   0.311   7.788  1.00 94.61      A    C  
ATOM    271  O   ALA A  36       3.594   0.947   8.837  1.00 92.78      A    O  
ATOM    272  CB  ALA A  36       2.873  -2.115   7.821  1.00 93.51      A    C  
ATOM    273  N   ALA A  37       4.528   0.498   6.855  1.00 94.35      A    N  
ATOM    274  CA  ALA A  37       5.575   1.506   6.977  1.00 94.02      A    C  
ATOM    275  C   ALA A  37       4.993   2.926   7.003  1.00 94.20      A    C  
ATOM    276  O   ALA A  37       5.418   3.747   7.818  1.00 92.15      A    O  
ATOM    277  CB  ALA A  37       6.578   1.334   5.836  1.00 92.86      A    C  
ATOM    278  N   TYR A  38       3.983   3.204   6.180  1.00 94.68      A    N  
ATOM    279  CA  TYR A  38       3.256   4.469   6.212  1.00 94.64      A    C  
ATOM    280  C   TYR A  38       2.600   4.713   7.573  1.00 94.66      A    C  
ATOM    281  O   TYR A  38       2.811   5.767   8.175  1.00 93.06      A    O  
ATOM    282  CB  TYR A  38       2.216   4.488   5.081  1.00 94.28      A    C  
ATOM    283  CG  TYR A  38       1.234   5.632   5.177  1.00 94.42      A    C  
ATOM    284  CD1 TYR A  38      -0.040   5.450   5.756  1.00 91.24      A    C  
ATOM    285  CD2 TYR A  38       1.598   6.916   4.717  1.00 91.80      A    C  
ATOM    286  CE1 TYR A  38      -0.935   6.528   5.870  1.00 90.79      A    C  
ATOM    287  CE2 TYR A  38       0.717   7.994   4.826  1.00 90.96      A    C  
ATOM    288  CZ  TYR A  38      -0.550   7.798   5.406  1.00 92.55      A    C  
ATOM    289  OH  TYR A  38      -1.408   8.864   5.515  1.00 90.88      A    O  
ATOM    290  N   GLN A  39       1.860   3.740   8.095  1.00 94.34      A    N  
ATOM    291  CA  GLN A  39       1.190   3.879   9.389  1.00 94.01      A    C  
ATOM    292  C   GLN A  39       2.192   3.982  10.550  1.00 94.27      A    C  
ATOM    293  O   GLN A  39       2.018   4.810  11.443  1.00 92.47      A    O  
ATOM    294  CB  GLN A  39       0.218   2.711   9.607  1.00 93.10      A    C  
ATOM    295  CG  GLN A  39      -0.973   2.684   8.642  1.00 90.35      A    C  
ATOM    296  CD  GLN A  39      -1.949   3.857   8.774  1.00 88.28      A    C  
ATOM    297  NE2 GLN A  39      -3.146   3.719   8.244  1.00 78.23      A    N  
ATOM    298  OE1 GLN A  39      -1.681   4.896   9.333  1.00 80.59      A    O  
ATOM    299  N   ALA A  40       3.270   3.210  10.517  1.00 94.45      A    N  
ATOM    300  CA  ALA A  40       4.320   3.276  11.519  1.00 94.17      A    C  
ATOM    301  C   ALA A  40       5.021   4.646  11.529  1.00 94.24      A    C  
ATOM    302  O   ALA A  40       5.197   5.239  12.590  1.00 92.24      A    O  
ATOM    303  CB  ALA A  40       5.315   2.138  11.254  1.00 93.40      A    C  
ATOM    304  N   ALA A  41       5.360   5.190  10.361  1.00 94.37      A    N  
ATOM    305  CA  ALA A  41       5.942   6.528  10.264  1.00 94.05      A    C  
ATOM    306  C   ALA A  41       4.962   7.597  10.771  1.00 93.95      A    C  
ATOM    307  O   ALA A  41       5.353   8.477  11.532  1.00 91.24      A    O  
ATOM    308  CB  ALA A  41       6.360   6.789   8.814  1.00 93.11      A    C  
ATOM    309  N   ARG A  42       3.692   7.475  10.418  1.00 94.19      A    N  
ATOM    310  CA  ARG A  42       2.642   8.391  10.856  1.00 93.74      A    C  
ATOM    311  C   ARG A  42       2.424   8.337  12.374  1.00 93.67      A    C  
ATOM    312  O   ARG A  42       2.273   9.385  12.992  1.00 90.82      A    O  
ATOM    313  CB  ARG A  42       1.355   8.087  10.077  1.00 92.37      A    C  
ATOM    314  CG  ARG A  42       0.310   9.183  10.281  1.00 87.81      A    C  
ATOM    315  CD  ARG A  42      -0.895   8.957   9.373  1.00 86.30      A    C  
ATOM    316  NE  ARG A  42      -1.931   9.954   9.665  1.00 84.39      A    N  
ATOM    317  CZ  ARG A  42      -2.883   9.859  10.586  1.00 84.67      A    C  
ATOM    318  NH1 ARG A  42      -3.073   8.779  11.282  1.00 73.04      A    N1+
ATOM    319  NH2 ARG A  42      -3.647  10.863  10.823  1.00 79.61      A    N  
ATOM    320  N   ALA A  43       2.478   7.158  12.975  1.00 93.43      A    N  
ATOM    321  CA  ALA A  43       2.474   7.025  14.429  1.00 93.18      A    C  
ATOM    322  C   ALA A  43       3.731   7.661  15.055  1.00 93.05      A    C  
ATOM    323  O   ALA A  43       3.635   8.436  16.002  1.00 89.57      A    O  
ATOM    324  CB  ALA A  43       2.345   5.536  14.781  1.00 91.82      A    C  
ATOM    325  N   GLY A  44       4.905   7.407  14.476  1.00 92.65      A    N  
ATOM    326  CA  GLY A  44       6.172   7.930  14.979  1.00 91.97      A    C  
ATOM    327  C   GLY A  44       6.253   9.459  15.006  1.00 92.56      A    C  
ATOM    328  O   GLY A  44       6.729  10.023  15.991  1.00 89.52      A    O  
ATOM    329  N   ILE A  45       5.740  10.135  13.990  1.00 93.55      A    N  
ATOM    330  CA  ILE A  45       5.803  11.604  13.925  1.00 93.08      A    C  
ATOM    331  C   ILE A  45       4.935  12.301  14.986  1.00 93.26      A    C  
ATOM    332  O   ILE A  45       5.257  13.413  15.381  1.00 90.70      A    O  
ATOM    333  CB  ILE A  45       5.474  12.157  12.517  1.00 91.60      A    C  
ATOM    334  CG1 ILE A  45       4.039  11.842  12.056  1.00 84.16      A    C  
ATOM    335  CG2 ILE A  45       6.524  11.676  11.508  1.00 82.29      A    C  
ATOM    336  CD1 ILE A  45       3.590  12.571  10.792  1.00 80.70      A    C  
ATOM    337  N   VAL A  46       3.869  11.660  15.446  1.00 93.37      A    N  
ATOM    338  CA  VAL A  46       2.954  12.236  16.449  1.00 92.79      A    C  
ATOM    339  C   VAL A  46       3.230  11.753  17.873  1.00 92.29      A    C  
ATOM    340  O   VAL A  46       2.804  12.396  18.823  1.00 87.51      A    O  
ATOM    341  CB  VAL A  46       1.470  12.040  16.074  1.00 91.30      A    C  
ATOM    342  CG1 VAL A  46       1.151  12.732  14.744  1.00 83.91      A    C  
ATOM    343  CG2 VAL A  46       1.049  10.578  15.989  1.00 84.00      A    C  
ATOM    344  N   TRP A  47       3.988  10.676  18.019  1.00 93.16      A    N  
ATOM    345  CA  TRP A  47       4.380  10.077  19.297  1.00 92.60      A    C  
ATOM    346  C   TRP A  47       5.869  10.269  19.626  1.00 92.36      A    C  
ATOM    347  O   TRP A  47       6.496   9.402  20.243  1.00 87.30      A    O  
ATOM    348  CB  TRP A  47       3.961   8.608  19.327  1.00 91.75      A    C  
ATOM    349  CG  TRP A  47       2.503   8.382  19.551  1.00 91.46      A    C  
ATOM    350  CD1 TRP A  47       1.570   8.224  18.592  1.00 86.92      A    C  
ATOM    351  CD2 TRP A  47       1.801   8.271  20.837  1.00 88.98      A    C  
ATOM    352  CE2 TRP A  47       0.443   8.027  20.560  1.00 88.47      A    C  
ATOM    353  CE3 TRP A  47       2.230   8.341  22.180  1.00 87.19      A    C  
ATOM    354  NE1 TRP A  47       0.328   8.007  19.190  1.00 87.05      A    N  
ATOM    355  CZ2 TRP A  47      -0.503   7.840  21.601  1.00 86.73      A    C  
ATOM    356  CZ3 TRP A  47       1.288   8.160  23.211  1.00 82.39      A    C  
ATOM    357  CH2 TRP A  47      -0.059   7.912  22.918  1.00 83.28      A    C  
ATOM    358  N   ASN A  48       6.447  11.376  19.223  1.00 91.43      A    N  
ATOM    359  CA  ASN A  48       7.811  11.783  19.591  1.00 91.53      A    C  
ATOM    360  C   ASN A  48       8.902  10.764  19.190  1.00 91.14      A    C  
ATOM    361  O   ASN A  48       9.918  10.627  19.877  1.00 84.51      A    O  
ATOM    362  CB  ASN A  48       7.849  12.146  21.091  1.00 90.00      A    C  
ATOM    363  CG  ASN A  48       6.839  13.196  21.532  1.00 89.68      A    C  
ATOM    364  ND2 ASN A  48       7.170  13.980  22.528  1.00 78.78      A    N  
ATOM    365  OD1 ASN A  48       5.736  13.330  21.040  1.00 77.37      A    O  
ATOM    366  N   GLY A  49       8.687  10.042  18.079  1.00 89.41      A    N  
ATOM    367  CA  GLY A  49       9.586   8.988  17.618  1.00 89.12      A    C  
ATOM    368  C   GLY A  49       9.508   7.682  18.413  1.00 89.94      A    C  
ATOM    369  O   GLY A  49      10.427   6.873  18.339  1.00 85.04      A    O  
ATOM    370  N   ASN A  50       8.425   7.460  19.161  1.00 90.72      A    N  
ATOM    371  CA  ASN A  50       8.216   6.251  19.951  1.00 90.98      A    C  
ATOM    372  C   ASN A  50       8.211   4.997  19.052  1.00 91.42      A    C  
ATOM    373  O   ASN A  50       7.278   4.764  18.289  1.00 87.90      A    O  
ATOM    374  CB  ASN A  50       6.925   6.403  20.770  1.00 88.70      A    C  
ATOM    375  CG  ASN A  50       6.692   5.251  21.745  1.00 88.61      A    C  
ATOM    376  ND2 ASN A  50       6.029   5.510  22.851  1.00 80.55      A    N  
ATOM    377  OD1 ASN A  50       7.107   4.130  21.540  1.00 79.31      A    O  
ATOM    378  N   ASN A  51       9.258   4.190  19.175  1.00 91.18      A    N  
ATOM    379  CA  ASN A  51       9.405   2.984  18.372  1.00 91.58      A    C  
ATOM    380  C   ASN A  51       8.372   1.915  18.720  1.00 91.56      A    C  
ATOM    381  O   ASN A  51       7.948   1.171  17.842  1.00 87.65      A    O  
ATOM    382  CB  ASN A  51      10.828   2.450  18.547  1.00 89.78      A    C  
ATOM    383  CG  ASN A  51      11.121   1.345  17.541  1.00 88.94      A    C  
ATOM    384  ND2 ASN A  51      11.188   0.109  17.980  1.00 78.77      A    N  
ATOM    385  OD1 ASN A  51      11.270   1.579  16.363  1.00 77.00      A    O  
ATOM    386  N   GLU A  52       7.925   1.853  19.953  1.00 91.06      A    N  
ATOM    387  CA  GLU A  52       6.918   0.885  20.381  1.00 90.51      A    C  
ATOM    388  C   GLU A  52       5.556   1.166  19.735  1.00 90.94      A    C  
ATOM    389  O   GLU A  52       4.920   0.253  19.218  1.00 87.68      A    O  
ATOM    390  CB  GLU A  52       6.856   0.873  21.913  1.00 88.14      A    C  
ATOM    391  CG  GLU A  52       6.096  -0.347  22.439  1.00 79.99      A    C  
ATOM    392  CD  GLU A  52       6.239  -0.530  23.945  1.00 77.64      A    C  
ATOM    393  OE1 GLU A  52       5.697  -1.533  24.460  1.00 71.12      A    O  
ATOM    394  OE2 GLU A  52       6.918   0.283  24.603  1.00 71.61      A    O1-
ATOM    395  N   ARG A  53       5.139   2.439  19.638  1.00 91.62      A    N  
ATOM    396  CA  ARG A  53       3.924   2.828  18.910  1.00 91.82      A    C  
ATOM    397  C   ARG A  53       4.026   2.582  17.415  1.00 92.08      A    C  
ATOM    398  O   ARG A  53       3.061   2.126  16.814  1.00 89.93      A    O  
ATOM    399  CB  ARG A  53       3.586   4.299  19.173  1.00 90.70      A    C  
ATOM    400  CG  ARG A  53       3.108   4.539  20.609  1.00 86.02      A    C  
ATOM    401  CD  ARG A  53       1.741   3.904  20.836  1.00 85.51      A    C  
ATOM    402  NE  ARG A  53       1.398   3.939  22.270  1.00 83.02      A    N  
ATOM    403  CZ  ARG A  53       1.355   2.897  23.074  1.00 82.62      A    C  
ATOM    404  NH1 ARG A  53       1.360   1.667  22.654  1.00 72.98      A    N1+
ATOM    405  NH2 ARG A  53       1.328   3.083  24.330  1.00 77.52      A    N  
ATOM    406  N   MET A  54       5.192   2.824  16.817  1.00 92.22      A    N  
ATOM    407  CA  MET A  54       5.424   2.478  15.416  1.00 92.15      A    C  
ATOM    408  C   MET A  54       5.331   0.970  15.187  1.00 92.56      A    C  
ATOM    409  O   MET A  54       4.764   0.535  14.186  1.00 90.99      A    O  
ATOM    410  CB  MET A  54       6.802   2.989  14.961  1.00 91.45      A    C  
ATOM    411  CG  MET A  54       6.854   4.513  14.862  1.00 88.81      A    C  
ATOM    412  SD  MET A  54       8.353   5.137  14.051  1.00 86.96      A    S  
ATOM    413  CE  MET A  54       9.565   4.897  15.359  1.00 76.83      A    C  
ATOM    414  N   HIS A  55       5.841   0.189  16.116  1.00 92.18      A    N  
ATOM    415  CA  HIS A  55       5.764  -1.267  16.074  1.00 91.72      A    C  
ATOM    416  C   HIS A  55       4.316  -1.755  16.226  1.00 91.81      A    C  
ATOM    417  O   HIS A  55       3.869  -2.569  15.417  1.00 89.73      A    O  
ATOM    418  CB  HIS A  55       6.687  -1.828  17.157  1.00 90.51      A    C  
ATOM    419  CG  HIS A  55       6.798  -3.320  17.127  1.00 89.51      A    C  
ATOM    420  CD2 HIS A  55       7.711  -4.068  16.431  1.00 77.87      A    C  
ATOM    421  ND1 HIS A  55       6.017  -4.201  17.835  1.00 77.00      A    N  
ATOM    422  CE1 HIS A  55       6.458  -5.445  17.568  1.00 79.03      A    C  
ATOM    423  NE2 HIS A  55       7.485  -5.398  16.722  1.00 81.79      A    N  
ATOM    424  N   ASP A  56       3.552  -1.212  17.169  1.00 92.11      A    N  
ATOM    425  CA  ASP A  56       2.136  -1.536  17.363  1.00 91.77      A    C  
ATOM    426  C   ASP A  56       1.298  -1.196  16.111  1.00 92.18      A    C  
ATOM    427  O   ASP A  56       0.502  -2.016  15.661  1.00 89.79      A    O  
ATOM    428  CB  ASP A  56       1.596  -0.804  18.606  1.00 89.90      A    C  
ATOM    429  CG  ASP A  56       2.081  -1.355  19.962  1.00 86.37      A    C  
ATOM    430  OD1 ASP A  56       2.512  -2.524  20.033  1.00 79.56      A    O  
ATOM    431  OD2 ASP A  56       1.924  -0.637  20.980  1.00 79.69      A    O1-
ATOM    432  N   ALA A  57       1.541  -0.038  15.491  1.00 92.97      A    N  
ATOM    433  CA  ALA A  57       0.879   0.344  14.243  1.00 92.98      A    C  
ATOM    434  C   ALA A  57       1.192  -0.628  13.095  1.00 93.23      A    C  
ATOM    435  O   ALA A  57       0.292  -1.053  12.362  1.00 90.85      A    O  
ATOM    436  CB  ALA A  57       1.319   1.766  13.865  1.00 92.07      A    C  
ATOM    437  N   ALA A  58       2.448  -1.031  12.966  1.00 93.27      A    N  
ATOM    438  CA  ALA A  58       2.862  -1.978  11.952  1.00 93.15      A    C  
ATOM    439  C   ALA A  58       2.248  -3.370  12.164  1.00 93.20      A    C  
ATOM    440  O   ALA A  58       1.876  -4.023  11.191  1.00 90.80      A    O  
ATOM    441  CB  ALA A  58       4.391  -2.033  11.932  1.00 92.29      A    C  
ATOM    442  N   ILE A  59       2.091  -3.815  13.408  1.00 92.93      A    N  
ATOM    443  CA  ILE A  59       1.431  -5.082  13.733  1.00 92.69      A    C  
ATOM    444  C   ILE A  59      -0.014  -5.063  13.237  1.00 92.48      A    C  
ATOM    445  O   ILE A  59      -0.393  -5.950  12.482  1.00 90.72      A    O  
ATOM    446  CB  ILE A  59       1.504  -5.398  15.242  1.00 91.41      A    C  
ATOM    447  CG1 ILE A  59       2.937  -5.778  15.647  1.00 83.95      A    C  
ATOM    448  CG2 ILE A  59       0.549  -6.554  15.619  1.00 83.32      A    C  
ATOM    449  CD1 ILE A  59       3.172  -5.771  17.154  1.00 76.55      A    C  
ATOM    450  N   VAL A  60      -0.793  -4.058  13.620  1.00 92.64      A    N  
ATOM    451  CA  VAL A  60      -2.209  -3.999  13.249  1.00 92.31      A    C  
ATOM    452  C   VAL A  60      -2.376  -3.934  11.733  1.00 92.35      A    C  
ATOM    453  O   VAL A  60      -3.177  -4.684  11.167  1.00 90.21      A    O  
ATOM    454  CB  VAL A  60      -2.929  -2.825  13.936  1.00 90.92      A    C  
ATOM    455  CG1 VAL A  60      -4.398  -2.769  13.523  1.00 84.35      A    C  
ATOM    456  CG2 VAL A  60      -2.883  -2.977  15.460  1.00 84.05      A    C  
ATOM    457  N   ALA A  61      -1.574  -3.133  11.047  1.00 92.82      A    N  
ATOM    458  CA  ALA A  61      -1.611  -3.024   9.593  1.00 92.46      A    C  
ATOM    459  C   ALA A  61      -1.251  -4.339   8.871  1.00 92.41      A    C  
ATOM    460  O   ALA A  61      -1.752  -4.602   7.785  1.00 89.28      A    O  
ATOM    461  CB  ALA A  61      -0.672  -1.894   9.177  1.00 91.54      A    C  
ATOM    462  N   LEU A  62      -0.409  -5.179   9.469  1.00 92.82      A    N  
ATOM    463  CA  LEU A  62       0.044  -6.434   8.865  1.00 92.41      A    C  
ATOM    464  C   LEU A  62      -0.783  -7.668   9.267  1.00 92.12      A    C  
ATOM    465  O   LEU A  62      -0.598  -8.718   8.658  1.00 89.44      A    O  
ATOM    466  CB  LEU A  62       1.537  -6.644   9.150  1.00 91.70      A    C  
ATOM    467  CG  LEU A  62       2.443  -5.709   8.349  1.00 90.76      A    C  
ATOM    468  CD1 LEU A  62       3.887  -5.845   8.838  1.00 85.60      A    C  
ATOM    469  CD2 LEU A  62       2.436  -6.038   6.851  1.00 86.12      A    C  
ATOM    470  N   LEU A  63      -1.714  -7.555  10.206  1.00 91.82      A    N  
ATOM    471  CA  LEU A  63      -2.532  -8.688  10.662  1.00 91.26      A    C  
ATOM    472  C   LEU A  63      -3.207  -9.489   9.524  1.00 91.09      A    C  
ATOM    473  O   LEU A  63      -3.161 -10.723   9.595  1.00 87.79      A    O  
ATOM    474  CB  LEU A  63      -3.588  -8.236  11.680  1.00 89.97      A    C  
ATOM    475  CG  LEU A  63      -3.068  -7.977  13.102  1.00 87.61      A    C  
ATOM    476  CD1 LEU A  63      -4.197  -7.429  13.966  1.00 81.99      A    C  
ATOM    477  CD2 LEU A  63      -2.530  -9.249  13.773  1.00 81.32      A    C  
ATOM    478  N   PRO A  64      -3.756  -8.878   8.453  1.00 91.45      A    N  
ATOM    479  CA  PRO A  64      -4.368  -9.635   7.363  1.00 90.52      A    C  
ATOM    480  C   PRO A  64      -3.398 -10.575   6.645  1.00 89.93      A    C  
ATOM    481  O   PRO A  64      -3.808 -11.601   6.119  1.00 84.37      A    O  
ATOM    482  CB  PRO A  64      -4.908  -8.592   6.376  1.00 89.17      A    C  
ATOM    483  CG  PRO A  64      -4.994  -7.317   7.183  1.00 87.65      A    C  
ATOM    484  CD  PRO A  64      -3.892  -7.461   8.207  1.00 90.20      A    C  
ATOM    485  N   THR A  65      -2.115 -10.260   6.634  1.00 90.86      A    N  
ATOM    486  CA  THR A  65      -1.081 -11.105   6.015  1.00 90.13      A    C  
ATOM    487  C   THR A  65      -0.629 -12.245   6.934  1.00 89.01      A    C  
ATOM    488  O   THR A  65       0.001 -13.205   6.481  1.00 83.53      A    O  
ATOM    489  CB  THR A  65       0.130 -10.282   5.576  1.00 89.39      A    C  
ATOM    490  CG2 THR A  65      -0.257  -9.076   4.713  1.00 78.82      A    C  
ATOM    491  OG1 THR A  65       0.873  -9.816   6.669  1.00 78.14      A    O  
ATOM    492  N   MET A  66      -0.955 -12.173   8.212  1.00 87.52      A    N  
ATOM    493  CA  MET A  66      -0.574 -13.152   9.233  1.00 85.74      A    C  
ATOM    494  C   MET A  66      -1.646 -14.212   9.477  1.00 84.17      A    C  
ATOM    495  O   MET A  66      -1.326 -15.323   9.910  1.00 76.35      A    O  
ATOM    496  CB  MET A  66      -0.268 -12.432  10.541  1.00 84.12      A    C  
ATOM    497  CG  MET A  66       0.897 -11.449  10.419  1.00 81.54      A    C  
ATOM    498  SD  MET A  66       1.245 -10.634  11.991  1.00 78.82      A    S  
ATOM    499  CE  MET A  66       2.511  -9.479  11.448  1.00 70.50      A    C  
ATOM    500  N   GLY A  67      -2.906 -13.891   9.214  1.00 85.00      A    N  
ATOM    501  CA  GLY A  67      -4.017 -14.797   9.438  1.00 84.30      A    C  
ATOM    502  C   GLY A  67      -5.346 -14.221   8.986  1.00 85.40      A    C  
ATOM    503  O   GLY A  67      -5.413 -13.202   8.306  1.00 80.51      A    O  
ATOM    504  N   ARG A  68      -6.410 -14.882   9.365  1.00 83.54      A    N  
ATOM    505  CA  ARG A  68      -7.776 -14.450   9.080  1.00 84.42      A    C  
ATOM    506  C   ARG A  68      -8.137 -13.248   9.944  1.00 85.07      A    C  
ATOM    507  O   ARG A  68      -7.932 -13.277  11.150  1.00 80.58      A    O  
ATOM    508  CB  ARG A  68      -8.706 -15.650   9.289  1.00 80.59      A    C  
ATOM    509  CG  ARG A  68     -10.140 -15.348   8.884  1.00 75.12      A    C  
ATOM    510  CD  ARG A  68     -11.003 -16.603   9.007  1.00 72.52      A    C  
ATOM    511  NE  ARG A  68     -12.404 -16.280   8.735  1.00 68.77      A    N  
ATOM    512  CZ  ARG A  68     -13.407 -17.105   8.558  1.00 65.56      A    C  
ATOM    513  NH1 ARG A  68     -13.267 -18.397   8.631  1.00 62.22      A    N1+
ATOM    514  NH2 ARG A  68     -14.577 -16.610   8.299  1.00 59.90      A    N  
ATOM    515  N   THR A  69      -8.681 -12.205   9.330  1.00 87.12      A    N  
ATOM    516  CA  THR A  69      -9.102 -10.967  10.009  1.00 87.12      A    C  
ATOM    517  C   THR A  69     -10.435 -10.439   9.482  1.00 86.64      A    C  
ATOM    518  O   THR A  69     -10.678  -9.242   9.484  1.00 80.13      A    O  
ATOM    519  CB  THR A  69      -8.015  -9.873   9.895  1.00 85.47      A    C  
ATOM    520  CG2 THR A  69      -6.724 -10.253  10.616  1.00 74.84      A    C  
ATOM    521  OG1 THR A  69      -7.682  -9.626   8.546  1.00 75.31      A    O  
ATOM    522  N   ASP A  70     -11.284 -11.327   9.002  1.00 85.72      A    N  
ATOM    523  CA  ASP A  70     -12.554 -10.961   8.372  1.00 83.79      A    C  
ATOM    524  C   ASP A  70     -13.639 -10.513   9.365  1.00 83.61      A    C  
ATOM    525  O   ASP A  70     -14.652  -9.946   8.953  1.00 75.36      A    O  
ATOM    526  CB  ASP A  70     -13.040 -12.115   7.487  1.00 79.59      A    C  
ATOM    527  CG  ASP A  70     -13.375 -13.383   8.270  1.00 75.57      A    C  
ATOM    528  OD1 ASP A  70     -12.541 -13.833   9.077  1.00 64.20      A    O  
ATOM    529  OD2 ASP A  70     -14.438 -13.994   8.019  1.00 69.79      A    O1-
ATOM    530  N   ASP A  71     -13.434 -10.724  10.660  1.00 84.65      A    N  
ATOM    531  CA  ASP A  71     -14.256 -10.183  11.739  1.00 84.57      A    C  
ATOM    532  C   ASP A  71     -13.404  -9.821  12.979  1.00 85.91      A    C  
ATOM    533  O   ASP A  71     -12.210 -10.109  13.050  1.00 81.89      A    O  
ATOM    534  CB  ASP A  71     -15.420 -11.152  12.041  1.00 80.10      A    C  
ATOM    535  CG  ASP A  71     -15.024 -12.468  12.720  1.00 73.55      A    C  
ATOM    536  OD1 ASP A  71     -14.267 -12.402  13.710  1.00 62.58      A    O  
ATOM    537  OD2 ASP A  71     -15.572 -13.521  12.346  1.00 67.33      A    O1-
ATOM    538  N   ILE A  72     -14.020  -9.165  13.953  1.00 84.86      A    N  
ATOM    539  CA  ILE A  72     -13.333  -8.740  15.187  1.00 85.82      A    C  
ATOM    540  C   ILE A  72     -12.811  -9.929  15.999  1.00 87.50      A    C  
ATOM    541  O   ILE A  72     -11.762  -9.839  16.634  1.00 85.63      A    O  
ATOM    542  CB  ILE A  72     -14.276  -7.835  16.024  1.00 82.69      A    C  
ATOM    543  CG1 ILE A  72     -14.358  -6.443  15.372  1.00 72.91      A    C  
ATOM    544  CG2 ILE A  72     -13.832  -7.696  17.495  1.00 69.68      A    C  
ATOM    545  CD1 ILE A  72     -15.411  -5.508  15.976  1.00 62.77      A    C  
ATOM    546  N   VAL A  73     -13.528 -11.051  15.990  1.00 86.95      A    N  
ATOM    547  CA  VAL A  73     -13.141 -12.238  16.759  1.00 88.02      A    C  
ATOM    548  C   VAL A  73     -11.926 -12.900  16.124  1.00 88.26      A    C  
ATOM    549  O   VAL A  73     -10.964 -13.216  16.829  1.00 86.15      A    O  
ATOM    550  CB  VAL A  73     -14.312 -13.234  16.877  1.00 87.30      A    C  
ATOM    551  CG1 VAL A  73     -13.918 -14.470  17.690  1.00 77.50      A    C  
ATOM    552  CG2 VAL A  73     -15.514 -12.592  17.578  1.00 77.56      A    C  
ATOM    553  N   GLU A  74     -11.939 -13.055  14.802  1.00 86.67      A    N  
ATOM    554  CA  GLU A  74     -10.813 -13.619  14.062  1.00 86.57      A    C  
ATOM    555  C   GLU A  74      -9.594 -12.679  14.058  1.00 87.50      A    C  
ATOM    556  O   GLU A  74      -8.462 -13.137  14.196  1.00 85.19      A    O  
ATOM    557  CB  GLU A  74     -11.249 -13.977  12.634  1.00 84.75      A    C  
ATOM    558  CG  GLU A  74     -12.252 -15.153  12.571  1.00 78.65      A    C  
ATOM    559  CD  GLU A  74     -11.732 -16.443  13.215  1.00 74.28      A    C  
ATOM    560  OE1 GLU A  74     -12.526 -17.169  13.862  1.00 64.00      A    O  
ATOM    561  OE2 GLU A  74     -10.516 -16.722  13.156  1.00 64.59      A    O1-
ATOM    562  N   LEU A  75      -9.823 -11.378  14.027  1.00 87.49      A    N  
ATOM    563  CA  LEU A  75      -8.769 -10.385  14.226  1.00 87.53      A    C  
ATOM    564  C   LEU A  75      -8.118 -10.545  15.610  1.00 88.40      A    C  
ATOM    565  O   LEU A  75      -6.900 -10.586  15.715  1.00 86.66      A    O  
ATOM    566  CB  LEU A  75      -9.365  -8.977  14.023  1.00 86.34      A    C  
ATOM    567  CG  LEU A  75      -8.286  -7.866  14.098  1.00 85.39      A    C  
ATOM    568  CD1 LEU A  75      -8.237  -7.063  12.813  1.00 76.08      A    C  
ATOM    569  CD2 LEU A  75      -8.557  -6.896  15.250  1.00 75.86      A    C  
ATOM    570  N   GLY A  76      -8.918 -10.693  16.652  1.00 88.16      A    N  
ATOM    571  CA  GLY A  76      -8.430 -10.937  18.006  1.00 87.81      A    C  
ATOM    572  C   GLY A  76      -7.631 -12.237  18.126  1.00 89.19      A    C  
ATOM    573  O   GLY A  76      -6.541 -12.239  18.692  1.00 87.97      A    O  
ATOM    574  N   LYS A  77      -8.123 -13.323  17.536  1.00 89.30      A    N  
ATOM    575  CA  LYS A  77      -7.382 -14.600  17.494  1.00 89.53      A    C  
ATOM    576  C   LYS A  77      -6.060 -14.465  16.755  1.00 89.31      A    C  
ATOM    577  O   LYS A  77      -5.035 -14.931  17.249  1.00 87.19      A    O  
ATOM    578  CB  LYS A  77      -8.209 -15.681  16.803  1.00 88.24      A    C  
ATOM    579  CG  LYS A  77      -9.384 -16.214  17.636  1.00 78.95      A    C  
ATOM    580  CD  LYS A  77     -10.112 -17.237  16.776  1.00 77.23      A    C  
ATOM    581  CE  LYS A  77     -11.453 -17.666  17.339  1.00 64.78      A    C  
ATOM    582  NZ  LYS A  77     -12.236 -18.302  16.256  1.00 58.18      A    N1+
ATOM    583  N   THR A  78      -6.080 -13.814  15.604  1.00 90.13      A    N  
ATOM    584  CA  THR A  78      -4.880 -13.600  14.792  1.00 90.17      A    C  
ATOM    585  C   THR A  78      -3.861 -12.727  15.527  1.00 90.43      A    C  
ATOM    586  O   THR A  78      -2.675 -13.035  15.503  1.00 88.28      A    O  
ATOM    587  CB  THR A  78      -5.238 -12.986  13.432  1.00 89.25      A    C  
ATOM    588  CG2 THR A  78      -4.024 -12.857  12.525  1.00 75.88      A    C  
ATOM    589  OG1 THR A  78      -6.148 -13.833  12.767  1.00 76.09      A    O  
ATOM    590  N   PHE A  79      -4.315 -11.721  16.261  1.00 90.10      A    N  
ATOM    591  CA  PHE A  79      -3.453 -10.894  17.105  1.00 90.17      A    C  
ATOM    592  C   PHE A  79      -2.806 -11.702  18.240  1.00 90.75      A    C  
ATOM    593  O   PHE A  79      -1.596 -11.612  18.446  1.00 89.49      A    O  
ATOM    594  CB  PHE A  79      -4.274  -9.722  17.658  1.00 88.94      A    C  
ATOM    595  CG  PHE A  79      -3.450  -8.768  18.496  1.00 88.29      A    C  
ATOM    596  CD1 PHE A  79      -3.439  -8.870  19.906  1.00 81.69      A    C  
ATOM    597  CD2 PHE A  79      -2.656  -7.794  17.863  1.00 80.88      A    C  
ATOM    598  CE1 PHE A  79      -2.652  -7.993  20.663  1.00 78.61      A    C  
ATOM    599  CE2 PHE A  79      -1.867  -6.919  18.626  1.00 78.99      A    C  
ATOM    600  CZ  PHE A  79      -1.861  -7.015  20.021  1.00 80.61      A    C  
ATOM    601  N   VAL A  80      -3.562 -12.531  18.932  1.00 90.77      A    N  
ATOM    602  CA  VAL A  80      -3.022 -13.419  19.980  1.00 90.84      A    C  
ATOM    603  C   VAL A  80      -2.027 -14.421  19.385  1.00 90.47      A    C  
ATOM    604  O   VAL A  80      -0.962 -14.660  19.958  1.00 89.12      A    O  
ATOM    605  CB  VAL A  80      -4.149 -14.145  20.730  1.00 90.26      A    C  
ATOM    606  CG1 VAL A  80      -3.626 -15.205  21.699  1.00 81.75      A    C  
ATOM    607  CG2 VAL A  80      -4.974 -13.150  21.555  1.00 82.27      A    C  
ATOM    608  N   LEU A  81      -2.350 -14.974  18.213  1.00 89.95      A    N  
ATOM    609  CA  LEU A  81      -1.450 -15.876  17.511  1.00 88.95      A    C  
ATOM    610  C   LEU A  81      -0.155 -15.167  17.107  1.00 89.21      A    C  
ATOM    611  O   LEU A  81       0.920 -15.726  17.287  1.00 87.40      A    O  
ATOM    612  CB  LEU A  81      -2.162 -16.471  16.283  1.00 87.08      A    C  
ATOM    613  CG  LEU A  81      -1.829 -17.967  16.115  1.00 77.63      A    C  
ATOM    614  CD1 LEU A  81      -2.972 -18.831  16.642  1.00 69.72      A    C  
ATOM    615  CD2 LEU A  81      -1.603 -18.323  14.663  1.00 69.10      A    C  
ATOM    616  N   HIS A  82      -0.251 -13.931  16.616  1.00 90.54      A    N  
ATOM    617  CA  HIS A  82       0.912 -13.107  16.306  1.00 90.08      A    C  
ATOM    618  C   HIS A  82       1.787 -12.883  17.541  1.00 90.06      A    C  
ATOM    619  O   HIS A  82       2.994 -13.085  17.456  1.00 89.23      A    O  
ATOM    620  CB  HIS A  82       0.478 -11.775  15.691  1.00 90.04      A    C  
ATOM    621  CG  HIS A  82       1.645 -10.831  15.549  1.00 88.55      A    C  
ATOM    622  CD2 HIS A  82       1.925  -9.758  16.355  1.00 78.82      A    C  
ATOM    623  ND1 HIS A  82       2.721 -10.986  14.695  1.00 78.34      A    N  
ATOM    624  CE1 HIS A  82       3.620 -10.032  14.983  1.00 80.68      A    C  
ATOM    625  NE2 HIS A  82       3.174  -9.264  15.990  1.00 82.38      A    N  
ATOM    626  N   GLN A  83       1.210 -12.551  18.684  1.00 91.54      A    N  
ATOM    627  CA  GLN A  83       1.953 -12.384  19.945  1.00 90.23      A    C  
ATOM    628  C   GLN A  83       2.717 -13.660  20.329  1.00 90.21      A    C  
ATOM    629  O   GLN A  83       3.880 -13.607  20.734  1.00 88.04      A    O  
ATOM    630  CB  GLN A  83       0.957 -12.002  21.057  1.00 89.30      A    C  
ATOM    631  CG  GLN A  83       0.460 -10.535  20.964  1.00 84.00      A    C  
ATOM    632  CD  GLN A  83       1.429  -9.524  21.569  1.00 78.39      A    C  
ATOM    633  NE2 GLN A  83       1.252  -8.246  21.304  1.00 64.97      A    N  
ATOM    634  OE1 GLN A  83       2.327  -9.846  22.316  1.00 67.04      A    O  
ATOM    635  N   LEU A  84       2.095 -14.833  20.151  1.00 89.67      A    N  
ATOM    636  CA  LEU A  84       2.756 -16.113  20.372  1.00 88.66      A    C  
ATOM    637  C   LEU A  84       3.913 -16.336  19.398  1.00 88.14      A    C  
ATOM    638  O   LEU A  84       5.026 -16.668  19.831  1.00 86.49      A    O  
ATOM    639  CB  LEU A  84       1.724 -17.257  20.263  1.00 88.42      A    C  
ATOM    640  CG  LEU A  84       0.920 -17.460  21.556  1.00 80.34      A    C  
ATOM    641  CD1 LEU A  84      -0.384 -18.204  21.274  1.00 72.79      A    C  
ATOM    642  CD2 LEU A  84       1.715 -18.283  22.577  1.00 71.88      A    C  
ATOM    643  N   TYR A  85       3.694 -16.104  18.116  1.00 88.68      A    N  
ATOM    644  CA  TYR A  85       4.734 -16.225  17.086  1.00 87.11      A    C  
ATOM    645  C   TYR A  85       5.880 -15.244  17.322  1.00 86.92      A    C  
ATOM    646  O   TYR A  85       7.037 -15.632  17.241  1.00 82.83      A    O  
ATOM    647  CB  TYR A  85       4.135 -16.009  15.691  1.00 84.70      A    C  
ATOM    648  CG  TYR A  85       3.727 -17.291  15.008  1.00 81.95      A    C  
ATOM    649  CD1 TYR A  85       4.634 -17.971  14.165  1.00 75.78      A    C  
ATOM    650  CD2 TYR A  85       2.438 -17.810  15.203  1.00 73.63      A    C  
ATOM    651  CE1 TYR A  85       4.246 -19.165  13.536  1.00 71.19      A    C  
ATOM    652  CE2 TYR A  85       2.048 -19.003  14.581  1.00 70.75      A    C  
ATOM    653  CZ  TYR A  85       2.947 -19.681  13.745  1.00 71.67      A    C  
ATOM    654  OH  TYR A  85       2.551 -20.847  13.147  1.00 68.64      A    O  
ATOM    655  N   ASP A  86       5.559 -14.005  17.667  1.00 89.18      A    N  
ATOM    656  CA  ASP A  86       6.550 -12.971  17.948  1.00 88.31      A    C  
ATOM    657  C   ASP A  86       7.391 -13.350  19.172  1.00 88.54      A    C  
ATOM    658  O   ASP A  86       8.615 -13.327  19.108  1.00 85.34      A    O  
ATOM    659  CB  ASP A  86       5.852 -11.618  18.124  1.00 86.37      A    C  
ATOM    660  CG  ASP A  86       6.884 -10.485  18.174  1.00 83.92      A    C  
ATOM    661  OD1 ASP A  86       7.677 -10.384  17.219  1.00 75.88      A    O  
ATOM    662  OD2 ASP A  86       6.928  -9.757  19.191  1.00 76.65      A    O1-
ATOM    663  N   SER A  87       6.763 -13.833  20.243  1.00 87.95      A    N  
ATOM    664  CA  SER A  87       7.489 -14.315  21.419  1.00 87.17      A    C  
ATOM    665  C   SER A  87       8.441 -15.477  21.097  1.00 86.81      A    C  
ATOM    666  O   SER A  87       9.572 -15.503  21.590  1.00 83.07      A    O  
ATOM    667  CB  SER A  87       6.497 -14.707  22.529  1.00 86.42      A    C  
ATOM    668  OG  SER A  87       5.872 -15.940  22.295  1.00 72.87      A    O  
ATOM    669  N   GLY A  88       8.019 -16.380  20.224  1.00 86.29      A    N  
ATOM    670  CA  GLY A  88       8.867 -17.465  19.738  1.00 85.29      A    C  
ATOM    671  C   GLY A  88      10.033 -16.956  18.883  1.00 86.11      A    C  
ATOM    672  O   GLY A  88      11.179 -17.353  19.096  1.00 83.85      A    O  
ATOM    673  N   MET A  89       9.763 -16.024  17.983  1.00 86.38      A    N  
ATOM    674  CA  MET A  89      10.781 -15.413  17.123  1.00 86.31      A    C  
ATOM    675  C   MET A  89      11.785 -14.567  17.917  1.00 85.82      A    C  
ATOM    676  O   MET A  89      12.973 -14.579  17.597  1.00 81.75      A    O  
ATOM    677  CB  MET A  89      10.103 -14.579  16.024  1.00 84.88      A    C  
ATOM    678  CG  MET A  89       9.403 -15.457  14.984  1.00 81.39      A    C  
ATOM    679  SD  MET A  89      10.505 -16.338  13.834  1.00 77.95      A    S  
ATOM    680  CE  MET A  89      10.799 -15.030  12.626  1.00 68.82      A    C  
ATOM    681  N   ARG A  90      11.365 -13.914  18.991  1.00 85.95      A    N  
ATOM    682  CA  ARG A  90      12.255 -13.166  19.902  1.00 85.20      A    C  
ATOM    683  C   ARG A  90      13.309 -14.062  20.570  1.00 84.69      A    C  
ATOM    684  O   ARG A  90      14.377 -13.567  20.930  1.00 80.31      A    O  
ATOM    685  CB  ARG A  90      11.430 -12.465  21.002  1.00 83.80      A    C  
ATOM    686  CG  ARG A  90      10.655 -11.228  20.542  1.00 79.62      A    C  
ATOM    687  CD  ARG A  90       9.807 -10.666  21.703  1.00 78.24      A    C  
ATOM    688  NE  ARG A  90       8.789  -9.685  21.254  1.00 72.70      A    N  
ATOM    689  CZ  ARG A  90       8.230  -8.720  21.979  1.00 68.99      A    C  
ATOM    690  NH1 ARG A  90       8.567  -8.451  23.207  1.00 63.34      A    N1+
ATOM    691  NH2 ARG A  90       7.275  -7.998  21.472  1.00 62.51      A    N  
ATOM    692  N   MET A  91      13.019 -15.339  20.759  1.00 85.06      A    N  
ATOM    693  CA  MET A  91      13.992 -16.284  21.327  1.00 83.99      A    C  
ATOM    694  C   MET A  91      15.095 -16.659  20.338  1.00 83.59      A    C  
ATOM    695  O   MET A  91      16.182 -17.053  20.759  1.00 77.75      A    O  
ATOM    696  CB  MET A  91      13.297 -17.559  21.809  1.00 81.57      A    C  
ATOM    697  CG  MET A  91      12.362 -17.307  22.994  1.00 73.99      A    C  
ATOM    698  SD  MET A  91      11.791 -18.849  23.776  1.00 66.11      A    S  
ATOM    699  CE  MET A  91      10.691 -18.157  25.035  1.00 57.74      A    C  
ATOM    700  N   LEU A  92      14.825 -16.531  19.040  1.00 82.63      A    N  
ATOM    701  CA  LEU A  92      15.804 -16.809  18.003  1.00 81.23      A    C  
ATOM    702  C   LEU A  92      16.800 -15.650  17.879  1.00 80.85      A    C  
ATOM    703  O   LEU A  92      16.483 -14.491  18.160  1.00 73.28      A    O  
ATOM    704  CB  LEU A  92      15.097 -17.119  16.673  1.00 78.76      A    C  
ATOM    705  CG  LEU A  92      14.169 -18.351  16.734  1.00 77.92      A    C  
ATOM    706  CD1 LEU A  92      13.401 -18.485  15.425  1.00 72.71      A    C  
ATOM    707  CD2 LEU A  92      14.942 -19.646  16.970  1.00 72.49      A    C  
ATOM    708  N   ASN A  93      18.001 -15.965  17.467  1.00 78.35      A    N  
ATOM    709  CA  ASN A  93      19.096 -14.993  17.422  1.00 77.93      A    C  
ATOM    710  C   ASN A  93      19.040 -14.113  16.162  1.00 79.59      A    C  
ATOM    711  O   ASN A  93      19.949 -14.123  15.338  1.00 72.25      A    O  
ATOM    712  CB  ASN A  93      20.427 -15.729  17.642  1.00 71.26      A    C  
ATOM    713  CG  ASN A  93      21.514 -14.821  18.186  1.00 64.48      A    C  
ATOM    714  ND2 ASN A  93      22.755 -15.229  18.079  1.00 57.13      A    N  
ATOM    715  OD1 ASN A  93      21.277 -13.772  18.759  1.00 56.41      A    O  
ATOM    716  N   PHE A  94      17.968 -13.357  16.004  1.00 79.90      A    N  
ATOM    717  CA  PHE A  94      17.841 -12.336  14.974  1.00 78.17      A    C  
ATOM    718  C   PHE A  94      18.560 -11.053  15.388  1.00 76.43      A    C  
ATOM    719  O   PHE A  94      18.510 -10.661  16.543  1.00 67.52      A    O  
ATOM    720  CB  PHE A  94      16.373 -12.085  14.651  1.00 75.00      A    C  
ATOM    721  CG  PHE A  94      15.702 -13.241  13.965  1.00 77.53      A    C  
ATOM    722  CD1 PHE A  94      16.106 -13.632  12.674  1.00 73.06      A    C  
ATOM    723  CD2 PHE A  94      14.664 -13.948  14.600  1.00 71.52      A    C  
ATOM    724  CE1 PHE A  94      15.496 -14.714  12.034  1.00 70.32      A    C  
ATOM    725  CE2 PHE A  94      14.044 -15.030  13.957  1.00 70.79      A    C  
ATOM    726  CZ  PHE A  94      14.464 -15.411  12.676  1.00 74.17      A    C  
ATOM    727  N   GLY A  95      19.209 -10.401  14.450  1.00 74.54      A    N  
ATOM    728  CA  GLY A  95      19.960  -9.167  14.704  1.00 72.27      A    C  
ATOM    729  C   GLY A  95      21.423  -9.234  14.304  1.00 74.82      A    C  
ATOM    730  O   GLY A  95      22.156  -8.258  14.463  1.00 66.83      A    O  
ATOM    731  N   GLY A  96      21.875 -10.362  13.795  1.00 73.27      A    N  
ATOM    732  CA  GLY A  96      23.190 -10.491  13.169  1.00 70.56      A    C  
ATOM    733  C   GLY A  96      24.391 -10.184  14.064  1.00 73.59      A    C  
ATOM    734  O   GLY A  96      25.496  -9.965  13.568  1.00 66.39      A    O  
ATOM    735  N   GLY A  97      24.197 -10.119  15.381  1.00 74.07      A    N  
ATOM    736  CA  GLY A  97      25.223  -9.704  16.346  1.00 73.41      A    C  
ATOM    737  C   GLY A  97      25.478  -8.185  16.410  1.00 76.29      A    C  
ATOM    738  O   GLY A  97      26.264  -7.752  17.246  1.00 69.19      A    O  
ATOM    739  N   ARG A  98      24.827  -7.384  15.578  1.00 77.17      A    N  
ATOM    740  CA  ARG A  98      24.927  -5.915  15.575  1.00 78.42      A    C  
ATOM    741  C   ARG A  98      23.684  -5.219  16.119  1.00 80.42      A    C  
ATOM    742  O   ARG A  98      23.811  -4.223  16.818  1.00 75.87      A    O  
ATOM    743  CB  ARG A  98      25.216  -5.401  14.155  1.00 73.83      A    C  
ATOM    744  CG  ARG A  98      26.669  -5.613  13.736  1.00 67.61      A    C  
ATOM    745  CD  ARG A  98      26.930  -4.856  12.426  1.00 63.28      A    C  
ATOM    746  NE  ARG A  98      28.339  -4.907  12.025  1.00 56.95      A    N  
ATOM    747  CZ  ARG A  98      28.849  -4.285  10.971  1.00 51.16      A    C  
ATOM    748  NH1 ARG A  98      28.116  -3.561  10.173  1.00 47.59      A    N1+
ATOM    749  NH2 ARG A  98      30.120  -4.385  10.691  1.00 45.85      A    N  
ATOM    750  N   VAL A  99      22.519  -5.727  15.806  1.00 77.98      A    N  
ATOM    751  CA  VAL A  99      21.263  -5.130  16.257  1.00 79.25      A    C  
ATOM    752  C   VAL A  99      21.065  -5.445  17.744  1.00 81.21      A    C  
ATOM    753  O   VAL A  99      21.098  -6.621  18.119  1.00 78.34      A    O  
ATOM    754  CB  VAL A  99      20.071  -5.610  15.417  1.00 76.75      A    C  
ATOM    755  CG1 VAL A  99      18.776  -4.902  15.820  1.00 69.59      A    C  
ATOM    756  CG2 VAL A  99      20.293  -5.336  13.925  1.00 71.69      A    C  
ATOM    757  N   PRO A 100      20.846  -4.436  18.599  1.00 81.38      A    N  
ATOM    758  CA  PRO A 100      20.521  -4.676  19.994  1.00 81.39      A    C  
ATOM    759  C   PRO A 100      19.144  -5.342  20.117  1.00 82.68      A    C  
ATOM    760  O   PRO A 100      18.267  -5.143  19.285  1.00 77.98      A    O  
ATOM    761  CB  PRO A 100      20.568  -3.305  20.672  1.00 78.25      A    C  
ATOM    762  CG  PRO A 100      20.200  -2.342  19.542  1.00 77.65      A    C  
ATOM    763  CD  PRO A 100      20.801  -3.014  18.305  1.00 80.32      A    C  
ATOM    764  N   ARG A 101      18.940  -6.099  21.186  1.00 82.38      A    N  
ATOM    765  CA  ARG A 101      17.680  -6.832  21.393  1.00 81.57      A    C  
ATOM    766  C   ARG A 101      16.482  -5.901  21.572  1.00 82.58      A    C  
ATOM    767  O   ARG A 101      15.402  -6.174  21.059  1.00 78.22      A    O  
ATOM    768  CB  ARG A 101      17.839  -7.763  22.607  1.00 79.21      A    C  
ATOM    769  CG  ARG A 101      17.363  -9.178  22.265  1.00 74.16      A    C  
ATOM    770  CD  ARG A 101      17.532 -10.097  23.460  1.00 70.91      A    C  
ATOM    771  NE  ARG A 101      17.294 -11.496  23.076  1.00 64.54      A    N  
ATOM    772  CZ  ARG A 101      17.313 -12.538  23.887  1.00 57.96      A    C  
ATOM    773  NH1 ARG A 101      17.539 -12.406  25.164  1.00 53.44      A    N1+
ATOM    774  NH2 ARG A 101      17.103 -13.740  23.422  1.00 53.08      A    N  
ATOM    775  N   THR A 102      16.717  -4.816  22.288  1.00 82.32      A    N  
ATOM    776  CA  THR A 102      15.731  -3.778  22.547  1.00 81.64      A    C  
ATOM    777  C   THR A 102      16.391  -2.396  22.486  1.00 82.64      A    C  
ATOM    778  O   THR A 102      17.585  -2.257  22.787  1.00 78.77      A    O  
ATOM    779  CB  THR A 102      15.050  -3.947  23.918  1.00 78.68      A    C  
ATOM    780  CG2 THR A 102      14.271  -5.259  24.027  1.00 70.14      A    C  
ATOM    781  OG1 THR A 102      15.995  -3.948  24.967  1.00 68.92      A    O  
ATOM    782  N   VAL A 103      15.619  -1.380  22.139  1.00 82.21      A    N  
ATOM    783  CA  VAL A 103      15.984   0.033  22.287  1.00 81.35      A    C  
ATOM    784  C   VAL A 103      14.966   0.672  23.218  1.00 81.98      A    C  
ATOM    785  O   VAL A 103      13.791   0.758  22.876  1.00 76.31      A    O  
ATOM    786  CB  VAL A 103      16.049   0.751  20.931  1.00 77.82      A    C  
ATOM    787  CG1 VAL A 103      16.138   2.265  21.081  1.00 69.62      A    C  
ATOM    788  CG2 VAL A 103      17.294   0.285  20.170  1.00 71.11      A    C  
ATOM    789  N   ASN A 104      15.405   1.078  24.389  1.00 83.76      A    N  
ATOM    790  CA  ASN A 104      14.536   1.621  25.424  1.00 83.48      A    C  
ATOM    791  C   ASN A 104      13.298   0.737  25.711  1.00 83.49      A    C  
ATOM    792  O   ASN A 104      12.177   1.227  25.784  1.00 75.20      A    O  
ATOM    793  CB  ASN A 104      14.207   3.082  25.052  1.00 80.80      A    C  
ATOM    794  CG  ASN A 104      13.487   3.839  26.145  1.00 80.09      A    C  
ATOM    795  ND2 ASN A 104      12.609   4.744  25.780  1.00 73.09      A    N  
ATOM    796  OD1 ASN A 104      13.724   3.653  27.321  1.00 72.24      A    O  
ATOM    797  N   GLY A 105      13.500  -0.581  25.781  1.00 82.25      A    N  
ATOM    798  CA  GLY A 105      12.438  -1.565  25.989  1.00 80.79      A    C  
ATOM    799  C   GLY A 105      11.688  -2.001  24.736  1.00 83.02      A    C  
ATOM    800  O   GLY A 105      11.174  -3.118  24.698  1.00 75.42      A    O  
ATOM    801  N   SER A 106      11.661  -1.194  23.675  1.00 82.64      A    N  
ATOM    802  CA  SER A 106      11.030  -1.566  22.409  1.00 82.58      A    C  
ATOM    803  C   SER A 106      11.765  -2.725  21.741  1.00 83.90      A    C  
ATOM    804  O   SER A 106      12.986  -2.707  21.589  1.00 79.89      A    O  
ATOM    805  CB  SER A 106      10.952  -0.377  21.454  1.00 79.56      A    C  
ATOM    806  OG  SER A 106      10.251  -0.758  20.292  1.00 72.81      A    O  
ATOM    807  N   ASN A 107      11.018  -3.735  21.328  1.00 82.62      A    N  
ATOM    808  CA  ASN A 107      11.591  -4.946  20.760  1.00 82.73      A    C  
ATOM    809  C   ASN A 107      12.041  -4.750  19.305  1.00 83.89      A    C  
ATOM    810  O   ASN A 107      11.248  -4.383  18.453  1.00 79.19      A    O  
ATOM    811  CB  ASN A 107      10.567  -6.065  20.878  1.00 78.74      A    C  
ATOM    812  CG  ASN A 107      11.128  -7.364  20.341  1.00 72.73      A    C  
ATOM    813  ND2 ASN A 107      10.346  -8.107  19.595  1.00 65.16      A    N  
ATOM    814  OD1 ASN A 107      12.269  -7.708  20.566  1.00 63.34      A    O  
ATOM    815  N   LEU A 108      13.290  -5.087  19.007  1.00 83.82      A    N  
ATOM    816  CA  LEU A 108      13.841  -5.097  17.646  1.00 83.72      A    C  
ATOM    817  C   LEU A 108      13.982  -6.508  17.062  1.00 84.60      A    C  
ATOM    818  O   LEU A 108      14.275  -6.665  15.882  1.00 79.35      A    O  
ATOM    819  CB  LEU A 108      15.193  -4.367  17.635  1.00 80.50      A    C  
ATOM    820  CG  LEU A 108      15.146  -2.889  18.058  1.00 81.00      A    C  
ATOM    821  CD1 LEU A 108      16.560  -2.310  17.945  1.00 76.21      A    C  
ATOM    822  CD2 LEU A 108      14.223  -2.055  17.169  1.00 76.59      A    C  
ATOM    823  N   PHE A 109      13.766  -7.523  17.868  1.00 84.40      A    N  
ATOM    824  CA  PHE A 109      13.730  -8.915  17.455  1.00 82.93      A    C  
ATOM    825  C   PHE A 109      12.283  -9.355  17.249  1.00 81.64      A    C  
ATOM    826  O   PHE A 109      11.355  -8.690  17.698  1.00 70.91      A    O  
ATOM    827  CB  PHE A 109      14.470  -9.791  18.476  1.00 79.28      A    C  
ATOM    828  CG  PHE A 109      15.987  -9.686  18.446  1.00 80.68      A    C  
ATOM    829  CD1 PHE A 109      16.755 -10.842  18.219  1.00 74.83      A    C  
ATOM    830  CD2 PHE A 109      16.640  -8.467  18.663  1.00 74.23      A    C  
ATOM    831  CE1 PHE A 109      18.155 -10.773  18.203  1.00 70.53      A    C  
ATOM    832  CE2 PHE A 109      18.041  -8.394  18.641  1.00 71.40      A    C  
ATOM    833  CZ  PHE A 109      18.801  -9.539  18.411  1.00 72.65      A    C  
ATOM    834  N   GLY A 110      12.077 -10.478  16.596  1.00 82.68      A    N  
ATOM    835  CA  GLY A 110      10.743 -11.000  16.346  1.00 83.74      A    C  
ATOM    836  C   GLY A 110      10.295 -10.834  14.897  1.00 86.48      A    C  
ATOM    837  O   GLY A 110      11.123 -10.704  13.992  1.00 82.30      A    O  
ATOM    838  N   VAL A 111       8.989 -10.867  14.693  1.00 89.23      A    N  
ATOM    839  CA  VAL A 111       8.380 -10.899  13.352  1.00 89.93      A    C  
ATOM    840  C   VAL A 111       8.506  -9.558  12.643  1.00 90.24      A    C  
ATOM    841  O   VAL A 111       8.740  -9.520  11.440  1.00 87.22      A    O  
ATOM    842  CB  VAL A 111       6.904 -11.329  13.445  1.00 88.65      A    C  
ATOM    843  CG1 VAL A 111       6.214 -11.358  12.079  1.00 79.95      A    C  
ATOM    844  CG2 VAL A 111       6.771 -12.738  14.039  1.00 80.10      A    C  
ATOM    845  N   ILE A 112       8.356  -8.453  13.370  1.00 91.02      A    N  
ATOM    846  CA  ILE A 112       8.414  -7.097  12.827  1.00 91.39      A    C  
ATOM    847  C   ILE A 112       9.524  -6.325  13.533  1.00 91.07      A    C  
ATOM    848  O   ILE A 112       9.658  -6.390  14.754  1.00 87.94      A    O  
ATOM    849  CB  ILE A 112       7.044  -6.394  12.927  1.00 90.36      A    C  
ATOM    850  CG1 ILE A 112       5.975  -7.173  12.123  1.00 84.13      A    C  
ATOM    851  CG2 ILE A 112       7.130  -4.945  12.420  1.00 83.65      A    C  
ATOM    852  CD1 ILE A 112       4.547  -6.678  12.335  1.00 78.40      A    C  
ATOM    853  N   ARG A 113      10.297  -5.577  12.769  1.00 91.28      A    N  
ATOM    854  CA  ARG A 113      11.273  -4.618  13.286  1.00 90.91      A    C  
ATOM    855  C   ARG A 113      11.060  -3.276  12.604  1.00 91.15      A    C  
ATOM    856  O   ARG A 113      11.115  -3.206  11.382  1.00 88.65      A    O  
ATOM    857  CB  ARG A 113      12.696  -5.146  13.048  1.00 88.80      A    C  
ATOM    858  CG  ARG A 113      13.773  -4.216  13.627  1.00 84.54      A    C  
ATOM    859  CD  ARG A 113      15.191  -4.770  13.381  1.00 83.00      A    C  
ATOM    860  NE  ARG A 113      15.612  -4.578  11.986  1.00 78.07      A    N  
ATOM    861  CZ  ARG A 113      16.697  -5.084  11.425  1.00 75.94      A    C  
ATOM    862  NH1 ARG A 113      17.496  -5.890  12.066  1.00 68.92      A    N1+
ATOM    863  NH2 ARG A 113      17.017  -4.777  10.198  1.00 69.74      A    N  
ATOM    864  N   VAL A 114      10.900  -2.231  13.392  1.00 91.34      A    N  
ATOM    865  CA  VAL A 114      10.915  -0.846  12.913  1.00 91.31      A    C  
ATOM    866  C   VAL A 114      12.273  -0.251  13.258  1.00 90.77      A    C  
ATOM    867  O   VAL A 114      12.585  -0.080  14.438  1.00 87.02      A    O  
ATOM    868  CB  VAL A 114       9.762  -0.013  13.488  1.00 90.74      A    C  
ATOM    869  CG1 VAL A 114       9.753   1.379  12.861  1.00 83.48      A    C  
ATOM    870  CG2 VAL A 114       8.405  -0.673  13.201  1.00 84.39      A    C  
ATOM    871  N   ASP A 115      13.071   0.035  12.258  1.00 89.72      A    N  
ATOM    872  CA  ASP A 115      14.370   0.691  12.420  1.00 88.72      A    C  
ATOM    873  C   ASP A 115      14.222   2.188  12.156  1.00 89.02      A    C  
ATOM    874  O   ASP A 115      13.786   2.592  11.083  1.00 84.61      A    O  
ATOM    875  CB  ASP A 115      15.373   0.013  11.484  1.00 85.55      A    C  
ATOM    876  CG  ASP A 115      16.795   0.534  11.657  1.00 79.92      A    C  
ATOM    877  OD1 ASP A 115      17.055   1.259  12.640  1.00 72.31      A    O  
ATOM    878  OD2 ASP A 115      17.654   0.175  10.823  1.00 74.15      A    O1-
ATOM    879  N   THR A 116      14.570   3.016  13.129  1.00 88.69      A    N  
ATOM    880  CA  THR A 116      14.561   4.472  12.997  1.00 88.31      A    C  
ATOM    881  C   THR A 116      15.928   4.930  12.484  1.00 87.11      A    C  
ATOM    882  O   THR A 116      16.854   5.136  13.266  1.00 82.56      A    O  
ATOM    883  CB  THR A 116      14.191   5.164  14.313  1.00 87.69      A    C  
ATOM    884  CG2 THR A 116      14.020   6.665  14.136  1.00 75.30      A    C  
ATOM    885  OG1 THR A 116      12.969   4.673  14.801  1.00 75.10      A    O  
ATOM    886  N   VAL A 117      16.040   5.095  11.180  1.00 86.86      A    N  
ATOM    887  CA  VAL A 117      17.292   5.479  10.517  1.00 85.14      A    C  
ATOM    888  C   VAL A 117      17.643   6.939  10.784  1.00 83.65      A    C  
ATOM    889  O   VAL A 117      18.804   7.278  11.010  1.00 78.05      A    O  
ATOM    890  CB  VAL A 117      17.198   5.221   9.006  1.00 84.30      A    C  
ATOM    891  CG1 VAL A 117      18.520   5.532   8.295  1.00 77.08      A    C  
ATOM    892  CG2 VAL A 117      16.840   3.763   8.708  1.00 78.74      A    C  
ATOM    893  N   SER A 118      16.644   7.814  10.783  1.00 82.82      A    N  
ATOM    894  CA  SER A 118      16.795   9.232  11.083  1.00 81.91      A    C  
ATOM    895  C   SER A 118      15.656   9.692  11.999  1.00 82.72      A    C  
ATOM    896  O   SER A 118      14.523   9.252  11.808  1.00 79.04      A    O  
ATOM    897  CB  SER A 118      16.811  10.039   9.786  1.00 78.47      A    C  
ATOM    898  OG  SER A 118      16.964  11.416  10.039  1.00 68.40      A    O  
ATOM    899  N   PRO A 119      15.934  10.578  12.979  1.00 80.68      A    N  
ATOM    900  CA  PRO A 119      17.235  11.137  13.323  1.00 80.35      A    C  
ATOM    901  C   PRO A 119      18.174  10.116  13.976  1.00 79.99      A    C  
ATOM    902  O   PRO A 119      17.769   9.307  14.811  1.00 73.81      A    O  
ATOM    903  CB  PRO A 119      16.926  12.313  14.247  1.00 77.03      A    C  
ATOM    904  CG  PRO A 119      15.621  11.910  14.911  1.00 76.18      A    C  
ATOM    905  CD  PRO A 119      14.891  11.115  13.831  1.00 79.15      A    C  
ATOM    906  N   ALA A 120      19.442  10.196  13.619  1.00 76.54      A    N  
ATOM    907  CA  ALA A 120      20.528   9.490  14.271  1.00 74.26      A    C  
ATOM    908  C   ALA A 120      21.273  10.434  15.235  1.00 73.19      A    C  
ATOM    909  O   ALA A 120      21.236  11.657  15.083  1.00 67.78      A    O  
ATOM    910  CB  ALA A 120      21.458   8.903  13.204  1.00 70.73      A    C  
ATOM    911  N   TYR A 121      21.959   9.883  16.214  1.00 67.33      A    N  
ATOM    912  CA  TYR A 121      22.783  10.684  17.113  1.00 64.01      A    C  
ATOM    913  C   TYR A 121      24.074  11.110  16.411  1.00 63.81      A    C  
ATOM    914  O   TYR A 121      24.872  10.272  15.989  1.00 57.98      A    O  
ATOM    915  CB  TYR A 121      23.078   9.902  18.391  1.00 58.70      A    C  
ATOM    916  CG  TYR A 121      23.896  10.689  19.383  1.00 55.70      A    C  
ATOM    917  CD1 TYR A 121      25.307  10.617  19.369  1.00 51.05      A    C  
ATOM    918  CD2 TYR A 121      23.254  11.544  20.301  1.00 49.68      A    C  
ATOM    919  CE1 TYR A 121      26.061  11.400  20.255  1.00 44.47      A    C  
ATOM    920  CE2 TYR A 121      24.000  12.319  21.187  1.00 44.97      A    C  
ATOM    921  CZ  TYR A 121      25.400  12.251  21.163  1.00 44.07      A    C  
ATOM    922  OH  TYR A 121      26.131  13.038  22.030  1.00 39.16      A    O  
ATOM    923  N   PHE A 122      24.304  12.411  16.379  1.00 58.11      A    N  
ATOM    924  CA  PHE A 122      25.573  12.976  15.943  1.00 55.23      A    C  
ATOM    925  C   PHE A 122      25.884  14.228  16.769  1.00 55.39      A    C  
ATOM    926  O   PHE A 122      24.977  14.962  17.171  1.00 50.46      A    O  
ATOM    927  CB  PHE A 122      25.534  13.262  14.441  1.00 49.46      A    C  
ATOM    928  CG  PHE A 122      24.496  14.268  14.012  1.00 46.16      A    C  
ATOM    929  CD1 PHE A 122      23.179  13.866  13.776  1.00 42.58      A    C  
ATOM    930  CD2 PHE A 122      24.849  15.622  13.849  1.00 41.62      A    C  
ATOM    931  CE1 PHE A 122      22.205  14.797  13.376  1.00 37.54      A    C  
ATOM    932  CE2 PHE A 122      23.882  16.554  13.447  1.00 37.46      A    C  
ATOM    933  CZ  PHE A 122      22.563  16.148  13.216  1.00 36.76      A    C  
ATOM    934  N   THR A 123      27.144  14.481  17.038  1.00 41.38      A    N  
ATOM    935  CA  THR A 123      27.569  15.525  17.986  1.00 40.78      A    C  
ATOM    936  C   THR A 123      27.068  16.943  17.643  1.00 41.64      A    C  
ATOM    937  O   THR A 123      26.670  17.654  18.567  1.00 39.64      A    O  
ATOM    938  CB  THR A 123      29.094  15.547  18.147  1.00 36.75      A    C  
ATOM    939  CG2 THR A 123      29.531  16.091  19.498  1.00 33.99      A    C  
ATOM    940  OG1 THR A 123      29.633  14.242  18.037  1.00 34.50      A    O  
ATOM    941  N   PRO A 124      27.017  17.380  16.379  1.00 48.50      A    N  
ATOM    942  CA  PRO A 124      26.500  18.700  16.027  1.00 47.30      A    C  
ATOM    943  C   PRO A 124      25.029  18.934  16.401  1.00 47.87      A    C  
ATOM    944  O   PRO A 124      24.637  20.086  16.547  1.00 45.90      A    O  
ATOM    945  CB  PRO A 124      26.709  18.838  14.521  1.00 43.46      A    C  
ATOM    946  CG  PRO A 124      27.871  17.904  14.231  1.00 43.26      A    C  
ATOM    947  CD  PRO A 124      27.641  16.770  15.219  1.00 45.59      A    C  
ATOM    948  N   ILE A 125      24.231  17.913  16.608  1.00 52.48      A    N  
ATOM    949  CA  ILE A 125      22.819  18.065  16.983  1.00 50.85      A    C  
ATOM    950  C   ILE A 125      22.662  18.767  18.338  1.00 51.29      A    C  
ATOM    951  O   ILE A 125      21.701  19.489  18.557  1.00 47.69      A    O  
ATOM    952  CB  ILE A 125      22.086  16.708  16.930  1.00 47.05      A    C  
ATOM    953  CG1 ILE A 125      20.630  16.906  16.466  1.00 43.93      A    C  
ATOM    954  CG2 ILE A 125      22.126  15.965  18.276  1.00 43.55      A    C  
ATOM    955  CD1 ILE A 125      19.900  15.594  16.161  1.00 41.08      A    C  
ATOM    956  N   ASP A 126      23.640  18.604  19.207  1.00 47.46      A    N  
ATOM    957  CA  ASP A 126      23.659  19.266  20.508  1.00 47.29      A    C  
ATOM    958  C   ASP A 126      23.753  20.805  20.372  1.00 47.36      A    C  
ATOM    959  O   ASP A 126      23.286  21.531  21.237  1.00 45.01      A    O  
ATOM    960  CB  ASP A 126      24.823  18.710  21.353  1.00 44.61      A    C  
ATOM    961  CG  ASP A 126      24.642  17.269  21.854  1.00 42.32      A    C  
ATOM    962  OD1 ASP A 126      23.508  16.744  21.886  1.00 40.41      A    O  
ATOM    963  OD2 ASP A 126      25.642  16.667  22.303  1.00 40.69      A    O1-
ATOM    964  N   SER A 127      24.307  21.318  19.281  1.00 46.67      A    N  
ATOM    965  CA  SER A 127      24.390  22.761  19.019  1.00 45.72      A    C  
ATOM    966  C   SER A 127      23.042  23.393  18.642  1.00 46.18      A    C  
ATOM    967  O   SER A 127      22.895  24.612  18.740  1.00 43.48      A    O  
ATOM    968  CB  SER A 127      25.435  23.060  17.941  1.00 41.56      A    C  
ATOM    969  OG  SER A 127      25.018  22.700  16.652  1.00 38.46      A    O  
ATOM    970  N   MET A 128      22.056  22.597  18.271  1.00 48.16      A    N  
ATOM    971  CA  MET A 128      20.712  23.061  17.929  1.00 47.41      A    C  
ATOM    972  C   MET A 128      19.832  23.329  19.149  1.00 47.16      A    C  
ATOM    973  O   MET A 128      18.724  23.859  19.020  1.00 44.92      A    O  
ATOM    974  CB  MET A 128      20.034  22.040  17.017  1.00 44.87      A    C  
ATOM    975  CG  MET A 128      20.765  21.871  15.683  1.00 42.02      A    C  
ATOM    976  SD  MET A 128      20.001  20.666  14.574  1.00 40.24      A    S  
ATOM    977  CE  MET A 128      18.327  21.316  14.480  1.00 38.42      A    C  
ATOM    978  N   TRP A 129      20.296  22.974  20.326  1.00 45.61      A    N  
ATOM    979  CA  TRP A 129      19.540  23.196  21.549  1.00 43.97      A    C  
ATOM    980  C   TRP A 129      19.416  24.691  21.852  1.00 44.28      A    C  
ATOM    981  O   TRP A 129      20.408  25.381  22.107  1.00 41.42      A    O  
ATOM    982  CB  TRP A 129      20.199  22.457  22.700  1.00 39.93      A    C  
ATOM    983  CG  TRP A 129      19.410  22.525  23.961  1.00 37.31      A    C  
ATOM    984  CD1 TRP A 129      19.693  23.305  25.029  1.00 35.05      A    C  
ATOM    985  CD2 TRP A 129      18.196  21.781  24.293  1.00 34.91      A    C  
ATOM    986  CE2 TRP A 129      17.810  22.148  25.605  1.00 33.03      A    C  
ATOM    987  CE3 TRP A 129      17.421  20.829  23.608  1.00 33.96      A    C  
ATOM    988  NE1 TRP A 129      18.740  23.080  26.016  1.00 32.64      A    N  
ATOM    989  CZ2 TRP A 129      16.689  21.563  26.230  1.00 30.88      A    C  
ATOM    990  CZ3 TRP A 129      16.292  20.257  24.231  1.00 32.22      A    C  
ATOM    991  CH2 TRP A 129      15.941  20.619  25.526  1.00 31.31      A    C  
ATOM    992  N   LYS A 130      18.196  25.205  21.887  1.00 45.16      A    N  
ATOM    993  CA  LYS A 130      17.906  26.642  22.006  1.00 44.10      A    C  
ATOM    994  C   LYS A 130      17.746  27.126  23.445  1.00 44.20      A    C  
ATOM    995  O   LYS A 130      18.045  28.276  23.744  1.00 42.56      A    O  
ATOM    996  CB  LYS A 130      16.650  26.977  21.197  1.00 41.33      A    C  
ATOM    997  CG  LYS A 130      16.827  26.665  19.709  1.00 38.73      A    C  
ATOM    998  CD  LYS A 130      15.641  27.193  18.900  1.00 37.18      A    C  
ATOM    999  CE  LYS A 130      15.911  26.935  17.433  1.00 34.82      A    C  
ATOM   1000  NZ  LYS A 130      14.947  27.650  16.579  1.00 32.36      A    N1+
ATOM   1001  N   LEU A 131      17.244  26.274  24.317  1.00 43.37      A    N  
ATOM   1002  CA  LEU A 131      16.850  26.659  25.671  1.00 42.77      A    C  
ATOM   1003  C   LEU A 131      17.994  26.621  26.680  1.00 42.61      A    C  
ATOM   1004  O   LEU A 131      18.032  27.403  27.626  1.00 40.61      A    O  
ATOM   1005  CB  LEU A 131      15.751  25.692  26.126  1.00 38.76      A    C  
ATOM   1006  CG  LEU A 131      14.383  25.950  25.487  1.00 36.40      A    C  
ATOM   1007  CD1 LEU A 131      13.468  24.757  25.735  1.00 34.54      A    C  
ATOM   1008  CD2 LEU A 131      13.747  27.167  26.110  1.00 34.56      A    C  
ATOM   1009  N   ARG A 132      18.880  25.645  26.525  1.00 42.68      A    N  
ATOM   1010  CA  ARG A 132      19.937  25.331  27.488  1.00 42.35      A    C  
ATOM   1011  C   ARG A 132      21.244  25.082  26.739  1.00 42.67      A    C  
ATOM   1012  O   ARG A 132      21.268  25.030  25.512  1.00 40.57      A    O  
ATOM   1013  CB  ARG A 132      19.521  24.099  28.322  1.00 38.61      A    C  
ATOM   1014  CG  ARG A 132      18.255  24.334  29.163  1.00 35.02      A    C  
ATOM   1015  CD  ARG A 132      17.943  23.097  29.992  1.00 33.68      A    C  
ATOM   1016  NE  ARG A 132      16.727  23.275  30.808  1.00 31.65      A    N  
ATOM   1017  CZ  ARG A 132      16.224  22.393  31.656  1.00 28.61      A    C  
ATOM   1018  NH1 ARG A 132      16.797  21.240  31.872  1.00 27.89      A    N1+
ATOM   1019  NH2 ARG A 132      15.140  22.655  32.294  1.00 26.30      A    N  
ATOM   1020  N   SER A 133      22.316  24.909  27.480  1.00 40.75      A    N  
ATOM   1021  CA  SER A 133      23.544  24.418  26.858  1.00 39.79      A    C  
ATOM   1022  C   SER A 133      23.255  23.104  26.127  1.00 39.61      A    C  
ATOM   1023  O   SER A 133      22.618  22.219  26.688  1.00 38.64      A    O  
ATOM   1024  CB  SER A 133      24.672  24.265  27.892  1.00 37.20      A    C  
ATOM   1025  OG  SER A 133      24.718  22.988  28.468  1.00 35.61      A    O  
ATOM   1026  N   GLY A 134      23.730  22.977  24.892  1.00 47.60      A    N  
ATOM   1027  CA  GLY A 134      23.498  21.781  24.078  1.00 47.57      A    C  
ATOM   1028  C   GLY A 134      24.050  20.491  24.679  1.00 49.65      A    C  
ATOM   1029  O   GLY A 134      23.686  19.398  24.264  1.00 47.00      A    O  
ATOM   1030  N   TYR A 135      24.865  20.594  25.694  1.00 49.69      A    N  
ATOM   1031  CA  TYR A 135      25.396  19.439  26.391  1.00 49.21      A    C  
ATOM   1032  C   TYR A 135      24.273  18.655  27.085  1.00 51.36      A    C  
ATOM   1033  O   TYR A 135      23.591  19.173  27.971  1.00 48.55      A    O  
ATOM   1034  CB  TYR A 135      26.483  19.895  27.368  1.00 45.17      A    C  
ATOM   1035  CG  TYR A 135      27.435  18.785  27.733  1.00 42.31      A    C  
ATOM   1036  CD1 TYR A 135      27.262  18.040  28.915  1.00 39.20      A    C  
ATOM   1037  CD2 TYR A 135      28.507  18.478  26.871  1.00 38.38      A    C  
ATOM   1038  CE1 TYR A 135      28.144  17.007  29.235  1.00 33.96      A    C  
ATOM   1039  CE2 TYR A 135      29.401  17.444  27.177  1.00 34.21      A    C  
ATOM   1040  CZ  TYR A 135      29.214  16.716  28.362  1.00 33.70      A    C  
ATOM   1041  OH  TYR A 135      30.092  15.691  28.670  1.00 29.55      A    O  
ATOM   1042  N   ASN A 136      24.106  17.400  26.696  1.00 58.26      A    N  
ATOM   1043  CA  ASN A 136      23.056  16.506  27.179  1.00 59.26      A    C  
ATOM   1044  C   ASN A 136      21.622  16.972  26.862  1.00 62.53      A    C  
ATOM   1045  O   ASN A 136      20.729  16.842  27.698  1.00 58.30      A    O  
ATOM   1046  CB  ASN A 136      23.249  16.170  28.672  1.00 54.03      A    C  
ATOM   1047  CG  ASN A 136      24.547  15.461  28.993  1.00 49.13      A    C  
ATOM   1048  ND2 ASN A 136      24.997  15.564  30.222  1.00 43.15      A    N  
ATOM   1049  OD1 ASN A 136      25.138  14.774  28.190  1.00 44.61      A    O  
ATOM   1050  N   TRP A 137      21.371  17.459  25.643  1.00 66.43      A    N  
ATOM   1051  CA  TRP A 137      20.004  17.637  25.158  1.00 66.37      A    C  
ATOM   1052  C   TRP A 137      19.223  16.314  25.218  1.00 68.83      A    C  
ATOM   1053  O   TRP A 137      19.790  15.227  25.071  1.00 66.16      A    O  
ATOM   1054  CB  TRP A 137      20.016  18.218  23.743  1.00 62.02      A    C  
ATOM   1055  CG  TRP A 137      20.421  17.267  22.672  1.00 59.52      A    C  
ATOM   1056  CD1 TRP A 137      21.689  17.043  22.257  1.00 54.11      A    C  
ATOM   1057  CD2 TRP A 137      19.569  16.372  21.885  1.00 55.56      A    C  
ATOM   1058  CE2 TRP A 137      20.402  15.636  21.022  1.00 53.73      A    C  
ATOM   1059  CE3 TRP A 137      18.184  16.136  21.845  1.00 51.33      A    C  
ATOM   1060  NE1 TRP A 137      21.684  16.073  21.269  1.00 50.56      A    N  
ATOM   1061  CZ2 TRP A 137      19.882  14.659  20.136  1.00 48.20      A    C  
ATOM   1062  CZ3 TRP A 137      17.668  15.164  20.962  1.00 46.78      A    C  
ATOM   1063  CH2 TRP A 137      18.507  14.436  20.131  1.00 45.72      A    C  
ATOM   1064  N   GLN A 138      17.914  16.397  25.465  1.00 75.58      A    N  
ATOM   1065  CA  GLN A 138      17.031  15.237  25.604  1.00 76.67      A    C  
ATOM   1066  C   GLN A 138      15.876  15.246  24.600  1.00 78.94      A    C  
ATOM   1067  O   GLN A 138      15.321  14.196  24.298  1.00 75.79      A    O  
ATOM   1068  CB  GLN A 138      16.518  15.152  27.042  1.00 73.84      A    C  
ATOM   1069  CG  GLN A 138      17.669  14.924  28.039  1.00 71.21      A    C  
ATOM   1070  CD  GLN A 138      17.204  14.545  29.451  1.00 66.27      A    C  
ATOM   1071  NE2 GLN A 138      18.112  14.190  30.315  1.00 59.05      A    N  
ATOM   1072  OE1 GLN A 138      16.041  14.546  29.790  1.00 60.88      A    O  
ATOM   1073  N   GLU A 139      15.553  16.410  24.066  1.00 79.65      A    N  
ATOM   1074  CA  GLU A 139      14.513  16.603  23.057  1.00 80.30      A    C  
ATOM   1075  C   GLU A 139      15.059  17.450  21.908  1.00 80.11      A    C  
ATOM   1076  O   GLU A 139      15.855  18.362  22.113  1.00 77.50      A    O  
ATOM   1077  CB  GLU A 139      13.291  17.297  23.672  1.00 79.67      A    C  
ATOM   1078  CG  GLU A 139      12.622  16.466  24.774  1.00 76.50      A    C  
ATOM   1079  CD  GLU A 139      11.369  17.130  25.350  1.00 77.23      A    C  
ATOM   1080  OE1 GLU A 139      10.724  16.497  26.218  1.00 70.79      A    O  
ATOM   1081  OE2 GLU A 139      11.032  18.269  24.960  1.00 73.26      A    O1-
ATOM   1082  N   LEU A 140      14.588  17.162  20.710  1.00 80.42      A    N  
ATOM   1083  CA  LEU A 140      14.858  17.964  19.529  1.00 80.24      A    C  
ATOM   1084  C   LEU A 140      13.565  18.657  19.103  1.00 81.13      A    C  
ATOM   1085  O   LEU A 140      12.612  17.980  18.713  1.00 78.90      A    O  
ATOM   1086  CB  LEU A 140      15.428  17.054  18.431  1.00 77.84      A    C  
ATOM   1087  CG  LEU A 140      15.807  17.809  17.138  1.00 72.80      A    C  
ATOM   1088  CD1 LEU A 140      16.998  18.733  17.371  1.00 68.79      A    C  
ATOM   1089  CD2 LEU A 140      16.180  16.799  16.054  1.00 68.30      A    C  
ATOM   1090  N   ASP A 141      13.539  19.980  19.151  1.00 81.75      A    N  
ATOM   1091  CA  ASP A 141      12.382  20.752  18.715  1.00 81.84      A    C  
ATOM   1092  C   ASP A 141      12.143  20.553  17.218  1.00 82.00      A    C  
ATOM   1093  O   ASP A 141      12.989  20.895  16.389  1.00 78.67      A    O  
ATOM   1094  CB  ASP A 141      12.573  22.243  19.033  1.00 79.82      A    C  
ATOM   1095  CG  ASP A 141      12.527  22.596  20.523  1.00 76.10      A    C  
ATOM   1096  OD1 ASP A 141      12.099  21.758  21.337  1.00 70.12      A    O  
ATOM   1097  OD2 ASP A 141      12.900  23.751  20.850  1.00 71.54      A    O1-
ATOM   1098  N   PHE A 142      10.978  20.037  16.866  1.00 85.80      A    N  
ATOM   1099  CA  PHE A 142      10.629  19.767  15.467  1.00 85.53      A    C  
ATOM   1100  C   PHE A 142      10.399  21.048  14.646  1.00 84.09      A    C  
ATOM   1101  O   PHE A 142      10.549  21.036  13.430  1.00 78.12      A    O  
ATOM   1102  CB  PHE A 142       9.397  18.854  15.424  1.00 85.00      A    C  
ATOM   1103  CG  PHE A 142       8.100  19.539  15.765  1.00 87.99      A    C  
ATOM   1104  CD1 PHE A 142       7.690  19.658  17.114  1.00 84.76      A    C  
ATOM   1105  CD2 PHE A 142       7.294  20.066  14.755  1.00 85.37      A    C  
ATOM   1106  CE1 PHE A 142       6.499  20.305  17.436  1.00 84.41      A    C  
ATOM   1107  CE2 PHE A 142       6.088  20.717  15.071  1.00 84.54      A    C  
ATOM   1108  CZ  PHE A 142       5.693  20.843  16.408  1.00 87.22      A    C  
ATOM   1109  N   ASP A 143      10.059  22.136  15.314  1.00 84.17      A    N  
ATOM   1110  CA  ASP A 143       9.856  23.473  14.751  1.00 82.08      A    C  
ATOM   1111  C   ASP A 143      10.989  24.444  15.100  1.00 79.20      A    C  
ATOM   1112  O   ASP A 143      10.862  25.657  14.985  1.00 66.49      A    O  
ATOM   1113  CB  ASP A 143       8.460  23.973  15.175  1.00 79.00      A    C  
ATOM   1114  CG  ASP A 143       8.232  24.100  16.683  1.00 78.94      A    C  
ATOM   1115  OD1 ASP A 143       9.113  23.757  17.482  1.00 70.72      A    O  
ATOM   1116  OD2 ASP A 143       7.117  24.532  17.041  1.00 74.98      A    O1-
ATOM   1117  N   GLY A 144      12.142  23.912  15.482  1.00 72.52      A    N  
ATOM   1118  CA  GLY A 144      13.268  24.655  16.020  1.00 70.18      A    C  
ATOM   1119  C   GLY A 144      14.139  25.444  15.032  1.00 70.81      A    C  
ATOM   1120  O   GLY A 144      15.222  25.867  15.429  1.00 64.15      A    O  
ATOM   1121  N   ALA A 145      13.732  25.675  13.774  1.00 68.34      A    N  
ATOM   1122  CA  ALA A 145      14.539  26.432  12.812  1.00 65.34      A    C  
ATOM   1123  C   ALA A 145      14.624  27.934  13.135  1.00 65.82      A    C  
ATOM   1124  O   ALA A 145      15.574  28.604  12.747  1.00 59.71      A    O  
ATOM   1125  CB  ALA A 145      13.980  26.223  11.405  1.00 59.95      A    C  
ATOM   1126  N   ASP A 146      13.653  28.470  13.861  1.00 66.18      A    N  
ATOM   1127  CA  ASP A 146      13.484  29.899  14.062  1.00 63.23      A    C  
ATOM   1128  C   ASP A 146      14.569  30.543  14.938  1.00 62.89      A    C  
ATOM   1129  O   ASP A 146      15.161  29.926  15.825  1.00 56.94      A    O  
ATOM   1130  CB  ASP A 146      12.105  30.172  14.663  1.00 58.63      A    C  
ATOM   1131  CG  ASP A 146      10.942  29.777  13.762  1.00 57.92      A    C  
ATOM   1132  OD1 ASP A 146      11.138  29.376  12.607  1.00 53.79      A    O  
ATOM   1133  OD2 ASP A 146       9.804  29.857  14.263  1.00 52.97      A    O1-
ATOM   1134  N   SER A 147      14.780  31.825  14.709  1.00 57.74      A    N  
ATOM   1135  CA  SER A 147      15.753  32.646  15.424  1.00 55.52      A    C  
ATOM   1136  C   SER A 147      15.372  32.857  16.889  1.00 56.76      A    C  
ATOM   1137  O   SER A 147      14.232  33.184  17.217  1.00 51.65      A    O  
ATOM   1138  CB  SER A 147      15.876  33.997  14.713  1.00 48.46      A    C  
ATOM   1139  OG  SER A 147      16.799  34.818  15.385  1.00 46.17      A    O  
ATOM   1140  N   PHE A 148      16.363  32.729  17.761  1.00 56.24      A    N  
ATOM   1141  CA  PHE A 148      16.267  33.143  19.156  1.00 55.31      A    C  
ATOM   1142  C   PHE A 148      17.525  33.943  19.551  1.00 55.90      A    C  
ATOM   1143  O   PHE A 148      18.513  33.360  20.006  1.00 52.13      A    O  
ATOM   1144  CB  PHE A 148      16.039  31.924  20.043  1.00 51.33      A    C  
ATOM   1145  CG  PHE A 148      15.708  32.287  21.471  1.00 50.45      A    C  
ATOM   1146  CD1 PHE A 148      16.647  32.083  22.494  1.00 47.19      A    C  
ATOM   1147  CD2 PHE A 148      14.458  32.841  21.780  1.00 46.05      A    C  
ATOM   1148  CE1 PHE A 148      16.338  32.424  23.817  1.00 43.73      A    C  
ATOM   1149  CE2 PHE A 148      14.141  33.187  23.100  1.00 44.35      A    C  
ATOM   1150  CZ  PHE A 148      15.084  32.979  24.121  1.00 44.15      A    C  
ATOM   1151  N   PRO A 149      17.521  35.260  19.352  1.00 51.30      A    N  
ATOM   1152  CA  PRO A 149      18.731  36.087  19.400  1.00 50.64      A    C  
ATOM   1153  C   PRO A 149      19.395  36.177  20.773  1.00 52.20      A    C  
ATOM   1154  O   PRO A 149      20.560  36.539  20.853  1.00 49.58      A    O  
ATOM   1155  CB  PRO A 149      18.284  37.468  18.915  1.00 45.77      A    C  
ATOM   1156  CG  PRO A 149      16.787  37.489  19.153  1.00 45.29      A    C  
ATOM   1157  CD  PRO A 149      16.384  36.043  18.937  1.00 48.05      A    C  
ATOM   1158  N   GLU A 150      18.701  35.855  21.847  1.00 52.02      A    N  
ATOM   1159  CA  GLU A 150      19.321  35.842  23.182  1.00 50.74      A    C  
ATOM   1160  C   GLU A 150      20.297  34.676  23.390  1.00 51.42      A    C  
ATOM   1161  O   GLU A 150      21.155  34.740  24.267  1.00 48.13      A    O  
ATOM   1162  CB  GLU A 150      18.259  35.815  24.282  1.00 46.59      A    C  
ATOM   1163  CG  GLU A 150      17.388  37.083  24.293  1.00 43.63      A    C  
ATOM   1164  CD  GLU A 150      16.783  37.353  25.667  1.00 40.66      A    C  
ATOM   1165  OE1 GLU A 150      16.652  38.551  25.998  1.00 38.11      A    O  
ATOM   1166  OE2 GLU A 150      16.499  36.385  26.403  1.00 39.68      A    O1-
ATOM   1167  N   VAL A 151      20.165  33.627  22.585  1.00 56.12      A    N  
ATOM   1168  CA  VAL A 151      21.084  32.497  22.628  1.00 55.83      A    C  
ATOM   1169  C   VAL A 151      22.285  32.817  21.734  1.00 56.14      A    C  
ATOM   1170  O   VAL A 151      22.099  32.966  20.523  1.00 52.57      A    O  
ATOM   1171  CB  VAL A 151      20.401  31.195  22.221  1.00 52.43      A    C  
ATOM   1172  CG1 VAL A 151      21.370  30.020  22.316  1.00 48.56      A    C  
ATOM   1173  CG2 VAL A 151      19.219  30.886  23.147  1.00 48.18      A    C  
ATOM   1174  N   PRO A 152      23.508  32.862  22.256  1.00 49.46      A    N  
ATOM   1175  CA  PRO A 152      24.677  33.289  21.480  1.00 48.32      A    C  
ATOM   1176  C   PRO A 152      24.911  32.485  20.202  1.00 49.13      A    C  
ATOM   1177  O   PRO A 152      25.331  33.036  19.186  1.00 47.16      A    O  
ATOM   1178  CB  PRO A 152      25.872  33.153  22.434  1.00 44.52      A    C  
ATOM   1179  CG  PRO A 152      25.237  33.311  23.811  1.00 45.17      A    C  
ATOM   1180  CD  PRO A 152      23.864  32.681  23.645  1.00 47.32      A    C  
ATOM   1181  N   SER A 153      24.623  31.193  20.216  1.00 50.85      A    N  
ATOM   1182  CA  SER A 153      24.754  30.326  19.037  1.00 50.39      A    C  
ATOM   1183  C   SER A 153      23.762  30.657  17.917  1.00 50.85      A    C  
ATOM   1184  O   SER A 153      23.987  30.253  16.778  1.00 48.47      A    O  
ATOM   1185  CB  SER A 153      24.582  28.865  19.450  1.00 47.42      A    C  
ATOM   1186  OG  SER A 153      23.371  28.672  20.134  1.00 44.25      A    O  
ATOM   1187  N   LEU A 154      22.686  31.378  18.215  1.00 55.30      A    N  
ATOM   1188  CA  LEU A 154      21.613  31.700  17.279  1.00 54.82      A    C  
ATOM   1189  C   LEU A 154      21.591  33.183  16.873  1.00 56.46      A    C  
ATOM   1190  O   LEU A 154      20.713  33.584  16.109  1.00 52.79      A    O  
ATOM   1191  CB  LEU A 154      20.272  31.252  17.876  1.00 50.70      A    C  
ATOM   1192  CG  LEU A 154      20.174  29.739  18.170  1.00 47.63      A    C  
ATOM   1193  CD1 LEU A 154      18.846  29.452  18.851  1.00 44.63      A    C  
ATOM   1194  CD2 LEU A 154      20.239  28.893  16.903  1.00 44.06      A    C  
ATOM   1195  N   GLU A 155      22.532  34.004  17.310  1.00 59.67      A    N  
ATOM   1196  CA  GLU A 155      22.568  35.428  16.928  1.00 58.93      A    C  
ATOM   1197  C   GLU A 155      22.639  35.634  15.413  1.00 61.29      A    C  
ATOM   1198  O   GLU A 155      22.034  36.564  14.874  1.00 56.98      A    O  
ATOM   1199  CB  GLU A 155      23.751  36.148  17.594  1.00 53.85      A    C  
ATOM   1200  CG  GLU A 155      23.459  36.531  19.046  1.00 49.53      A    C  
ATOM   1201  CD  GLU A 155      24.521  37.464  19.653  1.00 46.23      A    C  
ATOM   1202  OE1 GLU A 155      24.182  38.143  20.642  1.00 43.10      A    O  
ATOM   1203  OE2 GLU A 155      25.650  37.508  19.118  1.00 42.75      A    O1-
ATOM   1204  N   ASN A 156      23.307  34.758  14.696  1.00 63.45      A    N  
ATOM   1205  CA  ASN A 156      23.399  34.814  13.235  1.00 63.60      A    C  
ATOM   1206  C   ASN A 156      22.039  34.654  12.540  1.00 66.61      A    C  
ATOM   1207  O   ASN A 156      21.873  35.109  11.409  1.00 62.31      A    O  
ATOM   1208  CB  ASN A 156      24.387  33.742  12.765  1.00 58.40      A    C  
ATOM   1209  CG  ASN A 156      25.831  34.063  13.127  1.00 54.35      A    C  
ATOM   1210  ND2 ASN A 156      26.687  33.066  13.133  1.00 48.93      A    N  
ATOM   1211  OD1 ASN A 156      26.222  35.187  13.382  1.00 49.20      A    O  
ATOM   1212  N   HIS A 157      21.048  34.074  13.205  1.00 69.06      A    N  
ATOM   1213  CA  HIS A 157      19.716  33.901  12.638  1.00 70.41      A    C  
ATOM   1214  C   HIS A 157      18.961  35.226  12.477  1.00 73.38      A    C  
ATOM   1215  O   HIS A 157      18.114  35.325  11.594  1.00 70.93      A    O  
ATOM   1216  CB  HIS A 157      18.906  32.919  13.489  1.00 66.15      A    C  
ATOM   1217  CG  HIS A 157      19.350  31.494  13.430  1.00 62.02      A    C  
ATOM   1218  CD2 HIS A 157      20.598  30.983  13.178  1.00 53.90      A    C  
ATOM   1219  ND1 HIS A 157      18.519  30.398  13.607  1.00 56.06      A    N  
ATOM   1220  CE1 HIS A 157      19.251  29.287  13.475  1.00 51.64      A    C  
ATOM   1221  NE2 HIS A 157      20.524  29.605  13.214  1.00 52.09      A    N  
ATOM   1222  N   ILE A 158      19.300  36.272  13.228  1.00 74.58      A    N  
ATOM   1223  CA  ILE A 158      18.740  37.613  13.014  1.00 76.29      A    C  
ATOM   1224  C   ILE A 158      19.084  38.083  11.603  1.00 78.21      A    C  
ATOM   1225  O   ILE A 158      18.223  38.578  10.877  1.00 76.01      A    O  
ATOM   1226  CB  ILE A 158      19.281  38.636  14.042  1.00 74.22      A    C  
ATOM   1227  CG1 ILE A 158      18.949  38.216  15.487  1.00 71.00      A    C  
ATOM   1228  CG2 ILE A 158      18.701  40.036  13.752  1.00 68.20      A    C  
ATOM   1229  CD1 ILE A 158      19.630  39.096  16.549  1.00 63.91      A    C  
ATOM   1230  N   ARG A 159      20.313  37.879  11.186  1.00 77.27      A    N  
ATOM   1231  CA  ARG A 159      20.753  38.268   9.852  1.00 77.68      A    C  
ATOM   1232  C   ARG A 159      19.988  37.500   8.778  1.00 78.92      A    C  
ATOM   1233  O   ARG A 159      19.520  38.112   7.830  1.00 77.10      A    O  
ATOM   1234  CB  ARG A 159      22.264  38.051   9.747  1.00 76.01      A    C  
ATOM   1235  CG  ARG A 159      22.823  38.716   8.492  1.00 70.26      A    C  
ATOM   1236  CD  ARG A 159      24.306  38.385   8.382  1.00 67.13      A    C  
ATOM   1237  NE  ARG A 159      24.912  39.071   7.234  1.00 62.33      A    N  
ATOM   1238  CZ  ARG A 159      26.028  38.693   6.637  1.00 56.09      A    C  
ATOM   1239  NH1 ARG A 159      26.703  37.656   7.037  1.00 53.09      A    N1+
ATOM   1240  NH2 ARG A 159      26.485  39.362   5.622  1.00 51.42      A    N  
ATOM   1241  N   LYS A 160      19.803  36.211   8.978  1.00 77.55      A    N  
ATOM   1242  CA  LYS A 160      19.035  35.372   8.061  1.00 78.56      A    C  
ATOM   1243  C   LYS A 160      17.561  35.776   7.986  1.00 79.28      A    C  
ATOM   1244  O   LYS A 160      17.004  35.815   6.899  1.00 76.97      A    O  
ATOM   1245  CB  LYS A 160      19.200  33.896   8.439  1.00 76.92      A    C  
ATOM   1246  CG  LYS A 160      18.552  33.042   7.350  1.00 74.86      A    C  
ATOM   1247  CD  LYS A 160      18.925  31.567   7.425  1.00 72.24      A    C  
ATOM   1248  CE  LYS A 160      18.325  30.943   6.168  1.00 68.47      A    C  
ATOM   1249  NZ  LYS A 160      18.764  29.566   5.936  1.00 62.73      A    N1+
ATOM   1250  N   PHE A 161      16.944  36.170   9.089  1.00 81.26      A    N  
ATOM   1251  CA  PHE A 161      15.559  36.656   9.099  1.00 81.92      A    C  
ATOM   1252  C   PHE A 161      15.357  37.870   8.175  1.00 81.64      A    C  
ATOM   1253  O   PHE A 161      14.327  37.983   7.522  1.00 80.00      A    O  
ATOM   1254  CB  PHE A 161      15.161  36.982  10.542  1.00 81.24      A    C  
ATOM   1255  CG  PHE A 161      13.758  37.520  10.664  1.00 82.50      A    C  
ATOM   1256  CD1 PHE A 161      13.534  38.883  10.946  1.00 79.32      A    C  
ATOM   1257  CD2 PHE A 161      12.663  36.672  10.463  1.00 79.09      A    C  
ATOM   1258  CE1 PHE A 161      12.235  39.388  11.025  1.00 77.10      A    C  
ATOM   1259  CE2 PHE A 161      11.349  37.171  10.541  1.00 77.84      A    C  
ATOM   1260  CZ  PHE A 161      11.142  38.527  10.818  1.00 80.21      A    C  
ATOM   1261  N   PHE A 162      16.368  38.747   8.062  1.00 83.33      A    N  
ATOM   1262  CA  PHE A 162      16.338  39.880   7.136  1.00 83.19      A    C  
ATOM   1263  C   PHE A 162      16.867  39.556   5.726  1.00 82.61      A    C  
ATOM   1264  O   PHE A 162      16.672  40.361   4.811  1.00 78.22      A    O  
ATOM   1265  CB  PHE A 162      17.095  41.059   7.758  1.00 81.88      A    C  
ATOM   1266  CG  PHE A 162      16.318  41.736   8.860  1.00 83.27      A    C  
ATOM   1267  CD1 PHE A 162      15.351  42.708   8.555  1.00 78.54      A    C  
ATOM   1268  CD2 PHE A 162      16.518  41.359  10.195  1.00 78.86      A    C  
ATOM   1269  CE1 PHE A 162      14.580  43.290   9.567  1.00 76.00      A    C  
ATOM   1270  CE2 PHE A 162      15.748  41.943  11.220  1.00 76.33      A    C  
ATOM   1271  CZ  PHE A 162      14.770  42.895  10.905  1.00 79.56      A    C  
ATOM   1272  N   ASN A 163      17.506  38.425   5.549  1.00 82.39      A    N  
ATOM   1273  CA  ASN A 163      18.054  37.959   4.282  1.00 81.73      A    C  
ATOM   1274  C   ASN A 163      17.814  36.449   4.111  1.00 80.69      A    C  
ATOM   1275  O   ASN A 163      18.738  35.647   4.211  1.00 76.28      A    O  
ATOM   1276  CB  ASN A 163      19.542  38.344   4.214  1.00 79.78      A    C  
ATOM   1277  CG  ASN A 163      20.148  38.032   2.852  1.00 75.74      A    C  
ATOM   1278  ND2 ASN A 163      21.426  37.776   2.813  1.00 68.57      A    N  
ATOM   1279  OD1 ASN A 163      19.481  38.029   1.835  1.00 68.33      A    O  
ATOM   1280  N   LEU A 164      16.570  36.083   3.830  1.00 82.35      A    N  
ATOM   1281  CA  LEU A 164      16.146  34.688   3.682  1.00 81.54      A    C  
ATOM   1282  C   LEU A 164      16.958  33.858   2.658  1.00 81.64      A    C  
ATOM   1283  O   LEU A 164      17.164  32.673   2.928  1.00 79.22      A    O  
ATOM   1284  CB  LEU A 164      14.641  34.633   3.335  1.00 79.96      A    C  
ATOM   1285  CG  LEU A 164      13.712  35.018   4.503  1.00 77.66      A    C  
ATOM   1286  CD1 LEU A 164      12.286  35.152   3.981  1.00 73.24      A    C  
ATOM   1287  CD2 LEU A 164      13.709  33.964   5.609  1.00 73.45      A    C  
ATOM   1288  N   PRO A 165      17.465  34.430   1.543  1.00 80.59      A    N  
ATOM   1289  CA  PRO A 165      18.305  33.687   0.604  1.00 79.50      A    C  
ATOM   1290  C   PRO A 165      19.683  33.285   1.150  1.00 80.03      A    C  
ATOM   1291  O   PRO A 165      20.393  32.523   0.491  1.00 76.20      A    O  
ATOM   1292  CB  PRO A 165      18.476  34.604  -0.619  1.00 77.28      A    C  
ATOM   1293  CG  PRO A 165      17.346  35.619  -0.496  1.00 77.40      A    C  
ATOM   1294  CD  PRO A 165      17.150  35.738   1.005  1.00 81.10      A    C  
ATOM   1295  N   GLU A 166      20.101  33.805   2.286  1.00 80.38      A    N  
ATOM   1296  CA  GLU A 166      21.405  33.482   2.862  1.00 79.10      A    C  
ATOM   1297  C   GLU A 166      21.447  32.003   3.279  1.00 79.34      A    C  
ATOM   1298  O   GLU A 166      20.630  31.571   4.097  1.00 76.48      A    O  
ATOM   1299  CB  GLU A 166      21.729  34.436   4.027  1.00 77.12      A    C  
ATOM   1300  CG  GLU A 166      23.160  34.265   4.572  1.00 70.67      A    C  
ATOM   1301  CD  GLU A 166      23.578  35.381   5.562  1.00 66.11      A    C  
ATOM   1302  OE1 GLU A 166      24.799  35.579   5.780  1.00 60.25      A    O  
ATOM   1303  OE2 GLU A 166      22.724  36.121   6.090  1.00 61.30      A    O1-
ATOM   1304  N   PRO A 167      22.369  31.207   2.741  1.00 76.75      A    N  
ATOM   1305  CA  PRO A 167      22.489  29.811   3.122  1.00 75.59      A    C  
ATOM   1306  C   PRO A 167      22.946  29.706   4.582  1.00 76.19      A    C  
ATOM   1307  O   PRO A 167      23.843  30.424   5.019  1.00 71.35      A    O  
ATOM   1308  CB  PRO A 167      23.490  29.193   2.139  1.00 72.73      A    C  
ATOM   1309  CG  PRO A 167      24.352  30.377   1.711  1.00 70.80      A    C  
ATOM   1310  CD  PRO A 167      23.380  31.553   1.751  1.00 73.04      A    C  
ATOM   1311  N   ASP A 168      22.327  28.799   5.321  1.00 74.95      A    N  
ATOM   1312  CA  ASP A 168      22.668  28.514   6.709  1.00 74.32      A    C  
ATOM   1313  C   ASP A 168      22.735  27.003   6.935  1.00 75.45      A    C  
ATOM   1314  O   ASP A 168      21.733  26.299   6.865  1.00 71.38      A    O  
ATOM   1315  CB  ASP A 168      21.663  29.190   7.648  1.00 70.62      A    C  
ATOM   1316  CG  ASP A 168      21.997  29.034   9.136  1.00 65.85      A    C  
ATOM   1317  OD1 ASP A 168      23.023  28.403   9.464  1.00 60.52      A    O  
ATOM   1318  OD2 ASP A 168      21.213  29.549   9.953  1.00 60.64      A    O1-
ATOM   1319  N   ASP A 169      23.922  26.529   7.237  1.00 72.01      A    N  
ATOM   1320  CA  ASP A 169      24.184  25.119   7.491  1.00 71.96      A    C  
ATOM   1321  C   ASP A 169      23.418  24.617   8.721  1.00 73.49      A    C  
ATOM   1322  O   ASP A 169      22.972  23.476   8.737  1.00 69.69      A    O  
ATOM   1323  CB  ASP A 169      25.692  24.891   7.677  1.00 68.54      A    C  
ATOM   1324  CG  ASP A 169      26.517  25.103   6.401  1.00 62.70      A    C  
ATOM   1325  OD1 ASP A 169      25.962  24.956   5.291  1.00 55.67      A    O  
ATOM   1326  OD2 ASP A 169      27.726  25.404   6.551  1.00 55.09      A    O1-
ATOM   1327  N   ALA A 170      23.199  25.458   9.735  1.00 71.01      A    N  
ATOM   1328  CA  ALA A 170      22.443  25.080  10.922  1.00 71.24      A    C  
ATOM   1329  C   ALA A 170      20.974  24.788  10.594  1.00 73.21      A    C  
ATOM   1330  O   ALA A 170      20.392  23.825  11.109  1.00 70.83      A    O  
ATOM   1331  CB  ALA A 170      22.571  26.191  11.973  1.00 67.66      A    C  
ATOM   1332  N   GLU A 171      20.372  25.550   9.691  1.00 75.32      A    N  
ATOM   1333  CA  GLU A 171      19.020  25.299   9.207  1.00 76.36      A    C  
ATOM   1334  C   GLU A 171      18.939  24.030   8.355  1.00 77.83      A    C  
ATOM   1335  O   GLU A 171      17.981  23.267   8.453  1.00 76.83      A    O  
ATOM   1336  CB  GLU A 171      18.538  26.498   8.393  1.00 74.82      A    C  
ATOM   1337  CG  GLU A 171      17.344  27.188   9.039  1.00 69.25      A    C  
ATOM   1338  CD  GLU A 171      16.682  28.218   8.122  1.00 66.52      A    C  
ATOM   1339  OE1 GLU A 171      15.915  29.058   8.623  1.00 62.28      A    O  
ATOM   1340  OE2 GLU A 171      16.900  28.142   6.893  1.00 62.32      A    O1-
ATOM   1341  N   LEU A 172      19.955  23.778   7.544  1.00 76.87      A    N  
ATOM   1342  CA  LEU A 172      20.041  22.571   6.727  1.00 77.29      A    C  
ATOM   1343  C   LEU A 172      20.140  21.320   7.602  1.00 78.31      A    C  
ATOM   1344  O   LEU A 172      19.395  20.353   7.405  1.00 76.94      A    O  
ATOM   1345  CB  LEU A 172      21.237  22.740   5.764  1.00 75.57      A    C  
ATOM   1346  CG  LEU A 172      20.862  22.425   4.311  1.00 69.44      A    C  
ATOM   1347  CD1 LEU A 172      21.560  23.404   3.363  1.00 63.55      A    C  
ATOM   1348  CD2 LEU A 172      21.272  21.012   3.929  1.00 63.18      A    C  
ATOM   1349  N   VAL A 173      20.969  21.382   8.634  1.00 75.22      A    N  
ATOM   1350  CA  VAL A 173      21.087  20.333   9.652  1.00 75.16      A    C  
ATOM   1351  C   VAL A 173      19.765  20.146  10.399  1.00 76.83      A    C  
ATOM   1352  O   VAL A 173      19.331  19.012  10.592  1.00 75.47      A    O  
ATOM   1353  CB  VAL A 173      22.231  20.650  10.625  1.00 72.60      A    C  
ATOM   1354  CG1 VAL A 173      22.274  19.703  11.827  1.00 66.44      A    C  
ATOM   1355  CG2 VAL A 173      23.589  20.534   9.922  1.00 65.41      A    C  
ATOM   1356  N   PHE A 174      19.077  21.225  10.760  1.00 77.65      A    N  
ATOM   1357  CA  PHE A 174      17.758  21.161  11.394  1.00 78.38      A    C  
ATOM   1358  C   PHE A 174      16.742  20.435  10.508  1.00 79.80      A    C  
ATOM   1359  O   PHE A 174      16.081  19.499  10.969  1.00 79.45      A    O  
ATOM   1360  CB  PHE A 174      17.267  22.572  11.739  1.00 76.27      A    C  
ATOM   1361  CG  PHE A 174      15.791  22.644  12.034  1.00 73.35      A    C  
ATOM   1362  CD1 PHE A 174      14.876  22.970  11.008  1.00 69.03      A    C  
ATOM   1363  CD2 PHE A 174      15.302  22.304  13.314  1.00 66.91      A    C  
ATOM   1364  CE1 PHE A 174      13.503  22.960  11.256  1.00 64.10      A    C  
ATOM   1365  CE2 PHE A 174      13.924  22.299  13.565  1.00 63.90      A    C  
ATOM   1366  CZ  PHE A 174      13.023  22.624  12.532  1.00 65.25      A    C  
ATOM   1367  N   ARG A 175      16.637  20.810   9.231  1.00 80.92      A    N  
ATOM   1368  CA  ARG A 175      15.671  20.198   8.309  1.00 81.78      A    C  
ATOM   1369  C   ARG A 175      15.953  18.712   8.088  1.00 82.37      A    C  
ATOM   1370  O   ARG A 175      15.015  17.921   8.048  1.00 81.06      A    O  
ATOM   1371  CB  ARG A 175      15.668  20.947   6.971  1.00 81.65      A    C  
ATOM   1372  CG  ARG A 175      15.070  22.350   7.092  1.00 79.01      A    C  
ATOM   1373  CD  ARG A 175      15.085  23.045   5.726  1.00 78.14      A    C  
ATOM   1374  NE  ARG A 175      15.276  24.493   5.821  1.00 75.53      A    N  
ATOM   1375  CZ  ARG A 175      14.410  25.413   6.207  1.00 73.19      A    C  
ATOM   1376  NH1 ARG A 175      13.175  25.160   6.511  1.00 66.20      A    N1+
ATOM   1377  NH2 ARG A 175      14.794  26.651   6.307  1.00 69.53      A    N  
ATOM   1378  N   LYS A 176      17.208  18.327   8.007  1.00 81.31      A    N  
ATOM   1379  CA  LYS A 176      17.594  16.920   7.915  1.00 80.48      A    C  
ATOM   1380  C   LYS A 176      17.293  16.149   9.204  1.00 81.29      A    C  
ATOM   1381  O   LYS A 176      16.703  15.078   9.158  1.00 79.20      A    O  
ATOM   1382  CB  LYS A 176      19.077  16.805   7.528  1.00 78.40      A    C  
ATOM   1383  CG  LYS A 176      19.313  17.208   6.063  1.00 72.93      A    C  
ATOM   1384  CD  LYS A 176      20.781  17.010   5.686  1.00 68.92      A    C  
ATOM   1385  CE  LYS A 176      21.029  17.305   4.210  1.00 63.35      A    C  
ATOM   1386  NZ  LYS A 176      22.396  16.877   3.801  1.00 57.52      A    N1+
ATOM   1387  N   SER A 177      17.611  16.719  10.347  1.00 79.88      A    N  
ATOM   1388  CA  SER A 177      17.463  16.071  11.655  1.00 79.56      A    C  
ATOM   1389  C   SER A 177      16.018  15.949  12.134  1.00 81.09      A    C  
ATOM   1390  O   SER A 177      15.723  15.129  12.993  1.00 78.74      A    O  
ATOM   1391  CB  SER A 177      18.252  16.830  12.723  1.00 76.81      A    C  
ATOM   1392  OG  SER A 177      19.589  16.975  12.335  1.00 67.57      A    O  
ATOM   1393  N   THR A 178      15.105  16.754  11.607  1.00 84.13      A    N  
ATOM   1394  CA  THR A 178      13.682  16.736  11.986  1.00 85.14      A    C  
ATOM   1395  C   THR A 178      12.812  15.908  11.040  1.00 86.23      A    C  
ATOM   1396  O   THR A 178      11.580  15.982  11.083  1.00 84.37      A    O  
ATOM   1397  CB  THR A 178      13.113  18.149  12.176  1.00 83.75      A    C  
ATOM   1398  CG2 THR A 178      13.764  18.848  13.364  1.00 74.65      A    C  
ATOM   1399  OG1 THR A 178      13.331  18.923  11.022  1.00 75.78      A    O  
ATOM   1400  N   ARG A 179      13.417  15.090  10.186  1.00 86.59      A    N  
ATOM   1401  CA  ARG A 179      12.717  14.076   9.396  1.00 86.69      A    C  
ATOM   1402  C   ARG A 179      12.808  12.729  10.079  1.00 86.90      A    C  
ATOM   1403  O   ARG A 179      13.899  12.276  10.404  1.00 84.87      A    O  
ATOM   1404  CB  ARG A 179      13.287  14.007   7.979  1.00 85.06      A    C  
ATOM   1405  CG  ARG A 179      12.831  15.220   7.154  1.00 79.96      A    C  
ATOM   1406  CD  ARG A 179      13.336  15.122   5.722  1.00 80.16      A    C  
ATOM   1407  NE  ARG A 179      14.787  15.294   5.650  1.00 77.64      A    N  
ATOM   1408  CZ  ARG A 179      15.438  16.119   4.848  1.00 75.78      A    C  
ATOM   1409  NH1 ARG A 179      14.833  16.885   3.995  1.00 67.96      A    N1+
ATOM   1410  NH2 ARG A 179      16.729  16.193   4.893  1.00 71.30      A    N  
ATOM   1411  N   LEU A 180      11.672  12.088  10.249  1.00 89.29      A    N  
ATOM   1412  CA  LEU A 180      11.622  10.701  10.673  1.00 89.60      A    C  
ATOM   1413  C   LEU A 180      11.744   9.817   9.436  1.00 89.61      A    C  
ATOM   1414  O   LEU A 180      10.859   9.820   8.581  1.00 88.16      A    O  
ATOM   1415  CB  LEU A 180      10.323  10.449  11.450  1.00 89.90      A    C  
ATOM   1416  CG  LEU A 180      10.215   9.019  12.003  1.00 89.91      A    C  
ATOM   1417  CD1 LEU A 180      11.214   8.767  13.133  1.00 84.42      A    C  
ATOM   1418  CD2 LEU A 180       8.818   8.787  12.557  1.00 84.89      A    C  
ATOM   1419  N   THR A 181      12.819   9.059   9.358  1.00 90.37      A    N  
ATOM   1420  CA  THR A 181      13.024   8.059   8.319  1.00 89.72      A    C  
ATOM   1421  C   THR A 181      13.091   6.695   8.971  1.00 89.88      A    C  
ATOM   1422  O   THR A 181      13.919   6.465   9.847  1.00 87.65      A    O  
ATOM   1423  CB  THR A 181      14.296   8.335   7.517  1.00 88.16      A    C  
ATOM   1424  CG2 THR A 181      14.452   7.373   6.357  1.00 74.35      A    C  
ATOM   1425  OG1 THR A 181      14.255   9.636   6.965  1.00 74.87      A    O  
ATOM   1426  N   ILE A 182      12.224   5.793   8.549  1.00 91.15      A    N  
ATOM   1427  CA  ILE A 182      12.160   4.441   9.088  1.00 90.94      A    C  
ATOM   1428  C   ILE A 182      12.338   3.392   7.990  1.00 90.77      A    C  
ATOM   1429  O   ILE A 182      11.951   3.595   6.841  1.00 89.16      A    O  
ATOM   1430  CB  ILE A 182      10.873   4.197   9.913  1.00 90.04      A    C  
ATOM   1431  CG1 ILE A 182       9.594   4.242   9.048  1.00 82.07      A    C  
ATOM   1432  CG2 ILE A 182      10.792   5.197  11.078  1.00 79.04      A    C  
ATOM   1433  CD1 ILE A 182       8.361   3.680   9.765  1.00 78.81      A    C  
ATOM   1434  N   ARG A 183      12.862   2.244   8.382  1.00 90.90      A    N  
ATOM   1435  CA  ARG A 183      12.844   1.012   7.594  1.00 90.31      A    C  
ATOM   1436  C   ARG A 183      12.110  -0.064   8.389  1.00 90.33      A    C  
ATOM   1437  O   ARG A 183      12.536  -0.453   9.465  1.00 88.07      A    O  
ATOM   1438  CB  ARG A 183      14.283   0.621   7.221  1.00 88.63      A    C  
ATOM   1439  CG  ARG A 183      14.313  -0.603   6.294  1.00 84.69      A    C  
ATOM   1440  CD  ARG A 183      15.749  -0.995   5.913  1.00 82.60      A    C  
ATOM   1441  NE  ARG A 183      16.376  -0.023   5.006  1.00 78.79      A    N  
ATOM   1442  CZ  ARG A 183      17.604   0.485   5.089  1.00 76.55      A    C  
ATOM   1443  NH1 ARG A 183      18.424   0.190   6.062  1.00 68.24      A    N1+
ATOM   1444  NH2 ARG A 183      18.035   1.286   4.177  1.00 72.16      A    N  
ATOM   1445  N   LEU A 184      11.010  -0.525   7.836  1.00 91.06      A    N  
ATOM   1446  CA  LEU A 184      10.246  -1.637   8.393  1.00 91.28      A    C  
ATOM   1447  C   LEU A 184      10.747  -2.949   7.784  1.00 91.15      A    C  
ATOM   1448  O   LEU A 184      10.810  -3.073   6.566  1.00 88.85      A    O  
ATOM   1449  CB  LEU A 184       8.755  -1.394   8.107  1.00 90.31      A    C  
ATOM   1450  CG  LEU A 184       7.822  -2.482   8.670  1.00 89.36      A    C  
ATOM   1451  CD1 LEU A 184       7.737  -2.423  10.197  1.00 81.08      A    C  
ATOM   1452  CD2 LEU A 184       6.405  -2.277   8.135  1.00 80.96      A    C  
ATOM   1453  N   ARG A 185      11.054  -3.922   8.614  1.00 91.15      A    N  
ATOM   1454  CA  ARG A 185      11.310  -5.306   8.216  1.00 90.80      A    C  
ATOM   1455  C   ARG A 185      10.216  -6.209   8.776  1.00 91.02      A    C  
ATOM   1456  O   ARG A 185       9.989  -6.213   9.978  1.00 88.85      A    O  
ATOM   1457  CB  ARG A 185      12.690  -5.755   8.703  1.00 88.88      A    C  
ATOM   1458  CG  ARG A 185      13.052  -7.163   8.211  1.00 85.49      A    C  
ATOM   1459  CD  ARG A 185      14.369  -7.664   8.820  1.00 83.73      A    C  
ATOM   1460  NE  ARG A 185      14.208  -8.052  10.230  1.00 80.46      A    N  
ATOM   1461  CZ  ARG A 185      15.165  -8.567  10.996  1.00 80.40      A    C  
ATOM   1462  NH1 ARG A 185      16.390  -8.721  10.566  1.00 71.74      A    N1+
ATOM   1463  NH2 ARG A 185      14.916  -8.945  12.222  1.00 74.89      A    N  
ATOM   1464  N   TYR A 186       9.637  -7.012   7.923  1.00 91.95      A    N  
ATOM   1465  CA  TYR A 186       8.641  -8.006   8.286  1.00 92.42      A    C  
ATOM   1466  C   TYR A 186       9.093  -9.396   7.828  1.00 92.43      A    C  
ATOM   1467  O   TYR A 186       9.401  -9.588   6.658  1.00 90.65      A    O  
ATOM   1468  CB  TYR A 186       7.294  -7.595   7.664  1.00 92.02      A    C  
ATOM   1469  CG  TYR A 186       6.195  -8.633   7.750  1.00 92.73      A    C  
ATOM   1470  CD1 TYR A 186       5.350  -8.863   6.640  1.00 88.70      A    C  
ATOM   1471  CD2 TYR A 186       5.978  -9.364   8.933  1.00 89.73      A    C  
ATOM   1472  CE1 TYR A 186       4.318  -9.797   6.714  1.00 88.86      A    C  
ATOM   1473  CE2 TYR A 186       4.957 -10.318   9.010  1.00 88.91      A    C  
ATOM   1474  CZ  TYR A 186       4.116 -10.530   7.898  1.00 90.96      A    C  
ATOM   1475  OH  TYR A 186       3.109 -11.455   7.983  1.00 89.72      A    O  
ATOM   1476  N   TRP A 187       9.101 -10.373   8.734  1.00 92.26      A    N  
ATOM   1477  CA  TRP A 187       9.319 -11.779   8.400  1.00 92.26      A    C  
ATOM   1478  C   TRP A 187       8.010 -12.402   7.913  1.00 92.18      A    C  
ATOM   1479  O   TRP A 187       7.205 -12.893   8.703  1.00 89.74      A    O  
ATOM   1480  CB  TRP A 187       9.886 -12.534   9.598  1.00 91.52      A    C  
ATOM   1481  CG  TRP A 187      11.276 -12.158  10.013  1.00 90.87      A    C  
ATOM   1482  CD1 TRP A 187      11.627 -11.757  11.255  1.00 85.47      A    C  
ATOM   1483  CD2 TRP A 187      12.505 -12.193   9.228  1.00 87.97      A    C  
ATOM   1484  CE2 TRP A 187      13.569 -11.807  10.077  1.00 87.51      A    C  
ATOM   1485  CE3 TRP A 187      12.805 -12.530   7.893  1.00 86.15      A    C  
ATOM   1486  NE1 TRP A 187      12.998 -11.550  11.304  1.00 85.45      A    N  
ATOM   1487  CZ2 TRP A 187      14.910 -11.744   9.615  1.00 86.30      A    C  
ATOM   1488  CZ3 TRP A 187      14.132 -12.464   7.438  1.00 82.06      A    C  
ATOM   1489  CH2 TRP A 187      15.160 -12.078   8.288  1.00 83.24      A    C  
ATOM   1490  N   TYR A 188       7.818 -12.392   6.611  1.00 91.62      A    N  
ATOM   1491  CA  TYR A 188       6.645 -13.009   6.008  1.00 91.62      A    C  
ATOM   1492  C   TYR A 188       6.817 -14.531   5.925  1.00 91.46      A    C  
ATOM   1493  O   TYR A 188       7.807 -15.034   5.393  1.00 89.86      A    O  
ATOM   1494  CB  TYR A 188       6.393 -12.396   4.632  1.00 91.14      A    C  
ATOM   1495  CG  TYR A 188       5.206 -13.009   3.930  1.00 91.36      A    C  
ATOM   1496  CD1 TYR A 188       5.380 -13.839   2.806  1.00 87.32      A    C  
ATOM   1497  CD2 TYR A 188       3.907 -12.786   4.427  1.00 87.91      A    C  
ATOM   1498  CE1 TYR A 188       4.274 -14.426   2.182  1.00 86.32      A    C  
ATOM   1499  CE2 TYR A 188       2.797 -13.378   3.808  1.00 86.64      A    C  
ATOM   1500  CZ  TYR A 188       2.980 -14.190   2.683  1.00 88.61      A    C  
ATOM   1501  OH  TYR A 188       1.891 -14.778   2.075  1.00 86.95      A    O  
ATOM   1502  N   GLN A 189       5.830 -15.259   6.434  1.00 89.90      A    N  
ATOM   1503  CA  GLN A 189       5.825 -16.712   6.346  1.00 89.79      A    C  
ATOM   1504  C   GLN A 189       5.193 -17.159   5.032  1.00 89.82      A    C  
ATOM   1505  O   GLN A 189       4.024 -16.907   4.771  1.00 87.39      A    O  
ATOM   1506  CB  GLN A 189       5.115 -17.303   7.571  1.00 87.68      A    C  
ATOM   1507  CG  GLN A 189       5.277 -18.825   7.606  1.00 81.89      A    C  
ATOM   1508  CD  GLN A 189       4.481 -19.505   8.714  1.00 79.21      A    C  
ATOM   1509  NE2 GLN A 189       4.179 -20.777   8.530  1.00 69.41      A    N  
ATOM   1510  OE1 GLN A 189       4.120 -18.964   9.739  1.00 71.55      A    O  
ATOM   1511  N   LEU A 190       5.942 -17.932   4.244  1.00 88.69      A    N  
ATOM   1512  CA  LEU A 190       5.416 -18.614   3.069  1.00 87.91      A    C  
ATOM   1513  C   LEU A 190       4.614 -19.845   3.511  1.00 87.05      A    C  
ATOM   1514  O   LEU A 190       5.163 -20.760   4.125  1.00 83.08      A    O  
ATOM   1515  CB  LEU A 190       6.575 -19.004   2.135  1.00 86.80      A    C  
ATOM   1516  CG  LEU A 190       7.489 -17.850   1.677  1.00 86.50      A    C  
ATOM   1517  CD1 LEU A 190       8.637 -18.402   0.842  1.00 78.13      A    C  
ATOM   1518  CD2 LEU A 190       6.743 -16.819   0.834  1.00 77.24      A    C  
ATOM   1519  N   ARG A 191       3.323 -19.858   3.216  1.00 86.05      A    N  
ATOM   1520  CA  ARG A 191       2.389 -20.877   3.730  1.00 84.75      A    C  
ATOM   1521  C   ARG A 191       1.923 -21.892   2.698  1.00 84.09      A    C  
ATOM   1522  O   ARG A 191       1.522 -22.979   3.082  1.00 77.67      A    O  
ATOM   1523  CB  ARG A 191       1.176 -20.196   4.368  1.00 82.18      A    C  
ATOM   1524  CG  ARG A 191       1.572 -19.359   5.591  1.00 78.83      A    C  
ATOM   1525  CD  ARG A 191       0.325 -18.773   6.236  1.00 75.60      A    C  
ATOM   1526  NE  ARG A 191       0.683 -17.891   7.355  1.00 69.21      A    N  
ATOM   1527  CZ  ARG A 191      -0.162 -17.193   8.077  1.00 64.61      A    C  
ATOM   1528  NH1 ARG A 191      -1.449 -17.265   7.887  1.00 59.16      A    N1+
ATOM   1529  NH2 ARG A 191       0.285 -16.399   8.996  1.00 58.41      A    N  
ATOM   1530  N   VAL A 192       1.970 -21.548   1.421  1.00 85.47      A    N  
ATOM   1531  CA  VAL A 192       1.576 -22.475   0.356  1.00 84.86      A    C  
ATOM   1532  C   VAL A 192       2.594 -23.617   0.302  1.00 84.52      A    C  
ATOM   1533  O   VAL A 192       3.762 -23.364   0.012  1.00 81.20      A    O  
ATOM   1534  CB  VAL A 192       1.454 -21.771  -1.002  1.00 84.02      A    C  
ATOM   1535  CG1 VAL A 192       1.092 -22.753  -2.119  1.00 75.54      A    C  
ATOM   1536  CG2 VAL A 192       0.363 -20.697  -0.948  1.00 76.97      A    C  
ATOM   1537  N   PRO A 193       2.204 -24.859   0.587  1.00 83.08      A    N  
ATOM   1538  CA  PRO A 193       3.147 -25.971   0.626  1.00 80.30      A    C  
ATOM   1539  C   PRO A 193       3.748 -26.242  -0.757  1.00 80.07      A    C  
ATOM   1540  O   PRO A 193       3.191 -25.842  -1.778  1.00 74.99      A    O  
ATOM   1541  CB  PRO A 193       2.351 -27.154   1.176  1.00 77.35      A    C  
ATOM   1542  CG  PRO A 193       0.917 -26.836   0.746  1.00 75.15      A    C  
ATOM   1543  CD  PRO A 193       0.863 -25.311   0.846  1.00 78.75      A    C  
ATOM   1544  N   PHE A 194       4.886 -26.911  -0.794  1.00 82.67      A    N  
ATOM   1545  CA  PHE A 194       5.700 -27.157  -1.984  1.00 82.02      A    C  
ATOM   1546  C   PHE A 194       6.259 -25.882  -2.637  1.00 83.53      A    C  
ATOM   1547  O   PHE A 194       7.474 -25.734  -2.729  1.00 80.47      A    O  
ATOM   1548  CB  PHE A 194       4.927 -28.040  -2.973  1.00 79.68      A    C  
ATOM   1549  CG  PHE A 194       5.692 -28.435  -4.205  1.00 79.39      A    C  
ATOM   1550  CD1 PHE A 194       5.305 -27.924  -5.457  1.00 73.81      A    C  
ATOM   1551  CD2 PHE A 194       6.760 -29.328  -4.109  1.00 73.03      A    C  
ATOM   1552  CE1 PHE A 194       5.985 -28.325  -6.613  1.00 71.18      A    C  
ATOM   1553  CE2 PHE A 194       7.446 -29.729  -5.262  1.00 71.05      A    C  
ATOM   1554  CZ  PHE A 194       7.056 -29.231  -6.513  1.00 74.59      A    C  
ATOM   1555  N   ALA A 195       5.419 -24.928  -3.014  1.00 85.66      A    N  
ATOM   1556  CA  ALA A 195       5.852 -23.666  -3.600  1.00 86.04      A    C  
ATOM   1557  C   ALA A 195       6.694 -22.828  -2.626  1.00 87.14      A    C  
ATOM   1558  O   ALA A 195       7.668 -22.206  -3.037  1.00 84.75      A    O  
ATOM   1559  CB  ALA A 195       4.615 -22.898  -4.065  1.00 85.24      A    C  
ATOM   1560  N   ASN A 196       6.362 -22.856  -1.331  1.00 86.00      A    N  
ATOM   1561  CA  ASN A 196       7.106 -22.153  -0.287  1.00 85.74      A    C  
ATOM   1562  C   ASN A 196       8.590 -22.558  -0.237  1.00 86.66      A    C  
ATOM   1563  O   ASN A 196       9.461 -21.687  -0.222  1.00 83.62      A    O  
ATOM   1564  CB  ASN A 196       6.421 -22.342   1.072  1.00 82.37      A    C  
ATOM   1565  CG  ASN A 196       6.241 -23.777   1.544  1.00 80.99      A    C  
ATOM   1566  ND2 ASN A 196       5.678 -23.947   2.713  1.00 74.24      A    N  
ATOM   1567  OD1 ASN A 196       6.589 -24.740   0.893  1.00 68.52      A    O  
ATOM   1568  N   SER A 197       8.878 -23.853  -0.259  1.00 85.73      A    N  
ATOM   1569  CA  SER A 197      10.251 -24.343  -0.205  1.00 85.79      A    C  
ATOM   1570  C   SER A 197      11.031 -23.956  -1.452  1.00 86.79      A    C  
ATOM   1571  O   SER A 197      12.153 -23.463  -1.356  1.00 85.18      A    O  
ATOM   1572  CB  SER A 197      10.288 -25.857   0.021  1.00 83.55      A    C  
ATOM   1573  OG  SER A 197       9.838 -26.580  -1.092  1.00 72.72      A    O  
ATOM   1574  N   ILE A 198      10.424 -24.094  -2.625  1.00 87.72      A    N  
ATOM   1575  CA  ILE A 198      11.086 -23.794  -3.891  1.00 87.85      A    C  
ATOM   1576  C   ILE A 198      11.365 -22.300  -4.022  1.00 88.25      A    C  
ATOM   1577  O   ILE A 198      12.469 -21.919  -4.395  1.00 86.46      A    O  
ATOM   1578  CB  ILE A 198      10.262 -24.331  -5.080  1.00 87.12      A    C  
ATOM   1579  CG1 ILE A 198      10.141 -25.871  -4.990  1.00 82.47      A    C  
ATOM   1580  CG2 ILE A 198      10.927 -23.934  -6.404  1.00 81.21      A    C  
ATOM   1581  CD1 ILE A 198       9.118 -26.453  -5.950  1.00 75.80      A    C  
ATOM   1582  N   ILE A 199      10.398 -21.442  -3.670  1.00 90.39      A    N  
ATOM   1583  CA  ILE A 199      10.575 -19.986  -3.685  1.00 90.45      A    C  
ATOM   1584  C   ILE A 199      11.625 -19.569  -2.657  1.00 90.38      A    C  
ATOM   1585  O   ILE A 199      12.516 -18.790  -2.990  1.00 88.47      A    O  
ATOM   1586  CB  ILE A 199       9.237 -19.256  -3.480  1.00 90.09      A    C  
ATOM   1587  CG1 ILE A 199       8.322 -19.499  -4.710  1.00 85.60      A    C  
ATOM   1588  CG2 ILE A 199       9.447 -17.748  -3.275  1.00 84.67      A    C  
ATOM   1589  CD1 ILE A 199       6.889 -19.000  -4.530  1.00 80.09      A    C  
ATOM   1590  N   PHE A 200      11.590 -20.126  -1.452  1.00 89.70      A    N  
ATOM   1591  CA  PHE A 200      12.571 -19.829  -0.414  1.00 89.79      A    C  
ATOM   1592  C   PHE A 200      14.000 -20.181  -0.856  1.00 90.05      A    C  
ATOM   1593  O   PHE A 200      14.884 -19.332  -0.790  1.00 88.82      A    O  
ATOM   1594  CB  PHE A 200      12.206 -20.570   0.869  1.00 89.36      A    C  
ATOM   1595  CG  PHE A 200      13.209 -20.350   1.985  1.00 89.82      A    C  
ATOM   1596  CD1 PHE A 200      14.260 -21.268   2.195  1.00 84.68      A    C  
ATOM   1597  CD2 PHE A 200      13.132 -19.197   2.781  1.00 84.94      A    C  
ATOM   1598  CE1 PHE A 200      15.222 -21.023   3.189  1.00 84.07      A    C  
ATOM   1599  CE2 PHE A 200      14.084 -18.952   3.777  1.00 84.12      A    C  
ATOM   1600  CZ  PHE A 200      15.125 -19.865   3.976  1.00 86.88      A    C  
ATOM   1601  N   TYR A 201      14.215 -21.380  -1.368  1.00 88.43      A    N  
ATOM   1602  CA  TYR A 201      15.544 -21.763  -1.849  1.00 88.28      A    C  
ATOM   1603  C   TYR A 201      15.954 -21.015  -3.121  1.00 88.36      A    C  
ATOM   1604  O   TYR A 201      17.140 -20.751  -3.306  1.00 85.88      A    O  
ATOM   1605  CB  TYR A 201      15.614 -23.279  -2.055  1.00 87.46      A    C  
ATOM   1606  CG  TYR A 201      15.582 -24.085  -0.776  1.00 87.62      A    C  
ATOM   1607  CD1 TYR A 201      16.548 -23.865   0.231  1.00 82.26      A    C  
ATOM   1608  CD2 TYR A 201      14.590 -25.060  -0.570  1.00 81.93      A    C  
ATOM   1609  CE1 TYR A 201      16.510 -24.599   1.426  1.00 80.06      A    C  
ATOM   1610  CE2 TYR A 201      14.541 -25.801   0.620  1.00 79.26      A    C  
ATOM   1611  CZ  TYR A 201      15.504 -25.571   1.630  1.00 82.72      A    C  
ATOM   1612  OH  TYR A 201      15.459 -26.272   2.800  1.00 80.64      A    O  
ATOM   1613  N   SER A 202      15.006 -20.638  -3.969  1.00 89.07      A    N  
ATOM   1614  CA  SER A 202      15.286 -19.804  -5.145  1.00 88.59      A    C  
ATOM   1615  C   SER A 202      15.712 -18.392  -4.741  1.00 88.45      A    C  
ATOM   1616  O   SER A 202      16.676 -17.868  -5.287  1.00 85.90      A    O  
ATOM   1617  CB  SER A 202      14.069 -19.733  -6.074  1.00 87.92      A    C  
ATOM   1618  OG  SER A 202      13.692 -21.024  -6.494  1.00 75.11      A    O  
ATOM   1619  N   TRP A 203      15.044 -17.800  -3.739  1.00 89.72      A    N  
ATOM   1620  CA  TRP A 203      15.464 -16.536  -3.132  1.00 89.61      A    C  
ATOM   1621  C   TRP A 203      16.850 -16.652  -2.491  1.00 89.42      A    C  
ATOM   1622  O   TRP A 203      17.714 -15.815  -2.736  1.00 87.56      A    O  
ATOM   1623  CB  TRP A 203      14.426 -16.080  -2.099  1.00 89.17      A    C  
ATOM   1624  CG  TRP A 203      14.920 -14.983  -1.220  1.00 89.60      A    C  
ATOM   1625  CD1 TRP A 203      15.225 -13.730  -1.624  1.00 86.16      A    C  
ATOM   1626  CD2 TRP A 203      15.289 -15.044   0.201  1.00 88.73      A    C  
ATOM   1627  CE2 TRP A 203      15.815 -13.782   0.577  1.00 88.22      A    C  
ATOM   1628  CE3 TRP A 203      15.222 -16.056   1.179  1.00 87.08      A    C  
ATOM   1629  NE1 TRP A 203      15.747 -13.011  -0.555  1.00 86.63      A    N  
ATOM   1630  CZ2 TRP A 203      16.285 -13.527   1.885  1.00 87.13      A    C  
ATOM   1631  CZ3 TRP A 203      15.675 -15.796   2.487  1.00 83.80      A    C  
ATOM   1632  CH2 TRP A 203      16.212 -14.549   2.835  1.00 84.23      A    C  
ATOM   1633  N   PHE A 204      17.099 -17.724  -1.747  1.00 88.82      A    N  
ATOM   1634  CA  PHE A 204      18.394 -17.964  -1.122  1.00 88.07      A    C  
ATOM   1635  C   PHE A 204      19.523 -18.096  -2.157  1.00 87.11      A    C  
ATOM   1636  O   PHE A 204      20.626 -17.596  -1.946  1.00 83.30      A    O  
ATOM   1637  CB  PHE A 204      18.288 -19.226  -0.250  1.00 86.96      A    C  
ATOM   1638  CG  PHE A 204      19.051 -19.123   1.054  1.00 87.21      A    C  
ATOM   1639  CD1 PHE A 204      20.444 -19.254   1.091  1.00 80.65      A    C  
ATOM   1640  CD2 PHE A 204      18.345 -18.917   2.256  1.00 80.12      A    C  
ATOM   1641  CE1 PHE A 204      21.136 -19.175   2.311  1.00 78.52      A    C  
ATOM   1642  CE2 PHE A 204      19.027 -18.837   3.477  1.00 78.48      A    C  
ATOM   1643  CZ  PHE A 204      20.415 -18.967   3.503  1.00 82.80      A    C  
ATOM   1644  N   ALA A 205      19.236 -18.732  -3.294  1.00 87.18      A    N  
ATOM   1645  CA  ALA A 205      20.167 -18.840  -4.406  1.00 85.50      A    C  
ATOM   1646  C   ALA A 205      20.435 -17.481  -5.071  1.00 85.36      A    C  
ATOM   1647  O   ALA A 205      21.591 -17.154  -5.330  1.00 82.63      A    O  
ATOM   1648  CB  ALA A 205      19.619 -19.854  -5.408  1.00 84.66      A    C  
ATOM   1649  N   SER A 206      19.403 -16.679  -5.280  1.00 85.96      A    N  
ATOM   1650  CA  SER A 206      19.529 -15.318  -5.812  1.00 84.21      A    C  
ATOM   1651  C   SER A 206      20.389 -14.447  -4.889  1.00 83.51      A    C  
ATOM   1652  O   SER A 206      21.360 -13.841  -5.340  1.00 80.27      A    O  
ATOM   1653  CB  SER A 206      18.142 -14.698  -5.982  1.00 83.41      A    C  
ATOM   1654  OG  SER A 206      18.253 -13.413  -6.553  1.00 70.84      A    O  
ATOM   1655  N   ASN A 207      20.132 -14.476  -3.588  1.00 86.51      A    N  
ATOM   1656  CA  ASN A 207      20.905 -13.736  -2.590  1.00 85.12      A    C  
ATOM   1657  C   ASN A 207      22.379 -14.189  -2.526  1.00 84.00      A    C  
ATOM   1658  O   ASN A 207      23.289 -13.363  -2.421  1.00 79.66      A    O  
ATOM   1659  CB  ASN A 207      20.200 -13.911  -1.233  1.00 83.94      A    C  
ATOM   1660  CG  ASN A 207      20.819 -13.001  -0.192  1.00 83.06      A    C  
ATOM   1661  ND2 ASN A 207      20.380 -11.758  -0.152  1.00 74.33      A    N  
ATOM   1662  OD1 ASN A 207      21.707 -13.376   0.557  1.00 72.98      A    O  
ATOM   1663  N   ALA A 208      22.618 -15.486  -2.654  1.00 85.72      A    N  
ATOM   1664  CA  ALA A 208      23.963 -16.048  -2.697  1.00 83.61      A    C  
ATOM   1665  C   ALA A 208      24.705 -15.800  -4.027  1.00 82.90      A    C  
ATOM   1666  O   ALA A 208      25.906 -16.069  -4.113  1.00 77.22      A    O  
ATOM   1667  CB  ALA A 208      23.865 -17.537  -2.362  1.00 82.05      A    C  
ATOM   1668  N   GLY A 209      24.007 -15.328  -5.064  1.00 81.93      A    N  
ATOM   1669  CA  GLY A 209      24.550 -15.213  -6.418  1.00 80.47      A    C  
ATOM   1670  C   GLY A 209      24.829 -16.575  -7.071  1.00 80.90      A    C  
ATOM   1671  O   GLY A 209      25.761 -16.707  -7.856  1.00 75.55      A    O  
ATOM   1672  N   MET A 210      24.057 -17.591  -6.700  1.00 80.24      A    N  
ATOM   1673  CA  MET A 210      24.191 -18.949  -7.229  1.00 80.03      A    C  
ATOM   1674  C   MET A 210      22.953 -19.327  -8.042  1.00 80.67      A    C  
ATOM   1675  O   MET A 210      21.829 -19.028  -7.674  1.00 76.95      A    O  
ATOM   1676  CB  MET A 210      24.429 -19.962  -6.097  1.00 77.98      A    C  
ATOM   1677  CG  MET A 210      25.751 -19.722  -5.368  1.00 73.83      A    C  
ATOM   1678  SD  MET A 210      26.199 -21.058  -4.211  1.00 70.27      A    S  
ATOM   1679  CE  MET A 210      27.719 -20.359  -3.525  1.00 61.97      A    C  
ATOM   1680  N   ALA A 211      23.162 -20.045  -9.134  1.00 79.90      A    N  
ATOM   1681  CA  ALA A 211      22.061 -20.561  -9.926  1.00 79.04      A    C  
ATOM   1682  C   ALA A 211      21.638 -21.953  -9.438  1.00 80.64      A    C  
ATOM   1683  O   ALA A 211      22.458 -22.877  -9.401  1.00 77.18      A    O  
ATOM   1684  CB  ALA A 211      22.461 -20.550 -11.400  1.00 74.68      A    C  
ATOM   1685  N   LEU A 212      20.351 -22.120  -9.124  1.00 80.52      A    N  
ATOM   1686  CA  LEU A 212      19.779 -23.449  -8.932  1.00 80.76      A    C  
ATOM   1687  C   LEU A 212      19.474 -24.094 -10.284  1.00 81.39      A    C  
ATOM   1688  O   LEU A 212      18.947 -23.460 -11.194  1.00 78.58      A    O  
ATOM   1689  CB  LEU A 212      18.513 -23.382  -8.064  1.00 79.12      A    C  
ATOM   1690  CG  LEU A 212      18.786 -23.182  -6.570  1.00 76.89      A    C  
ATOM   1691  CD1 LEU A 212      17.455 -23.056  -5.835  1.00 72.47      A    C  
ATOM   1692  CD2 LEU A 212      19.546 -24.358  -5.962  1.00 72.49      A    C  
ATOM   1693  N   ARG A 213      19.777 -25.377 -10.372  1.00 78.97      A    N  
ATOM   1694  CA  ARG A 213      19.565 -26.211 -11.553  1.00 78.15      A    C  
ATOM   1695  C   ARG A 213      18.909 -27.537 -11.167  1.00 78.45      A    C  
ATOM   1696  O   ARG A 213      18.615 -27.773  -9.990  1.00 72.38      A    O  
ATOM   1697  CB  ARG A 213      20.901 -26.395 -12.302  1.00 74.75      A    C  
ATOM   1698  CG  ARG A 213      21.460 -25.054 -12.792  1.00 72.05      A    C  
ATOM   1699  CD  ARG A 213      22.719 -25.238 -13.631  1.00 69.47      A    C  
ATOM   1700  NE  ARG A 213      23.230 -23.922 -14.076  1.00 62.78      A    N  
ATOM   1701  CZ  ARG A 213      24.334 -23.709 -14.762  1.00 57.17      A    C  
ATOM   1702  NH1 ARG A 213      25.130 -24.667 -15.135  1.00 52.44      A    N1+
ATOM   1703  NH2 ARG A 213      24.670 -22.498 -15.093  1.00 50.80      A    N  
ATOM   1704  N   GLY A 214      18.677 -28.363 -12.148  1.00 77.60      A    N  
ATOM   1705  CA  GLY A 214      18.027 -29.650 -11.960  1.00 76.85      A    C  
ATOM   1706  C   GLY A 214      16.499 -29.563 -11.970  1.00 78.77      A    C  
ATOM   1707  O   GLY A 214      15.918 -28.576 -12.418  1.00 73.70      A    O  
ATOM   1708  N   ALA A 215      15.848 -30.611 -11.488  1.00 77.23      A    N  
ATOM   1709  CA  ALA A 215      14.396 -30.650 -11.407  1.00 76.61      A    C  
ATOM   1710  C   ALA A 215      13.868 -29.629 -10.389  1.00 78.37      A    C  
ATOM   1711  O   ALA A 215      14.536 -29.334  -9.399  1.00 74.86      A    O  
ATOM   1712  CB  ALA A 215      13.951 -32.068 -11.066  1.00 73.44      A    C  
ATOM   1713  N   ILE A 216      12.660 -29.122 -10.613  1.00 81.64      A    N  
ATOM   1714  CA  ILE A 216      12.013 -28.169  -9.697  1.00 81.45      A    C  
ATOM   1715  C   ILE A 216      11.914 -28.729  -8.274  1.00 82.20      A    C  
ATOM   1716  O   ILE A 216      12.187 -28.011  -7.315  1.00 78.96      A    O  
ATOM   1717  CB  ILE A 216      10.638 -27.776 -10.275  1.00 79.18      A    C  
ATOM   1718  CG1 ILE A 216      10.794 -26.745 -11.408  1.00 72.74      A    C  
ATOM   1719  CG2 ILE A 216       9.633 -27.269  -9.233  1.00 71.12      A    C  
ATOM   1720  CD1 ILE A 216      11.139 -25.313 -10.984  1.00 64.86      A    C  
ATOM   1721  N   ASP A 217      11.598 -30.002  -8.151  1.00 78.42      A    N  
ATOM   1722  CA  ASP A 217      11.469 -30.724  -6.884  1.00 76.94      A    C  
ATOM   1723  C   ASP A 217      12.814 -31.176  -6.288  1.00 78.03      A    C  
ATOM   1724  O   ASP A 217      12.872 -31.568  -5.126  1.00 72.43      A    O  
ATOM   1725  CB  ASP A 217      10.514 -31.905  -7.106  1.00 72.84      A    C  
ATOM   1726  CG  ASP A 217      10.997 -32.926  -8.142  1.00 69.66      A    C  
ATOM   1727  OD1 ASP A 217      11.644 -32.552  -9.133  1.00 60.01      A    O  
ATOM   1728  OD2 ASP A 217      10.716 -34.135  -7.966  1.00 63.25      A    O1-
ATOM   1729  N   ARG A 218      13.896 -31.107  -7.054  1.00 77.12      A    N  
ATOM   1730  CA  ARG A 218      15.243 -31.575  -6.682  1.00 77.83      A    C  
ATOM   1731  C   ARG A 218      16.307 -30.556  -7.066  1.00 78.53      A    C  
ATOM   1732  O   ARG A 218      17.215 -30.849  -7.844  1.00 73.78      A    O  
ATOM   1733  CB  ARG A 218      15.509 -32.953  -7.314  1.00 75.77      A    C  
ATOM   1734  CG  ARG A 218      14.538 -34.041  -6.833  1.00 74.71      A    C  
ATOM   1735  CD  ARG A 218      14.902 -35.408  -7.418  1.00 73.91      A    C  
ATOM   1736  NE  ARG A 218      14.770 -35.466  -8.874  1.00 69.65      A    N  
ATOM   1737  CZ  ARG A 218      13.643 -35.613  -9.573  1.00 66.46      A    C  
ATOM   1738  NH1 ARG A 218      12.481 -35.748  -9.003  1.00 59.86      A    N1+
ATOM   1739  NH2 ARG A 218      13.673 -35.619 -10.863  1.00 62.82      A    N  
ATOM   1740  N   GLY A 219      16.182 -29.343  -6.557  1.00 80.27      A    N  
ATOM   1741  CA  GLY A 219      17.129 -28.270  -6.831  1.00 79.81      A    C  
ATOM   1742  C   GLY A 219      18.573 -28.654  -6.471  1.00 80.78      A    C  
ATOM   1743  O   GLY A 219      18.834 -29.273  -5.439  1.00 76.75      A    O  
ATOM   1744  N   THR A 220      19.520 -28.282  -7.316  1.00 81.06      A    N  
ATOM   1745  CA  THR A 220      20.943 -28.501  -7.090  1.00 80.72      A    C  
ATOM   1746  C   THR A 220      21.764 -27.331  -7.623  1.00 81.11      A    C  
ATOM   1747  O   THR A 220      21.324 -26.607  -8.513  1.00 77.63      A    O  
ATOM   1748  CB  THR A 220      21.413 -29.826  -7.699  1.00 77.51      A    C  
ATOM   1749  CG2 THR A 220      21.247 -29.901  -9.209  1.00 68.69      A    C  
ATOM   1750  OG1 THR A 220      22.776 -30.040  -7.411  1.00 67.06      A    O  
ATOM   1751  N   VAL A 221      22.936 -27.144  -7.061  1.00 81.22      A    N  
ATOM   1752  CA  VAL A 221      23.906 -26.139  -7.512  1.00 80.10      A    C  
ATOM   1753  C   VAL A 221      24.879 -26.708  -8.553  1.00 79.77      A    C  
ATOM   1754  O   VAL A 221      25.705 -25.985  -9.089  1.00 74.34      A    O  
ATOM   1755  CB  VAL A 221      24.662 -25.508  -6.322  1.00 78.74      A    C  
ATOM   1756  CG1 VAL A 221      25.053 -24.065  -6.628  1.00 70.52      A    C  
ATOM   1757  CG2 VAL A 221      23.828 -25.471  -5.030  1.00 71.92      A    C  
ATOM   1758  N   ASP A 222      24.769 -27.993  -8.854  1.00 78.64      A    N  
ATOM   1759  CA  ASP A 222      25.611 -28.620  -9.878  1.00 76.87      A    C  
ATOM   1760  C   ASP A 222      25.346 -27.985 -11.258  1.00 77.20      A    C  
ATOM   1761  O   ASP A 222      24.238 -28.061 -11.772  1.00 72.43      A    O  
ATOM   1762  CB  ASP A 222      25.390 -30.143  -9.904  1.00 73.25      A    C  
ATOM   1763  CG  ASP A 222      26.312 -30.898 -10.865  1.00 66.71      A    C  
ATOM   1764  OD1 ASP A 222      26.989 -30.259 -11.711  1.00 58.92      A    O  
ATOM   1765  OD2 ASP A 222      26.344 -32.144 -10.780  1.00 59.49      A    O1-
ATOM   1766  N   PRO A 223      26.359 -27.385 -11.897  1.00 77.49      A    N  
ATOM   1767  CA  PRO A 223      26.181 -26.716 -13.181  1.00 75.66      A    C  
ATOM   1768  C   PRO A 223      25.815 -27.659 -14.330  1.00 75.96      A    C  
ATOM   1769  O   PRO A 223      25.353 -27.194 -15.365  1.00 70.69      A    O  
ATOM   1770  CB  PRO A 223      27.512 -26.005 -13.436  1.00 72.67      A    C  
ATOM   1771  CG  PRO A 223      28.525 -26.837 -12.669  1.00 71.60      A    C  
ATOM   1772  CD  PRO A 223      27.734 -27.287 -11.443  1.00 73.64      A    C  
ATOM   1773  N   ARG A 224      26.017 -28.956 -14.181  1.00 74.15      A    N  
ATOM   1774  CA  ARG A 224      25.739 -29.967 -15.219  1.00 73.71      A    C  
ATOM   1775  C   ARG A 224      24.412 -30.694 -15.027  1.00 75.35      A    C  
ATOM   1776  O   ARG A 224      24.058 -31.518 -15.863  1.00 69.52      A    O  
ATOM   1777  CB  ARG A 224      26.892 -30.969 -15.292  1.00 69.61      A    C  
ATOM   1778  CG  ARG A 224      28.214 -30.295 -15.663  1.00 62.64      A    C  
ATOM   1779  CD  ARG A 224      29.293 -31.365 -15.840  1.00 56.84      A    C  
ATOM   1780  NE  ARG A 224      30.582 -30.755 -16.176  1.00 50.21      A    N  
ATOM   1781  CZ  ARG A 224      31.711 -31.416 -16.430  1.00 44.24      A    C  
ATOM   1782  NH1 ARG A 224      31.745 -32.712 -16.396  1.00 41.56      A    N1+
ATOM   1783  NH2 ARG A 224      32.797 -30.764 -16.709  1.00 39.21      A    N  
ATOM   1784  N   ALA A 225      23.710 -30.415 -13.946  1.00 73.08      A    N  
ATOM   1785  CA  ALA A 225      22.451 -31.082 -13.670  1.00 73.43      A    C  
ATOM   1786  C   ALA A 225      21.374 -30.643 -14.671  1.00 75.04      A    C  
ATOM   1787  O   ALA A 225      21.254 -29.470 -15.023  1.00 70.95      A    O  
ATOM   1788  CB  ALA A 225      22.042 -30.812 -12.230  1.00 70.13      A    C  
ATOM   1789  N   ASN A 226      20.558 -31.606 -15.084  1.00 75.43      A    N  
ATOM   1790  CA  ASN A 226      19.343 -31.377 -15.842  1.00 75.27      A    C  
ATOM   1791  C   ASN A 226      18.103 -31.695 -14.973  1.00 76.43      A    C  
ATOM   1792  O   ASN A 226      18.232 -32.088 -13.811  1.00 71.62      A    O  
ATOM   1793  CB  ASN A 226      19.428 -32.165 -17.168  1.00 71.06      A    C  
ATOM   1794  CG  ASN A 226      19.354 -33.675 -17.013  1.00 67.15      A    C  
ATOM   1795  ND2 ASN A 226      19.644 -34.394 -18.076  1.00 62.94      A    N  
ATOM   1796  OD1 ASN A 226      18.999 -34.223 -15.997  1.00 58.51      A    O  
ATOM   1797  N   MET A 227      16.909 -31.556 -15.536  1.00 75.95      A    N  
ATOM   1798  CA  MET A 227      15.658 -31.826 -14.804  1.00 76.18      A    C  
ATOM   1799  C   MET A 227      15.485 -33.285 -14.338  1.00 76.70      A    C  
ATOM   1800  O   MET A 227      14.604 -33.573 -13.541  1.00 73.63      A    O  
ATOM   1801  CB  MET A 227      14.457 -31.396 -15.659  1.00 74.23      A    C  
ATOM   1802  CG  MET A 227      14.207 -32.312 -16.858  1.00 71.94      A    C  
ATOM   1803  SD  MET A 227      12.786 -31.839 -17.879  1.00 69.13      A    S  
ATOM   1804  CE  MET A 227      11.437 -32.121 -16.717  1.00 61.34      A    C  
ATOM   1805  N   MET A 228      16.324 -34.194 -14.827  1.00 74.59      A    N  
ATOM   1806  CA  MET A 228      16.344 -35.598 -14.435  1.00 73.63      A    C  
ATOM   1807  C   MET A 228      17.432 -35.910 -13.411  1.00 74.54      A    C  
ATOM   1808  O   MET A 228      17.783 -37.073 -13.214  1.00 68.84      A    O  
ATOM   1809  CB  MET A 228      16.482 -36.479 -15.686  1.00 70.74      A    C  
ATOM   1810  CG  MET A 228      15.319 -36.346 -16.665  1.00 69.13      A    C  
ATOM   1811  SD  MET A 228      13.738 -36.947 -16.003  1.00 63.01      A    S  
ATOM   1812  CE  MET A 228      12.841 -35.417 -15.870  1.00 55.98      A    C  
ATOM   1813  N   ASN A 229      17.995 -34.890 -12.753  1.00 76.85      A    N  
ATOM   1814  CA  ASN A 229      19.025 -35.088 -11.741  1.00 75.89      A    C  
ATOM   1815  C   ASN A 229      18.565 -36.064 -10.660  1.00 75.62      A    C  
ATOM   1816  O   ASN A 229      17.414 -36.069 -10.221  1.00 71.75      A    O  
ATOM   1817  CB  ASN A 229      19.478 -33.747 -11.147  1.00 73.27      A    C  
ATOM   1818  CG  ASN A 229      18.419 -33.051 -10.317  1.00 71.02      A    C  
ATOM   1819  ND2 ASN A 229      18.788 -32.527  -9.177  1.00 66.34      A    N  
ATOM   1820  OD1 ASN A 229      17.273 -32.959 -10.677  1.00 62.15      A    O  
ATOM   1821  N   ARG A 230      19.496 -36.886 -10.224  1.00 71.84      A    N  
ATOM   1822  CA  ARG A 230      19.183 -37.957  -9.288  1.00 72.19      A    C  
ATOM   1823  C   ARG A 230      18.980 -37.427  -7.873  1.00 73.46      A    C  
ATOM   1824  O   ARG A 230      18.023 -37.801  -7.206  1.00 68.93      A    O  
ATOM   1825  CB  ARG A 230      20.303 -38.996  -9.375  1.00 68.78      A    C  
ATOM   1826  CG  ARG A 230      19.797 -40.382  -8.976  1.00 64.15      A    C  
ATOM   1827  CD  ARG A 230      20.933 -41.372  -9.100  1.00 60.47      A    C  
ATOM   1828  NE  ARG A 230      20.461 -42.739  -8.845  1.00 52.84      A    N  
ATOM   1829  CZ  ARG A 230      21.188 -43.831  -8.879  1.00 46.92      A    C  
ATOM   1830  NH1 ARG A 230      22.469 -43.795  -9.106  1.00 44.06      A    N1+
ATOM   1831  NH2 ARG A 230      20.631 -44.987  -8.696  1.00 41.28      A    N  
ATOM   1832  N   ARG A 231      19.866 -36.526  -7.429  1.00 72.67      A    N  
ATOM   1833  CA  ARG A 231      19.877 -35.973  -6.076  1.00 73.39      A    C  
ATOM   1834  C   ARG A 231      19.966 -34.458  -6.100  1.00 74.25      A    C  
ATOM   1835  O   ARG A 231      20.800 -33.904  -6.811  1.00 68.42      A    O  
ATOM   1836  CB  ARG A 231      21.032 -36.610  -5.294  1.00 69.30      A    C  
ATOM   1837  CG  ARG A 231      20.571 -37.070  -3.913  1.00 62.50      A    C  
ATOM   1838  CD  ARG A 231      21.699 -37.762  -3.166  1.00 58.72      A    C  
ATOM   1839  NE  ARG A 231      21.175 -38.465  -1.993  1.00 51.30      A    N  
ATOM   1840  CZ  ARG A 231      21.890 -39.098  -1.075  1.00 45.29      A    C  
ATOM   1841  NH1 ARG A 231      23.187 -39.134  -1.136  1.00 42.77      A    N1+
ATOM   1842  NH2 ARG A 231      21.288 -39.708  -0.103  1.00 39.70      A    N  
ATOM   1843  N   GLY A 232      19.154 -33.807  -5.304  1.00 74.54      A    N  
ATOM   1844  CA  GLY A 232      19.297 -32.390  -5.026  1.00 73.85      A    C  
ATOM   1845  C   GLY A 232      20.452 -32.122  -4.057  1.00 75.64      A    C  
ATOM   1846  O   GLY A 232      20.718 -32.918  -3.154  1.00 71.32      A    O  
ATOM   1847  N   ASN A 233      21.125 -30.993  -4.229  1.00 77.70      A    N  
ATOM   1848  CA  ASN A 233      22.142 -30.530  -3.291  1.00 78.58      A    C  
ATOM   1849  C   ASN A 233      22.042 -29.009  -3.118  1.00 79.25      A    C  
ATOM   1850  O   ASN A 233      22.528 -28.246  -3.956  1.00 74.17      A    O  
ATOM   1851  CB  ASN A 233      23.531 -30.970  -3.767  1.00 74.37      A    C  
ATOM   1852  CG  ASN A 233      24.613 -30.584  -2.773  1.00 70.45      A    C  
ATOM   1853  ND2 ASN A 233      25.863 -30.674  -3.169  1.00 64.91      A    N  
ATOM   1854  OD1 ASN A 233      24.359 -30.212  -1.644  1.00 63.85      A    O  
ATOM   1855  N   LEU A 234      21.457 -28.588  -2.012  1.00 80.83      A    N  
ATOM   1856  CA  LEU A 234      21.276 -27.183  -1.667  1.00 80.89      A    C  
ATOM   1857  C   LEU A 234      22.320 -26.683  -0.653  1.00 82.02      A    C  
ATOM   1858  O   LEU A 234      22.447 -25.482  -0.460  1.00 77.93      A    O  
ATOM   1859  CB  LEU A 234      19.842 -26.975  -1.159  1.00 78.04      A    C  
ATOM   1860  CG  LEU A 234      18.743 -27.339  -2.182  1.00 76.92      A    C  
ATOM   1861  CD1 LEU A 234      17.370 -27.227  -1.521  1.00 71.14      A    C  
ATOM   1862  CD2 LEU A 234      18.768 -26.422  -3.397  1.00 71.79      A    C  
ATOM   1863  N   ASN A 235      23.095 -27.574  -0.040  1.00 82.41      A    N  
ATOM   1864  CA  ASN A 235      24.027 -27.228   1.036  1.00 81.83      A    C  
ATOM   1865  C   ASN A 235      25.026 -26.097   0.699  1.00 82.66      A    C  
ATOM   1866  O   ASN A 235      25.301 -25.297   1.586  1.00 78.41      A    O  
ATOM   1867  CB  ASN A 235      24.788 -28.487   1.494  1.00 78.98      A    C  
ATOM   1868  CG  ASN A 235      23.906 -29.521   2.157  1.00 74.06      A    C  
ATOM   1869  ND2 ASN A 235      24.380 -30.742   2.266  1.00 65.76      A    N  
ATOM   1870  OD1 ASN A 235      22.803 -29.267   2.582  1.00 64.22      A    O  
ATOM   1871  N   PRO A 236      25.548 -25.972  -0.536  1.00 84.12      A    N  
ATOM   1872  CA  PRO A 236      26.455 -24.873  -0.876  1.00 83.64      A    C  
ATOM   1873  C   PRO A 236      25.815 -23.483  -0.775  1.00 84.24      A    C  
ATOM   1874  O   PRO A 236      26.542 -22.510  -0.581  1.00 80.00      A    O  
ATOM   1875  CB  PRO A 236      26.934 -25.159  -2.306  1.00 81.63      A    C  
ATOM   1876  CG  PRO A 236      26.738 -26.662  -2.454  1.00 80.45      A    C  
ATOM   1877  CD  PRO A 236      25.477 -26.908  -1.630  1.00 82.81      A    C  
ATOM   1878  N   LEU A 237      24.496 -23.358  -0.853  1.00 83.25      A    N  
ATOM   1879  CA  LEU A 237      23.800 -22.073  -0.756  1.00 82.97      A    C  
ATOM   1880  C   LEU A 237      24.035 -21.390   0.589  1.00 84.13      A    C  
ATOM   1881  O   LEU A 237      24.182 -20.177   0.637  1.00 81.11      A    O  
ATOM   1882  CB  LEU A 237      22.285 -22.276  -0.949  1.00 80.81      A    C  
ATOM   1883  CG  LEU A 237      21.846 -22.729  -2.350  1.00 79.05      A    C  
ATOM   1884  CD1 LEU A 237      20.341 -22.985  -2.327  1.00 73.61      A    C  
ATOM   1885  CD2 LEU A 237      22.145 -21.676  -3.402  1.00 74.22      A    C  
ATOM   1886  N   LEU A 238      24.110 -22.156   1.679  1.00 84.49      A    N  
ATOM   1887  CA  LEU A 238      24.315 -21.593   3.012  1.00 83.74      A    C  
ATOM   1888  C   LEU A 238      25.656 -20.852   3.128  1.00 83.70      A    C  
ATOM   1889  O   LEU A 238      25.731 -19.814   3.772  1.00 79.12      A    O  
ATOM   1890  CB  LEU A 238      24.216 -22.732   4.048  1.00 81.58      A    C  
ATOM   1891  CG  LEU A 238      24.345 -22.251   5.505  1.00 78.38      A    C  
ATOM   1892  CD1 LEU A 238      23.217 -21.308   5.911  1.00 71.69      A    C  
ATOM   1893  CD2 LEU A 238      24.328 -23.454   6.447  1.00 72.17      A    C  
ATOM   1894  N   ALA A 239      26.693 -21.362   2.481  1.00 84.04      A    N  
ATOM   1895  CA  ALA A 239      28.006 -20.738   2.494  1.00 83.09      A    C  
ATOM   1896  C   ALA A 239      28.065 -19.455   1.643  1.00 82.85      A    C  
ATOM   1897  O   ALA A 239      28.889 -18.584   1.904  1.00 76.57      A    O  
ATOM   1898  CB  ALA A 239      29.033 -21.776   2.025  1.00 80.39      A    C  
ATOM   1899  N   GLY A 240      27.203 -19.344   0.640  1.00 82.58      A    N  
ATOM   1900  CA  GLY A 240      27.111 -18.187  -0.248  1.00 81.41      A    C  
ATOM   1901  C   GLY A 240      26.181 -17.073   0.245  1.00 82.97      A    C  
ATOM   1902  O   GLY A 240      26.161 -16.006  -0.354  1.00 77.64      A    O  
ATOM   1903  N   ALA A 241      25.427 -17.298   1.319  1.00 82.24      A    N  
ATOM   1904  CA  ALA A 241      24.447 -16.351   1.822  1.00 81.44      A    C  
ATOM   1905  C   ALA A 241      25.109 -15.029   2.248  1.00 82.57      A    C  
ATOM   1906  O   ALA A 241      25.932 -15.002   3.163  1.00 78.49      A    O  
ATOM   1907  CB  ALA A 241      23.695 -16.990   2.982  1.00 78.42      A    C  
ATOM   1908  N   ARG A 242      24.718 -13.924   1.607  1.00 82.55      A    N  
ATOM   1909  CA  ARG A 242      25.281 -12.585   1.856  1.00 81.17      A    C  
ATOM   1910  C   ARG A 242      24.401 -11.736   2.767  1.00 81.10      A    C  
ATOM   1911  O   ARG A 242      24.915 -10.905   3.506  1.00 73.17      A    O  
ATOM   1912  CB  ARG A 242      25.534 -11.879   0.518  1.00 77.00      A    C  
ATOM   1913  CG  ARG A 242      26.557 -12.645  -0.339  1.00 70.86      A    C  
ATOM   1914  CD  ARG A 242      26.811 -11.908  -1.647  1.00 66.66      A    C  
ATOM   1915  NE  ARG A 242      27.721 -12.679  -2.511  1.00 59.58      A    N  
ATOM   1916  CZ  ARG A 242      28.136 -12.319  -3.720  1.00 53.40      A    C  
ATOM   1917  NH1 ARG A 242      27.803 -11.179  -4.245  1.00 50.29      A    N1+
ATOM   1918  NH2 ARG A 242      28.899 -13.118  -4.409  1.00 46.51      A    N  
ATOM   1919  N   GLY A 243      23.105 -11.962   2.740  1.00 79.81      A    N  
ATOM   1920  CA  GLY A 243      22.127 -11.085   3.371  1.00 80.08      A    C  
ATOM   1921  C   GLY A 243      21.763  -9.896   2.483  1.00 82.11      A    C  
ATOM   1922  O   GLY A 243      21.926  -9.946   1.265  1.00 77.84      A    O  
ATOM   1923  N   ILE A 244      21.228  -8.851   3.084  1.00 81.95      A    N  
ATOM   1924  CA  ILE A 244      20.834  -7.609   2.408  1.00 82.03      A    C  
ATOM   1925  C   ILE A 244      21.412  -6.444   3.208  1.00 81.89      A    C  
ATOM   1926  O   ILE A 244      20.923  -6.130   4.289  1.00 77.74      A    O  
ATOM   1927  CB  ILE A 244      19.295  -7.507   2.277  1.00 79.82      A    C  
ATOM   1928  CG1 ILE A 244      18.714  -8.723   1.517  1.00 75.81      A    C  
ATOM   1929  CG2 ILE A 244      18.929  -6.201   1.566  1.00 73.81      A    C  
ATOM   1930  CD1 ILE A 244      17.182  -8.778   1.513  1.00 70.57      A    C  
ATOM   1931  N   GLU A 245      22.470  -5.859   2.684  1.00 78.78      A    N  
ATOM   1932  CA  GLU A 245      23.188  -4.759   3.317  1.00 78.19      A    C  
ATOM   1933  C   GLU A 245      22.590  -3.408   2.914  1.00 78.62      A    C  
ATOM   1934  O   GLU A 245      22.075  -3.232   1.808  1.00 74.96      A    O  
ATOM   1935  CB  GLU A 245      24.687  -4.829   2.983  1.00 74.70      A    C  
ATOM   1936  CG  GLU A 245      25.366  -6.095   3.543  1.00 66.72      A    C  
ATOM   1937  CD  GLU A 245      26.877  -6.182   3.298  1.00 62.25      A    C  
ATOM   1938  OE1 GLU A 245      27.485  -7.171   3.780  1.00 55.17      A    O  
ATOM   1939  OE2 GLU A 245      27.446  -5.300   2.618  1.00 55.62      A    O1-
ATOM   1940  N   HIS A 246      22.684  -2.441   3.834  1.00 79.85      A    N  
ATOM   1941  CA  HIS A 246      22.295  -1.064   3.612  1.00 79.62      A    C  
ATOM   1942  C   HIS A 246      23.380  -0.114   4.130  1.00 79.43      A    C  
ATOM   1943  O   HIS A 246      24.039  -0.389   5.128  1.00 75.34      A    O  
ATOM   1944  CB  HIS A 246      20.957  -0.799   4.301  1.00 78.32      A    C  
ATOM   1945  CG  HIS A 246      19.819  -1.552   3.697  1.00 79.68      A    C  
ATOM   1946  CD2 HIS A 246      19.008  -2.453   4.328  1.00 71.48      A    C  
ATOM   1947  ND1 HIS A 246      19.372  -1.448   2.386  1.00 71.11      A    N  
ATOM   1948  CE1 HIS A 246      18.322  -2.262   2.245  1.00 72.77      A    C  
ATOM   1949  NE2 HIS A 246      18.065  -2.888   3.405  1.00 74.65      A    N  
ATOM   1950  N   GLU A 247      23.529   1.033   3.474  1.00 77.21      A    N  
ATOM   1951  CA  GLU A 247      24.464   2.071   3.917  1.00 75.83      A    C  
ATOM   1952  C   GLU A 247      23.948   2.805   5.163  1.00 76.33      A    C  
ATOM   1953  O   GLU A 247      24.727   3.162   6.052  1.00 72.07      A    O  
ATOM   1954  CB  GLU A 247      24.715   3.088   2.786  1.00 72.59      A    C  
ATOM   1955  CG  GLU A 247      25.459   2.495   1.583  1.00 65.36      A    C  
ATOM   1956  CD  GLU A 247      25.841   3.540   0.520  1.00 60.40      A    C  
ATOM   1957  OE1 GLU A 247      26.629   3.184  -0.392  1.00 53.32      A    O  
ATOM   1958  OE2 GLU A 247      25.388   4.700   0.607  1.00 53.80      A    O1-
ATOM   1959  N   MET A 248      22.631   3.002   5.257  1.00 76.08      A    N  
ATOM   1960  CA  MET A 248      21.979   3.668   6.377  1.00 75.93      A    C  
ATOM   1961  C   MET A 248      21.084   2.714   7.171  1.00 76.68      A    C  
ATOM   1962  O   MET A 248      20.254   1.998   6.613  1.00 73.21      A    O  
ATOM   1963  CB  MET A 248      21.166   4.873   5.899  1.00 73.51      A    C  
ATOM   1964  CG  MET A 248      22.023   5.973   5.275  1.00 69.52      A    C  
ATOM   1965  SD  MET A 248      21.136   7.549   5.178  1.00 65.43      A    S  
ATOM   1966  CE  MET A 248      22.353   8.532   4.294  1.00 57.86      A    C  
ATOM   1967  N   GLY A 249      21.188   2.787   8.477  1.00 77.54      A    N  
ATOM   1968  CA  GLY A 249      20.410   1.968   9.392  1.00 78.11      A    C  
ATOM   1969  C   GLY A 249      20.980   0.567   9.572  1.00 79.99      A    C  
ATOM   1970  O   GLY A 249      22.130   0.279   9.229  1.00 76.65      A    O  
ATOM   1971  N   TYR A 250      20.176  -0.307  10.158  1.00 81.24      A    N  
ATOM   1972  CA  TYR A 250      20.522  -1.713  10.236  1.00 81.76      A    C  
ATOM   1973  C   TYR A 250      20.271  -2.403   8.899  1.00 82.04      A    C  
ATOM   1974  O   TYR A 250      19.293  -2.106   8.209  1.00 78.23      A    O  
ATOM   1975  CB  TYR A 250      19.743  -2.399  11.365  1.00 80.17      A    C  
ATOM   1976  CG  TYR A 250      20.035  -1.863  12.744  1.00 82.01      A    C  
ATOM   1977  CD1 TYR A 250      21.344  -1.867  13.257  1.00 78.34      A    C  
ATOM   1978  CD2 TYR A 250      18.994  -1.347  13.545  1.00 78.43      A    C  
ATOM   1979  CE1 TYR A 250      21.627  -1.365  14.537  1.00 75.93      A    C  
ATOM   1980  CE2 TYR A 250      19.256  -0.839  14.825  1.00 76.61      A    C  
ATOM   1981  CZ  TYR A 250      20.580  -0.847  15.315  1.00 78.77      A    C  
ATOM   1982  OH  TYR A 250      20.841  -0.344  16.560  1.00 75.46      A    O  
ATOM   1983  N   ASP A 251      21.119  -3.372   8.578  1.00 81.08      A    N  
ATOM   1984  CA  ASP A 251      20.917  -4.210   7.410  1.00 80.81      A    C  
ATOM   1985  C   ASP A 251      19.573  -4.939   7.511  1.00 81.74      A    C  
ATOM   1986  O   ASP A 251      19.169  -5.401   8.583  1.00 77.04      A    O  
ATOM   1987  CB  ASP A 251      22.057  -5.222   7.250  1.00 77.58      A    C  
ATOM   1988  CG  ASP A 251      23.445  -4.621   7.079  1.00 75.28      A    C  
ATOM   1989  OD1 ASP A 251      23.560  -3.387   6.919  1.00 68.99      A    O  
ATOM   1990  OD2 ASP A 251      24.413  -5.411   7.172  1.00 71.25      A    O1-
ATOM   1991  N   SER A 252      18.888  -5.083   6.396  1.00 83.52      A    N  
ATOM   1992  CA  SER A 252      17.622  -5.804   6.361  1.00 83.64      A    C  
ATOM   1993  C   SER A 252      17.793  -7.264   6.792  1.00 84.54      A    C  
ATOM   1994  O   SER A 252      16.986  -7.778   7.555  1.00 79.41      A    O  
ATOM   1995  CB  SER A 252      16.996  -5.744   4.969  1.00 80.63      A    C  
ATOM   1996  OG  SER A 252      16.492  -4.450   4.749  1.00 72.79      A    O  
ATOM   1997  N   VAL A 253      18.874  -7.896   6.357  1.00 85.11      A    N  
ATOM   1998  CA  VAL A 253      19.209  -9.267   6.761  1.00 85.95      A    C  
ATOM   1999  C   VAL A 253      20.718  -9.406   6.915  1.00 86.08      A    C  
ATOM   2000  O   VAL A 253      21.467  -9.195   5.969  1.00 82.82      A    O  
ATOM   2001  CB  VAL A 253      18.705 -10.308   5.746  1.00 84.86      A    C  
ATOM   2002  CG1 VAL A 253      18.870 -11.720   6.296  1.00 77.54      A    C  
ATOM   2003  CG2 VAL A 253      17.223 -10.143   5.420  1.00 79.09      A    C  
ATOM   2004  N   TYR A 254      21.161  -9.836   8.086  1.00 86.67      A    N  
ATOM   2005  CA  TYR A 254      22.554 -10.198   8.310  1.00 86.51      A    C  
ATOM   2006  C   TYR A 254      22.832 -11.666   7.933  1.00 87.19      A    C  
ATOM   2007  O   TYR A 254      21.944 -12.510   8.055  1.00 83.88      A    O  
ATOM   2008  CB  TYR A 254      22.931  -9.924   9.771  1.00 84.60      A    C  
ATOM   2009  CG  TYR A 254      22.968  -8.454  10.116  1.00 85.71      A    C  
ATOM   2010  CD1 TYR A 254      24.113  -7.685   9.817  1.00 80.67      A    C  
ATOM   2011  CD2 TYR A 254      21.855  -7.829  10.711  1.00 80.97      A    C  
ATOM   2012  CE1 TYR A 254      24.140  -6.314  10.099  1.00 78.40      A    C  
ATOM   2013  CE2 TYR A 254      21.865  -6.456  10.993  1.00 78.92      A    C  
ATOM   2014  CZ  TYR A 254      23.009  -5.699  10.679  1.00 81.07      A    C  
ATOM   2015  OH  TYR A 254      23.021  -4.348  10.932  1.00 78.31      A    O  
ATOM   2016  N   PRO A 255      24.070 -12.017   7.578  1.00 86.45      A    N  
ATOM   2017  CA  PRO A 255      24.429 -13.407   7.251  1.00 86.36      A    C  
ATOM   2018  C   PRO A 255      24.086 -14.422   8.358  1.00 86.80      A    C  
ATOM   2019  O   PRO A 255      23.709 -15.557   8.077  1.00 83.41      A    O  
ATOM   2020  CB  PRO A 255      25.933 -13.376   6.976  1.00 84.52      A    C  
ATOM   2021  CG  PRO A 255      26.189 -11.944   6.514  1.00 82.99      A    C  
ATOM   2022  CD  PRO A 255      25.186 -11.129   7.322  1.00 85.59      A    C  
ATOM   2023  N   LEU A 256      24.177 -14.016   9.621  1.00 86.40      A    N  
ATOM   2024  CA  LEU A 256      23.756 -14.842  10.753  1.00 86.38      A    C  
ATOM   2025  C   LEU A 256      22.240 -15.081  10.760  1.00 86.97      A    C  
ATOM   2026  O   LEU A 256      21.804 -16.198  11.040  1.00 83.84      A    O  
ATOM   2027  CB  LEU A 256      24.199 -14.168  12.070  1.00 84.42      A    C  
ATOM   2028  CG  LEU A 256      25.646 -14.522  12.446  1.00 77.05      A    C  
ATOM   2029  CD1 LEU A 256      26.227 -13.487  13.407  1.00 69.35      A    C  
ATOM   2030  CD2 LEU A 256      25.719 -15.887  13.138  1.00 67.95      A    C  
ATOM   2031  N   GLU A 257      21.448 -14.078  10.413  1.00 87.04      A    N  
ATOM   2032  CA  GLU A 257      19.993 -14.224  10.294  1.00 87.02      A    C  
ATOM   2033  C   GLU A 257      19.628 -15.151   9.136  1.00 87.77      A    C  
ATOM   2034  O   GLU A 257      18.773 -16.018   9.304  1.00 85.55      A    O  
ATOM   2035  CB  GLU A 257      19.315 -12.858  10.116  1.00 85.06      A    C  
ATOM   2036  CG  GLU A 257      19.542 -11.914  11.306  1.00 81.82      A    C  
ATOM   2037  CD  GLU A 257      18.768 -10.595  11.160  1.00 80.51      A    C  
ATOM   2038  OE1 GLU A 257      18.172 -10.138  12.163  1.00 72.08      A    O  
ATOM   2039  OE2 GLU A 257      18.735 -10.023  10.055  1.00 74.09      A    O1-
ATOM   2040  N   MET A 258      20.340 -15.066   8.014  1.00 87.57      A    N  
ATOM   2041  CA  MET A 258      20.200 -16.013   6.904  1.00 87.49      A    C  
ATOM   2042  C   MET A 258      20.431 -17.454   7.360  1.00 88.22      A    C  
ATOM   2043  O   MET A 258      19.703 -18.363   6.974  1.00 86.19      A    O  
ATOM   2044  CB  MET A 258      21.190 -15.664   5.782  1.00 86.17      A    C  
ATOM   2045  CG  MET A 258      20.826 -14.369   5.048  1.00 82.66      A    C  
ATOM   2046  SD  MET A 258      19.319 -14.493   4.051  1.00 80.04      A    S  
ATOM   2047  CE  MET A 258      19.967 -15.308   2.564  1.00 71.24      A    C  
ATOM   2048  N   THR A 259      21.401 -17.669   8.250  1.00 88.28      A    N  
ATOM   2049  CA  THR A 259      21.667 -18.995   8.820  1.00 88.29      A    C  
ATOM   2050  C   THR A 259      20.511 -19.474   9.698  1.00 88.39      A    C  
ATOM   2051  O   THR A 259      20.149 -20.642   9.653  1.00 85.67      A    O  
ATOM   2052  CB  THR A 259      22.973 -18.997   9.630  1.00 87.34      A    C  
ATOM   2053  CG2 THR A 259      23.423 -20.414   9.987  1.00 72.84      A    C  
ATOM   2054  OG1 THR A 259      24.021 -18.432   8.892  1.00 74.33      A    O  
ATOM   2055  N   VAL A 260      19.883 -18.570  10.468  1.00 87.84      A    N  
ATOM   2056  CA  VAL A 260      18.695 -18.904  11.270  1.00 87.59      A    C  
ATOM   2057  C   VAL A 260      17.505 -19.256  10.376  1.00 88.18      A    C  
ATOM   2058  O   VAL A 260      16.839 -20.262  10.613  1.00 86.48      A    O  
ATOM   2059  CB  VAL A 260      18.331 -17.775  12.248  1.00 86.52      A    C  
ATOM   2060  CG1 VAL A 260      17.060 -18.097  13.048  1.00 78.78      A    C  
ATOM   2061  CG2 VAL A 260      19.446 -17.548  13.268  1.00 80.00      A    C  
ATOM   2062  N   LEU A 261      17.276 -18.491   9.310  1.00 88.57      A    N  
ATOM   2063  CA  LEU A 261      16.231 -18.786   8.322  1.00 88.39      A    C  
ATOM   2064  C   LEU A 261      16.464 -20.136   7.639  1.00 88.98      A    C  
ATOM   2065  O   LEU A 261      15.522 -20.913   7.471  1.00 86.59      A    O  
ATOM   2066  CB  LEU A 261      16.181 -17.682   7.262  1.00 87.36      A    C  
ATOM   2067  CG  LEU A 261      15.709 -16.301   7.759  1.00 86.90      A    C  
ATOM   2068  CD1 LEU A 261      15.778 -15.319   6.595  1.00 80.97      A    C  
ATOM   2069  CD2 LEU A 261      14.287 -16.333   8.302  1.00 80.78      A    C  
ATOM   2070  N   TRP A 262      17.702 -20.432   7.306  1.00 89.27      A    N  
ATOM   2071  CA  TRP A 262      18.080 -21.731   6.739  1.00 88.83      A    C  
ATOM   2072  C   TRP A 262      17.779 -22.881   7.694  1.00 88.76      A    C  
ATOM   2073  O   TRP A 262      17.205 -23.892   7.298  1.00 85.66      A    O  
ATOM   2074  CB  TRP A 262      19.565 -21.701   6.394  1.00 87.65      A    C  
ATOM   2075  CG  TRP A 262      20.057 -22.973   5.797  1.00 87.74      A    C  
ATOM   2076  CD1 TRP A 262      20.544 -24.040   6.471  1.00 80.43      A    C  
ATOM   2077  CD2 TRP A 262      20.090 -23.336   4.387  1.00 84.08      A    C  
ATOM   2078  CE2 TRP A 262      20.626 -24.645   4.282  1.00 83.01      A    C  
ATOM   2079  CE3 TRP A 262      19.732 -22.673   3.198  1.00 80.00      A    C  
ATOM   2080  NE1 TRP A 262      20.882 -25.038   5.569  1.00 80.21      A    N  
ATOM   2081  CZ2 TRP A 262      20.800 -25.280   3.036  1.00 81.54      A    C  
ATOM   2082  CZ3 TRP A 262      19.900 -23.297   1.955  1.00 73.93      A    C  
ATOM   2083  CH2 TRP A 262      20.434 -24.589   1.882  1.00 76.44      A    C  
ATOM   2084  N   MET A 263      18.123 -22.735   8.971  1.00 87.98      A    N  
ATOM   2085  CA  MET A 263      17.849 -23.755   9.983  1.00 86.94      A    C  
ATOM   2086  C   MET A 263      16.341 -23.941  10.225  1.00 86.61      A    C  
ATOM   2087  O   MET A 263      15.898 -25.073  10.415  1.00 83.41      A    O  
ATOM   2088  CB  MET A 263      18.550 -23.409  11.297  1.00 85.94      A    C  
ATOM   2089  CG  MET A 263      20.071 -23.592  11.221  1.00 81.80      A    C  
ATOM   2090  SD  MET A 263      20.929 -23.431  12.819  1.00 76.23      A    S  
ATOM   2091  CE  MET A 263      20.672 -21.683  13.171  1.00 65.32      A    C  
ATOM   2092  N   LEU A 264      15.548 -22.872  10.171  1.00 87.58      A    N  
ATOM   2093  CA  LEU A 264      14.086 -22.949  10.228  1.00 86.57      A    C  
ATOM   2094  C   LEU A 264      13.515 -23.691   9.018  1.00 86.23      A    C  
ATOM   2095  O   LEU A 264      12.646 -24.552   9.181  1.00 82.42      A    O  
ATOM   2096  CB  LEU A 264      13.495 -21.533  10.315  1.00 85.82      A    C  
ATOM   2097  CG  LEU A 264      13.556 -20.908  11.718  1.00 83.76      A    C  
ATOM   2098  CD1 LEU A 264      13.230 -19.415  11.638  1.00 77.69      A    C  
ATOM   2099  CD2 LEU A 264      12.541 -21.555  12.664  1.00 77.30      A    C  
ATOM   2100  N   ALA A 265      14.019 -23.402   7.822  1.00 86.49      A    N  
ATOM   2101  CA  ALA A 265      13.576 -24.040   6.592  1.00 85.00      A    C  
ATOM   2102  C   ALA A 265      13.931 -25.533   6.542  1.00 84.27      A    C  
ATOM   2103  O   ALA A 265      13.116 -26.362   6.146  1.00 79.58      A    O  
ATOM   2104  CB  ALA A 265      14.193 -23.279   5.414  1.00 84.05      A    C  
ATOM   2105  N   ASN A 266      15.122 -25.894   7.004  1.00 84.78      A    N  
ATOM   2106  CA  ASN A 266      15.572 -27.287   7.045  1.00 82.76      A    C  
ATOM   2107  C   ASN A 266      15.010 -28.082   8.224  1.00 81.64      A    C  
ATOM   2108  O   ASN A 266      15.088 -29.315   8.224  1.00 71.87      A    O  
ATOM   2109  CB  ASN A 266      17.103 -27.328   7.013  1.00 78.72      A    C  
ATOM   2110  CG  ASN A 266      17.654 -27.116   5.612  1.00 73.84      A    C  
ATOM   2111  ND2 ASN A 266      18.953 -26.998   5.488  1.00 67.76      A    N  
ATOM   2112  OD1 ASN A 266      16.945 -27.116   4.636  1.00 62.36      A    O  
ATOM   2113  N   GLY A 267      14.447 -27.411   9.237  1.00 81.47      A    N  
ATOM   2114  CA  GLY A 267      13.990 -28.064  10.461  1.00 80.16      A    C  
ATOM   2115  C   GLY A 267      15.142 -28.577  11.329  1.00 81.01      A    C  
ATOM   2116  O   GLY A 267      15.002 -29.593  11.997  1.00 74.18      A    O  
ATOM   2117  N   SER A 268      16.283 -27.898  11.305  1.00 82.05      A    N  
ATOM   2118  CA  SER A 268      17.496 -28.310  12.013  1.00 81.92      A    C  
ATOM   2119  C   SER A 268      17.689 -27.654  13.384  1.00 82.49      A    C  
ATOM   2120  O   SER A 268      18.618 -28.008  14.103  1.00 75.77      A    O  
ATOM   2121  CB  SER A 268      18.725 -28.076  11.129  1.00 78.25      A    C  
ATOM   2122  OG  SER A 268      18.875 -26.715  10.820  1.00 70.35      A    O  
ATOM   2123  N   ILE A 269      16.814 -26.707  13.759  1.00 81.46      A    N  
ATOM   2124  CA  ILE A 269      16.884 -26.066  15.079  1.00 81.41      A    C  
ATOM   2125  C   ILE A 269      16.422 -27.065  16.148  1.00 82.07      A    C  
ATOM   2126  O   ILE A 269      15.282 -27.544  16.087  1.00 77.61      A    O  
ATOM   2127  CB  ILE A 269      16.079 -24.758  15.139  1.00 78.88      A    C  
ATOM   2128  CG1 ILE A 269      16.575 -23.779  14.063  1.00 73.03      A    C  
ATOM   2129  CG2 ILE A 269      16.212 -24.132  16.540  1.00 70.99      A    C  
ATOM   2130  CD1 ILE A 269      15.852 -22.435  14.046  1.00 66.13      A    C  
ATOM   2131  N   PRO A 270      17.246 -27.373  17.156  1.00 80.65      A    N  
ATOM   2132  CA  PRO A 270      16.868 -28.290  18.217  1.00 79.42      A    C  
ATOM   2133  C   PRO A 270      15.612 -27.813  18.951  1.00 79.11      A    C  
ATOM   2134  O   PRO A 270      15.465 -26.620  19.220  1.00 73.81      A    O  
ATOM   2135  CB  PRO A 270      18.065 -28.354  19.165  1.00 77.36      A    C  
ATOM   2136  CG  PRO A 270      19.237 -27.859  18.315  1.00 76.09      A    C  
ATOM   2137  CD  PRO A 270      18.587 -26.885  17.346  1.00 79.36      A    C  
ATOM   2138  N   ILE A 271      14.735 -28.735  19.313  1.00 79.14      A    N  
ATOM   2139  CA  ILE A 271      13.481 -28.493  20.035  1.00 79.35      A    C  
ATOM   2140  C   ILE A 271      12.456 -27.675  19.225  1.00 80.17      A    C  
ATOM   2141  O   ILE A 271      11.340 -28.147  19.014  1.00 74.74      A    O  
ATOM   2142  CB  ILE A 271      13.732 -27.902  21.441  1.00 76.91      A    C  
ATOM   2143  CG1 ILE A 271      14.719 -28.759  22.268  1.00 69.97      A    C  
ATOM   2144  CG2 ILE A 271      12.410 -27.724  22.204  1.00 66.64      A    C  
ATOM   2145  CD1 ILE A 271      15.266 -28.040  23.510  1.00 59.21      A    C  
ATOM   2146  N   VAL A 272      12.819 -26.493  18.736  1.00 76.01      A    N  
ATOM   2147  CA  VAL A 272      11.920 -25.601  18.004  1.00 75.27      A    C  
ATOM   2148  C   VAL A 272      11.429 -26.241  16.712  1.00 76.67      A    C  
ATOM   2149  O   VAL A 272      10.223 -26.283  16.458  1.00 73.51      A    O  
ATOM   2150  CB  VAL A 272      12.587 -24.251  17.704  1.00 72.89      A    C  
ATOM   2151  CG1 VAL A 272      11.664 -23.308  16.935  1.00 65.99      A    C  
ATOM   2152  CG2 VAL A 272      13.001 -23.546  18.999  1.00 66.94      A    C  
ATOM   2153  N   SER A 273      12.321 -26.807  15.920  1.00 77.25      A    N  
ATOM   2154  CA  SER A 273      11.957 -27.460  14.662  1.00 75.77      A    C  
ATOM   2155  C   SER A 273      11.132 -28.738  14.856  1.00 78.15      A    C  
ATOM   2156  O   SER A 273      10.296 -29.049  14.022  1.00 74.67      A    O  
ATOM   2157  CB  SER A 273      13.203 -27.788  13.854  1.00 72.17      A    C  
ATOM   2158  OG  SER A 273      13.870 -26.597  13.532  1.00 67.27      A    O  
ATOM   2159  N   ASN A 274      11.310 -29.432  15.970  1.00 76.74      A    N  
ATOM   2160  CA  ASN A 274      10.503 -30.605  16.284  1.00 76.10      A    C  
ATOM   2161  C   ASN A 274       9.057 -30.236  16.657  1.00 76.76      A    C  
ATOM   2162  O   ASN A 274       8.152 -31.031  16.444  1.00 74.04      A    O  
ATOM   2163  CB  ASN A 274      11.161 -31.392  17.429  1.00 75.26      A    C  
ATOM   2164  CG  ASN A 274      12.475 -32.047  17.044  1.00 71.15      A    C  
ATOM   2165  ND2 ASN A 274      13.219 -32.529  18.013  1.00 63.78      A    N  
ATOM   2166  OD1 ASN A 274      12.857 -32.157  15.897  1.00 63.50      A    O  
ATOM   2167  N   LEU A 275       8.840 -29.044  17.214  1.00 78.76      A    N  
ATOM   2168  CA  LEU A 275       7.516 -28.540  17.586  1.00 77.33      A    C  
ATOM   2169  C   LEU A 275       6.806 -27.841  16.423  1.00 77.62      A    C  
ATOM   2170  O   LEU A 275       5.613 -28.042  16.226  1.00 73.71      A    O  
ATOM   2171  CB  LEU A 275       7.682 -27.577  18.777  1.00 75.68      A    C  
ATOM   2172  CG  LEU A 275       7.675 -28.307  20.129  1.00 68.88      A    C  
ATOM   2173  CD1 LEU A 275       8.472 -27.516  21.165  1.00 62.27      A    C  
ATOM   2174  CD2 LEU A 275       6.248 -28.466  20.646  1.00 61.60      A    C  
ATOM   2175  N   ALA A 276       7.520 -27.016  15.687  1.00 76.71      A    N  
ATOM   2176  CA  ALA A 276       6.944 -26.186  14.636  1.00 74.89      A    C  
ATOM   2177  C   ALA A 276       7.014 -26.818  13.235  1.00 75.26      A    C  
ATOM   2178  O   ALA A 276       6.324 -26.361  12.326  1.00 68.69      A    O  
ATOM   2179  CB  ALA A 276       7.633 -24.817  14.677  1.00 71.42      A    C  
ATOM   2180  N   GLY A 277       7.841 -27.826  13.049  1.00 74.76      A    N  
ATOM   2181  CA  GLY A 277       8.185 -28.350  11.736  1.00 75.68      A    C  
ATOM   2182  C   GLY A 277       9.057 -27.384  10.925  1.00 79.02      A    C  
ATOM   2183  O   GLY A 277       9.671 -26.454  11.461  1.00 74.92      A    O  
ATOM   2184  N   LYS A 278       9.094 -27.589   9.620  1.00 79.25      A    N  
ATOM   2185  CA  LYS A 278       9.809 -26.706   8.700  1.00 80.61      A    C  
ATOM   2186  C   LYS A 278       8.988 -25.440   8.454  1.00 81.92      A    C  
ATOM   2187  O   LYS A 278       7.823 -25.517   8.079  1.00 78.34      A    O  
ATOM   2188  CB  LYS A 278      10.115 -27.430   7.384  1.00 77.88      A    C  
ATOM   2189  CG  LYS A 278      11.065 -28.620   7.578  1.00 75.92      A    C  
ATOM   2190  CD  LYS A 278      11.296 -29.335   6.241  1.00 74.16      A    C  
ATOM   2191  CE  LYS A 278      12.188 -30.563   6.436  1.00 66.23      A    C  
ATOM   2192  NZ  LYS A 278      12.302 -31.339   5.184  1.00 60.85      A    N1+
ATOM   2193  N   ARG A 279       9.595 -24.280   8.650  1.00 83.99      A    N  
ATOM   2194  CA  ARG A 279       8.972 -22.976   8.416  1.00 84.91      A    C  
ATOM   2195  C   ARG A 279       9.859 -22.156   7.483  1.00 86.32      A    C  
ATOM   2196  O   ARG A 279      11.055 -22.036   7.715  1.00 82.87      A    O  
ATOM   2197  CB  ARG A 279       8.746 -22.239   9.740  1.00 82.12      A    C  
ATOM   2198  CG  ARG A 279       7.789 -22.954  10.721  1.00 79.48      A    C  
ATOM   2199  CD  ARG A 279       6.345 -22.976  10.236  1.00 75.29      A    C  
ATOM   2200  NE  ARG A 279       5.468 -23.624  11.227  1.00 71.29      A    N  
ATOM   2201  CZ  ARG A 279       4.215 -23.312  11.521  1.00 65.78      A    C  
ATOM   2202  NH1 ARG A 279       3.563 -22.364  10.915  1.00 60.70      A    N1+
ATOM   2203  NH2 ARG A 279       3.573 -23.969  12.442  1.00 60.74      A    N  
ATOM   2204  N   TYR A 280       9.241 -21.585   6.458  1.00 87.17      A    N  
ATOM   2205  CA  TYR A 280       9.927 -20.778   5.461  1.00 87.77      A    C  
ATOM   2206  C   TYR A 280       9.554 -19.315   5.670  1.00 88.61      A    C  
ATOM   2207  O   TYR A 280       8.410 -18.934   5.437  1.00 85.81      A    O  
ATOM   2208  CB  TYR A 280       9.571 -21.275   4.062  1.00 86.43      A    C  
ATOM   2209  CG  TYR A 280       9.852 -22.748   3.861  1.00 86.53      A    C  
ATOM   2210  CD1 TYR A 280      11.149 -23.195   3.558  1.00 80.38      A    C  
ATOM   2211  CD2 TYR A 280       8.814 -23.696   4.006  1.00 80.40      A    C  
ATOM   2212  CE1 TYR A 280      11.414 -24.551   3.396  1.00 78.48      A    C  
ATOM   2213  CE2 TYR A 280       9.069 -25.066   3.852  1.00 78.75      A    C  
ATOM   2214  CZ  TYR A 280      10.373 -25.489   3.542  1.00 81.92      A    C  
ATOM   2215  OH  TYR A 280      10.623 -26.839   3.394  1.00 79.74      A    O  
ATOM   2216  N   PHE A 281      10.498 -18.513   6.129  1.00 88.99      A    N  
ATOM   2217  CA  PHE A 281      10.328 -17.079   6.319  1.00 89.40      A    C  
ATOM   2218  C   PHE A 281      11.147 -16.306   5.305  1.00 89.69      A    C  
ATOM   2219  O   PHE A 281      12.320 -16.607   5.087  1.00 86.77      A    O  
ATOM   2220  CB  PHE A 281      10.700 -16.669   7.744  1.00 88.51      A    C  
ATOM   2221  CG  PHE A 281       9.769 -17.203   8.804  1.00 89.30      A    C  
ATOM   2222  CD1 PHE A 281       8.593 -16.513   9.117  1.00 83.11      A    C  
ATOM   2223  CD2 PHE A 281      10.084 -18.388   9.490  1.00 82.44      A    C  
ATOM   2224  CE1 PHE A 281       7.731 -16.994  10.119  1.00 80.89      A    C  
ATOM   2225  CE2 PHE A 281       9.226 -18.877  10.493  1.00 81.24      A    C  
ATOM   2226  CZ  PHE A 281       8.050 -18.179  10.804  1.00 84.53      A    C  
ATOM   2227  N   MET A 282      10.543 -15.279   4.728  1.00 88.89      A    N  
ATOM   2228  CA  MET A 282      11.217 -14.356   3.831  1.00 88.78      A    C  
ATOM   2229  C   MET A 282      11.115 -12.934   4.384  1.00 89.83      A    C  
ATOM   2230  O   MET A 282      10.039 -12.554   4.851  1.00 87.67      A    O  
ATOM   2231  CB  MET A 282      10.606 -14.466   2.430  1.00 85.63      A    C  
ATOM   2232  CG  MET A 282      11.669 -14.187   1.365  1.00 78.55      A    C  
ATOM   2233  SD  MET A 282      11.011 -14.057  -0.301  1.00 74.45      A    S  
ATOM   2234  CE  MET A 282      10.721 -12.276  -0.339  1.00 65.14      A    C  
ATOM   2235  N   PRO A 283      12.187 -12.145   4.362  1.00 90.58      A    N  
ATOM   2236  CA  PRO A 283      12.111 -10.754   4.770  1.00 89.93      A    C  
ATOM   2237  C   PRO A 283      11.343  -9.944   3.732  1.00 90.15      A    C  
ATOM   2238  O   PRO A 283      11.589 -10.060   2.538  1.00 86.81      A    O  
ATOM   2239  CB  PRO A 283      13.563 -10.296   4.901  1.00 87.90      A    C  
ATOM   2240  CG  PRO A 283      14.293 -11.152   3.872  1.00 85.39      A    C  
ATOM   2241  CD  PRO A 283      13.515 -12.466   3.887  1.00 87.83      A    C  
ATOM   2242  N   LEU A 284      10.457  -9.085   4.196  1.00 90.61      A    N  
ATOM   2243  CA  LEU A 284       9.899  -8.007   3.396  1.00 90.66      A    C  
ATOM   2244  C   LEU A 284      10.308  -6.692   4.044  1.00 90.51      A    C  
ATOM   2245  O   LEU A 284      10.200  -6.540   5.258  1.00 87.97      A    O  
ATOM   2246  CB  LEU A 284       8.371  -8.137   3.293  1.00 89.95      A    C  
ATOM   2247  CG  LEU A 284       7.886  -9.404   2.581  1.00 89.54      A    C  
ATOM   2248  CD1 LEU A 284       6.360  -9.466   2.636  1.00 84.64      A    C  
ATOM   2249  CD2 LEU A 284       8.301  -9.442   1.106  1.00 84.51      A    C  
ATOM   2250  N   THR A 285      10.754  -5.747   3.247  1.00 89.94      A    N  
ATOM   2251  CA  THR A 285      11.184  -4.437   3.737  1.00 89.20      A    C  
ATOM   2252  C   THR A 285      10.449  -3.313   3.034  1.00 89.35      A    C  
ATOM   2253  O   THR A 285      10.113  -3.409   1.855  1.00 86.08      A    O  
ATOM   2254  CB  THR A 285      12.703  -4.245   3.644  1.00 86.94      A    C  
ATOM   2255  CG2 THR A 285      13.444  -5.236   4.535  1.00 73.42      A    C  
ATOM   2256  OG1 THR A 285      13.160  -4.426   2.334  1.00 73.35      A    O  
ATOM   2257  N   ALA A 286      10.174  -2.244   3.770  1.00 89.50      A    N  
ATOM   2258  CA  ALA A 286       9.635  -1.016   3.228  1.00 89.59      A    C  
ATOM   2259  C   ALA A 286      10.225   0.174   3.988  1.00 89.80      A    C  
ATOM   2260  O   ALA A 286      10.556   0.065   5.167  1.00 87.48      A    O  
ATOM   2261  CB  ALA A 286       8.104  -1.041   3.309  1.00 88.25      A    C  
ATOM   2262  N   THR A 287      10.346   1.299   3.312  1.00 90.19      A    N  
ATOM   2263  CA  THR A 287      10.866   2.533   3.890  1.00 89.53      A    C  
ATOM   2264  C   THR A 287       9.845   3.648   3.781  1.00 89.75      A    C  
ATOM   2265  O   THR A 287       9.025   3.667   2.865  1.00 86.65      A    O  
ATOM   2266  CB  THR A 287      12.194   2.945   3.235  1.00 87.53      A    C  
ATOM   2267  CG2 THR A 287      13.286   1.900   3.474  1.00 75.85      A    C  
ATOM   2268  OG1 THR A 287      12.048   3.098   1.842  1.00 75.16      A    O  
ATOM   2269  N   TYR A 288       9.890   4.570   4.740  1.00 90.83      A    N  
ATOM   2270  CA  TYR A 288       9.062   5.767   4.690  1.00 91.06      A    C  
ATOM   2271  C   TYR A 288       9.770   6.932   5.381  1.00 90.64      A    C  
ATOM   2272  O   TYR A 288      10.444   6.747   6.391  1.00 88.07      A    O  
ATOM   2273  CB  TYR A 288       7.693   5.483   5.313  1.00 90.62      A    C  
ATOM   2274  CG  TYR A 288       6.565   6.174   4.586  1.00 90.92      A    C  
ATOM   2275  CD1 TYR A 288       6.264   7.526   4.841  1.00 86.79      A    C  
ATOM   2276  CD2 TYR A 288       5.836   5.477   3.608  1.00 86.98      A    C  
ATOM   2277  CE1 TYR A 288       5.252   8.170   4.129  1.00 85.34      A    C  
ATOM   2278  CE2 TYR A 288       4.817   6.119   2.888  1.00 85.29      A    C  
ATOM   2279  CZ  TYR A 288       4.526   7.468   3.151  1.00 87.77      A    C  
ATOM   2280  OH  TYR A 288       3.541   8.107   2.442  1.00 85.76      A    O  
ATOM   2281  N   SER A 289       9.606   8.130   4.836  1.00 91.09      A    N  
ATOM   2282  CA  SER A 289      10.140   9.359   5.418  1.00 90.65      A    C  
ATOM   2283  C   SER A 289       9.017  10.377   5.608  1.00 90.87      A    C  
ATOM   2284  O   SER A 289       8.295  10.703   4.669  1.00 86.95      A    O  
ATOM   2285  CB  SER A 289      11.255   9.946   4.557  1.00 88.37      A    C  
ATOM   2286  OG  SER A 289      12.394   9.113   4.600  1.00 74.67      A    O  
ATOM   2287  N   MET A 290       8.897  10.910   6.818  1.00 90.61      A    N  
ATOM   2288  CA  MET A 290       7.960  11.975   7.156  1.00 90.51      A    C  
ATOM   2289  C   MET A 290       8.636  13.036   8.017  1.00 91.09      A    C  
ATOM   2290  O   MET A 290       9.560  12.752   8.780  1.00 88.81      A    O  
ATOM   2291  CB  MET A 290       6.729  11.420   7.892  1.00 88.74      A    C  
ATOM   2292  CG  MET A 290       5.845  10.538   7.023  1.00 84.52      A    C  
ATOM   2293  SD  MET A 290       4.244  10.186   7.797  1.00 83.41      A    S  
ATOM   2294  CE  MET A 290       3.498   9.121   6.555  1.00 75.70      A    C  
ATOM   2295  N   ARG A 291       8.150  14.269   7.928  1.00 91.65      A    N  
ATOM   2296  CA  ARG A 291       8.593  15.338   8.822  1.00 91.74      A    C  
ATOM   2297  C   ARG A 291       7.963  15.160  10.205  1.00 92.06      A    C  
ATOM   2298  O   ARG A 291       6.759  14.960  10.305  1.00 88.97      A    O  
ATOM   2299  CB  ARG A 291       8.274  16.686   8.179  1.00 90.19      A    C  
ATOM   2300  CG  ARG A 291       8.722  17.869   9.050  1.00 85.08      A    C  
ATOM   2301  CD  ARG A 291       8.804  19.160   8.236  1.00 83.93      A    C  
ATOM   2302  NE  ARG A 291       9.969  19.151   7.329  1.00 81.19      A    N  
ATOM   2303  CZ  ARG A 291      11.241  19.312   7.680  1.00 79.89      A    C  
ATOM   2304  NH1 ARG A 291      11.595  19.597   8.898  1.00 70.20      A    N1+
ATOM   2305  NH2 ARG A 291      12.175  19.172   6.809  1.00 75.26      A    N  
ATOM   2306  N   MET A 292       8.772  15.265  11.254  1.00 91.09      A    N  
ATOM   2307  CA  MET A 292       8.304  15.204  12.632  1.00 91.00      A    C  
ATOM   2308  C   MET A 292       7.266  16.302  12.908  1.00 91.36      A    C  
ATOM   2309  O   MET A 292       7.424  17.445  12.474  1.00 89.28      A    O  
ATOM   2310  CB  MET A 292       9.489  15.332  13.606  1.00 89.83      A    C  
ATOM   2311  CG  MET A 292      10.363  14.068  13.654  1.00 85.38      A    C  
ATOM   2312  SD  MET A 292       9.542  12.579  14.304  1.00 83.60      A    S  
ATOM   2313  CE  MET A 292       9.251  13.054  16.014  1.00 75.79      A    C  
ATOM   2314  N   GLN A 293       6.230  15.943  13.637  1.00 91.92      A    N  
ATOM   2315  CA  GLN A 293       5.173  16.843  14.115  1.00 92.18      A    C  
ATOM   2316  C   GLN A 293       5.139  16.936  15.649  1.00 92.11      A    C  
ATOM   2317  O   GLN A 293       4.209  17.467  16.248  1.00 87.33      A    O  
ATOM   2318  CB  GLN A 293       3.827  16.395  13.536  1.00 90.99      A    C  
ATOM   2319  CG  GLN A 293       3.768  16.464  11.997  1.00 89.89      A    C  
ATOM   2320  CD  GLN A 293       3.929  17.897  11.498  1.00 89.21      A    C  
ATOM   2321  NE2 GLN A 293       4.958  18.174  10.731  1.00 77.85      A    N  
ATOM   2322  OE1 GLN A 293       3.142  18.773  11.795  1.00 80.69      A    O  
ATOM   2323  N   SER A 294       6.164  16.391  16.292  1.00 91.79      A    N  
ATOM   2324  CA  SER A 294       6.400  16.409  17.730  1.00 91.16      A    C  
ATOM   2325  C   SER A 294       7.906  16.341  17.976  1.00 90.77      A    C  
ATOM   2326  O   SER A 294       8.653  15.907  17.100  1.00 85.77      A    O  
ATOM   2327  CB  SER A 294       5.686  15.226  18.389  1.00 89.32      A    C  
ATOM   2328  OG  SER A 294       6.135  13.981  17.896  1.00 82.97      A    O  
ATOM   2329  N   ASN A 295       8.359  16.755  19.142  1.00 88.69      A    N  
ATOM   2330  CA  ASN A 295       9.786  16.714  19.460  1.00 88.49      A    C  
ATOM   2331  C   ASN A 295      10.289  15.275  19.495  1.00 88.41      A    C  
ATOM   2332  O   ASN A 295       9.712  14.427  20.172  1.00 83.56      A    O  
ATOM   2333  CB  ASN A 295      10.054  17.423  20.798  1.00 85.98      A    C  
ATOM   2334  CG  ASN A 295       9.945  18.934  20.718  1.00 83.72      A    C  
ATOM   2335  ND2 ASN A 295      10.361  19.617  21.756  1.00 78.26      A    N  
ATOM   2336  OD1 ASN A 295       9.514  19.504  19.732  1.00 74.89      A    O  
ATOM   2337  N   PHE A 296      11.381  14.993  18.803  1.00 86.31      A    N  
ATOM   2338  CA  PHE A 296      12.001  13.674  18.867  1.00 86.57      A    C  
ATOM   2339  C   PHE A 296      12.739  13.499  20.201  1.00 86.43      A    C  
ATOM   2340  O   PHE A 296      13.532  14.350  20.607  1.00 84.37      A    O  
ATOM   2341  CB  PHE A 296      12.914  13.470  17.664  1.00 85.70      A    C  
ATOM   2342  CG  PHE A 296      13.405  12.044  17.551  1.00 86.67      A    C  
ATOM   2343  CD1 PHE A 296      14.580  11.646  18.208  1.00 82.91      A    C  
ATOM   2344  CD2 PHE A 296      12.663  11.102  16.829  1.00 82.45      A    C  
ATOM   2345  CE1 PHE A 296      15.011  10.313  18.133  1.00 80.96      A    C  
ATOM   2346  CE2 PHE A 296      13.087   9.777  16.747  1.00 81.30      A    C  
ATOM   2347  CZ  PHE A 296      14.262   9.376  17.405  1.00 83.31      A    C  
ATOM   2348  N   HIS A 297      12.484  12.397  20.880  1.00 88.24      A    N  
ATOM   2349  CA  HIS A 297      13.094  12.119  22.172  1.00 87.74      A    C  
ATOM   2350  C   HIS A 297      14.405  11.343  22.007  1.00 86.54      A    C  
ATOM   2351  O   HIS A 297      14.446  10.305  21.352  1.00 83.49      A    O  
ATOM   2352  CB  HIS A 297      12.111  11.332  23.054  1.00 87.73      A    C  
ATOM   2353  CG  HIS A 297      10.902  12.098  23.503  1.00 88.20      A    C  
ATOM   2354  CD2 HIS A 297      10.622  13.420  23.334  1.00 80.02      A    C  
ATOM   2355  ND1 HIS A 297       9.868  11.555  24.258  1.00 78.24      A    N  
ATOM   2356  CE1 HIS A 297       8.999  12.543  24.517  1.00 82.10      A    C  
ATOM   2357  NE2 HIS A 297       9.417  13.688  23.970  1.00 84.45      A    N  
ATOM   2358  N   ARG A 298      15.436  11.778  22.691  1.00 83.88      A    N  
ATOM   2359  CA  ARG A 298      16.770  11.150  22.656  1.00 82.13      A    C  
ATOM   2360  C   ARG A 298      16.755   9.671  23.049  1.00 82.47      A    C  
ATOM   2361  O   ARG A 298      17.554   8.901  22.540  1.00 78.76      A    O  
ATOM   2362  CB  ARG A 298      17.698  11.957  23.573  1.00 79.11      A    C  
ATOM   2363  CG  ARG A 298      19.174  11.517  23.483  1.00 73.02      A    C  
ATOM   2364  CD  ARG A 298      20.044  12.419  24.340  1.00 69.84      A    C  
ATOM   2365  NE  ARG A 298      21.475  12.067  24.254  1.00 63.98      A    N  
ATOM   2366  CZ  ARG A 298      22.496  12.910  24.343  1.00 59.29      A    C  
ATOM   2367  NH1 ARG A 298      22.325  14.169  24.613  1.00 56.03      A    N1+
ATOM   2368  NH2 ARG A 298      23.708  12.515  24.146  1.00 53.65      A    N  
ATOM   2369  N   LYS A 299      15.830   9.260  23.900  1.00 84.90      A    N  
ATOM   2370  CA  LYS A 299      15.665   7.860  24.322  1.00 85.15      A    C  
ATOM   2371  C   LYS A 299      15.301   6.894  23.189  1.00 85.49      A    C  
ATOM   2372  O   LYS A 299      15.455   5.692  23.363  1.00 81.44      A    O  
ATOM   2373  CB  LYS A 299      14.655   7.777  25.476  1.00 83.32      A    C  
ATOM   2374  CG  LYS A 299      13.213   8.130  25.086  1.00 81.92      A    C  
ATOM   2375  CD  LYS A 299      12.278   8.113  26.313  1.00 81.30      A    C  
ATOM   2376  CE  LYS A 299      10.874   8.481  25.914  1.00 77.80      A    C  
ATOM   2377  NZ  LYS A 299       9.928   8.514  27.069  1.00 74.77      A    N1+
ATOM   2378  N   TRP A 300      14.837   7.412  22.053  1.00 86.74      A    N  
ATOM   2379  CA  TRP A 300      14.470   6.626  20.873  1.00 87.00      A    C  
ATOM   2380  C   TRP A 300      15.535   6.619  19.766  1.00 86.36      A    C  
ATOM   2381  O   TRP A 300      15.310   6.032  18.712  1.00 81.73      A    O  
ATOM   2382  CB  TRP A 300      13.119   7.115  20.352  1.00 86.88      A    C  
ATOM   2383  CG  TRP A 300      11.978   6.925  21.302  1.00 88.53      A    C  
ATOM   2384  CD1 TRP A 300      11.198   7.905  21.809  1.00 85.16      A    C  
ATOM   2385  CD2 TRP A 300      11.476   5.671  21.848  1.00 88.34      A    C  
ATOM   2386  CE2 TRP A 300      10.360   5.976  22.671  1.00 88.00      A    C  
ATOM   2387  CE3 TRP A 300      11.845   4.317  21.710  1.00 86.92      A    C  
ATOM   2388  NE1 TRP A 300      10.221   7.345  22.624  1.00 86.04      A    N  
ATOM   2389  CZ2 TRP A 300       9.633   4.963  23.335  1.00 87.35      A    C  
ATOM   2390  CZ3 TRP A 300      11.127   3.314  22.379  1.00 83.82      A    C  
ATOM   2391  CH2 TRP A 300      10.031   3.640  23.181  1.00 84.78      A    C  
ATOM   2392  N   ILE A 301      16.675   7.236  19.988  1.00 83.71      A    N  
ATOM   2393  CA  ILE A 301      17.776   7.191  19.030  1.00 81.84      A    C  
ATOM   2394  C   ILE A 301      18.374   5.780  19.008  1.00 81.10      A    C  
ATOM   2395  O   ILE A 301      18.812   5.273  20.041  1.00 76.91      A    O  
ATOM   2396  CB  ILE A 301      18.830   8.279  19.320  1.00 79.08      A    C  
ATOM   2397  CG1 ILE A 301      18.197   9.679  19.120  1.00 73.32      A    C  
ATOM   2398  CG2 ILE A 301      20.063   8.104  18.414  1.00 71.37      A    C  
ATOM   2399  CD1 ILE A 301      19.115  10.845  19.458  1.00 66.02      A    C  
ATOM   2400  N   MET A 302      18.414   5.181  17.831  1.00 82.11      A    N  
ATOM   2401  CA  MET A 302      18.964   3.839  17.622  1.00 81.08      A    C  
ATOM   2402  C   MET A 302      20.412   3.860  17.154  1.00 79.84      A    C  
ATOM   2403  O   MET A 302      21.216   3.041  17.582  1.00 74.02      A    O  
ATOM   2404  CB  MET A 302      18.116   3.089  16.593  1.00 78.92      A    C  
ATOM   2405  CG  MET A 302      16.680   2.890  17.074  1.00 76.78      A    C  
ATOM   2406  SD  MET A 302      15.718   1.802  16.003  1.00 73.09      A    S  
ATOM   2407  CE  MET A 302      14.196   1.844  16.947  1.00 67.10      A    C  
ATOM   2408  N   HIS A 303      20.739   4.797  16.271  1.00 78.35      A    N  
ATOM   2409  CA  HIS A 303      22.034   4.860  15.606  1.00 76.54      A    C  
ATOM   2410  C   HIS A 303      22.901   5.988  16.163  1.00 73.41      A    C  
ATOM   2411  O   HIS A 303      22.447   7.112  16.348  1.00 67.74      A    O  
ATOM   2412  CB  HIS A 303      21.828   4.980  14.100  1.00 75.93      A    C  
ATOM   2413  CG  HIS A 303      21.016   3.854  13.546  1.00 77.88      A    C  
ATOM   2414  CD2 HIS A 303      19.728   3.942  13.062  1.00 70.67      A    C  
ATOM   2415  ND1 HIS A 303      21.378   2.516  13.496  1.00 70.27      A    N  
ATOM   2416  CE1 HIS A 303      20.342   1.834  12.992  1.00 72.49      A    C  
ATOM   2417  NE2 HIS A 303      19.323   2.668  12.720  1.00 74.23      A    N  
ATOM   2418  N   LEU A 304      24.151   5.673  16.381  1.00 72.73      A    N  
ATOM   2419  CA  LEU A 304      25.145   6.616  16.903  1.00 69.08      A    C  
ATOM   2420  C   LEU A 304      26.130   7.095  15.830  1.00 67.59      A    C  
ATOM   2421  O   LEU A 304      27.077   7.811  16.149  1.00 59.99      A    O  
ATOM   2422  CB  LEU A 304      25.881   5.961  18.087  1.00 63.55      A    C  
ATOM   2423  CG  LEU A 304      24.991   5.628  19.309  1.00 58.08      A    C  
ATOM   2424  CD1 LEU A 304      25.816   4.842  20.335  1.00 53.40      A    C  
ATOM   2425  CD2 LEU A 304      24.461   6.883  19.998  1.00 51.53      A    C  
ATOM   2426  N   ASN A 305      25.942   6.683  14.582  1.00 60.60      A    N  
ATOM   2427  CA  ASN A 305      26.844   7.067  13.507  1.00 56.93      A    C  
ATOM   2428  C   ASN A 305      26.670   8.566  13.165  1.00 54.98      A    C  
ATOM   2429  O   ASN A 305      25.583   8.958  12.753  1.00 49.83      A    O  
ATOM   2430  CB  ASN A 305      26.630   6.154  12.296  1.00 51.67      A    C  
ATOM   2431  CG  ASN A 305      27.700   6.367  11.229  1.00 48.23      A    C  
ATOM   2432  ND2 ASN A 305      27.751   5.522  10.228  1.00 44.29      A    N  
ATOM   2433  OD1 ASN A 305      28.498   7.281  11.291  1.00 44.69      A    O  
ATOM   2434  N   PRO A 306      27.712   9.391  13.309  1.00 54.12      A    N  
ATOM   2435  CA  PRO A 306      27.613  10.823  13.053  1.00 51.32      A    C  
ATOM   2436  C   PRO A 306      27.412  11.178  11.580  1.00 50.56      A    C  
ATOM   2437  O   PRO A 306      26.937  12.268  11.290  1.00 46.99      A    O  
ATOM   2438  CB  PRO A 306      28.928  11.407  13.592  1.00 47.08      A    C  
ATOM   2439  CG  PRO A 306      29.916  10.256  13.465  1.00 47.31      A    C  
ATOM   2440  CD  PRO A 306      29.044   9.037  13.752  1.00 50.18      A    C  
ATOM   2441  N   ASP A 307      27.750  10.280  10.663  1.00 50.00      A    N  
ATOM   2442  CA  ASP A 307      27.646  10.541   9.222  1.00 46.85      A    C  
ATOM   2443  C   ASP A 307      26.215  10.384   8.682  1.00 43.72      A    C  
ATOM   2444  O   ASP A 307      25.929  10.739   7.543  1.00 40.53      A    O  
ATOM   2445  CB  ASP A 307      28.613   9.616   8.464  1.00 44.76      A    C  
ATOM   2446  CG  ASP A 307      30.074   9.780   8.882  1.00 43.04      A    C  
ATOM   2447  OD1 ASP A 307      30.484  10.896   9.264  1.00 40.60      A    O  
ATOM   2448  OD2 ASP A 307      30.805   8.751   8.833  1.00 40.33      A    O1-
ATOM   2449  N   TRP A 308      25.293   9.857   9.481  1.00 48.83      A    N  
ATOM   2450  CA  TRP A 308      23.925   9.624   9.055  1.00 46.47      A    C  
ATOM   2451  C   TRP A 308      23.004  10.802   9.370  1.00 44.90      A    C  
ATOM   2452  O   TRP A 308      23.116  11.454  10.401  1.00 41.43      A    O  
ATOM   2453  CB  TRP A 308      23.372   8.330   9.667  1.00 43.62      A    C  
ATOM   2454  CG  TRP A 308      24.053   7.062   9.272  1.00 42.24      A    C  
ATOM   2455  CD1 TRP A 308      24.944   6.895   8.272  1.00 37.20      A    C  
ATOM   2456  CD2 TRP A 308      23.876   5.754   9.887  1.00 37.76      A    C  
ATOM   2457  CE2 TRP A 308      24.727   4.842   9.208  1.00 37.31      A    C  
ATOM   2458  CE3 TRP A 308      23.092   5.269  10.958  1.00 37.60      A    C  
ATOM   2459  NE1 TRP A 308      25.346   5.565   8.231  1.00 35.64      A    N  
ATOM   2460  CZ2 TRP A 308      24.804   3.475   9.600  1.00 36.60      A    C  
ATOM   2461  CZ3 TRP A 308      23.176   3.916  11.333  1.00 35.62      A    C  
ATOM   2462  CH2 TRP A 308      24.027   3.046  10.667  1.00 35.42      A    C  
ATOM   2463  N   GLY A 309      22.060  11.034   8.467  1.00 42.17      A    N  
ATOM   2464  CA  GLY A 309      21.017  12.045   8.627  1.00 40.91      A    C  
ATOM   2465  C   GLY A 309      21.426  13.484   8.263  1.00 39.60      A    C  
ATOM   2466  O   GLY A 309      20.565  14.363   8.285  1.00 37.24      A    O  
ATOM   2467  N   LEU A 310      22.689  13.719   7.904  1.00 39.10      A    N  
ATOM   2468  CA  LEU A 310      23.179  15.038   7.524  1.00 36.35      A    C  
ATOM   2469  C   LEU A 310      23.255  15.290   6.014  1.00 34.03      A    C  
ATOM   2470  O   LEU A 310      23.670  14.394   5.268  1.00 31.42      A    O  
ATOM   2471  CB  LEU A 310      24.529  15.335   8.219  1.00 34.41      A    C  
ATOM   2472  CG  LEU A 310      24.398  15.684   9.706  1.00 33.06      A    C  
ATOM   2473  CD1 LEU A 310      25.793  15.874  10.298  1.00 31.79      A    C  
ATOM   2474  CD2 LEU A 310      23.608  16.974   9.910  1.00 31.48      A    C  
ATOM   2475  OXT LEU A 310      22.897  16.445   5.602  1.00 29.80      A    O1-
TER   
ATOM   2476  N   GLN B   1      -3.082 -33.814 -19.644  1.00 61.01      B    N  
ATOM   2477  CA  GLN B   1      -3.000 -33.792 -18.168  1.00 66.72      B    C  
ATOM   2478  C   GLN B   1      -2.667 -32.405 -17.634  1.00 70.06      B    C  
ATOM   2479  O   GLN B   1      -3.431 -31.851 -16.859  1.00 67.84      B    O  
ATOM   2480  CB  GLN B   1      -1.985 -34.823 -17.702  1.00 62.56      B    C  
ATOM   2481  CG  GLN B   1      -2.027 -34.993 -16.186  1.00 59.27      B    C  
ATOM   2482  CD  GLN B   1      -1.029 -36.040 -15.727  1.00 54.77      B    C  
ATOM   2483  NE2 GLN B   1      -1.057 -36.412 -14.490  1.00 44.42      B    N  
ATOM   2484  OE1 GLN B   1      -0.224 -36.518 -16.496  1.00 49.36      B    O  
ATOM   2485  N   ALA B   2      -1.565 -31.797 -18.084  1.00 73.67      B    N  
ATOM   2486  CA  ALA B   2      -1.231 -30.421 -17.726  1.00 76.81      B    C  
ATOM   2487  C   ALA B   2      -2.325 -29.435 -18.151  1.00 80.32      B    C  
ATOM   2488  O   ALA B   2      -2.601 -28.472 -17.450  1.00 77.56      B    O  
ATOM   2489  CB  ALA B   2       0.114 -30.069 -18.361  1.00 73.10      B    C  
ATOM   2490  N   LEU B   3      -3.012 -29.717 -19.251  1.00 79.09      B    N  
ATOM   2491  CA  LEU B   3      -4.108 -28.905 -19.768  1.00 80.88      B    C  
ATOM   2492  C   LEU B   3      -5.351 -28.956 -18.858  1.00 83.10      B    C  
ATOM   2493  O   LEU B   3      -6.001 -27.937 -18.687  1.00 81.16      B    O  
ATOM   2494  CB  LEU B   3      -4.383 -29.358 -21.212  1.00 78.31      B    C  
ATOM   2495  CG  LEU B   3      -4.893 -28.228 -22.107  1.00 75.45      B    C  
ATOM   2496  CD1 LEU B   3      -4.210 -28.282 -23.467  1.00 70.12      B    C  
ATOM   2497  CD2 LEU B   3      -6.396 -28.329 -22.340  1.00 69.21      B    C  
ATOM   2498  N   VAL B   4      -5.627 -30.084 -18.216  1.00 78.86      B    N  
ATOM   2499  CA  VAL B   4      -6.688 -30.189 -17.198  1.00 79.57      B    C  
ATOM   2500  C   VAL B   4      -6.360 -29.321 -15.987  1.00 81.34      B    C  
ATOM   2501  O   VAL B   4      -7.201 -28.544 -15.538  1.00 79.43      B    O  
ATOM   2502  CB  VAL B   4      -6.909 -31.647 -16.756  1.00 76.72      B    C  
ATOM   2503  CG1 VAL B   4      -7.983 -31.766 -15.680  1.00 69.73      B    C  
ATOM   2504  CG2 VAL B   4      -7.343 -32.517 -17.940  1.00 70.90      B    C  
ATOM   2505  N   LEU B   5      -5.136 -29.396 -15.490  1.00 81.73      B    N  
ATOM   2506  CA  LEU B   5      -4.685 -28.558 -14.374  1.00 82.35      B    C  
ATOM   2507  C   LEU B   5      -4.763 -27.067 -14.733  1.00 83.92      B    C  
ATOM   2508  O   LEU B   5      -5.262 -26.269 -13.947  1.00 82.31      B    O  
ATOM   2509  CB  LEU B   5      -3.261 -28.984 -13.987  1.00 80.14      B    C  
ATOM   2510  CG  LEU B   5      -2.712 -28.231 -12.762  1.00 75.42      B    C  
ATOM   2511  CD1 LEU B   5      -3.472 -28.584 -11.487  1.00 69.81      B    C  
ATOM   2512  CD2 LEU B   5      -1.247 -28.588 -12.554  1.00 70.10      B    C  
ATOM   2513  N   ALA B   6      -4.317 -26.703 -15.928  1.00 84.23      B    N  
ATOM   2514  CA  ALA B   6      -4.404 -25.342 -16.419  1.00 84.01      B    C  
ATOM   2515  C   ALA B   6      -5.856 -24.883 -16.546  1.00 85.91      B    C  
ATOM   2516  O   ALA B   6      -6.194 -23.818 -16.052  1.00 84.43      B    O  
ATOM   2517  CB  ALA B   6      -3.643 -25.240 -17.751  1.00 82.47      B    C  
ATOM   2518  N   ALA B   7      -6.741 -25.692 -17.114  1.00 83.57      B    N  
ATOM   2519  CA  ALA B   7      -8.148 -25.360 -17.284  1.00 82.20      B    C  
ATOM   2520  C   ALA B   7      -8.857 -25.071 -15.949  1.00 83.69      B    C  
ATOM   2521  O   ALA B   7      -9.654 -24.141 -15.868  1.00 82.04      B    O  
ATOM   2522  CB  ALA B   7      -8.845 -26.510 -18.033  1.00 80.70      B    C  
ATOM   2523  N   LEU B   8      -8.532 -25.820 -14.903  1.00 82.66      B    N  
ATOM   2524  CA  LEU B   8      -9.111 -25.626 -13.575  1.00 81.85      B    C  
ATOM   2525  C   LEU B   8      -8.512 -24.418 -12.844  1.00 83.46      B    C  
ATOM   2526  O   LEU B   8      -9.229 -23.704 -12.156  1.00 81.81      B    O  
ATOM   2527  CB  LEU B   8      -8.924 -26.918 -12.754  1.00 79.68      B    C  
ATOM   2528  CG  LEU B   8      -9.730 -28.121 -13.271  1.00 76.40      B    C  
ATOM   2529  CD1 LEU B   8      -9.315 -29.379 -12.518  1.00 70.02      B    C  
ATOM   2530  CD2 LEU B   8     -11.229 -27.935 -13.099  1.00 70.68      B    C  
ATOM   2531  N   MET B   9      -7.216 -24.167 -12.999  1.00 85.69      B    N  
ATOM   2532  CA  MET B   9      -6.498 -23.188 -12.179  1.00 86.45      B    C  
ATOM   2533  C   MET B   9      -6.251 -21.839 -12.848  1.00 87.88      B    C  
ATOM   2534  O   MET B   9      -5.937 -20.870 -12.162  1.00 86.27      B    O  
ATOM   2535  CB  MET B   9      -5.179 -23.801 -11.693  1.00 84.10      B    C  
ATOM   2536  CG  MET B   9      -5.401 -24.935 -10.693  1.00 80.36      B    C  
ATOM   2537  SD  MET B   9      -6.330 -24.496  -9.188  1.00 77.18      B    S  
ATOM   2538  CE  MET B   9      -5.255 -23.211  -8.490  1.00 67.00      B    C  
ATOM   2539  N   VAL B  10      -6.390 -21.718 -14.152  1.00 88.83      B    N  
ATOM   2540  CA  VAL B  10      -6.013 -20.492 -14.871  1.00 88.87      B    C  
ATOM   2541  C   VAL B  10      -6.903 -19.305 -14.506  1.00 89.68      B    C  
ATOM   2542  O   VAL B  10      -6.420 -18.182 -14.407  1.00 87.59      B    O  
ATOM   2543  CB  VAL B  10      -5.971 -20.758 -16.385  1.00 86.99      B    C  
ATOM   2544  CG1 VAL B  10      -7.349 -20.750 -17.057  1.00 77.22      B    C  
ATOM   2545  CG2 VAL B  10      -5.031 -19.768 -17.050  1.00 77.21      B    C  
ATOM   2546  N   LEU B  11      -8.179 -19.537 -14.230  1.00 87.03      B    N  
ATOM   2547  CA  LEU B  11      -9.077 -18.505 -13.726  1.00 85.92      B    C  
ATOM   2548  C   LEU B  11      -8.660 -18.065 -12.319  1.00 87.32      B    C  
ATOM   2549  O   LEU B  11      -8.564 -16.866 -12.066  1.00 86.77      B    O  
ATOM   2550  CB  LEU B  11     -10.523 -19.041 -13.761  1.00 84.43      B    C  
ATOM   2551  CG  LEU B  11     -11.565 -18.014 -13.270  1.00 80.27      B    C  
ATOM   2552  CD1 LEU B  11     -11.618 -16.772 -14.157  1.00 73.61      B    C  
ATOM   2553  CD2 LEU B  11     -12.941 -18.654 -13.253  1.00 73.63      B    C  
ATOM   2554  N   ILE B  12      -8.332 -18.999 -11.442  1.00 88.67      B    N  
ATOM   2555  CA  ILE B  12      -7.882 -18.713 -10.077  1.00 88.56      B    C  
ATOM   2556  C   ILE B  12      -6.565 -17.932 -10.069  1.00 89.35      B    C  
ATOM   2557  O   ILE B  12      -6.437 -16.943  -9.354  1.00 88.13      B    O  
ATOM   2558  CB  ILE B  12      -7.761 -20.017  -9.265  1.00 87.20      B    C  
ATOM   2559  CG1 ILE B  12      -9.088 -20.814  -9.197  1.00 81.24      B    C  
ATOM   2560  CG2 ILE B  12      -7.237 -19.743  -7.856  1.00 80.10      B    C  
ATOM   2561  CD1 ILE B  12     -10.283 -20.061  -8.592  1.00 72.13      B    C  
ATOM   2562  N   MET B  13      -5.614 -18.314 -10.928  1.00 90.83      B    N  
ATOM   2563  CA  MET B  13      -4.357 -17.562 -11.084  1.00 90.78      B    C  
ATOM   2564  C   MET B  13      -4.607 -16.149 -11.635  1.00 91.47      B    C  
ATOM   2565  O   MET B  13      -3.962 -15.199 -11.199  1.00 89.87      B    O  
ATOM   2566  CB  MET B  13      -3.406 -18.316 -12.012  1.00 89.60      B    C  
ATOM   2567  CG  MET B  13      -2.864 -19.591 -11.366  1.00 84.25      B    C  
ATOM   2568  SD  MET B  13      -1.620 -20.443 -12.373  1.00 80.70      B    S  
ATOM   2569  CE  MET B  13      -2.645 -21.048 -13.726  1.00 68.19      B    C  
ATOM   2570  N   SER B  14      -5.558 -15.985 -12.543  1.00 91.26      B    N  
ATOM   2571  CA  SER B  14      -5.946 -14.667 -13.046  1.00 90.62      B    C  
ATOM   2572  C   SER B  14      -6.577 -13.820 -11.937  1.00 91.08      B    C  
ATOM   2573  O   SER B  14      -6.185 -12.672 -11.756  1.00 89.06      B    O  
ATOM   2574  CB  SER B  14      -6.906 -14.786 -14.233  1.00 89.75      B    C  
ATOM   2575  OG  SER B  14      -6.326 -15.577 -15.250  1.00 74.80      B    O  
ATOM   2576  N   ILE B  15      -7.460 -14.397 -11.117  1.00 90.80      B    N  
ATOM   2577  CA  ILE B  15      -8.042 -13.753  -9.937  1.00 90.32      B    C  
ATOM   2578  C   ILE B  15      -6.950 -13.357  -8.931  1.00 90.69      B    C  
ATOM   2579  O   ILE B  15      -7.015 -12.272  -8.368  1.00 89.15      B    O  
ATOM   2580  CB  ILE B  15      -9.121 -14.645  -9.293  1.00 89.21      B    C  
ATOM   2581  CG1 ILE B  15     -10.360 -14.724 -10.212  1.00 83.59      B    C  
ATOM   2582  CG2 ILE B  15      -9.534 -14.130  -7.900  1.00 81.95      B    C  
ATOM   2583  CD1 ILE B  15     -11.345 -15.835  -9.831  1.00 75.10      B    C  
ATOM   2584  N   ALA B  16      -5.922 -14.175  -8.738  1.00 92.52      B    N  
ATOM   2585  CA  ALA B  16      -4.804 -13.847  -7.865  1.00 91.94      B    C  
ATOM   2586  C   ALA B  16      -4.070 -12.571  -8.310  1.00 92.20      B    C  
ATOM   2587  O   ALA B  16      -3.765 -11.704  -7.489  1.00 90.14      B    O  
ATOM   2588  CB  ALA B  16      -3.855 -15.055  -7.799  1.00 91.11      B    C  
ATOM   2589  N   VAL B  17      -3.851 -12.401  -9.616  1.00 92.60      B    N  
ATOM   2590  CA  VAL B  17      -3.245 -11.176 -10.165  1.00 92.31      B    C  
ATOM   2591  C   VAL B  17      -4.210  -9.988 -10.085  1.00 92.22      B    C  
ATOM   2592  O   VAL B  17      -3.803  -8.893  -9.698  1.00 90.52      B    O  
ATOM   2593  CB  VAL B  17      -2.758 -11.393 -11.602  1.00 91.52      B    C  
ATOM   2594  CG1 VAL B  17      -2.106 -10.124 -12.166  1.00 83.77      B    C  
ATOM   2595  CG2 VAL B  17      -1.710 -12.504 -11.658  1.00 84.65      B    C  
ATOM   2596  N   LEU B  18      -5.495 -10.186 -10.362  1.00 91.83      B    N  
ATOM   2597  CA  LEU B  18      -6.513  -9.145 -10.182  1.00 91.11      B    C  
ATOM   2598  C   LEU B  18      -6.616  -8.698  -8.721  1.00 91.34      B    C  
ATOM   2599  O   LEU B  18      -6.799  -7.517  -8.445  1.00 89.57      B    O  
ATOM   2600  CB  LEU B  18      -7.878  -9.652 -10.677  1.00 89.77      B    C  
ATOM   2601  CG  LEU B  18      -7.965  -9.912 -12.194  1.00 85.51      B    C  
ATOM   2602  CD1 LEU B  18      -9.324 -10.526 -12.518  1.00 78.65      B    C  
ATOM   2603  CD2 LEU B  18      -7.781  -8.644 -13.019  1.00 78.55      B    C  
ATOM   2604  N   THR B  19      -6.420  -9.610  -7.780  1.00 93.20      B    N  
ATOM   2605  CA  THR B  19      -6.363  -9.314  -6.348  1.00 92.92      B    C  
ATOM   2606  C   THR B  19      -5.192  -8.402  -6.012  1.00 92.88      B    C  
ATOM   2607  O   THR B  19      -5.346  -7.496  -5.197  1.00 91.00      B    O  
ATOM   2608  CB  THR B  19      -6.305 -10.604  -5.525  1.00 91.93      B    C  
ATOM   2609  CG2 THR B  19      -6.368 -10.363  -4.023  1.00 77.25      B    C  
ATOM   2610  OG1 THR B  19      -7.407 -11.427  -5.828  1.00 76.16      B    O  
ATOM   2611  N   THR B  20      -4.054  -8.540  -6.692  1.00 93.30      B    N  
ATOM   2612  CA  THR B  20      -2.935  -7.594  -6.563  1.00 92.75      B    C  
ATOM   2613  C   THR B  20      -3.343  -6.177  -6.957  1.00 92.72      B    C  
ATOM   2614  O   THR B  20      -3.041  -5.228  -6.241  1.00 90.63      B    O  
ATOM   2615  CB  THR B  20      -1.738  -8.015  -7.423  1.00 91.62      B    C  
ATOM   2616  CG2 THR B  20      -0.508  -7.152  -7.187  1.00 79.20      B    C  
ATOM   2617  OG1 THR B  20      -1.351  -9.342  -7.144  1.00 79.58      B    O  
ATOM   2618  N   VAL B  21      -4.075  -6.029  -8.056  1.00 92.71      B    N  
ATOM   2619  CA  VAL B  21      -4.564  -4.724  -8.508  1.00 92.15      B    C  
ATOM   2620  C   VAL B  21      -5.601  -4.161  -7.532  1.00 92.18      B    C  
ATOM   2621  O   VAL B  21      -5.490  -3.011  -7.128  1.00 90.50      B    O  
ATOM   2622  CB  VAL B  21      -5.150  -4.803  -9.931  1.00 91.05      B    C  
ATOM   2623  CG1 VAL B  21      -5.656  -3.443 -10.414  1.00 83.00      B    C  
ATOM   2624  CG2 VAL B  21      -4.100  -5.291 -10.930  1.00 83.39      B    C  
ATOM   2625  N   ASN B  22      -6.564  -4.967  -7.090  1.00 93.05      B    N  
ATOM   2626  CA  ASN B  22      -7.628  -4.534  -6.194  1.00 92.35      B    C  
ATOM   2627  C   ASN B  22      -7.104  -4.138  -4.805  1.00 92.58      B    C  
ATOM   2628  O   ASN B  22      -7.445  -3.069  -4.303  1.00 90.71      B    O  
ATOM   2629  CB  ASN B  22      -8.686  -5.647  -6.093  1.00 91.26      B    C  
ATOM   2630  CG  ASN B  22      -9.520  -5.775  -7.355  1.00 89.08      B    C  
ATOM   2631  ND2 ASN B  22     -10.035  -6.960  -7.627  1.00 80.32      B    N  
ATOM   2632  OD1 ASN B  22      -9.728  -4.838  -8.097  1.00 79.79      B    O  
ATOM   2633  N   ILE B  23      -6.234  -4.953  -4.205  1.00 93.49      B    N  
ATOM   2634  CA  ILE B  23      -5.615  -4.630  -2.919  1.00 93.17      B    C  
ATOM   2635  C   ILE B  23      -4.687  -3.425  -3.069  1.00 93.08      B    C  
ATOM   2636  O   ILE B  23      -4.759  -2.506  -2.268  1.00 91.55      B    O  
ATOM   2637  CB  ILE B  23      -4.886  -5.852  -2.319  1.00 92.05      B    C  
ATOM   2638  CG1 ILE B  23      -5.929  -6.916  -1.909  1.00 85.38      B    C  
ATOM   2639  CG2 ILE B  23      -4.024  -5.455  -1.104  1.00 84.14      B    C  
ATOM   2640  CD1 ILE B  23      -5.324  -8.225  -1.395  1.00 78.89      B    C  
ATOM   2641  N   GLY B  24      -3.858  -3.400  -4.102  1.00 92.96      B    N  
ATOM   2642  CA  GLY B  24      -2.943  -2.301  -4.350  1.00 92.41      B    C  
ATOM   2643  C   GLY B  24      -3.651  -0.958  -4.532  1.00 93.03      B    C  
ATOM   2644  O   GLY B  24      -3.279   0.029  -3.894  1.00 91.36      B    O  
ATOM   2645  N   HIS B  25      -4.717  -0.932  -5.326  1.00 93.40      B    N  
ATOM   2646  CA  HIS B  25      -5.540   0.263  -5.500  1.00 92.65      B    C  
ATOM   2647  C   HIS B  25      -6.239   0.666  -4.193  1.00 92.61      B    C  
ATOM   2648  O   HIS B  25      -6.223   1.838  -3.828  1.00 91.25      B    O  
ATOM   2649  CB  HIS B  25      -6.559   0.015  -6.615  1.00 91.82      B    C  
ATOM   2650  CG  HIS B  25      -7.404   1.229  -6.881  1.00 91.51      B    C  
ATOM   2651  CD2 HIS B  25      -8.716   1.407  -6.533  1.00 83.32      B    C  
ATOM   2652  ND1 HIS B  25      -6.973   2.389  -7.490  1.00 81.77      B    N  
ATOM   2653  CE1 HIS B  25      -8.012   3.242  -7.502  1.00 84.40      B    C  
ATOM   2654  NE2 HIS B  25      -9.088   2.673  -6.932  1.00 85.64      B    N  
ATOM   2655  N   THR B  26      -6.783  -0.285  -3.446  1.00 93.29      B    N  
ATOM   2656  CA  THR B  26      -7.454   0.011  -2.171  1.00 92.90      B    C  
ATOM   2657  C   THR B  26      -6.470   0.550  -1.126  1.00 92.91      B    C  
ATOM   2658  O   THR B  26      -6.802   1.488  -0.407  1.00 91.30      B    O  
ATOM   2659  CB  THR B  26      -8.174  -1.233  -1.626  1.00 91.97      B    C  
ATOM   2660  CG2 THR B  26      -9.047  -0.906  -0.413  1.00 78.46      B    C  
ATOM   2661  OG1 THR B  26      -9.047  -1.758  -2.598  1.00 79.05      B    O  
ATOM   2662  N   VAL B  27      -5.252   0.028  -1.061  1.00 94.14      B    N  
ATOM   2663  CA  VAL B  27      -4.186   0.562  -0.206  1.00 94.08      B    C  
ATOM   2664  C   VAL B  27      -3.799   1.976  -0.631  1.00 94.06      B    C  
ATOM   2665  O   VAL B  27      -3.693   2.859   0.216  1.00 92.78      B    O  
ATOM   2666  CB  VAL B  27      -2.957  -0.368  -0.208  1.00 93.36      B    C  
ATOM   2667  CG1 VAL B  27      -1.728   0.261   0.450  1.00 87.33      B    C  
ATOM   2668  CG2 VAL B  27      -3.263  -1.654   0.574  1.00 87.52      B    C  
ATOM   2669  N   HIS B  28      -3.647   2.216  -1.924  1.00 93.84      B    N  
ATOM   2670  CA  HIS B  28      -3.358   3.551  -2.448  1.00 93.47      B    C  
ATOM   2671  C   HIS B  28      -4.461   4.558  -2.073  1.00 93.19      B    C  
ATOM   2672  O   HIS B  28      -4.156   5.630  -1.553  1.00 91.69      B    O  
ATOM   2673  CB  HIS B  28      -3.164   3.460  -3.971  1.00 92.99      B    C  
ATOM   2674  CG  HIS B  28      -3.000   4.798  -4.630  1.00 92.64      B    C  
ATOM   2675  CD2 HIS B  28      -1.821   5.439  -4.945  1.00 82.69      B    C  
ATOM   2676  ND1 HIS B  28      -4.023   5.649  -5.005  1.00 81.27      B    N  
ATOM   2677  CE1 HIS B  28      -3.473   6.753  -5.515  1.00 84.66      B    C  
ATOM   2678  NE2 HIS B  28      -2.142   6.660  -5.504  1.00 86.45      B    N  
ATOM   2679  N   GLU B  29      -5.725   4.206  -2.248  1.00 93.52      B    N  
ATOM   2680  CA  GLU B  29      -6.862   5.051  -1.878  1.00 92.66      B    C  
ATOM   2681  C   GLU B  29      -6.981   5.236  -0.354  1.00 92.60      B    C  
ATOM   2682  O   GLU B  29      -7.291   6.327   0.112  1.00 90.70      B    O  
ATOM   2683  CB  GLU B  29      -8.157   4.472  -2.458  1.00 91.60      B    C  
ATOM   2684  CG  GLU B  29      -8.267   4.656  -3.986  1.00 85.70      B    C  
ATOM   2685  CD  GLU B  29      -8.239   6.132  -4.403  1.00 83.22      B    C  
ATOM   2686  OE1 GLU B  29      -7.345   6.516  -5.181  1.00 74.71      B    O  
ATOM   2687  OE2 GLU B  29      -9.091   6.903  -3.913  1.00 75.36      B    O1-
ATOM   2688  N   ARG B  30      -6.663   4.205   0.446  1.00 93.68      B    N  
ATOM   2689  CA  ARG B  30      -6.628   4.332   1.909  1.00 93.53      B    C  
ATOM   2690  C   ARG B  30      -5.570   5.329   2.383  1.00 93.75      B    C  
ATOM   2691  O   ARG B  30      -5.847   6.132   3.272  1.00 91.96      B    O  
ATOM   2692  CB  ARG B  30      -6.383   2.938   2.516  1.00 92.54      B    C  
ATOM   2693  CG  ARG B  30      -6.378   2.921   4.058  1.00 90.17      B    C  
ATOM   2694  CD  ARG B  30      -7.749   3.260   4.632  1.00 87.49      B    C  
ATOM   2695  NE  ARG B  30      -7.738   3.232   6.105  1.00 86.56      B    N  
ATOM   2696  CZ  ARG B  30      -7.372   4.232   6.889  1.00 85.74      B    C  
ATOM   2697  NH1 ARG B  30      -6.978   5.369   6.404  1.00 77.81      B    N1+
ATOM   2698  NH2 ARG B  30      -7.408   4.108   8.190  1.00 82.21      B    N  
ATOM   2699  N   ILE B  31      -4.378   5.292   1.789  1.00 93.82      B    N  
ATOM   2700  CA  ILE B  31      -3.304   6.252   2.075  1.00 93.77      B    C  
ATOM   2701  C   ILE B  31      -3.704   7.648   1.583  1.00 93.54      B    C  
ATOM   2702  O   ILE B  31      -3.519   8.624   2.308  1.00 91.97      B    O  
ATOM   2703  CB  ILE B  31      -1.970   5.777   1.470  1.00 93.19      B    C  
ATOM   2704  CG1 ILE B  31      -1.479   4.490   2.177  1.00 89.19      B    C  
ATOM   2705  CG2 ILE B  31      -0.894   6.876   1.592  1.00 89.28      B    C  
ATOM   2706  CD1 ILE B  31      -0.291   3.820   1.490  1.00 86.13      B    C  
ATOM   2707  N   ARG B  32      -4.290   7.749   0.402  1.00 93.72      B    N  
ATOM   2708  CA  ARG B  32      -4.770   9.019  -0.146  1.00 93.21      B    C  
ATOM   2709  C   ARG B  32      -5.832   9.659   0.748  1.00 93.12      B    C  
ATOM   2710  O   ARG B  32      -5.727  10.842   1.051  1.00 90.98      B    O  
ATOM   2711  CB  ARG B  32      -5.315   8.773  -1.562  1.00 91.57      B    C  
ATOM   2712  CG  ARG B  32      -5.672  10.075  -2.277  1.00 87.46      B    C  
ATOM   2713  CD  ARG B  32      -6.256   9.754  -3.645  1.00 85.77      B    C  
ATOM   2714  NE  ARG B  32      -6.613  10.973  -4.384  1.00 82.86      B    N  
ATOM   2715  CZ  ARG B  32      -7.431  11.028  -5.419  1.00 81.98      B    C  
ATOM   2716  NH1 ARG B  32      -8.024   9.985  -5.908  1.00 74.01      B    N1+
ATOM   2717  NH2 ARG B  32      -7.663  12.172  -5.992  1.00 76.65      B    N  
ATOM   2718  N   LEU B  33      -6.791   8.879   1.204  1.00 93.30      B    N  
ATOM   2719  CA  LEU B  33      -7.829   9.345   2.120  1.00 93.14      B    C  
ATOM   2720  C   LEU B  33      -7.239   9.823   3.452  1.00 93.22      B    C  
ATOM   2721  O   LEU B  33      -7.592  10.898   3.932  1.00 91.67      B    O  
ATOM   2722  CB  LEU B  33      -8.849   8.214   2.314  1.00 92.36      B    C  
ATOM   2723  CG  LEU B  33     -10.108   8.650   3.082  1.00 90.57      B    C  
ATOM   2724  CD1 LEU B  33     -10.952   9.632   2.282  1.00 85.16      B    C  
ATOM   2725  CD2 LEU B  33     -10.981   7.434   3.390  1.00 84.93      B    C  
ATOM   2726  N   GLN B  34      -6.295   9.082   4.011  1.00 94.10      B    N  
ATOM   2727  CA  GLN B  34      -5.606   9.476   5.239  1.00 94.17      B    C  
ATOM   2728  C   GLN B  34      -4.760  10.741   5.046  1.00 94.44      B    C  
ATOM   2729  O   GLN B  34      -4.803  11.631   5.890  1.00 92.99      B    O  
ATOM   2730  CB  GLN B  34      -4.754   8.297   5.743  1.00 93.41      B    C  
ATOM   2731  CG  GLN B  34      -4.123   8.562   7.114  1.00 90.69      B    C  
ATOM   2732  CD  GLN B  34      -5.181   8.737   8.208  1.00 88.50      B    C  
ATOM   2733  NE2 GLN B  34      -5.424   9.943   8.649  1.00 76.79      B    N  
ATOM   2734  OE1 GLN B  34      -5.806   7.791   8.659  1.00 79.93      B    O  
ATOM   2735  N   ASN B  35      -4.045  10.856   3.932  1.00 94.02      B    N  
ATOM   2736  CA  ASN B  35      -3.275  12.056   3.596  1.00 93.71      B    C  
ATOM   2737  C   ASN B  35      -4.189  13.277   3.408  1.00 94.24      B    C  
ATOM   2738  O   ASN B  35      -3.842  14.371   3.852  1.00 92.13      B    O  
ATOM   2739  CB  ASN B  35      -2.459  11.791   2.320  1.00 92.57      B    C  
ATOM   2740  CG  ASN B  35      -1.230  10.929   2.547  1.00 90.49      B    C  
ATOM   2741  ND2 ASN B  35      -0.649  10.428   1.475  1.00 84.68      B    N  
ATOM   2742  OD1 ASN B  35      -0.750  10.739   3.646  1.00 83.29      B    O  
ATOM   2743  N   THR B  36      -5.352  13.090   2.800  1.00 94.15      B    N  
ATOM   2744  CA  THR B  36      -6.347  14.154   2.628  1.00 94.13      B    C  
ATOM   2745  C   THR B  36      -6.906  14.611   3.973  1.00 94.30      B    C  
ATOM   2746  O   THR B  36      -7.008  15.812   4.217  1.00 92.45      B    O  
ATOM   2747  CB  THR B  36      -7.481  13.691   1.703  1.00 93.07      B    C  
ATOM   2748  CG2 THR B  36      -8.468  14.822   1.400  1.00 79.45      B    C  
ATOM   2749  OG1 THR B  36      -6.955  13.266   0.470  1.00 79.67      B    O  
ATOM   2750  N   ALA B  37      -7.202  13.685   4.889  1.00 94.02      B    N  
ATOM   2751  CA  ALA B  37      -7.639  14.028   6.235  1.00 93.78      B    C  
ATOM   2752  C   ALA B  37      -6.548  14.757   7.034  1.00 93.96      B    C  
ATOM   2753  O   ALA B  37      -6.838  15.741   7.718  1.00 91.81      B    O  
ATOM   2754  CB  ALA B  37      -8.090  12.751   6.944  1.00 92.72      B    C  
ATOM   2755  N   ASP B  38      -5.286  14.334   6.910  1.00 94.75      B    N  
ATOM   2756  CA  ASP B  38      -4.149  15.008   7.530  1.00 94.30      B    C  
ATOM   2757  C   ASP B  38      -3.956  16.420   6.971  1.00 94.76      B    C  
ATOM   2758  O   ASP B  38      -3.796  17.376   7.728  1.00 92.65      B    O  
ATOM   2759  CB  ASP B  38      -2.859  14.174   7.331  1.00 93.07      B    C  
ATOM   2760  CG  ASP B  38      -2.815  12.876   8.140  1.00 91.28      B    C  
ATOM   2761  OD1 ASP B  38      -3.659  12.665   9.022  1.00 85.77      B    O  
ATOM   2762  OD2 ASP B  38      -1.876  12.081   7.925  1.00 86.07      B    O1-
ATOM   2763  N   SER B  39      -4.055  16.566   5.654  1.00 94.56      B    N  
ATOM   2764  CA  SER B  39      -3.996  17.863   4.979  1.00 94.68      B    C  
ATOM   2765  C   SER B  39      -5.122  18.791   5.433  1.00 94.89      B    C  
ATOM   2766  O   SER B  39      -4.872  19.957   5.750  1.00 92.55      B    O  
ATOM   2767  CB  SER B  39      -4.073  17.634   3.467  1.00 93.23      B    C  
ATOM   2768  OG  SER B  39      -4.069  18.862   2.772  1.00 79.98      B    O  
ATOM   2769  N   ALA B  40      -6.350  18.288   5.538  1.00 94.71      B    N  
ATOM   2770  CA  ALA B  40      -7.489  19.061   5.997  1.00 94.35      B    C  
ATOM   2771  C   ALA B  40      -7.338  19.495   7.465  1.00 94.54      B    C  
ATOM   2772  O   ALA B  40      -7.475  20.679   7.769  1.00 92.91      B    O  
ATOM   2773  CB  ALA B  40      -8.765  18.241   5.786  1.00 93.37      B    C  
ATOM   2774  N   SER B  41      -6.968  18.585   8.358  1.00 94.64      B    N  
ATOM   2775  CA  SER B  41      -6.780  18.911   9.776  1.00 94.16      B    C  
ATOM   2776  C   SER B  41      -5.632  19.899  10.016  1.00 94.54      B    C  
ATOM   2777  O   SER B  41      -5.788  20.847  10.783  1.00 92.19      B    O  
ATOM   2778  CB  SER B  41      -6.576  17.624  10.594  1.00 92.31      B    C  
ATOM   2779  OG  SER B  41      -5.353  16.999  10.303  1.00 79.98      B    O  
ATOM   2780  N   TYR B  42      -4.525  19.734   9.295  1.00 95.15      B    N  
ATOM   2781  CA  TYR B  42      -3.421  20.683   9.351  1.00 95.43      B    C  
ATOM   2782  C   TYR B  42      -3.815  22.049   8.773  1.00 95.32      B    C  
ATOM   2783  O   TYR B  42      -3.476  23.081   9.353  1.00 93.81      B    O  
ATOM   2784  CB  TYR B  42      -2.211  20.101   8.612  1.00 95.05      B    C  
ATOM   2785  CG  TYR B  42      -0.950  20.919   8.801  1.00 95.05      B    C  
ATOM   2786  CD1 TYR B  42      -0.662  22.010   7.963  1.00 90.25      B    C  
ATOM   2787  CD2 TYR B  42      -0.057  20.595   9.843  1.00 90.88      B    C  
ATOM   2788  CE1 TYR B  42       0.507  22.772   8.148  1.00 89.80      B    C  
ATOM   2789  CE2 TYR B  42       1.115  21.340  10.039  1.00 89.94      B    C  
ATOM   2790  CZ  TYR B  42       1.382  22.429   9.180  1.00 92.58      B    C  
ATOM   2791  OH  TYR B  42       2.545  23.169   9.365  1.00 90.96      B    O  
ATOM   2792  N   SER B  43      -4.569  22.072   7.688  1.00 94.98      B    N  
ATOM   2793  CA  SER B  43      -5.056  23.314   7.071  1.00 94.69      B    C  
ATOM   2794  C   SER B  43      -6.048  24.057   7.968  1.00 94.76      B    C  
ATOM   2795  O   SER B  43      -5.958  25.276   8.083  1.00 92.94      B    O  
ATOM   2796  CB  SER B  43      -5.696  23.026   5.711  1.00 93.51      B    C  
ATOM   2797  OG  SER B  43      -4.747  22.451   4.845  1.00 83.37      B    O  
ATOM   2798  N   MET B  44      -6.940  23.357   8.664  1.00 95.11      B    N  
ATOM   2799  CA  MET B  44      -7.815  23.940   9.683  1.00 94.70      B    C  
ATOM   2800  C   MET B  44      -6.995  24.581  10.802  1.00 94.93      B    C  
ATOM   2801  O   MET B  44      -7.186  25.753  11.116  1.00 93.51      B    O  
ATOM   2802  CB  MET B  44      -8.736  22.866  10.273  1.00 93.50      B    C  
ATOM   2803  CG  MET B  44      -9.799  22.366   9.296  1.00 88.93      B    C  
ATOM   2804  SD  MET B  44     -10.638  20.837   9.835  1.00 87.19      B    S  
ATOM   2805  CE  MET B  44     -11.482  21.439  11.312  1.00 78.27      B    C  
ATOM   2806  N   ALA B  45      -6.024  23.847  11.334  1.00 95.33      B    N  
ATOM   2807  CA  ALA B  45      -5.135  24.359  12.368  1.00 95.20      B    C  
ATOM   2808  C   ALA B  45      -4.287  25.555  11.878  1.00 95.30      B    C  
ATOM   2809  O   ALA B  45      -4.048  26.495  12.631  1.00 93.75      B    O  
ATOM   2810  CB  ALA B  45      -4.265  23.207  12.875  1.00 94.52      B    C  
ATOM   2811  N   ALA B  46      -3.875  25.561  10.606  1.00 94.92      B    N  
ATOM   2812  CA  ALA B  46      -3.166  26.681  10.004  1.00 94.89      B    C  
ATOM   2813  C   ALA B  46      -4.041  27.934   9.906  1.00 94.80      B    C  
ATOM   2814  O   ALA B  46      -3.570  29.029  10.204  1.00 93.01      B    O  
ATOM   2815  CB  ALA B  46      -2.620  26.264   8.630  1.00 93.97      B    C  
ATOM   2816  N   MET B  47      -5.317  27.790   9.560  1.00 94.85      B    N  
ATOM   2817  CA  MET B  47      -6.255  28.910   9.528  1.00 94.77      B    C  
ATOM   2818  C   MET B  47      -6.569  29.445  10.933  1.00 94.77      B    C  
ATOM   2819  O   MET B  47      -6.623  30.663  11.126  1.00 93.19      B    O  
ATOM   2820  CB  MET B  47      -7.529  28.505   8.785  1.00 93.93      B    C  
ATOM   2821  CG  MET B  47      -7.285  28.281   7.285  1.00 90.20      B    C  
ATOM   2822  SD  MET B  47      -6.538  29.672   6.371  1.00 87.02      B    S  
ATOM   2823  CE  MET B  47      -7.847  30.909   6.520  1.00 77.16      B    C  
ATOM   2824  N   GLU B  48      -6.680  28.574  11.916  1.00 95.39      B    N  
ATOM   2825  CA  GLU B  48      -6.784  28.984  13.325  1.00 94.84      B    C  
ATOM   2826  C   GLU B  48      -5.523  29.730  13.790  1.00 95.29      B    C  
ATOM   2827  O   GLU B  48      -5.620  30.801  14.390  1.00 94.07      B    O  
ATOM   2828  CB  GLU B  48      -7.011  27.754  14.217  1.00 93.46      B    C  
ATOM   2829  CG  GLU B  48      -8.385  27.109  14.013  1.00 88.59      B    C  
ATOM   2830  CD  GLU B  48      -8.624  25.886  14.913  1.00 89.14      B    C  
ATOM   2831  OE1 GLU B  48      -9.732  25.309  14.829  1.00 82.58      B    O  
ATOM   2832  OE2 GLU B  48      -7.729  25.532  15.713  1.00 82.55      B    O1-
ATOM   2833  N   ALA B  49      -4.349  29.228  13.447  1.00 95.32      B    N  
ATOM   2834  CA  ALA B  49      -3.086  29.888  13.755  1.00 95.22      B    C  
ATOM   2835  C   ALA B  49      -2.978  31.265  13.089  1.00 95.57      B    C  
ATOM   2836  O   ALA B  49      -2.567  32.229  13.734  1.00 94.13      B    O  
ATOM   2837  CB  ALA B  49      -1.927  28.976  13.342  1.00 94.54      B    C  
ATOM   2838  N   ARG B  50      -3.425  31.406  11.838  1.00 95.08      B    N  
ATOM   2839  CA  ARG B  50      -3.514  32.706  11.152  1.00 94.61      B    C  
ATOM   2840  C   ARG B  50      -4.410  33.687  11.923  1.00 94.79      B    C  
ATOM   2841  O   ARG B  50      -4.006  34.826  12.113  1.00 93.18      B    O  
ATOM   2842  CB  ARG B  50      -4.046  32.549   9.724  1.00 93.62      B    C  
ATOM   2843  CG  ARG B  50      -2.957  32.056   8.765  1.00 90.26      B    C  
ATOM   2844  CD  ARG B  50      -3.490  31.971   7.340  1.00 90.04      B    C  
ATOM   2845  NE  ARG B  50      -2.409  31.648   6.400  1.00 88.43      B    N  
ATOM   2846  CZ  ARG B  50      -2.368  31.922   5.102  1.00 87.29      B    C  
ATOM   2847  NH1 ARG B  50      -3.374  32.471   4.476  1.00 81.44      B    N1+
ATOM   2848  NH2 ARG B  50      -1.308  31.641   4.423  1.00 82.88      B    N  
ATOM   2849  N   ALA B  51      -5.560  33.250  12.386  1.00 95.19      B    N  
ATOM   2850  CA  ALA B  51      -6.450  34.095  13.170  1.00 95.28      B    C  
ATOM   2851  C   ALA B  51      -5.787  34.545  14.481  1.00 95.52      B    C  
ATOM   2852  O   ALA B  51      -5.747  35.737  14.762  1.00 94.25      B    O  
ATOM   2853  CB  ALA B  51      -7.763  33.350  13.412  1.00 94.27      B    C  
ATOM   2854  N   PHE B  52      -5.182  33.638  15.237  1.00 96.09      B    N  
ATOM   2855  CA  PHE B  52      -4.555  33.964  16.511  1.00 96.20      B    C  
ATOM   2856  C   PHE B  52      -3.326  34.865  16.361  1.00 96.15      B    C  
ATOM   2857  O   PHE B  52      -3.158  35.829  17.118  1.00 94.48      B    O  
ATOM   2858  CB  PHE B  52      -4.188  32.672  17.250  1.00 95.85      B    C  
ATOM   2859  CG  PHE B  52      -5.333  31.777  17.643  1.00 95.90      B    C  
ATOM   2860  CD1 PHE B  52      -6.681  32.199  17.615  1.00 91.52      B    C  
ATOM   2861  CD2 PHE B  52      -5.040  30.466  18.088  1.00 91.92      B    C  
ATOM   2862  CE1 PHE B  52      -7.712  31.335  18.011  1.00 91.11      B    C  
ATOM   2863  CE2 PHE B  52      -6.066  29.603  18.489  1.00 91.41      B    C  
ATOM   2864  CZ  PHE B  52      -7.402  30.036  18.448  1.00 93.51      B    C  
ATOM   2865  N   ASN B  53      -2.517  34.620  15.348  1.00 95.93      B    N  
ATOM   2866  CA  ASN B  53      -1.389  35.484  15.041  1.00 95.70      B    C  
ATOM   2867  C   ASN B  53      -1.863  36.874  14.596  1.00 95.88      B    C  
ATOM   2868  O   ASN B  53      -1.313  37.878  15.051  1.00 94.55      B    O  
ATOM   2869  CB  ASN B  53      -0.507  34.804  13.985  1.00 95.26      B    C  
ATOM   2870  CG  ASN B  53       0.224  33.589  14.543  1.00 94.53      B    C  
ATOM   2871  ND2 ASN B  53       0.621  32.678  13.675  1.00 87.45      B    N  
ATOM   2872  OD1 ASN B  53       0.461  33.445  15.722  1.00 87.09      B    O  
ATOM   2873  N   PHE B  54      -2.923  36.958  13.799  1.00 95.57      B    N  
ATOM   2874  CA  PHE B  54      -3.514  38.237  13.434  1.00 95.61      B    C  
ATOM   2875  C   PHE B  54      -4.036  39.001  14.655  1.00 95.75      B    C  
ATOM   2876  O   PHE B  54      -3.793  40.203  14.768  1.00 94.75      B    O  
ATOM   2877  CB  PHE B  54      -4.621  38.036  12.396  1.00 95.35      B    C  
ATOM   2878  CG  PHE B  54      -5.150  39.353  11.873  1.00 95.08      B    C  
ATOM   2879  CD1 PHE B  54      -6.247  39.979  12.496  1.00 90.56      B    C  
ATOM   2880  CD2 PHE B  54      -4.504  39.985  10.806  1.00 90.82      B    C  
ATOM   2881  CE1 PHE B  54      -6.686  41.236  12.047  1.00 89.72      B    C  
ATOM   2882  CE2 PHE B  54      -4.939  41.244  10.352  1.00 90.03      B    C  
ATOM   2883  CZ  PHE B  54      -6.025  41.872  10.977  1.00 92.27      B    C  
ATOM   2884  N   TYR B  55      -4.675  38.329  15.612  1.00 96.10      B    N  
ATOM   2885  CA  TYR B  55      -5.096  38.956  16.863  1.00 96.06      B    C  
ATOM   2886  C   TYR B  55      -3.907  39.530  17.630  1.00 95.90      B    C  
ATOM   2887  O   TYR B  55      -3.998  40.645  18.141  1.00 94.74      B    O  
ATOM   2888  CB  TYR B  55      -5.837  37.964  17.765  1.00 95.61      B    C  
ATOM   2889  CG  TYR B  55      -7.045  37.262  17.197  1.00 95.48      B    C  
ATOM   2890  CD1 TYR B  55      -7.758  37.755  16.084  1.00 91.65      B    C  
ATOM   2891  CD2 TYR B  55      -7.462  36.054  17.801  1.00 92.17      B    C  
ATOM   2892  CE1 TYR B  55      -8.850  37.045  15.567  1.00 91.96      B    C  
ATOM   2893  CE2 TYR B  55      -8.552  35.343  17.297  1.00 91.79      B    C  
ATOM   2894  CZ  TYR B  55      -9.241  35.835  16.169  1.00 93.62      B    C  
ATOM   2895  OH  TYR B  55     -10.299  35.126  15.665  1.00 92.23      B    O  
ATOM   2896  N   ALA B  56      -2.788  38.837  17.656  1.00 96.03      B    N  
ATOM   2897  CA  ALA B  56      -1.588  39.334  18.297  1.00 96.03      B    C  
ATOM   2898  C   ALA B  56      -1.062  40.607  17.622  1.00 96.18      B    C  
ATOM   2899  O   ALA B  56      -0.810  41.604  18.303  1.00 94.50      B    O  
ATOM   2900  CB  ALA B  56      -0.544  38.218  18.324  1.00 95.20      B    C  
ATOM   2901  N   TYR B  57      -0.963  40.633  16.297  1.00 95.99      B    N  
ATOM   2902  CA  TYR B  57      -0.558  41.832  15.559  1.00 95.85      B    C  
ATOM   2903  C   TYR B  57      -1.542  42.994  15.749  1.00 95.61      B    C  
ATOM   2904  O   TYR B  57      -1.126  44.126  16.008  1.00 94.31      B    O  
ATOM   2905  CB  TYR B  57      -0.399  41.505  14.069  1.00 95.30      B    C  
ATOM   2906  CG  TYR B  57       0.639  40.466  13.732  1.00 94.81      B    C  
ATOM   2907  CD1 TYR B  57       1.972  40.601  14.172  1.00 91.15      B    C  
ATOM   2908  CD2 TYR B  57       0.285  39.341  12.957  1.00 91.16      B    C  
ATOM   2909  CE1 TYR B  57       2.929  39.625  13.860  1.00 89.97      B    C  
ATOM   2910  CE2 TYR B  57       1.237  38.359  12.637  1.00 89.69      B    C  
ATOM   2911  CZ  TYR B  57       2.555  38.503  13.101  1.00 91.90      B    C  
ATOM   2912  OH  TYR B  57       3.490  37.527  12.803  1.00 90.56      B    O  
ATOM   2913  N   ALA B  58      -2.838  42.723  15.691  1.00 95.63      B    N  
ATOM   2914  CA  ALA B  58      -3.875  43.731  15.892  1.00 95.38      B    C  
ATOM   2915  C   ALA B  58      -3.852  44.299  17.322  1.00 95.48      B    C  
ATOM   2916  O   ALA B  58      -3.863  45.517  17.501  1.00 93.65      B    O  
ATOM   2917  CB  ALA B  58      -5.234  43.110  15.544  1.00 94.30      B    C  
ATOM   2918  N   ASN B  59      -3.713  43.462  18.338  1.00 96.23      B    N  
ATOM   2919  CA  ASN B  59      -3.624  43.897  19.730  1.00 96.04      B    C  
ATOM   2920  C   ASN B  59      -2.372  44.748  19.986  1.00 96.24      B    C  
ATOM   2921  O   ASN B  59      -2.459  45.788  20.642  1.00 94.79      B    O  
ATOM   2922  CB  ASN B  59      -3.655  42.665  20.655  1.00 95.56      B    C  
ATOM   2923  CG  ASN B  59      -5.010  41.986  20.723  1.00 94.70      B    C  
ATOM   2924  ND2 ASN B  59      -5.054  40.803  21.298  1.00 87.70      B    N  
ATOM   2925  OD1 ASN B  59      -6.032  42.500  20.316  1.00 87.16      B    O  
ATOM   2926  N   ARG B  60      -1.231  44.362  19.426  1.00 95.81      B    N  
ATOM   2927  CA  ARG B  60      -0.008  45.178  19.518  1.00 95.79      B    C  
ATOM   2928  C   ARG B  60      -0.160  46.519  18.788  1.00 95.89      B    C  
ATOM   2929  O   ARG B  60       0.318  47.535  19.287  1.00 94.05      B    O  
ATOM   2930  CB  ARG B  60       1.194  44.391  18.976  1.00 94.98      B    C  
ATOM   2931  CG  ARG B  60       1.606  43.212  19.867  1.00 92.06      B    C  
ATOM   2932  CD  ARG B  60       2.183  43.656  21.211  1.00 91.44      B    C  
ATOM   2933  NE  ARG B  60       2.630  42.495  21.996  1.00 90.12      B    N  
ATOM   2934  CZ  ARG B  60       3.179  42.515  23.191  1.00 91.12      B    C  
ATOM   2935  NH1 ARG B  60       3.414  43.624  23.846  1.00 81.62      B    N1+
ATOM   2936  NH2 ARG B  60       3.480  41.399  23.770  1.00 85.59      B    N  
ATOM   2937  N   THR B  61      -0.871  46.538  17.676  1.00 96.14      B    N  
ATOM   2938  CA  THR B  61      -1.196  47.786  16.966  1.00 95.96      B    C  
ATOM   2939  C   THR B  61      -2.120  48.670  17.802  1.00 95.95      B    C  
ATOM   2940  O   THR B  61      -1.874  49.875  17.916  1.00 94.39      B    O  
ATOM   2941  CB  THR B  61      -1.834  47.484  15.601  1.00 94.90      B    C  
ATOM   2942  CG2 THR B  61      -2.014  48.756  14.772  1.00 80.64      B    C  
ATOM   2943  OG1 THR B  61      -1.009  46.631  14.854  1.00 80.21      B    O  
ATOM   2944  N   GLN B  62      -3.113  48.095  18.465  1.00 95.98      B    N  
ATOM   2945  CA  GLN B  62      -3.963  48.840  19.400  1.00 95.71      B    C  
ATOM   2946  C   GLN B  62      -3.148  49.437  20.556  1.00 95.81      B    C  
ATOM   2947  O   GLN B  62      -3.348  50.598  20.907  1.00 94.71      B    O  
ATOM   2948  CB  GLN B  62      -5.061  47.933  19.970  1.00 95.30      B    C  
ATOM   2949  CG  GLN B  62      -6.137  47.551  18.953  1.00 93.46      B    C  
ATOM   2950  CD  GLN B  62      -7.302  46.789  19.587  1.00 92.66      B    C  
ATOM   2951  NE2 GLN B  62      -8.411  46.666  18.898  1.00 83.27      B    N  
ATOM   2952  OE1 GLN B  62      -7.251  46.315  20.706  1.00 85.65      B    O  
ATOM   2953  N   VAL B  63      -2.214  48.689  21.103  1.00 96.00      B    N  
ATOM   2954  CA  VAL B  63      -1.302  49.187  22.142  1.00 96.08      B    C  
ATOM   2955  C   VAL B  63      -0.483  50.372  21.619  1.00 95.84      B    C  
ATOM   2956  O   VAL B  63      -0.413  51.399  22.293  1.00 94.69      B    O  
ATOM   2957  CB  VAL B  63      -0.388  48.065  22.657  1.00 95.31      B    C  
ATOM   2958  CG1 VAL B  63       0.732  48.583  23.569  1.00 89.34      B    C  
ATOM   2959  CG2 VAL B  63      -1.182  47.043  23.481  1.00 88.55      B    C  
ATOM   2960  N   SER B  64       0.062  50.272  20.411  1.00 95.86      B    N  
ATOM   2961  CA  SER B  64       0.815  51.369  19.802  1.00 95.36      B    C  
ATOM   2962  C   SER B  64      -0.043  52.635  19.623  1.00 95.36      B    C  
ATOM   2963  O   SER B  64       0.399  53.735  19.957  1.00 93.28      B    O  
ATOM   2964  CB  SER B  64       1.398  50.921  18.459  1.00 94.17      B    C  
ATOM   2965  OG  SER B  64       2.304  51.890  17.975  1.00 83.93      B    O  
ATOM   2966  N   HIS B  65      -1.293  52.481  19.194  1.00 96.23      B    N  
ATOM   2967  CA  HIS B  65      -2.224  53.609  19.097  1.00 95.91      B    C  
ATOM   2968  C   HIS B  65      -2.536  54.240  20.460  1.00 95.93      B    C  
ATOM   2969  O   HIS B  65      -2.585  55.466  20.562  1.00 94.65      B    O  
ATOM   2970  CB  HIS B  65      -3.527  53.152  18.430  1.00 95.57      B    C  
ATOM   2971  CG  HIS B  65      -3.423  52.779  16.989  1.00 95.34      B    C  
ATOM   2972  CD2 HIS B  65      -2.506  53.207  16.072  1.00 87.88      B    C  
ATOM   2973  ND1 HIS B  65      -4.314  51.954  16.314  1.00 86.81      B    N  
ATOM   2974  CE1 HIS B  65      -3.933  51.890  15.037  1.00 88.77      B    C  
ATOM   2975  NE2 HIS B  65      -2.841  52.645  14.858  1.00 90.20      B    N  
ATOM   2976  N   TYR B  66      -2.700  53.450  21.513  1.00 96.15      B    N  
ATOM   2977  CA  TYR B  66      -2.872  54.000  22.861  1.00 96.18      B    C  
ATOM   2978  C   TYR B  66      -1.632  54.755  23.346  1.00 95.82      B    C  
ATOM   2979  O   TYR B  66      -1.758  55.800  23.971  1.00 94.47      B    O  
ATOM   2980  CB  TYR B  66      -3.223  52.892  23.858  1.00 95.96      B    C  
ATOM   2981  CG  TYR B  66      -4.585  52.271  23.700  1.00 95.77      B    C  
ATOM   2982  CD1 TYR B  66      -5.735  53.069  23.530  1.00 91.65      B    C  
ATOM   2983  CD2 TYR B  66      -4.728  50.866  23.767  1.00 91.92      B    C  
ATOM   2984  CE1 TYR B  66      -7.001  52.472  23.402  1.00 91.35      B    C  
ATOM   2985  CE2 TYR B  66      -5.979  50.260  23.644  1.00 91.43      B    C  
ATOM   2986  CZ  TYR B  66      -7.118  51.070  23.453  1.00 93.98      B    C  
ATOM   2987  OH  TYR B  66      -8.340  50.483  23.312  1.00 92.59      B    O  
ATOM   2988  N   VAL B  67      -0.442  54.271  23.022  1.00 95.73      B    N  
ATOM   2989  CA  VAL B  67       0.807  54.977  23.331  1.00 95.49      B    C  
ATOM   2990  C   VAL B  67       0.872  56.306  22.582  1.00 95.20      B    C  
ATOM   2991  O   VAL B  67       1.169  57.339  23.198  1.00 93.93      B    O  
ATOM   2992  CB  VAL B  67       2.026  54.093  23.036  1.00 94.89      B    C  
ATOM   2993  CG1 VAL B  67       3.348  54.849  23.195  1.00 88.70      B    C  
ATOM   2994  CG2 VAL B  67       2.078  52.909  24.007  1.00 87.99      B    C  
ATOM   2995  N   SER B  68       0.510  56.335  21.309  1.00 95.29      B    N  
ATOM   2996  CA  SER B  68       0.419  57.580  20.541  1.00 94.61      B    C  
ATOM   2997  C   SER B  68      -0.625  58.548  21.126  1.00 94.60      B    C  
ATOM   2998  O   SER B  68      -0.344  59.732  21.265  1.00 92.85      B    O  
ATOM   2999  CB  SER B  68       0.089  57.274  19.072  1.00 93.46      B    C  
ATOM   3000  OG  SER B  68       1.126  56.540  18.480  1.00 78.38      B    O  
ATOM   3001  N   ALA B  69      -1.774  58.050  21.540  1.00 94.90      B    N  
ATOM   3002  CA  ALA B  69      -2.785  58.870  22.214  1.00 94.65      B    C  
ATOM   3003  C   ALA B  69      -2.264  59.471  23.530  1.00 94.72      B    C  
ATOM   3004  O   ALA B  69      -2.446  60.661  23.790  1.00 93.13      B    O  
ATOM   3005  CB  ALA B  69      -4.043  58.015  22.442  1.00 93.78      B    C  
ATOM   3006  N   MET B  70      -1.541  58.689  24.327  1.00 95.23      B    N  
ATOM   3007  CA  MET B  70      -0.886  59.181  25.540  1.00 94.82      B    C  
ATOM   3008  C   MET B  70       0.211  60.201  25.246  1.00 94.88      B    C  
ATOM   3009  O   MET B  70       0.425  61.120  26.033  1.00 93.29      B    O  
ATOM   3010  CB  MET B  70      -0.303  58.023  26.348  1.00 93.95      B    C  
ATOM   3011  CG  MET B  70      -1.379  57.209  27.055  1.00 90.14      B    C  
ATOM   3012  SD  MET B  70      -0.715  56.010  28.241  1.00 88.07      B    S  
ATOM   3013  CE  MET B  70       0.084  54.851  27.119  1.00 78.03      B    C  
ATOM   3014  N   MET B  71       0.877  60.078  24.101  1.00 94.84      B    N  
ATOM   3015  CA  MET B  71       1.871  61.051  23.661  1.00 94.43      B    C  
ATOM   3016  C   MET B  71       1.229  62.404  23.344  1.00 94.50      B    C  
ATOM   3017  O   MET B  71       1.715  63.436  23.798  1.00 92.99      B    O  
ATOM   3018  CB  MET B  71       2.626  60.484  22.462  1.00 93.23      B    C  
ATOM   3019  CG  MET B  71       3.955  61.210  22.235  1.00 86.93      B    C  
ATOM   3020  SD  MET B  71       4.865  60.657  20.771  1.00 84.96      B    S  
ATOM   3021  CE  MET B  71       5.136  58.921  21.159  1.00 75.33      B    C  
ATOM   3022  N   TRP B  72       0.097  62.397  22.644  1.00 95.00      B    N  
ATOM   3023  CA  TRP B  72      -0.694  63.599  22.398  1.00 95.07      B    C  
ATOM   3024  C   TRP B  72      -1.206  64.234  23.688  1.00 95.04      B    C  
ATOM   3025  O   TRP B  72      -1.111  65.446  23.874  1.00 93.45      B    O  
ATOM   3026  CB  TRP B  72      -1.848  63.273  21.458  1.00 94.46      B    C  
ATOM   3027  CG  TRP B  72      -1.463  63.156  20.017  1.00 93.49      B    C  
ATOM   3028  CD1 TRP B  72      -1.408  62.010  19.293  1.00 88.89      B    C  
ATOM   3029  CD2 TRP B  72      -1.060  64.228  19.117  1.00 89.74      B    C  
ATOM   3030  CE2 TRP B  72      -0.793  63.655  17.845  1.00 89.39      B    C  
ATOM   3031  CE3 TRP B  72      -0.914  65.628  19.250  1.00 87.88      B    C  
ATOM   3032  NE1 TRP B  72      -1.009  62.303  17.995  1.00 87.64      B    N  
ATOM   3033  CZ2 TRP B  72      -0.389  64.434  16.739  1.00 88.25      B    C  
ATOM   3034  CZ3 TRP B  72      -0.516  66.398  18.153  1.00 84.34      B    C  
ATOM   3035  CH2 TRP B  72      -0.257  65.812  16.911  1.00 84.50      B    C  
ATOM   3036  N   GLN B  73      -1.674  63.449  24.623  1.00 94.69      B    N  
ATOM   3037  CA  GLN B  73      -2.103  63.953  25.923  1.00 94.32      B    C  
ATOM   3038  C   GLN B  73      -0.926  64.495  26.750  1.00 94.47      B    C  
ATOM   3039  O   GLN B  73      -1.071  65.480  27.475  1.00 93.07      B    O  
ATOM   3040  CB  GLN B  73      -2.886  62.852  26.648  1.00 93.50      B    C  
ATOM   3041  CG  GLN B  73      -3.518  63.393  27.936  1.00 90.82      B    C  
ATOM   3042  CD  GLN B  73      -4.606  62.479  28.510  1.00 87.77      B    C  
ATOM   3043  NE2 GLN B  73      -4.823  62.531  29.801  1.00 75.50      B    N  
ATOM   3044  OE1 GLN B  73      -5.275  61.746  27.822  1.00 79.29      B    O  
ATOM   3045  N   SER B  74       0.250  63.921  26.610  1.00 94.84      B    N  
ATOM   3046  CA  SER B  74       1.483  64.417  27.228  1.00 94.40      B    C  
ATOM   3047  C   SER B  74       1.893  65.774  26.667  1.00 94.23      B    C  
ATOM   3048  O   SER B  74       2.288  66.652  27.432  1.00 92.07      B    O  
ATOM   3049  CB  SER B  74       2.631  63.427  27.031  1.00 93.63      B    C  
ATOM   3050  OG  SER B  74       2.301  62.166  27.581  1.00 80.88      B    O  
ATOM   3051  N   LEU B  75       1.748  65.958  25.352  1.00 93.89      B    N  
ATOM   3052  CA  LEU B  75       1.981  67.251  24.713  1.00 93.63      B    C  
ATOM   3053  C   LEU B  75       1.009  68.311  25.250  1.00 93.76      B    C  
ATOM   3054  O   LEU B  75       1.444  69.400  25.633  1.00 92.50      B    O  
ATOM   3055  CB  LEU B  75       1.859  67.096  23.190  1.00 93.27      B    C  
ATOM   3056  CG  LEU B  75       2.105  68.401  22.403  1.00 91.72      B    C  
ATOM   3057  CD1 LEU B  75       3.547  68.895  22.538  1.00 83.02      B    C  
ATOM   3058  CD2 LEU B  75       1.810  68.171  20.925  1.00 82.04      B    C  
ATOM   3059  N   LEU B  76      -0.281  67.998  25.350  1.00 93.61      B    N  
ATOM   3060  CA  LEU B  76      -1.277  68.879  25.941  1.00 93.46      B    C  
ATOM   3061  C   LEU B  76      -0.932  69.259  27.377  1.00 93.72      B    C  
ATOM   3062  O   LEU B  76      -0.884  70.443  27.707  1.00 92.06      B    O  
ATOM   3063  CB  LEU B  76      -2.651  68.173  25.911  1.00 92.27      B    C  
ATOM   3064  CG  LEU B  76      -3.449  68.472  24.632  1.00 88.43      B    C  
ATOM   3065  CD1 LEU B  76      -4.604  67.481  24.531  1.00 80.32      B    C  
ATOM   3066  CD2 LEU B  76      -4.024  69.877  24.677  1.00 80.29      B    C  
ATOM   3067  N   SER B  77      -0.620  68.293  28.193  1.00 94.09      B    N  
ATOM   3068  CA  SER B  77      -0.240  68.524  29.590  1.00 93.78      B    C  
ATOM   3069  C   SER B  77       0.978  69.436  29.695  1.00 93.77      B    C  
ATOM   3070  O   SER B  77       0.993  70.364  30.510  1.00 91.11      B    O  
ATOM   3071  CB  SER B  77       0.028  67.187  30.280  1.00 92.76      B    C  
ATOM   3072  OG  SER B  77       0.244  67.372  31.663  1.00 81.85      B    O  
ATOM   3073  N   LEU B  78       1.963  69.232  28.816  1.00 93.50      B    N  
ATOM   3074  CA  LEU B  78       3.161  70.059  28.779  1.00 93.54      B    C  
ATOM   3075  C   LEU B  78       2.854  71.504  28.360  1.00 93.68      B    C  
ATOM   3076  O   LEU B  78       3.373  72.430  28.971  1.00 92.13      B    O  
ATOM   3077  CB  LEU B  78       4.181  69.412  27.829  1.00 92.94      B    C  
ATOM   3078  CG  LEU B  78       5.547  70.121  27.846  1.00 91.23      B    C  
ATOM   3079  CD1 LEU B  78       6.257  69.941  29.183  1.00 81.95      B    C  
ATOM   3080  CD2 LEU B  78       6.438  69.537  26.753  1.00 81.01      B    C  
ATOM   3081  N   ILE B  79       1.979  71.699  27.376  1.00 94.09      B    N  
ATOM   3082  CA  ILE B  79       1.573  73.034  26.905  1.00 93.88      B    C  
ATOM   3083  C   ILE B  79       0.901  73.814  28.046  1.00 93.67      B    C  
ATOM   3084  O   ILE B  79       1.313  74.942  28.331  1.00 92.16      B    O  
ATOM   3085  CB  ILE B  79       0.665  72.922  25.668  1.00 93.32      B    C  
ATOM   3086  CG1 ILE B  79       1.475  72.458  24.434  1.00 88.68      B    C  
ATOM   3087  CG2 ILE B  79      -0.013  74.273  25.349  1.00 88.41      B    C  
ATOM   3088  CD1 ILE B  79       0.605  71.979  23.268  1.00 81.23      B    C  
ATOM   3089  N   TYR B  80      -0.050  73.221  28.722  1.00 93.55      B    N  
ATOM   3090  CA  TYR B  80      -0.743  73.900  29.825  1.00 93.35      B    C  
ATOM   3091  C   TYR B  80       0.113  74.029  31.082  1.00 93.03      B    C  
ATOM   3092  O   TYR B  80      -0.028  74.993  31.833  1.00 90.49      B    O  
ATOM   3093  CB  TYR B  80      -2.071  73.197  30.106  1.00 93.07      B    C  
ATOM   3094  CG  TYR B  80      -3.088  73.433  29.009  1.00 93.00      B    C  
ATOM   3095  CD1 TYR B  80      -3.667  74.704  28.841  1.00 85.79      B    C  
ATOM   3096  CD2 TYR B  80      -3.431  72.395  28.116  1.00 85.85      B    C  
ATOM   3097  CE1 TYR B  80      -4.553  74.950  27.785  1.00 84.28      B    C  
ATOM   3098  CE2 TYR B  80      -4.318  72.634  27.054  1.00 84.78      B    C  
ATOM   3099  CZ  TYR B  80      -4.870  73.919  26.886  1.00 88.90      B    C  
ATOM   3100  OH  TYR B  80      -5.707  74.167  25.830  1.00 87.76      B    O  
ATOM   3101  N   SER B  81       1.056  73.148  31.288  1.00 93.30      B    N  
ATOM   3102  CA  SER B  81       2.067  73.299  32.332  1.00 93.11      B    C  
ATOM   3103  C   SER B  81       2.998  74.479  32.030  1.00 93.17      B    C  
ATOM   3104  O   SER B  81       3.306  75.264  32.930  1.00 90.51      B    O  
ATOM   3105  CB  SER B  81       2.883  72.014  32.476  1.00 91.91      B    C  
ATOM   3106  OG  SER B  81       3.770  72.111  33.563  1.00 80.90      B    O  
ATOM   3107  N   ALA B  82       3.407  74.630  30.773  1.00 92.83      B    N  
ATOM   3108  CA  ALA B  82       4.210  75.764  30.357  1.00 92.59      B    C  
ATOM   3109  C   ALA B  82       3.447  77.081  30.499  1.00 92.57      B    C  
ATOM   3110  O   ALA B  82       4.010  78.056  30.987  1.00 90.60      B    O  
ATOM   3111  CB  ALA B  82       4.698  75.535  28.917  1.00 91.89      B    C  
ATOM   3112  N   GLU B  83       2.158  77.104  30.148  1.00 92.93      B    N  
ATOM   3113  CA  GLU B  83       1.294  78.264  30.380  1.00 92.41      B    C  
ATOM   3114  C   GLU B  83       1.268  78.645  31.866  1.00 92.45      B    C  
ATOM   3115  O   GLU B  83       1.504  79.809  32.220  1.00 90.72      B    O  
ATOM   3116  CB  GLU B  83      -0.134  77.966  29.880  1.00 91.24      B    C  
ATOM   3117  CG  GLU B  83      -1.051  79.190  29.967  1.00 87.46      B    C  
ATOM   3118  CD  GLU B  83      -2.524  78.906  29.659  1.00 84.77      B    C  
ATOM   3119  OE1 GLU B  83      -3.231  79.849  29.233  1.00 77.05      B    O  
ATOM   3120  OE2 GLU B  83      -3.000  77.772  29.889  1.00 77.39      B    O1-
ATOM   3121  N   ALA B  84       1.053  77.706  32.737  1.00 92.84      B    N  
ATOM   3122  CA  ALA B  84       1.037  77.931  34.174  1.00 92.67      B    C  
ATOM   3123  C   ALA B  84       2.403  78.401  34.687  1.00 92.68      B    C  
ATOM   3124  O   ALA B  84       2.475  79.360  35.452  1.00 90.13      B    O  
ATOM   3125  CB  ALA B  84       0.583  76.644  34.869  1.00 91.89      B    C  
ATOM   3126  N   PHE B  85       3.480  77.766  34.216  1.00 92.36      B    N  
ATOM   3127  CA  PHE B  85       4.836  78.095  34.633  1.00 92.13      B    C  
ATOM   3128  C   PHE B  85       5.246  79.509  34.226  1.00 92.34      B    C  
ATOM   3129  O   PHE B  85       5.740  80.279  35.050  1.00 90.83      B    O  
ATOM   3130  CB  PHE B  85       5.804  77.067  34.050  1.00 91.67      B    C  
ATOM   3131  CG  PHE B  85       7.249  77.305  34.426  1.00 91.15      B    C  
ATOM   3132  CD1 PHE B  85       8.169  77.787  33.485  1.00 84.09      B    C  
ATOM   3133  CD2 PHE B  85       7.672  77.054  35.746  1.00 83.78      B    C  
ATOM   3134  CE1 PHE B  85       9.510  78.003  33.848  1.00 81.93      B    C  
ATOM   3135  CE2 PHE B  85       9.008  77.270  36.117  1.00 82.57      B    C  
ATOM   3136  CZ  PHE B  85       9.930  77.748  35.173  1.00 85.74      B    C  
ATOM   3137  N   LEU B  86       4.996  79.890  32.972  1.00 92.61      B    N  
ATOM   3138  CA  LEU B  86       5.297  81.239  32.490  1.00 92.64      B    C  
ATOM   3139  C   LEU B  86       4.453  82.298  33.204  1.00 92.20      B    C  
ATOM   3140  O   LEU B  86       4.934  83.397  33.472  1.00 90.02      B    O  
ATOM   3141  CB  LEU B  86       5.079  81.296  30.976  1.00 92.36      B    C  
ATOM   3142  CG  LEU B  86       6.068  80.458  30.133  1.00 90.54      B    C  
ATOM   3143  CD1 LEU B  86       5.636  80.496  28.674  1.00 83.34      B    C  
ATOM   3144  CD2 LEU B  86       7.494  80.977  30.229  1.00 83.09      B    C  
ATOM   3145  N   THR B  87       3.211  81.952  33.540  1.00 92.40      B    N  
ATOM   3146  CA  THR B  87       2.331  82.823  34.335  1.00 92.02      B    C  
ATOM   3147  C   THR B  87       2.835  82.945  35.773  1.00 91.70      B    C  
ATOM   3148  O   THR B  87       2.856  84.054  36.314  1.00 89.07      B    O  
ATOM   3149  CB  THR B  87       0.885  82.309  34.299  1.00 91.35      B    C  
ATOM   3150  CG2 THR B  87      -0.083  83.286  34.955  1.00 77.13      B    C  
ATOM   3151  OG1 THR B  87       0.447  82.165  32.960  1.00 78.16      B    O  
ATOM   3152  N   ASP B  88       3.303  81.850  36.367  1.00 91.17      B    N  
ATOM   3153  CA  ASP B  88       3.884  81.863  37.706  1.00 90.67      B    C  
ATOM   3154  C   ASP B  88       5.191  82.658  37.777  1.00 90.55      B    C  
ATOM   3155  O   ASP B  88       5.405  83.378  38.748  1.00 87.48      B    O  
ATOM   3156  CB  ASP B  88       4.104  80.429  38.224  1.00 89.32      B    C  
ATOM   3157  CG  ASP B  88       2.930  79.849  39.016  1.00 86.97      B    C  
ATOM   3158  OD1 ASP B  88       2.111  80.623  39.556  1.00 79.49      B    O  
ATOM   3159  OD2 ASP B  88       2.881  78.611  39.176  1.00 80.20      B    O1-
ATOM   3160  N   ILE B  89       6.025  82.619  36.738  1.00 90.95      B    N  
ATOM   3161  CA  ILE B  89       7.232  83.467  36.671  1.00 90.39      B    C  
ATOM   3162  C   ILE B  89       6.843  84.944  36.736  1.00 90.04      B    C  
ATOM   3163  O   ILE B  89       7.445  85.706  37.498  1.00 87.98      B    O  
ATOM   3164  CB  ILE B  89       8.068  83.156  35.413  1.00 89.82      B    C  
ATOM   3165  CG1 ILE B  89       8.754  81.776  35.566  1.00 84.16      B    C  
ATOM   3166  CG2 ILE B  89       9.141  84.232  35.164  1.00 81.32      B    C  
ATOM   3167  CD1 ILE B  89       9.427  81.271  34.283  1.00 71.78      B    C  
ATOM   3168  N   TYR B  90       5.823  85.356  35.972  1.00 90.35      B    N  
ATOM   3169  CA  TYR B  90       5.334  86.727  36.055  1.00 89.78      B    C  
ATOM   3170  C   TYR B  90       4.702  87.027  37.418  1.00 89.58      B    C  
ATOM   3171  O   TYR B  90       4.950  88.086  37.993  1.00 87.28      B    O  
ATOM   3172  CB  TYR B  90       4.345  86.996  34.918  1.00 88.87      B    C  
ATOM   3173  CG  TYR B  90       3.837  88.426  34.908  1.00 88.33      B    C  
ATOM   3174  CD1 TYR B  90       2.491  88.711  35.181  1.00 80.59      B    C  
ATOM   3175  CD2 TYR B  90       4.740  89.480  34.674  1.00 80.91      B    C  
ATOM   3176  CE1 TYR B  90       2.050  90.044  35.227  1.00 78.30      B    C  
ATOM   3177  CE2 TYR B  90       4.305  90.813  34.725  1.00 78.40      B    C  
ATOM   3178  CZ  TYR B  90       2.968  91.093  35.003  1.00 82.22      B    C  
ATOM   3179  OH  TYR B  90       2.541  92.393  35.085  1.00 81.05      B    O  
ATOM   3180  N   GLY B  91       3.965  86.071  37.970  1.00 88.12      B    N  
ATOM   3181  CA  GLY B  91       3.415  86.167  39.314  1.00 87.05      B    C  
ATOM   3182  C   GLY B  91       4.488  86.324  40.384  1.00 87.28      B    C  
ATOM   3183  O   GLY B  91       4.363  87.163  41.272  1.00 83.81      B    O  
ATOM   3184  N   PHE B  92       5.585  85.592  40.249  1.00 87.87      B    N  
ATOM   3185  CA  PHE B  92       6.749  85.706  41.120  1.00 87.01      B    C  
ATOM   3186  C   PHE B  92       7.384  87.098  41.025  1.00 86.98      B    C  
ATOM   3187  O   PHE B  92       7.562  87.767  42.044  1.00 84.53      B    O  
ATOM   3188  CB  PHE B  92       7.749  84.607  40.764  1.00 86.08      B    C  
ATOM   3189  CG  PHE B  92       9.001  84.654  41.601  1.00 85.35      B    C  
ATOM   3190  CD1 PHE B  92      10.171  85.256  41.119  1.00 77.90      B    C  
ATOM   3191  CD2 PHE B  92       8.987  84.098  42.898  1.00 77.39      B    C  
ATOM   3192  CE1 PHE B  92      11.330  85.305  41.925  1.00 74.32      B    C  
ATOM   3193  CE2 PHE B  92      10.130  84.147  43.697  1.00 74.09      B    C  
ATOM   3194  CZ  PHE B  92      11.298  84.749  43.217  1.00 76.82      B    C  
ATOM   3195  N   MET B  93       7.638  87.600  39.829  1.00 85.70      B    N  
ATOM   3196  CA  MET B  93       8.153  88.947  39.628  1.00 84.29      B    C  
ATOM   3197  C   MET B  93       7.209  90.005  40.202  1.00 83.84      B    C  
ATOM   3198  O   MET B  93       7.650  90.954  40.857  1.00 81.40      B    O  
ATOM   3199  CB  MET B  93       8.361  89.234  38.139  1.00 83.90      B    C  
ATOM   3200  CG  MET B  93       9.480  88.419  37.484  1.00 79.42      B    C  
ATOM   3201  SD  MET B  93       9.780  88.929  35.770  1.00 75.94      B    S  
ATOM   3202  CE  MET B  93       9.850  87.334  34.958  1.00 66.48      B    C  
ATOM   3203  N   ARG B  94       5.917  89.814  39.981  1.00 85.34      B    N  
ATOM   3204  CA  ARG B  94       4.885  90.720  40.490  1.00 84.45      B    C  
ATOM   3205  C   ARG B  94       4.817  90.709  42.017  1.00 84.34      B    C  
ATOM   3206  O   ARG B  94       4.637  91.762  42.619  1.00 80.22      B    O  
ATOM   3207  CB  ARG B  94       3.543  90.337  39.853  1.00 81.97      B    C  
ATOM   3208  CG  ARG B  94       2.391  91.311  40.169  1.00 77.86      B    C  
ATOM   3209  CD  ARG B  94       2.690  92.717  39.666  1.00 74.93      B    C  
ATOM   3210  NE  ARG B  94       1.500  93.571  39.807  1.00 71.04      B    N  
ATOM   3211  CZ  ARG B  94       1.490  94.847  40.119  1.00 66.32      B    C  
ATOM   3212  NH1 ARG B  94       2.586  95.519  40.340  1.00 61.07      B    N1+
ATOM   3213  NH2 ARG B  94       0.361  95.476  40.213  1.00 61.44      B    N  
ATOM   3214  N   THR B  95       4.987  89.548  42.603  1.00 84.42      B    N  
ATOM   3215  CA  THR B  95       5.000  89.384  44.065  1.00 83.44      B    C  
ATOM   3216  C   THR B  95       6.223  90.061  44.690  1.00 82.60      B    C  
ATOM   3217  O   THR B  95       6.089  90.720  45.712  1.00 78.27      B    O  
ATOM   3218  CB  THR B  95       4.946  87.903  44.438  1.00 82.94      B    C  
ATOM   3219  CG2 THR B  95       4.856  87.671  45.945  1.00 71.08      B    C  
ATOM   3220  OG1 THR B  95       3.786  87.307  43.877  1.00 70.54      B    O  
ATOM   3221  N   LEU B  96       7.382  89.938  44.050  1.00 80.44      B    N  
ATOM   3222  CA  LEU B  96       8.615  90.606  44.500  1.00 78.44      B    C  
ATOM   3223  C   LEU B  96       8.594  92.126  44.289  1.00 77.16      B    C  
ATOM   3224  O   LEU B  96       9.323  92.847  44.971  1.00 71.32      B    O  
ATOM   3225  CB  LEU B  96       9.813  90.001  43.769  1.00 76.54      B    C  
ATOM   3226  CG  LEU B  96      10.202  88.585  44.238  1.00 72.96      B    C  
ATOM   3227  CD1 LEU B  96      11.335  88.068  43.348  1.00 67.29      B    C  
ATOM   3228  CD2 LEU B  96      10.709  88.575  45.681  1.00 66.49      B    C  
ATOM   3229  N   ASN B  97       7.788  92.651  43.377  1.00 76.44      B    N  
ATOM   3230  CA  ASN B  97       7.646  94.082  43.126  1.00 74.32      B    C  
ATOM   3231  C   ASN B  97       6.245  94.591  43.520  1.00 73.98      B    C  
ATOM   3232  O   ASN B  97       5.427  94.908  42.650  1.00 68.42      B    O  
ATOM   3233  CB  ASN B  97       8.027  94.384  41.675  1.00 70.35      B    C  
ATOM   3234  CG  ASN B  97       8.144  95.869  41.415  1.00 65.76      B    C  
ATOM   3235  ND2 ASN B  97       8.414  96.246  40.181  1.00 59.62      B    N  
ATOM   3236  OD1 ASN B  97       8.016  96.711  42.283  1.00 60.13      B    O  
ATOM   3237  N   PRO B  98       5.968  94.709  44.793  1.00 70.86      B    N  
ATOM   3238  CA  PRO B  98       4.652  95.132  45.264  1.00 68.71      B    C  
ATOM   3239  C   PRO B  98       4.282  96.563  44.849  1.00 68.15      B    C  
ATOM   3240  O   PRO B  98       3.111  96.924  44.837  1.00 61.74      B    O  
ATOM   3241  CB  PRO B  98       4.710  94.957  46.785  1.00 65.78      B    C  
ATOM   3242  CG  PRO B  98       6.189  95.107  47.110  1.00 64.37      B    C  
ATOM   3243  CD  PRO B  98       6.876  94.484  45.900  1.00 66.36      B    C  
ATOM   3244  N   CYS B  99       5.275  97.366  44.458  1.00 71.11      B    N  
ATOM   3245  CA  CYS B  99       5.069  98.726  43.946  1.00 68.23      B    C  
ATOM   3246  C   CYS B  99       4.605  98.769  42.478  1.00 66.46      B    C  
ATOM   3247  O   CYS B  99       4.164  99.819  41.995  1.00 59.42      B    O  
ATOM   3248  CB  CYS B  99       6.351  99.532  44.162  1.00 65.45      B    C  
ATOM   3249  SG  CYS B  99       6.735  99.708  45.929  1.00 60.42      B    S  
ATOM   3250  N   ALA B 100       4.686  97.677  41.762  1.00 64.91      B    N  
ATOM   3251  CA  ALA B 100       4.229  97.621  40.383  1.00 62.44      B    C  
ATOM   3252  C   ALA B 100       2.691  97.579  40.300  1.00 61.59      B    C  
ATOM   3253  O   ALA B 100       2.043  96.665  40.804  1.00 55.88      B    O  
ATOM   3254  CB  ALA B 100       4.890  96.436  39.675  1.00 58.55      B    C  
ATOM   3255  N   GLY B 101       2.105  98.547  39.646  1.00 60.77      B    N  
ATOM   3256  CA  GLY B 101       0.648  98.635  39.481  1.00 58.95      B    C  
ATOM   3257  C   GLY B 101      -0.091  99.234  40.678  1.00 59.02      B    C  
ATOM   3258  O   GLY B 101       0.480  99.925  41.525  1.00 53.85      B    O  
ATOM   3259  N   LYS B 102      -1.424  99.005  40.698  1.00 61.20      B    N  
ATOM   3260  CA  LYS B 102      -2.280  99.536  41.771  1.00 60.22      B    C  
ATOM   3261  C   LYS B 102      -2.368  98.517  42.915  1.00 61.03      B    C  
ATOM   3262  O   LYS B 102      -3.080  97.529  42.798  1.00 54.57      B    O  
ATOM   3263  CB  LYS B 102      -3.669  99.914  41.243  1.00 54.66      B    C  
ATOM   3264  CG  LYS B 102      -3.640 101.168  40.363  1.00 49.41      B    C  
ATOM   3265  CD  LYS B 102      -5.064 101.556  39.911  1.00 46.07      B    C  
ATOM   3266  CE  LYS B 102      -5.024 102.819  39.052  1.00 40.97      B    C  
ATOM   3267  NZ  LYS B 102      -6.368 103.208  38.538  1.00 36.64      B    N1+
ATOM   3268  N   THR B 103      -1.694  98.808  44.035  1.00 58.00      B    N  
ATOM   3269  CA  THR B 103      -1.862  97.982  45.235  1.00 57.04      B    C  
ATOM   3270  C   THR B 103      -2.999  98.525  46.102  1.00 58.52      B    C  
ATOM   3271  O   THR B 103      -3.170  99.727  46.273  1.00 53.56      B    O  
ATOM   3272  CB  THR B 103      -0.568  97.804  46.036  1.00 51.67      B    C  
ATOM   3273  CG2 THR B 103       0.659  97.547  45.166  1.00 44.98      B    C  
ATOM   3274  OG1 THR B 103      -0.309  98.924  46.846  1.00 47.03      B    O  
ATOM   3275  N   ASN B 104      -3.795  97.640  46.643  1.00 59.98      B    N  
ATOM   3276  CA  ASN B 104      -4.853  98.004  47.594  1.00 59.43      B    C  
ATOM   3277  C   ASN B 104      -4.361  98.046  49.040  1.00 61.76      B    C  
ATOM   3278  O   ASN B 104      -5.106  98.434  49.934  1.00 55.61      B    O  
ATOM   3279  CB  ASN B 104      -6.036  97.042  47.433  1.00 53.46      B    C  
ATOM   3280  CG  ASN B 104      -6.887  97.325  46.201  1.00 48.57      B    C  
ATOM   3281  ND2 ASN B 104      -7.814  96.449  45.895  1.00 43.94      B    N  
ATOM   3282  OD1 ASN B 104      -6.764  98.327  45.534  1.00 44.92      B    O  
ATOM   3283  N   ASN B 105      -3.121  97.634  49.271  1.00 63.41      B    N  
ATOM   3284  CA  ASN B 105      -2.590  97.570  50.626  1.00 63.88      B    C  
ATOM   3285  C   ASN B 105      -2.124  98.962  51.072  1.00 66.41      B    C  
ATOM   3286  O   ASN B 105      -1.324  99.601  50.402  1.00 63.05      B    O  
ATOM   3287  CB  ASN B 105      -1.495  96.493  50.697  1.00 58.93      B    C  
ATOM   3288  CG  ASN B 105      -1.368  95.900  52.080  1.00 54.40      B    C  
ATOM   3289  ND2 ASN B 105      -0.585  94.841  52.209  1.00 50.51      B    N  
ATOM   3290  OD1 ASN B 105      -1.969  96.346  53.041  1.00 50.85      B    O  
ATOM   3291  N   LEU B 106      -2.643  99.403  52.195  1.00 66.22      B    N  
ATOM   3292  CA  LEU B 106      -2.396 100.762  52.668  1.00 66.60      B    C  
ATOM   3293  C   LEU B 106      -0.907 101.032  52.904  1.00 69.24      B    C  
ATOM   3294  O   LEU B 106      -0.411 102.099  52.562  1.00 65.16      B    O  
ATOM   3295  CB  LEU B 106      -3.198 101.002  53.963  1.00 62.85      B    C  
ATOM   3296  CG  LEU B 106      -3.689 102.453  54.102  1.00 57.59      B    C  
ATOM   3297  CD1 LEU B 106      -5.138 102.562  53.646  1.00 53.33      B    C  
ATOM   3298  CD2 LEU B 106      -3.609 102.930  55.549  1.00 52.94      B    C  
ATOM   3299  N   PHE B 107      -0.204 100.077  53.437  1.00 69.69      B    N  
ATOM   3300  CA  PHE B 107       1.235 100.159  53.678  1.00 68.90      B    C  
ATOM   3301  C   PHE B 107       2.005 100.427  52.382  1.00 70.60      B    C  
ATOM   3302  O   PHE B 107       2.749 101.401  52.287  1.00 67.60      B    O  
ATOM   3303  CB  PHE B 107       1.706  98.858  54.335  1.00 65.67      B    C  
ATOM   3304  CG  PHE B 107       3.176  98.867  54.688  1.00 61.59      B    C  
ATOM   3305  CD1 PHE B 107       4.123  98.270  53.844  1.00 57.93      B    C  
ATOM   3306  CD2 PHE B 107       3.606  99.506  55.868  1.00 57.03      B    C  
ATOM   3307  CE1 PHE B 107       5.481  98.300  54.173  1.00 51.64      B    C  
ATOM   3308  CE2 PHE B 107       4.962  99.541  56.195  1.00 51.92      B    C  
ATOM   3309  CZ  PHE B 107       5.897  98.943  55.351  1.00 52.06      B    C  
ATOM   3310  N   TRP B 108       1.767  99.660  51.352  1.00 69.90      B    N  
ATOM   3311  CA  TRP B 108       2.442  99.811  50.066  1.00 68.44      B    C  
ATOM   3312  C   TRP B 108       2.000 101.059  49.306  1.00 68.92      B    C  
ATOM   3313  O   TRP B 108       2.816 101.669  48.617  1.00 66.20      B    O  
ATOM   3314  CB  TRP B 108       2.252  98.552  49.234  1.00 65.71      B    C  
ATOM   3315  CG  TRP B 108       2.962  97.347  49.778  1.00 66.06      B    C  
ATOM   3316  CD1 TRP B 108       2.399  96.238  50.283  1.00 59.69      B    C  
ATOM   3317  CD2 TRP B 108       4.408  97.149  49.882  1.00 63.21      B    C  
ATOM   3318  CE2 TRP B 108       4.627  95.866  50.453  1.00 60.04      B    C  
ATOM   3319  CE3 TRP B 108       5.530  97.921  49.539  1.00 57.32      B    C  
ATOM   3320  NE1 TRP B 108       3.383  95.342  50.684  1.00 56.99      B    N  
ATOM   3321  CZ2 TRP B 108       5.934  95.363  50.685  1.00 57.56      B    C  
ATOM   3322  CZ3 TRP B 108       6.832  97.424  49.760  1.00 53.59      B    C  
ATOM   3323  CH2 TRP B 108       7.014  96.166  50.330  1.00 54.81      B    C  
ATOM   3324  N   LYS B 109       0.748 101.487  49.450  1.00 75.93      B    N  
ATOM   3325  CA  LYS B 109       0.301 102.770  48.883  1.00 75.03      B    C  
ATOM   3326  C   LYS B 109       1.096 103.964  49.405  1.00 75.64      B    C  
ATOM   3327  O   LYS B 109       1.213 104.956  48.689  1.00 72.35      B    O  
ATOM   3328  CB  LYS B 109      -1.184 103.002  49.146  1.00 72.31      B    C  
ATOM   3329  CG  LYS B 109      -2.080 102.350  48.093  1.00 67.00      B    C  
ATOM   3330  CD  LYS B 109      -3.544 102.686  48.363  1.00 62.95      B    C  
ATOM   3331  CE  LYS B 109      -4.417 102.162  47.232  1.00 57.04      B    C  
ATOM   3332  NZ  LYS B 109      -5.858 102.437  47.470  1.00 50.71      B    N1+
ATOM   3333  N   ILE B 110       1.584 103.881  50.602  1.00 75.85      B    N  
ATOM   3334  CA  ILE B 110       2.406 104.939  51.200  1.00 75.76      B    C  
ATOM   3335  C   ILE B 110       3.889 104.676  50.912  1.00 76.39      B    C  
ATOM   3336  O   ILE B 110       4.616 105.599  50.534  1.00 73.51      B    O  
ATOM   3337  CB  ILE B 110       2.112 105.041  52.716  1.00 74.57      B    C  
ATOM   3338  CG1 ILE B 110       0.620 105.363  52.964  1.00 69.98      B    C  
ATOM   3339  CG2 ILE B 110       2.993 106.137  53.343  1.00 67.08      B    C  
ATOM   3340  CD1 ILE B 110       0.193 105.232  54.433  1.00 61.30      B    C  
ATOM   3341  N   ALA B 111       4.353 103.480  51.051  1.00 74.04      B    N  
ATOM   3342  CA  ALA B 111       5.757 103.125  50.879  1.00 72.56      B    C  
ATOM   3343  C   ALA B 111       6.243 103.196  49.422  1.00 73.23      B    C  
ATOM   3344  O   ALA B 111       7.345 103.681  49.167  1.00 70.49      B    O  
ATOM   3345  CB  ALA B 111       5.975 101.733  51.479  1.00 70.08      B    C  
ATOM   3346  N   CYS B 112       5.436 102.775  48.434  1.00 75.76      B    N  
ATOM   3347  CA  CYS B 112       5.850 102.736  47.029  1.00 73.40      B    C  
ATOM   3348  C   CYS B 112       6.208 104.119  46.458  1.00 73.47      B    C  
ATOM   3349  O   CYS B 112       7.286 104.236  45.870  1.00 67.88      B    O  
ATOM   3350  CB  CYS B 112       4.808 102.032  46.154  1.00 69.82      B    C  
ATOM   3351  SG  CYS B 112       4.797 100.237  46.450  1.00 62.91      B    S  
ATOM   3352  N   PRO B 113       5.413 105.166  46.640  1.00 77.05      B    N  
ATOM   3353  CA  PRO B 113       5.798 106.499  46.165  1.00 76.56      B    C  
ATOM   3354  C   PRO B 113       7.095 107.002  46.800  1.00 77.13      B    C  
ATOM   3355  O   PRO B 113       7.881 107.687  46.141  1.00 74.24      B    O  
ATOM   3356  CB  PRO B 113       4.624 107.417  46.527  1.00 74.57      B    C  
ATOM   3357  CG  PRO B 113       3.440 106.467  46.653  1.00 72.76      B    C  
ATOM   3358  CD  PRO B 113       4.075 105.181  47.172  1.00 74.92      B    C  
ATOM   3359  N   ILE B 114       7.344 106.702  48.052  1.00 75.96      B    N  
ATOM   3360  CA  ILE B 114       8.577 107.076  48.740  1.00 75.27      B    C  
ATOM   3361  C   ILE B 114       9.755 106.322  48.126  1.00 75.43      B    C  
ATOM   3362  O   ILE B 114      10.756 106.932  47.763  1.00 73.25      B    O  
ATOM   3363  CB  ILE B 114       8.453 106.845  50.260  1.00 74.27      B    C  
ATOM   3364  CG1 ILE B 114       7.308 107.698  50.854  1.00 69.95      B    C  
ATOM   3365  CG2 ILE B 114       9.776 107.180  50.954  1.00 67.67      B    C  
ATOM   3366  CD1 ILE B 114       6.991 107.369  52.317  1.00 62.01      B    C  
ATOM   3367  N   LEU B 115       9.650 105.050  47.952  1.00 74.44      B    N  
ATOM   3368  CA  LEU B 115      10.705 104.217  47.368  1.00 71.86      B    C  
ATOM   3369  C   LEU B 115      10.995 104.563  45.904  1.00 72.13      B    C  
ATOM   3370  O   LEU B 115      12.152 104.591  45.494  1.00 69.50      B    O  
ATOM   3371  CB  LEU B 115      10.316 102.739  47.509  1.00 69.82      B    C  
ATOM   3372  CG  LEU B 115      10.529 102.173  48.929  1.00 66.33      B    C  
ATOM   3373  CD1 LEU B 115       9.753 100.876  49.113  1.00 60.56      B    C  
ATOM   3374  CD2 LEU B 115      12.000 101.877  49.185  1.00 62.00      B    C  
ATOM   3375  N   GLU B 116       9.959 104.868  45.108  1.00 74.56      B    N  
ATOM   3376  CA  GLU B 116      10.134 105.177  43.682  1.00 72.04      B    C  
ATOM   3377  C   GLU B 116      10.659 106.594  43.407  1.00 72.17      B    C  
ATOM   3378  O   GLU B 116      11.369 106.794  42.416  1.00 67.05      B    O  
ATOM   3379  CB  GLU B 116       8.820 104.982  42.932  1.00 68.06      B    C  
ATOM   3380  CG  GLU B 116       8.469 103.495  42.711  1.00 63.73      B    C  
ATOM   3381  CD  GLU B 116       7.222 103.297  41.846  1.00 59.44      B    C  
ATOM   3382  OE1 GLU B 116       6.982 102.132  41.442  1.00 54.56      B    O  
ATOM   3383  OE2 GLU B 116       6.526 104.282  41.551  1.00 54.95      B    O1-
ATOM   3384  N   ASN B 117      10.308 107.560  44.225  1.00 76.84      B    N  
ATOM   3385  CA  ASN B 117      10.579 108.965  43.913  1.00 75.67      B    C  
ATOM   3386  C   ASN B 117      11.584 109.656  44.852  1.00 75.87      B    C  
ATOM   3387  O   ASN B 117      12.189 110.652  44.451  1.00 69.51      B    O  
ATOM   3388  CB  ASN B 117       9.254 109.732  43.884  1.00 71.86      B    C  
ATOM   3389  CG  ASN B 117       8.339 109.294  42.750  1.00 68.08      B    C  
ATOM   3390  ND2 ASN B 117       7.063 109.152  43.019  1.00 61.12      B    N  
ATOM   3391  OD1 ASN B 117       8.742 109.104  41.626  1.00 61.83      B    O  
ATOM   3392  N   VAL B 118      11.762 109.150  46.060  1.00 73.75      B    N  
ATOM   3393  CA  VAL B 118      12.611 109.829  47.054  1.00 74.09      B    C  
ATOM   3394  C   VAL B 118      14.026 109.253  47.108  1.00 74.59      B    C  
ATOM   3395  O   VAL B 118      14.982 110.004  47.224  1.00 69.82      B    O  
ATOM   3396  CB  VAL B 118      11.956 109.821  48.451  1.00 71.21      B    C  
ATOM   3397  CG1 VAL B 118      12.759 110.617  49.465  1.00 63.88      B    C  
ATOM   3398  CG2 VAL B 118      10.551 110.430  48.412  1.00 63.96      B    C  
ATOM   3399  N   ILE B 119      14.174 107.986  46.994  1.00 73.61      B    N  
ATOM   3400  CA  ILE B 119      15.493 107.330  47.069  1.00 73.12      B    C  
ATOM   3401  C   ILE B 119      16.040 107.132  45.646  1.00 74.19      B    C  
ATOM   3402  O   ILE B 119      15.586 106.238  44.937  1.00 69.95      B    O  
ATOM   3403  CB  ILE B 119      15.439 106.015  47.865  1.00 69.65      B    C  
ATOM   3404  CG1 ILE B 119      14.789 106.227  49.257  1.00 64.50      B    C  
ATOM   3405  CG2 ILE B 119      16.859 105.462  48.012  1.00 61.98      B    C  
ATOM   3406  CD1 ILE B 119      14.649 104.946  50.081  1.00 57.14      B    C  
ATOM   3407  N   PRO B 120      17.026 107.937  45.231  1.00 73.38      B    N  
ATOM   3408  CA  PRO B 120      17.415 108.022  43.819  1.00 73.49      B    C  
ATOM   3409  C   PRO B 120      17.903 106.688  43.232  1.00 74.12      B    C  
ATOM   3410  O   PRO B 120      17.414 106.265  42.185  1.00 69.80      B    O  
ATOM   3411  CB  PRO B 120      18.489 109.119  43.753  1.00 70.53      B    C  
ATOM   3412  CG  PRO B 120      19.034 109.201  45.168  1.00 68.47      B    C  
ATOM   3413  CD  PRO B 120      17.831 108.845  46.025  1.00 71.24      B    C  
ATOM   3414  N   TYR B 121      18.792 105.970  43.890  1.00 75.54      B    N  
ATOM   3415  CA  TYR B 121      19.315 104.695  43.386  1.00 75.91      B    C  
ATOM   3416  C   TYR B 121      18.261 103.592  43.400  1.00 77.57      B    C  
ATOM   3417  O   TYR B 121      18.139 102.835  42.440  1.00 72.41      B    O  
ATOM   3418  CB  TYR B 121      20.535 104.274  44.198  1.00 72.22      B    C  
ATOM   3419  CG  TYR B 121      21.811 104.967  43.788  1.00 66.79      B    C  
ATOM   3420  CD1 TYR B 121      22.498 104.530  42.640  1.00 60.91      B    C  
ATOM   3421  CD2 TYR B 121      22.320 106.050  44.530  1.00 58.23      B    C  
ATOM   3422  CE1 TYR B 121      23.673 105.163  42.233  1.00 51.17      B    C  
ATOM   3423  CE2 TYR B 121      23.483 106.686  44.124  1.00 50.68      B    C  
ATOM   3424  CZ  TYR B 121      24.170 106.251  42.981  1.00 50.67      B    C  
ATOM   3425  OH  TYR B 121      25.328 106.884  42.578  1.00 47.46      B    O  
ATOM   3426  N   VAL B 122      17.458 103.524  44.447  1.00 74.00      B    N  
ATOM   3427  CA  VAL B 122      16.414 102.502  44.561  1.00 73.89      B    C  
ATOM   3428  C   VAL B 122      15.300 102.761  43.541  1.00 75.21      B    C  
ATOM   3429  O   VAL B 122      14.830 101.823  42.906  1.00 73.14      B    O  
ATOM   3430  CB  VAL B 122      15.861 102.438  45.996  1.00 71.90      B    C  
ATOM   3431  CG1 VAL B 122      14.794 101.361  46.161  1.00 65.18      B    C  
ATOM   3432  CG2 VAL B 122      16.979 102.117  46.995  1.00 64.86      B    C  
ATOM   3433  N   SER B 123      14.936 103.994  43.319  1.00 77.76      B    N  
ATOM   3434  CA  SER B 123      13.914 104.355  42.326  1.00 76.32      B    C  
ATOM   3435  C   SER B 123      14.290 103.945  40.904  1.00 77.63      B    C  
ATOM   3436  O   SER B 123      13.438 103.448  40.151  1.00 74.07      B    O  
ATOM   3437  CB  SER B 123      13.615 105.855  42.389  1.00 73.22      B    C  
ATOM   3438  OG  SER B 123      14.607 106.643  41.773  1.00 64.02      B    O  
ATOM   3439  N   ALA B 124      15.566 104.114  40.532  1.00 80.94      B    N  
ATOM   3440  CA  ALA B 124      16.045 103.694  39.220  1.00 80.94      B    C  
ATOM   3441  C   ALA B 124      15.965 102.175  39.044  1.00 82.14      B    C  
ATOM   3442  O   ALA B 124      15.503 101.690  38.003  1.00 78.46      B    O  
ATOM   3443  CB  ALA B 124      17.469 104.212  39.025  1.00 78.65      B    C  
ATOM   3444  N   VAL B 125      16.350 101.425  40.066  1.00 79.85      B    N  
ATOM   3445  CA  VAL B 125      16.270  99.956  40.047  1.00 79.04      B    C  
ATOM   3446  C   VAL B 125      14.814  99.487  39.993  1.00 79.72      B    C  
ATOM   3447  O   VAL B 125      14.482  98.664  39.140  1.00 78.70      B    O  
ATOM   3448  CB  VAL B 125      17.014  99.358  41.247  1.00 77.72      B    C  
ATOM   3449  CG1 VAL B 125      16.861  97.834  41.315  1.00 69.64      B    C  
ATOM   3450  CG2 VAL B 125      18.517  99.640  41.154  1.00 69.70      B    C  
ATOM   3451  N   ILE B 126      13.949 100.066  40.800  1.00 79.43      B    N  
ATOM   3452  CA  ILE B 126      12.526  99.706  40.790  1.00 77.46      B    C  
ATOM   3453  C   ILE B 126      11.876 100.039  39.440  1.00 78.05      B    C  
ATOM   3454  O   ILE B 126      11.140  99.209  38.885  1.00 75.94      B    O  
ATOM   3455  CB  ILE B 126      11.787 100.375  41.968  1.00 74.59      B    C  
ATOM   3456  CG1 ILE B 126      12.265  99.776  43.308  1.00 68.76      B    C  
ATOM   3457  CG2 ILE B 126      10.253 100.185  41.851  1.00 65.11      B    C  
ATOM   3458  CD1 ILE B 126      11.744 100.508  44.546  1.00 61.24      B    C  
ATOM   3459  N   LYS B 127      12.194 101.213  38.852  1.00 80.53      B    N  
ATOM   3460  CA  LYS B 127      11.707 101.563  37.505  1.00 79.56      B    C  
ATOM   3461  C   LYS B 127      12.249 100.630  36.424  1.00 80.48      B    C  
ATOM   3462  O   LYS B 127      11.506 100.280  35.503  1.00 77.64      B    O  
ATOM   3463  CB  LYS B 127      12.055 103.018  37.170  1.00 76.80      B    C  
ATOM   3464  CG  LYS B 127      11.081 103.986  37.858  1.00 70.05      B    C  
ATOM   3465  CD  LYS B 127      11.466 105.458  37.598  1.00 65.37      B    C  
ATOM   3466  CE  LYS B 127      10.454 106.347  38.325  1.00 58.36      B    C  
ATOM   3467  NZ  LYS B 127      10.837 107.767  38.350  1.00 51.84      B    N1+
ATOM   3468  N   ALA B 128      13.502 100.214  36.511  1.00 82.02      B    N  
ATOM   3469  CA  ALA B 128      14.078  99.253  35.584  1.00 81.73      B    C  
ATOM   3470  C   ALA B 128      13.395  97.886  35.696  1.00 82.87      B    C  
ATOM   3471  O   ALA B 128      12.958  97.340  34.679  1.00 80.85      B    O  
ATOM   3472  CB  ALA B 128      15.588  99.170  35.816  1.00 80.62      B    C  
ATOM   3473  N   ILE B 129      13.204  97.382  36.906  1.00 80.97      B    N  
ATOM   3474  CA  ILE B 129      12.470  96.137  37.158  1.00 79.27      B    C  
ATOM   3475  C   ILE B 129      11.031  96.251  36.641  1.00 80.55      B    C  
ATOM   3476  O   ILE B 129      10.572  95.367  35.911  1.00 79.18      B    O  
ATOM   3477  CB  ILE B 129      12.520  95.774  38.658  1.00 77.09      B    C  
ATOM   3478  CG1 ILE B 129      13.963  95.411  39.081  1.00 70.61      B    C  
ATOM   3479  CG2 ILE B 129      11.581  94.589  38.969  1.00 67.23      B    C  
ATOM   3480  CD1 ILE B 129      14.151  95.302  40.602  1.00 62.55      B    C  
ATOM   3481  N   GLY B 130      10.350  97.333  36.900  1.00 80.46      B    N  
ATOM   3482  CA  GLY B 130       9.004  97.580  36.395  1.00 79.76      B    C  
ATOM   3483  C   GLY B 130       8.917  97.565  34.870  1.00 81.66      B    C  
ATOM   3484  O   GLY B 130       7.987  96.978  34.305  1.00 79.03      B    O  
ATOM   3485  N   ARG B 131       9.905  98.158  34.183  1.00 84.58      B    N  
ATOM   3486  CA  ARG B 131       9.981  98.076  32.717  1.00 84.93      B    C  
ATOM   3487  C   ARG B 131      10.201  96.651  32.227  1.00 85.76      B    C  
ATOM   3488  O   ARG B 131       9.524  96.239  31.290  1.00 82.92      B    O  
ATOM   3489  CB  ARG B 131      11.088  98.984  32.164  1.00 83.16      B    C  
ATOM   3490  CG  ARG B 131      10.662 100.458  32.128  1.00 75.73      B    C  
ATOM   3491  CD  ARG B 131      11.800 101.298  31.535  1.00 72.09      B    C  
ATOM   3492  NE  ARG B 131      11.466 102.738  31.522  1.00 63.60      B    N  
ATOM   3493  CZ  ARG B 131      12.228 103.717  31.038  1.00 56.77      B    C  
ATOM   3494  NH1 ARG B 131      13.384 103.453  30.492  1.00 52.62      B    N1+
ATOM   3495  NH2 ARG B 131      11.837 104.946  31.100  1.00 50.52      B    N  
ATOM   3496  N   ILE B 132      11.085  95.889  32.865  1.00 86.82      B    N  
ATOM   3497  CA  ILE B 132      11.344  94.489  32.518  1.00 86.72      B    C  
ATOM   3498  C   ILE B 132      10.071  93.656  32.732  1.00 87.38      B    C  
ATOM   3499  O   ILE B 132       9.672  92.921  31.832  1.00 85.59      B    O  
ATOM   3500  CB  ILE B 132      12.538  93.937  33.313  1.00 85.52      B    C  
ATOM   3501  CG1 ILE B 132      13.849  94.632  32.869  1.00 78.38      B    C  
ATOM   3502  CG2 ILE B 132      12.672  92.413  33.127  1.00 76.03      B    C  
ATOM   3503  CD1 ILE B 132      15.025  94.399  33.826  1.00 68.16      B    C  
ATOM   3504  N   MET B 133       9.391  93.825  33.839  1.00 86.24      B    N  
ATOM   3505  CA  MET B 133       8.125  93.140  34.120  1.00 85.15      B    C  
ATOM   3506  C   MET B 133       7.042  93.486  33.094  1.00 86.20      B    C  
ATOM   3507  O   MET B 133       6.328  92.606  32.623  1.00 83.86      B    O  
ATOM   3508  CB  MET B 133       7.627  93.515  35.513  1.00 82.48      B    C  
ATOM   3509  CG  MET B 133       8.424  92.854  36.635  1.00 74.88      B    C  
ATOM   3510  SD  MET B 133       7.836  93.319  38.295  1.00 70.76      B    S  
ATOM   3511  CE  MET B 133       6.159  92.653  38.258  1.00 62.63      B    C  
ATOM   3512  N   THR B 134       6.938  94.756  32.727  1.00 87.58      B    N  
ATOM   3513  CA  THR B 134       5.950  95.195  31.735  1.00 86.98      B    C  
ATOM   3514  C   THR B 134       6.274  94.644  30.344  1.00 87.73      B    C  
ATOM   3515  O   THR B 134       5.366  94.223  29.625  1.00 84.67      B    O  
ATOM   3516  CB  THR B 134       5.850  96.724  31.684  1.00 84.20      B    C  
ATOM   3517  CG2 THR B 134       4.618  97.186  30.907  1.00 69.06      B    C  
ATOM   3518  OG1 THR B 134       5.722  97.273  32.972  1.00 72.83      B    O  
ATOM   3519  N   ALA B 135       7.542  94.623  29.977  1.00 89.63      B    N  
ATOM   3520  CA  ALA B 135       7.975  94.004  28.727  1.00 90.03      B    C  
ATOM   3521  C   ALA B 135       7.694  92.494  28.712  1.00 90.92      B    C  
ATOM   3522  O   ALA B 135       7.105  91.991  27.750  1.00 88.33      B    O  
ATOM   3523  CB  ALA B 135       9.460  94.311  28.507  1.00 88.93      B    C  
ATOM   3524  N   TYR B 136       8.025  91.762  29.778  1.00 89.66      B    N  
ATOM   3525  CA  TYR B 136       7.717  90.334  29.908  1.00 90.08      B    C  
ATOM   3526  C   TYR B 136       6.210  90.079  29.787  1.00 90.51      B    C  
ATOM   3527  O   TYR B 136       5.786  89.241  28.984  1.00 88.47      B    O  
ATOM   3528  CB  TYR B 136       8.266  89.815  31.243  1.00 89.44      B    C  
ATOM   3529  CG  TYR B 136       8.044  88.329  31.433  1.00 90.14      B    C  
ATOM   3530  CD1 TYR B 136       6.890  87.849  32.072  1.00 82.84      B    C  
ATOM   3531  CD2 TYR B 136       8.986  87.410  30.928  1.00 83.79      B    C  
ATOM   3532  CE1 TYR B 136       6.685  86.467  32.212  1.00 81.92      B    C  
ATOM   3533  CE2 TYR B 136       8.789  86.038  31.061  1.00 82.35      B    C  
ATOM   3534  CZ  TYR B 136       7.640  85.561  31.703  1.00 87.03      B    C  
ATOM   3535  OH  TYR B 136       7.435  84.210  31.836  1.00 85.47      B    O  
ATOM   3536  N   ARG B 137       5.395  90.842  30.486  1.00 89.31      B    N  
ATOM   3537  CA  ARG B 137       3.936  90.724  30.411  1.00 88.45      B    C  
ATOM   3538  C   ARG B 137       3.405  90.996  29.008  1.00 88.78      B    C  
ATOM   3539  O   ARG B 137       2.642  90.197  28.472  1.00 85.32      B    O  
ATOM   3540  CB  ARG B 137       3.290  91.662  31.448  1.00 86.24      B    C  
ATOM   3541  CG  ARG B 137       1.759  91.636  31.377  1.00 82.22      B    C  
ATOM   3542  CD  ARG B 137       1.118  92.617  32.362  1.00 79.25      B    C  
ATOM   3543  NE  ARG B 137      -0.313  92.782  32.047  1.00 72.36      B    N  
ATOM   3544  CZ  ARG B 137      -1.267  93.178  32.868  1.00 67.36      B    C  
ATOM   3545  NH1 ARG B 137      -1.044  93.493  34.109  1.00 61.25      B    N1+
ATOM   3546  NH2 ARG B 137      -2.491  93.266  32.450  1.00 61.22      B    N  
ATOM   3547  N   ASN B 138       3.770  92.117  28.406  1.00 89.97      B    N  
ATOM   3548  CA  ASN B 138       3.113  92.586  27.186  1.00 89.15      B    C  
ATOM   3549  C   ASN B 138       3.666  91.971  25.902  1.00 89.98      B    C  
ATOM   3550  O   ASN B 138       2.907  91.772  24.955  1.00 84.91      B    O  
ATOM   3551  CB  ASN B 138       3.197  94.125  27.127  1.00 86.85      B    C  
ATOM   3552  CG  ASN B 138       2.335  94.825  28.175  1.00 83.18      B    C  
ATOM   3553  ND2 ASN B 138       2.557  96.116  28.350  1.00 73.78      B    N  
ATOM   3554  OD1 ASN B 138       1.466  94.274  28.813  1.00 73.89      B    O  
ATOM   3555  N   TYR B 139       4.954  91.671  25.861  1.00 91.11      B    N  
ATOM   3556  CA  TYR B 139       5.612  91.179  24.645  1.00 90.90      B    C  
ATOM   3557  C   TYR B 139       5.921  89.679  24.680  1.00 91.38      B    C  
ATOM   3558  O   TYR B 139       6.177  89.103  23.625  1.00 87.30      B    O  
ATOM   3559  CB  TYR B 139       6.883  91.987  24.374  1.00 89.47      B    C  
ATOM   3560  CG  TYR B 139       6.640  93.465  24.142  1.00 86.33      B    C  
ATOM   3561  CD1 TYR B 139       5.918  93.894  23.009  1.00 77.40      B    C  
ATOM   3562  CD2 TYR B 139       7.129  94.426  25.052  1.00 75.70      B    C  
ATOM   3563  CE1 TYR B 139       5.690  95.261  22.793  1.00 69.47      B    C  
ATOM   3564  CE2 TYR B 139       6.899  95.789  24.842  1.00 69.23      B    C  
ATOM   3565  CZ  TYR B 139       6.184  96.200  23.712  1.00 70.24      B    C  
ATOM   3566  OH  TYR B 139       5.959  97.540  23.502  1.00 70.26      B    O  
ATOM   3567  N   PHE B 140       5.906  89.082  25.862  1.00 89.94      B    N  
ATOM   3568  CA  PHE B 140       6.210  87.654  25.976  1.00 90.04      B    C  
ATOM   3569  C   PHE B 140       5.034  86.866  26.552  1.00 90.84      B    C  
ATOM   3570  O   PHE B 140       4.464  86.032  25.847  1.00 87.95      B    O  
ATOM   3571  CB  PHE B 140       7.512  87.478  26.771  1.00 88.22      B    C  
ATOM   3572  CG  PHE B 140       8.010  86.054  26.792  1.00 85.70      B    C  
ATOM   3573  CD1 PHE B 140       7.820  85.244  27.922  1.00 77.27      B    C  
ATOM   3574  CD2 PHE B 140       8.649  85.523  25.658  1.00 75.82      B    C  
ATOM   3575  CE1 PHE B 140       8.279  83.924  27.926  1.00 72.62      B    C  
ATOM   3576  CE2 PHE B 140       9.102  84.201  25.659  1.00 72.20      B    C  
ATOM   3577  CZ  PHE B 140       8.919  83.395  26.788  1.00 77.02      B    C  
ATOM   3578  N   LEU B 141       4.624  87.123  27.760  1.00 89.77      B    N  
ATOM   3579  CA  LEU B 141       3.596  86.320  28.424  1.00 89.68      B    C  
ATOM   3580  C   LEU B 141       2.232  86.453  27.755  1.00 90.42      B    C  
ATOM   3581  O   LEU B 141       1.618  85.444  27.388  1.00 88.21      B    O  
ATOM   3582  CB  LEU B 141       3.541  86.710  29.915  1.00 87.87      B    C  
ATOM   3583  CG  LEU B 141       2.521  85.896  30.727  1.00 86.09      B    C  
ATOM   3584  CD1 LEU B 141       2.893  84.414  30.797  1.00 76.93      B    C  
ATOM   3585  CD2 LEU B 141       2.430  86.440  32.145  1.00 77.62      B    C  
ATOM   3586  N   ARG B 142       1.744  87.665  27.565  1.00 90.61      B    N  
ATOM   3587  CA  ARG B 142       0.398  87.910  27.035  1.00 89.90      B    C  
ATOM   3588  C   ARG B 142       0.218  87.400  25.600  1.00 90.57      B    C  
ATOM   3589  O   ARG B 142      -0.822  86.787  25.339  1.00 87.68      B    O  
ATOM   3590  CB  ARG B 142       0.047  89.396  27.215  1.00 88.14      B    C  
ATOM   3591  CG  ARG B 142      -1.452  89.677  27.068  1.00 80.18      B    C  
ATOM   3592  CD  ARG B 142      -1.707  91.177  27.274  1.00 75.52      B    C  
ATOM   3593  NE  ARG B 142      -3.145  91.475  27.295  1.00 67.44      B    N  
ATOM   3594  CZ  ARG B 142      -3.688  92.694  27.303  1.00 61.11      B    C  
ATOM   3595  NH1 ARG B 142      -2.959  93.773  27.251  1.00 56.13      B    N1+
ATOM   3596  NH2 ARG B 142      -4.981  92.837  27.367  1.00 54.25      B    N  
ATOM   3597  N   PRO B 143       1.185  87.556  24.689  1.00 92.12      B    N  
ATOM   3598  CA  PRO B 143       1.123  86.929  23.366  1.00 91.98      B    C  
ATOM   3599  C   PRO B 143       1.047  85.400  23.435  1.00 92.37      B    C  
ATOM   3600  O   PRO B 143       0.203  84.814  22.763  1.00 90.35      B    O  
ATOM   3601  CB  PRO B 143       2.364  87.406  22.614  1.00 90.59      B    C  
ATOM   3602  CG  PRO B 143       2.698  88.734  23.284  1.00 87.30      B    C  
ATOM   3603  CD  PRO B 143       2.300  88.473  24.735  1.00 90.52      B    C  
ATOM   3604  N   ILE B 144       1.862  84.759  24.274  1.00 91.81      B    N  
ATOM   3605  CA  ILE B 144       1.840  83.306  24.433  1.00 91.66      B    C  
ATOM   3606  C   ILE B 144       0.480  82.839  24.952  1.00 91.69      B    C  
ATOM   3607  O   ILE B 144      -0.133  81.945  24.360  1.00 89.56      B    O  
ATOM   3608  CB  ILE B 144       2.994  82.829  25.337  1.00 90.80      B    C  
ATOM   3609  CG1 ILE B 144       4.343  83.024  24.602  1.00 83.17      B    C  
ATOM   3610  CG2 ILE B 144       2.825  81.347  25.740  1.00 81.17      B    C  
ATOM   3611  CD1 ILE B 144       5.572  82.804  25.496  1.00 72.00      B    C  
ATOM   3612  N   GLN B 145      -0.042  83.476  25.979  1.00 91.16      B    N  
ATOM   3613  CA  GLN B 145      -1.367  83.155  26.525  1.00 90.33      B    C  
ATOM   3614  C   GLN B 145      -2.474  83.355  25.478  1.00 90.52      B    C  
ATOM   3615  O   GLN B 145      -3.376  82.524  25.362  1.00 87.60      B    O  
ATOM   3616  CB  GLN B 145      -1.641  84.032  27.747  1.00 89.06      B    C  
ATOM   3617  CG  GLN B 145      -0.827  83.611  28.979  1.00 87.26      B    C  
ATOM   3618  CD  GLN B 145      -1.057  84.538  30.182  1.00 86.90      B    C  
ATOM   3619  NE2 GLN B 145      -0.666  84.108  31.348  1.00 77.64      B    N  
ATOM   3620  OE1 GLN B 145      -1.576  85.640  30.069  1.00 79.83      B    O  
ATOM   3621  N   GLN B 146      -2.399  84.409  24.687  1.00 92.20      B    N  
ATOM   3622  CA  GLN B 146      -3.364  84.648  23.608  1.00 91.55      B    C  
ATOM   3623  C   GLN B 146      -3.263  83.603  22.500  1.00 91.74      B    C  
ATOM   3624  O   GLN B 146      -4.299  83.191  21.975  1.00 89.06      B    O  
ATOM   3625  CB  GLN B 146      -3.176  86.041  23.011  1.00 90.51      B    C  
ATOM   3626  CG  GLN B 146      -3.796  87.127  23.892  1.00 84.92      B    C  
ATOM   3627  CD  GLN B 146      -3.661  88.537  23.294  1.00 79.63      B    C  
ATOM   3628  NE2 GLN B 146      -4.308  89.505  23.875  1.00 67.35      B    N  
ATOM   3629  OE1 GLN B 146      -3.004  88.778  22.291  1.00 70.93      B    O  
ATOM   3630  N   VAL B 147      -2.066  83.166  22.153  1.00 92.93      B    N  
ATOM   3631  CA  VAL B 147      -1.875  82.099  21.164  1.00 92.86      B    C  
ATOM   3632  C   VAL B 147      -2.469  80.785  21.669  1.00 92.94      B    C  
ATOM   3633  O   VAL B 147      -3.242  80.160  20.947  1.00 91.04      B    O  
ATOM   3634  CB  VAL B 147      -0.389  81.955  20.778  1.00 92.04      B    C  
ATOM   3635  CG1 VAL B 147      -0.101  80.699  19.956  1.00 82.62      B    C  
ATOM   3636  CG2 VAL B 147       0.054  83.152  19.923  1.00 82.96      B    C  
ATOM   3637  N   ILE B 148      -2.189  80.402  22.899  1.00 91.82      B    N  
ATOM   3638  CA  ILE B 148      -2.725  79.177  23.505  1.00 91.37      B    C  
ATOM   3639  C   ILE B 148      -4.252  79.230  23.583  1.00 90.87      B    C  
ATOM   3640  O   ILE B 148      -4.926  78.282  23.172  1.00 88.10      B    O  
ATOM   3641  CB  ILE B 148      -2.079  78.923  24.888  1.00 90.89      B    C  
ATOM   3642  CG1 ILE B 148      -0.566  78.613  24.733  1.00 85.87      B    C  
ATOM   3643  CG2 ILE B 148      -2.770  77.753  25.611  1.00 85.28      B    C  
ATOM   3644  CD1 ILE B 148       0.209  78.618  26.057  1.00 79.58      B    C  
ATOM   3645  N   THR B 149      -4.822  80.344  24.035  1.00 90.83      B    N  
ATOM   3646  CA  THR B 149      -6.296  80.471  24.123  1.00 89.39      B    C  
ATOM   3647  C   THR B 149      -6.969  80.545  22.765  1.00 89.34      B    C  
ATOM   3648  O   THR B 149      -8.077  80.020  22.618  1.00 85.53      B    O  
ATOM   3649  CB  THR B 149      -6.730  81.690  24.961  1.00 87.51      B    C  
ATOM   3650  CG2 THR B 149      -6.634  81.416  26.450  1.00 72.33      B    C  
ATOM   3651  OG1 THR B 149      -5.927  82.816  24.695  1.00 74.26      B    O  
ATOM   3652  N   ARG B 150      -6.342  81.139  21.761  1.00 91.46      B    N  
ATOM   3653  CA  ARG B 150      -6.900  81.198  20.403  1.00 91.25      B    C  
ATOM   3654  C   ARG B 150      -6.807  79.877  19.654  1.00 91.31      B    C  
ATOM   3655  O   ARG B 150      -7.772  79.500  19.009  1.00 88.24      B    O  
ATOM   3656  CB  ARG B 150      -6.221  82.294  19.573  1.00 90.20      B    C  
ATOM   3657  CG  ARG B 150      -7.123  83.501  19.353  1.00 80.08      B    C  
ATOM   3658  CD  ARG B 150      -6.423  84.497  18.429  1.00 76.31      B    C  
ATOM   3659  NE  ARG B 150      -7.306  85.631  18.099  1.00 65.96      B    N  
ATOM   3660  CZ  ARG B 150      -6.968  86.690  17.380  1.00 58.37      B    C  
ATOM   3661  NH1 ARG B 150      -5.763  86.827  16.888  1.00 52.31      B    N1+
ATOM   3662  NH2 ARG B 150      -7.826  87.635  17.137  1.00 51.35      B    N  
ATOM   3663  N   LEU B 151      -5.676  79.239  19.713  1.00 91.31      B    N  
ATOM   3664  CA  LEU B 151      -5.498  77.937  19.065  1.00 90.78      B    C  
ATOM   3665  C   LEU B 151      -6.323  76.857  19.753  1.00 90.60      B    C  
ATOM   3666  O   LEU B 151      -6.789  75.946  19.078  1.00 86.73      B    O  
ATOM   3667  CB  LEU B 151      -4.001  77.563  19.053  1.00 89.67      B    C  
ATOM   3668  CG  LEU B 151      -3.281  78.038  17.772  1.00 82.72      B    C  
ATOM   3669  CD1 LEU B 151      -1.794  78.189  18.029  1.00 74.57      B    C  
ATOM   3670  CD2 LEU B 151      -3.465  77.025  16.641  1.00 73.79      B    C  
ATOM   3671  N   ASN B 152      -6.512  76.977  21.032  1.00 88.81      B    N  
ATOM   3672  CA  ASN B 152      -7.209  76.006  21.871  1.00 89.34      B    C  
ATOM   3673  C   ASN B 152      -6.771  74.558  21.584  1.00 90.49      B    C  
ATOM   3674  O   ASN B 152      -7.589  73.737  21.144  1.00 85.29      B    O  
ATOM   3675  CB  ASN B 152      -8.720  76.261  21.792  1.00 86.03      B    C  
ATOM   3676  CG  ASN B 152      -9.465  75.608  22.944  1.00 83.68      B    C  
ATOM   3677  ND2 ASN B 152     -10.771  75.761  22.972  1.00 75.40      B    N  
ATOM   3678  OD1 ASN B 152      -8.897  75.014  23.829  1.00 74.93      B    O  
ATOM   3679  N   PRO B 153      -5.493  74.224  21.771  1.00 91.00      B    N  
ATOM   3680  CA  PRO B 153      -4.970  72.898  21.461  1.00 91.23      B    C  
ATOM   3681  C   PRO B 153      -5.696  71.805  22.243  1.00 91.45      B    C  
ATOM   3682  O   PRO B 153      -5.824  70.686  21.751  1.00 87.43      B    O  
ATOM   3683  CB  PRO B 153      -3.479  72.951  21.805  1.00 89.29      B    C  
ATOM   3684  CG  PRO B 153      -3.375  74.065  22.831  1.00 85.90      B    C  
ATOM   3685  CD  PRO B 153      -4.451  75.047  22.377  1.00 89.23      B    C  
ATOM   3686  N   ASP B 154      -6.235  72.149  23.396  1.00 90.29      B    N  
ATOM   3687  CA  ASP B 154      -7.000  71.236  24.235  1.00 89.43      B    C  
ATOM   3688  C   ASP B 154      -8.228  70.675  23.510  1.00 89.91      B    C  
ATOM   3689  O   ASP B 154      -8.472  69.473  23.530  1.00 85.00      B    O  
ATOM   3690  CB  ASP B 154      -7.438  72.010  25.486  1.00 86.29      B    C  
ATOM   3691  CG  ASP B 154      -7.568  71.126  26.721  1.00 83.33      B    C  
ATOM   3692  OD1 ASP B 154      -6.803  70.152  26.832  1.00 74.53      B    O  
ATOM   3693  OD2 ASP B 154      -8.374  71.493  27.602  1.00 75.20      B    O1-
ATOM   3694  N   ARG B 155      -8.935  71.510  22.777  1.00 90.46      B    N  
ATOM   3695  CA  ARG B 155     -10.093  71.092  21.988  1.00 90.45      B    C  
ATOM   3696  C   ARG B 155      -9.672  70.237  20.795  1.00 91.09      B    C  
ATOM   3697  O   ARG B 155     -10.256  69.186  20.563  1.00 88.28      B    O  
ATOM   3698  CB  ARG B 155     -10.874  72.331  21.563  1.00 88.65      B    C  
ATOM   3699  CG  ARG B 155     -12.166  71.940  20.844  1.00 82.75      B    C  
ATOM   3700  CD  ARG B 155     -12.955  73.181  20.447  1.00 78.84      B    C  
ATOM   3701  NE  ARG B 155     -14.142  72.775  19.681  1.00 71.06      B    N  
ATOM   3702  CZ  ARG B 155     -14.954  73.577  19.005  1.00 64.55      B    C  
ATOM   3703  NH1 ARG B 155     -14.773  74.868  18.997  1.00 59.63      B    N1+
ATOM   3704  NH2 ARG B 155     -15.942  73.081  18.335  1.00 57.29      B    N  
ATOM   3705  N   ILE B 156      -8.683  70.666  20.050  1.00 92.00      B    N  
ATOM   3706  CA  ILE B 156      -8.262  69.967  18.830  1.00 92.26      B    C  
ATOM   3707  C   ILE B 156      -7.703  68.579  19.173  1.00 92.68      B    C  
ATOM   3708  O   ILE B 156      -8.112  67.580  18.582  1.00 90.37      B    O  
ATOM   3709  CB  ILE B 156      -7.243  70.809  18.035  1.00 90.90      B    C  
ATOM   3710  CG1 ILE B 156      -7.868  72.167  17.618  1.00 81.91      B    C  
ATOM   3711  CG2 ILE B 156      -6.754  70.040  16.788  1.00 78.60      B    C  
ATOM   3712  CD1 ILE B 156      -6.867  73.138  16.962  1.00 69.96      B    C  
ATOM   3713  N   VAL B 157      -6.802  68.504  20.124  1.00 92.14      B    N  
ATOM   3714  CA  VAL B 157      -6.155  67.250  20.508  1.00 91.96      B    C  
ATOM   3715  C   VAL B 157      -7.091  66.396  21.364  1.00 92.14      B    C  
ATOM   3716  O   VAL B 157      -7.222  65.201  21.108  1.00 89.88      B    O  
ATOM   3717  CB  VAL B 157      -4.816  67.524  21.208  1.00 91.05      B    C  
ATOM   3718  CG1 VAL B 157      -4.116  66.235  21.621  1.00 82.35      B    C  
ATOM   3719  CG2 VAL B 157      -3.850  68.288  20.290  1.00 82.97      B    C  
ATOM   3720  N   GLY B 158      -7.746  66.985  22.332  1.00 90.94      B    N  
ATOM   3721  CA  GLY B 158      -8.599  66.266  23.276  1.00 89.90      B    C  
ATOM   3722  C   GLY B 158      -9.887  65.724  22.669  1.00 90.56      B    C  
ATOM   3723  O   GLY B 158     -10.274  64.595  22.956  1.00 86.90      B    O  
ATOM   3724  N   GLU B 159     -10.567  66.518  21.811  1.00 91.40      B    N  
ATOM   3725  CA  GLU B 159     -11.847  66.094  21.225  1.00 91.00      B    C  
ATOM   3726  C   GLU B 159     -11.708  65.358  19.889  1.00 91.63      B    C  
ATOM   3727  O   GLU B 159     -12.616  64.612  19.519  1.00 87.93      B    O  
ATOM   3728  CB  GLU B 159     -12.801  67.287  21.036  1.00 89.07      B    C  
ATOM   3729  CG  GLU B 159     -13.192  67.969  22.348  1.00 83.26      B    C  
ATOM   3730  CD  GLU B 159     -14.334  68.988  22.177  1.00 80.38      B    C  
ATOM   3731  OE1 GLU B 159     -15.028  69.264  23.176  1.00 73.32      B    O  
ATOM   3732  OE2 GLU B 159     -14.534  69.506  21.048  1.00 73.28      B    O1-
ATOM   3733  N   TRP B 160     -10.610  65.562  19.168  1.00 93.05      B    N  
ATOM   3734  CA  TRP B 160     -10.459  65.010  17.823  1.00 93.06      B    C  
ATOM   3735  C   TRP B 160      -9.314  64.017  17.711  1.00 93.48      B    C  
ATOM   3736  O   TRP B 160      -9.541  62.879  17.291  1.00 90.44      B    O  
ATOM   3737  CB  TRP B 160     -10.328  66.149  16.796  1.00 91.54      B    C  
ATOM   3738  CG  TRP B 160     -11.552  66.983  16.619  1.00 88.19      B    C  
ATOM   3739  CD1 TRP B 160     -11.958  67.993  17.415  1.00 76.09      B    C  
ATOM   3740  CD2 TRP B 160     -12.591  66.846  15.587  1.00 78.95      B    C  
ATOM   3741  CE2 TRP B 160     -13.582  67.822  15.835  1.00 76.89      B    C  
ATOM   3742  CE3 TRP B 160     -12.750  65.993  14.478  1.00 69.45      B    C  
ATOM   3743  NE1 TRP B 160     -13.166  68.500  16.958  1.00 72.06      B    N  
ATOM   3744  CZ2 TRP B 160     -14.728  67.951  15.014  1.00 74.06      B    C  
ATOM   3745  CZ3 TRP B 160     -13.891  66.119  13.664  1.00 64.71      B    C  
ATOM   3746  CH2 TRP B 160     -14.868  67.084  13.926  1.00 66.83      B    C  
ATOM   3747  N   ILE B 161      -8.115  64.369  18.081  1.00 93.29      B    N  
ATOM   3748  CA  ILE B 161      -6.934  63.536  17.833  1.00 93.32      B    C  
ATOM   3749  C   ILE B 161      -6.931  62.307  18.743  1.00 93.55      B    C  
ATOM   3750  O   ILE B 161      -6.801  61.187  18.254  1.00 91.98      B    O  
ATOM   3751  CB  ILE B 161      -5.635  64.358  17.935  1.00 92.46      B    C  
ATOM   3752  CG1 ILE B 161      -5.638  65.498  16.889  1.00 87.75      B    C  
ATOM   3753  CG2 ILE B 161      -4.410  63.445  17.738  1.00 86.31      B    C  
ATOM   3754  CD1 ILE B 161      -4.414  66.420  16.934  1.00 77.15      B    C  
ATOM   3755  N   ILE B 162      -7.119  62.479  20.033  1.00 93.18      B    N  
ATOM   3756  CA  ILE B 162      -7.140  61.353  20.981  1.00 92.99      B    C  
ATOM   3757  C   ILE B 162      -8.302  60.383  20.689  1.00 92.94      B    C  
ATOM   3758  O   ILE B 162      -8.058  59.179  20.595  1.00 91.29      B    O  
ATOM   3759  CB  ILE B 162      -7.077  61.839  22.444  1.00 92.31      B    C  
ATOM   3760  CG1 ILE B 162      -5.708  62.506  22.723  1.00 87.89      B    C  
ATOM   3761  CG2 ILE B 162      -7.327  60.681  23.432  1.00 86.96      B    C  
ATOM   3762  CD1 ILE B 162      -5.631  63.219  24.077  1.00 81.56      B    C  
ATOM   3763  N   PRO B 163      -9.541  60.836  20.471  1.00 92.92      B    N  
ATOM   3764  CA  PRO B 163     -10.630  59.953  20.050  1.00 92.54      B    C  
ATOM   3765  C   PRO B 163     -10.386  59.252  18.715  1.00 92.93      B    C  
ATOM   3766  O   PRO B 163     -10.772  58.095  18.565  1.00 90.19      B    O  
ATOM   3767  CB  PRO B 163     -11.883  60.827  19.993  1.00 90.48      B    C  
ATOM   3768  CG  PRO B 163     -11.575  61.927  20.994  1.00 87.61      B    C  
ATOM   3769  CD  PRO B 163     -10.071  62.138  20.791  1.00 90.88      B    C  
ATOM   3770  N   ALA B 164      -9.696  59.872  17.762  1.00 93.41      B    N  
ATOM   3771  CA  ALA B 164      -9.368  59.243  16.489  1.00 93.54      B    C  
ATOM   3772  C   ALA B 164      -8.517  57.978  16.677  1.00 93.92      B    C  
ATOM   3773  O   ALA B 164      -8.757  56.976  15.991  1.00 91.91      B    O  
ATOM   3774  CB  ALA B 164      -8.671  60.261  15.574  1.00 92.30      B    C  
ATOM   3775  N   HIS B 165      -7.619  57.962  17.657  1.00 93.66      B    N  
ATOM   3776  CA  HIS B 165      -6.855  56.754  17.986  1.00 93.72      B    C  
ATOM   3777  C   HIS B 165      -7.758  55.618  18.483  1.00 93.70      B    C  
ATOM   3778  O   HIS B 165      -7.558  54.454  18.125  1.00 91.61      B    O  
ATOM   3779  CB  HIS B 165      -5.777  57.071  19.028  1.00 93.32      B    C  
ATOM   3780  CG  HIS B 165      -4.690  57.968  18.521  1.00 93.71      B    C  
ATOM   3781  CD2 HIS B 165      -3.447  57.601  18.059  1.00 81.37      B    C  
ATOM   3782  ND1 HIS B 165      -4.740  59.344  18.421  1.00 79.60      B    N  
ATOM   3783  CE1 HIS B 165      -3.579  59.781  17.915  1.00 83.63      B    C  
ATOM   3784  NE2 HIS B 165      -2.766  58.748  17.691  1.00 86.21      B    N  
ATOM   3785  N   ARG B 166      -8.807  55.930  19.256  1.00 93.54      B    N  
ATOM   3786  CA  ARG B 166      -9.791  54.925  19.676  1.00 93.13      B    C  
ATOM   3787  C   ARG B 166     -10.599  54.405  18.486  1.00 93.33      B    C  
ATOM   3788  O   ARG B 166     -10.885  53.210  18.442  1.00 90.86      B    O  
ATOM   3789  CB  ARG B 166     -10.751  55.473  20.743  1.00 91.71      B    C  
ATOM   3790  CG  ARG B 166     -10.036  55.771  22.061  1.00 85.99      B    C  
ATOM   3791  CD  ARG B 166     -11.036  56.127  23.168  1.00 85.09      B    C  
ATOM   3792  NE  ARG B 166     -11.854  54.965  23.564  1.00 82.72      B    N  
ATOM   3793  CZ  ARG B 166     -13.158  54.809  23.418  1.00 81.89      B    C  
ATOM   3794  NH1 ARG B 166     -13.930  55.760  22.954  1.00 70.77      B    N1+
ATOM   3795  NH2 ARG B 166     -13.718  53.688  23.731  1.00 77.08      B    N  
ATOM   3796  N   VAL B 167     -10.943  55.238  17.526  1.00 94.18      B    N  
ATOM   3797  CA  VAL B 167     -11.634  54.818  16.297  1.00 93.92      B    C  
ATOM   3798  C   VAL B 167     -10.746  53.869  15.486  1.00 93.99      B    C  
ATOM   3799  O   VAL B 167     -11.215  52.818  15.069  1.00 92.32      B    O  
ATOM   3800  CB  VAL B 167     -12.082  56.019  15.452  1.00 92.98      B    C  
ATOM   3801  CG1 VAL B 167     -12.706  55.605  14.121  1.00 84.78      B    C  
ATOM   3802  CG2 VAL B 167     -13.133  56.851  16.203  1.00 84.56      B    C  
ATOM   3803  N   MET B 168      -9.469  54.195  15.339  1.00 94.19      B    N  
ATOM   3804  CA  MET B 168      -8.516  53.307  14.673  1.00 93.76      B    C  
ATOM   3805  C   MET B 168      -8.388  51.958  15.386  1.00 93.89      B    C  
ATOM   3806  O   MET B 168      -8.422  50.912  14.733  1.00 92.20      B    O  
ATOM   3807  CB  MET B 168      -7.146  53.981  14.545  1.00 92.51      B    C  
ATOM   3808  CG  MET B 168      -7.178  55.127  13.521  1.00 88.07      B    C  
ATOM   3809  SD  MET B 168      -5.574  55.906  13.190  1.00 82.97      B    S  
ATOM   3810  CE  MET B 168      -5.309  56.794  14.733  1.00 70.20      B    C  
ATOM   3811  N   ASN B 169      -8.368  51.937  16.695  1.00 94.21      B    N  
ATOM   3812  CA  ASN B 169      -8.397  50.696  17.459  1.00 94.34      B    C  
ATOM   3813  C   ASN B 169      -9.699  49.905  17.258  1.00 94.39      B    C  
ATOM   3814  O   ASN B 169      -9.668  48.680  17.207  1.00 91.35      B    O  
ATOM   3815  CB  ASN B 169      -8.159  51.006  18.947  1.00 93.39      B    C  
ATOM   3816  CG  ASN B 169      -6.700  51.285  19.259  1.00 93.23      B    C  
ATOM   3817  ND2 ASN B 169      -6.399  51.567  20.507  1.00 84.59      B    N  
ATOM   3818  OD1 ASN B 169      -5.824  51.225  18.430  1.00 84.58      B    O  
ATOM   3819  N   GLY B 170     -10.809  50.582  17.084  1.00 93.78      B    N  
ATOM   3820  CA  GLY B 170     -12.080  49.958  16.714  1.00 93.52      B    C  
ATOM   3821  C   GLY B 170     -12.028  49.285  15.341  1.00 94.04      B    C  
ATOM   3822  O   GLY B 170     -12.514  48.171  15.190  1.00 91.99      B    O  
ATOM   3823  N   VAL B 171     -11.368  49.913  14.372  1.00 93.98      B    N  
ATOM   3824  CA  VAL B 171     -11.133  49.308  13.050  1.00 93.44      B    C  
ATOM   3825  C   VAL B 171     -10.235  48.079  13.161  1.00 93.63      B    C  
ATOM   3826  O   VAL B 171     -10.527  47.060  12.542  1.00 92.36      B    O  
ATOM   3827  CB  VAL B 171     -10.555  50.327  12.054  1.00 92.34      B    C  
ATOM   3828  CG1 VAL B 171     -10.270  49.691  10.691  1.00 84.74      B    C  
ATOM   3829  CG2 VAL B 171     -11.530  51.482  11.815  1.00 85.11      B    C  
ATOM   3830  N   MET B 172      -9.204  48.111  13.991  1.00 93.77      B    N  
ATOM   3831  CA  MET B 172      -8.326  46.949  14.225  1.00 93.72      B    C  
ATOM   3832  C   MET B 172      -9.073  45.787  14.878  1.00 93.98      B    C  
ATOM   3833  O   MET B 172      -8.865  44.630  14.514  1.00 92.40      B    O  
ATOM   3834  CB  MET B 172      -7.124  47.351  15.087  1.00 93.12      B    C  
ATOM   3835  CG  MET B 172      -6.182  48.345  14.388  1.00 88.82      B    C  
ATOM   3836  SD  MET B 172      -5.605  47.873  12.734  1.00 86.22      B    S  
ATOM   3837  CE  MET B 172      -4.703  46.364  13.104  1.00 76.22      B    C  
ATOM   3838  N   TYR B 173      -9.980  46.072  15.799  1.00 94.48      B    N  
ATOM   3839  CA  TYR B 173     -10.859  45.054  16.375  1.00 94.59      B    C  
ATOM   3840  C   TYR B 173     -11.827  44.484  15.330  1.00 94.56      B    C  
ATOM   3841  O   TYR B 173     -12.005  43.268  15.266  1.00 93.49      B    O  
ATOM   3842  CB  TYR B 173     -11.617  45.650  17.567  1.00 94.29      B    C  
ATOM   3843  CG  TYR B 173     -12.688  44.722  18.103  1.00 94.31      B    C  
ATOM   3844  CD1 TYR B 173     -14.051  45.033  17.935  1.00 89.25      B    C  
ATOM   3845  CD2 TYR B 173     -12.330  43.509  18.722  1.00 89.81      B    C  
ATOM   3846  CE1 TYR B 173     -15.033  44.155  18.386  1.00 88.75      B    C  
ATOM   3847  CE2 TYR B 173     -13.308  42.622  19.178  1.00 88.75      B    C  
ATOM   3848  CZ  TYR B 173     -14.669  42.946  19.005  1.00 91.64      B    C  
ATOM   3849  OH  TYR B 173     -15.631  42.072  19.442  1.00 90.64      B    O  
ATOM   3850  N   PHE B 174     -12.399  45.321  14.465  1.00 92.97      B    N  
ATOM   3851  CA  PHE B 174     -13.268  44.866  13.381  1.00 92.19      B    C  
ATOM   3852  C   PHE B 174     -12.515  43.967  12.392  1.00 92.21      B    C  
ATOM   3853  O   PHE B 174     -13.030  42.919  11.997  1.00 90.91      B    O  
ATOM   3854  CB  PHE B 174     -13.868  46.083  12.679  1.00 90.94      B    C  
ATOM   3855  CG  PHE B 174     -14.840  45.706  11.588  1.00 87.99      B    C  
ATOM   3856  CD1 PHE B 174     -14.449  45.755  10.231  1.00 81.00      B    C  
ATOM   3857  CD2 PHE B 174     -16.136  45.268  11.921  1.00 78.69      B    C  
ATOM   3858  CE1 PHE B 174     -15.352  45.365   9.230  1.00 75.91      B    C  
ATOM   3859  CE2 PHE B 174     -17.037  44.878  10.919  1.00 75.83      B    C  
ATOM   3860  CZ  PHE B 174     -16.647  44.933   9.576  1.00 76.91      B    C  
ATOM   3861  N   ALA B 175     -11.273  44.307  12.062  1.00 92.97      B    N  
ATOM   3862  CA  ALA B 175     -10.416  43.458  11.245  1.00 92.40      B    C  
ATOM   3863  C   ALA B 175     -10.142  42.105  11.929  1.00 92.75      B    C  
ATOM   3864  O   ALA B 175     -10.209  41.066  11.287  1.00 91.43      B    O  
ATOM   3865  CB  ALA B 175      -9.122  44.217  10.940  1.00 91.66      B    C  
ATOM   3866  N   SER B 176      -9.940  42.108  13.240  1.00 93.42      B    N  
ATOM   3867  CA  SER B 176      -9.779  40.866  14.009  1.00 93.51      B    C  
ATOM   3868  C   SER B 176     -11.049  40.007  13.987  1.00 93.43      B    C  
ATOM   3869  O   SER B 176     -10.963  38.795  13.811  1.00 91.60      B    O  
ATOM   3870  CB  SER B 176      -9.393  41.166  15.463  1.00 93.01      B    C  
ATOM   3871  OG  SER B 176      -8.183  41.909  15.522  1.00 81.89      B    O  
ATOM   3872  N   GLN B 177     -12.232  40.610  14.065  1.00 93.34      B    N  
ATOM   3873  CA  GLN B 177     -13.503  39.891  13.892  1.00 92.51      B    C  
ATOM   3874  C   GLN B 177     -13.657  39.319  12.483  1.00 92.57      B    C  
ATOM   3875  O   GLN B 177     -14.135  38.202  12.333  1.00 91.37      B    O  
ATOM   3876  CB  GLN B 177     -14.694  40.817  14.176  1.00 91.92      B    C  
ATOM   3877  CG  GLN B 177     -14.953  41.015  15.674  1.00 86.13      B    C  
ATOM   3878  CD  GLN B 177     -16.271  41.755  15.918  1.00 83.27      B    C  
ATOM   3879  NE2 GLN B 177     -17.055  41.331  16.879  1.00 71.14      B    N  
ATOM   3880  OE1 GLN B 177     -16.625  42.709  15.247  1.00 73.66      B    O  
ATOM   3881  N   ALA B 178     -13.223  40.039  11.467  1.00 92.23      B    N  
ATOM   3882  CA  ALA B 178     -13.280  39.566  10.095  1.00 91.30      B    C  
ATOM   3883  C   ALA B 178     -12.384  38.340   9.877  1.00 91.64      B    C  
ATOM   3884  O   ALA B 178     -12.823  37.346   9.300  1.00 90.33      B    O  
ATOM   3885  CB  ALA B 178     -12.909  40.725   9.171  1.00 90.14      B    C  
ATOM   3886  N   VAL B 179     -11.177  38.363  10.411  1.00 92.90      B    N  
ATOM   3887  CA  VAL B 179     -10.260  37.211  10.349  1.00 93.03      B    C  
ATOM   3888  C   VAL B 179     -10.770  36.046  11.210  1.00 93.13      B    C  
ATOM   3889  O   VAL B 179     -10.654  34.892  10.810  1.00 91.72      B    O  
ATOM   3890  CB  VAL B 179      -8.833  37.625  10.737  1.00 92.59      B    C  
ATOM   3891  CG1 VAL B 179      -7.858  36.442  10.756  1.00 85.08      B    C  
ATOM   3892  CG2 VAL B 179      -8.285  38.630   9.723  1.00 84.50      B    C  
ATOM   3893  N   MET B 180     -11.398  36.314  12.337  1.00 93.22      B    N  
ATOM   3894  CA  MET B 180     -12.067  35.293  13.149  1.00 92.90      B    C  
ATOM   3895  C   MET B 180     -13.179  34.590  12.357  1.00 93.05      B    C  
ATOM   3896  O   MET B 180     -13.297  33.368  12.408  1.00 91.63      B    O  
ATOM   3897  CB  MET B 180     -12.632  35.950  14.413  1.00 92.20      B    C  
ATOM   3898  CG  MET B 180     -13.308  34.962  15.367  1.00 89.42      B    C  
ATOM   3899  SD  MET B 180     -14.215  35.732  16.738  1.00 86.69      B    S  
ATOM   3900  CE  MET B 180     -15.642  36.386  15.845  1.00 76.83      B    C  
ATOM   3901  N   MET B 181     -13.977  35.346  11.601  1.00 92.14      B    N  
ATOM   3902  CA  MET B 181     -15.006  34.783  10.739  1.00 91.12      B    C  
ATOM   3903  C   MET B 181     -14.409  33.982   9.582  1.00 91.37      B    C  
ATOM   3904  O   MET B 181     -14.920  32.901   9.289  1.00 89.76      B    O  
ATOM   3905  CB  MET B 181     -15.926  35.894  10.207  1.00 89.59      B    C  
ATOM   3906  CG  MET B 181     -16.891  36.407  11.279  1.00 80.55      B    C  
ATOM   3907  SD  MET B 181     -18.001  35.162  12.003  1.00 72.02      B    S  
ATOM   3908  CE  MET B 181     -18.910  34.605  10.543  1.00 60.17      B    C  
ATOM   3909  N   SER B 182     -13.335  34.468   8.985  1.00 91.44      B    N  
ATOM   3910  CA  SER B 182     -12.593  33.731   7.960  1.00 91.00      B    C  
ATOM   3911  C   SER B 182     -12.167  32.354   8.474  1.00 91.66      B    C  
ATOM   3912  O   SER B 182     -12.602  31.334   7.935  1.00 90.38      B    O  
ATOM   3913  CB  SER B 182     -11.381  34.549   7.519  1.00 90.25      B    C  
ATOM   3914  OG  SER B 182     -10.511  33.809   6.677  1.00 78.74      B    O  
ATOM   3915  N   ALA B 183     -11.437  32.303   9.572  1.00 92.62      B    N  
ATOM   3916  CA  ALA B 183     -11.013  31.050  10.187  1.00 92.97      B    C  
ATOM   3917  C   ALA B 183     -12.215  30.162  10.562  1.00 93.22      B    C  
ATOM   3918  O   ALA B 183     -12.202  28.963  10.299  1.00 91.25      B    O  
ATOM   3919  CB  ALA B 183     -10.158  31.374  11.416  1.00 92.46      B    C  
ATOM   3920  N   SER B 184     -13.280  30.750  11.086  1.00 93.14      B    N  
ATOM   3921  CA  SER B 184     -14.492  30.016  11.449  1.00 93.04      B    C  
ATOM   3922  C   SER B 184     -15.151  29.341  10.250  1.00 92.83      B    C  
ATOM   3923  O   SER B 184     -15.630  28.220  10.377  1.00 90.06      B    O  
ATOM   3924  CB  SER B 184     -15.513  30.940  12.124  1.00 92.08      B    C  
ATOM   3925  OG  SER B 184     -15.006  31.450  13.330  1.00 78.97      B    O  
ATOM   3926  N   THR B 185     -15.166  29.977   9.082  1.00 92.59      B    N  
ATOM   3927  CA  THR B 185     -15.724  29.365   7.869  1.00 91.60      B    C  
ATOM   3928  C   THR B 185     -14.877  28.198   7.379  1.00 91.66      B    C  
ATOM   3929  O   THR B 185     -15.431  27.161   7.032  1.00 88.79      B    O  
ATOM   3930  CB  THR B 185     -15.940  30.364   6.726  1.00 90.02      B    C  
ATOM   3931  CG2 THR B 185     -17.033  31.374   7.062  1.00 76.60      B    C  
ATOM   3932  OG1 THR B 185     -14.792  31.077   6.364  1.00 76.51      B    O  
ATOM   3933  N   HIS B 186     -13.559  28.311   7.427  1.00 93.07      B    N  
ATOM   3934  CA  HIS B 186     -12.661  27.223   7.060  1.00 92.79      B    C  
ATOM   3935  C   HIS B 186     -12.761  26.037   8.026  1.00 92.74      B    C  
ATOM   3936  O   HIS B 186     -12.865  24.892   7.584  1.00 90.53      B    O  
ATOM   3937  CB  HIS B 186     -11.222  27.745   7.003  1.00 92.26      B    C  
ATOM   3938  CG  HIS B 186     -10.930  28.526   5.760  1.00 92.19      B    C  
ATOM   3939  CD2 HIS B 186     -10.827  29.880   5.628  1.00 80.95      B    C  
ATOM   3940  ND1 HIS B 186     -10.687  27.983   4.515  1.00 80.42      B    N  
ATOM   3941  CE1 HIS B 186     -10.446  28.995   3.665  1.00 82.54      B    C  
ATOM   3942  NE2 HIS B 186     -10.520  30.163   4.310  1.00 84.62      B    N  
ATOM   3943  N   VAL B 187     -12.801  26.297   9.321  1.00 93.44      B    N  
ATOM   3944  CA  VAL B 187     -12.893  25.241  10.340  1.00 93.42      B    C  
ATOM   3945  C   VAL B 187     -14.240  24.524  10.281  1.00 93.14      B    C  
ATOM   3946  O   VAL B 187     -14.276  23.297  10.273  1.00 91.09      B    O  
ATOM   3947  CB  VAL B 187     -12.625  25.815  11.740  1.00 92.91      B    C  
ATOM   3948  CG1 VAL B 187     -12.840  24.782  12.851  1.00 85.01      B    C  
ATOM   3949  CG2 VAL B 187     -11.176  26.294  11.860  1.00 85.41      B    C  
ATOM   3950  N   THR B 188     -15.341  25.253  10.165  1.00 92.72      B    N  
ATOM   3951  CA  THR B 188     -16.681  24.647  10.131  1.00 92.27      B    C  
ATOM   3952  C   THR B 188     -16.887  23.778   8.893  1.00 91.60      B    C  
ATOM   3953  O   THR B 188     -17.555  22.750   8.966  1.00 88.22      B    O  
ATOM   3954  CB  THR B 188     -17.781  25.719  10.166  1.00 91.12      B    C  
ATOM   3955  CG2 THR B 188     -19.158  25.131  10.474  1.00 74.82      B    C  
ATOM   3956  OG1 THR B 188     -17.547  26.655  11.183  1.00 75.54      B    O  
ATOM   3957  N   GLN B 189     -16.294  24.156   7.774  1.00 91.20      B    N  
ATOM   3958  CA  GLN B 189     -16.376  23.426   6.506  1.00 90.28      B    C  
ATOM   3959  C   GLN B 189     -15.217  22.437   6.311  1.00 90.50      B    C  
ATOM   3960  O   GLN B 189     -15.070  21.878   5.222  1.00 87.07      B    O  
ATOM   3961  CB  GLN B 189     -16.486  24.416   5.340  1.00 88.48      B    C  
ATOM   3962  CG  GLN B 189     -17.785  25.228   5.402  1.00 85.38      B    C  
ATOM   3963  CD  GLN B 189     -17.873  26.251   4.263  1.00 82.60      B    C  
ATOM   3964  NE2 GLN B 189     -17.891  27.514   4.572  1.00 71.68      B    N  
ATOM   3965  OE1 GLN B 189     -17.926  25.922   3.096  1.00 74.17      B    O  
ATOM   3966  N   THR B 190     -14.411  22.199   7.339  1.00 90.79      B    N  
ATOM   3967  CA  THR B 190     -13.246  21.292   7.306  1.00 91.13      B    C  
ATOM   3968  C   THR B 190     -12.312  21.547   6.113  1.00 91.33      B    C  
ATOM   3969  O   THR B 190     -11.791  20.608   5.521  1.00 85.84      B    O  
ATOM   3970  CB  THR B 190     -13.646  19.808   7.405  1.00 89.40      B    C  
ATOM   3971  CG2 THR B 190     -14.282  19.470   8.743  1.00 77.24      B    C  
ATOM   3972  OG1 THR B 190     -14.582  19.453   6.412  1.00 77.63      B    O  
ATOM   3973  N   THR B 191     -12.109  22.803   5.759  1.00 90.71      B    N  
ATOM   3974  CA  THR B 191     -11.307  23.223   4.588  1.00 90.95      B    C  
ATOM   3975  C   THR B 191     -11.672  22.453   3.314  1.00 90.62      B    C  
ATOM   3976  O   THR B 191     -10.811  21.852   2.667  1.00 85.80      B    O  
ATOM   3977  CB  THR B 191      -9.792  23.181   4.867  1.00 89.84      B    C  
ATOM   3978  CG2 THR B 191      -9.383  24.249   5.862  1.00 78.17      B    C  
ATOM   3979  OG1 THR B 191      -9.392  21.938   5.396  1.00 77.66      B    O  
ATOM   3980  N   GLN B 192     -12.957  22.480   2.949  1.00 90.03      B    N  
ATOM   3981  CA  GLN B 192     -13.495  21.699   1.830  1.00 89.55      B    C  
ATOM   3982  C   GLN B 192     -12.717  21.899   0.523  1.00 90.01      B    C  
ATOM   3983  O   GLN B 192     -12.481  20.941  -0.197  1.00 87.55      B    O  
ATOM   3984  CB  GLN B 192     -14.979  22.069   1.639  1.00 88.30      B    C  
ATOM   3985  CG  GLN B 192     -15.683  21.236   0.564  1.00 84.96      B    C  
ATOM   3986  CD  GLN B 192     -15.755  19.743   0.911  1.00 81.59      B    C  
ATOM   3987  NE2 GLN B 192     -15.466  18.881  -0.019  1.00 70.09      B    N  
ATOM   3988  OE1 GLN B 192     -16.081  19.374   2.028  1.00 73.79      B    O  
ATOM   3989  N   THR B 193     -12.235  23.101   0.243  1.00 90.03      B    N  
ATOM   3990  CA  THR B 193     -11.411  23.393  -0.942  1.00 89.77      B    C  
ATOM   3991  C   THR B 193     -10.125  22.566  -0.984  1.00 90.13      B    C  
ATOM   3992  O   THR B 193      -9.708  22.133  -2.046  1.00 86.82      B    O  
ATOM   3993  CB  THR B 193     -11.019  24.883  -0.990  1.00 88.06      B    C  
ATOM   3994  CG2 THR B 193     -10.549  25.316  -2.363  1.00 72.23      B    C  
ATOM   3995  OG1 THR B 193     -12.112  25.718  -0.684  1.00 73.25      B    O  
ATOM   3996  N   VAL B 194      -9.512  22.315   0.166  1.00 90.98      B    N  
ATOM   3997  CA  VAL B 194      -8.308  21.469   0.254  1.00 91.21      B    C  
ATOM   3998  C   VAL B 194      -8.663  20.000   0.065  1.00 91.19      B    C  
ATOM   3999  O   VAL B 194      -7.923  19.274  -0.591  1.00 89.01      B    O  
ATOM   4000  CB  VAL B 194      -7.579  21.662   1.592  1.00 90.95      B    C  
ATOM   4001  CG1 VAL B 194      -6.354  20.750   1.744  1.00 83.75      B    C  
ATOM   4002  CG2 VAL B 194      -7.088  23.098   1.744  1.00 84.40      B    C  
ATOM   4003  N   ILE B 195      -9.789  19.560   0.606  1.00 91.88      B    N  
ATOM   4004  CA  ILE B 195     -10.287  18.191   0.424  1.00 91.47      B    C  
ATOM   4005  C   ILE B 195     -10.570  17.933  -1.055  1.00 90.84      B    C  
ATOM   4006  O   ILE B 195     -10.042  16.977  -1.599  1.00 88.32      B    O  
ATOM   4007  CB  ILE B 195     -11.511  17.920   1.326  1.00 90.89      B    C  
ATOM   4008  CG1 ILE B 195     -11.079  17.972   2.813  1.00 86.55      B    C  
ATOM   4009  CG2 ILE B 195     -12.142  16.563   0.991  1.00 86.83      B    C  
ATOM   4010  CD1 ILE B 195     -12.234  17.875   3.808  1.00 81.68      B    C  
ATOM   4011  N   ASP B 196     -11.305  18.828  -1.708  1.00 90.38      B    N  
ATOM   4012  CA  ASP B 196     -11.661  18.706  -3.117  1.00 88.72      B    C  
ATOM   4013  C   ASP B 196     -10.426  18.740  -4.035  1.00 88.23      B    C  
ATOM   4014  O   ASP B 196     -10.396  18.049  -5.051  1.00 83.78      B    O  
ATOM   4015  CB  ASP B 196     -12.627  19.840  -3.512  1.00 86.58      B    C  
ATOM   4016  CG  ASP B 196     -14.011  19.762  -2.860  1.00 80.67      B    C  
ATOM   4017  OD1 ASP B 196     -14.409  18.680  -2.366  1.00 72.75      B    O  
ATOM   4018  OD2 ASP B 196     -14.704  20.801  -2.863  1.00 73.73      B    O1-
ATOM   4019  N   ASP B 197      -9.399  19.497  -3.679  1.00 89.31      B    N  
ATOM   4020  CA  ASP B 197      -8.164  19.566  -4.469  1.00 88.58      B    C  
ATOM   4021  C   ASP B 197      -7.308  18.291  -4.348  1.00 88.54      B    C  
ATOM   4022  O   ASP B 197      -6.620  17.918  -5.300  1.00 84.20      B    O  
ATOM   4023  CB  ASP B 197      -7.368  20.808  -4.052  1.00 87.12      B    C  
ATOM   4024  CG  ASP B 197      -6.221  21.109  -5.016  1.00 84.00      B    C  
ATOM   4025  OD1 ASP B 197      -6.490  21.370  -6.214  1.00 76.86      B    O  
ATOM   4026  OD2 ASP B 197      -5.058  21.120  -4.585  1.00 77.08      B    O1-
ATOM   4027  N   ASN B 198      -7.360  17.607  -3.208  1.00 89.83      B    N  
ATOM   4028  CA  ASN B 198      -6.643  16.348  -2.989  1.00 89.05      B    C  
ATOM   4029  C   ASN B 198      -7.449  15.118  -3.456  1.00 88.25      B    C  
ATOM   4030  O   ASN B 198      -6.859  14.185  -4.007  1.00 81.44      B    O  
ATOM   4031  CB  ASN B 198      -6.280  16.207  -1.505  1.00 88.30      B    C  
ATOM   4032  CG  ASN B 198      -5.097  17.066  -1.118  1.00 88.88      B    C  
ATOM   4033  ND2 ASN B 198      -5.348  18.172  -0.461  1.00 78.54      B    N  
ATOM   4034  OD1 ASN B 198      -3.951  16.758  -1.383  1.00 78.63      B    O  
ATOM   4035  N   ASP B 199      -8.750  15.098  -3.211  1.00 88.09      B    N  
ATOM   4036  CA  ASP B 199      -9.631  13.988  -3.580  1.00 87.01      B    C  
ATOM   4037  C   ASP B 199     -11.072  14.471  -3.809  1.00 86.74      B    C  
ATOM   4038  O   ASP B 199     -11.866  14.590  -2.881  1.00 80.49      B    O  
ATOM   4039  CB  ASP B 199      -9.563  12.906  -2.500  1.00 84.24      B    C  
ATOM   4040  CG  ASP B 199     -10.235  11.596  -2.920  1.00 83.45      B    C  
ATOM   4041  OD1 ASP B 199     -10.912  11.526  -3.964  1.00 76.94      B    O  
ATOM   4042  OD2 ASP B 199     -10.056  10.591  -2.194  1.00 78.04      B    O1-
ATOM   4043  N   SER B 200     -11.412  14.683  -5.060  1.00 86.85      B    N  
ATOM   4044  CA  SER B 200     -12.739  15.149  -5.468  1.00 85.61      B    C  
ATOM   4045  C   SER B 200     -13.856  14.108  -5.305  1.00 85.82      B    C  
ATOM   4046  O   SER B 200     -15.028  14.450  -5.430  1.00 79.19      B    O  
ATOM   4047  CB  SER B 200     -12.677  15.605  -6.925  1.00 82.35      B    C  
ATOM   4048  OG  SER B 200     -12.290  14.552  -7.781  1.00 72.65      B    O  
ATOM   4049  N   ASN B 201     -13.513  12.851  -5.029  1.00 86.70      B    N  
ATOM   4050  CA  ASN B 201     -14.497  11.775  -4.881  1.00 85.92      B    C  
ATOM   4051  C   ASN B 201     -15.072  11.670  -3.462  1.00 86.03      B    C  
ATOM   4052  O   ASN B 201     -16.020  10.911  -3.243  1.00 80.24      B    O  
ATOM   4053  CB  ASN B 201     -13.859  10.450  -5.322  1.00 83.12      B    C  
ATOM   4054  CG  ASN B 201     -13.533  10.427  -6.806  1.00 80.05      B    C  
ATOM   4055  ND2 ASN B 201     -12.403   9.847  -7.156  1.00 71.52      B    N  
ATOM   4056  OD1 ASN B 201     -14.263  10.908  -7.644  1.00 70.12      B    O  
ATOM   4057  N   ILE B 202     -14.547  12.403  -2.498  1.00 87.31      B    N  
ATOM   4058  CA  ILE B 202     -15.015  12.352  -1.111  1.00 87.33      B    C  
ATOM   4059  C   ILE B 202     -16.361  13.084  -0.985  1.00 86.96      B    C  
ATOM   4060  O   ILE B 202     -16.466  14.271  -1.276  1.00 82.75      B    O  
ATOM   4061  CB  ILE B 202     -13.950  12.905  -0.145  1.00 86.17      B    C  
ATOM   4062  CG1 ILE B 202     -12.667  12.047  -0.217  1.00 80.63      B    C  
ATOM   4063  CG2 ILE B 202     -14.497  12.925   1.294  1.00 78.97      B    C  
ATOM   4064  CD1 ILE B 202     -11.485  12.627   0.557  1.00 75.32      B    C  
ATOM   4065  N   SER B 203     -17.370  12.383  -0.468  1.00 85.23      B    N  
ATOM   4066  CA  SER B 203     -18.708  12.949  -0.227  1.00 84.11      B    C  
ATOM   4067  C   SER B 203     -19.214  12.729   1.201  1.00 84.36      B    C  
ATOM   4068  O   SER B 203     -20.413  12.661   1.452  1.00 75.84      B    O  
ATOM   4069  CB  SER B 203     -19.697  12.439  -1.288  1.00 79.36      B    C  
ATOM   4070  OG  SER B 203     -20.114  11.123  -1.028  1.00 69.45      B    O  
ATOM   4071  N   SER B 204     -18.310  12.631   2.167  1.00 85.22      B    N  
ATOM   4072  CA  SER B 204     -18.625  12.343   3.571  1.00 85.56      B    C  
ATOM   4073  C   SER B 204     -19.170  13.553   4.350  1.00 86.72      B    C  
ATOM   4074  O   SER B 204     -18.736  13.856   5.461  1.00 81.31      B    O  
ATOM   4075  CB  SER B 204     -17.409  11.711   4.256  1.00 81.50      B    C  
ATOM   4076  OG  SER B 204     -16.318  12.589   4.284  1.00 73.34      B    O  
ATOM   4077  N   LEU B 205     -20.138  14.257   3.784  1.00 85.87      B    N  
ATOM   4078  CA  LEU B 205     -20.635  15.538   4.306  1.00 85.73      B    C  
ATOM   4079  C   LEU B 205     -21.093  15.455   5.772  1.00 86.95      B    C  
ATOM   4080  O   LEU B 205     -20.851  16.379   6.541  1.00 84.17      B    O  
ATOM   4081  CB  LEU B 205     -21.806  16.001   3.416  1.00 82.83      B    C  
ATOM   4082  CG  LEU B 205     -22.037  17.522   3.504  1.00 74.47      B    C  
ATOM   4083  CD1 LEU B 205     -21.159  18.252   2.500  1.00 68.20      B    C  
ATOM   4084  CD2 LEU B 205     -23.493  17.870   3.215  1.00 66.68      B    C  
ATOM   4085  N   ALA B 206     -21.730  14.361   6.182  1.00 85.35      B    N  
ATOM   4086  CA  ALA B 206     -22.233  14.202   7.539  1.00 85.34      B    C  
ATOM   4087  C   ALA B 206     -21.107  14.131   8.582  1.00 86.59      B    C  
ATOM   4088  O   ALA B 206     -21.167  14.819   9.606  1.00 83.53      B    O  
ATOM   4089  CB  ALA B 206     -23.119  12.951   7.581  1.00 82.93      B    C  
ATOM   4090  N   SER B 207     -20.049  13.347   8.312  1.00 87.00      B    N  
ATOM   4091  CA  SER B 207     -18.901  13.246   9.214  1.00 87.14      B    C  
ATOM   4092  C   SER B 207     -18.064  14.526   9.213  1.00 88.84      B    C  
ATOM   4093  O   SER B 207     -17.624  14.967  10.276  1.00 85.99      B    O  
ATOM   4094  CB  SER B 207     -18.041  12.035   8.856  1.00 84.79      B    C  
ATOM   4095  OG  SER B 207     -17.533  12.127   7.553  1.00 73.09      B    O  
ATOM   4096  N   GLN B 208     -17.923  15.166   8.065  1.00 89.56      B    N  
ATOM   4097  CA  GLN B 208     -17.243  16.455   7.960  1.00 89.93      B    C  
ATOM   4098  C   GLN B 208     -17.980  17.548   8.743  1.00 90.90      B    C  
ATOM   4099  O   GLN B 208     -17.363  18.252   9.523  1.00 89.36      B    O  
ATOM   4100  CB  GLN B 208     -17.127  16.882   6.499  1.00 89.10      B    C  
ATOM   4101  CG  GLN B 208     -16.121  16.046   5.695  1.00 86.06      B    C  
ATOM   4102  CD  GLN B 208     -16.013  16.547   4.256  1.00 85.40      B    C  
ATOM   4103  NE2 GLN B 208     -15.413  15.804   3.365  1.00 75.50      B    N  
ATOM   4104  OE1 GLN B 208     -16.484  17.607   3.902  1.00 77.65      B    O  
ATOM   4105  N   LEU B 209     -19.302  17.657   8.609  1.00 90.09      B    N  
ATOM   4106  CA  LEU B 209     -20.095  18.627   9.366  1.00 89.77      B    C  
ATOM   4107  C   LEU B 209     -20.019  18.371  10.876  1.00 90.50      B    C  
ATOM   4108  O   LEU B 209     -19.856  19.319  11.636  1.00 89.36      B    O  
ATOM   4109  CB  LEU B 209     -21.553  18.592   8.881  1.00 88.61      B    C  
ATOM   4110  CG  LEU B 209     -21.893  19.803   7.990  1.00 80.95      B    C  
ATOM   4111  CD1 LEU B 209     -22.973  19.444   6.979  1.00 73.73      B    C  
ATOM   4112  CD2 LEU B 209     -22.396  20.966   8.846  1.00 73.32      B    C  
ATOM   4113  N   ALA B 210     -20.099  17.119  11.296  1.00 90.13      B    N  
ATOM   4114  CA  ALA B 210     -20.023  16.782  12.707  1.00 89.66      B    C  
ATOM   4115  C   ALA B 210     -18.655  17.158  13.304  1.00 90.44      B    C  
ATOM   4116  O   ALA B 210     -18.593  17.825  14.337  1.00 88.52      B    O  
ATOM   4117  CB  ALA B 210     -20.322  15.281  12.868  1.00 87.77      B    C  
ATOM   4118  N   THR B 211     -17.573  16.796  12.632  1.00 91.65      B    N  
ATOM   4119  CA  THR B 211     -16.212  17.114  13.094  1.00 91.66      B    C  
ATOM   4120  C   THR B 211     -15.868  18.594  12.932  1.00 92.10      B    C  
ATOM   4121  O   THR B 211     -15.228  19.160  13.809  1.00 89.27      B    O  
ATOM   4122  CB  THR B 211     -15.162  16.250  12.384  1.00 90.06      B    C  
ATOM   4123  CG2 THR B 211     -15.248  14.794  12.842  1.00 77.38      B    C  
ATOM   4124  OG1 THR B 211     -15.334  16.262  10.987  1.00 76.52      B    O  
ATOM   4125  N   GLY B 212     -16.344  19.237  11.877  1.00 91.27      B    N  
ATOM   4126  CA  GLY B 212     -16.173  20.664  11.633  1.00 91.06      B    C  
ATOM   4127  C   GLY B 212     -16.886  21.523  12.681  1.00 92.19      B    C  
ATOM   4128  O   GLY B 212     -16.272  22.414  13.259  1.00 90.31      B    O  
ATOM   4129  N   LEU B 213     -18.136  21.206  13.014  1.00 91.61      B    N  
ATOM   4130  CA  LEU B 213     -18.871  21.886  14.083  1.00 91.30      B    C  
ATOM   4131  C   LEU B 213     -18.212  21.685  15.452  1.00 91.66      B    C  
ATOM   4132  O   LEU B 213     -18.142  22.626  16.245  1.00 90.34      B    O  
ATOM   4133  CB  LEU B 213     -20.319  21.356  14.131  1.00 90.73      B    C  
ATOM   4134  CG  LEU B 213     -21.233  21.956  13.049  1.00 84.99      B    C  
ATOM   4135  CD1 LEU B 213     -22.524  21.144  12.961  1.00 76.90      B    C  
ATOM   4136  CD2 LEU B 213     -21.616  23.401  13.362  1.00 77.02      B    C  
ATOM   4137  N   TYR B 214     -17.720  20.492  15.726  1.00 92.11      B    N  
ATOM   4138  CA  TYR B 214     -17.023  20.226  16.979  1.00 92.19      B    C  
ATOM   4139  C   TYR B 214     -15.682  20.974  17.067  1.00 92.47      B    C  
ATOM   4140  O   TYR B 214     -15.391  21.608  18.080  1.00 91.27      B    O  
ATOM   4141  CB  TYR B 214     -16.848  18.712  17.158  1.00 90.93      B    C  
ATOM   4142  CG  TYR B 214     -16.417  18.363  18.563  1.00 89.67      B    C  
ATOM   4143  CD1 TYR B 214     -15.098  17.965  18.843  1.00 84.26      B    C  
ATOM   4144  CD2 TYR B 214     -17.349  18.496  19.615  1.00 83.81      B    C  
ATOM   4145  CE1 TYR B 214     -14.714  17.698  20.168  1.00 81.91      B    C  
ATOM   4146  CE2 TYR B 214     -16.972  18.238  20.940  1.00 82.22      B    C  
ATOM   4147  CZ  TYR B 214     -15.653  17.846  21.215  1.00 84.51      B    C  
ATOM   4148  OH  TYR B 214     -15.285  17.626  22.516  1.00 81.32      B    O  
ATOM   4149  N   SER B 215     -14.922  20.991  15.981  1.00 93.39      B    N  
ATOM   4150  CA  SER B 215     -13.673  21.759  15.883  1.00 93.29      B    C  
ATOM   4151  C   SER B 215     -13.923  23.259  16.011  1.00 93.37      B    C  
ATOM   4152  O   SER B 215     -13.190  23.951  16.719  1.00 91.01      B    O  
ATOM   4153  CB  SER B 215     -12.976  21.464  14.551  1.00 92.44      B    C  
ATOM   4154  OG  SER B 215     -12.740  20.075  14.425  1.00 81.31      B    O  
ATOM   4155  N   GLN B 216     -14.997  23.753  15.414  1.00 93.36      B    N  
ATOM   4156  CA  GLN B 216     -15.426  25.143  15.562  1.00 93.02      B    C  
ATOM   4157  C   GLN B 216     -15.798  25.481  17.011  1.00 93.18      B    C  
ATOM   4158  O   GLN B 216     -15.526  26.579  17.487  1.00 91.61      B    O  
ATOM   4159  CB  GLN B 216     -16.595  25.403  14.602  1.00 92.34      B    C  
ATOM   4160  CG  GLN B 216     -17.162  26.825  14.652  1.00 89.21      B    C  
ATOM   4161  CD  GLN B 216     -16.161  27.918  14.283  1.00 86.55      B    C  
ATOM   4162  NE2 GLN B 216     -16.515  29.164  14.517  1.00 75.35      B    N  
ATOM   4163  OE1 GLN B 216     -15.070  27.699  13.804  1.00 79.33      B    O  
ATOM   4164  N   CYS B 217     -16.400  24.543  17.733  1.00 92.26      B    N  
ATOM   4165  CA  CYS B 217     -16.680  24.713  19.155  1.00 91.55      B    C  
ATOM   4166  C   CYS B 217     -15.372  24.825  19.966  1.00 91.82      B    C  
ATOM   4167  O   CYS B 217     -15.252  25.733  20.790  1.00 88.33      B    O  
ATOM   4168  CB  CYS B 217     -17.571  23.573  19.647  1.00 89.64      B    C  
ATOM   4169  SG  CYS B 217     -18.079  23.779  21.372  1.00 82.35      B    S  
ATOM   4170  N   LEU B 218     -14.385  23.985  19.694  1.00 92.54      B    N  
ATOM   4171  CA  LEU B 218     -13.070  24.047  20.335  1.00 92.28      B    C  
ATOM   4172  C   LEU B 218     -12.329  25.351  20.001  1.00 92.21      B    C  
ATOM   4173  O   LEU B 218     -11.802  26.005  20.899  1.00 90.20      B    O  
ATOM   4174  CB  LEU B 218     -12.229  22.823  19.920  1.00 91.48      B    C  
ATOM   4175  CG  LEU B 218     -12.756  21.476  20.441  1.00 90.07      B    C  
ATOM   4176  CD1 LEU B 218     -11.970  20.329  19.803  1.00 84.18      B    C  
ATOM   4177  CD2 LEU B 218     -12.612  21.351  21.961  1.00 83.75      B    C  
ATOM   4178  N   PHE B 219     -12.392  25.791  18.745  1.00 93.30      B    N  
ATOM   4179  CA  PHE B 219     -11.864  27.090  18.326  1.00 93.41      B    C  
ATOM   4180  C   PHE B 219     -12.545  28.242  19.073  1.00 93.31      B    C  
ATOM   4181  O   PHE B 219     -11.875  29.148  19.582  1.00 91.71      B    O  
ATOM   4182  CB  PHE B 219     -12.046  27.230  16.810  1.00 93.34      B    C  
ATOM   4183  CG  PHE B 219     -11.569  28.557  16.268  1.00 94.06      B    C  
ATOM   4184  CD1 PHE B 219     -12.471  29.476  15.692  1.00 89.71      B    C  
ATOM   4185  CD2 PHE B 219     -10.204  28.894  16.332  1.00 90.13      B    C  
ATOM   4186  CE1 PHE B 219     -12.018  30.699  15.180  1.00 89.61      B    C  
ATOM   4187  CE2 PHE B 219      -9.748  30.118  15.833  1.00 89.58      B    C  
ATOM   4188  CZ  PHE B 219     -10.651  31.019  15.252  1.00 92.21      B    C  
ATOM   4189  N   SER B 220     -13.855  28.183  19.219  1.00 92.94      B    N  
ATOM   4190  CA  SER B 220     -14.615  29.192  19.962  1.00 92.53      B    C  
ATOM   4191  C   SER B 220     -14.217  29.254  21.442  1.00 92.38      B    C  
ATOM   4192  O   SER B 220     -14.173  30.343  22.014  1.00 89.54      B    O  
ATOM   4193  CB  SER B 220     -16.107  28.901  19.835  1.00 91.51      B    C  
ATOM   4194  OG  SER B 220     -16.882  29.946  20.383  1.00 81.26      B    O  
ATOM   4195  N   GLN B 221     -13.894  28.120  22.057  1.00 91.51      B    N  
ATOM   4196  CA  GLN B 221     -13.513  28.069  23.479  1.00 90.73      B    C  
ATOM   4197  C   GLN B 221     -12.203  28.786  23.796  1.00 91.37      B    C  
ATOM   4198  O   GLN B 221     -12.047  29.257  24.920  1.00 88.56      B    O  
ATOM   4199  CB  GLN B 221     -13.438  26.617  23.959  1.00 88.13      B    C  
ATOM   4200  CG  GLN B 221     -14.831  26.014  24.191  1.00 81.41      B    C  
ATOM   4201  CD  GLN B 221     -14.779  24.688  24.945  1.00 80.89      B    C  
ATOM   4202  NE2 GLN B 221     -15.899  24.238  25.476  1.00 71.77      B    N  
ATOM   4203  OE1 GLN B 221     -13.762  24.050  25.096  1.00 73.88      B    O  
ATOM   4204  N   ALA B 222     -11.312  28.925  22.831  1.00 91.61      B    N  
ATOM   4205  CA  ALA B 222     -10.057  29.642  23.031  1.00 92.03      B    C  
ATOM   4206  C   ALA B 222     -10.251  31.159  23.230  1.00 92.72      B    C  
ATOM   4207  O   ALA B 222      -9.354  31.837  23.736  1.00 89.86      B    O  
ATOM   4208  CB  ALA B 222      -9.152  29.350  21.833  1.00 91.17      B    C  
ATOM   4209  N   HIS B 223     -11.406  31.698  22.863  1.00 92.58      B    N  
ATOM   4210  CA  HIS B 223     -11.678  33.132  22.932  1.00 92.85      B    C  
ATOM   4211  C   HIS B 223     -12.396  33.516  24.228  1.00 92.37      B    C  
ATOM   4212  O   HIS B 223     -13.406  32.911  24.603  1.00 89.04      B    O  
ATOM   4213  CB  HIS B 223     -12.510  33.565  21.725  1.00 92.68      B    C  
ATOM   4214  CG  HIS B 223     -11.866  33.311  20.398  1.00 94.03      B    C  
ATOM   4215  CD2 HIS B 223     -11.361  34.251  19.538  1.00 83.08      B    C  
ATOM   4216  ND1 HIS B 223     -11.706  32.083  19.789  1.00 82.46      B    N  
ATOM   4217  CE1 HIS B 223     -11.119  32.280  18.605  1.00 85.70      B    C  
ATOM   4218  NE2 HIS B 223     -10.898  33.586  18.410  1.00 87.98      B    N  
ATOM   4219  N   SER B 224     -11.954  34.595  24.863  1.00 92.09      B    N  
ATOM   4220  CA  SER B 224     -12.708  35.202  25.962  1.00 91.73      B    C  
ATOM   4221  C   SER B 224     -13.946  35.933  25.437  1.00 91.87      B    C  
ATOM   4222  O   SER B 224     -13.820  36.871  24.637  1.00 88.65      B    O  
ATOM   4223  CB  SER B 224     -11.824  36.166  26.759  1.00 90.25      B    C  
ATOM   4224  OG  SER B 224     -12.580  36.725  27.816  1.00 78.95      B    O  
ATOM   4225  N   PRO B 225     -15.152  35.600  25.911  1.00 91.37      B    N  
ATOM   4226  CA  PRO B 225     -16.373  36.277  25.479  1.00 90.63      B    C  
ATOM   4227  C   PRO B 225     -16.471  37.713  26.014  1.00 90.77      B    C  
ATOM   4228  O   PRO B 225     -17.244  38.520  25.505  1.00 85.76      B    O  
ATOM   4229  CB  PRO B 225     -17.511  35.397  25.993  1.00 88.42      B    C  
ATOM   4230  CG  PRO B 225     -16.926  34.732  27.239  1.00 86.09      B    C  
ATOM   4231  CD  PRO B 225     -15.451  34.566  26.885  1.00 89.39      B    C  
ATOM   4232  N   HIS B 226     -15.709  38.034  27.041  1.00 91.32      B    N  
ATOM   4233  CA  HIS B 226     -15.829  39.304  27.761  1.00 90.53      B    C  
ATOM   4234  C   HIS B 226     -14.974  40.433  27.175  1.00 90.72      B    C  
ATOM   4235  O   HIS B 226     -15.288  41.607  27.405  1.00 85.90      B    O  
ATOM   4236  CB  HIS B 226     -15.499  39.062  29.230  1.00 89.05      B    C  
ATOM   4237  CG  HIS B 226     -16.423  38.069  29.871  1.00 88.27      B    C  
ATOM   4238  CD2 HIS B 226     -16.112  36.790  30.267  1.00 76.90      B    C  
ATOM   4239  ND1 HIS B 226     -17.768  38.244  30.141  1.00 77.07      B    N  
ATOM   4240  CE1 HIS B 226     -18.236  37.116  30.694  1.00 77.53      B    C  
ATOM   4241  NE2 HIS B 226     -17.257  36.207  30.779  1.00 79.90      B    N  
ATOM   4242  N   ALA B 227     -13.953  40.100  26.404  1.00 90.43      B    N  
ATOM   4243  CA  ALA B 227     -13.054  41.060  25.782  1.00 90.12      B    C  
ATOM   4244  C   ALA B 227     -13.401  41.313  24.308  1.00 90.33      B    C  
ATOM   4245  O   ALA B 227     -13.782  42.426  23.945  1.00 83.43      B    O  
ATOM   4246  CB  ALA B 227     -11.615  40.585  25.979  1.00 88.30      B    C  
ATOM   4247  N   GLY B 228     -13.303  40.258  23.476  1.00 89.26      B    N  
ATOM   4248  CA  GLY B 228     -13.561  40.344  22.037  1.00 88.78      B    C  
ATOM   4249  C   GLY B 228     -14.807  39.603  21.559  1.00 89.42      B    C  
ATOM   4250  O   GLY B 228     -15.346  39.902  20.499  1.00 81.99      B    O  
ATOM   4251  N   GLY B 229     -15.286  38.654  22.337  1.00 88.84      B    N  
ATOM   4252  CA  GLY B 229     -16.372  37.755  21.960  1.00 89.41      B    C  
ATOM   4253  C   GLY B 229     -15.873  36.383  21.505  1.00 90.93      B    C  
ATOM   4254  O   GLY B 229     -14.680  36.162  21.313  1.00 87.21      B    O  
ATOM   4255  N   LYS B 230     -16.819  35.463  21.346  1.00 89.99      B    N  
ATOM   4256  CA  LYS B 230     -16.577  34.099  20.863  1.00 90.21      B    C  
ATOM   4257  C   LYS B 230     -17.210  33.898  19.484  1.00 90.90      B    C  
ATOM   4258  O   LYS B 230     -18.332  34.363  19.284  1.00 87.55      B    O  
ATOM   4259  CB  LYS B 230     -17.150  33.063  21.848  1.00 87.40      B    C  
ATOM   4260  CG  LYS B 230     -16.351  32.962  23.155  1.00 83.33      B    C  
ATOM   4261  CD  LYS B 230     -16.872  31.803  24.012  1.00 82.40      B    C  
ATOM   4262  CE  LYS B 230     -15.946  31.568  25.198  1.00 76.58      B    C  
ATOM   4263  NZ  LYS B 230     -16.254  30.320  25.935  1.00 70.99      B    N1+
ATOM   4264  N   PRO B 231     -16.574  33.131  18.572  1.00 91.29      B    N  
ATOM   4265  CA  PRO B 231     -17.147  32.821  17.259  1.00 91.22      B    C  
ATOM   4266  C   PRO B 231     -18.559  32.234  17.315  1.00 91.30      B    C  
ATOM   4267  O   PRO B 231     -19.454  32.713  16.614  1.00 87.18      B    O  
ATOM   4268  CB  PRO B 231     -16.161  31.828  16.628  1.00 89.56      B    C  
ATOM   4269  CG  PRO B 231     -14.827  32.166  17.279  1.00 87.34      B    C  
ATOM   4270  CD  PRO B 231     -15.224  32.624  18.682  1.00 90.27      B    C  
ATOM   4271  N   LEU B 232     -18.797  31.257  18.176  1.00 90.09      B    N  
ATOM   4272  CA  LEU B 232     -20.099  30.584  18.316  1.00 89.23      B    C  
ATOM   4273  C   LEU B 232     -21.094  31.296  19.251  1.00 88.67      B    C  
ATOM   4274  O   LEU B 232     -22.202  30.809  19.444  1.00 82.55      B    O  
ATOM   4275  CB  LEU B 232     -19.879  29.127  18.748  1.00 87.60      B    C  
ATOM   4276  CG  LEU B 232     -19.345  28.210  17.635  1.00 86.22      B    C  
ATOM   4277  CD1 LEU B 232     -19.162  26.807  18.221  1.00 80.05      B    C  
ATOM   4278  CD2 LEU B 232     -20.300  28.094  16.453  1.00 79.86      B    C  
ATOM   4279  N   ALA B 233     -20.731  32.434  19.814  1.00 87.71      B    N  
ATOM   4280  CA  ALA B 233     -21.594  33.213  20.679  1.00 87.02      B    C  
ATOM   4281  C   ALA B 233     -21.722  34.661  20.161  1.00 88.16      B    C  
ATOM   4282  O   ALA B 233     -21.171  35.581  20.779  1.00 83.80      B    O  
ATOM   4283  CB  ALA B 233     -21.082  33.096  22.121  1.00 84.01      B    C  
ATOM   4284  N   PRO B 234     -22.452  34.892  19.061  1.00 88.23      B    N  
ATOM   4285  CA  PRO B 234     -22.578  36.228  18.451  1.00 88.08      B    C  
ATOM   4286  C   PRO B 234     -23.098  37.304  19.404  1.00 88.67      B    C  
ATOM   4287  O   PRO B 234     -22.762  38.473  19.274  1.00 83.52      B    O  
ATOM   4288  CB  PRO B 234     -23.528  36.043  17.262  1.00 85.85      B    C  
ATOM   4289  CG  PRO B 234     -23.389  34.567  16.902  1.00 83.30      B    C  
ATOM   4290  CD  PRO B 234     -23.158  33.914  18.251  1.00 85.92      B    C  
ATOM   4291  N   ASN B 235     -23.877  36.926  20.413  1.00 89.70      B    N  
ATOM   4292  CA  ASN B 235     -24.351  37.810  21.477  1.00 88.97      B    C  
ATOM   4293  C   ASN B 235     -23.214  38.378  22.347  1.00 89.53      B    C  
ATOM   4294  O   ASN B 235     -23.411  39.385  23.031  1.00 84.05      B    O  
ATOM   4295  CB  ASN B 235     -25.373  37.042  22.333  1.00 86.33      B    C  
ATOM   4296  CG  ASN B 235     -24.777  35.828  23.030  1.00 79.44      B    C  
ATOM   4297  ND2 ASN B 235     -25.193  35.555  24.248  1.00 70.03      B    N  
ATOM   4298  OD1 ASN B 235     -23.953  35.111  22.506  1.00 67.08      B    O  
ATOM   4299  N   THR B 236     -22.040  37.765  22.327  1.00 89.35      B    N  
ATOM   4300  CA  THR B 236     -20.867  38.245  23.063  1.00 89.02      B    C  
ATOM   4301  C   THR B 236     -20.019  39.225  22.255  1.00 90.00      B    C  
ATOM   4302  O   THR B 236     -19.153  39.888  22.834  1.00 85.31      B    O  
ATOM   4303  CB  THR B 236     -19.980  37.101  23.565  1.00 86.53      B    C  
ATOM   4304  CG2 THR B 236     -20.765  36.101  24.414  1.00 75.36      B    C  
ATOM   4305  OG1 THR B 236     -19.378  36.397  22.509  1.00 75.21      B    O  
ATOM   4306  N   TRP B 237     -20.258  39.333  20.948  1.00 90.41      B    N  
ATOM   4307  CA  TRP B 237     -19.504  40.234  20.090  1.00 90.33      B    C  
ATOM   4308  C   TRP B 237     -19.709  41.681  20.519  1.00 90.48      B    C  
ATOM   4309  O   TRP B 237     -20.815  42.116  20.851  1.00 86.04      B    O  
ATOM   4310  CB  TRP B 237     -19.873  40.025  18.615  1.00 89.11      B    C  
ATOM   4311  CG  TRP B 237     -19.581  38.676  18.033  1.00 88.73      B    C  
ATOM   4312  CD1 TRP B 237     -19.057  37.609  18.670  1.00 80.39      B    C  
ATOM   4313  CD2 TRP B 237     -19.817  38.228  16.659  1.00 85.96      B    C  
ATOM   4314  CE2 TRP B 237     -19.419  36.883  16.557  1.00 85.69      B    C  
ATOM   4315  CE3 TRP B 237     -20.336  38.859  15.506  1.00 82.63      B    C  
ATOM   4316  NE1 TRP B 237     -18.960  36.536  17.793  1.00 81.58      B    N  
ATOM   4317  CZ2 TRP B 237     -19.540  36.159  15.349  1.00 84.41      B    C  
ATOM   4318  CZ3 TRP B 237     -20.450  38.134  14.305  1.00 78.32      B    C  
ATOM   4319  CH2 TRP B 237     -20.056  36.803  14.235  1.00 79.99      B    C  
ATOM   4320  N   LYS B 238     -18.635  42.445  20.545  1.00 90.95      B    N  
ATOM   4321  CA  LYS B 238     -18.643  43.830  20.989  1.00 90.76      B    C  
ATOM   4322  C   LYS B 238     -18.794  44.767  19.797  1.00 91.13      B    C  
ATOM   4323  O   LYS B 238     -18.380  44.459  18.688  1.00 85.93      B    O  
ATOM   4324  CB  LYS B 238     -17.383  44.130  21.813  1.00 88.43      B    C  
ATOM   4325  CG  LYS B 238     -17.159  43.184  23.015  1.00 87.40      B    C  
ATOM   4326  CD  LYS B 238     -18.317  43.169  24.005  1.00 82.60      B    C  
ATOM   4327  CE  LYS B 238     -17.968  42.222  25.149  1.00 78.26      B    C  
ATOM   4328  NZ  LYS B 238     -19.091  42.022  26.095  1.00 70.22      B    N1+
ATOM   4329  N   ASN B 239     -19.360  45.940  20.052  1.00 90.70      B    N  
ATOM   4330  CA  ASN B 239     -19.333  47.014  19.068  1.00 90.64      B    C  
ATOM   4331  C   ASN B 239     -17.876  47.487  18.894  1.00 90.88      B    C  
ATOM   4332  O   ASN B 239     -17.290  47.920  19.880  1.00 86.76      B    O  
ATOM   4333  CB  ASN B 239     -20.269  48.138  19.543  1.00 88.47      B    C  
ATOM   4334  CG  ASN B 239     -20.311  49.327  18.599  1.00 85.00      B    C  
ATOM   4335  ND2 ASN B 239     -21.149  50.299  18.892  1.00 75.58      B    N  
ATOM   4336  OD1 ASN B 239     -19.621  49.419  17.612  1.00 74.90      B    O  
ATOM   4337  N   PRO B 240     -17.318  47.475  17.680  1.00 91.20      B    N  
ATOM   4338  CA  PRO B 240     -15.949  47.910  17.425  1.00 90.77      B    C  
ATOM   4339  C   PRO B 240     -15.650  49.325  17.924  1.00 91.18      B    C  
ATOM   4340  O   PRO B 240     -14.572  49.597  18.446  1.00 86.84      B    O  
ATOM   4341  CB  PRO B 240     -15.776  47.824  15.905  1.00 88.62      B    C  
ATOM   4342  CG  PRO B 240     -16.784  46.767  15.472  1.00 86.36      B    C  
ATOM   4343  CD  PRO B 240     -17.928  46.960  16.455  1.00 89.28      B    C  
ATOM   4344  N   PHE B 241     -16.615  50.222  17.819  1.00 91.08      B    N  
ATOM   4345  CA  PHE B 241     -16.483  51.616  18.253  1.00 90.46      B    C  
ATOM   4346  C   PHE B 241     -16.983  51.866  19.680  1.00 89.97      B    C  
ATOM   4347  O   PHE B 241     -16.994  53.007  20.151  1.00 82.99      B    O  
ATOM   4348  CB  PHE B 241     -17.170  52.517  17.228  1.00 89.19      B    C  
ATOM   4349  CG  PHE B 241     -16.709  52.280  15.817  1.00 88.96      B    C  
ATOM   4350  CD1 PHE B 241     -15.389  52.610  15.434  1.00 81.92      B    C  
ATOM   4351  CD2 PHE B 241     -17.565  51.691  14.873  1.00 80.89      B    C  
ATOM   4352  CE1 PHE B 241     -14.947  52.359  14.133  1.00 78.45      B    C  
ATOM   4353  CE2 PHE B 241     -17.119  51.437  13.562  1.00 77.89      B    C  
ATOM   4354  CZ  PHE B 241     -15.809  51.769  13.195  1.00 81.71      B    C  
ATOM   4355  N   GLY B 242     -17.389  50.820  20.369  1.00 88.27      B    N  
ATOM   4356  CA  GLY B 242     -17.769  50.868  21.766  1.00 88.22      B    C  
ATOM   4357  C   GLY B 242     -16.558  50.805  22.700  1.00 89.88      B    C  
ATOM   4358  O   GLY B 242     -15.431  51.124  22.334  1.00 85.06      B    O  
ATOM   4359  N   ALA B 243     -16.826  50.430  23.926  1.00 89.98      B    N  
ATOM   4360  CA  ALA B 243     -15.798  50.207  24.930  1.00 90.42      B    C  
ATOM   4361  C   ALA B 243     -16.147  48.988  25.785  1.00 91.21      B    C  
ATOM   4362  O   ALA B 243     -17.312  48.602  25.912  1.00 86.59      B    O  
ATOM   4363  CB  ALA B 243     -15.652  51.468  25.782  1.00 87.37      B    C  
ATOM   4364  N   LEU B 244     -15.123  48.403  26.378  1.00 91.06      B    N  
ATOM   4365  CA  LEU B 244     -15.332  47.477  27.480  1.00 91.20      B    C  
ATOM   4366  C   LEU B 244     -15.943  48.221  28.669  1.00 91.43      B    C  
ATOM   4367  O   LEU B 244     -15.667  49.402  28.879  1.00 87.90      B    O  
ATOM   4368  CB  LEU B 244     -14.001  46.802  27.866  1.00 90.70      B    C  
ATOM   4369  CG  LEU B 244     -13.379  45.946  26.743  1.00 90.13      B    C  
ATOM   4370  CD1 LEU B 244     -12.047  45.382  27.221  1.00 83.21      B    C  
ATOM   4371  CD2 LEU B 244     -14.272  44.773  26.350  1.00 83.07      B    C  
ATOM   4372  N   ASP B 245     -16.774  47.550  29.459  1.00 90.19      B    N  
ATOM   4373  CA  ASP B 245     -17.465  48.173  30.587  1.00 89.93      B    C  
ATOM   4374  C   ASP B 245     -16.480  48.835  31.553  1.00 90.28      B    C  
ATOM   4375  O   ASP B 245     -15.733  48.175  32.272  1.00 85.35      B    O  
ATOM   4376  CB  ASP B 245     -18.354  47.137  31.286  1.00 87.72      B    C  
ATOM   4377  CG  ASP B 245     -19.182  47.696  32.441  1.00 84.66      B    C  
ATOM   4378  OD1 ASP B 245     -19.040  48.890  32.790  1.00 75.36      B    O  
ATOM   4379  OD2 ASP B 245     -19.953  46.917  33.030  1.00 75.48      B    O1-
ATOM   4380  N   VAL B 246     -16.492  50.167  31.565  1.00 90.95      B    N  
ATOM   4381  CA  VAL B 246     -15.583  50.989  32.360  1.00 90.53      B    C  
ATOM   4382  C   VAL B 246     -15.853  50.917  33.860  1.00 90.37      B    C  
ATOM   4383  O   VAL B 246     -15.033  51.351  34.646  1.00 84.43      B    O  
ATOM   4384  CB  VAL B 246     -15.613  52.460  31.889  1.00 88.64      B    C  
ATOM   4385  CG1 VAL B 246     -15.131  52.588  30.445  1.00 76.86      B    C  
ATOM   4386  CG2 VAL B 246     -17.015  53.080  32.002  1.00 78.76      B    C  
ATOM   4387  N   THR B 247     -16.988  50.356  34.272  1.00 91.01      B    N  
ATOM   4388  CA  THR B 247     -17.370  50.297  35.694  1.00 90.39      B    C  
ATOM   4389  C   THR B 247     -16.771  49.105  36.432  1.00 90.51      B    C  
ATOM   4390  O   THR B 247     -16.690  49.106  37.664  1.00 84.96      B    O  
ATOM   4391  CB  THR B 247     -18.894  50.304  35.852  1.00 88.47      B    C  
ATOM   4392  CG2 THR B 247     -19.564  51.457  35.119  1.00 76.46      B    C  
ATOM   4393  OG1 THR B 247     -19.479  49.100  35.399  1.00 78.55      B    O  
ATOM   4394  N   LYS B 248     -16.339  48.081  35.688  1.00 89.33      B    N  
ATOM   4395  CA  LYS B 248     -15.862  46.826  36.259  1.00 89.00      B    C  
ATOM   4396  C   LYS B 248     -14.431  46.942  36.775  1.00 89.35      B    C  
ATOM   4397  O   LYS B 248     -13.524  47.251  36.015  1.00 86.15      B    O  
ATOM   4398  CB  LYS B 248     -15.992  45.703  35.231  1.00 87.91      B    C  
ATOM   4399  CG  LYS B 248     -17.425  45.460  34.736  1.00 87.19      B    C  
ATOM   4400  CD  LYS B 248     -18.358  44.985  35.839  1.00 83.32      B    C  
ATOM   4401  CE  LYS B 248     -19.722  44.653  35.236  1.00 78.08      B    C  
ATOM   4402  NZ  LYS B 248     -20.655  44.115  36.232  1.00 69.00      B    N1+
ATOM   4403  N   LYS B 249     -14.245  46.661  38.047  1.00 89.38      B    N  
ATOM   4404  CA  LYS B 249     -12.940  46.675  38.720  1.00 88.75      B    C  
ATOM   4405  C   LYS B 249     -12.749  45.581  39.769  1.00 89.19      B    C  
ATOM   4406  O   LYS B 249     -11.742  45.579  40.472  1.00 83.77      B    O  
ATOM   4407  CB  LYS B 249     -12.687  48.065  39.324  1.00 85.88      B    C  
ATOM   4408  CG  LYS B 249     -13.650  48.422  40.477  1.00 82.37      B    C  
ATOM   4409  CD  LYS B 249     -13.299  49.806  41.020  1.00 80.20      B    C  
ATOM   4410  CE  LYS B 249     -14.219  50.190  42.180  1.00 72.96      B    C  
ATOM   4411  NZ  LYS B 249     -13.909  51.546  42.674  1.00 66.75      B    N1+
ATOM   4412  N   ALA B 250     -13.693  44.659  39.884  1.00 88.47      B    N  
ATOM   4413  CA  ALA B 250     -13.586  43.565  40.837  1.00 88.46      B    C  
ATOM   4414  C   ALA B 250     -12.441  42.617  40.453  1.00 89.49      B    C  
ATOM   4415  O   ALA B 250     -12.174  42.407  39.269  1.00 85.55      B    O  
ATOM   4416  CB  ALA B 250     -14.935  42.845  40.924  1.00 86.43      B    C  
ATOM   4417  N   ALA B 251     -11.798  42.030  41.441  1.00 89.05      B    N  
ATOM   4418  CA  ALA B 251     -10.643  41.156  41.221  1.00 88.21      B    C  
ATOM   4419  C   ALA B 251     -10.967  39.984  40.283  1.00 89.01      B    C  
ATOM   4420  O   ALA B 251     -10.231  39.724  39.330  1.00 84.82      B    O  
ATOM   4421  CB  ALA B 251     -10.161  40.660  42.583  1.00 86.14      B    C  
ATOM   4422  N   LYS B 252     -12.092  39.318  40.478  1.00 89.49      B    N  
ATOM   4423  CA  LYS B 252     -12.547  38.163  39.687  1.00 89.01      B    C  
ATOM   4424  C   LYS B 252     -13.483  38.529  38.526  1.00 89.65      B    C  
ATOM   4425  O   LYS B 252     -14.068  37.637  37.920  1.00 84.50      B    O  
ATOM   4426  CB  LYS B 252     -13.197  37.119  40.609  1.00 86.87      B    C  
ATOM   4427  CG  LYS B 252     -12.246  36.597  41.694  1.00 82.23      B    C  
ATOM   4428  CD  LYS B 252     -12.912  35.416  42.413  1.00 77.35      B    C  
ATOM   4429  CE  LYS B 252     -12.007  34.834  43.495  1.00 69.72      B    C  
ATOM   4430  NZ  LYS B 252     -12.556  33.558  44.005  1.00 61.80      B    N1+
ATOM   4431  N   ASP B 253     -13.665  39.808  38.246  1.00 90.26      B    N  
ATOM   4432  CA  ASP B 253     -14.503  40.207  37.117  1.00 90.41      B    C  
ATOM   4433  C   ASP B 253     -13.742  39.963  35.795  1.00 91.30      B    C  
ATOM   4434  O   ASP B 253     -12.651  40.501  35.610  1.00 88.56      B    O  
ATOM   4435  CB  ASP B 253     -14.952  41.659  37.277  1.00 89.13      B    C  
ATOM   4436  CG  ASP B 253     -15.941  42.052  36.178  1.00 87.39      B    C  
ATOM   4437  OD1 ASP B 253     -15.482  42.303  35.052  1.00 77.61      B    O  
ATOM   4438  OD2 ASP B 253     -17.162  42.082  36.460  1.00 77.29      B    O1-
ATOM   4439  N   PRO B 254     -14.293  39.159  34.857  1.00 91.28      B    N  
ATOM   4440  CA  PRO B 254     -13.578  38.796  33.632  1.00 91.01      B    C  
ATOM   4441  C   PRO B 254     -13.303  39.990  32.718  1.00 91.84      B    C  
ATOM   4442  O   PRO B 254     -12.262  40.039  32.059  1.00 88.97      B    O  
ATOM   4443  CB  PRO B 254     -14.465  37.751  32.958  1.00 89.01      B    C  
ATOM   4444  CG  PRO B 254     -15.869  38.027  33.505  1.00 86.47      B    C  
ATOM   4445  CD  PRO B 254     -15.589  38.509  34.917  1.00 89.24      B    C  
ATOM   4446  N   ILE B 255     -14.186  40.989  32.707  1.00 92.24      B    N  
ATOM   4447  CA  ILE B 255     -13.976  42.227  31.951  1.00 92.69      B    C  
ATOM   4448  C   ILE B 255     -12.841  43.029  32.581  1.00 92.96      B    C  
ATOM   4449  O   ILE B 255     -11.966  43.533  31.879  1.00 90.92      B    O  
ATOM   4450  CB  ILE B 255     -15.275  43.052  31.853  1.00 92.00      B    C  
ATOM   4451  CG1 ILE B 255     -16.414  42.234  31.198  1.00 86.15      B    C  
ATOM   4452  CG2 ILE B 255     -15.024  44.356  31.068  1.00 85.08      B    C  
ATOM   4453  CD1 ILE B 255     -17.763  42.935  31.184  1.00 77.29      B    C  
ATOM   4454  N   ALA B 256     -12.812  43.130  33.905  1.00 92.66      B    N  
ATOM   4455  CA  ALA B 256     -11.747  43.826  34.613  1.00 92.55      B    C  
ATOM   4456  C   ALA B 256     -10.390  43.150  34.406  1.00 92.82      B    C  
ATOM   4457  O   ALA B 256      -9.401  43.841  34.182  1.00 90.74      B    O  
ATOM   4458  CB  ALA B 256     -12.111  43.923  36.098  1.00 91.71      B    C  
ATOM   4459  N   ARG B 257     -10.341  41.831  34.400  1.00 92.67      B    N  
ATOM   4460  CA  ARG B 257      -9.113  41.078  34.091  1.00 92.44      B    C  
ATOM   4461  C   ARG B 257      -8.607  41.362  32.679  1.00 92.58      B    C  
ATOM   4462  O   ARG B 257      -7.438  41.701  32.515  1.00 90.42      B    O  
ATOM   4463  CB  ARG B 257      -9.344  39.577  34.284  1.00 91.38      B    C  
ATOM   4464  CG  ARG B 257      -9.375  39.191  35.768  1.00 87.75      B    C  
ATOM   4465  CD  ARG B 257      -9.474  37.682  35.888  1.00 86.97      B    C  
ATOM   4466  NE  ARG B 257      -9.299  37.230  37.278  1.00 84.02      B    N  
ATOM   4467  CZ  ARG B 257      -9.108  35.988  37.669  1.00 82.08      B    C  
ATOM   4468  NH1 ARG B 257      -9.118  34.979  36.841  1.00 75.69      B    N1+
ATOM   4469  NH2 ARG B 257      -8.894  35.735  38.902  1.00 76.76      B    N  
ATOM   4470  N   ALA B 258      -9.485  41.326  31.671  1.00 93.06      B    N  
ATOM   4471  CA  ALA B 258      -9.114  41.657  30.299  1.00 93.21      B    C  
ATOM   4472  C   ALA B 258      -8.584  43.095  30.179  1.00 93.74      B    C  
ATOM   4473  O   ALA B 258      -7.529  43.333  29.591  1.00 91.99      B    O  
ATOM   4474  CB  ALA B 258     -10.329  41.419  29.401  1.00 92.45      B    C  
ATOM   4475  N   LYS B 259      -9.263  44.059  30.809  1.00 93.83      B    N  
ATOM   4476  CA  LYS B 259      -8.813  45.454  30.842  1.00 93.65      B    C  
ATOM   4477  C   LYS B 259      -7.455  45.605  31.527  1.00 93.77      B    C  
ATOM   4478  O   LYS B 259      -6.622  46.356  31.022  1.00 92.06      B    O  
ATOM   4479  CB  LYS B 259      -9.848  46.341  31.548  1.00 92.27      B    C  
ATOM   4480  CG  LYS B 259     -11.144  46.501  30.729  1.00 89.47      B    C  
ATOM   4481  CD  LYS B 259     -12.082  47.549  31.355  1.00 88.35      B    C  
ATOM   4482  CE  LYS B 259     -12.442  47.229  32.811  1.00 84.09      B    C  
ATOM   4483  NZ  LYS B 259     -13.204  48.319  33.426  1.00 81.65      B    N1+
ATOM   4484  N   ARG B 260      -7.212  44.898  32.617  1.00 94.00      B    N  
ATOM   4485  CA  ARG B 260      -5.922  44.928  33.316  1.00 93.69      B    C  
ATOM   4486  C   ARG B 260      -4.782  44.403  32.444  1.00 93.33      B    C  
ATOM   4487  O   ARG B 260      -3.714  45.004  32.463  1.00 90.98      B    O  
ATOM   4488  CB  ARG B 260      -6.003  44.151  34.636  1.00 92.72      B    C  
ATOM   4489  CG  ARG B 260      -6.742  44.964  35.712  1.00 89.63      B    C  
ATOM   4490  CD  ARG B 260      -6.663  44.295  37.085  1.00 89.66      B    C  
ATOM   4491  NE  ARG B 260      -7.473  43.084  37.186  1.00 86.97      B    N  
ATOM   4492  CZ  ARG B 260      -8.641  42.945  37.815  1.00 87.27      B    C  
ATOM   4493  NH1 ARG B 260      -9.261  43.955  38.368  1.00 78.34      B    N1+
ATOM   4494  NH2 ARG B 260      -9.198  41.780  37.911  1.00 81.67      B    N  
ATOM   4495  N   SER B 261      -5.030  43.393  31.632  1.00 93.84      B    N  
ATOM   4496  CA  SER B 261      -4.025  42.898  30.677  1.00 93.59      B    C  
ATOM   4497  C   SER B 261      -3.693  43.959  29.626  1.00 93.73      B    C  
ATOM   4498  O   SER B 261      -2.536  44.338  29.490  1.00 91.30      B    O  
ATOM   4499  CB  SER B 261      -4.511  41.606  30.006  1.00 92.41      B    C  
ATOM   4500  OG  SER B 261      -4.721  40.595  30.971  1.00 80.41      B    O  
ATOM   4501  N   MET B 262      -4.692  44.501  28.930  1.00 94.29      B    N  
ATOM   4502  CA  MET B 262      -4.458  45.530  27.911  1.00 94.43      B    C  
ATOM   4503  C   MET B 262      -3.859  46.820  28.504  1.00 94.42      B    C  
ATOM   4504  O   MET B 262      -2.887  47.353  27.969  1.00 92.94      B    O  
ATOM   4505  CB  MET B 262      -5.780  45.822  27.181  1.00 93.87      B    C  
ATOM   4506  CG  MET B 262      -5.634  46.895  26.095  1.00 91.32      B    C  
ATOM   4507  SD  MET B 262      -4.483  46.509  24.734  1.00 88.15      B    S  
ATOM   4508  CE  MET B 262      -5.540  45.446  23.715  1.00 80.89      B    C  
ATOM   4509  N   GLY B 263      -4.399  47.316  29.605  1.00 93.75      B    N  
ATOM   4510  CA  GLY B 263      -3.913  48.529  30.268  1.00 93.20      B    C  
ATOM   4511  C   GLY B 263      -2.484  48.374  30.790  1.00 93.78      B    C  
ATOM   4512  O   GLY B 263      -1.665  49.273  30.612  1.00 91.75      B    O  
ATOM   4513  N   GLY B 264      -2.169  47.229  31.372  1.00 93.06      B    N  
ATOM   4514  CA  GLY B 264      -0.829  46.904  31.842  1.00 92.73      B    C  
ATOM   4515  C   GLY B 264       0.195  46.873  30.713  1.00 93.79      B    C  
ATOM   4516  O   GLY B 264       1.215  47.564  30.797  1.00 91.69      B    O  
ATOM   4517  N   ILE B 265      -0.117  46.171  29.616  1.00 94.78      B    N  
ATOM   4518  CA  ILE B 265       0.770  46.100  28.439  1.00 95.05      B    C  
ATOM   4519  C   ILE B 265       0.941  47.483  27.797  1.00 95.03      B    C  
ATOM   4520  O   ILE B 265       2.046  47.855  27.424  1.00 93.50      B    O  
ATOM   4521  CB  ILE B 265       0.238  45.069  27.427  1.00 94.82      B    C  
ATOM   4522  CG1 ILE B 265       0.289  43.649  28.029  1.00 91.49      B    C  
ATOM   4523  CG2 ILE B 265       1.066  45.098  26.132  1.00 91.25      B    C  
ATOM   4524  CD1 ILE B 265      -0.567  42.650  27.265  1.00 86.41      B    C  
ATOM   4525  N   THR B 266      -0.124  48.271  27.722  1.00 95.24      B    N  
ATOM   4526  CA  THR B 266      -0.044  49.645  27.204  1.00 95.08      B    C  
ATOM   4527  C   THR B 266       0.880  50.505  28.063  1.00 94.82      B    C  
ATOM   4528  O   THR B 266       1.739  51.208  27.545  1.00 92.97      B    O  
ATOM   4529  CB  THR B 266      -1.431  50.289  27.115  1.00 94.44      B    C  
ATOM   4530  CG2 THR B 266      -1.366  51.664  26.467  1.00 80.08      B    C  
ATOM   4531  OG1 THR B 266      -2.282  49.509  26.315  1.00 80.68      B    O  
ATOM   4532  N   ASN B 267       0.763  50.418  29.375  1.00 94.30      B    N  
ATOM   4533  CA  ASN B 267       1.652  51.128  30.287  1.00 93.77      B    C  
ATOM   4534  C   ASN B 267       3.101  50.635  30.213  1.00 93.35      B    C  
ATOM   4535  O   ASN B 267       4.013  51.453  30.371  1.00 89.76      B    O  
ATOM   4536  CB  ASN B 267       1.106  51.013  31.722  1.00 92.89      B    C  
ATOM   4537  CG  ASN B 267      -0.056  51.954  31.999  1.00 92.14      B    C  
ATOM   4538  ND2 ASN B 267      -0.863  51.631  32.980  1.00 83.63      B    N  
ATOM   4539  OD1 ASN B 267      -0.221  53.002  31.409  1.00 83.87      B    O  
ATOM   4540  N   ALA B 268       3.314  49.360  29.931  1.00 93.63      B    N  
ATOM   4541  CA  ALA B 268       4.651  48.813  29.706  1.00 93.16      B    C  
ATOM   4542  C   ALA B 268       5.285  49.320  28.402  1.00 93.08      B    C  
ATOM   4543  O   ALA B 268       6.498  49.447  28.312  1.00 89.92      B    O  
ATOM   4544  CB  ALA B 268       4.555  47.289  29.695  1.00 92.29      B    C  
ATOM   4545  N   THR B 269       4.466  49.619  27.400  1.00 93.84      B    N  
ATOM   4546  CA  THR B 269       4.928  50.006  26.051  1.00 93.88      B    C  
ATOM   4547  C   THR B 269       5.126  51.520  25.897  1.00 93.32      B    C  
ATOM   4548  O   THR B 269       5.464  52.000  24.820  1.00 89.18      B    O  
ATOM   4549  CB  THR B 269       3.981  49.425  24.988  1.00 92.91      B    C  
ATOM   4550  CG2 THR B 269       4.571  49.418  23.586  1.00 79.26      B    C  
ATOM   4551  OG1 THR B 269       3.683  48.077  25.273  1.00 79.45      B    O  
ATOM   4552  N   ARG B 270       4.939  52.314  26.971  1.00 93.42      B    N  
ATOM   4553  CA  ARG B 270       5.064  53.770  26.911  1.00 92.79      B    C  
ATOM   4554  C   ARG B 270       6.477  54.202  26.533  1.00 92.44      B    C  
ATOM   4555  O   ARG B 270       7.381  54.192  27.356  1.00 88.29      B    O  
ATOM   4556  CB  ARG B 270       4.654  54.404  28.247  1.00 90.99      B    C  
ATOM   4557  CG  ARG B 270       3.154  54.268  28.525  1.00 88.41      B    C  
ATOM   4558  CD  ARG B 270       2.804  54.860  29.891  1.00 88.27      B    C  
ATOM   4559  NE  ARG B 270       3.406  54.091  30.979  1.00 86.04      B    N  
ATOM   4560  CZ  ARG B 270       3.727  54.546  32.189  1.00 87.22      B    C  
ATOM   4561  NH1 ARG B 270       3.502  55.780  32.553  1.00 76.59      B    N1+
ATOM   4562  NH2 ARG B 270       4.283  53.755  33.054  1.00 80.78      B    N  
ATOM   4563  N   TYR B 271       6.637  54.603  25.297  1.00 91.97      B    N  
ATOM   4564  CA  TYR B 271       7.878  55.160  24.765  1.00 91.64      B    C  
ATOM   4565  C   TYR B 271       7.550  56.246  23.744  1.00 91.66      B    C  
ATOM   4566  O   TYR B 271       6.479  56.228  23.143  1.00 87.53      B    O  
ATOM   4567  CB  TYR B 271       8.707  54.035  24.159  1.00 90.31      B    C  
ATOM   4568  CG  TYR B 271      10.162  54.382  24.000  1.00 90.44      B    C  
ATOM   4569  CD1 TYR B 271      10.755  54.462  22.729  1.00 84.59      B    C  
ATOM   4570  CD2 TYR B 271      10.942  54.626  25.143  1.00 85.39      B    C  
ATOM   4571  CE1 TYR B 271      12.120  54.771  22.598  1.00 82.86      B    C  
ATOM   4572  CE2 TYR B 271      12.295  54.937  25.021  1.00 83.68      B    C  
ATOM   4573  CZ  TYR B 271      12.886  55.003  23.752  1.00 87.01      B    C  
ATOM   4574  OH  TYR B 271      14.228  55.305  23.641  1.00 85.08      B    O  
ATOM   4575  N   ALA B 272       8.414  57.229  23.579  1.00 90.30      B    N  
ATOM   4576  CA  ALA B 272       8.122  58.404  22.755  1.00 90.26      B    C  
ATOM   4577  C   ALA B 272       8.944  58.503  21.478  1.00 90.48      B    C  
ATOM   4578  O   ALA B 272       8.706  59.397  20.663  1.00 84.01      B    O  
ATOM   4579  CB  ALA B 272       8.285  59.642  23.636  1.00 87.68      B    C  
ATOM   4580  N   CYS B 273       9.914  57.638  21.316  1.00 89.79      B    N  
ATOM   4581  CA  CYS B 273      10.831  57.681  20.188  1.00 89.11      B    C  
ATOM   4582  C   CYS B 273      10.707  56.433  19.325  1.00 89.56      B    C  
ATOM   4583  O   CYS B 273      10.632  55.321  19.839  1.00 84.48      B    O  
ATOM   4584  CB  CYS B 273      12.263  57.863  20.707  1.00 86.95      B    C  
ATOM   4585  SG  CYS B 273      12.478  59.408  21.641  1.00 81.28      B    S  
ATOM   4586  N   ASP B 274      10.749  56.631  18.019  1.00 87.82      B    N  
ATOM   4587  CA  ASP B 274      10.806  55.555  17.032  1.00 87.30      B    C  
ATOM   4588  C   ASP B 274      11.825  55.898  15.942  1.00 86.85      B    C  
ATOM   4589  O   ASP B 274      11.495  56.223  14.802  1.00 81.01      B    O  
ATOM   4590  CB  ASP B 274       9.396  55.270  16.491  1.00 85.32      B    C  
ATOM   4591  CG  ASP B 274       9.399  54.023  15.606  1.00 84.33      B    C  
ATOM   4592  OD1 ASP B 274      10.309  53.187  15.779  1.00 78.27      B    O  
ATOM   4593  OD2 ASP B 274       8.481  53.899  14.776  1.00 79.03      B    O1-
ATOM   4594  N   ALA B 275      13.089  55.922  16.335  1.00 86.02      B    N  
ATOM   4595  CA  ALA B 275      14.194  56.298  15.473  1.00 84.52      B    C  
ATOM   4596  C   ALA B 275      15.374  55.329  15.633  1.00 84.65      B    C  
ATOM   4597  O   ALA B 275      15.481  54.593  16.609  1.00 78.50      B    O  
ATOM   4598  CB  ALA B 275      14.585  57.739  15.812  1.00 81.22      B    C  
ATOM   4599  N   ASN B 276      16.301  55.374  14.688  1.00 83.78      B    N  
ATOM   4600  CA  ASN B 276      17.567  54.660  14.802  1.00 82.28      B    C  
ATOM   4601  C   ASN B 276      18.611  55.544  15.502  1.00 82.00      B    C  
ATOM   4602  O   ASN B 276      19.437  56.184  14.855  1.00 73.37      B    O  
ATOM   4603  CB  ASN B 276      18.023  54.168  13.416  1.00 78.25      B    C  
ATOM   4604  CG  ASN B 276      17.247  52.952  12.943  1.00 72.87      B    C  
ATOM   4605  ND2 ASN B 276      17.380  52.607  11.681  1.00 65.60      B    N  
ATOM   4606  OD1 ASN B 276      16.550  52.287  13.678  1.00 64.08      B    O  
ATOM   4607  N   GLY B 277      18.548  55.611  16.806  1.00 78.28      B    N  
ATOM   4608  CA  GLY B 277      19.395  56.479  17.614  1.00 77.82      B    C  
ATOM   4609  C   GLY B 277      18.947  57.950  17.573  1.00 79.47      B    C  
ATOM   4610  O   GLY B 277      17.760  58.254  17.533  1.00 72.58      B    O  
ATOM   4611  N   GLY B 278      19.903  58.873  17.631  1.00 79.46      B    N  
ATOM   4612  CA  GLY B 278      19.615  60.303  17.658  1.00 79.65      B    C  
ATOM   4613  C   GLY B 278      19.380  60.863  19.063  1.00 81.54      B    C  
ATOM   4614  O   GLY B 278      19.858  60.321  20.058  1.00 75.12      B    O  
ATOM   4615  N   ALA B 279      18.679  61.992  19.116  1.00 83.72      B    N  
ATOM   4616  CA  ALA B 279      18.500  62.791  20.327  1.00 84.43      B    C  
ATOM   4617  C   ALA B 279      17.029  62.929  20.748  1.00 85.55      B    C  
ATOM   4618  O   ALA B 279      16.678  63.843  21.495  1.00 78.90      B    O  
ATOM   4619  CB  ALA B 279      19.186  64.144  20.109  1.00 81.13      B    C  
ATOM   4620  N   CYS B 280      16.171  62.076  20.279  1.00 85.48      B    N  
ATOM   4621  CA  CYS B 280      14.754  62.103  20.614  1.00 85.84      B    C  
ATOM   4622  C   CYS B 280      14.529  62.032  22.135  1.00 86.88      B    C  
ATOM   4623  O   CYS B 280      15.169  61.229  22.806  1.00 83.14      B    O  
ATOM   4624  CB  CYS B 280      14.049  60.946  19.888  1.00 83.99      B    C  
ATOM   4625  SG  CYS B 280      12.310  60.770  20.361  1.00 78.48      B    S  
ATOM   4626  N   PRO B 281      13.626  62.844  22.703  1.00 87.57      B    N  
ATOM   4627  CA  PRO B 281      13.314  62.800  24.126  1.00 87.89      B    C  
ATOM   4628  C   PRO B 281      12.512  61.538  24.473  1.00 88.15      B    C  
ATOM   4629  O   PRO B 281      11.286  61.540  24.507  1.00 83.65      B    O  
ATOM   4630  CB  PRO B 281      12.576  64.109  24.404  1.00 85.69      B    C  
ATOM   4631  CG  PRO B 281      11.889  64.421  23.082  1.00 82.89      B    C  
ATOM   4632  CD  PRO B 281      12.881  63.901  22.040  1.00 86.02      B    C  
ATOM   4633  N   GLN B 282      13.208  60.483  24.762  1.00 87.21      B    N  
ATOM   4634  CA  GLN B 282      12.617  59.156  24.956  1.00 86.83      B    C  
ATOM   4635  C   GLN B 282      11.602  59.069  26.108  1.00 87.75      B    C  
ATOM   4636  O   GLN B 282      10.660  58.290  26.060  1.00 82.80      B    O  
ATOM   4637  CB  GLN B 282      13.742  58.123  25.138  1.00 83.74      B    C  
ATOM   4638  CG  GLN B 282      14.587  58.321  26.410  1.00 79.04      B    C  
ATOM   4639  CD  GLN B 282      15.722  57.302  26.530  1.00 77.33      B    C  
ATOM   4640  NE2 GLN B 282      16.433  57.283  27.638  1.00 67.44      B    N  
ATOM   4641  OE1 GLN B 282      16.016  56.520  25.634  1.00 69.79      B    O  
ATOM   4642  N   GLY B 283      11.788  59.888  27.125  1.00 86.04      B    N  
ATOM   4643  CA  GLY B 283      10.925  59.899  28.302  1.00 86.61      B    C  
ATOM   4644  C   GLY B 283       9.660  60.742  28.165  1.00 88.69      B    C  
ATOM   4645  O   GLY B 283       8.970  60.932  29.156  1.00 84.22      B    O  
ATOM   4646  N   PHE B 284       9.335  61.277  26.994  1.00 89.43      B    N  
ATOM   4647  CA  PHE B 284       8.275  62.280  26.837  1.00 90.31      B    C  
ATOM   4648  C   PHE B 284       6.918  61.886  27.449  1.00 91.08      B    C  
ATOM   4649  O   PHE B 284       6.199  62.742  27.957  1.00 88.03      B    O  
ATOM   4650  CB  PHE B 284       8.111  62.599  25.344  1.00 89.73      B    C  
ATOM   4651  CG  PHE B 284       7.224  63.780  25.074  1.00 90.48      B    C  
ATOM   4652  CD1 PHE B 284       5.949  63.607  24.530  1.00 83.10      B    C  
ATOM   4653  CD2 PHE B 284       7.684  65.076  25.371  1.00 83.62      B    C  
ATOM   4654  CE1 PHE B 284       5.137  64.712  24.271  1.00 81.55      B    C  
ATOM   4655  CE2 PHE B 284       6.872  66.184  25.122  1.00 82.25      B    C  
ATOM   4656  CZ  PHE B 284       5.598  66.012  24.564  1.00 87.23      B    C  
ATOM   4657  N   ILE B 285       6.588  60.594  27.457  1.00 91.75      B    N  
ATOM   4658  CA  ILE B 285       5.359  60.078  28.073  1.00 92.09      B    C  
ATOM   4659  C   ILE B 285       5.571  59.753  29.561  1.00 92.14      B    C  
ATOM   4660  O   ILE B 285       4.681  59.968  30.382  1.00 89.62      B    O  
ATOM   4661  CB  ILE B 285       4.846  58.838  27.307  1.00 91.87      B    C  
ATOM   4662  CG1 ILE B 285       4.671  59.145  25.798  1.00 87.50      B    C  
ATOM   4663  CG2 ILE B 285       3.520  58.336  27.904  1.00 87.32      B    C  
ATOM   4664  CD1 ILE B 285       4.244  57.932  24.962  1.00 84.21      B    C  
ATOM   4665  N   THR B 286       6.736  59.257  29.911  1.00 91.89      B    N  
ATOM   4666  CA  THR B 286       6.986  58.621  31.212  1.00 91.40      B    C  
ATOM   4667  C   THR B 286       7.796  59.479  32.180  1.00 90.77      B    C  
ATOM   4668  O   THR B 286       7.702  59.299  33.392  1.00 83.69      B    O  
ATOM   4669  CB  THR B 286       7.711  57.285  31.012  1.00 89.81      B    C  
ATOM   4670  CG2 THR B 286       6.825  56.243  30.342  1.00 79.78      B    C  
ATOM   4671  OG1 THR B 286       8.832  57.463  30.174  1.00 79.57      B    O  
ATOM   4672  N   SER B 287       8.575  60.423  31.668  1.00 90.25      B    N  
ATOM   4673  CA  SER B 287       9.418  61.318  32.450  1.00 89.92      B    C  
ATOM   4674  C   SER B 287       9.550  62.669  31.753  1.00 90.05      B    C  
ATOM   4675  O   SER B 287      10.432  62.885  30.928  1.00 84.90      B    O  
ATOM   4676  CB  SER B 287      10.787  60.672  32.672  1.00 87.48      B    C  
ATOM   4677  OG  SER B 287      11.613  61.508  33.449  1.00 77.21      B    O  
ATOM   4678  N   ARG B 288       8.679  63.599  32.101  1.00 90.28      B    N  
ATOM   4679  CA  ARG B 288       8.727  64.987  31.622  1.00 90.33      B    C  
ATOM   4680  C   ARG B 288       9.486  65.905  32.588  1.00 90.23      B    C  
ATOM   4681  O   ARG B 288       9.087  67.043  32.821  1.00 85.93      B    O  
ATOM   4682  CB  ARG B 288       7.324  65.480  31.262  1.00 89.03      B    C  
ATOM   4683  CG  ARG B 288       6.752  64.707  30.068  1.00 87.27      B    C  
ATOM   4684  CD  ARG B 288       5.467  65.350  29.546  1.00 87.27      B    C  
ATOM   4685  NE  ARG B 288       4.376  65.273  30.519  1.00 85.10      B    N  
ATOM   4686  CZ  ARG B 288       3.541  64.263  30.676  1.00 86.40      B    C  
ATOM   4687  NH1 ARG B 288       3.588  63.186  29.933  1.00 75.13      B    N1+
ATOM   4688  NH2 ARG B 288       2.618  64.325  31.578  1.00 80.44      B    N  
ATOM   4689  N   ARG B 289      10.573  65.408  33.147  1.00 89.37      B    N  
ATOM   4690  CA  ARG B 289      11.515  66.239  33.892  1.00 88.87      B    C  
ATOM   4691  C   ARG B 289      12.218  67.209  32.945  1.00 88.52      B    C  
ATOM   4692  O   ARG B 289      12.288  66.959  31.744  1.00 84.65      B    O  
ATOM   4693  CB  ARG B 289      12.519  65.352  34.654  1.00 87.18      B    C  
ATOM   4694  CG  ARG B 289      11.845  64.451  35.695  1.00 82.72      B    C  
ATOM   4695  CD  ARG B 289      12.849  63.563  36.442  1.00 80.83      B    C  
ATOM   4696  NE  ARG B 289      13.415  62.512  35.578  1.00 74.71      B    N  
ATOM   4697  CZ  ARG B 289      14.362  61.645  35.910  1.00 70.07      B    C  
ATOM   4698  NH1 ARG B 289      14.907  61.632  37.091  1.00 64.96      B    N1+
ATOM   4699  NH2 ARG B 289      14.791  60.772  35.048  1.00 61.66      B    N  
ATOM   4700  N   MET B 290      12.732  68.294  33.441  1.00 87.79      B    N  
ATOM   4701  CA  MET B 290      13.337  69.335  32.598  1.00 87.28      B    C  
ATOM   4702  C   MET B 290      14.450  68.814  31.690  1.00 87.28      B    C  
ATOM   4703  O   MET B 290      14.533  69.230  30.535  1.00 81.93      B    O  
ATOM   4704  CB  MET B 290      13.874  70.472  33.480  1.00 84.95      B    C  
ATOM   4705  CG  MET B 290      12.763  71.404  33.985  1.00 78.98      B    C  
ATOM   4706  SD  MET B 290      11.957  72.411  32.702  1.00 72.32      B    S  
ATOM   4707  CE  MET B 290      13.280  73.574  32.302  1.00 63.15      B    C  
ATOM   4708  N   GLY B 291      15.276  67.921  32.180  1.00 86.11      B    N  
ATOM   4709  CA  GLY B 291      16.334  67.303  31.381  1.00 85.15      B    C  
ATOM   4710  C   GLY B 291      15.818  66.342  30.315  1.00 86.37      B    C  
ATOM   4711  O   GLY B 291      16.328  66.324  29.199  1.00 82.31      B    O  
ATOM   4712  N   ASP B 292      14.758  65.618  30.627  1.00 86.43      B    N  
ATOM   4713  CA  ASP B 292      14.181  64.631  29.705  1.00 86.29      B    C  
ATOM   4714  C   ASP B 292      13.400  65.270  28.548  1.00 86.79      B    C  
ATOM   4715  O   ASP B 292      13.180  64.630  27.525  1.00 82.52      B    O  
ATOM   4716  CB  ASP B 292      13.253  63.679  30.476  1.00 84.28      B    C  
ATOM   4717  CG  ASP B 292      13.987  62.816  31.501  1.00 81.44      B    C  
ATOM   4718  OD1 ASP B 292      15.057  62.266  31.170  1.00 74.71      B    O  
ATOM   4719  OD2 ASP B 292      13.470  62.704  32.630  1.00 75.07      B    O1-
ATOM   4720  N   LEU B 293      12.994  66.518  28.690  1.00 87.68      B    N  
ATOM   4721  CA  LEU B 293      12.330  67.269  27.621  1.00 87.41      B    C  
ATOM   4722  C   LEU B 293      13.299  67.797  26.566  1.00 87.74      B    C  
ATOM   4723  O   LEU B 293      12.869  68.170  25.475  1.00 83.33      B    O  
ATOM   4724  CB  LEU B 293      11.548  68.440  28.244  1.00 86.10      B    C  
ATOM   4725  CG  LEU B 293      10.332  68.004  29.072  1.00 85.35      B    C  
ATOM   4726  CD1 LEU B 293       9.771  69.226  29.802  1.00 79.04      B    C  
ATOM   4727  CD2 LEU B 293       9.232  67.411  28.211  1.00 79.13      B    C  
ATOM   4728  N   LEU B 294      14.578  67.845  26.877  1.00 86.90      B    N  
ATOM   4729  CA  LEU B 294      15.577  68.334  25.947  1.00 86.36      B    C  
ATOM   4730  C   LEU B 294      15.990  67.215  24.979  1.00 86.89      B    C  
ATOM   4731  O   LEU B 294      16.256  66.097  25.414  1.00 83.43      B    O  
ATOM   4732  CB  LEU B 294      16.782  68.899  26.718  1.00 84.12      B    C  
ATOM   4733  CG  LEU B 294      16.455  70.136  27.582  1.00 80.68      B    C  
ATOM   4734  CD1 LEU B 294      17.655  70.485  28.452  1.00 73.97      B    C  
ATOM   4735  CD2 LEU B 294      16.106  71.356  26.735  1.00 73.09      B    C  
ATOM   4736  N   PRO B 295      16.111  67.497  23.681  1.00 87.18      B    N  
ATOM   4737  CA  PRO B 295      16.600  66.522  22.700  1.00 86.86      B    C  
ATOM   4738  C   PRO B 295      18.118  66.347  22.833  1.00 86.99      B    C  
ATOM   4739  O   PRO B 295      18.905  66.822  22.007  1.00 80.84      B    O  
ATOM   4740  CB  PRO B 295      16.134  67.079  21.346  1.00 84.20      B    C  
ATOM   4741  CG  PRO B 295      16.169  68.589  21.557  1.00 81.93      B    C  
ATOM   4742  CD  PRO B 295      15.767  68.738  23.025  1.00 84.86      B    C  
ATOM   4743  N   LEU B 296      18.536  65.707  23.889  1.00 85.10      B    N  
ATOM   4744  CA  LEU B 296      19.937  65.447  24.180  1.00 84.84      B    C  
ATOM   4745  C   LEU B 296      20.311  64.028  23.737  1.00 84.97      B    C  
ATOM   4746  O   LEU B 296      19.662  63.072  24.157  1.00 81.18      B    O  
ATOM   4747  CB  LEU B 296      20.214  65.664  25.671  1.00 82.36      B    C  
ATOM   4748  CG  LEU B 296      20.066  67.130  26.136  1.00 79.81      B    C  
ATOM   4749  CD1 LEU B 296      20.178  67.196  27.657  1.00 73.85      B    C  
ATOM   4750  CD2 LEU B 296      21.126  68.045  25.535  1.00 73.77      B    C  
ATOM   4751  N   PRO B 297      21.371  63.877  22.938  1.00 84.96      B    N  
ATOM   4752  CA  PRO B 297      21.913  62.554  22.632  1.00 84.29      B    C  
ATOM   4753  C   PRO B 297      22.483  61.891  23.883  1.00 84.85      B    C  
ATOM   4754  O   PRO B 297      22.852  62.566  24.851  1.00 80.67      B    O  
ATOM   4755  CB  PRO B 297      22.969  62.795  21.552  1.00 81.96      B    C  
ATOM   4756  CG  PRO B 297      23.449  64.218  21.823  1.00 79.98      B    C  
ATOM   4757  CD  PRO B 297      22.194  64.910  22.345  1.00 82.63      B    C  
ATOM   4758  N   ASP B 298      22.609  60.573  23.854  1.00 82.84      B    N  
ATOM   4759  CA  ASP B 298      23.009  59.792  25.035  1.00 81.59      B    C  
ATOM   4760  C   ASP B 298      24.399  60.153  25.576  1.00 82.24      B    C  
ATOM   4761  O   ASP B 298      24.632  60.064  26.778  1.00 76.59      B    O  
ATOM   4762  CB  ASP B 298      22.911  58.289  24.729  1.00 77.78      B    C  
ATOM   4763  CG  ASP B 298      21.473  57.843  24.490  1.00 72.46      B    C  
ATOM   4764  OD1 ASP B 298      20.548  58.450  25.082  1.00 65.10      B    O  
ATOM   4765  OD2 ASP B 298      21.283  56.920  23.675  1.00 65.32      B    O1-
ATOM   4766  N   MET B 299      25.299  60.628  24.724  1.00 84.55      B    N  
ATOM   4767  CA  MET B 299      26.614  61.126  25.152  1.00 84.31      B    C  
ATOM   4768  C   MET B 299      26.543  62.377  26.049  1.00 84.20      B    C  
ATOM   4769  O   MET B 299      27.508  62.678  26.752  1.00 79.59      B    O  
ATOM   4770  CB  MET B 299      27.503  61.377  23.934  1.00 81.64      B    C  
ATOM   4771  CG  MET B 299      26.921  62.389  22.937  1.00 72.59      B    C  
ATOM   4772  SD  MET B 299      27.999  62.677  21.515  1.00 64.79      B    S  
ATOM   4773  CE  MET B 299      26.870  63.555  20.419  1.00 55.02      B    C  
ATOM   4774  N   LEU B 300      25.420  63.078  26.062  1.00 85.81      B    N  
ATOM   4775  CA  LEU B 300      25.162  64.224  26.931  1.00 86.09      B    C  
ATOM   4776  C   LEU B 300      24.238  63.864  28.106  1.00 86.79      B    C  
ATOM   4777  O   LEU B 300      23.596  64.740  28.690  1.00 82.95      B    O  
ATOM   4778  CB  LEU B 300      24.627  65.401  26.098  1.00 83.96      B    C  
ATOM   4779  CG  LEU B 300      25.591  65.930  25.023  1.00 81.36      B    C  
ATOM   4780  CD1 LEU B 300      24.903  67.028  24.219  1.00 74.39      B    C  
ATOM   4781  CD2 LEU B 300      26.869  66.522  25.619  1.00 74.27      B    C  
ATOM   4782  N   SER B 301      24.182  62.594  28.461  1.00 82.94      B    N  
ATOM   4783  CA  SER B 301      23.350  62.110  29.573  1.00 82.75      B    C  
ATOM   4784  C   SER B 301      23.650  62.818  30.891  1.00 83.73      B    C  
ATOM   4785  O   SER B 301      22.720  63.151  31.618  1.00 79.53      B    O  
ATOM   4786  CB  SER B 301      23.523  60.598  29.744  1.00 79.40      B    C  
ATOM   4787  OG  SER B 301      24.874  60.260  29.942  1.00 68.90      B    O  
ATOM   4788  N   PHE B 302      24.897  63.159  31.135  1.00 86.00      B    N  
ATOM   4789  CA  PHE B 302      25.284  63.908  32.328  1.00 86.00      B    C  
ATOM   4790  C   PHE B 302      24.585  65.274  32.430  1.00 86.71      B    C  
ATOM   4791  O   PHE B 302      24.241  65.710  33.529  1.00 83.36      B    O  
ATOM   4792  CB  PHE B 302      26.814  64.078  32.359  1.00 84.68      B    C  
ATOM   4793  CG  PHE B 302      27.344  65.147  31.427  1.00 82.87      B    C  
ATOM   4794  CD1 PHE B 302      27.690  64.840  30.103  1.00 76.76      B    C  
ATOM   4795  CD2 PHE B 302      27.488  66.472  31.885  1.00 76.72      B    C  
ATOM   4796  CE1 PHE B 302      28.152  65.846  29.233  1.00 72.32      B    C  
ATOM   4797  CE2 PHE B 302      27.948  67.475  31.016  1.00 71.69      B    C  
ATOM   4798  CZ  PHE B 302      28.279  67.159  29.697  1.00 75.62      B    C  
ATOM   4799  N   MET B 303      24.346  65.942  31.310  1.00 87.22      B    N  
ATOM   4800  CA  MET B 303      23.592  67.199  31.286  1.00 86.97      B    C  
ATOM   4801  C   MET B 303      22.110  66.939  31.555  1.00 87.51      B    C  
ATOM   4802  O   MET B 303      21.481  67.706  32.273  1.00 85.76      B    O  
ATOM   4803  CB  MET B 303      23.772  67.941  29.961  1.00 85.47      B    C  
ATOM   4804  CG  MET B 303      24.832  69.025  30.048  1.00 78.03      B    C  
ATOM   4805  SD  MET B 303      24.671  70.350  28.811  1.00 71.08      B    S  
ATOM   4806  CE  MET B 303      25.487  69.590  27.397  1.00 60.63      B    C  
ATOM   4807  N   ARG B 304      21.581  65.855  30.998  1.00 86.94      B    N  
ATOM   4808  CA  ARG B 304      20.200  65.443  31.244  1.00 86.20      B    C  
ATOM   4809  C   ARG B 304      19.967  65.175  32.733  1.00 86.26      B    C  
ATOM   4810  O   ARG B 304      19.017  65.708  33.287  1.00 83.67      B    O  
ATOM   4811  CB  ARG B 304      19.895  64.210  30.391  1.00 85.28      B    C  
ATOM   4812  CG  ARG B 304      18.402  63.884  30.385  1.00 80.58      B    C  
ATOM   4813  CD  ARG B 304      18.127  62.549  29.691  1.00 78.78      B    C  
ATOM   4814  NE  ARG B 304      18.648  62.537  28.313  1.00 72.27      B    N  
ATOM   4815  CZ  ARG B 304      19.072  61.474  27.634  1.00 67.76      B    C  
ATOM   4816  NH1 ARG B 304      18.949  60.262  28.091  1.00 61.68      B    N1+
ATOM   4817  NH2 ARG B 304      19.651  61.630  26.478  1.00 61.29      B    N  
ATOM   4818  N   ASP B 305      20.873  64.453  33.360  1.00 87.37      B    N  
ATOM   4819  CA  ASP B 305      20.779  64.141  34.786  1.00 85.49      B    C  
ATOM   4820  C   ASP B 305      20.888  65.405  35.648  1.00 85.49      B    C  
ATOM   4821  O   ASP B 305      20.147  65.560  36.615  1.00 81.30      B    O  
ATOM   4822  CB  ASP B 305      21.867  63.134  35.169  1.00 83.44      B    C  
ATOM   4823  CG  ASP B 305      21.690  61.766  34.511  1.00 77.59      B    C  
ATOM   4824  OD1 ASP B 305      20.552  61.431  34.133  1.00 70.26      B    O  
ATOM   4825  OD2 ASP B 305      22.718  61.063  34.378  1.00 71.19      B    O1-
ATOM   4826  N   PHE B 306      21.756  66.335  35.252  1.00 87.69      B    N  
ATOM   4827  CA  PHE B 306      21.853  67.625  35.922  1.00 86.96      B    C  
ATOM   4828  C   PHE B 306      20.544  68.414  35.859  1.00 87.09      B    C  
ATOM   4829  O   PHE B 306      20.051  68.888  36.881  1.00 84.22      B    O  
ATOM   4830  CB  PHE B 306      23.014  68.430  35.314  1.00 85.88      B    C  
ATOM   4831  CG  PHE B 306      23.171  69.807  35.922  1.00 83.05      B    C  
ATOM   4832  CD1 PHE B 306      22.646  70.938  35.275  1.00 75.98      B    C  
ATOM   4833  CD2 PHE B 306      23.792  69.950  37.174  1.00 74.68      B    C  
ATOM   4834  CE1 PHE B 306      22.752  72.205  35.866  1.00 69.62      B    C  
ATOM   4835  CE2 PHE B 306      23.898  71.218  37.771  1.00 69.24      B    C  
ATOM   4836  CZ  PHE B 306      23.374  72.338  37.116  1.00 70.24      B    C  
ATOM   4837  N   PHE B 307      19.922  68.518  34.690  1.00 86.52      B    N  
ATOM   4838  CA  PHE B 307      18.649  69.219  34.544  1.00 86.07      B    C  
ATOM   4839  C   PHE B 307      17.469  68.457  35.168  1.00 85.63      B    C  
ATOM   4840  O   PHE B 307      16.537  69.087  35.668  1.00 81.86      B    O  
ATOM   4841  CB  PHE B 307      18.379  69.512  33.074  1.00 85.02      B    C  
ATOM   4842  CG  PHE B 307      19.232  70.614  32.487  1.00 83.37      B    C  
ATOM   4843  CD1 PHE B 307      19.182  71.912  33.035  1.00 76.76      B    C  
ATOM   4844  CD2 PHE B 307      20.059  70.373  31.386  1.00 76.20      B    C  
ATOM   4845  CE1 PHE B 307      19.972  72.940  32.492  1.00 72.27      B    C  
ATOM   4846  CE2 PHE B 307      20.846  71.392  30.842  1.00 72.34      B    C  
ATOM   4847  CZ  PHE B 307      20.806  72.682  31.393  1.00 75.51      B    C  
ATOM   4848  N   ASN B 308      17.519  67.145  35.195  1.00 85.56      B    N  
ATOM   4849  CA  ASN B 308      16.502  66.319  35.823  1.00 83.77      B    C  
ATOM   4850  C   ASN B 308      16.492  66.437  37.348  1.00 83.03      B    C  
ATOM   4851  O   ASN B 308      15.416  66.454  37.943  1.00 76.51      B    O  
ATOM   4852  CB  ASN B 308      16.707  64.854  35.411  1.00 81.31      B    C  
ATOM   4853  CG  ASN B 308      16.140  64.538  34.033  1.00 79.97      B    C  
ATOM   4854  ND2 ASN B 308      16.438  63.362  33.515  1.00 74.43      B    N  
ATOM   4855  OD1 ASN B 308      15.393  65.294  33.445  1.00 73.41      B    O  
ATOM   4856  N   GLY B 309      17.661  66.558  37.951  1.00 80.38      B    N  
ATOM   4857  CA  GLY B 309      17.776  66.776  39.398  1.00 78.43      B    C  
ATOM   4858  C   GLY B 309      17.146  68.092  39.850  1.00 79.46      B    C  
ATOM   4859  O   GLY B 309      16.706  68.212  40.997  1.00 71.21      B    O  
ATOM   4860  N   GLY B 310      17.057  69.040  38.954  1.00 78.32      B    N  
ATOM   4861  CA  GLY B 310      16.580  70.369  39.303  1.00 78.03      B    C  
ATOM   4862  C   GLY B 310      17.516  71.050  40.299  1.00 80.23      B    C  
ATOM   4863  O   GLY B 310      18.715  70.797  40.343  1.00 74.18      B    O  
ATOM   4864  N   VAL B 311      16.931  71.937  41.087  1.00 80.79      B    N  
ATOM   4865  CA  VAL B 311      17.645  72.596  42.179  1.00 81.11      B    C  
ATOM   4866  C   VAL B 311      16.868  72.332  43.460  1.00 81.79      B    C  
ATOM   4867  O   VAL B 311      15.729  72.773  43.592  1.00 76.67      B    O  
ATOM   4868  CB  VAL B 311      17.810  74.101  41.926  1.00 77.40      B    C  
ATOM   4869  CG1 VAL B 311      18.647  74.745  43.027  1.00 66.99      B    C  
ATOM   4870  CG2 VAL B 311      18.524  74.373  40.595  1.00 67.51      B    C  
ATOM   4871  N   ASP B 312      17.476  71.649  44.392  1.00 81.14      B    N  
ATOM   4872  CA  ASP B 312      16.881  71.344  45.693  1.00 79.73      B    C  
ATOM   4873  C   ASP B 312      17.861  71.750  46.794  1.00 80.45      B    C  
ATOM   4874  O   ASP B 312      18.649  70.958  47.300  1.00 73.89      B    O  
ATOM   4875  CB  ASP B 312      16.447  69.872  45.743  1.00 74.62      B    C  
ATOM   4876  CG  ASP B 312      15.385  69.592  46.808  1.00 67.53      B    C  
ATOM   4877  OD1 ASP B 312      14.920  70.545  47.468  1.00 60.46      B    O  
ATOM   4878  OD2 ASP B 312      14.972  68.407  46.916  1.00 60.05      B    O1-
ATOM   4879  N   ILE B 313      17.847  73.041  47.091  1.00 83.54      B    N  
ATOM   4880  CA  ILE B 313      18.656  73.622  48.155  1.00 83.39      B    C  
ATOM   4881  C   ILE B 313      17.701  74.031  49.274  1.00 83.20      B    C  
ATOM   4882  O   ILE B 313      17.132  75.124  49.216  1.00 78.45      B    O  
ATOM   4883  CB  ILE B 313      19.525  74.794  47.656  1.00 81.42      B    C  
ATOM   4884  CG1 ILE B 313      20.356  74.419  46.415  1.00 75.64      B    C  
ATOM   4885  CG2 ILE B 313      20.442  75.241  48.804  1.00 73.28      B    C  
ATOM   4886  CD1 ILE B 313      21.143  75.598  45.817  1.00 67.48      B    C  
ATOM   4887  N   PRO B 314      17.531  73.197  50.284  1.00 79.32      B    N  
ATOM   4888  CA  PRO B 314      16.557  73.445  51.332  1.00 77.51      B    C  
ATOM   4889  C   PRO B 314      16.743  74.809  51.982  1.00 77.80      B    C  
ATOM   4890  O   PRO B 314      17.847  75.180  52.403  1.00 71.15      B    O  
ATOM   4891  CB  PRO B 314      16.733  72.303  52.348  1.00 74.72      B    C  
ATOM   4892  CG  PRO B 314      17.330  71.181  51.517  1.00 72.51      B    C  
ATOM   4893  CD  PRO B 314      18.178  71.913  50.490  1.00 75.31      B    C  
ATOM   4894  N   GLY B 315      15.653  75.564  52.041  1.00 76.07      B    N  
ATOM   4895  CA  GLY B 315      15.639  76.892  52.634  1.00 75.35      B    C  
ATOM   4896  C   GLY B 315      16.224  78.018  51.773  1.00 77.21      B    C  
ATOM   4897  O   GLY B 315      16.080  79.179  52.145  1.00 70.32      B    O  
ATOM   4898  N   ILE B 316      16.841  77.708  50.610  1.00 81.79      B    N  
ATOM   4899  CA  ILE B 316      17.373  78.733  49.697  1.00 82.63      B    C  
ATOM   4900  C   ILE B 316      16.555  78.775  48.415  1.00 83.44      B    C  
ATOM   4901  O   ILE B 316      15.942  79.789  48.109  1.00 78.37      B    O  
ATOM   4902  CB  ILE B 316      18.883  78.527  49.425  1.00 79.59      B    C  
ATOM   4903  CG1 ILE B 316      19.691  78.527  50.749  1.00 72.83      B    C  
ATOM   4904  CG2 ILE B 316      19.400  79.613  48.472  1.00 69.63      B    C  
ATOM   4905  CD1 ILE B 316      21.201  78.280  50.552  1.00 62.45      B    C  
ATOM   4906  N   PHE B 317      16.558  77.710  47.655  1.00 83.88      B    N  
ATOM   4907  CA  PHE B 317      15.833  77.590  46.400  1.00 84.36      B    C  
ATOM   4908  C   PHE B 317      15.515  76.130  46.102  1.00 84.80      B    C  
ATOM   4909  O   PHE B 317      16.417  75.301  46.031  1.00 81.33      B    O  
ATOM   4910  CB  PHE B 317      16.664  78.224  45.275  1.00 81.89      B    C  
ATOM   4911  CG  PHE B 317      15.976  78.248  43.930  1.00 80.62      B    C  
ATOM   4912  CD1 PHE B 317      16.478  77.495  42.855  1.00 72.76      B    C  
ATOM   4913  CD2 PHE B 317      14.830  79.040  43.742  1.00 72.43      B    C  
ATOM   4914  CE1 PHE B 317      15.843  77.549  41.605  1.00 68.60      B    C  
ATOM   4915  CE2 PHE B 317      14.202  79.092  42.498  1.00 68.23      B    C  
ATOM   4916  CZ  PHE B 317      14.706  78.351  41.425  1.00 72.74      B    C  
ATOM   4917  N   GLU B 318      14.245  75.841  45.894  1.00 85.54      B    N  
ATOM   4918  CA  GLU B 318      13.793  74.548  45.385  1.00 85.15      B    C  
ATOM   4919  C   GLU B 318      13.091  74.761  44.047  1.00 85.83      B    C  
ATOM   4920  O   GLU B 318      12.120  75.502  43.947  1.00 82.79      B    O  
ATOM   4921  CB  GLU B 318      12.866  73.829  46.369  1.00 82.80      B    C  
ATOM   4922  CG  GLU B 318      13.535  73.347  47.666  1.00 75.67      B    C  
ATOM   4923  CD  GLU B 318      12.568  72.576  48.589  1.00 72.80      B    C  
ATOM   4924  OE1 GLU B 318      12.901  72.402  49.778  1.00 64.82      B    O  
ATOM   4925  OE2 GLU B 318      11.461  72.188  48.141  1.00 65.21      B    O1-
ATOM   4926  N   PHE B 319      13.576  74.104  43.034  1.00 86.60      B    N  
ATOM   4927  CA  PHE B 319      12.919  74.024  41.741  1.00 86.88      B    C  
ATOM   4928  C   PHE B 319      12.978  72.590  41.223  1.00 86.99      B    C  
ATOM   4929  O   PHE B 319      14.023  71.945  41.261  1.00 83.74      B    O  
ATOM   4930  CB  PHE B 319      13.550  75.006  40.760  1.00 85.02      B    C  
ATOM   4931  CG  PHE B 319      13.044  74.850  39.339  1.00 84.08      B    C  
ATOM   4932  CD1 PHE B 319      13.865  74.277  38.352  1.00 75.72      B    C  
ATOM   4933  CD2 PHE B 319      11.733  75.225  39.020  1.00 75.06      B    C  
ATOM   4934  CE1 PHE B 319      13.366  74.096  37.050  1.00 72.60      B    C  
ATOM   4935  CE2 PHE B 319      11.238  75.044  37.719  1.00 71.86      B    C  
ATOM   4936  CZ  PHE B 319      12.049  74.482  36.729  1.00 76.25      B    C  
ATOM   4937  N   GLY B 320      11.881  72.117  40.717  1.00 87.92      B    N  
ATOM   4938  CA  GLY B 320      11.838  70.822  40.069  1.00 87.84      B    C
[truncated: 1,022,573 more chars]
