# Supplementary material for: Tad pili with adaptable tips mediate contact-dependent killing during bacterial predation
Source: Nat Commun. 2025 May 13;16:4425. doi: 10.1038/s41467-025-58967-0 (PMC12075869; doi:10.1038/s41467-025-58967-0)
Supplement: Supplementary file 6 — Supplementary Data 5 [file 41467_2025_58967_MOESM6_ESM.zip › Supplementary Data 5/COCOR_2821_2820_2819.pdb]

ATOM      1  N   GLN A   1      35.401 -49.366  49.047  1.00 46.56      A    N  
ATOM      2  CA  GLN A   1      34.493 -48.210  49.156  1.00 55.81      A    C  
ATOM      3  C   GLN A   1      34.690 -47.212  48.019  1.00 58.88      A    C  
ATOM      4  O   GLN A   1      33.763 -47.028  47.252  1.00 54.27      A    O  
ATOM      5  CB  GLN A   1      34.581 -47.528  50.530  1.00 51.62      A    C  
ATOM      6  CG  GLN A   1      33.374 -47.885  51.398  1.00 47.27      A    C  
ATOM      7  CD  GLN A   1      33.490 -47.348  52.820  1.00 42.88      A    C  
ATOM      8  NE2 GLN A   1      32.415 -47.275  53.558  1.00 35.52      A    N  
ATOM      9  OE1 GLN A   1      34.559 -47.036  53.277  1.00 39.92      A    O  
ATOM     10  N   ALA A   2      35.894 -46.671  47.840  1.00 60.36      A    N  
ATOM     11  CA  ALA A   2      36.160 -45.695  46.776  1.00 63.83      A    C  
ATOM     12  C   ALA A   2      35.802 -46.199  45.367  1.00 66.62      A    C  
ATOM     13  O   ALA A   2      35.234 -45.465  44.571  1.00 62.37      A    O  
ATOM     14  CB  ALA A   2      37.642 -45.294  46.855  1.00 59.04      A    C  
ATOM     15  N   LEU A   3      36.056 -47.478  45.077  1.00 65.16      A    N  
ATOM     16  CA  LEU A   3      35.695 -48.111  43.801  1.00 67.87      A    C  
ATOM     17  C   LEU A   3      34.177 -48.201  43.590  1.00 69.80      A    C  
ATOM     18  O   LEU A   3      33.708 -48.040  42.472  1.00 67.35      A    O  
ATOM     19  CB  LEU A   3      36.340 -49.512  43.742  1.00 64.71      A    C  
ATOM     20  CG  LEU A   3      37.513 -49.586  42.758  1.00 58.05      A    C  
ATOM     21  CD1 LEU A   3      38.520 -50.646  43.199  1.00 53.84      A    C  
ATOM     22  CD2 LEU A   3      37.027 -49.928  41.353  1.00 53.08      A    C  
ATOM     23  N   VAL A   4      33.418 -48.442  44.653  1.00 68.91      A    N  
ATOM     24  CA  VAL A   4      31.947 -48.508  44.596  1.00 70.37      A    C  
ATOM     25  C   VAL A   4      31.364 -47.107  44.412  1.00 70.43      A    C  
ATOM     26  O   VAL A   4      30.468 -46.920  43.597  1.00 67.17      A    O  
ATOM     27  CB  VAL A   4      31.373 -49.190  45.849  1.00 68.79      A    C  
ATOM     28  CG1 VAL A   4      29.844 -49.252  45.821  1.00 61.32      A    C  
ATOM     29  CG2 VAL A   4      31.893 -50.618  45.985  1.00 61.58      A    C  
ATOM     30  N   GLU A   5      31.914 -46.120  45.129  1.00 73.63      A    N  
ATOM     31  CA  GLU A   5      31.520 -44.718  44.957  1.00 69.28      A    C  
ATOM     32  C   GLU A   5      31.823 -44.221  43.541  1.00 70.36      A    C  
ATOM     33  O   GLU A   5      30.955 -43.626  42.912  1.00 68.65      A    O  
ATOM     34  CB  GLU A   5      32.243 -43.828  45.975  1.00 64.23      A    C  
ATOM     35  CG  GLU A   5      31.680 -43.977  47.388  1.00 63.78      A    C  
ATOM     36  CD  GLU A   5      32.392 -43.059  48.400  1.00 58.13      A    C  
ATOM     37  OE1 GLU A   5      31.803 -42.772  49.454  1.00 52.23      A    O  
ATOM     38  OE2 GLU A   5      33.538 -42.641  48.127  1.00 53.76      A    O1-
ATOM     39  N   SER A   6      33.001 -44.506  42.995  1.00 71.58      A    N  
ATOM     40  CA  SER A   6      33.324 -44.122  41.625  1.00 71.66      A    C  
ATOM     41  C   SER A   6      32.446 -44.830  40.593  1.00 73.98      A    C  
ATOM     42  O   SER A   6      32.011 -44.196  39.634  1.00 71.93      A    O  
ATOM     43  CB  SER A   6      34.807 -44.336  41.312  1.00 68.47      A    C  
ATOM     44  OG  SER A   6      35.178 -45.690  41.402  1.00 61.38      A    O  
ATOM     45  N   ALA A   7      32.114 -46.092  40.806  1.00 74.17      A    N  
ATOM     46  CA  ALA A   7      31.214 -46.844  39.930  1.00 74.30      A    C  
ATOM     47  C   ALA A   7      29.772 -46.309  39.945  1.00 76.07      A    C  
ATOM     48  O   ALA A   7      29.063 -46.482  38.957  1.00 74.15      A    O  
ATOM     49  CB  ALA A   7      31.262 -48.319  40.321  1.00 72.89      A    C  
ATOM     50  N   LEU A   8      29.330 -45.667  41.022  1.00 73.78      A    N  
ATOM     51  CA  LEU A   8      28.024 -45.002  41.112  1.00 74.47      A    C  
ATOM     52  C   LEU A   8      28.059 -43.573  40.573  1.00 75.84      A    C  
ATOM     53  O   LEU A   8      27.127 -43.145  39.897  1.00 74.66      A    O  
ATOM     54  CB  LEU A   8      27.568 -45.018  42.585  1.00 72.12      A    C  
ATOM     55  CG  LEU A   8      26.834 -46.319  42.959  1.00 65.59      A    C  
ATOM     56  CD1 LEU A   8      26.881 -46.532  44.469  1.00 59.89      A    C  
ATOM     57  CD2 LEU A   8      25.365 -46.247  42.541  1.00 59.03      A    C  
ATOM     58  N   VAL A   9      29.123 -42.820  40.855  1.00 77.57      A    N  
ATOM     59  CA  VAL A   9      29.220 -41.395  40.517  1.00 77.22      A    C  
ATOM     60  C   VAL A   9      29.529 -41.176  39.034  1.00 78.67      A    C  
ATOM     61  O   VAL A   9      28.949 -40.274  38.433  1.00 77.37      A    O  
ATOM     62  CB  VAL A   9      30.239 -40.697  41.433  1.00 74.37      A    C  
ATOM     63  CG1 VAL A   9      30.531 -39.254  41.018  1.00 66.84      A    C  
ATOM     64  CG2 VAL A   9      29.711 -40.641  42.872  1.00 67.26      A    C  
ATOM     65  N   ILE A  10      30.383 -41.983  38.407  1.00 79.20      A    N  
ATOM     66  CA  ILE A  10      30.746 -41.810  36.993  1.00 78.93      A    C  
ATOM     67  C   ILE A  10      29.516 -41.900  36.065  1.00 80.37      A    C  
ATOM     68  O   ILE A  10      29.334 -40.980  35.273  1.00 78.90      A    O  
ATOM     69  CB  ILE A  10      31.899 -42.757  36.576  1.00 76.79      A    C  
ATOM     70  CG1 ILE A  10      33.214 -42.327  37.259  1.00 71.06      A    C  
ATOM     71  CG2 ILE A  10      32.086 -42.784  35.049  1.00 67.48      A    C  
ATOM     72  CD1 ILE A  10      34.334 -43.366  37.151  1.00 60.55      A    C  
ATOM     73  N   PRO A  11      28.635 -42.923  36.175  1.00 80.31      A    N  
ATOM     74  CA  PRO A  11      27.414 -42.966  35.367  1.00 79.73      A    C  
ATOM     75  C   PRO A  11      26.521 -41.750  35.592  1.00 80.42      A    C  
ATOM     76  O   PRO A  11      26.042 -41.168  34.622  1.00 79.11      A    O  
ATOM     77  CB  PRO A  11      26.700 -44.267  35.764  1.00 78.44      A    C  
ATOM     78  CG  PRO A  11      27.828 -45.150  36.274  1.00 77.31      A    C  
ATOM     79  CD  PRO A  11      28.772 -44.149  36.925  1.00 79.74      A    C  
ATOM     80  N   VAL A  12      26.344 -41.305  36.837  1.00 79.67      A    N  
ATOM     81  CA  VAL A  12      25.526 -40.120  37.153  1.00 79.00      A    C  
ATOM     82  C   VAL A  12      26.089 -38.860  36.495  1.00 79.87      A    C  
ATOM     83  O   VAL A  12      25.331 -38.082  35.925  1.00 79.05      A    O  
ATOM     84  CB  VAL A  12      25.396 -39.938  38.680  1.00 77.48      A    C  
ATOM     85  CG1 VAL A  12      24.706 -38.625  39.060  1.00 70.83      A    C  
ATOM     86  CG2 VAL A  12      24.576 -41.072  39.295  1.00 70.39      A    C  
ATOM     87  N   MET A  13      27.405 -38.683  36.496  1.00 80.20      A    N  
ATOM     88  CA  MET A  13      28.063 -37.535  35.858  1.00 79.89      A    C  
ATOM     89  C   MET A  13      27.935 -37.582  34.327  1.00 81.61      A    C  
ATOM     90  O   MET A  13      27.659 -36.559  33.707  1.00 80.87      A    O  
ATOM     91  CB  MET A  13      29.536 -37.496  36.276  1.00 76.96      A    C  
ATOM     92  CG  MET A  13      29.683 -37.110  37.759  1.00 70.38      A    C  
ATOM     93  SD  MET A  13      29.259 -35.398  38.141  1.00 64.17      A    S  
ATOM     94  CE  MET A  13      30.864 -34.646  37.845  1.00 56.30      A    C  
ATOM     95  N   VAL A  14      28.041 -38.747  33.712  1.00 82.43      A    N  
ATOM     96  CA  VAL A  14      27.813 -38.915  32.270  1.00 82.65      A    C  
ATOM     97  C   VAL A  14      26.362 -38.590  31.913  1.00 83.95      A    C  
ATOM     98  O   VAL A  14      26.116 -37.848  30.972  1.00 83.27      A    O  
ATOM     99  CB  VAL A  14      28.202 -40.329  31.801  1.00 81.50      A    C  
ATOM    100  CG1 VAL A  14      27.822 -40.587  30.342  1.00 75.01      A    C  
ATOM    101  CG2 VAL A  14      29.721 -40.532  31.905  1.00 75.28      A    C  
ATOM    102  N   PHE A  15      25.394 -39.072  32.714  1.00 82.80      A    N  
ATOM    103  CA  PHE A  15      23.986 -38.722  32.546  1.00 81.98      A    C  
ATOM    104  C   PHE A  15      23.742 -37.217  32.666  1.00 83.03      A    C  
ATOM    105  O   PHE A  15      22.947 -36.676  31.907  1.00 81.81      A    O  
ATOM    106  CB  PHE A  15      23.125 -39.479  33.568  1.00 79.27      A    C  
ATOM    107  CG  PHE A  15      22.523 -40.749  33.024  1.00 72.06      A    C  
ATOM    108  CD1 PHE A  15      21.389 -40.673  32.195  1.00 65.52      A    C  
ATOM    109  CD2 PHE A  15      23.063 -41.998  33.338  1.00 62.24      A    C  
ATOM    110  CE1 PHE A  15      20.797 -41.849  31.695  1.00 54.96      A    C  
ATOM    111  CE2 PHE A  15      22.485 -43.177  32.852  1.00 54.59      A    C  
ATOM    112  CZ  PHE A  15      21.345 -43.104  32.025  1.00 54.16      A    C  
ATOM    113  N   LEU A  16      24.428 -36.540  33.575  1.00 81.84      A    N  
ATOM    114  CA  LEU A  16      24.345 -35.088  33.713  1.00 81.23      A    C  
ATOM    115  C   LEU A  16      24.871 -34.359  32.478  1.00 82.92      A    C  
ATOM    116  O   LEU A  16      24.186 -33.469  31.983  1.00 82.27      A    O  
ATOM    117  CB  LEU A  16      25.088 -34.651  34.993  1.00 78.66      A    C  
ATOM    118  CG  LEU A  16      24.185 -34.711  36.238  1.00 71.47      A    C  
ATOM    119  CD1 LEU A  16      25.037 -34.739  37.510  1.00 65.79      A    C  
ATOM    120  CD2 LEU A  16      23.256 -33.505  36.287  1.00 63.86      A    C  
ATOM    121  N   ILE A  17      26.021 -34.752  31.934  1.00 83.69      A    N  
ATOM    122  CA  ILE A  17      26.579 -34.156  30.711  1.00 84.08      A    C  
ATOM    123  C   ILE A  17      25.594 -34.318  29.545  1.00 85.49      A    C  
ATOM    124  O   ILE A  17      25.266 -33.339  28.861  1.00 85.15      A    O  
ATOM    125  CB  ILE A  17      27.952 -34.775  30.357  1.00 82.55      A    C  
ATOM    126  CG1 ILE A  17      29.014 -34.392  31.418  1.00 77.90      A    C  
ATOM    127  CG2 ILE A  17      28.438 -34.313  28.970  1.00 76.29      A    C  
ATOM    128  CD1 ILE A  17      30.298 -35.225  31.356  1.00 69.91      A    C  
ATOM    129  N   LEU A  18      25.091 -35.529  29.330  1.00 86.79      A    N  
ATOM    130  CA  LEU A  18      24.143 -35.813  28.265  1.00 86.99      A    C  
ATOM    131  C   LEU A  18      22.822 -35.052  28.468  1.00 87.64      A    C  
ATOM    132  O   LEU A  18      22.270 -34.512  27.510  1.00 86.89      A    O  
ATOM    133  CB  LEU A  18      23.900 -37.333  28.191  1.00 86.74      A    C  
ATOM    134  CG  LEU A  18      25.129 -38.168  27.775  1.00 84.42      A    C  
ATOM    135  CD1 LEU A  18      24.789 -39.655  27.887  1.00 78.84      A    C  
ATOM    136  CD2 LEU A  18      25.573 -37.894  26.341  1.00 78.43      A    C  
ATOM    137  N   GLY A  19      22.343 -34.941  29.693  1.00 85.13      A    N  
ATOM    138  CA  GLY A  19      21.149 -34.181  30.058  1.00 83.83      A    C  
ATOM    139  C   GLY A  19      21.286 -32.689  29.769  1.00 85.01      A    C  
ATOM    140  O   GLY A  19      20.371 -32.091  29.209  1.00 83.79      A    O  
ATOM    141  N   ILE A  20      22.440 -32.097  30.078  1.00 85.23      A    N  
ATOM    142  CA  ILE A  20      22.727 -30.688  29.782  1.00 84.60      A    C  
ATOM    143  C   ILE A  20      22.742 -30.438  28.270  1.00 85.64      A    C  
ATOM    144  O   ILE A  20      22.100 -29.503  27.806  1.00 84.83      A    O  
ATOM    145  CB  ILE A  20      24.064 -30.263  30.415  1.00 82.77      A    C  
ATOM    146  CG1 ILE A  20      23.953 -30.230  31.958  1.00 77.15      A    C  
ATOM    147  CG2 ILE A  20      24.507 -28.878  29.908  1.00 75.98      A    C  
ATOM    148  CD1 ILE A  20      25.320 -30.373  32.629  1.00 69.40      A    C  
ATOM    149  N   LEU A  21      23.425 -31.288  27.507  1.00 87.07      A    N  
ATOM    150  CA  LEU A  21      23.460 -31.179  26.046  1.00 87.00      A    C  
ATOM    151  C   LEU A  21      22.052 -31.267  25.451  1.00 87.80      A    C  
ATOM    152  O   LEU A  21      21.697 -30.458  24.596  1.00 86.71      A    O  
ATOM    153  CB  LEU A  21      24.359 -32.295  25.474  1.00 85.40      A    C  
ATOM    154  CG  LEU A  21      25.862 -32.000  25.606  1.00 79.97      A    C  
ATOM    155  CD1 LEU A  21      26.666 -33.284  25.346  1.00 74.42      A    C  
ATOM    156  CD2 LEU A  21      26.307 -30.947  24.589  1.00 73.88      A    C  
ATOM    157  N   GLN A  22      21.236 -32.198  25.935  1.00 88.69      A    N  
ATOM    158  CA  GLN A  22      19.877 -32.377  25.429  1.00 88.22      A    C  
ATOM    159  C   GLN A  22      18.951 -31.214  25.801  1.00 88.17      A    C  
ATOM    160  O   GLN A  22      18.171 -30.761  24.963  1.00 86.93      A    O  
ATOM    161  CB  GLN A  22      19.331 -33.724  25.921  1.00 87.96      A    C  
ATOM    162  CG  GLN A  22      18.056 -34.136  25.192  1.00 84.61      A    C  
ATOM    163  CD  GLN A  22      18.300 -34.315  23.692  1.00 85.24      A    C  
ATOM    164  NE2 GLN A  22      17.841 -33.399  22.868  1.00 73.19      A    N  
ATOM    165  OE1 GLN A  22      18.936 -35.253  23.247  1.00 74.52      A    O  
ATOM    166  N   LEU A  23      19.052 -30.671  27.004  1.00 86.38      A    N  
ATOM    167  CA  LEU A  23      18.317 -29.477  27.428  1.00 84.71      A    C  
ATOM    168  C   LEU A  23      18.727 -28.241  26.625  1.00 85.52      A    C  
ATOM    169  O   LEU A  23      17.865 -27.464  26.221  1.00 84.26      A    O  
ATOM    170  CB  LEU A  23      18.559 -29.230  28.935  1.00 82.38      A    C  
ATOM    171  CG  LEU A  23      17.643 -30.071  29.847  1.00 75.62      A    C  
ATOM    172  CD1 LEU A  23      18.179 -30.069  31.276  1.00 70.68      A    C  
ATOM    173  CD2 LEU A  23      16.219 -29.501  29.878  1.00 68.25      A    C  
ATOM    174  N   GLY A  24      20.017 -28.088  26.351  1.00 87.02      A    N  
ATOM    175  CA  GLY A  24      20.532 -26.997  25.529  1.00 86.86      A    C  
ATOM    176  C   GLY A  24      20.010 -27.056  24.097  1.00 88.38      A    C  
ATOM    177  O   GLY A  24      19.445 -26.078  23.605  1.00 87.12      A    O  
ATOM    178  N   THR A  25      20.087 -28.201  23.450  1.00 89.35      A    N  
ATOM    179  CA  THR A  25      19.566 -28.369  22.085  1.00 89.86      A    C  
ATOM    180  C   THR A  25      18.038 -28.220  22.021  1.00 90.42      A    C  
ATOM    181  O   THR A  25      17.532 -27.622  21.076  1.00 88.90      A    O  
ATOM    182  CB  THR A  25      19.975 -29.716  21.472  1.00 88.51      A    C  
ATOM    183  CG2 THR A  25      21.478 -29.788  21.199  1.00 77.92      A    C  
ATOM    184  OG1 THR A  25      19.647 -30.795  22.314  1.00 77.79      A    O  
ATOM    185  N   LEU A  26      17.306 -28.645  23.038  1.00 88.52      A    N  
ATOM    186  CA  LEU A  26      15.866 -28.401  23.155  1.00 88.45      A    C  
ATOM    187  C   LEU A  26      15.560 -26.900  23.293  1.00 88.85      A    C  
ATOM    188  O   LEU A  26      14.585 -26.410  22.725  1.00 87.66      A    O  
ATOM    189  CB  LEU A  26      15.328 -29.187  24.364  1.00 87.63      A    C  
ATOM    190  CG  LEU A  26      13.806 -29.046  24.584  1.00 85.56      A    C  
ATOM    191  CD1 LEU A  26      13.002 -29.679  23.448  1.00 80.75      A    C  
ATOM    192  CD2 LEU A  26      13.414 -29.732  25.885  1.00 80.06      A    C  
ATOM    193  N   HIS A  27      16.397 -26.168  24.017  1.00 89.97      A    N  
ATOM    194  CA  HIS A  27      16.265 -24.724  24.152  1.00 89.07      A    C  
ATOM    195  C   HIS A  27      16.522 -23.994  22.822  1.00 90.11      A    C  
ATOM    196  O   HIS A  27      15.739 -23.119  22.446  1.00 89.42      A    O  
ATOM    197  CB  HIS A  27      17.205 -24.247  25.263  1.00 86.91      A    C  
ATOM    198  CG  HIS A  27      16.977 -22.804  25.567  1.00 82.35      A    C  
ATOM    199  CD2 HIS A  27      17.754 -21.755  25.182  1.00 70.68      A    C  
ATOM    200  ND1 HIS A  27      15.875 -22.290  26.214  1.00 70.65      A    N  
ATOM    201  CE1 HIS A  27      16.009 -20.966  26.220  1.00 68.80      A    C  
ATOM    202  NE2 HIS A  27      17.133 -20.604  25.599  1.00 69.73      A    N  
ATOM    203  N   HIS A  28      17.527 -24.406  22.065  1.00 91.34      A    N  
ATOM    204  CA  HIS A  28      17.767 -23.903  20.710  1.00 91.09      A    C  
ATOM    205  C   HIS A  28      16.571 -24.188  19.793  1.00 92.02      A    C  
ATOM    206  O   HIS A  28      16.115 -23.282  19.094  1.00 91.03      A    O  
ATOM    207  CB  HIS A  28      19.050 -24.527  20.137  1.00 89.45      A    C  
ATOM    208  CG  HIS A  28      20.309 -24.250  20.911  1.00 87.32      A    C  
ATOM    209  CD2 HIS A  28      20.520 -23.310  21.881  1.00 78.43      A    C  
ATOM    210  ND1 HIS A  28      21.504 -24.937  20.761  1.00 76.73      A    N  
ATOM    211  CE1 HIS A  28      22.390 -24.412  21.611  1.00 79.63      A    C  
ATOM    212  NE2 HIS A  28      21.835 -23.436  22.314  1.00 80.77      A    N  
ATOM    213  N   ALA A  29      15.996 -25.390  19.855  1.00 92.69      A    N  
ATOM    214  CA  ALA A  29      14.797 -25.737  19.103  1.00 92.99      A    C  
ATOM    215  C   ALA A  29      13.607 -24.840  19.463  1.00 93.42      A    C  
ATOM    216  O   ALA A  29      12.871 -24.424  18.575  1.00 91.90      A    O  
ATOM    217  CB  ALA A  29      14.477 -27.219  19.330  1.00 92.54      A    C  
ATOM    218  N   ARG A  30      13.430 -24.469  20.734  1.00 92.15      A    N  
ATOM    219  CA  ARG A  30      12.400 -23.511  21.158  1.00 91.49      A    C  
ATOM    220  C   ARG A  30      12.579 -22.138  20.517  1.00 91.98      A    C  
ATOM    221  O   ARG A  30      11.612 -21.607  19.988  1.00 90.40      A    O  
ATOM    222  CB  ARG A  30      12.370 -23.381  22.690  1.00 89.25      A    C  
ATOM    223  CG  ARG A  30      11.293 -24.276  23.287  1.00 79.78      A    C  
ATOM    224  CD  ARG A  30      11.224 -24.092  24.806  1.00 75.38      A    C  
ATOM    225  NE  ARG A  30      10.018 -24.724  25.355  1.00 68.41      A    N  
ATOM    226  CZ  ARG A  30       9.693 -24.782  26.637  1.00 62.96      A    C  
ATOM    227  NH1 ARG A  30      10.490 -24.320  27.567  1.00 58.12      A    N1+
ATOM    228  NH2 ARG A  30       8.556 -25.293  27.007  1.00 55.59      A    N  
ATOM    229  N   LEU A  31      13.784 -21.590  20.511  1.00 92.51      A    N  
ATOM    230  CA  LEU A  31      14.079 -20.300  19.889  1.00 92.71      A    C  
ATOM    231  C   LEU A  31      13.829 -20.324  18.378  1.00 93.51      A    C  
ATOM    232  O   LEU A  31      13.188 -19.428  17.834  1.00 92.65      A    O  
ATOM    233  CB  LEU A  31      15.542 -19.907  20.183  1.00 91.97      A    C  
ATOM    234  CG  LEU A  31      15.832 -19.582  21.663  1.00 88.93      A    C  
ATOM    235  CD1 LEU A  31      17.334 -19.482  21.870  1.00 85.08      A    C  
ATOM    236  CD2 LEU A  31      15.176 -18.273  22.089  1.00 84.66      A    C  
ATOM    237  N   MET A  32      14.255 -21.391  17.704  1.00 94.12      A    N  
ATOM    238  CA  MET A  32      14.017 -21.558  16.272  1.00 94.49      A    C  
ATOM    239  C   MET A  32      12.535 -21.775  15.947  1.00 94.99      A    C  
ATOM    240  O   MET A  32      12.088 -21.386  14.878  1.00 93.78      A    O  
ATOM    241  CB  MET A  32      14.880 -22.697  15.723  1.00 93.56      A    C  
ATOM    242  CG  MET A  32      16.390 -22.414  15.841  1.00 90.22      A    C  
ATOM    243  SD  MET A  32      16.979 -20.830  15.159  1.00 86.06      A    S  
ATOM    244  CE  MET A  32      16.667 -21.087  13.403  1.00 76.98      A    C  
ATOM    245  N   THR A  33      11.749 -22.337  16.864  1.00 94.27      A    N  
ATOM    246  CA  THR A  33      10.299 -22.504  16.693  1.00 94.40      A    C  
ATOM    247  C   THR A  33       9.565 -21.163  16.805  1.00 94.59      A    C  
ATOM    248  O   THR A  33       8.640 -20.929  16.034  1.00 93.34      A    O  
ATOM    249  CB  THR A  33       9.718 -23.515  17.688  1.00 93.89      A    C  
ATOM    250  CG2 THR A  33       8.263 -23.869  17.378  1.00 84.66      A    C  
ATOM    251  OG1 THR A  33      10.415 -24.733  17.638  1.00 83.89      A    O  
ATOM    252  N   GLU A  34       9.991 -20.250  17.668  1.00 94.35      A    N  
ATOM    253  CA  GLU A  34       9.469 -18.873  17.689  1.00 93.77      A    C  
ATOM    254  C   GLU A  34       9.763 -18.155  16.358  1.00 94.50      A    C  
ATOM    255  O   GLU A  34       8.885 -17.517  15.773  1.00 93.41      A    O  
ATOM    256  CB  GLU A  34      10.073 -18.078  18.867  1.00 92.56      A    C  
ATOM    257  CG  GLU A  34       9.626 -18.551  20.268  1.00 86.74      A    C  
ATOM    258  CD  GLU A  34       8.173 -18.222  20.660  1.00 83.20      A    C  
ATOM    259  OE1 GLU A  34       7.711 -18.794  21.678  1.00 74.84      A    O  
ATOM    260  OE2 GLU A  34       7.514 -17.389  20.009  1.00 75.18      A    O1-
ATOM    261  N   TYR A  35      10.967 -18.336  15.810  1.00 94.54      A    N  
ATOM    262  CA  TYR A  35      11.309 -17.805  14.492  1.00 94.62      A    C  
ATOM    263  C   TYR A  35      10.504 -18.466  13.361  1.00 95.02      A    C  
ATOM    264  O   TYR A  35      10.098 -17.786  12.411  1.00 94.20      A    O  
ATOM    265  CB  TYR A  35      12.811 -17.955  14.261  1.00 94.22      A    C  
ATOM    266  CG  TYR A  35      13.286 -17.323  12.959  1.00 93.90      A    C  
ATOM    267  CD1 TYR A  35      13.902 -18.111  11.963  1.00 91.53      A    C  
ATOM    268  CD2 TYR A  35      13.081 -15.949  12.727  1.00 91.87      A    C  
ATOM    269  CE1 TYR A  35      14.313 -17.533  10.759  1.00 90.89      A    C  
ATOM    270  CE2 TYR A  35      13.480 -15.357  11.525  1.00 90.61      A    C  
ATOM    271  CZ  TYR A  35      14.095 -16.156  10.534  1.00 91.19      A    C  
ATOM    272  OH  TYR A  35      14.468 -15.581   9.344  1.00 89.50      A    O  
ATOM    273  N   ALA A  36      10.213 -19.755  13.464  1.00 95.08      A    N  
ATOM    274  CA  ALA A  36       9.372 -20.469  12.516  1.00 95.08      A    C  
ATOM    275  C   ALA A  36       7.931 -19.950  12.521  1.00 95.30      A    C  
ATOM    276  O   ALA A  36       7.350 -19.767  11.452  1.00 94.18      A    O  
ATOM    277  CB  ALA A  36       9.419 -21.971  12.830  1.00 94.45      A    C  
ATOM    278  N   ALA A  37       7.370 -19.636  13.686  1.00 95.17      A    N  
ATOM    279  CA  ALA A  37       6.053 -19.025  13.799  1.00 94.93      A    C  
ATOM    280  C   ALA A  37       6.023 -17.635  13.140  1.00 95.21      A    C  
ATOM    281  O   ALA A  37       5.098 -17.343  12.382  1.00 93.97      A    O  
ATOM    282  CB  ALA A  37       5.659 -18.968  15.280  1.00 94.01      A    C  
ATOM    283  N   TYR A  38       7.059 -16.819  13.333  1.00 94.88      A    N  
ATOM    284  CA  TYR A  38       7.214 -15.525  12.663  1.00 94.95      A    C  
ATOM    285  C   TYR A  38       7.246 -15.667  11.137  1.00 95.14      A    C  
ATOM    286  O   TYR A  38       6.448 -15.039  10.443  1.00 94.28      A    O  
ATOM    287  CB  TYR A  38       8.479 -14.836  13.176  1.00 94.82      A    C  
ATOM    288  CG  TYR A  38       8.775 -13.522  12.481  1.00 95.46      A    C  
ATOM    289  CD1 TYR A  38       9.646 -13.467  11.370  1.00 93.63      A    C  
ATOM    290  CD2 TYR A  38       8.154 -12.338  12.925  1.00 93.93      A    C  
ATOM    291  CE1 TYR A  38       9.895 -12.243  10.719  1.00 93.11      A    C  
ATOM    292  CE2 TYR A  38       8.397 -11.115  12.285  1.00 93.15      A    C  
ATOM    293  CZ  TYR A  38       9.265 -11.074  11.178  1.00 94.12      A    C  
ATOM    294  OH  TYR A  38       9.495  -9.876  10.551  1.00 92.73      A    O  
ATOM    295  N   ARG A  39       8.112 -16.523  10.603  1.00 94.73      A    N  
ATOM    296  CA  ARG A  39       8.220 -16.739   9.148  1.00 94.31      A    C  
ATOM    297  C   ARG A  39       6.948 -17.324   8.541  1.00 94.33      A    C  
ATOM    298  O   ARG A  39       6.536 -16.865   7.490  1.00 93.38      A    O  
ATOM    299  CB  ARG A  39       9.413 -17.636   8.820  1.00 93.38      A    C  
ATOM    300  CG  ARG A  39      10.686 -16.826   8.528  1.00 88.51      A    C  
ATOM    301  CD  ARG A  39      11.660 -17.676   7.734  1.00 87.28      A    C  
ATOM    302  NE  ARG A  39      12.810 -16.890   7.231  1.00 83.88      A    N  
ATOM    303  CZ  ARG A  39      13.623 -17.248   6.250  1.00 82.68      A    C  
ATOM    304  NH1 ARG A  39      13.536 -18.405   5.658  1.00 73.35      A    N1+
ATOM    305  NH2 ARG A  39      14.542 -16.439   5.839  1.00 77.31      A    N  
ATOM    306  N   ALA A  40       6.319 -18.282   9.200  1.00 94.54      A    N  
ATOM    307  CA  ALA A  40       5.086 -18.893   8.726  1.00 94.43      A    C  
ATOM    308  C   ALA A  40       3.932 -17.886   8.682  1.00 94.87      A    C  
ATOM    309  O   ALA A  40       3.235 -17.799   7.670  1.00 93.76      A    O  
ATOM    310  CB  ALA A  40       4.750 -20.093   9.615  1.00 94.08      A    C  
ATOM    311  N   ALA A  41       3.762 -17.071   9.714  1.00 94.86      A    N  
ATOM    312  CA  ALA A  41       2.752 -16.020   9.729  1.00 94.78      A    C  
ATOM    313  C   ALA A  41       3.008 -14.988   8.628  1.00 94.99      A    C  
ATOM    314  O   ALA A  41       2.093 -14.642   7.880  1.00 93.57      A    O  
ATOM    315  CB  ALA A  41       2.716 -15.375  11.116  1.00 94.13      A    C  
ATOM    316  N   ARG A  42       4.257 -14.553   8.452  1.00 94.67      A    N  
ATOM    317  CA  ARG A  42       4.649 -13.587   7.428  1.00 94.42      A    C  
ATOM    318  C   ARG A  42       4.449 -14.140   6.011  1.00 94.37      A    C  
ATOM    319  O   ARG A  42       3.924 -13.434   5.162  1.00 92.63      A    O  
ATOM    320  CB  ARG A  42       6.093 -13.150   7.672  1.00 93.42      A    C  
ATOM    321  CG  ARG A  42       6.465 -11.954   6.790  1.00 89.69      A    C  
ATOM    322  CD  ARG A  42       7.855 -11.442   7.135  1.00 87.81      A    C  
ATOM    323  NE  ARG A  42       8.232 -10.327   6.240  1.00 85.96      A    N  
ATOM    324  CZ  ARG A  42       8.789 -10.434   5.047  1.00 86.68      A    C  
ATOM    325  NH1 ARG A  42       9.208 -11.556   4.552  1.00 74.02      A    N1+
ATOM    326  NH2 ARG A  42       8.942  -9.384   4.330  1.00 80.92      A    N  
ATOM    327  N   ALA A  43       4.779 -15.392   5.772  1.00 93.51      A    N  
ATOM    328  CA  ALA A  43       4.483 -16.056   4.512  1.00 92.85      A    C  
ATOM    329  C   ALA A  43       2.967 -16.170   4.277  1.00 93.27      A    C  
ATOM    330  O   ALA A  43       2.488 -15.924   3.168  1.00 91.45      A    O  
ATOM    331  CB  ALA A  43       5.167 -17.427   4.508  1.00 91.64      A    C  
ATOM    332  N   GLY A  44       2.199 -16.485   5.315  1.00 93.77      A    N  
ATOM    333  CA  GLY A  44       0.751 -16.616   5.248  1.00 93.75      A    C  
ATOM    334  C   GLY A  44       0.028 -15.321   4.883  1.00 94.48      A    C  
ATOM    335  O   GLY A  44      -0.847 -15.338   4.020  1.00 92.89      A    O  
ATOM    336  N   ILE A  45       0.415 -14.189   5.469  1.00 95.36      A    N  
ATOM    337  CA  ILE A  45      -0.264 -12.906   5.216  1.00 95.07      A    C  
ATOM    338  C   ILE A  45      -0.122 -12.403   3.776  1.00 95.26      A    C  
ATOM    339  O   ILE A  45      -1.015 -11.731   3.278  1.00 93.17      A    O  
ATOM    340  CB  ILE A  45       0.159 -11.801   6.213  1.00 94.00      A    C  
ATOM    341  CG1 ILE A  45       1.661 -11.460   6.143  1.00 87.93      A    C  
ATOM    342  CG2 ILE A  45      -0.272 -12.185   7.630  1.00 85.59      A    C  
ATOM    343  CD1 ILE A  45       2.075 -10.196   6.898  1.00 84.32      A    C  
ATOM    344  N   VAL A  46       0.971 -12.739   3.095  1.00 94.10      A    N  
ATOM    345  CA  VAL A  46       1.205 -12.329   1.710  1.00 93.26      A    C  
ATOM    346  C   VAL A  46       0.775 -13.380   0.684  1.00 92.71      A    C  
ATOM    347  O   VAL A  46       0.614 -13.055  -0.489  1.00 88.74      A    O  
ATOM    348  CB  VAL A  46       2.663 -11.881   1.473  1.00 91.90      A    C  
ATOM    349  CG1 VAL A  46       3.016 -10.675   2.343  1.00 86.18      A    C  
ATOM    350  CG2 VAL A  46       3.676 -12.986   1.727  1.00 86.55      A    C  
ATOM    351  N   ASN A  47       0.521 -14.619   1.114  1.00 93.16      A    N  
ATOM    352  CA  ASN A  47       0.153 -15.763   0.280  1.00 92.55      A    C  
ATOM    353  C   ASN A  47      -1.229 -16.325   0.616  1.00 92.95      A    C  
ATOM    354  O   ASN A  47      -1.418 -17.537   0.679  1.00 89.65      A    O  
ATOM    355  CB  ASN A  47       1.252 -16.834   0.352  1.00 91.00      A    C  
ATOM    356  CG  ASN A  47       2.530 -16.385  -0.315  1.00 90.00      A    C  
ATOM    357  ND2 ASN A  47       3.619 -16.343   0.412  1.00 81.40      A    N  
ATOM    358  OD1 ASN A  47       2.570 -16.093  -1.494  1.00 81.93      A    O  
ATOM    359  N   SER A  48      -2.201 -15.457   0.859  1.00 93.14      A    N  
ATOM    360  CA  SER A  48      -3.616 -15.825   1.019  1.00 93.44      A    C  
ATOM    361  C   SER A  48      -3.923 -16.826   2.152  1.00 93.85      A    C  
ATOM    362  O   SER A  48      -4.975 -17.461   2.153  1.00 88.23      A    O  
ATOM    363  CB  SER A  48      -4.183 -16.293  -0.328  1.00 92.11      A    C  
ATOM    364  OG  SER A  48      -3.979 -15.308  -1.325  1.00 86.95      A    O  
ATOM    365  N   GLY A  49      -3.007 -16.965   3.118  1.00 93.12      A    N  
ATOM    366  CA  GLY A  49      -3.116 -17.951   4.192  1.00 93.54      A    C  
ATOM    367  C   GLY A  49      -2.871 -19.396   3.744  1.00 94.23      A    C  
ATOM    368  O   GLY A  49      -3.378 -20.315   4.386  1.00 90.45      A    O  
ATOM    369  N   ASP A  50      -2.112 -19.615   2.668  1.00 93.32      A    N  
ATOM    370  CA  ASP A  50      -1.780 -20.951   2.163  1.00 93.16      A    C  
ATOM    371  C   ASP A  50      -1.015 -21.778   3.210  1.00 93.37      A    C  
ATOM    372  O   ASP A  50       0.092 -21.438   3.631  1.00 90.97      A    O  
ATOM    373  CB  ASP A  50      -0.996 -20.833   0.846  1.00 91.45      A    C  
ATOM    374  CG  ASP A  50      -0.787 -22.183   0.141  1.00 90.84      A    C  
ATOM    375  OD1 ASP A  50      -0.527 -23.188   0.826  1.00 83.14      A    O  
ATOM    376  OD2 ASP A  50      -0.900 -22.211  -1.097  1.00 83.06      A    O1-
ATOM    377  N   CYS A  51      -1.621 -22.885   3.627  1.00 93.55      A    N  
ATOM    378  CA  CYS A  51      -1.072 -23.775   4.642  1.00 93.60      A    C  
ATOM    379  C   CYS A  51       0.250 -24.414   4.208  1.00 93.61      A    C  
ATOM    380  O   CYS A  51       1.146 -24.568   5.032  1.00 91.08      A    O  
ATOM    381  CB  CYS A  51      -2.102 -24.871   4.945  1.00 92.41      A    C  
ATOM    382  SG  CYS A  51      -3.642 -24.247   5.694  1.00 88.59      A    S  
ATOM    383  N   GLU A  52       0.400 -24.748   2.924  1.00 91.70      A    N  
ATOM    384  CA  GLU A  52       1.587 -25.439   2.436  1.00 90.79      A    C  
ATOM    385  C   GLU A  52       2.784 -24.487   2.323  1.00 91.09      A    C  
ATOM    386  O   GLU A  52       3.907 -24.841   2.695  1.00 89.47      A    O  
ATOM    387  CB  GLU A  52       1.261 -26.142   1.102  1.00 89.62      A    C  
ATOM    388  CG  GLU A  52       2.178 -27.352   0.831  1.00 78.64      A    C  
ATOM    389  CD  GLU A  52       2.090 -28.460   1.903  1.00 70.92      A    C  
ATOM    390  OE1 GLU A  52       3.022 -29.281   1.971  1.00 61.21      A    O  
ATOM    391  OE2 GLU A  52       1.135 -28.464   2.709  1.00 62.00      A    O1-
ATOM    392  N   ILE A  53       2.548 -23.233   1.915  1.00 90.69      A    N  
ATOM    393  CA  ILE A  53       3.586 -22.194   1.898  1.00 90.79      A    C  
ATOM    394  C   ILE A  53       4.046 -21.874   3.321  1.00 91.23      A    C  
ATOM    395  O   ILE A  53       5.250 -21.814   3.588  1.00 90.22      A    O  
ATOM    396  CB  ILE A  53       3.100 -20.941   1.147  1.00 89.80      A    C  
ATOM    397  CG1 ILE A  53       2.785 -21.301  -0.324  1.00 86.54      A    C  
ATOM    398  CG2 ILE A  53       4.162 -19.823   1.218  1.00 85.86      A    C  
ATOM    399  CD1 ILE A  53       2.311 -20.126  -1.181  1.00 78.98      A    C  
ATOM    400  N   MET A  54       3.115 -21.728   4.261  1.00 92.65      A    N  
ATOM    401  CA  MET A  54       3.452 -21.523   5.673  1.00 93.08      A    C  
ATOM    402  C   MET A  54       4.259 -22.686   6.249  1.00 93.22      A    C  
ATOM    403  O   MET A  54       5.210 -22.467   6.996  1.00 92.36      A    O  
ATOM    404  CB  MET A  54       2.184 -21.316   6.502  1.00 93.14      A    C  
ATOM    405  CG  MET A  54       1.510 -19.963   6.234  1.00 91.38      A    C  
ATOM    406  SD  MET A  54       0.182 -19.563   7.409  1.00 90.11      A    S  
ATOM    407  CE  MET A  54      -1.070 -20.750   6.900  1.00 78.78      A    C  
ATOM    408  N   LYS A  55       3.926 -23.915   5.873  1.00 93.01      A    N  
ATOM    409  CA  LYS A  55       4.645 -25.121   6.293  1.00 92.73      A    C  
ATOM    410  C   LYS A  55       6.076 -25.135   5.749  1.00 92.42      A    C  
ATOM    411  O   LYS A  55       7.008 -25.327   6.525  1.00 91.28      A    O  
ATOM    412  CB  LYS A  55       3.834 -26.350   5.867  1.00 91.93      A    C  
ATOM    413  CG  LYS A  55       4.401 -27.681   6.377  1.00 86.29      A    C  
ATOM    414  CD  LYS A  55       3.480 -28.809   5.895  1.00 82.84      A    C  
ATOM    415  CE  LYS A  55       4.010 -30.190   6.270  1.00 73.73      A    C  
ATOM    416  NZ  LYS A  55       3.092 -31.246   5.782  1.00 67.85      A    N1+
ATOM    417  N   LYS A  56       6.268 -24.848   4.455  1.00 90.78      A    N  
ATOM    418  CA  LYS A  56       7.599 -24.726   3.845  1.00 90.05      A    C  
ATOM    419  C   LYS A  56       8.429 -23.637   4.540  1.00 90.27      A    C  
ATOM    420  O   LYS A  56       9.567 -23.896   4.933  1.00 89.08      A    O  
ATOM    421  CB  LYS A  56       7.475 -24.493   2.319  1.00 88.94      A    C  
ATOM    422  CG  LYS A  56       7.022 -25.767   1.568  1.00 85.38      A    C  
ATOM    423  CD  LYS A  56       6.837 -25.575   0.050  1.00 81.27      A    C  
ATOM    424  CE  LYS A  56       6.355 -26.903  -0.577  1.00 74.08      A    C  
ATOM    425  NZ  LYS A  56       6.093 -26.873  -2.056  1.00 66.46      A    N1+
ATOM    426  N   ALA A  57       7.848 -22.472   4.817  1.00 90.65      A    N  
ATOM    427  CA  ALA A  57       8.524 -21.394   5.541  1.00 90.75      A    C  
ATOM    428  C   ALA A  57       8.934 -21.806   6.971  1.00 91.45      A    C  
ATOM    429  O   ALA A  57      10.043 -21.500   7.413  1.00 90.52      A    O  
ATOM    430  CB  ALA A  57       7.598 -20.170   5.559  1.00 90.52      A    C  
ATOM    431  N   ALA A  58       8.078 -22.546   7.668  1.00 92.17      A    N  
ATOM    432  CA  ALA A  58       8.382 -23.063   8.995  1.00 92.61      A    C  
ATOM    433  C   ALA A  58       9.536 -24.075   8.961  1.00 93.20      A    C  
ATOM    434  O   ALA A  58      10.446 -23.992   9.789  1.00 91.88      A    O  
ATOM    435  CB  ALA A  58       7.113 -23.669   9.607  1.00 92.59      A    C  
ATOM    436  N   TYR A  59       9.556 -24.991   7.971  1.00 91.78      A    N  
ATOM    437  CA  TYR A  59      10.663 -25.940   7.799  1.00 91.79      A    C  
ATOM    438  C   TYR A  59      11.991 -25.233   7.553  1.00 91.60      A    C  
ATOM    439  O   TYR A  59      12.980 -25.552   8.213  1.00 90.01      A    O  
ATOM    440  CB  TYR A  59      10.361 -26.931   6.671  1.00 91.58      A    C  
ATOM    441  CG  TYR A  59       9.657 -28.176   7.154  1.00 92.02      A    C  
ATOM    442  CD1 TYR A  59      10.382 -29.178   7.830  1.00 89.65      A    C  
ATOM    443  CD2 TYR A  59       8.272 -28.331   6.969  1.00 89.55      A    C  
ATOM    444  CE1 TYR A  59       9.726 -30.322   8.322  1.00 88.70      A    C  
ATOM    445  CE2 TYR A  59       7.607 -29.461   7.456  1.00 88.60      A    C  
ATOM    446  CZ  TYR A  59       8.333 -30.457   8.144  1.00 90.29      A    C  
ATOM    447  OH  TYR A  59       7.682 -31.551   8.641  1.00 88.55      A    O  
ATOM    448  N   VAL A  60      12.021 -24.213   6.683  1.00 90.56      A    N  
ATOM    449  CA  VAL A  60      13.235 -23.414   6.432  1.00 89.77      A    C  
ATOM    450  C   VAL A  60      13.758 -22.778   7.723  1.00 90.19      A    C  
ATOM    451  O   VAL A  60      14.962 -22.781   7.969  1.00 89.09      A    O  
ATOM    452  CB  VAL A  60      12.965 -22.333   5.373  1.00 88.24      A    C  
ATOM    453  CG1 VAL A  60      14.134 -21.363   5.206  1.00 82.44      A    C  
ATOM    454  CG2 VAL A  60      12.719 -22.978   4.010  1.00 82.60      A    C  
ATOM    455  N   ALA A  61      12.872 -22.271   8.574  1.00 91.07      A    N  
ATOM    456  CA  ALA A  61      13.266 -21.640   9.829  1.00 91.21      A    C  
ATOM    457  C   ALA A  61      13.866 -22.634  10.836  1.00 91.97      A    C  
ATOM    458  O   ALA A  61      14.781 -22.278  11.569  1.00 90.42      A    O  
ATOM    459  CB  ALA A  61      12.061 -20.913  10.406  1.00 90.67      A    C  
ATOM    460  N   VAL A  62      13.401 -23.899  10.870  1.00 92.23      A    N  
ATOM    461  CA  VAL A  62      13.890 -24.914  11.815  1.00 92.21      A    C  
ATOM    462  C   VAL A  62      14.998 -25.812  11.257  1.00 92.04      A    C  
ATOM    463  O   VAL A  62      15.488 -26.674  11.992  1.00 89.80      A    O  
ATOM    464  CB  VAL A  62      12.760 -25.737  12.447  1.00 91.62      A    C  
ATOM    465  CG1 VAL A  62      11.773 -24.846  13.209  1.00 86.50      A    C  
ATOM    466  CG2 VAL A  62      11.998 -26.601  11.440  1.00 86.33      A    C  
ATOM    467  N   LEU A  63      15.457 -25.585  10.013  1.00 91.16      A    N  
ATOM    468  CA  LEU A  63      16.509 -26.379   9.362  1.00 90.09      A    C  
ATOM    469  C   LEU A  63      17.719 -26.699  10.261  1.00 89.82      A    C  
ATOM    470  O   LEU A  63      18.120 -27.862  10.297  1.00 86.96      A    O  
ATOM    471  CB  LEU A  63      16.999 -25.677   8.078  1.00 88.45      A    C  
ATOM    472  CG  LEU A  63      16.140 -25.913   6.827  1.00 85.97      A    C  
ATOM    473  CD1 LEU A  63      16.636 -25.022   5.693  1.00 81.63      A    C  
ATOM    474  CD2 LEU A  63      16.196 -27.360   6.351  1.00 80.80      A    C  
ATOM    475  N   PRO A  64      18.286 -25.742  11.037  1.00 90.75      A    N  
ATOM    476  CA  PRO A  64      19.450 -26.021  11.877  1.00 89.34      A    C  
ATOM    477  C   PRO A  64      19.200 -27.068  12.971  1.00 89.42      A    C  
ATOM    478  O   PRO A  64      20.142 -27.664  13.494  1.00 83.51      A    O  
ATOM    479  CB  PRO A  64      19.840 -24.676  12.499  1.00 87.27      A    C  
ATOM    480  CG  PRO A  64      19.211 -23.639  11.578  1.00 85.24      A    C  
ATOM    481  CD  PRO A  64      17.947 -24.332  11.114  1.00 88.53      A    C  
ATOM    482  N   THR A  65      17.935 -27.300  13.332  1.00 90.84      A    N  
ATOM    483  CA  THR A  65      17.553 -28.189  14.442  1.00 90.39      A    C  
ATOM    484  C   THR A  65      16.992 -29.532  13.983  1.00 90.07      A    C  
ATOM    485  O   THR A  65      16.886 -30.456  14.789  1.00 85.79      A    O  
ATOM    486  CB  THR A  65      16.563 -27.490  15.378  1.00 89.50      A    C  
ATOM    487  CG2 THR A  65      17.111 -26.180  15.946  1.00 81.64      A    C  
ATOM    488  OG1 THR A  65      15.360 -27.181  14.721  1.00 81.16      A    O  
ATOM    489  N   LEU A  66      16.665 -29.677  12.691  1.00 89.82      A    N  
ATOM    490  CA  LEU A  66      16.114 -30.921  12.137  1.00 88.05      A    C  
ATOM    491  C   LEU A  66      17.150 -32.050  12.076  1.00 86.41      A    C  
ATOM    492  O   LEU A  66      16.805 -33.223  12.242  1.00 78.15      A    O  
ATOM    493  CB  LEU A  66      15.543 -30.638  10.733  1.00 86.39      A    C  
ATOM    494  CG  LEU A  66      14.207 -29.861  10.749  1.00 87.47      A    C  
ATOM    495  CD1 LEU A  66      13.871 -29.379   9.336  1.00 83.05      A    C  
ATOM    496  CD2 LEU A  66      13.057 -30.742  11.226  1.00 82.80      A    C  
ATOM    497  N   GLY A  67      18.419 -31.702  11.877  1.00 86.58      A    N  
ATOM    498  CA  GLY A  67      19.500 -32.672  11.718  1.00 85.85      A    C  
ATOM    499  C   GLY A  67      19.462 -33.392  10.372  1.00 87.74      A    C  
ATOM    500  O   GLY A  67      18.784 -32.949   9.447  1.00 83.03      A    O  
ATOM    501  N   PRO A  68      20.189 -34.508  10.219  1.00 87.49      A    N  
ATOM    502  CA  PRO A  68      20.272 -35.217   8.945  1.00 86.67      A    C  
ATOM    503  C   PRO A  68      18.900 -35.785   8.538  1.00 88.04      A    C  
ATOM    504  O   PRO A  68      18.227 -36.415   9.364  1.00 84.28      A    O  
ATOM    505  CB  PRO A  68      21.326 -36.310   9.152  1.00 83.82      A    C  
ATOM    506  CG  PRO A  68      21.310 -36.554  10.658  1.00 81.78      A    C  
ATOM    507  CD  PRO A  68      20.994 -35.173  11.231  1.00 85.25      A    C  
ATOM    508  N   PRO A  69      18.495 -35.603   7.267  1.00 87.33      A    N  
ATOM    509  CA  PRO A  69      17.231 -36.130   6.770  1.00 87.06      A    C  
ATOM    510  C   PRO A  69      17.264 -37.665   6.698  1.00 87.57      A    C  
ATOM    511  O   PRO A  69      18.314 -38.270   6.466  1.00 83.43      A    O  
ATOM    512  CB  PRO A  69      17.038 -35.485   5.395  1.00 84.38      A    C  
ATOM    513  CG  PRO A  69      18.473 -35.235   4.916  1.00 82.42      A    C  
ATOM    514  CD  PRO A  69      19.209 -34.906   6.207  1.00 85.54      A    C  
ATOM    515  N   LYS A  70      16.108 -38.295   6.829  1.00 87.11      A    N  
ATOM    516  CA  LYS A  70      15.985 -39.752   6.708  1.00 85.53      A    C  
ATOM    517  C   LYS A  70      16.340 -40.278   5.318  1.00 85.96      A    C  
ATOM    518  O   LYS A  70      16.822 -41.401   5.206  1.00 80.29      A    O  
ATOM    519  CB  LYS A  70      14.562 -40.210   7.047  1.00 82.55      A    C  
ATOM    520  CG  LYS A  70      14.274 -40.336   8.548  1.00 74.87      A    C  
ATOM    521  CD  LYS A  70      12.870 -40.951   8.684  1.00 69.55      A    C  
ATOM    522  CE  LYS A  70      12.463 -41.300  10.100  1.00 59.99      A    C  
ATOM    523  NZ  LYS A  70      11.131 -41.945  10.072  1.00 53.10      A    N1+
ATOM    524  N   SER A  71      16.140 -39.486   4.280  1.00 84.72      A    N  
ATOM    525  CA  SER A  71      16.518 -39.825   2.907  1.00 82.32      A    C  
ATOM    526  C   SER A  71      18.042 -39.900   2.695  1.00 82.28      A    C  
ATOM    527  O   SER A  71      18.502 -40.324   1.640  1.00 74.62      A    O  
ATOM    528  CB  SER A  71      15.887 -38.826   1.934  1.00 80.46      A    C  
ATOM    529  OG  SER A  71      16.307 -37.512   2.220  1.00 75.22      A    O  
ATOM    530  N   GLY A  72      18.818 -39.527   3.701  1.00 81.77      A    N  
ATOM    531  CA  GLY A  72      20.269 -39.477   3.665  1.00 80.59      A    C  
ATOM    532  C   GLY A  72      20.807 -38.091   3.309  1.00 81.61      A    C  
ATOM    533  O   GLY A  72      20.085 -37.207   2.879  1.00 73.47      A    O  
ATOM    534  N   GLY A  73      22.104 -37.909   3.509  1.00 79.03      A    N  
ATOM    535  CA  GLY A  73      22.786 -36.639   3.278  1.00 78.42      A    C  
ATOM    536  C   GLY A  73      23.320 -35.997   4.563  1.00 80.22      A    C  
ATOM    537  O   GLY A  73      23.252 -36.560   5.654  1.00 73.80      A    O  
ATOM    538  N   LYS A  74      23.908 -34.796   4.418  1.00 79.05      A    N  
ATOM    539  CA  LYS A  74      24.431 -34.017   5.541  1.00 78.72      A    C  
ATOM    540  C   LYS A  74      23.274 -33.306   6.249  1.00 80.30      A    C  
ATOM    541  O   LYS A  74      22.375 -32.798   5.592  1.00 73.85      A    O  
ATOM    542  CB  LYS A  74      25.507 -33.025   5.060  1.00 73.62      A    C  
ATOM    543  CG  LYS A  74      26.795 -33.713   4.527  1.00 67.41      A    C  
ATOM    544  CD  LYS A  74      27.821 -32.658   4.072  1.00 64.22      A    C  
ATOM    545  CE  LYS A  74      29.116 -33.291   3.527  1.00 57.13      A    C  
ATOM    546  NZ  LYS A  74      30.081 -32.269   3.009  1.00 51.23      A    N1+
ATOM    547  N   GLY A  75      23.327 -33.235   7.567  1.00 78.65      A    N  
ATOM    548  CA  GLY A  75      22.387 -32.453   8.374  1.00 78.47      A    C  
ATOM    549  C   GLY A  75      22.917 -31.090   8.800  1.00 81.06      A    C  
ATOM    550  O   GLY A  75      22.223 -30.351   9.493  1.00 75.43      A    O  
ATOM    551  N   ARG A  76      24.156 -30.754   8.422  1.00 80.66      A    N  
ATOM    552  CA  ARG A  76      24.828 -29.508   8.788  1.00 81.41      A    C  
ATOM    553  C   ARG A  76      24.428 -28.394   7.826  1.00 82.90      A    C  
ATOM    554  O   ARG A  76      24.377 -28.622   6.631  1.00 79.13      A    O  
ATOM    555  CB  ARG A  76      26.350 -29.753   8.825  1.00 77.90      A    C  
ATOM    556  CG  ARG A  76      27.031 -28.929   9.925  1.00 71.46      A    C  
ATOM    557  CD  ARG A  76      28.522 -29.290  10.046  1.00 68.55      A    C  
ATOM    558  NE  ARG A  76      29.281 -28.719   8.930  1.00 61.91      A    N  
ATOM    559  CZ  ARG A  76      30.557 -28.952   8.628  1.00 56.53      A    C  
ATOM    560  NH1 ARG A  76      31.307 -29.750   9.322  1.00 53.55      A    N1+
ATOM    561  NH2 ARG A  76      31.086 -28.360   7.610  1.00 49.21      A    N  
ATOM    562  N   VAL A  77      24.147 -27.203   8.356  1.00 82.93      A    N  
ATOM    563  CA  VAL A  77      23.637 -26.033   7.607  1.00 83.14      A    C  
ATOM    564  C   VAL A  77      24.539 -24.807   7.793  1.00 83.15      A    C  
ATOM    565  O   VAL A  77      24.074 -23.689   7.944  1.00 77.84      A    O  
ATOM    566  CB  VAL A  77      22.165 -25.733   7.945  1.00 81.80      A    C  
ATOM    567  CG1 VAL A  77      21.237 -26.847   7.439  1.00 76.70      A    C  
ATOM    568  CG2 VAL A  77      21.932 -25.561   9.452  1.00 77.72      A    C  
ATOM    569  N   ASP A  78      25.842 -25.036   7.840  1.00 81.12      A    N  
ATOM    570  CA  ASP A  78      26.853 -24.017   8.114  1.00 79.23      A    C  
ATOM    571  C   ASP A  78      27.383 -23.319   6.855  1.00 79.53      A    C  
ATOM    572  O   ASP A  78      27.765 -22.152   6.916  1.00 73.38      A    O  
ATOM    573  CB  ASP A  78      27.993 -24.673   8.907  1.00 75.35      A    C  
ATOM    574  CG  ASP A  78      28.656 -25.857   8.190  1.00 71.09      A    C  
ATOM    575  OD1 ASP A  78      28.023 -26.535   7.343  1.00 61.59      A    O  
ATOM    576  OD2 ASP A  78      29.804 -26.186   8.548  1.00 66.62      A    O1-
ATOM    577  N   THR A  79      27.355 -24.000   5.709  1.00 79.05      A    N  
ATOM    578  CA  THR A  79      27.699 -23.424   4.404  1.00 79.12      A    C  
ATOM    579  C   THR A  79      26.459 -23.292   3.531  1.00 80.25      A    C  
ATOM    580  O   THR A  79      25.496 -24.050   3.691  1.00 77.43      A    O  
ATOM    581  CB  THR A  79      28.784 -24.232   3.678  1.00 77.07      A    C  
ATOM    582  CG2 THR A  79      30.035 -24.444   4.533  1.00 68.65      A    C  
ATOM    583  OG1 THR A  79      28.312 -25.496   3.295  1.00 69.13      A    O  
ATOM    584  N   LEU A  80      26.480 -22.380   2.548  1.00 79.51      A    N  
ATOM    585  CA  LEU A  80      25.381 -22.192   1.601  1.00 78.68      A    C  
ATOM    586  C   LEU A  80      25.003 -23.496   0.890  1.00 79.80      A    C  
ATOM    587  O   LEU A  80      23.831 -23.859   0.828  1.00 78.34      A    O  
ATOM    588  CB  LEU A  80      25.767 -21.113   0.566  1.00 76.81      A    C  
ATOM    589  CG  LEU A  80      25.884 -19.677   1.112  1.00 72.62      A    C  
ATOM    590  CD1 LEU A  80      26.308 -18.743  -0.019  1.00 66.81      A    C  
ATOM    591  CD2 LEU A  80      24.570 -19.160   1.684  1.00 66.67      A    C  
ATOM    592  N   VAL A  81      25.996 -24.260   0.425  1.00 79.19      A    N  
ATOM    593  CA  VAL A  81      25.774 -25.548  -0.245  1.00 78.81      A    C  
ATOM    594  C   VAL A  81      25.110 -26.556   0.691  1.00 80.16      A    C  
ATOM    595  O   VAL A  81      24.181 -27.257   0.296  1.00 78.43      A    O  
ATOM    596  CB  VAL A  81      27.100 -26.108  -0.792  1.00 76.51      A    C  
ATOM    597  CG1 VAL A  81      26.907 -27.460  -1.485  1.00 69.59      A    C  
ATOM    598  CG2 VAL A  81      27.735 -25.147  -1.801  1.00 67.96      A    C  
ATOM    599  N   ASN A  82      25.534 -26.614   1.943  1.00 80.57      A    N  
ATOM    600  CA  ASN A  82      24.932 -27.517   2.922  1.00 81.36      A    C  
ATOM    601  C   ASN A  82      23.486 -27.109   3.237  1.00 82.54      A    C  
ATOM    602  O   ASN A  82      22.630 -27.988   3.364  1.00 80.82      A    O  
ATOM    603  CB  ASN A  82      25.788 -27.559   4.199  1.00 79.98      A    C  
ATOM    604  CG  ASN A  82      27.091 -28.327   4.060  1.00 78.99      A    C  
ATOM    605  ND2 ASN A  82      28.001 -28.115   4.991  1.00 72.15      A    N  
ATOM    606  OD1 ASN A  82      27.308 -29.150   3.188  1.00 71.72      A    O  
ATOM    607  N   VAL A  83      23.195 -25.805   3.333  1.00 82.45      A    N  
ATOM    608  CA  VAL A  83      21.824 -25.300   3.517  1.00 82.82      A    C  
ATOM    609  C   VAL A  83      20.934 -25.737   2.365  1.00 83.63      A    C  
ATOM    610  O   VAL A  83      19.869 -26.280   2.627  1.00 82.91      A    O  
ATOM    611  CB  VAL A  83      21.778 -23.770   3.682  1.00 82.49      A    C  
ATOM    612  CG1 VAL A  83      20.346 -23.227   3.720  1.00 75.45      A    C  
ATOM    613  CG2 VAL A  83      22.448 -23.334   4.981  1.00 76.29      A    C  
ATOM    614  N   ALA A  84      21.369 -25.565   1.109  1.00 82.49      A    N  
ATOM    615  CA  ALA A  84      20.609 -25.976  -0.065  1.00 81.03      A    C  
ATOM    616  C   ALA A  84      20.283 -27.472  -0.031  1.00 82.13      A    C  
ATOM    617  O   ALA A  84      19.119 -27.860  -0.129  1.00 80.90      A    O  
ATOM    618  CB  ALA A  84      21.414 -25.630  -1.321  1.00 79.06      A    C  
ATOM    619  N   MET A  85      21.278 -28.318   0.221  1.00 82.49      A    N  
ATOM    620  CA  MET A  85      21.077 -29.767   0.270  1.00 81.73      A    C  
ATOM    621  C   MET A  85      20.098 -30.198   1.363  1.00 82.98      A    C  
ATOM    622  O   MET A  85      19.284 -31.093   1.150  1.00 81.91      A    O  
ATOM    623  CB  MET A  85      22.420 -30.477   0.496  1.00 80.17      A    C  
ATOM    624  CG  MET A  85      23.365 -30.393  -0.713  1.00 73.64      A    C  
ATOM    625  SD  MET A  85      24.902 -31.345  -0.491  1.00 66.63      A    S  
ATOM    626  CE  MET A  85      24.257 -33.019  -0.719  1.00 57.46      A    C  
ATOM    627  N   VAL A  86      20.189 -29.591   2.549  1.00 83.81      A    N  
ATOM    628  CA  VAL A  86      19.293 -29.929   3.665  1.00 84.72      A    C  
ATOM    629  C   VAL A  86      17.890 -29.370   3.418  1.00 85.81      A    C  
ATOM    630  O   VAL A  86      16.911 -30.050   3.713  1.00 84.81      A    O  
ATOM    631  CB  VAL A  86      19.862 -29.448   5.012  1.00 84.71      A    C  
ATOM    632  CG1 VAL A  86      18.914 -29.729   6.177  1.00 79.98      A    C  
ATOM    633  CG2 VAL A  86      21.167 -30.178   5.336  1.00 81.00      A    C  
ATOM    634  N   HIS A  87      17.789 -28.180   2.854  1.00 85.10      A    N  
ATOM    635  CA  HIS A  87      16.522 -27.572   2.456  1.00 83.91      A    C  
ATOM    636  C   HIS A  87      15.777 -28.460   1.465  1.00 84.39      A    C  
ATOM    637  O   HIS A  87      14.658 -28.876   1.755  1.00 83.47      A    O  
ATOM    638  CB  HIS A  87      16.768 -26.182   1.870  1.00 82.66      A    C  
ATOM    639  CG  HIS A  87      15.552 -25.600   1.221  1.00 81.60      A    C  
ATOM    640  CD2 HIS A  87      14.516 -24.938   1.841  1.00 72.80      A    C  
ATOM    641  ND1 HIS A  87      15.217 -25.698  -0.112  1.00 71.56      A    N  
ATOM    642  CE1 HIS A  87      14.022 -25.110  -0.285  1.00 73.11      A    C  
ATOM    643  NE2 HIS A  87      13.573 -24.639   0.879  1.00 75.24      A    N  
ATOM    644  N   ASP A  88      16.415 -28.823   0.361  1.00 84.81      A    N  
ATOM    645  CA  ASP A  88      15.810 -29.648  -0.675  1.00 83.66      A    C  
ATOM    646  C   ASP A  88      15.344 -30.994  -0.119  1.00 84.59      A    C  
ATOM    647  O   ASP A  88      14.217 -31.420  -0.364  1.00 82.54      A    O  
ATOM    648  CB  ASP A  88      16.809 -29.861  -1.821  1.00 81.10      A    C  
ATOM    649  CG  ASP A  88      17.080 -28.604  -2.650  1.00 75.49      A    C  
ATOM    650  OD1 ASP A  88      16.375 -27.594  -2.465  1.00 68.93      A    O  
ATOM    651  OD2 ASP A  88      18.012 -28.684  -3.489  1.00 68.83      A    O1-
ATOM    652  N   ALA A  89      16.153 -31.616   0.726  1.00 85.56      A    N  
ATOM    653  CA  ALA A  89      15.779 -32.879   1.349  1.00 85.49      A    C  
ATOM    654  C   ALA A  89      14.536 -32.779   2.239  1.00 86.58      A    C  
ATOM    655  O   ALA A  89      13.771 -33.738   2.334  1.00 84.34      A    O  
ATOM    656  CB  ALA A  89      16.986 -33.404   2.129  1.00 84.42      A    C  
ATOM    657  N   TYR A  90      14.312 -31.640   2.917  1.00 86.25      A    N  
ATOM    658  CA  TYR A  90      13.171 -31.457   3.811  1.00 86.49      A    C  
ATOM    659  C   TYR A  90      11.935 -30.841   3.147  1.00 86.33      A    C  
ATOM    660  O   TYR A  90      10.835 -31.004   3.667  1.00 82.50      A    O  
ATOM    661  CB  TYR A  90      13.596 -30.642   5.042  1.00 86.43      A    C  
ATOM    662  CG  TYR A  90      14.237 -31.478   6.126  1.00 89.07      A    C  
ATOM    663  CD1 TYR A  90      13.449 -32.366   6.892  1.00 86.59      A    C  
ATOM    664  CD2 TYR A  90      15.614 -31.381   6.396  1.00 87.38      A    C  
ATOM    665  CE1 TYR A  90      14.029 -33.141   7.902  1.00 86.44      A    C  
ATOM    666  CE2 TYR A  90      16.204 -32.154   7.407  1.00 87.00      A    C  
ATOM    667  CZ  TYR A  90      15.411 -33.032   8.163  1.00 88.69      A    C  
ATOM    668  OH  TYR A  90      15.985 -33.787   9.150  1.00 87.08      A    O  
ATOM    669  N   THR A  91      12.089 -30.115   2.036  1.00 86.77      A    N  
ATOM    670  CA  THR A  91      10.978 -29.398   1.383  1.00 84.69      A    C  
ATOM    671  C   THR A  91      10.530 -30.007   0.058  1.00 83.61      A    C  
ATOM    672  O   THR A  91       9.424 -29.694  -0.380  1.00 78.89      A    O  
ATOM    673  CB  THR A  91      11.301 -27.916   1.169  1.00 82.88      A    C  
ATOM    674  CG2 THR A  91      11.533 -27.185   2.498  1.00 74.32      A    C  
ATOM    675  OG1 THR A  91      12.443 -27.771   0.367  1.00 74.73      A    O  
ATOM    676  N   ASP A  92      11.315 -30.907  -0.537  1.00 84.31      A    N  
ATOM    677  CA  ASP A  92      10.900 -31.658  -1.720  1.00 83.03      A    C  
ATOM    678  C   ASP A  92       9.656 -32.502  -1.410  1.00 83.73      A    C  
ATOM    679  O   ASP A  92       9.651 -33.351  -0.517  1.00 80.41      A    O  
ATOM    680  CB  ASP A  92      12.055 -32.520  -2.251  1.00 80.13      A    C  
ATOM    681  CG  ASP A  92      11.772 -33.217  -3.594  1.00 75.66      A    C  
ATOM    682  OD1 ASP A  92      10.594 -33.309  -4.009  1.00 68.46      A    O  
ATOM    683  OD2 ASP A  92      12.743 -33.685  -4.220  1.00 67.49      A    O1-
ATOM    684  N   GLU A  93       8.593 -32.273  -2.173  1.00 82.71      A    N  
ATOM    685  CA  GLU A  93       7.312 -32.952  -2.025  1.00 81.85      A    C  
ATOM    686  C   GLU A  93       7.432 -34.469  -2.202  1.00 83.48      A    C  
ATOM    687  O   GLU A  93       6.729 -35.224  -1.539  1.00 79.25      A    O  
ATOM    688  CB  GLU A  93       6.303 -32.361  -3.020  1.00 78.41      A    C  
ATOM    689  CG  GLU A  93       5.943 -30.908  -2.637  1.00 70.04      A    C  
ATOM    690  CD  GLU A  93       5.073 -30.159  -3.638  1.00 64.13      A    C  
ATOM    691  OE1 GLU A  93       4.950 -28.920  -3.431  1.00 56.35      A    O  
ATOM    692  OE2 GLU A  93       4.560 -30.778  -4.601  1.00 56.51      A    O1-
ATOM    693  N   ASN A  94       8.378 -34.934  -3.019  1.00 84.65      A    N  
ATOM    694  CA  ASN A  94       8.609 -36.366  -3.227  1.00 84.61      A    C  
ATOM    695  C   ASN A  94       9.260 -37.045  -2.014  1.00 85.50      A    C  
ATOM    696  O   ASN A  94       9.145 -38.257  -1.844  1.00 82.22      A    O  
ATOM    697  CB  ASN A  94       9.508 -36.556  -4.464  1.00 83.58      A    C  
ATOM    698  CG  ASN A  94       8.904 -35.951  -5.712  1.00 79.46      A    C  
ATOM    699  ND2 ASN A  94       9.579 -34.990  -6.290  1.00 69.45      A    N  
ATOM    700  OD1 ASN A  94       7.839 -36.320  -6.171  1.00 70.13      A    O  
ATOM    701  N   LEU A  95       9.952 -36.252  -1.178  1.00 84.08      A    N  
ATOM    702  CA  LEU A  95      10.634 -36.733   0.022  1.00 83.70      A    C  
ATOM    703  C   LEU A  95       9.891 -36.345   1.310  1.00 84.84      A    C  
ATOM    704  O   LEU A  95      10.323 -36.709   2.401  1.00 80.78      A    O  
ATOM    705  CB  LEU A  95      12.081 -36.209   0.023  1.00 81.62      A    C  
ATOM    706  CG  LEU A  95      12.942 -36.684  -1.167  1.00 79.51      A    C  
ATOM    707  CD1 LEU A  95      14.311 -35.995  -1.106  1.00 73.95      A    C  
ATOM    708  CD2 LEU A  95      13.171 -38.196  -1.146  1.00 74.14      A    C  
ATOM    709  N   ALA A  96       8.769 -35.632   1.187  1.00 83.67      A    N  
ATOM    710  CA  ALA A  96       8.025 -35.106   2.321  1.00 82.38      A    C  
ATOM    711  C   ALA A  96       7.582 -36.211   3.287  1.00 84.15      A    C  
ATOM    712  O   ALA A  96       7.809 -36.096   4.489  1.00 80.56      A    O  
ATOM    713  CB  ALA A  96       6.831 -34.305   1.796  1.00 78.93      A    C  
ATOM    714  N   ASP A  97       7.057 -37.338   2.785  1.00 83.54      A    N  
ATOM    715  CA  ASP A  97       6.620 -38.453   3.632  1.00 82.52      A    C  
ATOM    716  C   ASP A  97       7.779 -39.091   4.407  1.00 84.69      A    C  
ATOM    717  O   ASP A  97       7.607 -39.523   5.550  1.00 80.67      A    O  
ATOM    718  CB  ASP A  97       5.910 -39.508   2.778  1.00 78.58      A    C  
ATOM    719  CG  ASP A  97       4.472 -39.132   2.405  1.00 71.06      A    C  
ATOM    720  OD1 ASP A  97       3.850 -38.347   3.156  1.00 63.15      A    O  
ATOM    721  OD2 ASP A  97       3.977 -39.697   1.409  1.00 62.40      A    O1-
ATOM    722  N   GLN A  98       8.983 -39.113   3.828  1.00 83.85      A    N  
ATOM    723  CA  GLN A  98      10.160 -39.693   4.463  1.00 84.03      A    C  
ATOM    724  C   GLN A  98      10.820 -38.739   5.476  1.00 85.81      A    C  
ATOM    725  O   GLN A  98      11.245 -39.169   6.550  1.00 82.01      A    O  
ATOM    726  CB  GLN A  98      11.171 -40.119   3.383  1.00 81.46      A    C  
ATOM    727  CG  GLN A  98      11.343 -41.630   3.374  1.00 75.17      A    C  
ATOM    728  CD  GLN A  98      12.404 -42.114   2.385  1.00 71.87      A    C  
ATOM    729  NE2 GLN A  98      12.578 -43.400   2.270  1.00 63.21      A    N  
ATOM    730  OE1 GLN A  98      13.091 -41.356   1.719  1.00 65.14      A    O  
ATOM    731  N   ASN A  99      10.915 -37.457   5.121  1.00 87.11      A    N  
ATOM    732  CA  ASN A  99      11.686 -36.482   5.880  1.00 87.27      A    C  
ATOM    733  C   ASN A  99      10.826 -35.649   6.837  1.00 88.32      A    C  
ATOM    734  O   ASN A  99      11.284 -35.336   7.939  1.00 84.36      A    O  
ATOM    735  CB  ASN A  99      12.487 -35.608   4.901  1.00 85.22      A    C  
ATOM    736  CG  ASN A  99      13.587 -36.378   4.195  1.00 85.91      A    C  
ATOM    737  ND2 ASN A  99      14.013 -35.892   3.048  1.00 79.00      A    N  
ATOM    738  OD1 ASN A  99      14.098 -37.386   4.655  1.00 78.47      A    O  
ATOM    739  N   GLN A 100       9.588 -35.331   6.463  1.00 87.36      A    N  
ATOM    740  CA  GLN A 100       8.711 -34.488   7.266  1.00 87.30      A    C  
ATOM    741  C   GLN A 100       7.865 -35.268   8.279  1.00 88.67      A    C  
ATOM    742  O   GLN A 100       7.321 -34.670   9.202  1.00 84.66      A    O  
ATOM    743  CB  GLN A 100       7.791 -33.654   6.369  1.00 85.44      A    C  
ATOM    744  CG  GLN A 100       8.529 -32.734   5.399  1.00 84.82      A    C  
ATOM    745  CD  GLN A 100       7.570 -31.824   4.624  1.00 84.27      A    C  
ATOM    746  NE2 GLN A 100       8.077 -30.998   3.742  1.00 75.83      A    N  
ATOM    747  OE1 GLN A 100       6.356 -31.834   4.814  1.00 76.58      A    O  
ATOM    748  N   ARG A 101       7.758 -36.594   8.136  1.00 87.91      A    N  
ATOM    749  CA  ARG A 101       6.932 -37.428   9.015  1.00 87.37      A    C  
ATOM    750  C   ARG A 101       7.749 -38.424   9.822  1.00 87.78      A    C  
ATOM    751  O   ARG A 101       8.827 -38.879   9.434  1.00 83.44      A    O  
ATOM    752  CB  ARG A 101       5.812 -38.109   8.218  1.00 84.30      A    C  
ATOM    753  CG  ARG A 101       4.809 -37.089   7.661  1.00 79.18      A    C  
ATOM    754  CD  ARG A 101       3.617 -37.817   7.026  1.00 77.17      A    C  
ATOM    755  NE  ARG A 101       2.540 -36.882   6.667  1.00 72.58      A    N  
ATOM    756  CZ  ARG A 101       1.255 -37.187   6.591  1.00 67.96      A    C  
ATOM    757  NH1 ARG A 101       0.824 -38.397   6.788  1.00 60.39      A    N1+
ATOM    758  NH2 ARG A 101       0.381 -36.250   6.327  1.00 61.19      A    N  
ATOM    759  N   TYR A 102       7.191 -38.786  10.969  1.00 87.79      A    N  
ATOM    760  CA  TYR A 102       7.578 -39.964  11.722  1.00 86.62      A    C  
ATOM    761  C   TYR A 102       6.739 -41.147  11.218  1.00 86.65      A    C  
ATOM    762  O   TYR A 102       5.608 -41.338  11.652  1.00 81.66      A    O  
ATOM    763  CB  TYR A 102       7.366 -39.718  13.213  1.00 85.51      A    C  
ATOM    764  CG  TYR A 102       8.262 -38.665  13.807  1.00 88.72      A    C  
ATOM    765  CD1 TYR A 102       9.600 -38.966  14.110  1.00 84.45      A    C  
ATOM    766  CD2 TYR A 102       7.766 -37.371  14.089  1.00 85.46      A    C  
ATOM    767  CE1 TYR A 102      10.428 -38.011  14.700  1.00 84.82      A    C  
ATOM    768  CE2 TYR A 102       8.591 -36.404  14.676  1.00 85.57      A    C  
ATOM    769  CZ  TYR A 102       9.923 -36.726  14.984  1.00 87.97      A    C  
ATOM    770  OH  TYR A 102      10.728 -35.790  15.565  1.00 86.38      A    O  
ATOM    771  N   GLU A 103       7.305 -41.959  10.325  1.00 85.82      A    N  
ATOM    772  CA  GLU A 103       6.609 -43.064   9.661  1.00 83.21      A    C  
ATOM    773  C   GLU A 103       5.942 -44.052  10.624  1.00 83.96      A    C  
ATOM    774  O   GLU A 103       4.882 -44.592  10.332  1.00 78.00      A    O  
ATOM    775  CB  GLU A 103       7.617 -43.841   8.806  1.00 78.91      A    C  
ATOM    776  CG  GLU A 103       8.151 -43.049   7.603  1.00 69.44      A    C  
ATOM    777  CD  GLU A 103       9.280 -43.773   6.864  1.00 63.26      A    C  
ATOM    778  OE1 GLU A 103       9.589 -43.359   5.734  1.00 56.33      A    O  
ATOM    779  OE2 GLU A 103       9.902 -44.681   7.473  1.00 56.39      A    O1-
ATOM    780  N   GLN A 104       6.532 -44.261  11.789  1.00 83.55      A    N  
ATOM    781  CA  GLN A 104       6.050 -45.232  12.769  1.00 81.99      A    C  
ATOM    782  C   GLN A 104       4.674 -44.901  13.349  1.00 83.34      A    C  
ATOM    783  O   GLN A 104       3.962 -45.802  13.786  1.00 77.69      A    O  
ATOM    784  CB  GLN A 104       7.070 -45.325  13.908  1.00 78.77      A    C  
ATOM    785  CG  GLN A 104       8.443 -45.877  13.495  1.00 72.71      A    C  
ATOM    786  CD  GLN A 104       9.625 -45.027  13.937  1.00 67.30      A    C  
ATOM    787  NE2 GLN A 104      10.804 -45.591  13.989  1.00 58.45      A    N  
ATOM    788  OE1 GLN A 104       9.513 -43.850  14.215  1.00 60.01      A    O  
ATOM    789  N   VAL A 105       4.303 -43.611  13.384  1.00 85.37      A    N  
ATOM    790  CA  VAL A 105       3.083 -43.150  14.073  1.00 83.03      A    C  
ATOM    791  C   VAL A 105       2.249 -42.167  13.266  1.00 82.53      A    C  
ATOM    792  O   VAL A 105       1.295 -41.604  13.803  1.00 73.74      A    O  
ATOM    793  CB  VAL A 105       3.408 -42.568  15.466  1.00 79.55      A    C  
ATOM    794  CG1 VAL A 105       3.952 -43.637  16.412  1.00 71.73      A    C  
ATOM    795  CG2 VAL A 105       4.407 -41.415  15.393  1.00 71.77      A    C  
ATOM    796  N   ASP A 106       2.596 -41.926  12.005  1.00 83.78      A    N  
ATOM    797  CA  ASP A 106       1.956 -40.930  11.142  1.00 83.20      A    C  
ATOM    798  C   ASP A 106       1.840 -39.554  11.836  1.00 85.06      A    C  
ATOM    799  O   ASP A 106       0.755 -38.994  12.040  1.00 78.89      A    O  
ATOM    800  CB  ASP A 106       0.644 -41.489  10.574  1.00 78.22      A    C  
ATOM    801  CG  ASP A 106       0.066 -40.623   9.455  1.00 70.62      A    C  
ATOM    802  OD1 ASP A 106       0.863 -39.982   8.725  1.00 63.20      A    O  
ATOM    803  OD2 ASP A 106      -1.176 -40.600   9.317  1.00 64.11      A    O1-
ATOM    804  N   LEU A 107       2.975 -39.051  12.290  1.00 86.68      A    N  
ATOM    805  CA  LEU A 107       3.102 -37.765  12.955  1.00 87.14      A    C  
ATOM    806  C   LEU A 107       4.020 -36.854  12.141  1.00 88.34      A    C  
ATOM    807  O   LEU A 107       5.112 -37.248  11.748  1.00 84.66      A    O  
ATOM    808  CB  LEU A 107       3.631 -37.989  14.382  1.00 84.50      A    C  
ATOM    809  CG  LEU A 107       3.652 -36.718  15.248  1.00 83.81      A    C  
ATOM    810  CD1 LEU A 107       2.245 -36.285  15.650  1.00 79.01      A    C  
ATOM    811  CD2 LEU A 107       4.458 -36.983  16.524  1.00 79.23      A    C  
ATOM    812  N   GLU A 108       3.585 -35.620  11.923  1.00 89.38      A    N  
ATOM    813  CA  GLU A 108       4.393 -34.605  11.250  1.00 89.29      A    C  
ATOM    814  C   GLU A 108       5.508 -34.101  12.178  1.00 90.33      A    C  
ATOM    815  O   GLU A 108       5.306 -33.976  13.377  1.00 87.07      A    O  
ATOM    816  CB  GLU A 108       3.504 -33.438  10.806  1.00 86.24      A    C  
ATOM    817  CG  GLU A 108       2.353 -33.904   9.905  1.00 78.10      A    C  
ATOM    818  CD  GLU A 108       1.496 -32.726   9.420  1.00 76.83      A    C  
ATOM    819  OE1 GLU A 108       1.121 -32.741   8.229  1.00 67.85      A    O  
ATOM    820  OE2 GLU A 108       1.245 -31.800  10.224  1.00 72.25      A    O1-
ATOM    821  N   ARG A 109       6.677 -33.767  11.617  1.00 90.32      A    N  
ATOM    822  CA  ARG A 109       7.755 -33.125  12.393  1.00 90.84      A    C  
ATOM    823  C   ARG A 109       7.415 -31.677  12.737  1.00 91.68      A    C  
ATOM    824  O   ARG A 109       7.698 -31.231  13.844  1.00 88.57      A    O  
ATOM    825  CB  ARG A 109       9.087 -33.196  11.635  1.00 89.76      A    C  
ATOM    826  CG  ARG A 109       9.649 -34.620  11.579  1.00 87.50      A    C  
ATOM    827  CD  ARG A 109      11.017 -34.633  10.876  1.00 84.34      A    C  
ATOM    828  NE  ARG A 109      11.636 -35.978  10.910  1.00 80.47      A    N  
ATOM    829  CZ  ARG A 109      12.517 -36.432  11.799  1.00 77.31      A    C  
ATOM    830  NH1 ARG A 109      13.035 -35.678  12.721  1.00 67.72      A    N1+
ATOM    831  NH2 ARG A 109      12.887 -37.671  11.778  1.00 72.43      A    N  
ATOM    832  N   VAL A 110       6.797 -30.966  11.810  1.00 92.29      A    N  
ATOM    833  CA  VAL A 110       6.342 -29.585  11.994  1.00 92.10      A    C  
ATOM    834  C   VAL A 110       4.883 -29.501  11.572  1.00 92.47      A    C  
ATOM    835  O   VAL A 110       4.555 -29.766  10.412  1.00 89.83      A    O  
ATOM    836  CB  VAL A 110       7.199 -28.580  11.202  1.00 90.95      A    C  
ATOM    837  CG1 VAL A 110       6.747 -27.144  11.448  1.00 85.99      A    C  
ATOM    838  CG2 VAL A 110       8.681 -28.676  11.594  1.00 86.91      A    C  
ATOM    839  N   ARG A 111       4.012 -29.117  12.486  1.00 93.33      A    N  
ATOM    840  CA  ARG A 111       2.590 -28.882  12.231  1.00 93.03      A    C  
ATOM    841  C   ARG A 111       2.316 -27.381  12.206  1.00 93.49      A    C  
ATOM    842  O   ARG A 111       2.745 -26.667  13.108  1.00 91.37      A    O  
ATOM    843  CB  ARG A 111       1.757 -29.616  13.293  1.00 91.18      A    C  
ATOM    844  CG  ARG A 111       0.262 -29.600  12.972  1.00 86.99      A    C  
ATOM    845  CD  ARG A 111      -0.566 -30.234  14.102  1.00 86.33      A    C  
ATOM    846  NE  ARG A 111      -0.238 -31.659  14.293  1.00 82.02      A    N  
ATOM    847  CZ  ARG A 111      -0.485 -32.362  15.395  1.00 82.24      A    C  
ATOM    848  NH1 ARG A 111      -1.082 -31.860  16.420  1.00 72.72      A    N1+
ATOM    849  NH2 ARG A 111      -0.124 -33.611  15.482  1.00 73.93      A    N  
ATOM    850  N   VAL A 112       1.599 -26.927  11.191  1.00 93.88      A    N  
ATOM    851  CA  VAL A 112       1.124 -25.546  11.061  1.00 93.72      A    C  
ATOM    852  C   VAL A 112      -0.391 -25.546  11.224  1.00 93.79      A    C  
ATOM    853  O   VAL A 112      -1.086 -26.273  10.513  1.00 91.29      A    O  
ATOM    854  CB  VAL A 112       1.526 -24.932   9.710  1.00 92.32      A    C  
ATOM    855  CG1 VAL A 112       1.059 -23.473   9.612  1.00 86.47      A    C  
ATOM    856  CG2 VAL A 112       3.042 -24.969   9.518  1.00 87.07      A    C  
ATOM    857  N   GLU A 113      -0.891 -24.740  12.147  1.00 93.55      A    N  
ATOM    858  CA  GLU A 113      -2.317 -24.598  12.415  1.00 93.03      A    C  
ATOM    859  C   GLU A 113      -2.702 -23.113  12.418  1.00 93.50      A    C  
ATOM    860  O   GLU A 113      -2.021 -22.289  13.027  1.00 91.82      A    O  
ATOM    861  CB  GLU A 113      -2.673 -25.245  13.758  1.00 91.42      A    C  
ATOM    862  CG  GLU A 113      -2.432 -26.764  13.785  1.00 87.40      A    C  
ATOM    863  CD  GLU A 113      -2.664 -27.364  15.180  1.00 86.83      A    C  
ATOM    864  OE1 GLU A 113      -3.252 -28.460  15.289  1.00 78.06      A    O  
ATOM    865  OE2 GLU A 113      -2.234 -26.741  16.181  1.00 80.15      A    O1-
ATOM    866  N   VAL A 114      -3.802 -22.780  11.759  1.00 93.73      A    N  
ATOM    867  CA  VAL A 114      -4.381 -21.437  11.802  1.00 93.64      A    C  
ATOM    868  C   VAL A 114      -5.424 -21.392  12.921  1.00 93.14      A    C  
ATOM    869  O   VAL A 114      -6.445 -22.079  12.862  1.00 91.24      A    O  
ATOM    870  CB  VAL A 114      -4.961 -21.034  10.438  1.00 93.00      A    C  
ATOM    871  CG1 VAL A 114      -5.655 -19.679  10.499  1.00 89.32      A    C  
ATOM    872  CG2 VAL A 114      -3.846 -20.934   9.384  1.00 90.28      A    C  
ATOM    873  N   LEU A 115      -5.165 -20.572  13.936  1.00 92.78      A    N  
ATOM    874  CA  LEU A 115      -6.062 -20.368  15.076  1.00 91.77      A    C  
ATOM    875  C   LEU A 115      -7.102 -19.278  14.821  1.00 91.53      A    C  
ATOM    876  O   LEU A 115      -8.207 -19.327  15.359  1.00 88.02      A    O  
ATOM    877  CB  LEU A 115      -5.223 -19.990  16.310  1.00 90.22      A    C  
ATOM    878  CG  LEU A 115      -4.240 -21.062  16.796  1.00 88.61      A    C  
ATOM    879  CD1 LEU A 115      -3.463 -20.521  17.991  1.00 83.87      A    C  
ATOM    880  CD2 LEU A 115      -4.967 -22.330  17.239  1.00 83.47      A    C  
ATOM    881  N   ASN A 116      -6.757 -18.284  14.008  1.00 91.92      A    N  
ATOM    882  CA  ASN A 116      -7.664 -17.239  13.553  1.00 91.74      A    C  
ATOM    883  C   ASN A 116      -7.389 -16.931  12.076  1.00 92.26      A    C  
ATOM    884  O   ASN A 116      -6.241 -16.705  11.719  1.00 88.96      A    O  
ATOM    885  CB  ASN A 116      -7.504 -15.995  14.438  1.00 90.13      A    C  
ATOM    886  CG  ASN A 116      -8.601 -14.985  14.150  1.00 90.25      A    C  
ATOM    887  ND2 ASN A 116      -8.263 -13.839  13.640  1.00 81.14      A    N  
ATOM    888  OD1 ASN A 116      -9.773 -15.255  14.365  1.00 81.58      A    O  
ATOM    889  N   PRO A 117      -8.436 -16.914  11.201  1.00 93.07      A    N  
ATOM    890  CA  PRO A 117      -9.840 -17.222  11.481  1.00 92.91      A    C  
ATOM    891  C   PRO A 117     -10.054 -18.691  11.869  1.00 93.24      A    C  
ATOM    892  O   PRO A 117      -9.352 -19.586  11.410  1.00 90.16      A    O  
ATOM    893  CB  PRO A 117     -10.574 -16.857  10.195  1.00 90.78      A    C  
ATOM    894  CG  PRO A 117      -9.521 -17.077   9.115  1.00 88.62      A    C  
ATOM    895  CD  PRO A 117      -8.229 -16.647   9.793  1.00 90.67      A    C  
ATOM    896  N   ARG A 118     -11.056 -18.949  12.713  1.00 92.41      A    N  
ATOM    897  CA  ARG A 118     -11.388 -20.308  13.174  1.00 92.34      A    C  
ATOM    898  C   ARG A 118     -11.965 -21.137  12.037  1.00 92.62      A    C  
ATOM    899  O   ARG A 118     -12.718 -20.621  11.215  1.00 90.26      A    O  
ATOM    900  CB  ARG A 118     -12.376 -20.263  14.339  1.00 90.45      A    C  
ATOM    901  CG  ARG A 118     -11.802 -19.558  15.573  1.00 84.20      A    C  
ATOM    902  CD  ARG A 118     -12.822 -19.603  16.700  1.00 81.46      A    C  
ATOM    903  NE  ARG A 118     -12.328 -18.894  17.887  1.00 71.79      A    N  
ATOM    904  CZ  ARG A 118     -12.947 -18.792  19.048  1.00 65.22      A    C  
ATOM    905  NH1 ARG A 118     -14.126 -19.320  19.246  1.00 58.93      A    N1+
ATOM    906  NH2 ARG A 118     -12.383 -18.153  20.023  1.00 55.77      A    N  
ATOM    907  N   ARG A 119     -11.719 -22.431  12.061  1.00 92.75      A    N  
ATOM    908  CA  ARG A 119     -12.246 -23.358  11.042  1.00 92.87      A    C  
ATOM    909  C   ARG A 119     -13.771 -23.301  10.929  1.00 93.20      A    C  
ATOM    910  O   ARG A 119     -14.297 -23.313   9.820  1.00 90.62      A    O  
ATOM    911  CB  ARG A 119     -11.759 -24.769  11.370  1.00 91.29      A    C  
ATOM    912  CG  ARG A 119     -12.129 -25.760  10.262  1.00 86.60      A    C  
ATOM    913  CD  ARG A 119     -11.557 -27.134  10.586  1.00 81.86      A    C  
ATOM    914  NE  ARG A 119     -11.855 -28.085   9.509  1.00 72.40      A    N  
ATOM    915  CZ  ARG A 119     -11.307 -29.282   9.361  1.00 65.83      A    C  
ATOM    916  NH1 ARG A 119     -10.458 -29.753  10.229  1.00 59.41      A    N1+
ATOM    917  NH2 ARG A 119     -11.599 -30.010   8.326  1.00 57.82      A    N  
ATOM    918  N   SER A 120     -14.476 -23.217  12.044  1.00 93.64      A    N  
ATOM    919  CA  SER A 120     -15.943 -23.167  12.090  1.00 93.09      A    C  
ATOM    920  C   SER A 120     -16.542 -21.904  11.489  1.00 93.57      A    C  
ATOM    921  O   SER A 120     -17.660 -21.946  10.973  1.00 90.24      A    O  
ATOM    922  CB  SER A 120     -16.422 -23.306  13.536  1.00 91.64      A    C  
ATOM    923  OG  SER A 120     -15.764 -22.386  14.379  1.00 82.37      A    O  
ATOM    924  N   GLN A 121     -15.815 -20.781  11.493  1.00 93.15      A    N  
ATOM    925  CA  GLN A 121     -16.313 -19.519  10.942  1.00 92.54      A    C  
ATOM    926  C   GLN A 121     -15.933 -19.303   9.469  1.00 93.82      A    C  
ATOM    927  O   GLN A 121     -16.547 -18.456   8.824  1.00 92.10      A    O  
ATOM    928  CB  GLN A 121     -15.898 -18.330  11.832  1.00 89.64      A    C  
ATOM    929  CG  GLN A 121     -14.406 -17.978  11.733  1.00 80.85      A    C  
ATOM    930  CD  GLN A 121     -13.967 -16.821  12.625  1.00 80.78      A    C  
ATOM    931  NE2 GLN A 121     -12.799 -16.283  12.421  1.00 71.55      A    N  
ATOM    932  OE1 GLN A 121     -14.647 -16.388  13.530  1.00 72.78      A    O  
ATOM    933  N   LEU A 122     -14.981 -20.048   8.918  1.00 92.59      A    N  
ATOM    934  CA  LEU A 122     -14.541 -19.870   7.533  1.00 92.97      A    C  
ATOM    935  C   LEU A 122     -15.684 -19.969   6.504  1.00 93.64      A    C  
ATOM    936  O   LEU A 122     -15.808 -19.057   5.694  1.00 92.01      A    O  
ATOM    937  CB  LEU A 122     -13.401 -20.853   7.190  1.00 91.79      A    C  
ATOM    938  CG  LEU A 122     -12.020 -20.457   7.753  1.00 91.43      A    C  
ATOM    939  CD1 LEU A 122     -11.042 -21.604   7.545  1.00 87.61      A    C  
ATOM    940  CD2 LEU A 122     -11.447 -19.215   7.056  1.00 87.24      A    C  
ATOM    941  N   PRO A 123     -16.572 -20.981   6.546  1.00 93.59      A    N  
ATOM    942  CA  PRO A 123     -17.662 -21.081   5.565  1.00 92.60      A    C  
ATOM    943  C   PRO A 123     -18.598 -19.869   5.580  1.00 93.02      A    C  
ATOM    944  O   PRO A 123     -19.010 -19.374   4.534  1.00 90.65      A    O  
ATOM    945  CB  PRO A 123     -18.405 -22.375   5.907  1.00 91.37      A    C  
ATOM    946  CG  PRO A 123     -17.381 -23.196   6.680  1.00 90.05      A    C  
ATOM    947  CD  PRO A 123     -16.594 -22.133   7.430  1.00 92.84      A    C  
ATOM    948  N   THR A 124     -18.930 -19.367   6.767  1.00 93.81      A    N  
ATOM    949  CA  THR A 124     -19.756 -18.167   6.933  1.00 93.35      A    C  
ATOM    950  C   THR A 124     -19.020 -16.899   6.529  1.00 93.68      A    C  
ATOM    951  O   THR A 124     -19.638 -16.004   5.954  1.00 91.41      A    O  
ATOM    952  CB  THR A 124     -20.274 -18.021   8.376  1.00 91.91      A    C  
ATOM    953  CG2 THR A 124     -21.661 -18.639   8.516  1.00 76.91      A    C  
ATOM    954  OG1 THR A 124     -19.457 -18.685   9.315  1.00 79.31      A    O  
ATOM    955  N   LEU A 125     -17.729 -16.833   6.765  1.00 93.01      A    N  
ATOM    956  CA  LEU A 125     -16.895 -15.707   6.365  1.00 92.66      A    C  
ATOM    957  C   LEU A 125     -16.891 -15.549   4.836  1.00 93.58      A    C  
ATOM    958  O   LEU A 125     -17.242 -14.489   4.328  1.00 92.11      A    O  
ATOM    959  CB  LEU A 125     -15.474 -15.923   6.922  1.00 91.77      A    C  
ATOM    960  CG  LEU A 125     -14.659 -14.615   6.974  1.00 88.16      A    C  
ATOM    961  CD1 LEU A 125     -14.918 -13.888   8.287  1.00 83.60      A    C  
ATOM    962  CD2 LEU A 125     -13.169 -14.911   6.868  1.00 83.24      A    C  
ATOM    963  N   PHE A 126     -16.593 -16.636   4.107  1.00 94.00      A    N  
ATOM    964  CA  PHE A 126     -16.595 -16.617   2.646  1.00 93.71      A    C  
ATOM    965  C   PHE A 126     -17.983 -16.361   2.052  1.00 93.60      A    C  
ATOM    966  O   PHE A 126     -18.120 -15.571   1.120  1.00 90.69      A    O  
ATOM    967  CB  PHE A 126     -16.020 -17.935   2.111  1.00 93.08      A    C  
ATOM    968  CG  PHE A 126     -14.524 -18.096   2.319  1.00 94.57      A    C  
ATOM    969  CD1 PHE A 126     -13.633 -17.218   1.678  1.00 91.77      A    C  
ATOM    970  CD2 PHE A 126     -14.011 -19.113   3.141  1.00 91.71      A    C  
ATOM    971  CE1 PHE A 126     -12.251 -17.342   1.870  1.00 91.02      A    C  
ATOM    972  CE2 PHE A 126     -12.638 -19.240   3.333  1.00 91.23      A    C  
ATOM    973  CZ  PHE A 126     -11.750 -18.355   2.706  1.00 92.70      A    C  
ATOM    974  N   SER A 127     -19.031 -16.970   2.595  1.00 94.33      A    N  
ATOM    975  CA  SER A 127     -20.384 -16.804   2.048  1.00 93.69      A    C  
ATOM    976  C   SER A 127     -20.988 -15.417   2.300  1.00 93.44      A    C  
ATOM    977  O   SER A 127     -21.744 -14.926   1.462  1.00 90.46      A    O  
ATOM    978  CB  SER A 127     -21.319 -17.891   2.585  1.00 93.06      A    C  
ATOM    979  OG  SER A 127     -21.413 -17.845   3.994  1.00 83.15      A    O  
ATOM    980  N   SER A 128     -20.655 -14.775   3.412  1.00 93.15      A    N  
ATOM    981  CA  SER A 128     -21.163 -13.444   3.749  1.00 91.94      A    C  
ATOM    982  C   SER A 128     -20.281 -12.324   3.203  1.00 92.16      A    C  
ATOM    983  O   SER A 128     -20.737 -11.524   2.380  1.00 88.27      A    O  
ATOM    984  CB  SER A 128     -21.378 -13.301   5.266  1.00 90.19      A    C  
ATOM    985  OG  SER A 128     -20.182 -13.511   5.981  1.00 75.87      A    O  
ATOM    986  N   TYR A 129     -19.017 -12.287   3.589  1.00 92.51      A    N  
ATOM    987  CA  TYR A 129     -18.101 -11.199   3.232  1.00 92.14      A    C  
ATOM    988  C   TYR A 129     -17.467 -11.372   1.842  1.00 92.28      A    C  
ATOM    989  O   TYR A 129     -17.123 -10.382   1.212  1.00 87.83      A    O  
ATOM    990  CB  TYR A 129     -17.033 -11.048   4.314  1.00 91.68      A    C  
ATOM    991  CG  TYR A 129     -17.599 -10.685   5.666  1.00 93.07      A    C  
ATOM    992  CD1 TYR A 129     -18.038  -9.375   5.909  1.00 89.93      A    C  
ATOM    993  CD2 TYR A 129     -17.721 -11.651   6.673  1.00 90.25      A    C  
ATOM    994  CE1 TYR A 129     -18.599  -9.027   7.152  1.00 88.87      A    C  
ATOM    995  CE2 TYR A 129     -18.278 -11.324   7.920  1.00 89.31      A    C  
ATOM    996  CZ  TYR A 129     -18.721 -10.007   8.154  1.00 90.48      A    C  
ATOM    997  OH  TYR A 129     -19.274  -9.685   9.358  1.00 88.45      A    O  
ATOM    998  N   GLY A 130     -17.369 -12.606   1.357  1.00 91.95      A    N  
ATOM    999  CA  GLY A 130     -16.894 -12.944   0.014  1.00 91.23      A    C  
ATOM   1000  C   GLY A 130     -18.005 -13.133  -1.020  1.00 92.10      A    C  
ATOM   1001  O   GLY A 130     -17.759 -13.674  -2.094  1.00 88.67      A    O  
ATOM   1002  N   SER A 131     -19.237 -12.715  -0.734  1.00 91.87      A    N  
ATOM   1003  CA  SER A 131     -20.384 -12.927  -1.629  1.00 90.95      A    C  
ATOM   1004  C   SER A 131     -20.201 -12.307  -3.022  1.00 91.39      A    C  
ATOM   1005  O   SER A 131     -20.567 -12.920  -4.026  1.00 87.86      A    O  
ATOM   1006  CB  SER A 131     -21.664 -12.383  -0.986  1.00 89.45      A    C  
ATOM   1007  OG  SER A 131     -21.563 -11.002  -0.699  1.00 80.64      A    O  
ATOM   1008  N   HIS A 132     -19.560 -11.134  -3.106  1.00 91.20      A    N  
ATOM   1009  CA  HIS A 132     -19.220 -10.465  -4.364  1.00 90.55      A    C  
ATOM   1010  C   HIS A 132     -18.066 -11.134  -5.122  1.00 91.54      A    C  
ATOM   1011  O   HIS A 132     -17.920 -10.915  -6.321  1.00 88.58      A    O  
ATOM   1012  CB  HIS A 132     -18.894  -8.991  -4.071  1.00 88.99      A    C  
ATOM   1013  CG  HIS A 132     -17.731  -8.805  -3.154  1.00 88.12      A    C  
ATOM   1014  CD2 HIS A 132     -16.474  -8.384  -3.525  1.00 78.28      A    C  
ATOM   1015  ND1 HIS A 132     -17.709  -9.019  -1.784  1.00 79.27      A    N  
ATOM   1016  CE1 HIS A 132     -16.483  -8.712  -1.346  1.00 79.84      A    C  
ATOM   1017  NE2 HIS A 132     -15.708  -8.333  -2.365  1.00 82.02      A    N  
ATOM   1018  N   LEU A 133     -17.303 -11.999  -4.450  1.00 91.21      A    N  
ATOM   1019  CA  LEU A 133     -16.213 -12.812  -4.992  1.00 91.37      A    C  
ATOM   1020  C   LEU A 133     -16.648 -14.282  -5.185  1.00 91.54      A    C  
ATOM   1021  O   LEU A 133     -15.839 -15.199  -5.140  1.00 87.11      A    O  
ATOM   1022  CB  LEU A 133     -14.991 -12.679  -4.069  1.00 90.28      A    C  
ATOM   1023  CG  LEU A 133     -14.429 -11.244  -3.984  1.00 91.32      A    C  
ATOM   1024  CD1 LEU A 133     -13.410 -11.170  -2.857  1.00 86.22      A    C  
ATOM   1025  CD2 LEU A 133     -13.760 -10.823  -5.286  1.00 86.32      A    C  
ATOM   1026  N   SER A 134     -17.931 -14.518  -5.373  1.00 91.61      A    N  
ATOM   1027  CA  SER A 134     -18.517 -15.861  -5.536  1.00 91.18      A    C  
ATOM   1028  C   SER A 134     -18.237 -16.815  -4.359  1.00 92.11      A    C  
ATOM   1029  O   SER A 134     -18.250 -18.034  -4.530  1.00 87.25      A    O  
ATOM   1030  CB  SER A 134     -18.113 -16.478  -6.885  1.00 89.41      A    C  
ATOM   1031  OG  SER A 134     -18.389 -15.588  -7.945  1.00 80.59      A    O  
ATOM   1032  N   GLY A 135     -17.960 -16.279  -3.176  1.00 91.59      A    N  
ATOM   1033  CA  GLY A 135     -17.602 -17.056  -1.986  1.00 91.91      A    C  
ATOM   1034  C   GLY A 135     -16.211 -17.694  -2.033  1.00 93.35      A    C  
ATOM   1035  O   GLY A 135     -15.939 -18.586  -1.225  1.00 89.75      A    O  
ATOM   1036  N   LEU A 136     -15.356 -17.293  -2.969  1.00 92.49      A    N  
ATOM   1037  CA  LEU A 136     -14.019 -17.862  -3.164  1.00 92.64      A    C  
ATOM   1038  C   LEU A 136     -12.917 -17.093  -2.441  1.00 92.99      A    C  
ATOM   1039  O   LEU A 136     -11.860 -17.653  -2.177  1.00 88.86      A    O  
ATOM   1040  CB  LEU A 136     -13.711 -17.940  -4.666  1.00 91.68      A    C  
ATOM   1041  CG  LEU A 136     -14.656 -18.850  -5.470  1.00 91.25      A    C  
ATOM   1042  CD1 LEU A 136     -14.299 -18.777  -6.951  1.00 86.18      A    C  
ATOM   1043  CD2 LEU A 136     -14.559 -20.318  -5.034  1.00 85.69      A    C  
ATOM   1044  N   GLU A 137     -13.160 -15.828  -2.122  1.00 93.72      A    N  
ATOM   1045  CA  GLU A 137     -12.204 -14.954  -1.445  1.00 93.77      A    C  
ATOM   1046  C   GLU A 137     -12.903 -14.094  -0.394  1.00 94.36      A    C  
ATOM   1047  O   GLU A 137     -14.117 -13.880  -0.431  1.00 92.01      A    O  
ATOM   1048  CB  GLU A 137     -11.469 -14.046  -2.453  1.00 91.45      A    C  
ATOM   1049  CG  GLU A 137     -10.624 -14.805  -3.472  1.00 87.43      A    C  
ATOM   1050  CD  GLU A 137      -9.844 -13.898  -4.431  1.00 89.46      A    C  
ATOM   1051  OE1 GLU A 137      -9.046 -14.430  -5.228  1.00 82.64      A    O  
ATOM   1052  OE2 GLU A 137     -10.049 -12.661  -4.412  1.00 84.57      A    O1-
ATOM   1053  N   VAL A 138     -12.101 -13.557   0.527  1.00 93.82      A    N  
ATOM   1054  CA  VAL A 138     -12.488 -12.465   1.427  1.00 94.15      A    C  
ATOM   1055  C   VAL A 138     -11.468 -11.349   1.271  1.00 94.37      A    C  
ATOM   1056  O   VAL A 138     -10.274 -11.600   1.384  1.00 92.15      A    O  
ATOM   1057  CB  VAL A 138     -12.567 -12.938   2.891  1.00 92.65      A    C  
ATOM   1058  CG1 VAL A 138     -12.823 -11.776   3.866  1.00 86.84      A    C  
ATOM   1059  CG2 VAL A 138     -13.706 -13.938   3.073  1.00 86.61      A    C  
ATOM   1060  N   ASP A 139     -11.938 -10.123   1.045  1.00 94.30      A    N  
ATOM   1061  CA  ASP A 139     -11.060  -8.971   0.905  1.00 94.67      A    C  
ATOM   1062  C   ASP A 139     -10.313  -8.680   2.210  1.00 94.79      A    C  
ATOM   1063  O   ASP A 139     -10.926  -8.511   3.270  1.00 91.73      A    O  
ATOM   1064  CB  ASP A 139     -11.851  -7.737   0.444  1.00 93.15      A    C  
ATOM   1065  CG  ASP A 139     -12.391  -7.861  -0.980  1.00 92.53      A    C  
ATOM   1066  OD1 ASP A 139     -11.682  -8.416  -1.852  1.00 86.30      A    O  
ATOM   1067  OD2 ASP A 139     -13.522  -7.392  -1.224  1.00 86.37      A    O1-
ATOM   1068  N   PHE A 140      -8.986  -8.610   2.134  1.00 94.71      A    N  
ATOM   1069  CA  PHE A 140      -8.136  -8.360   3.303  1.00 94.33      A    C  
ATOM   1070  C   PHE A 140      -8.295  -6.943   3.869  1.00 94.28      A    C  
ATOM   1071  O   PHE A 140      -8.050  -6.721   5.056  1.00 90.48      A    O  
ATOM   1072  CB  PHE A 140      -6.668  -8.633   2.925  1.00 93.23      A    C  
ATOM   1073  CG  PHE A 140      -6.014  -7.506   2.150  1.00 94.56      A    C  
ATOM   1074  CD1 PHE A 140      -6.156  -7.417   0.754  1.00 92.51      A    C  
ATOM   1075  CD2 PHE A 140      -5.308  -6.498   2.832  1.00 92.90      A    C  
ATOM   1076  CE1 PHE A 140      -5.617  -6.322   0.054  1.00 91.62      A    C  
ATOM   1077  CE2 PHE A 140      -4.769  -5.399   2.135  1.00 91.72      A    C  
ATOM   1078  CZ  PHE A 140      -4.934  -5.312   0.742  1.00 92.19      A    C  
ATOM   1079  N   ASP A 141      -8.711  -5.993   3.032  1.00 94.57      A    N  
ATOM   1080  CA  ASP A 141      -8.928  -4.595   3.372  1.00 93.43      A    C  
ATOM   1081  C   ASP A 141     -10.409  -4.258   3.612  1.00 93.50      A    C  
ATOM   1082  O   ASP A 141     -10.778  -3.081   3.676  1.00 87.10      A    O  
ATOM   1083  CB  ASP A 141      -8.243  -3.682   2.328  1.00 90.37      A    C  
ATOM   1084  CG  ASP A 141      -8.969  -3.593   0.995  1.00 89.24      A    C  
ATOM   1085  OD1 ASP A 141      -9.566  -4.596   0.553  1.00 82.01      A    O  
ATOM   1086  OD2 ASP A 141      -8.921  -2.498   0.385  1.00 83.33      A    O1-
ATOM   1087  N   ASP A 142     -11.260  -5.258   3.783  1.00 93.25      A    N  
ATOM   1088  CA  ASP A 142     -12.640  -5.054   4.183  1.00 93.08      A    C  
ATOM   1089  C   ASP A 142     -12.710  -4.587   5.642  1.00 93.10      A    C  
ATOM   1090  O   ASP A 142     -12.371  -5.300   6.586  1.00 90.04      A    O  
ATOM   1091  CB  ASP A 142     -13.471  -6.315   3.934  1.00 91.21      A    C  
ATOM   1092  CG  ASP A 142     -14.976  -6.080   4.040  1.00 90.57      A    C  
ATOM   1093  OD1 ASP A 142     -15.436  -5.037   4.562  1.00 85.38      A    O  
ATOM   1094  OD2 ASP A 142     -15.742  -6.960   3.590  1.00 85.17      A    O1-
ATOM   1095  N   ILE A 143     -13.176  -3.359   5.823  1.00 93.40      A    N  
ATOM   1096  CA  ILE A 143     -13.280  -2.688   7.126  1.00 92.60      A    C  
ATOM   1097  C   ILE A 143     -14.728  -2.337   7.474  1.00 92.53      A    C  
ATOM   1098  O   ILE A 143     -14.973  -1.453   8.288  1.00 87.71      A    O  
ATOM   1099  CB  ILE A 143     -12.330  -1.478   7.191  1.00 90.88      A    C  
ATOM   1100  CG1 ILE A 143     -12.588  -0.486   6.026  1.00 86.70      A    C  
ATOM   1101  CG2 ILE A 143     -10.870  -1.966   7.201  1.00 83.40      A    C  
ATOM   1102  CD1 ILE A 143     -11.780   0.808   6.133  1.00 81.94      A    C  
ATOM   1103  N   ARG A 144     -15.704  -3.032   6.875  1.00 92.62      A    N  
ATOM   1104  CA  ARG A 144     -17.129  -2.717   7.075  1.00 91.74      A    C  
ATOM   1105  C   ARG A 144     -17.623  -2.913   8.509  1.00 92.04      A    C  
ATOM   1106  O   ARG A 144     -18.594  -2.283   8.911  1.00 89.28      A    O  
ATOM   1107  CB  ARG A 144     -17.976  -3.498   6.065  1.00 89.52      A    C  
ATOM   1108  CG  ARG A 144     -18.237  -4.970   6.475  1.00 86.58      A    C  
ATOM   1109  CD  ARG A 144     -19.085  -5.726   5.448  1.00 87.12      A    C  
ATOM   1110  NE  ARG A 144     -18.301  -6.075   4.253  1.00 84.49      A    N  
ATOM   1111  CZ  ARG A 144     -18.740  -6.729   3.186  1.00 85.31      A    C  
ATOM   1112  NH1 ARG A 144     -19.981  -7.064   3.042  1.00 76.52      A    N1+
ATOM   1113  NH2 ARG A 144     -17.914  -7.065   2.249  1.00 77.74      A    N  
ATOM   1114  N   ASN A 145     -17.006  -3.823   9.262  1.00 92.06      A    N  
ATOM   1115  CA  ASN A 145     -17.344  -4.074  10.666  1.00 91.77      A    C  
ATOM   1116  C   ASN A 145     -16.175  -4.720  11.428  1.00 92.51      A    C  
ATOM   1117  O   ASN A 145     -15.199  -5.189  10.842  1.00 89.71      A    O  
ATOM   1118  CB  ASN A 145     -18.646  -4.895  10.745  1.00 88.65      A    C  
ATOM   1119  CG  ASN A 145     -18.536  -6.306  10.209  1.00 87.31      A    C  
ATOM   1120  ND2 ASN A 145     -19.556  -6.783   9.532  1.00 79.68      A    N  
ATOM   1121  OD1 ASN A 145     -17.574  -7.011  10.415  1.00 76.04      A    O  
ATOM   1122  N   ALA A 146     -16.298  -4.786  12.745  1.00 91.73      A    N  
ATOM   1123  CA  ALA A 146     -15.266  -5.359  13.606  1.00 91.43      A    C  
ATOM   1124  C   ALA A 146     -15.035  -6.859  13.370  1.00 92.23      A    C  
ATOM   1125  O   ALA A 146     -13.928  -7.340  13.569  1.00 89.87      A    O  
ATOM   1126  CB  ALA A 146     -15.653  -5.087  15.061  1.00 89.41      A    C  
ATOM   1127  N   GLN A 147     -16.060  -7.610  12.928  1.00 91.74      A    N  
ATOM   1128  CA  GLN A 147     -15.966  -9.060  12.742  1.00 91.83      A    C  
ATOM   1129  C   GLN A 147     -15.037  -9.422  11.583  1.00 92.68      A    C  
ATOM   1130  O   GLN A 147     -14.184 -10.293  11.738  1.00 91.12      A    O  
ATOM   1131  CB  GLN A 147     -17.379  -9.623  12.531  1.00 90.88      A    C  
ATOM   1132  CG  GLN A 147     -17.389 -11.161  12.505  1.00 80.85      A    C  
ATOM   1133  CD  GLN A 147     -18.792 -11.743  12.295  1.00 76.64      A    C  
ATOM   1134  NE2 GLN A 147     -18.915 -13.048  12.315  1.00 65.13      A    N  
ATOM   1135  OE1 GLN A 147     -19.789 -11.057  12.111  1.00 67.48      A    O  
ATOM   1136  N   VAL A 148     -15.158  -8.746  10.442  1.00 93.03      A    N  
ATOM   1137  CA  VAL A 148     -14.277  -9.004   9.300  1.00 93.28      A    C  
ATOM   1138  C   VAL A 148     -12.860  -8.476   9.545  1.00 93.63      A    C  
ATOM   1139  O   VAL A 148     -11.898  -9.116   9.157  1.00 92.15      A    O  
ATOM   1140  CB  VAL A 148     -14.895  -8.466   7.991  1.00 92.06      A    C  
ATOM   1141  CG1 VAL A 148     -14.904  -6.947   7.891  1.00 85.18      A    C  
ATOM   1142  CG2 VAL A 148     -14.195  -9.063   6.773  1.00 85.55      A    C  
ATOM   1143  N   ILE A 149     -12.721  -7.370  10.277  1.00 93.05      A    N  
ATOM   1144  CA  ILE A 149     -11.415  -6.841  10.691  1.00 92.81      A    C  
ATOM   1145  C   ILE A 149     -10.696  -7.859  11.592  1.00 93.18      A    C  
ATOM   1146  O   ILE A 149      -9.518  -8.119  11.396  1.00 91.75      A    O  
ATOM   1147  CB  ILE A 149     -11.569  -5.477  11.387  1.00 92.47      A    C  
ATOM   1148  CG1 ILE A 149     -12.050  -4.405  10.380  1.00 90.10      A    C  
ATOM   1149  CG2 ILE A 149     -10.250  -5.017  12.036  1.00 89.95      A    C  
ATOM   1150  CD1 ILE A 149     -12.448  -3.073  11.025  1.00 83.95      A    C  
ATOM   1151  N   GLU A 150     -11.400  -8.460  12.554  1.00 92.65      A    N  
ATOM   1152  CA  GLU A 150     -10.811  -9.472  13.433  1.00 91.90      A    C  
ATOM   1153  C   GLU A 150     -10.530 -10.786  12.678  1.00 92.50      A    C  
ATOM   1154  O   GLU A 150      -9.512 -11.423  12.928  1.00 90.91      A    O  
ATOM   1155  CB  GLU A 150     -11.711  -9.675  14.670  1.00 90.37      A    C  
ATOM   1156  CG  GLU A 150     -11.015 -10.508  15.770  1.00 80.33      A    C  
ATOM   1157  CD  GLU A 150     -11.754 -10.500  17.130  1.00 70.03      A    C  
ATOM   1158  OE1 GLU A 150     -11.081 -10.744  18.171  1.00 60.86      A    O  
ATOM   1159  OE2 GLU A 150     -12.971 -10.236  17.157  1.00 61.31      A    O1-
ATOM   1160  N   ALA A 151     -11.367 -11.165  11.711  1.00 93.34      A    N  
ATOM   1161  CA  ALA A 151     -11.147 -12.345  10.882  1.00 93.25      A    C  
ATOM   1162  C   ALA A 151      -9.903 -12.209   9.982  1.00 94.08      A    C  
ATOM   1163  O   ALA A 151      -9.201 -13.194   9.767  1.00 92.12      A    O  
ATOM   1164  CB  ALA A 151     -12.407 -12.595  10.053  1.00 92.30      A    C  
ATOM   1165  N   ASN A 152      -9.577 -11.005   9.527  1.00 94.08      A    N  
ATOM   1166  CA  ASN A 152      -8.386 -10.708   8.735  1.00 94.37      A    C  
ATOM   1167  C   ASN A 152      -7.089 -10.575   9.566  1.00 94.58      A    C  
ATOM   1168  O   ASN A 152      -6.065 -10.142   9.053  1.00 92.09      A    O  
ATOM   1169  CB  ASN A 152      -8.677  -9.482   7.856  1.00 93.56      A    C  
ATOM   1170  CG  ASN A 152      -9.492  -9.825   6.620  1.00 92.89      A    C  
ATOM   1171  ND2 ASN A 152     -10.352  -8.933   6.173  1.00 83.62      A    N  
ATOM   1172  OD1 ASN A 152      -9.353 -10.873   6.031  1.00 83.70      A    O  
ATOM   1173  N   LEU A 153      -7.106 -10.964  10.837  1.00 94.05      A    N  
ATOM   1174  CA  LEU A 153      -5.901 -11.137  11.643  1.00 93.72      A    C  
ATOM   1175  C   LEU A 153      -5.513 -12.615  11.628  1.00 93.73      A    C  
ATOM   1176  O   LEU A 153      -6.146 -13.434  12.287  1.00 91.39      A    O  
ATOM   1177  CB  LEU A 153      -6.170 -10.616  13.061  1.00 92.42      A    C  
ATOM   1178  CG  LEU A 153      -4.930 -10.705  13.973  1.00 91.16      A    C  
ATOM   1179  CD1 LEU A 153      -3.900  -9.633  13.619  1.00 87.17      A    C  
ATOM   1180  CD2 LEU A 153      -5.352 -10.495  15.424  1.00 86.45      A    C  
ATOM   1181  N   LEU A 154      -4.464 -12.961  10.891  1.00 94.07      A    N  
ATOM   1182  CA  LEU A 154      -3.965 -14.322  10.837  1.00 94.03      A    C  
ATOM   1183  C   LEU A 154      -3.193 -14.654  12.113  1.00 94.34      A    C  
ATOM   1184  O   LEU A 154      -2.162 -14.041  12.391  1.00 92.77      A    O  
ATOM   1185  CB  LEU A 154      -3.094 -14.482   9.572  1.00 93.60      A    C  
ATOM   1186  CG  LEU A 154      -2.587 -15.921   9.351  1.00 94.12      A    C  
ATOM   1187  CD1 LEU A 154      -3.726 -16.859   8.946  1.00 90.69      A    C  
ATOM   1188  CD2 LEU A 154      -1.544 -15.944   8.241  1.00 90.70      A    C  
ATOM   1189  N   THR A 155      -3.657 -15.641  12.862  1.00 94.15      A    N  
ATOM   1190  CA  THR A 155      -2.916 -16.216  13.984  1.00 93.68      A    C  
ATOM   1191  C   THR A 155      -2.517 -17.636  13.650  1.00 93.93      A    C  
ATOM   1192  O   THR A 155      -3.370 -18.486  13.400  1.00 92.58      A    O  
ATOM   1193  CB  THR A 155      -3.725 -16.170  15.285  1.00 92.43      A    C  
ATOM   1194  CG2 THR A 155      -2.925 -16.683  16.474  1.00 83.07      A    C  
ATOM   1195  OG1 THR A 155      -4.098 -14.842  15.584  1.00 84.08      A    O  
ATOM   1196  N   VAL A 156      -1.217 -17.895  13.654  1.00 94.18      A    N  
ATOM   1197  CA  VAL A 156      -0.627 -19.193  13.314  1.00 94.15      A    C  
ATOM   1198  C   VAL A 156      -0.011 -19.818  14.559  1.00 93.88      A    C  
ATOM   1199  O   VAL A 156       0.699 -19.146  15.308  1.00 92.10      A    O  
ATOM   1200  CB  VAL A 156       0.408 -19.062  12.184  1.00 93.28      A    C  
ATOM   1201  CG1 VAL A 156       0.928 -20.421  11.737  1.00 86.50      A    C  
ATOM   1202  CG2 VAL A 156      -0.202 -18.383  10.951  1.00 85.80      A    C  
ATOM   1203  N   ARG A 157      -0.243 -21.108  14.754  1.00 93.20      A    N  
ATOM   1204  CA  ARG A 157       0.430 -21.929  15.761  1.00 92.92      A    C  
ATOM   1205  C   ARG A 157       1.328 -22.943  15.075  1.00 93.35      A    C  
ATOM   1206  O   ARG A 157       0.853 -23.759  14.287  1.00 91.97      A    O  
ATOM   1207  CB  ARG A 157      -0.614 -22.592  16.672  1.00 91.33      A    C  
ATOM   1208  CG  ARG A 157       0.026 -23.479  17.747  1.00 88.64      A    C  
ATOM   1209  CD  ARG A 157      -1.019 -23.928  18.806  1.00 86.99      A    C  
ATOM   1210  NE  ARG A 157      -2.009 -24.865  18.260  1.00 81.99      A    N  
ATOM   1211  CZ  ARG A 157      -3.215 -25.129  18.746  1.00 80.80      A    C  
ATOM   1212  NH1 ARG A 157      -3.682 -24.538  19.810  1.00 72.17      A    N1+
ATOM   1213  NH2 ARG A 157      -3.974 -26.017  18.173  1.00 72.90      A    N  
ATOM   1214  N   ILE A 158       2.607 -22.911  15.404  1.00 93.97      A    N  
ATOM   1215  CA  ILE A 158       3.577 -23.918  14.975  1.00 93.80      A    C  
ATOM   1216  C   ILE A 158       3.798 -24.888  16.126  1.00 93.59      A    C  
ATOM   1217  O   ILE A 158       4.126 -24.484  17.234  1.00 92.12      A    O  
ATOM   1218  CB  ILE A 158       4.896 -23.268  14.515  1.00 93.31      A    C  
ATOM   1219  CG1 ILE A 158       4.684 -22.231  13.385  1.00 88.89      A    C  
ATOM   1220  CG2 ILE A 158       5.898 -24.339  14.065  1.00 88.87      A    C  
ATOM   1221  CD1 ILE A 158       4.066 -22.805  12.101  1.00 80.51      A    C  
ATOM   1222  N   THR A 159       3.643 -26.194  15.854  1.00 93.01      A    N  
ATOM   1223  CA  THR A 159       4.010 -27.274  16.764  1.00 92.79      A    C  
ATOM   1224  C   THR A 159       5.144 -28.058  16.124  1.00 93.32      A    C  
ATOM   1225  O   THR A 159       4.932 -28.779  15.147  1.00 91.58      A    O  
ATOM   1226  CB  THR A 159       2.813 -28.179  17.084  1.00 91.20      A    C  
ATOM   1227  CG2 THR A 159       3.156 -29.204  18.165  1.00 79.85      A    C  
ATOM   1228  OG1 THR A 159       1.734 -27.410  17.567  1.00 81.05      A    O  
ATOM   1229  N   TYR A 160       6.344 -27.920  16.668  1.00 93.06      A    N  
ATOM   1230  CA  TYR A 160       7.519 -28.657  16.224  1.00 93.52      A    C  
ATOM   1231  C   TYR A 160       7.744 -29.862  17.139  1.00 93.70      A    C  
ATOM   1232  O   TYR A 160       8.090 -29.705  18.306  1.00 91.63      A    O  
ATOM   1233  CB  TYR A 160       8.726 -27.716  16.178  1.00 92.87      A    C  
ATOM   1234  CG  TYR A 160      10.044 -28.367  15.784  1.00 93.99      A    C  
ATOM   1235  CD1 TYR A 160      11.256 -27.858  16.300  1.00 89.80      A    C  
ATOM   1236  CD2 TYR A 160      10.091 -29.450  14.892  1.00 90.80      A    C  
ATOM   1237  CE1 TYR A 160      12.483 -28.422  15.927  1.00 89.95      A    C  
ATOM   1238  CE2 TYR A 160      11.311 -30.031  14.518  1.00 89.74      A    C  
ATOM   1239  CZ  TYR A 160      12.514 -29.512  15.033  1.00 91.54      A    C  
ATOM   1240  OH  TYR A 160      13.702 -30.073  14.660  1.00 90.17      A    O  
ATOM   1241  N   PHE A 161       7.566 -31.064  16.596  1.00 92.61      A    N  
ATOM   1242  CA  PHE A 161       7.895 -32.306  17.286  1.00 92.34      A    C  
ATOM   1243  C   PHE A 161       9.405 -32.542  17.197  1.00 92.41      A    C  
ATOM   1244  O   PHE A 161       9.906 -33.259  16.330  1.00 89.81      A    O  
ATOM   1245  CB  PHE A 161       7.055 -33.455  16.718  1.00 91.34      A    C  
ATOM   1246  CG  PHE A 161       5.586 -33.303  16.997  1.00 91.69      A    C  
ATOM   1247  CD1 PHE A 161       5.051 -33.690  18.246  1.00 86.60      A    C  
ATOM   1248  CD2 PHE A 161       4.731 -32.735  16.034  1.00 87.23      A    C  
ATOM   1249  CE1 PHE A 161       3.687 -33.524  18.519  1.00 85.70      A    C  
ATOM   1250  CE2 PHE A 161       3.366 -32.562  16.306  1.00 85.98      A    C  
ATOM   1251  CZ  PHE A 161       2.849 -32.954  17.548  1.00 87.94      A    C  
ATOM   1252  N   TYR A 162      10.146 -31.892  18.100  1.00 92.04      A    N  
ATOM   1253  CA  TYR A 162      11.598 -31.935  18.125  1.00 92.10      A    C  
ATOM   1254  C   TYR A 162      12.108 -33.309  18.555  1.00 92.38      A    C  
ATOM   1255  O   TYR A 162      11.835 -33.775  19.662  1.00 90.59      A    O  
ATOM   1256  CB  TYR A 162      12.116 -30.827  19.050  1.00 91.46      A    C  
ATOM   1257  CG  TYR A 162      13.620 -30.863  19.220  1.00 92.20      A    C  
ATOM   1258  CD1 TYR A 162      14.192 -31.224  20.465  1.00 88.48      A    C  
ATOM   1259  CD2 TYR A 162      14.467 -30.593  18.131  1.00 89.15      A    C  
ATOM   1260  CE1 TYR A 162      15.584 -31.310  20.608  1.00 87.85      A    C  
ATOM   1261  CE2 TYR A 162      15.860 -30.678  18.263  1.00 87.92      A    C  
ATOM   1262  CZ  TYR A 162      16.417 -31.039  19.506  1.00 89.13      A    C  
ATOM   1263  OH  TYR A 162      17.775 -31.133  19.632  1.00 87.56      A    O  
ATOM   1264  N   GLU A 163      12.875 -33.947  17.678  1.00 91.29      A    N  
ATOM   1265  CA  GLU A 163      13.521 -35.228  17.955  1.00 90.62      A    C  
ATOM   1266  C   GLU A 163      14.779 -35.012  18.806  1.00 90.98      A    C  
ATOM   1267  O   GLU A 163      15.779 -34.462  18.344  1.00 88.02      A    O  
ATOM   1268  CB  GLU A 163      13.832 -35.950  16.636  1.00 88.67      A    C  
ATOM   1269  CG  GLU A 163      14.326 -37.389  16.847  1.00 82.88      A    C  
ATOM   1270  CD  GLU A 163      14.747 -38.075  15.540  1.00 81.45      A    C  
ATOM   1271  OE1 GLU A 163      15.366 -39.173  15.625  1.00 72.57      A    O  
ATOM   1272  OE2 GLU A 163      14.513 -37.520  14.440  1.00 75.29      A    O1-
ATOM   1273  N   MET A 164      14.748 -35.504  20.041  1.00 90.42      A    N  
ATOM   1274  CA  MET A 164      15.897 -35.508  20.934  1.00 90.02      A    C  
ATOM   1275  C   MET A 164      16.843 -36.652  20.567  1.00 90.10      A    C  
ATOM   1276  O   MET A 164      16.498 -37.829  20.673  1.00 87.49      A    O  
ATOM   1277  CB  MET A 164      15.432 -35.629  22.382  1.00 88.38      A    C  
ATOM   1278  CG  MET A 164      14.596 -34.436  22.851  1.00 85.34      A    C  
ATOM   1279  SD  MET A 164      14.211 -34.497  24.626  1.00 84.05      A    S  
ATOM   1280  CE  MET A 164      13.126 -35.940  24.651  1.00 70.41      A    C  
ATOM   1281  N   ARG A 165      18.056 -36.303  20.157  1.00 89.45      A    N  
ATOM   1282  CA  ARG A 165      19.027 -37.263  19.590  1.00 88.45      A    C  
ATOM   1283  C   ARG A 165      20.109 -37.708  20.563  1.00 88.32      A    C  
ATOM   1284  O   ARG A 165      20.847 -38.641  20.257  1.00 82.76      A    O  
ATOM   1285  CB  ARG A 165      19.638 -36.671  18.314  1.00 86.28      A    C  
ATOM   1286  CG  ARG A 165      18.580 -36.401  17.244  1.00 83.29      A    C  
ATOM   1287  CD  ARG A 165      19.208 -35.793  15.995  1.00 79.39      A    C  
ATOM   1288  NE  ARG A 165      18.172 -35.455  15.006  1.00 73.75      A    N  
ATOM   1289  CZ  ARG A 165      18.059 -35.904  13.757  1.00 67.90      A    C  
ATOM   1290  NH1 ARG A 165      18.964 -36.658  13.199  1.00 62.05      A    N1+
ATOM   1291  NH2 ARG A 165      17.011 -35.593  13.070  1.00 62.22      A    N  
ATOM   1292  N   ILE A 166      20.233 -37.054  21.728  1.00 88.34      A    N  
ATOM   1293  CA  ILE A 166      21.273 -37.385  22.710  1.00 87.82      A    C  
ATOM   1294  C   ILE A 166      20.895 -38.688  23.435  1.00 88.69      A    C  
ATOM   1295  O   ILE A 166      19.847 -38.731  24.079  1.00 84.94      A    O  
ATOM   1296  CB  ILE A 166      21.503 -36.228  23.702  1.00 86.39      A    C  
ATOM   1297  CG1 ILE A 166      21.823 -34.878  23.015  1.00 83.13      A    C  
ATOM   1298  CG2 ILE A 166      22.630 -36.582  24.700  1.00 81.44      A    C  
ATOM   1299  CD1 ILE A 166      23.118 -34.843  22.198  1.00 74.89      A    C  
ATOM   1300  N   PRO A 167      21.713 -39.732  23.369  1.00 87.51      A    N  
ATOM   1301  CA  PRO A 167      21.403 -41.006  24.013  1.00 85.36      A    C  
ATOM   1302  C   PRO A 167      21.164 -40.868  25.516  1.00 85.04      A    C  
ATOM   1303  O   PRO A 167      21.748 -40.006  26.169  1.00 80.04      A    O  
ATOM   1304  CB  PRO A 167      22.608 -41.915  23.720  1.00 83.00      A    C  
ATOM   1305  CG  PRO A 167      23.232 -41.300  22.473  1.00 82.79      A    C  
ATOM   1306  CD  PRO A 167      22.963 -39.814  22.646  1.00 86.01      A    C  
ATOM   1307  N   PHE A 168      20.333 -41.748  26.067  1.00 83.99      A    N  
ATOM   1308  CA  PHE A 168      19.947 -41.784  27.485  1.00 82.51      A    C  
ATOM   1309  C   PHE A 168      19.228 -40.530  27.989  1.00 84.00      A    C  
ATOM   1310  O   PHE A 168      18.175 -40.647  28.622  1.00 79.97      A    O  
ATOM   1311  CB  PHE A 168      21.145 -42.122  28.384  1.00 79.28      A    C  
ATOM   1312  CG  PHE A 168      21.912 -43.354  27.989  1.00 73.91      A    C  
ATOM   1313  CD1 PHE A 168      21.388 -44.621  28.285  1.00 67.81      A    C  
ATOM   1314  CD2 PHE A 168      23.141 -43.246  27.323  1.00 65.34      A    C  
ATOM   1315  CE1 PHE A 168      22.090 -45.781  27.921  1.00 58.51      A    C  
ATOM   1316  CE2 PHE A 168      23.847 -44.394  26.951  1.00 58.64      A    C  
ATOM   1317  CZ  PHE A 168      23.322 -45.669  27.249  1.00 58.54      A    C  
ATOM   1318  N   ALA A 169      19.745 -39.355  27.714  1.00 84.07      A    N  
ATOM   1319  CA  ALA A 169      19.140 -38.102  28.130  1.00 82.70      A    C  
ATOM   1320  C   ALA A 169      17.794 -37.847  27.438  1.00 84.84      A    C  
ATOM   1321  O   ALA A 169      16.867 -37.357  28.079  1.00 81.80      A    O  
ATOM   1322  CB  ALA A 169      20.128 -36.969  27.831  1.00 80.02      A    C  
ATOM   1323  N   ASN A 170      17.664 -38.225  26.163  1.00 85.25      A    N  
ATOM   1324  CA  ASN A 170      16.402 -38.170  25.425  1.00 84.44      A    C  
ATOM   1325  C   ASN A 170      15.303 -39.000  26.108  1.00 85.78      A    C  
ATOM   1326  O   ASN A 170      14.234 -38.467  26.401  1.00 81.24      A    O  
ATOM   1327  CB  ASN A 170      16.635 -38.593  23.960  1.00 81.16      A    C  
ATOM   1328  CG  ASN A 170      17.291 -39.944  23.746  1.00 79.76      A    C  
ATOM   1329  ND2 ASN A 170      17.471 -40.324  22.497  1.00 74.89      A    N  
ATOM   1330  OD1 ASN A 170      17.660 -40.661  24.658  1.00 68.14      A    O  
ATOM   1331  N   TRP A 171      15.598 -40.231  26.436  1.00 84.83      A    N  
ATOM   1332  CA  TRP A 171      14.679 -41.109  27.161  1.00 83.16      A    C  
ATOM   1333  C   TRP A 171      14.267 -40.519  28.510  1.00 84.01      A    C  
ATOM   1334  O   TRP A 171      13.089 -40.508  28.865  1.00 81.35      A    O  
ATOM   1335  CB  TRP A 171      15.344 -42.475  27.341  1.00 80.95      A    C  
ATOM   1336  CG  TRP A 171      14.678 -43.372  28.336  1.00 79.28      A    C  
ATOM   1337  CD1 TRP A 171      13.496 -43.992  28.160  1.00 70.81      A    C  
ATOM   1338  CD2 TRP A 171      15.147 -43.738  29.678  1.00 76.25      A    C  
ATOM   1339  CE2 TRP A 171      14.191 -44.608  30.244  1.00 73.94      A    C  
ATOM   1340  CE3 TRP A 171      16.297 -43.426  30.433  1.00 68.96      A    C  
ATOM   1341  NE1 TRP A 171      13.194 -44.739  29.307  1.00 69.33      A    N  
ATOM   1342  CZ2 TRP A 171      14.363 -45.168  31.533  1.00 71.92      A    C  
ATOM   1343  CZ3 TRP A 171      16.469 -43.979  31.715  1.00 64.06      A    C  
ATOM   1344  CH2 TRP A 171      15.517 -44.841  32.255  1.00 65.27      A    C  
ATOM   1345  N   GLN A 172      15.226 -40.014  29.271  1.00 81.42      A    N  
ATOM   1346  CA  GLN A 172      14.979 -39.514  30.616  1.00 80.12      A    C  
ATOM   1347  C   GLN A 172      14.180 -38.195  30.595  1.00 81.66      A    C  
ATOM   1348  O   GLN A 172      13.241 -38.029  31.369  1.00 80.53      A    O  
ATOM   1349  CB  GLN A 172      16.318 -39.376  31.344  1.00 76.55      A    C  
ATOM   1350  CG  GLN A 172      16.183 -39.695  32.835  1.00 69.07      A    C  
ATOM   1351  CD  GLN A 172      17.528 -39.678  33.565  1.00 64.41      A    C  
ATOM   1352  NE2 GLN A 172      17.594 -40.214  34.766  1.00 54.99      A    N  
ATOM   1353  OE1 GLN A 172      18.531 -39.189  33.100  1.00 56.48      A    O  
ATOM   1354  N   LEU A 173      14.513 -37.269  29.684  1.00 80.78      A    N  
ATOM   1355  CA  LEU A 173      13.785 -36.013  29.488  1.00 80.30      A    C  
ATOM   1356  C   LEU A 173      12.379 -36.238  28.942  1.00 81.77      A    C  
ATOM   1357  O   LEU A 173      11.459 -35.549  29.372  1.00 80.61      A    O  
ATOM   1358  CB  LEU A 173      14.587 -35.095  28.538  1.00 78.73      A    C  
ATOM   1359  CG  LEU A 173      15.708 -34.338  29.261  1.00 74.59      A    C  
ATOM   1360  CD1 LEU A 173      16.678 -33.739  28.243  1.00 68.29      A    C  
ATOM   1361  CD2 LEU A 173      15.154 -33.188  30.108  1.00 68.72      A    C  
ATOM   1362  N   HIS A 174      12.208 -37.207  28.048  1.00 83.89      A    N  
ATOM   1363  CA  HIS A 174      10.891 -37.573  27.528  1.00 83.32      A    C  
ATOM   1364  C   HIS A 174       9.978 -38.108  28.640  1.00 83.36      A    C  
ATOM   1365  O   HIS A 174       8.867 -37.608  28.815  1.00 80.65      A    O  
ATOM   1366  CB  HIS A 174      11.064 -38.586  26.396  1.00 82.71      A    C  
ATOM   1367  CG  HIS A 174       9.803 -38.802  25.632  1.00 85.00      A    C  
ATOM   1368  CD2 HIS A 174       9.388 -38.095  24.524  1.00 75.74      A    C  
ATOM   1369  ND1 HIS A 174       8.825 -39.729  25.899  1.00 73.22      A    N  
ATOM   1370  CE1 HIS A 174       7.860 -39.589  24.973  1.00 77.92      A    C  
ATOM   1371  NE2 HIS A 174       8.168 -38.608  24.121  1.00 80.66      A    N  
ATOM   1372  N   ALA A 175      10.482 -39.014  29.479  1.00 81.88      A    N  
ATOM   1373  CA  ALA A 175       9.740 -39.506  30.637  1.00 79.95      A    C  
ATOM   1374  C   ALA A 175       9.383 -38.385  31.625  1.00 80.14      A    C  
ATOM   1375  O   ALA A 175       8.257 -38.318  32.127  1.00 78.28      A    O  
ATOM   1376  CB  ALA A 175      10.586 -40.599  31.316  1.00 79.26      A    C  
ATOM   1377  N   PHE A 176      10.292 -37.434  31.852  1.00 81.48      A    N  
ATOM   1378  CA  PHE A 176      10.018 -36.263  32.688  1.00 79.53      A    C  
ATOM   1379  C   PHE A 176       8.950 -35.346  32.088  1.00 80.74      A    C  
ATOM   1380  O   PHE A 176       8.094 -34.845  32.826  1.00 78.69      A    O  
ATOM   1381  CB  PHE A 176      11.317 -35.473  32.927  1.00 76.70      A    C  
ATOM   1382  CG  PHE A 176      11.830 -35.601  34.340  1.00 69.62      A    C  
ATOM   1383  CD1 PHE A 176      11.240 -34.845  35.372  1.00 63.18      A    C  
ATOM   1384  CD2 PHE A 176      12.887 -36.470  34.640  1.00 60.67      A    C  
ATOM   1385  CE1 PHE A 176      11.705 -34.960  36.694  1.00 53.10      A    C  
ATOM   1386  CE2 PHE A 176      13.356 -36.592  35.962  1.00 53.07      A    C  
ATOM   1387  CZ  PHE A 176      12.766 -35.841  36.990  1.00 51.82      A    C  
ATOM   1388  N   TYR A 177       8.985 -35.119  30.772  1.00 81.29      A    N  
ATOM   1389  CA  TYR A 177       7.993 -34.330  30.059  1.00 80.67      A    C  
ATOM   1390  C   TYR A 177       6.603 -34.975  30.161  1.00 80.83      A    C  
ATOM   1391  O   TYR A 177       5.667 -34.327  30.631  1.00 79.68      A    O  
ATOM   1392  CB  TYR A 177       8.432 -34.142  28.596  1.00 80.50      A    C  
ATOM   1393  CG  TYR A 177       7.359 -33.501  27.738  1.00 81.52      A    C  
ATOM   1394  CD1 TYR A 177       6.521 -34.300  26.930  1.00 77.48      A    C  
ATOM   1395  CD2 TYR A 177       7.141 -32.109  27.792  1.00 78.12      A    C  
ATOM   1396  CE1 TYR A 177       5.475 -33.720  26.202  1.00 76.37      A    C  
ATOM   1397  CE2 TYR A 177       6.100 -31.515  27.065  1.00 76.55      A    C  
ATOM   1398  CZ  TYR A 177       5.261 -32.332  26.278  1.00 78.59      A    C  
ATOM   1399  OH  TYR A 177       4.211 -31.758  25.596  1.00 76.85      A    O  
ATOM   1400  N   MET A 178       6.498 -36.256  29.847  1.00 82.60      A    N  
ATOM   1401  CA  MET A 178       5.239 -37.001  29.916  1.00 82.07      A    C  
ATOM   1402  C   MET A 178       4.665 -37.031  31.343  1.00 82.28      A    C  
ATOM   1403  O   MET A 178       3.467 -36.818  31.541  1.00 78.20      A    O  
ATOM   1404  CB  MET A 178       5.463 -38.424  29.383  1.00 80.78      A    C  
ATOM   1405  CG  MET A 178       5.757 -38.434  27.880  1.00 79.68      A    C  
ATOM   1406  SD  MET A 178       4.393 -37.859  26.824  1.00 76.45      A    S  
ATOM   1407  CE  MET A 178       3.419 -39.382  26.749  1.00 65.76      A    C  
ATOM   1408  N   GLY A 179       5.511 -37.189  32.331  1.00 77.70      A    N  
ATOM   1409  CA  GLY A 179       5.116 -37.107  33.735  1.00 74.73      A    C  
ATOM   1410  C   GLY A 179       4.590 -35.720  34.123  1.00 75.32      A    C  
ATOM   1411  O   GLY A 179       3.575 -35.612  34.812  1.00 73.27      A    O  
ATOM   1412  N   ARG A 180       5.227 -34.665  33.645  1.00 77.41      A    N  
ATOM   1413  CA  ARG A 180       4.777 -33.286  33.879  1.00 75.34      A    C  
ATOM   1414  C   ARG A 180       3.432 -33.002  33.211  1.00 74.69      A    C  
ATOM   1415  O   ARG A 180       2.565 -32.397  33.844  1.00 71.77      A    O  
ATOM   1416  CB  ARG A 180       5.867 -32.310  33.407  1.00 71.85      A    C  
ATOM   1417  CG  ARG A 180       5.470 -30.852  33.685  1.00 64.97      A    C  
ATOM   1418  CD  ARG A 180       6.540 -29.898  33.166  1.00 62.49      A    C  
ATOM   1419  NE  ARG A 180       6.091 -28.504  33.315  1.00 56.05      A    N  
ATOM   1420  CZ  ARG A 180       6.718 -27.433  32.859  1.00 51.52      A    C  
ATOM   1421  NH1 ARG A 180       7.876 -27.515  32.249  1.00 47.90      A    N1+
ATOM   1422  NH2 ARG A 180       6.174 -26.263  33.002  1.00 45.01      A    N  
ATOM   1423  N   GLU A 181       3.233 -33.450  31.962  1.00 77.62      A    N  
ATOM   1424  CA  GLU A 181       1.969 -33.291  31.245  1.00 76.36      A    C  
ATOM   1425  C   GLU A 181       0.831 -34.049  31.936  1.00 76.47      A    C  
ATOM   1426  O   GLU A 181      -0.258 -33.503  32.134  1.00 73.10      A    O  
ATOM   1427  CB  GLU A 181       2.128 -33.763  29.786  1.00 73.72      A    C  
ATOM   1428  CG  GLU A 181       2.979 -32.803  28.928  1.00 71.14      A    C  
ATOM   1429  CD  GLU A 181       2.416 -31.374  28.923  1.00 67.05      A    C  
ATOM   1430  OE1 GLU A 181       3.189 -30.451  29.263  1.00 59.53      A    O  
ATOM   1431  OE2 GLU A 181       1.207 -31.232  28.653  1.00 61.05      A    O1-
ATOM   1432  N   ALA A 182       1.084 -35.243  32.422  1.00 72.62      A    N  
ATOM   1433  CA  ALA A 182       0.126 -35.994  33.221  1.00 71.71      A    C  
ATOM   1434  C   ALA A 182      -0.271 -35.241  34.501  1.00 71.31      A    C  
ATOM   1435  O   ALA A 182      -1.455 -35.127  34.825  1.00 67.60      A    O  
ATOM   1436  CB  ALA A 182       0.726 -37.366  33.557  1.00 70.03      A    C  
ATOM   1437  N   LEU A 183       0.701 -34.660  35.203  1.00 69.82      A    N  
ATOM   1438  CA  LEU A 183       0.459 -33.877  36.410  1.00 66.56      A    C  
ATOM   1439  C   LEU A 183      -0.338 -32.601  36.127  1.00 65.64      A    C  
ATOM   1440  O   LEU A 183      -1.267 -32.289  36.877  1.00 61.04      A    O  
ATOM   1441  CB  LEU A 183       1.803 -33.534  37.083  1.00 64.05      A    C  
ATOM   1442  CG  LEU A 183       2.513 -34.738  37.726  1.00 59.10      A    C  
ATOM   1443  CD1 LEU A 183       3.930 -34.321  38.155  1.00 55.39      A    C  
ATOM   1444  CD2 LEU A 183       1.780 -35.265  38.953  1.00 54.93      A    C  
ATOM   1445  N   ASN A 184      -0.040 -31.887  35.041  1.00 65.65      A    N  
ATOM   1446  CA  ASN A 184      -0.786 -30.695  34.646  1.00 64.27      A    C  
ATOM   1447  C   ASN A 184      -2.235 -31.039  34.270  1.00 63.32      A    C  
ATOM   1448  O   ASN A 184      -3.163 -30.357  34.710  1.00 58.23      A    O  
ATOM   1449  CB  ASN A 184      -0.064 -30.009  33.472  1.00 60.55      A    C  
ATOM   1450  CG  ASN A 184       1.160 -29.205  33.882  1.00 56.00      A    C  
ATOM   1451  ND2 ASN A 184       1.949 -28.810  32.907  1.00 50.07      A    N  
ATOM   1452  OD1 ASN A 184       1.407 -28.876  35.032  1.00 51.64      A    O  
ATOM   1453  N   GLY A 185      -2.458 -32.112  33.523  1.00 56.41      A    N  
ATOM   1454  CA  GLY A 185      -3.804 -32.575  33.181  1.00 55.12      A    C  
ATOM   1455  C   GLY A 185      -4.613 -33.037  34.403  1.00 54.76      A    C  
ATOM   1456  O   GLY A 185      -5.807 -32.746  34.498  1.00 51.24      A    O  
ATOM   1457  N   LEU A 186      -3.967 -33.674  35.364  1.00 50.97      A    N  
ATOM   1458  CA  LEU A 186      -4.586 -34.038  36.643  1.00 48.96      A    C  
ATOM   1459  C   LEU A 186      -4.923 -32.801  37.479  1.00 48.34      A    C  
ATOM   1460  O   LEU A 186      -6.028 -32.724  38.029  1.00 45.57      A    O  
ATOM   1461  CB  LEU A 186      -3.646 -34.988  37.415  1.00 45.72      A    C  
ATOM   1462  CG  LEU A 186      -3.636 -36.426  36.875  1.00 42.37      A    C  
ATOM   1463  CD1 LEU A 186      -2.438 -37.182  37.453  1.00 39.76      A    C  
ATOM   1464  CD2 LEU A 186      -4.896 -37.189  37.279  1.00 41.64      A    C  
ATOM   1465  N   ALA A 187      -4.040 -31.826  37.545  1.00 45.59      A    N  
ATOM   1466  CA  ALA A 187      -4.265 -30.577  38.262  1.00 45.27      A    C  
ATOM   1467  C   ALA A 187      -5.437 -29.777  37.659  1.00 45.17      A    C  
ATOM   1468  O   ALA A 187      -6.309 -29.316  38.392  1.00 43.00      A    O  
ATOM   1469  CB  ALA A 187      -2.961 -29.761  38.274  1.00 42.71      A    C  
ATOM   1470  N   MET A 188      -5.507 -29.694  36.324  1.00 38.07      A    N  
ATOM   1471  CA  MET A 188      -6.640 -29.053  35.643  1.00 37.88      A    C  
ATOM   1472  C   MET A 188      -7.974 -29.782  35.882  1.00 38.38      A    C  
ATOM   1473  O   MET A 188      -9.026 -29.141  35.934  1.00 36.44      A    O  
ATOM   1474  CB  MET A 188      -6.387 -28.979  34.134  1.00 34.96      A    C  
ATOM   1475  CG  MET A 188      -5.479 -27.804  33.756  1.00 31.48      A    C  
ATOM   1476  SD  MET A 188      -5.431 -27.549  31.958  1.00 29.09      A    S  
ATOM   1477  CE  MET A 188      -4.535 -25.976  31.880  1.00 27.31      A    C  
ATOM   1478  N   ARG A 189      -7.955 -31.100  36.048  1.00 39.02      A    N  
ATOM   1479  CA  ARG A 189      -9.152 -31.893  36.368  1.00 37.77      A    C  
ATOM   1480  C   ARG A 189      -9.505 -31.885  37.869  1.00 36.33      A    C  
ATOM   1481  O   ARG A 189     -10.487 -32.532  38.248  1.00 34.29      A    O  
ATOM   1482  CB  ARG A 189      -9.014 -33.321  35.811  1.00 36.70      A    C  
ATOM   1483  CG  ARG A 189      -9.077 -33.334  34.276  1.00 33.74      A    C  
ATOM   1484  CD  ARG A 189      -8.936 -34.774  33.766  1.00 31.87      A    C  
ATOM   1485  NE  ARG A 189      -8.899 -34.814  32.286  1.00 29.22      A    N  
ATOM   1486  CZ  ARG A 189      -8.804 -35.900  31.542  1.00 26.37      A    C  
ATOM   1487  NH1 ARG A 189      -8.805 -37.096  32.066  1.00 25.21      A    N1+
ATOM   1488  NH2 ARG A 189      -8.695 -35.807  30.240  1.00 23.07      A    N  
ATOM   1489  N   GLY A 190      -8.741 -31.207  38.704  1.00 33.64      A    N  
ATOM   1490  CA  GLY A 190      -8.979 -31.147  40.146  1.00 32.43      A    C  
ATOM   1491  C   GLY A 190      -8.751 -32.466  40.895  1.00 32.46      A    C  
ATOM   1492  O   GLY A 190      -9.164 -32.598  42.045  1.00 30.74      A    O  
ATOM   1493  N   VAL A 191      -8.141 -33.457  40.253  1.00 32.28      A    N  
ATOM   1494  CA  VAL A 191      -7.890 -34.751  40.886  1.00 31.46      A    C  
ATOM   1495  C   VAL A 191      -6.695 -34.614  41.828  1.00 32.40      A    C  
ATOM   1496  O   VAL A 191      -5.603 -34.231  41.423  1.00 31.32      A    O  
ATOM   1497  CB  VAL A 191      -7.700 -35.885  39.863  1.00 28.70      A    C  
ATOM   1498  CG1 VAL A 191      -7.603 -37.247  40.559  1.00 25.60      A    C  
ATOM   1499  CG2 VAL A 191      -8.883 -35.958  38.888  1.00 27.66      A    C  
ATOM   1500  N   ASN A 192      -6.907 -34.940  43.087  1.00 31.04      A    N  
ATOM   1501  CA  ASN A 192      -5.853 -34.934  44.085  1.00 30.26      A    C  
ATOM   1502  C   ASN A 192      -4.709 -35.881  43.689  1.00 29.99      A    C  
ATOM   1503  O   ASN A 192      -4.942 -36.968  43.162  1.00 28.51      A    O  
ATOM   1504  CB  ASN A 192      -6.436 -35.328  45.454  1.00 28.45      A    C  
ATOM   1505  CG  ASN A 192      -7.037 -34.154  46.212  1.00 25.35      A    C  
ATOM   1506  ND2 ASN A 192      -7.963 -34.409  47.105  1.00 25.23      A    N  
ATOM   1507  OD1 ASN A 192      -6.661 -33.017  46.055  1.00 24.73      A    O  
ATOM   1508  N   PHE A 193      -3.493 -35.500  44.048  1.00 31.99      A    N  
ATOM   1509  CA  PHE A 193      -2.299 -36.341  43.986  1.00 31.92      A    C  
ATOM   1510  C   PHE A 193      -2.439 -37.555  44.925  1.00 31.36      A    C  
ATOM   1511  O   PHE A 193      -1.849 -37.604  45.998  1.00 29.85      A    O  
ATOM   1512  CB  PHE A 193      -1.062 -35.514  44.364  1.00 29.95      A    C  
ATOM   1513  CG  PHE A 193      -0.501 -34.648  43.272  1.00 27.57      A    C  
ATOM   1514  CD1 PHE A 193       0.565 -35.124  42.488  1.00 25.97      A    C  
ATOM   1515  CD2 PHE A 193      -0.986 -33.346  43.053  1.00 26.32      A    C  
ATOM   1516  CE1 PHE A 193       1.155 -34.302  41.517  1.00 24.00      A    C  
ATOM   1517  CE2 PHE A 193      -0.400 -32.521  42.085  1.00 24.02      A    C  
ATOM   1518  CZ  PHE A 193       0.676 -32.994  41.320  1.00 24.01      A    C  
ATOM   1519  N   THR A 194      -3.232 -38.540  44.533  1.00 31.85      A    N  
ATOM   1520  CA  THR A 194      -3.166 -39.845  45.169  1.00 31.92      A    C  
ATOM   1521  C   THR A 194      -1.919 -40.548  44.643  1.00 31.64      A    C  
ATOM   1522  O   THR A 194      -1.747 -40.731  43.446  1.00 29.43      A    O  
ATOM   1523  CB  THR A 194      -4.440 -40.673  44.963  1.00 30.24      A    C  
ATOM   1524  CG2 THR A 194      -5.562 -40.177  45.877  1.00 28.52      A    C  
ATOM   1525  OG1 THR A 194      -4.916 -40.589  43.642  1.00 27.81      A    O  
ATOM   1526  N   THR A 195      -1.060 -40.938  45.550  1.00 33.32      A    N  
ATOM   1527  CA  THR A 195       0.074 -41.833  45.288  1.00 33.96      A    C  
ATOM   1528  C   THR A 195      -0.463 -43.190  44.843  1.00 33.74      A    C  
ATOM   1529  O   THR A 195      -0.587 -44.120  45.647  1.00 31.98      A    O  
ATOM   1530  CB  THR A 195       0.952 -41.989  46.541  1.00 32.14      A    C  
ATOM   1531  CG2 THR A 195       1.930 -40.827  46.708  1.00 30.17      A    C  
ATOM   1532  OG1 THR A 195       0.156 -42.040  47.707  1.00 29.80      A    O  
ATOM   1533  N   GLN A 196      -0.834 -43.311  43.571  1.00 39.74      A    N  
ATOM   1534  CA  GLN A 196      -1.134 -44.616  43.013  1.00 40.61      A    C  
ATOM   1535  C   GLN A 196       0.141 -45.454  43.052  1.00 40.17      A    C  
ATOM   1536  O   GLN A 196       1.212 -44.994  42.672  1.00 38.07      A    O  
ATOM   1537  CB  GLN A 196      -1.727 -44.510  41.608  1.00 38.51      A    C  
ATOM   1538  CG  GLN A 196      -3.229 -44.154  41.664  1.00 35.08      A    C  
ATOM   1539  CD  GLN A 196      -3.903 -44.234  40.296  1.00 33.19      A    C  
ATOM   1540  NE2 GLN A 196      -5.218 -44.206  40.247  1.00 30.94      A    N  
ATOM   1541  OE1 GLN A 196      -3.287 -44.341  39.262  1.00 31.95      A    O  
ATOM   1542  N   LYS A 197       0.007 -46.683  43.552  1.00 36.88      A    N  
ATOM   1543  CA  LYS A 197       1.119 -47.629  43.579  1.00 37.44      A    C  
ATOM   1544  C   LYS A 197       1.587 -47.859  42.142  1.00 36.81      A    C  
ATOM   1545  O   LYS A 197       0.799 -48.294  41.305  1.00 34.83      A    O  
ATOM   1546  CB  LYS A 197       0.701 -48.960  44.209  1.00 35.95      A    C  
ATOM   1547  CG  LYS A 197       0.689 -48.917  45.751  1.00 32.56      A    C  
ATOM   1548  CD  LYS A 197       0.315 -50.299  46.303  1.00 31.37      A    C  
ATOM   1549  CE  LYS A 197       0.423 -50.313  47.828  1.00 27.09      A    C  
ATOM   1550  NZ  LYS A 197       0.048 -51.626  48.402  1.00 25.72      A    N1+
ATOM   1551  N   VAL A 198       2.862 -47.614  41.891  1.00 39.88      A    N  
ATOM   1552  CA  VAL A 198       3.514 -48.011  40.646  1.00 40.36      A    C  
ATOM   1553  C   VAL A 198       3.500 -49.538  40.590  1.00 40.22      A    C  
ATOM   1554  O   VAL A 198       4.271 -50.190  41.286  1.00 37.97      A    O  
ATOM   1555  CB  VAL A 198       4.948 -47.435  40.560  1.00 37.91      A    C  
ATOM   1556  CG1 VAL A 198       5.610 -47.793  39.232  1.00 34.76      A    C  
ATOM   1557  CG2 VAL A 198       4.935 -45.901  40.689  1.00 36.58      A    C  
ATOM   1558  N   ASN A 199       2.572 -50.113  39.826  1.00 43.87      A    N  
ATOM   1559  CA  ASN A 199       2.451 -51.560  39.672  1.00 45.77      A    C  
ATOM   1560  C   ASN A 199       3.593 -52.086  38.798  1.00 45.77      A    C  
ATOM   1561  O   ASN A 199       3.481 -52.109  37.582  1.00 42.64      A    O  
ATOM   1562  CB  ASN A 199       1.074 -51.911  39.087  1.00 43.24      A    C  
ATOM   1563  CG  ASN A 199      -0.026 -52.079  40.126  1.00 39.31      A    C  
ATOM   1564  ND2 ASN A 199      -1.269 -52.124  39.682  1.00 36.94      A    N  
ATOM   1565  OD1 ASN A 199       0.191 -52.216  41.317  1.00 37.32      A    O  
ATOM   1566  N   GLY A 200       4.687 -52.483  39.391  1.00 43.78      A    N  
ATOM   1567  CA  GLY A 200       5.720 -53.352  38.816  1.00 45.10      A    C  
ATOM   1568  C   GLY A 200       6.596 -52.810  37.683  1.00 46.35      A    C  
ATOM   1569  O   GLY A 200       7.705 -53.324  37.497  1.00 42.37      A    O  
ATOM   1570  N   GLY A 201       6.146 -51.813  36.946  1.00 47.04      A    N  
ATOM   1571  CA  GLY A 201       6.908 -51.202  35.854  1.00 49.93      A    C  
ATOM   1572  C   GLY A 201       8.005 -50.247  36.339  1.00 51.52      A    C  
ATOM   1573  O   GLY A 201       8.030 -49.826  37.492  1.00 48.33      A    O  
ATOM   1574  N   SER A 202       8.909 -49.892  35.433  1.00 59.00      A    N  
ATOM   1575  CA  SER A 202       9.877 -48.832  35.730  1.00 61.96      A    C  
ATOM   1576  C   SER A 202       9.151 -47.499  35.951  1.00 63.32      A    C  
ATOM   1577  O   SER A 202       8.131 -47.221  35.318  1.00 61.17      A    O  
ATOM   1578  CB  SER A 202      10.942 -48.729  34.629  1.00 59.75      A    C  
ATOM   1579  OG  SER A 202      10.399 -48.225  33.432  1.00 53.80      A    O  
ATOM   1580  N   LEU A 203       9.694 -46.634  36.801  1.00 65.59      A    N  
ATOM   1581  CA  LEU A 203       9.130 -45.302  37.056  1.00 67.46      A    C  
ATOM   1582  C   LEU A 203       8.975 -44.493  35.755  1.00 69.69      A    C  
ATOM   1583  O   LEU A 203       7.971 -43.824  35.562  1.00 67.97      A    O  
ATOM   1584  CB  LEU A 203      10.052 -44.564  38.055  1.00 64.93      A    C  
ATOM   1585  CG  LEU A 203       9.477 -43.214  38.530  1.00 59.76      A    C  
ATOM   1586  CD1 LEU A 203       8.396 -43.413  39.590  1.00 55.76      A    C  
ATOM   1587  CD2 LEU A 203      10.581 -42.353  39.144  1.00 55.92      A    C  
ATOM   1588  N   THR A 204       9.946 -44.602  34.850  1.00 70.21      A    N  
ATOM   1589  CA  THR A 204       9.938 -43.946  33.542  1.00 70.82      A    C  
ATOM   1590  C   THR A 204       8.808 -44.456  32.655  1.00 72.27      A    C  
ATOM   1591  O   THR A 204       8.053 -43.649  32.135  1.00 71.40      A    O  
ATOM   1592  CB  THR A 204      11.278 -44.140  32.829  1.00 69.53      A    C  
ATOM   1593  CG2 THR A 204      12.372 -43.313  33.511  1.00 63.16      A    C  
ATOM   1594  OG1 THR A 204      11.683 -45.493  32.892  1.00 63.42      A    O  
ATOM   1595  N   ALA A 205       8.604 -45.753  32.549  1.00 71.44      A    N  
ATOM   1596  CA  ALA A 205       7.495 -46.323  31.784  1.00 71.91      A    C  
ATOM   1597  C   ALA A 205       6.140 -45.885  32.360  1.00 73.55      A    C  
ATOM   1598  O   ALA A 205       5.246 -45.517  31.609  1.00 71.95      A    O  
ATOM   1599  CB  ALA A 205       7.628 -47.854  31.763  1.00 71.19      A    C  
ATOM   1600  N   HIS A 206       6.007 -45.839  33.700  1.00 74.28      A    N  
ATOM   1601  CA  HIS A 206       4.783 -45.377  34.341  1.00 73.13      A    C  
ATOM   1602  C   HIS A 206       4.479 -43.900  34.044  1.00 74.22      A    C  
ATOM   1603  O   HIS A 206       3.328 -43.555  33.772  1.00 73.49      A    O  
ATOM   1604  CB  HIS A 206       4.877 -45.623  35.845  1.00 71.39      A    C  
ATOM   1605  CG  HIS A 206       3.582 -45.332  36.551  1.00 66.62      A    C  
ATOM   1606  CD2 HIS A 206       3.348 -44.367  37.500  1.00 58.44      A    C  
ATOM   1607  ND1 HIS A 206       2.388 -45.984  36.336  1.00 58.81      A    N  
ATOM   1608  CE1 HIS A 206       1.463 -45.432  37.139  1.00 55.13      A    C  
ATOM   1609  NE2 HIS A 206       2.007 -44.447  37.867  1.00 56.44      A    N  
ATOM   1610  N   LEU A 207       5.486 -43.030  34.067  1.00 72.84      A    N  
ATOM   1611  CA  LEU A 207       5.336 -41.612  33.722  1.00 71.60      A    C  
ATOM   1612  C   LEU A 207       4.952 -41.425  32.254  1.00 72.78      A    C  
ATOM   1613  O   LEU A 207       4.050 -40.653  31.951  1.00 72.37      A    O  
ATOM   1614  CB  LEU A 207       6.646 -40.868  34.036  1.00 71.34      A    C  
ATOM   1615  CG  LEU A 207       6.938 -40.685  35.542  1.00 69.44      A    C  
ATOM   1616  CD1 LEU A 207       8.360 -40.154  35.721  1.00 64.37      A    C  
ATOM   1617  CD2 LEU A 207       5.979 -39.706  36.207  1.00 67.01      A    C  
ATOM   1618  N   GLU A 208       5.577 -42.166  31.357  1.00 74.90      A    N  
ATOM   1619  CA  GLU A 208       5.273 -42.195  29.927  1.00 73.21      A    C  
ATOM   1620  C   GLU A 208       3.814 -42.611  29.663  1.00 75.72      A    C  
ATOM   1621  O   GLU A 208       3.087 -41.933  28.939  1.00 74.75      A    O  
ATOM   1622  CB  GLU A 208       6.237 -43.191  29.262  1.00 72.13      A    C  
ATOM   1623  CG  GLU A 208       7.670 -42.650  29.081  1.00 70.99      A    C  
ATOM   1624  CD  GLU A 208       7.883 -41.893  27.760  1.00 67.95      A    C  
ATOM   1625  OE1 GLU A 208       9.008 -41.391  27.557  1.00 60.19      A    O  
ATOM   1626  OE2 GLU A 208       6.933 -41.827  26.947  1.00 64.43      A    O1-
ATOM   1627  N   ASP A 209       3.363 -43.682  30.301  1.00 73.36      A    N  
ATOM   1628  CA  ASP A 209       2.003 -44.207  30.126  1.00 72.56      A    C  
ATOM   1629  C   ASP A 209       0.940 -43.258  30.700  1.00 72.30      A    C  
ATOM   1630  O   ASP A 209      -0.135 -43.101  30.117  1.00 70.32      A    O  
ATOM   1631  CB  ASP A 209       1.891 -45.601  30.779  1.00 71.78      A    C  
ATOM   1632  CG  ASP A 209       2.722 -46.688  30.088  1.00 69.65      A    C  
ATOM   1633  OD1 ASP A 209       3.135 -46.508  28.923  1.00 63.44      A    O  
ATOM   1634  OD2 ASP A 209       2.940 -47.732  30.738  1.00 64.85      A    O1-
ATOM   1635  N   GLN A 210       1.223 -42.576  31.813  1.00 72.45      A    N  
ATOM   1636  CA  GLN A 210       0.316 -41.561  32.355  1.00 70.61      A    C  
ATOM   1637  C   GLN A 210       0.200 -40.336  31.433  1.00 71.39      A    C  
ATOM   1638  O   GLN A 210      -0.897 -39.810  31.256  1.00 67.07      A    O  
ATOM   1639  CB  GLN A 210       0.766 -41.107  33.754  1.00 67.92      A    C  
ATOM   1640  CG  GLN A 210       0.370 -42.118  34.834  1.00 64.29      A    C  
ATOM   1641  CD  GLN A 210       0.399 -41.522  36.242  1.00 59.02      A    C  
ATOM   1642  NE2 GLN A 210      -0.039 -42.263  37.239  1.00 50.86      A    N  
ATOM   1643  OE1 GLN A 210       0.774 -40.387  36.494  1.00 51.90      A    O  
ATOM   1644  N   GLY A 211       1.287 -39.898  30.829  1.00 72.47      A    N  
ATOM   1645  CA  GLY A 211       1.300 -38.777  29.892  1.00 70.05      A    C  
ATOM   1646  C   GLY A 211       0.563 -39.085  28.587  1.00 71.75      A    C  
ATOM   1647  O   GLY A 211      -0.135 -38.217  28.060  1.00 68.51      A    O  
ATOM   1648  N   ALA A 212       0.616 -40.337  28.117  1.00 72.74      A    N  
ATOM   1649  CA  ALA A 212      -0.016 -40.766  26.866  1.00 70.78      A    C  
ATOM   1650  C   ALA A 212      -1.541 -40.546  26.836  1.00 73.02      A    C  
ATOM   1651  O   ALA A 212      -2.126 -40.372  25.768  1.00 69.34      A    O  
ATOM   1652  CB  ALA A 212       0.326 -42.245  26.649  1.00 66.82      A    C  
ATOM   1653  N   GLY A 213      -2.198 -40.513  27.982  1.00 66.98      A    N  
ATOM   1654  CA  GLY A 213      -3.646 -40.330  28.097  1.00 65.93      A    C  
ATOM   1655  C   GLY A 213      -4.148 -38.882  27.899  1.00 69.04      A    C  
ATOM   1656  O   GLY A 213      -5.362 -38.675  27.891  1.00 63.62      A    O  
ATOM   1657  N   GLN A 214      -3.262 -37.886  27.752  1.00 73.19      A    N  
ATOM   1658  CA  GLN A 214      -3.658 -36.474  27.684  1.00 72.54      A    C  
ATOM   1659  C   GLN A 214      -4.257 -36.089  26.324  1.00 75.21      A    C  
ATOM   1660  O   GLN A 214      -5.291 -35.424  26.257  1.00 68.10      A    O  
ATOM   1661  CB  GLN A 214      -2.453 -35.571  27.997  1.00 67.49      A    C  
ATOM   1662  CG  GLN A 214      -1.981 -35.665  29.458  1.00 62.95      A    C  
ATOM   1663  CD  GLN A 214      -3.004 -35.138  30.465  1.00 58.18      A    C  
ATOM   1664  NE2 GLN A 214      -2.939 -35.597  31.692  1.00 50.58      A    N  
ATOM   1665  OE1 GLN A 214      -3.870 -34.331  30.185  1.00 52.35      A    O  
ATOM   1666  N   SER A 215      -3.595 -36.486  25.237  1.00 76.29      A    N  
ATOM   1667  CA  SER A 215      -4.037 -36.185  23.876  1.00 77.57      A    C  
ATOM   1668  C   SER A 215      -3.555 -37.250  22.888  1.00 80.96      A    C  
ATOM   1669  O   SER A 215      -2.677 -38.059  23.182  1.00 77.07      A    O  
ATOM   1670  CB  SER A 215      -3.537 -34.794  23.444  1.00 72.12      A    C  
ATOM   1671  OG  SER A 215      -2.206 -34.836  22.990  1.00 65.94      A    O  
ATOM   1672  N   ASN A 216      -4.098 -37.203  21.673  1.00 77.91      A    N  
ATOM   1673  CA  ASN A 216      -3.661 -38.082  20.591  1.00 79.24      A    C  
ATOM   1674  C   ASN A 216      -2.172 -37.891  20.240  1.00 82.10      A    C  
ATOM   1675  O   ASN A 216      -1.491 -38.852  19.899  1.00 78.09      A    O  
ATOM   1676  CB  ASN A 216      -4.561 -37.831  19.364  1.00 75.70      A    C  
ATOM   1677  CG  ASN A 216      -5.258 -39.076  18.854  1.00 69.20      A    C  
ATOM   1678  ND2 ASN A 216      -6.050 -38.928  17.806  1.00 60.49      A    N  
ATOM   1679  OD1 ASN A 216      -5.131 -40.164  19.350  1.00 60.67      A    O  
ATOM   1680  N   ASP A 217      -1.670 -36.672  20.361  1.00 81.40      A    N  
ATOM   1681  CA  ASP A 217      -0.257 -36.383  20.114  1.00 81.75      A    C  
ATOM   1682  C   ASP A 217       0.632 -37.017  21.189  1.00 84.27      A    C  
ATOM   1683  O   ASP A 217       1.608 -37.680  20.850  1.00 81.01      A    O  
ATOM   1684  CB  ASP A 217      -0.028 -34.862  20.026  1.00 78.06      A    C  
ATOM   1685  CG  ASP A 217      -0.669 -34.233  18.784  1.00 77.10      A    C  
ATOM   1686  OD1 ASP A 217      -0.916 -34.941  17.778  1.00 70.93      A    O  
ATOM   1687  OD2 ASP A 217      -0.888 -33.003  18.789  1.00 71.06      A    O1-
ATOM   1688  N   HIS A 218       0.250 -36.911  22.452  1.00 81.43      A    N  
ATOM   1689  CA  HIS A 218       0.979 -37.574  23.538  1.00 80.35      A    C  
ATOM   1690  C   HIS A 218       1.023 -39.091  23.354  1.00 81.88      A    C  
ATOM   1691  O   HIS A 218       2.057 -39.718  23.589  1.00 79.71      A    O  
ATOM   1692  CB  HIS A 218       0.334 -37.221  24.889  1.00 78.00      A    C  
ATOM   1693  CG  HIS A 218       0.471 -35.773  25.272  1.00 79.32      A    C  
ATOM   1694  CD2 HIS A 218       1.465 -35.221  26.023  1.00 70.57      A    C  
ATOM   1695  ND1 HIS A 218      -0.393 -34.763  24.930  1.00 68.35      A    N  
ATOM   1696  CE1 HIS A 218       0.072 -33.622  25.461  1.00 72.21      A    C  
ATOM   1697  NE2 HIS A 218       1.189 -33.860  26.137  1.00 74.05      A    N  
ATOM   1698  N   GLN A 219      -0.060 -39.696  22.862  1.00 82.59      A    N  
ATOM   1699  CA  GLN A 219      -0.111 -41.131  22.596  1.00 82.22      A    C  
ATOM   1700  C   GLN A 219       0.810 -41.525  21.432  1.00 83.92      A    C  
ATOM   1701  O   GLN A 219       1.516 -42.533  21.515  1.00 81.54      A    O  
ATOM   1702  CB  GLN A 219      -1.569 -41.526  22.339  1.00 80.68      A    C  
ATOM   1703  CG  GLN A 219      -1.761 -43.034  22.501  1.00 72.89      A    C  
ATOM   1704  CD  GLN A 219      -3.231 -43.455  22.396  1.00 65.64      A    C  
ATOM   1705  NE2 GLN A 219      -3.545 -44.664  22.777  1.00 54.55      A    N  
ATOM   1706  OE1 GLN A 219      -4.106 -42.724  21.970  1.00 57.11      A    O  
ATOM   1707  N   LYS A 220       0.879 -40.716  20.387  1.00 81.44      A    N  
ATOM   1708  CA  LYS A 220       1.809 -40.918  19.267  1.00 81.29      A    C  
ATOM   1709  C   LYS A 220       3.266 -40.775  19.715  1.00 83.07      A    C  
ATOM   1710  O   LYS A 220       4.085 -41.623  19.375  1.00 81.82      A    O  
ATOM   1711  CB  LYS A 220       1.495 -39.936  18.133  1.00 80.87      A    C  
ATOM   1712  CG  LYS A 220       0.216 -40.312  17.356  1.00 82.98      A    C  
ATOM   1713  CD  LYS A 220      -0.027 -39.278  16.246  1.00 80.84      A    C  
ATOM   1714  CE  LYS A 220      -1.197 -39.683  15.359  1.00 75.49      A    C  
ATOM   1715  NZ  LYS A 220      -1.202 -38.907  14.092  1.00 67.97      A    N1+
ATOM   1716  N   ILE A 221       3.580 -39.771  20.524  1.00 86.27      A    N  
ATOM   1717  CA  ILE A 221       4.928 -39.568  21.070  1.00 84.99      A    C  
ATOM   1718  C   ILE A 221       5.325 -40.728  21.989  1.00 86.26      A    C  
ATOM   1719  O   ILE A 221       6.475 -41.189  21.940  1.00 83.12      A    O  
ATOM   1720  CB  ILE A 221       5.004 -38.216  21.818  1.00 82.82      A    C  
ATOM   1721  CG1 ILE A 221       4.728 -37.009  20.897  1.00 76.14      A    C  
ATOM   1722  CG2 ILE A 221       6.408 -38.008  22.410  1.00 72.05      A    C  
ATOM   1723  CD1 ILE A 221       4.304 -35.782  21.710  1.00 70.03      A    C  
ATOM   1724  N   ARG A 222       4.389 -41.272  22.771  1.00 85.31      A    N  
ATOM   1725  CA  ARG A 222       4.623 -42.463  23.589  1.00 84.04      A    C  
ATOM   1726  C   ARG A 222       4.950 -43.676  22.726  1.00 85.08      A    C  
ATOM   1727  O   ARG A 222       5.918 -44.379  23.007  1.00 82.42      A    O  
ATOM   1728  CB  ARG A 222       3.390 -42.705  24.487  1.00 81.89      A    C  
ATOM   1729  CG  ARG A 222       3.474 -43.991  25.328  1.00 77.92      A    C  
ATOM   1730  CD  ARG A 222       4.673 -43.974  26.275  1.00 74.45      A    C  
ATOM   1731  NE  ARG A 222       4.788 -45.229  27.017  1.00 67.89      A    N  
ATOM   1732  CZ  ARG A 222       5.900 -45.907  27.250  1.00 61.94      A    C  
ATOM   1733  NH1 ARG A 222       7.071 -45.469  26.883  1.00 55.53      A    N1+
ATOM   1734  NH2 ARG A 222       5.845 -47.042  27.842  1.00 55.23      A    N  
ATOM   1735  N   THR A 223       4.195 -43.877  21.654  1.00 83.80      A    N  
ATOM   1736  CA  THR A 223       4.437 -44.985  20.708  1.00 82.22      A    C  
ATOM   1737  C   THR A 223       5.781 -44.819  19.988  1.00 83.42      A    C  
ATOM   1738  O   THR A 223       6.489 -45.797  19.750  1.00 81.27      A    O  
ATOM   1739  CB  THR A 223       3.304 -45.068  19.677  1.00 81.13      A    C  
ATOM   1740  CG2 THR A 223       3.327 -46.382  18.908  1.00 71.71      A    C  
ATOM   1741  OG1 THR A 223       2.037 -44.990  20.290  1.00 72.89      A    O  
ATOM   1742  N   LEU A 224       6.178 -43.585  19.682  1.00 85.00      A    N  
ATOM   1743  CA  LEU A 224       7.506 -43.264  19.152  1.00 83.44      A    C  
ATOM   1744  C   LEU A 224       8.616 -43.595  20.149  1.00 85.05      A    C  
ATOM   1745  O   LEU A 224       9.639 -44.144  19.749  1.00 82.15      A    O  
ATOM   1746  CB  LEU A 224       7.539 -41.770  18.779  1.00 82.05      A    C  
ATOM   1747  CG  LEU A 224       7.448 -41.535  17.268  1.00 80.74      A    C  
ATOM   1748  CD1 LEU A 224       6.841 -40.175  16.981  1.00 75.25      A    C  
ATOM   1749  CD2 LEU A 224       8.827 -41.569  16.625  1.00 76.16      A    C  
ATOM   1750  N   ALA A 225       8.406 -43.314  21.434  1.00 85.16      A    N  
ATOM   1751  CA  ALA A 225       9.371 -43.628  22.483  1.00 83.17      A    C  
ATOM   1752  C   ALA A 225       9.618 -45.137  22.602  1.00 84.29      A    C  
ATOM   1753  O   ALA A 225      10.760 -45.553  22.799  1.00 81.42      A    O  
ATOM   1754  CB  ALA A 225       8.880 -43.018  23.801  1.00 81.53      A    C  
ATOM   1755  N   ASP A 226       8.601 -45.966  22.368  1.00 84.36      A    N  
ATOM   1756  CA  ASP A 226       8.762 -47.428  22.336  1.00 82.22      A    C  
ATOM   1757  C   ASP A 226       9.669 -47.896  21.184  1.00 83.27      A    C  
ATOM   1758  O   ASP A 226      10.324 -48.934  21.280  1.00 78.66      A    O  
ATOM   1759  CB  ASP A 226       7.392 -48.108  22.235  1.00 80.14      A    C  
ATOM   1760  CG  ASP A 226       6.535 -47.973  23.502  1.00 75.49      A    C  
ATOM   1761  OD1 ASP A 226       7.100 -47.822  24.610  1.00 67.99      A    O  
ATOM   1762  OD2 ASP A 226       5.294 -48.057  23.386  1.00 67.90      A    O1-
ATOM   1763  N   SER A 227       9.778 -47.092  20.114  1.00 85.59      A    N  
ATOM   1764  CA  SER A 227      10.706 -47.336  19.001  1.00 84.30      A    C  
ATOM   1765  C   SER A 227      12.084 -46.676  19.180  1.00 85.60      A    C  
ATOM   1766  O   SER A 227      12.851 -46.566  18.220  1.00 80.02      A    O  
ATOM   1767  CB  SER A 227      10.044 -46.969  17.673  1.00 82.02      A    C  
ATOM   1768  OG  SER A 227       9.874 -45.578  17.507  1.00 72.27      A    O  
ATOM   1769  N   ASN A 228      12.418 -46.217  20.393  1.00 84.35      A    N  
ATOM   1770  CA  ASN A 228      13.630 -45.464  20.729  1.00 84.65      A    C  
ATOM   1771  C   ASN A 228      13.767 -44.109  20.012  1.00 86.35      A    C  
ATOM   1772  O   ASN A 228      14.870 -43.576  19.891  1.00 81.30      A    O  
ATOM   1773  CB  ASN A 228      14.891 -46.336  20.604  1.00 81.52      A    C  
ATOM   1774  CG  ASN A 228      15.051 -47.356  21.719  1.00 75.80      A    C  
ATOM   1775  ND2 ASN A 228      15.620 -48.496  21.411  1.00 65.20      A    N  
ATOM   1776  OD1 ASN A 228      14.738 -47.126  22.866  1.00 66.53      A    O  
ATOM   1777  N   VAL A 229      12.659 -43.516  19.570  1.00 85.50      A    N  
ATOM   1778  CA  VAL A 229      12.619 -42.154  19.038  1.00 85.58      A    C  
ATOM   1779  C   VAL A 229      11.868 -41.275  20.027  1.00 86.64      A    C  
ATOM   1780  O   VAL A 229      10.676 -41.458  20.250  1.00 83.11      A    O  
ATOM   1781  CB  VAL A 229      11.993 -42.108  17.635  1.00 83.50      A    C  
ATOM   1782  CG1 VAL A 229      11.983 -40.679  17.085  1.00 76.97      A    C  
ATOM   1783  CG2 VAL A 229      12.765 -42.981  16.651  1.00 78.60      A    C  
ATOM   1784  N   PHE A 230      12.569 -40.322  20.616  1.00 89.12      A    N  
ATOM   1785  CA  PHE A 230      12.030 -39.458  21.659  1.00 88.76      A    C  
ATOM   1786  C   PHE A 230      11.792 -38.061  21.104  1.00 89.57      A    C  
ATOM   1787  O   PHE A 230      12.745 -37.319  20.871  1.00 86.32      A    O  
ATOM   1788  CB  PHE A 230      12.972 -39.460  22.867  1.00 86.91      A    C  
ATOM   1789  CG  PHE A 230      13.206 -40.834  23.443  1.00 88.50      A    C  
ATOM   1790  CD1 PHE A 230      12.244 -41.424  24.280  1.00 83.22      A    C  
ATOM   1791  CD2 PHE A 230      14.367 -41.552  23.110  1.00 84.37      A    C  
ATOM   1792  CE1 PHE A 230      12.442 -42.709  24.782  1.00 82.80      A    C  
ATOM   1793  CE2 PHE A 230      14.571 -42.849  23.612  1.00 83.13      A    C  
ATOM   1794  CZ  PHE A 230      13.603 -43.431  24.446  1.00 85.21      A    C  
ATOM   1795  N   ALA A 231      10.537 -37.707  20.893  1.00 89.00      A    N  
ATOM   1796  CA  ALA A 231      10.145 -36.396  20.397  1.00 88.61      A    C  
ATOM   1797  C   ALA A 231       9.335 -35.634  21.448  1.00 89.11      A    C  
ATOM   1798  O   ALA A 231       8.496 -36.211  22.132  1.00 86.18      A    O  
ATOM   1799  CB  ALA A 231       9.385 -36.567  19.081  1.00 87.02      A    C  
ATOM   1800  N   ILE A 232       9.570 -34.320  21.549  1.00 88.94      A    N  
ATOM   1801  CA  ILE A 232       8.802 -33.419  22.422  1.00 88.77      A    C  
ATOM   1802  C   ILE A 232       8.174 -32.319  21.566  1.00 89.67      A    C  
ATOM   1803  O   ILE A 232       8.885 -31.731  20.751  1.00 87.43      A    O  
ATOM   1804  CB  ILE A 232       9.695 -32.849  23.550  1.00 85.75      A    C  
ATOM   1805  CG1 ILE A 232      10.106 -33.995  24.506  1.00 76.15      A    C  
ATOM   1806  CG2 ILE A 232       8.977 -31.739  24.326  1.00 72.49      A    C  
ATOM   1807  CD1 ILE A 232      10.993 -33.560  25.673  1.00 69.45      A    C  
ATOM   1808  N   PRO A 233       6.882 -32.012  21.747  1.00 90.04      A    N  
ATOM   1809  CA  PRO A 233       6.260 -30.892  21.062  1.00 89.10      A    C  
ATOM   1810  C   PRO A 233       6.761 -29.565  21.632  1.00 89.70      A    C  
ATOM   1811  O   PRO A 233       6.678 -29.301  22.833  1.00 87.17      A    O  
ATOM   1812  CB  PRO A 233       4.756 -31.082  21.241  1.00 86.72      A    C  
ATOM   1813  CG  PRO A 233       4.655 -31.831  22.565  1.00 84.01      A    C  
ATOM   1814  CD  PRO A 233       5.925 -32.684  22.595  1.00 87.62      A    C  
ATOM   1815  N   VAL A 234       7.242 -28.700  20.735  1.00 90.18      A    N  
ATOM   1816  CA  VAL A 234       7.577 -27.310  21.019  1.00 89.77      A    C  
ATOM   1817  C   VAL A 234       6.569 -26.443  20.279  1.00 90.16      A    C  
ATOM   1818  O   VAL A 234       6.419 -26.571  19.070  1.00 88.68      A    O  
ATOM   1819  CB  VAL A 234       9.019 -26.991  20.593  1.00 88.43      A    C  
ATOM   1820  CG1 VAL A 234       9.377 -25.558  20.943  1.00 81.89      A    C  
ATOM   1821  CG2 VAL A 234      10.030 -27.911  21.301  1.00 82.74      A    C  
ATOM   1822  N   VAL A 235       5.862 -25.588  20.997  1.00 90.02      A    N  
ATOM   1823  CA  VAL A 235       4.773 -24.782  20.447  1.00 88.95      A    C  
ATOM   1824  C   VAL A 235       5.154 -23.306  20.475  1.00 89.06      A    C  
ATOM   1825  O   VAL A 235       5.653 -22.814  21.485  1.00 87.56      A    O  
ATOM   1826  CB  VAL A 235       3.443 -25.042  21.181  1.00 87.14      A    C  
ATOM   1827  CG1 VAL A 235       2.281 -24.283  20.535  1.00 78.98      A    C  
ATOM   1828  CG2 VAL A 235       3.086 -26.534  21.172  1.00 79.15      A    C  
ATOM   1829  N   ALA A 236       4.880 -22.619  19.385  1.00 90.90      A    N  
ATOM   1830  CA  ALA A 236       4.971 -21.172  19.290  1.00 91.08      A    C  
ATOM   1831  C   ALA A 236       3.796 -20.626  18.472  1.00 91.71      A    C  
ATOM   1832  O   ALA A 236       3.275 -21.299  17.579  1.00 90.37      A    O  
ATOM   1833  CB  ALA A 236       6.318 -20.790  18.666  1.00 89.83      A    C  
ATOM   1834  N   THR A 237       3.375 -19.398  18.767  1.00 91.57      A    N  
ATOM   1835  CA  THR A 237       2.300 -18.706  18.052  1.00 90.91      A    C  
ATOM   1836  C   THR A 237       2.771 -17.347  17.565  1.00 91.19      A    C  
ATOM   1837  O   THR A 237       3.641 -16.726  18.174  1.00 89.14      A    O  
ATOM   1838  CB  THR A 237       1.039 -18.557  18.913  1.00 89.16      A    C  
ATOM   1839  CG2 THR A 237       0.422 -19.912  19.261  1.00 74.55      A    C  
ATOM   1840  OG1 THR A 237       1.350 -17.897  20.115  1.00 73.69      A    O  
ATOM   1841  N   TYR A 238       2.184 -16.884  16.461  1.00 92.63      A    N  
ATOM   1842  CA  TYR A 238       2.413 -15.530  15.960  1.00 93.25      A    C  
ATOM   1843  C   TYR A 238       1.147 -15.004  15.278  1.00 93.32      A    C  
ATOM   1844  O   TYR A 238       0.429 -15.762  14.621  1.00 92.01      A    O  
ATOM   1845  CB  TYR A 238       3.614 -15.524  15.016  1.00 92.81      A    C  
ATOM   1846  CG  TYR A 238       4.342 -14.198  14.998  1.00 93.34      A    C  
ATOM   1847  CD1 TYR A 238       3.858 -13.118  14.240  1.00 90.81      A    C  
ATOM   1848  CD2 TYR A 238       5.505 -14.024  15.772  1.00 90.73      A    C  
ATOM   1849  CE1 TYR A 238       4.511 -11.885  14.263  1.00 89.35      A    C  
ATOM   1850  CE2 TYR A 238       6.169 -12.795  15.801  1.00 89.06      A    C  
ATOM   1851  CZ  TYR A 238       5.669 -11.716  15.046  1.00 90.18      A    C  
ATOM   1852  OH  TYR A 238       6.298 -10.506  15.076  1.00 88.02      A    O  
ATOM   1853  N   SER A 239       0.864 -13.722  15.437  1.00 93.47      A    N  
ATOM   1854  CA  SER A 239      -0.292 -13.067  14.830  1.00 93.28      A    C  
ATOM   1855  C   SER A 239       0.156 -11.917  13.939  1.00 93.58      A    C  
ATOM   1856  O   SER A 239       0.916 -11.059  14.374  1.00 91.28      A    O  
ATOM   1857  CB  SER A 239      -1.270 -12.557  15.895  1.00 91.46      A    C  
ATOM   1858  OG  SER A 239      -1.742 -13.622  16.700  1.00 80.73      A    O  
ATOM   1859  N   MET A 240      -0.340 -11.876  12.702  1.00 94.21      A    N  
ATOM   1860  CA  MET A 240      -0.112 -10.788  11.753  1.00 94.44      A    C  
ATOM   1861  C   MET A 240      -1.398 -10.451  11.001  1.00 95.08      A    C  
ATOM   1862  O   MET A 240      -2.210 -11.328  10.704  1.00 93.40      A    O  
ATOM   1863  CB  MET A 240       0.997 -11.133  10.748  1.00 93.12      A    C  
ATOM   1864  CG  MET A 240       2.379 -11.284  11.376  1.00 89.44      A    C  
ATOM   1865  SD  MET A 240       3.703 -11.344  10.141  1.00 88.23      A    S  
ATOM   1866  CE  MET A 240       5.125 -11.637  11.195  1.00 79.99      A    C  
ATOM   1867  N   ARG A 241      -1.586  -9.178  10.654  1.00 95.26      A    N  
ATOM   1868  CA  ARG A 241      -2.712  -8.752   9.823  1.00 95.31      A    C  
ATOM   1869  C   ARG A 241      -2.509  -9.189   8.383  1.00 95.76      A    C  
ATOM   1870  O   ARG A 241      -1.428  -8.982   7.824  1.00 93.61      A    O  
ATOM   1871  CB  ARG A 241      -2.908  -7.243   9.982  1.00 93.93      A    C  
ATOM   1872  CG  ARG A 241      -4.093  -6.728   9.154  1.00 88.61      A    C  
ATOM   1873  CD  ARG A 241      -4.585  -5.373   9.665  1.00 88.35      A    C  
ATOM   1874  NE  ARG A 241      -5.355  -5.515  10.912  1.00 86.09      A    N  
ATOM   1875  CZ  ARG A 241      -6.610  -5.929  11.020  1.00 87.99      A    C  
ATOM   1876  NH1 ARG A 241      -7.344  -6.209   9.989  1.00 76.47      A    N1+
ATOM   1877  NH2 ARG A 241      -7.147  -6.067  12.182  1.00 80.53      A    N  
ATOM   1878  N   MET A 242      -3.554  -9.738   7.758  1.00 95.35      A    N  
ATOM   1879  CA  MET A 242      -3.527 -10.169   6.362  1.00 95.63      A    C  
ATOM   1880  C   MET A 242      -3.202  -9.002   5.425  1.00 95.97      A    C  
ATOM   1881  O   MET A 242      -3.670  -7.876   5.610  1.00 94.17      A    O  
ATOM   1882  CB  MET A 242      -4.865 -10.809   5.965  1.00 94.79      A    C  
ATOM   1883  CG  MET A 242      -5.037 -12.203   6.572  1.00 91.63      A    C  
ATOM   1884  SD  MET A 242      -3.829 -13.447   6.005  1.00 91.15      A    S  
ATOM   1885  CE  MET A 242      -4.295 -13.611   4.272  1.00 84.07      A    C  
ATOM   1886  N   GLN A 243      -2.415  -9.294   4.408  1.00 94.61      A    N  
ATOM   1887  CA  GLN A 243      -1.996  -8.377   3.339  1.00 94.66      A    C  
ATOM   1888  C   GLN A 243      -2.422  -8.884   1.948  1.00 94.74      A    C  
ATOM   1889  O   GLN A 243      -2.030  -8.337   0.929  1.00 90.60      A    O  
ATOM   1890  CB  GLN A 243      -0.479  -8.165   3.431  1.00 93.43      A    C  
ATOM   1891  CG  GLN A 243      -0.005  -7.564   4.763  1.00 92.59      A    C  
ATOM   1892  CD  GLN A 243      -0.509  -6.141   4.980  1.00 93.02      A    C  
ATOM   1893  NE2 GLN A 243      -1.122  -5.868   6.097  1.00 80.65      A    N  
ATOM   1894  OE1 GLN A 243      -0.345  -5.271   4.146  1.00 81.72      A    O  
ATOM   1895  N   SER A 244      -3.212  -9.956   1.910  1.00 94.77      A    N  
ATOM   1896  CA  SER A 244      -3.781 -10.574   0.713  1.00 94.15      A    C  
ATOM   1897  C   SER A 244      -5.118 -11.221   1.060  1.00 94.28      A    C  
ATOM   1898  O   SER A 244      -5.379 -11.498   2.230  1.00 89.62      A    O  
ATOM   1899  CB  SER A 244      -2.812 -11.620   0.143  1.00 91.77      A    C  
ATOM   1900  OG  SER A 244      -2.553 -12.653   1.065  1.00 87.01      A    O  
ATOM   1901  N   ASN A 245      -5.951 -11.484   0.063  1.00 94.07      A    N  
ATOM   1902  CA  ASN A 245      -7.257 -12.106   0.294  1.00 94.45      A    C  
ATOM   1903  C   ASN A 245      -7.101 -13.571   0.719  1.00 94.54      A    C  
ATOM   1904  O   ASN A 245      -6.322 -14.303   0.112  1.00 89.80      A    O  
ATOM   1905  CB  ASN A 245      -8.129 -11.969  -0.966  1.00 92.58      A    C  
ATOM   1906  CG  ASN A 245      -8.627 -10.557  -1.197  1.00 92.73      A    C  
ATOM   1907  ND2 ASN A 245      -9.521 -10.380  -2.157  1.00 86.19      A    N  
ATOM   1908  OD1 ASN A 245      -8.251  -9.605  -0.535  1.00 85.19      A    O  
ATOM   1909  N   PHE A 246      -7.869 -14.003   1.702  1.00 94.67      A    N  
ATOM   1910  CA  PHE A 246      -7.991 -15.430   1.978  1.00 94.83      A    C  
ATOM   1911  C   PHE A 246      -8.616 -16.148   0.786  1.00 94.80      A    C  
ATOM   1912  O   PHE A 246      -9.620 -15.688   0.248  1.00 92.44      A    O  
ATOM   1913  CB  PHE A 246      -8.851 -15.664   3.230  1.00 93.89      A    C  
ATOM   1914  CG  PHE A 246      -8.180 -15.355   4.535  1.00 94.97      A    C  
ATOM   1915  CD1 PHE A 246      -7.047 -16.082   4.930  1.00 91.97      A    C  
ATOM   1916  CD2 PHE A 246      -8.709 -14.374   5.405  1.00 91.93      A    C  
ATOM   1917  CE1 PHE A 246      -6.440 -15.835   6.175  1.00 90.80      A    C  
ATOM   1918  CE2 PHE A 246      -8.108 -14.132   6.649  1.00 90.81      A    C  
ATOM   1919  CZ  PHE A 246      -6.972 -14.861   7.035  1.00 92.57      A    C  
ATOM   1920  N   LEU A 247      -8.074 -17.299   0.427  1.00 93.76      A    N  
ATOM   1921  CA  LEU A 247      -8.634 -18.173  -0.601  1.00 93.40      A    C  
ATOM   1922  C   LEU A 247      -9.488 -19.276   0.031  1.00 93.05      A    C  
ATOM   1923  O   LEU A 247      -9.076 -19.939   0.990  1.00 89.49      A    O  
ATOM   1924  CB  LEU A 247      -7.515 -18.764  -1.471  1.00 91.79      A    C  
ATOM   1925  CG  LEU A 247      -6.700 -17.724  -2.271  1.00 90.53      A    C  
ATOM   1926  CD1 LEU A 247      -5.619 -18.433  -3.081  1.00 84.38      A    C  
ATOM   1927  CD2 LEU A 247      -7.565 -16.932  -3.252  1.00 84.50      A    C  
ATOM   1928  N   ASN A 248     -10.665 -19.517  -0.536  1.00 92.48      A    N  
ATOM   1929  CA  ASN A 248     -11.505 -20.644  -0.172  1.00 90.87      A    C  
ATOM   1930  C   ASN A 248     -11.179 -21.851  -1.064  1.00 88.44      A    C  
ATOM   1931  O   ASN A 248     -11.768 -22.035  -2.127  1.00 77.90      A    O  
ATOM   1932  CB  ASN A 248     -12.980 -20.220  -0.256  1.00 88.63      A    C  
ATOM   1933  CG  ASN A 248     -13.909 -21.279   0.307  1.00 89.38      A    C  
ATOM   1934  ND2 ASN A 248     -15.197 -21.118   0.080  1.00 82.97      A    N  
ATOM   1935  OD1 ASN A 248     -13.528 -22.227   0.974  1.00 82.40      A    O  
ATOM   1936  N   GLY A 249     -10.234 -22.652  -0.641  1.00 88.88      A    N  
ATOM   1937  CA  GLY A 249      -9.816 -23.824  -1.396  1.00 87.94      A    C  
ATOM   1938  C   GLY A 249      -8.586 -24.506  -0.805  1.00 89.38      A    C  
ATOM   1939  O   GLY A 249      -8.266 -24.335   0.369  1.00 82.99      A    O  
ATOM   1940  N   ALA A 250      -7.899 -25.285  -1.638  1.00 89.40      A    N  
ATOM   1941  CA  ALA A 250      -6.724 -26.040  -1.237  1.00 89.27      A    C  
ATOM   1942  C   ALA A 250      -5.523 -25.142  -0.871  1.00 90.29      A    C  
ATOM   1943  O   ALA A 250      -4.696 -25.531  -0.054  1.00 84.83      A    O  
ATOM   1944  CB  ALA A 250      -6.365 -27.006  -2.367  1.00 86.25      A    C  
ATOM   1945  N   HIS A 251      -5.458 -23.944  -1.444  1.00 90.23      A    N  
ATOM   1946  CA  HIS A 251      -4.373 -22.979  -1.257  1.00 89.79      A    C  
ATOM   1947  C   HIS A 251      -4.730 -21.843  -0.285  1.00 90.23      A    C  
ATOM   1948  O   HIS A 251      -4.111 -20.779  -0.297  1.00 83.08      A    O  
ATOM   1949  CB  HIS A 251      -3.927 -22.461  -2.631  1.00 87.66      A    C  
ATOM   1950  CG  HIS A 251      -3.347 -23.553  -3.473  1.00 88.24      A    C  
ATOM   1951  CD2 HIS A 251      -3.958 -24.233  -4.501  1.00 78.20      A    C  
ATOM   1952  ND1 HIS A 251      -2.098 -24.111  -3.316  1.00 77.52      A    N  
ATOM   1953  CE1 HIS A 251      -1.950 -25.079  -4.226  1.00 79.56      A    C  
ATOM   1954  NE2 HIS A 251      -3.071 -25.186  -4.965  1.00 81.41      A    N  
ATOM   1955  N   GLY A 252      -5.735 -22.054   0.548  1.00 90.31      A    N  
ATOM   1956  CA  GLY A 252      -6.123 -21.134   1.603  1.00 90.80      A    C  
ATOM   1957  C   GLY A 252      -5.887 -21.715   3.005  1.00 92.74      A    C  
ATOM   1958  O   GLY A 252      -5.301 -22.791   3.149  1.00 88.86      A    O  
ATOM   1959  N   PRO A 253      -6.388 -21.055   4.052  1.00 93.08      A    N  
ATOM   1960  CA  PRO A 253      -6.210 -21.517   5.427  1.00 92.72      A    C  
ATOM   1961  C   PRO A 253      -7.097 -22.712   5.803  1.00 92.91      A    C  
ATOM   1962  O   PRO A 253      -6.933 -23.288   6.864  1.00 88.03      A    O  
ATOM   1963  CB  PRO A 253      -6.533 -20.279   6.275  1.00 90.57      A    C  
ATOM   1964  CG  PRO A 253      -7.582 -19.550   5.436  1.00 90.54      A    C  
ATOM   1965  CD  PRO A 253      -7.111 -19.802   4.005  1.00 92.36      A    C  
ATOM   1966  N   THR A 254      -8.041 -23.110   4.953  1.00 91.83      A    N  
ATOM   1967  CA  THR A 254      -9.096 -24.078   5.304  1.00 91.22      A    C  
ATOM   1968  C   THR A 254      -8.566 -25.458   5.703  1.00 91.62      A    C  
ATOM   1969  O   THR A 254      -9.153 -26.115   6.563  1.00 87.63      A    O  
ATOM   1970  CB  THR A 254     -10.082 -24.237   4.129  1.00 89.15      A    C  
ATOM   1971  CG2 THR A 254     -11.360 -24.972   4.519  1.00 76.89      A    C  
ATOM   1972  OG1 THR A 254     -10.479 -22.969   3.661  1.00 78.03      A    O  
ATOM   1973  N   SER A 255      -7.460 -25.907   5.100  1.00 92.60      A    N  
ATOM   1974  CA  SER A 255      -6.890 -27.238   5.366  1.00 91.92      A    C  
ATOM   1975  C   SER A 255      -6.200 -27.343   6.729  1.00 92.37      A    C  
ATOM   1976  O   SER A 255      -6.222 -28.415   7.335  1.00 86.50      A    O  
ATOM   1977  CB  SER A 255      -5.908 -27.616   4.254  1.00 89.45      A    C  
ATOM   1978  OG  SER A 255      -4.859 -26.675   4.177  1.00 79.45      A    O  
ATOM   1979  N   CYS A 256      -5.634 -26.252   7.238  1.00 92.46      A    N  
ATOM   1980  CA  CYS A 256      -4.909 -26.208   8.505  1.00 92.33      A    C  
ATOM   1981  C   CYS A 256      -5.596 -25.378   9.594  1.00 93.25      A    C  
ATOM   1982  O   CYS A 256      -5.093 -25.296  10.713  1.00 88.41      A    O  
ATOM   1983  CB  CYS A 256      -3.473 -25.739   8.244  1.00 89.33      A    C  
ATOM   1984  SG  CYS A 256      -3.339 -24.050   7.591  1.00 85.52      A    S  
ATOM   1985  N   ALA A 257      -6.743 -24.770   9.294  1.00 91.23      A    N  
ATOM   1986  CA  ALA A 257      -7.511 -24.037  10.285  1.00 90.92      A    C  
ATOM   1987  C   ALA A 257      -8.116 -24.980  11.331  1.00 91.27      A    C  
ATOM   1988  O   ALA A 257      -8.682 -26.033  11.013  1.00 88.15      A    O  
ATOM   1989  CB  ALA A 257      -8.580 -23.195   9.595  1.00 89.08      A    C  
ATOM   1990  N   VAL A 258      -8.027 -24.562  12.581  1.00 91.05      A    N  
ATOM   1991  CA  VAL A 258      -8.572 -25.285  13.729  1.00 90.08      A    C  
ATOM   1992  C   VAL A 258      -9.464 -24.374  14.558  1.00 89.75      A    C  
ATOM   1993  O   VAL A 258      -9.322 -23.155  14.561  1.00 84.94      A    O  
ATOM   1994  CB  VAL A 258      -7.457 -25.935  14.584  1.00 87.70      A    C  
ATOM   1995  CG1 VAL A 258      -6.700 -26.993  13.778  1.00 78.25      A    C  
ATOM   1996  CG2 VAL A 258      -6.462 -24.916  15.134  1.00 79.47      A    C  
ATOM   1997  N   ASP A 259     -10.407 -24.986  15.278  1.00 88.48      A    N  
ATOM   1998  CA  ASP A 259     -11.124 -24.312  16.355  1.00 83.55      A    C  
ATOM   1999  C   ASP A 259     -10.266 -24.428  17.620  1.00 78.80      A    C  
ATOM   2000  O   ASP A 259     -10.075 -25.522  18.144  1.00 65.85      A    O  
ATOM   2001  CB  ASP A 259     -12.528 -24.895  16.499  1.00 80.12      A    C  
ATOM   2002  CG  ASP A 259     -13.427 -24.547  15.301  1.00 78.56      A    C  
ATOM   2003  OD1 ASP A 259     -13.430 -23.371  14.872  1.00 72.09      A    O  
ATOM   2004  OD2 ASP A 259     -14.178 -25.424  14.821  1.00 73.44      A    O1-
ATOM   2005  N   GLY A 260      -9.688 -23.305  18.028  1.00 74.49      A    N  
ATOM   2006  CA  GLY A 260      -8.811 -23.218  19.192  1.00 70.02      A    C  
ATOM   2007  C   GLY A 260      -9.545 -23.282  20.516  1.00 64.50      A    C  
ATOM   2008  O   GLY A 260     -10.753 -22.962  20.565  1.00 56.06      A    O  
ATOM   2009  OXT GLY A 260      -8.872 -23.656  21.522  1.00 60.62      A    O1-
TER   
ATOM   2010  N   GLN B   1      39.167 -38.434  39.183  1.00 54.71      B    N  
ATOM   2011  CA  GLN B   1      38.311 -38.725  38.012  1.00 58.31      B    C  
ATOM   2012  C   GLN B   1      36.963 -38.002  38.083  1.00 59.95      B    C  
ATOM   2013  O   GLN B   1      36.652 -37.282  37.146  1.00 56.21      B    O  
ATOM   2014  CB  GLN B   1      38.111 -40.232  37.812  1.00 54.87      B    C  
ATOM   2015  CG  GLN B   1      39.308 -40.840  37.063  1.00 50.41      B    C  
ATOM   2016  CD  GLN B   1      39.187 -42.363  36.906  1.00 46.08      B    C  
ATOM   2017  NE2 GLN B   1      39.901 -42.964  35.999  1.00 38.07      B    N  
ATOM   2018  OE1 GLN B   1      38.474 -43.009  37.625  1.00 42.39      B    O  
ATOM   2019  N   ALA B   2      36.220 -38.117  39.192  1.00 62.62      B    N  
ATOM   2020  CA  ALA B   2      34.929 -37.431  39.332  1.00 63.99      B    C  
ATOM   2021  C   ALA B   2      35.066 -35.903  39.229  1.00 66.41      B    C  
ATOM   2022  O   ALA B   2      34.257 -35.266  38.570  1.00 63.83      B    O  
ATOM   2023  CB  ALA B   2      34.291 -37.843  40.662  1.00 59.51      B    C  
ATOM   2024  N   MET B   3      36.116 -35.313  39.770  1.00 68.29      B    N  
ATOM   2025  CA  MET B   3      36.396 -33.876  39.685  1.00 69.73      B    C  
ATOM   2026  C   MET B   3      36.676 -33.417  38.243  1.00 72.75      B    C  
ATOM   2027  O   MET B   3      36.196 -32.369  37.826  1.00 71.20      B    O  
ATOM   2028  CB  MET B   3      37.564 -33.546  40.612  1.00 65.28      B    C  
ATOM   2029  CG  MET B   3      37.666 -32.057  40.920  1.00 59.28      B    C  
ATOM   2030  SD  MET B   3      39.000 -31.690  42.092  1.00 53.48      B    S  
ATOM   2031  CE  MET B   3      38.668 -29.950  42.397  1.00 47.92      B    C  
ATOM   2032  N   VAL B   4      37.389 -34.218  37.454  1.00 72.00      B    N  
ATOM   2033  CA  VAL B   4      37.638 -33.932  36.032  1.00 73.39      B    C  
ATOM   2034  C   VAL B   4      36.327 -33.960  35.248  1.00 75.59      B    C  
ATOM   2035  O   VAL B   4      36.047 -33.036  34.491  1.00 74.49      B    O  
ATOM   2036  CB  VAL B   4      38.656 -34.913  35.423  1.00 70.99      B    C  
ATOM   2037  CG1 VAL B   4      38.891 -34.649  33.936  1.00 64.46      B    C  
ATOM   2038  CG2 VAL B   4      40.006 -34.813  36.138  1.00 64.54      B    C  
ATOM   2039  N   LEU B   5      35.484 -34.975  35.474  1.00 73.91      B    N  
ATOM   2040  CA  LEU B   5      34.140 -35.041  34.893  1.00 74.38      B    C  
ATOM   2041  C   LEU B   5      33.289 -33.840  35.323  1.00 76.63      B    C  
ATOM   2042  O   LEU B   5      32.589 -33.277  34.495  1.00 75.13      B    O  
ATOM   2043  CB  LEU B   5      33.468 -36.358  35.307  1.00 71.51      B    C  
ATOM   2044  CG  LEU B   5      33.896 -37.548  34.427  1.00 66.38      B    C  
ATOM   2045  CD1 LEU B   5      33.616 -38.860  35.141  1.00 60.97      B    C  
ATOM   2046  CD2 LEU B   5      33.135 -37.560  33.101  1.00 59.80      B    C  
ATOM   2047  N   GLY B   6      33.393 -33.389  36.556  1.00 75.32      B    N  
ATOM   2048  CA  GLY B   6      32.702 -32.206  37.062  1.00 74.43      B    C  
ATOM   2049  C   GLY B   6      33.105 -30.910  36.362  1.00 76.79      B    C  
ATOM   2050  O   GLY B   6      32.241 -30.120  35.997  1.00 76.30      B    O  
ATOM   2051  N   VAL B   7      34.410 -30.726  36.113  1.00 77.31      B    N  
ATOM   2052  CA  VAL B   7      34.905 -29.581  35.340  1.00 77.53      B    C  
ATOM   2053  C   VAL B   7      34.387 -29.635  33.897  1.00 79.27      B    C  
ATOM   2054  O   VAL B   7      33.940 -28.613  33.375  1.00 78.83      B    O  
ATOM   2055  CB  VAL B   7      36.443 -29.509  35.386  1.00 75.80      B    C  
ATOM   2056  CG1 VAL B   7      37.009 -28.423  34.467  1.00 68.77      B    C  
ATOM   2057  CG2 VAL B   7      36.921 -29.177  36.802  1.00 67.16      B    C  
ATOM   2058  N   VAL B   8      34.350 -30.818  33.278  1.00 79.60      B    N  
ATOM   2059  CA  VAL B   8      33.771 -30.997  31.936  1.00 80.02      B    C  
ATOM   2060  C   VAL B   8      32.277 -30.669  31.937  1.00 81.53      B    C  
ATOM   2061  O   VAL B   8      31.821 -29.945  31.052  1.00 81.45      B    O  
ATOM   2062  CB  VAL B   8      34.031 -32.409  31.393  1.00 78.80      B    C  
ATOM   2063  CG1 VAL B   8      33.328 -32.665  30.057  1.00 72.80      B    C  
ATOM   2064  CG2 VAL B   8      35.529 -32.639  31.155  1.00 72.80      B    C  
ATOM   2065  N   VAL B   9      31.508 -31.118  32.931  1.00 80.92      B    N  
ATOM   2066  CA  VAL B   9      30.086 -30.776  33.088  1.00 80.81      B    C  
ATOM   2067  C   VAL B   9      29.887 -29.266  33.165  1.00 81.85      B    C  
ATOM   2068  O   VAL B   9      29.051 -28.717  32.451  1.00 81.31      B    O  
ATOM   2069  CB  VAL B   9      29.485 -31.433  34.346  1.00 79.71      B    C  
ATOM   2070  CG1 VAL B   9      28.070 -30.932  34.670  1.00 72.12      B    C  
ATOM   2071  CG2 VAL B   9      29.356 -32.944  34.208  1.00 72.21      B    C  
ATOM   2072  N   MET B  10      30.671 -28.584  33.993  1.00 80.48      B    N  
ATOM   2073  CA  MET B  10      30.595 -27.134  34.152  1.00 79.24      B    C  
ATOM   2074  C   MET B  10      30.908 -26.397  32.852  1.00 80.22      B    C  
ATOM   2075  O   MET B  10      30.208 -25.453  32.494  1.00 79.43      B    O  
ATOM   2076  CB  MET B  10      31.585 -26.705  35.248  1.00 76.38      B    C  
ATOM   2077  CG  MET B  10      31.038 -27.004  36.647  1.00 68.26      B    C  
ATOM   2078  SD  MET B  10      29.651 -25.953  37.144  1.00 62.17      B    S  
ATOM   2079  CE  MET B  10      30.517 -24.386  37.377  1.00 54.17      B    C  
ATOM   2080  N   LEU B  11      31.928 -26.849  32.122  1.00 81.67      B    N  
ATOM   2081  CA  LEU B  11      32.301 -26.252  30.848  1.00 81.18      B    C  
ATOM   2082  C   LEU B  11      31.213 -26.451  29.790  1.00 82.49      B    C  
ATOM   2083  O   LEU B  11      30.798 -25.486  29.153  1.00 81.95      B    O  
ATOM   2084  CB  LEU B  11      33.644 -26.832  30.388  1.00 79.24      B    C  
ATOM   2085  CG  LEU B  11      34.197 -26.010  29.208  1.00 72.86      B    C  
ATOM   2086  CD1 LEU B  11      35.266 -25.020  29.685  1.00 67.44      B    C  
ATOM   2087  CD2 LEU B  11      34.817 -26.918  28.166  1.00 66.48      B    C  
ATOM   2088  N   VAL B  12      30.694 -27.663  29.638  1.00 82.85      B    N  
ATOM   2089  CA  VAL B  12      29.610 -27.979  28.692  1.00 82.87      B    C  
ATOM   2090  C   VAL B  12      28.375 -27.136  28.997  1.00 83.43      B    C  
ATOM   2091  O   VAL B  12      27.758 -26.595  28.079  1.00 82.85      B    O  
ATOM   2092  CB  VAL B  12      29.275 -29.486  28.728  1.00 82.53      B    C  
ATOM   2093  CG1 VAL B  12      27.998 -29.825  27.962  1.00 76.04      B    C  
ATOM   2094  CG2 VAL B  12      30.410 -30.304  28.101  1.00 76.75      B    C  
ATOM   2095  N   LEU B  13      28.050 -26.960  30.260  1.00 82.50      B    N  
ATOM   2096  CA  LEU B  13      26.904 -26.168  30.674  1.00 81.69      B    C  
ATOM   2097  C   LEU B  13      27.105 -24.673  30.387  1.00 82.73      B    C  
ATOM   2098  O   LEU B  13      26.210 -24.037  29.838  1.00 81.90      B    O  
ATOM   2099  CB  LEU B  13      26.647 -26.468  32.152  1.00 79.18      B    C  
ATOM   2100  CG  LEU B  13      25.316 -25.922  32.700  1.00 72.37      B    C  
ATOM   2101  CD1 LEU B  13      24.091 -26.408  31.952  1.00 66.10      B    C  
ATOM   2102  CD2 LEU B  13      25.163 -26.430  34.130  1.00 65.78      B    C  
ATOM   2103  N   ALA B  14      28.283 -24.125  30.682  1.00 81.75      B    N  
ATOM   2104  CA  ALA B  14      28.615 -22.739  30.385  1.00 80.58      B    C  
ATOM   2105  C   ALA B  14      28.580 -22.456  28.870  1.00 81.76      B    C  
ATOM   2106  O   ALA B  14      27.951 -21.492  28.438  1.00 80.66      B    O  
ATOM   2107  CB  ALA B  14      29.989 -22.419  30.988  1.00 78.72      B    C  
ATOM   2108  N   VAL B  15      29.158 -23.326  28.055  1.00 83.63      B    N  
ATOM   2109  CA  VAL B  15      29.118 -23.242  26.587  1.00 83.35      B    C  
ATOM   2110  C   VAL B  15      27.676 -23.304  26.101  1.00 84.25      B    C  
ATOM   2111  O   VAL B  15      27.263 -22.448  25.328  1.00 83.70      B    O  
ATOM   2112  CB  VAL B  15      29.973 -24.353  25.943  1.00 82.39      B    C  
ATOM   2113  CG1 VAL B  15      29.778 -24.443  24.427  1.00 76.16      B    C  
ATOM   2114  CG2 VAL B  15      31.463 -24.100  26.201  1.00 76.65      B    C  
ATOM   2115  N   THR B  16      26.880 -24.238  26.594  1.00 85.31      B    N  
ATOM   2116  CA  THR B  16      25.474 -24.402  26.194  1.00 85.10      B    C  
ATOM   2117  C   THR B  16      24.644 -23.151  26.501  1.00 85.56      B    C  
ATOM   2118  O   THR B  16      23.824 -22.739  25.683  1.00 84.26      B    O  
ATOM   2119  CB  THR B  16      24.850 -25.624  26.886  1.00 84.71      B    C  
ATOM   2120  CG2 THR B  16      23.436 -25.900  26.394  1.00 75.26      B    C  
ATOM   2121  OG1 THR B  16      25.579 -26.788  26.608  1.00 74.73      B    O  
ATOM   2122  N   ILE B  17      24.863 -22.516  27.642  1.00 83.97      B    N  
ATOM   2123  CA  ILE B  17      24.182 -21.269  28.008  1.00 83.05      B    C  
ATOM   2124  C   ILE B  17      24.621 -20.123  27.092  1.00 83.62      B    C  
ATOM   2125  O   ILE B  17      23.771 -19.413  26.561  1.00 82.72      B    O  
ATOM   2126  CB  ILE B  17      24.400 -20.948  29.506  1.00 81.67      B    C  
ATOM   2127  CG1 ILE B  17      23.658 -21.986  30.376  1.00 75.56      B    C  
ATOM   2128  CG2 ILE B  17      23.906 -19.528  29.848  1.00 73.20      B    C  
ATOM   2129  CD1 ILE B  17      24.089 -21.964  31.838  1.00 66.68      B    C  
ATOM   2130  N   MET B  18      25.923 -19.945  26.864  1.00 83.40      B    N  
ATOM   2131  CA  MET B  18      26.434 -18.886  25.981  1.00 82.47      B    C  
ATOM   2132  C   MET B  18      25.925 -19.027  24.550  1.00 83.70      B    C  
ATOM   2133  O   MET B  18      25.453 -18.049  23.973  1.00 82.58      B    O  
ATOM   2134  CB  MET B  18      27.966 -18.874  25.989  1.00 79.82      B    C  
ATOM   2135  CG  MET B  18      28.541 -18.204  27.235  1.00 70.91      B    C  
ATOM   2136  SD  MET B  18      30.324 -17.914  27.100  1.00 63.13      B    S  
ATOM   2137  CE  MET B  18      30.599 -16.918  28.581  1.00 55.69      B    C  
ATOM   2138  N   THR B  19      25.939 -20.229  23.992  1.00 84.89      B    N  
ATOM   2139  CA  THR B  19      25.415 -20.484  22.644  1.00 85.14      B    C  
ATOM   2140  C   THR B  19      23.914 -20.235  22.568  1.00 86.10      B    C  
ATOM   2141  O   THR B  19      23.436 -19.652  21.600  1.00 84.86      B    O  
ATOM   2142  CB  THR B  19      25.709 -21.913  22.174  1.00 84.18      B    C  
ATOM   2143  CG2 THR B  19      27.204 -22.176  22.032  1.00 73.47      B    C  
ATOM   2144  OG1 THR B  19      25.197 -22.881  23.053  1.00 72.53      B    O  
ATOM   2145  N   SER B  20      23.165 -20.576  23.603  1.00 86.74      B    N  
ATOM   2146  CA  SER B  20      21.733 -20.295  23.685  1.00 86.24      B    C  
ATOM   2147  C   SER B  20      21.435 -18.794  23.683  1.00 87.18      B    C  
ATOM   2148  O   SER B  20      20.524 -18.360  22.988  1.00 85.37      B    O  
ATOM   2149  CB  SER B  20      21.159 -20.939  24.942  1.00 84.92      B    C  
ATOM   2150  OG  SER B  20      19.767 -20.764  24.935  1.00 74.14      B    O  
ATOM   2151  N   VAL B  21      22.205 -18.002  24.419  1.00 85.60      B    N  
ATOM   2152  CA  VAL B  21      22.068 -16.532  24.430  1.00 85.28      B    C  
ATOM   2153  C   VAL B  21      22.387 -15.956  23.050  1.00 86.27      B    C  
ATOM   2154  O   VAL B  21      21.610 -15.153  22.547  1.00 85.33      B    O  
ATOM   2155  CB  VAL B  21      22.940 -15.903  25.523  1.00 83.99      B    C  
ATOM   2156  CG1 VAL B  21      22.941 -14.371  25.466  1.00 77.15      B    C  
ATOM   2157  CG2 VAL B  21      22.419 -16.290  26.913  1.00 77.54      B    C  
ATOM   2158  N   GLY B  22      23.457 -16.408  22.407  1.00 85.59      B    N  
ATOM   2159  CA  GLY B  22      23.841 -15.977  21.065  1.00 85.35      B    C  
ATOM   2160  C   GLY B  22      22.772 -16.278  20.010  1.00 86.83      B    C  
ATOM   2161  O   GLY B  22      22.394 -15.392  19.242  1.00 85.47      B    O  
ATOM   2162  N   ILE B  23      22.205 -17.480  20.009  1.00 87.81      B    N  
ATOM   2163  CA  ILE B  23      21.120 -17.860  19.086  1.00 88.54      B    C  
ATOM   2164  C   ILE B  23      19.865 -17.022  19.341  1.00 89.57      B    C  
ATOM   2165  O   ILE B  23      19.269 -16.519  18.401  1.00 88.76      B    O  
ATOM   2166  CB  ILE B  23      20.817 -19.379  19.184  1.00 87.79      B    C  
ATOM   2167  CG1 ILE B  23      22.015 -20.186  18.638  1.00 83.86      B    C  
ATOM   2168  CG2 ILE B  23      19.540 -19.743  18.400  1.00 83.37      B    C  
ATOM   2169  CD1 ILE B  23      21.958 -21.673  18.986  1.00 77.00      B    C  
ATOM   2170  N   GLY B  24      19.468 -16.829  20.584  1.00 89.22      B    N  
ATOM   2171  CA  GLY B  24      18.300 -16.022  20.927  1.00 89.11      B    C  
ATOM   2172  C   GLY B  24      18.435 -14.566  20.500  1.00 90.38      B    C  
ATOM   2173  O   GLY B  24      17.491 -13.985  19.971  1.00 88.97      B    O  
ATOM   2174  N   GLN B  25      19.634 -13.999  20.650  1.00 88.64      B    N  
ATOM   2175  CA  GLN B  25      19.929 -12.660  20.169  1.00 87.91      B    C  
ATOM   2176  C   GLN B  25      19.897 -12.597  18.640  1.00 89.58      B    C  
ATOM   2177  O   GLN B  25      19.255 -11.708  18.096  1.00 88.83      B    O  
ATOM   2178  CB  GLN B  25      21.255 -12.196  20.775  1.00 85.46      B    C  
ATOM   2179  CG  GLN B  25      21.515 -10.710  20.489  1.00 76.80      B    C  
ATOM   2180  CD  GLN B  25      22.283  -9.989  21.604  1.00 73.00      B    C  
ATOM   2181  NE2 GLN B  25      22.914  -8.891  21.308  1.00 61.81      B    N  
ATOM   2182  OE1 GLN B  25      22.279 -10.385  22.755  1.00 64.71      B    O  
ATOM   2183  N   GLY B  26      20.469 -13.566  17.934  1.00 89.72      B    N  
ATOM   2184  CA  GLY B  26      20.413 -13.651  16.477  1.00 90.21      B    C  
ATOM   2185  C   GLY B  26      18.982 -13.738  15.930  1.00 91.79      B    C  
ATOM   2186  O   GLY B  26      18.642 -13.028  14.980  1.00 90.75      B    O  
ATOM   2187  N   VAL B  27      18.119 -14.538  16.553  1.00 92.78      B    N  
ATOM   2188  CA  VAL B  27      16.692 -14.635  16.192  1.00 93.36      B    C  
ATOM   2189  C   VAL B  27      15.978 -13.301  16.392  1.00 93.90      B    C  
ATOM   2190  O   VAL B  27      15.262 -12.851  15.495  1.00 93.20      B    O  
ATOM   2191  CB  VAL B  27      15.995 -15.759  16.995  1.00 92.89      B    C  
ATOM   2192  CG1 VAL B  27      14.471 -15.749  16.838  1.00 87.64      B    C  
ATOM   2193  CG2 VAL B  27      16.480 -17.135  16.531  1.00 88.38      B    C  
ATOM   2194  N   TYR B  28      16.185 -12.630  17.521  1.00 92.48      B    N  
ATOM   2195  CA  TYR B  28      15.608 -11.321  17.794  1.00 93.04      B    C  
ATOM   2196  C   TYR B  28      16.061 -10.271  16.771  1.00 93.62      B    C  
ATOM   2197  O   TYR B  28      15.229  -9.568  16.202  1.00 93.21      B    O  
ATOM   2198  CB  TYR B  28      15.958 -10.902  19.226  1.00 92.90      B    C  
ATOM   2199  CG  TYR B  28      15.633  -9.454  19.509  1.00 93.43      B    C  
ATOM   2200  CD1 TYR B  28      16.646  -8.475  19.410  1.00 91.01      B    C  
ATOM   2201  CD2 TYR B  28      14.321  -9.062  19.816  1.00 91.49      B    C  
ATOM   2202  CE1 TYR B  28      16.348  -7.119  19.617  1.00 90.91      B    C  
ATOM   2203  CE2 TYR B  28      14.015  -7.711  20.027  1.00 90.77      B    C  
ATOM   2204  CZ  TYR B  28      15.026  -6.742  19.926  1.00 91.47      B    C  
ATOM   2205  OH  TYR B  28      14.740  -5.412  20.124  1.00 90.00      B    O  
ATOM   2206  N   GLU B  29      17.354 -10.195  16.485  1.00 93.20      B    N  
ATOM   2207  CA  GLU B  29      17.909  -9.236  15.516  1.00 92.91      B    C  
ATOM   2208  C   GLU B  29      17.369  -9.476  14.104  1.00 93.90      B    C  
ATOM   2209  O   GLU B  29      17.064  -8.518  13.394  1.00 92.78      B    O  
ATOM   2210  CB  GLU B  29      19.448  -9.331  15.528  1.00 91.92      B    C  
ATOM   2211  CG  GLU B  29      20.115  -8.851  16.836  1.00 87.16      B    C  
ATOM   2212  CD  GLU B  29      20.074  -7.340  17.087  1.00 84.54      B    C  
ATOM   2213  OE1 GLU B  29      20.689  -6.907  18.083  1.00 76.70      B    O  
ATOM   2214  OE2 GLU B  29      19.517  -6.585  16.266  1.00 77.09      B    O1-
ATOM   2215  N   LYS B  30      17.170 -10.738  13.702  1.00 94.19      B    N  
ATOM   2216  CA  LYS B  30      16.575 -11.099  12.412  1.00 94.21      B    C  
ATOM   2217  C   LYS B  30      15.108 -10.671  12.318  1.00 94.75      B    C  
ATOM   2218  O   LYS B  30      14.704 -10.116  11.298  1.00 93.83      B    O  
ATOM   2219  CB  LYS B  30      16.723 -12.604  12.182  1.00 93.21      B    C  
ATOM   2220  CG  LYS B  30      16.291 -13.061  10.772  1.00 90.09      B    C  
ATOM   2221  CD  LYS B  30      17.438 -13.071   9.774  1.00 86.36      B    C  
ATOM   2222  CE  LYS B  30      16.904 -13.525   8.415  1.00 84.37      B    C  
ATOM   2223  NZ  LYS B  30      17.978 -13.827   7.434  1.00 78.37      B    N1+
ATOM   2224  N   ILE B  31      14.317 -10.907  13.362  1.00 95.30      B    N  
ATOM   2225  CA  ILE B  31      12.913 -10.488  13.422  1.00 95.20      B    C  
ATOM   2226  C   ILE B  31      12.814  -8.963  13.327  1.00 95.28      B    C  
ATOM   2227  O   ILE B  31      12.070  -8.460  12.494  1.00 94.05      B    O  
ATOM   2228  CB  ILE B  31      12.233 -11.042  14.698  1.00 94.82      B    C  
ATOM   2229  CG1 ILE B  31      12.027 -12.567  14.550  1.00 91.93      B    C  
ATOM   2230  CG2 ILE B  31      10.882 -10.345  14.969  1.00 92.30      B    C  
ATOM   2231  CD1 ILE B  31      11.572 -13.263  15.836  1.00 87.89      B    C  
ATOM   2232  N   LYS B  32      13.610  -8.218  14.101  1.00 95.65      B    N  
ATOM   2233  CA  LYS B  32      13.599  -6.757  14.071  1.00 95.51      B    C  
ATOM   2234  C   LYS B  32      14.048  -6.187  12.731  1.00 95.67      B    C  
ATOM   2235  O   LYS B  32      13.447  -5.231  12.256  1.00 94.29      B    O  
ATOM   2236  CB  LYS B  32      14.471  -6.199  15.207  1.00 94.59      B    C  
ATOM   2237  CG  LYS B  32      13.848  -6.392  16.602  1.00 89.02      B    C  
ATOM   2238  CD  LYS B  32      12.550  -5.608  16.818  1.00 86.26      B    C  
ATOM   2239  CE  LYS B  32      12.791  -4.094  16.810  1.00 84.41      B    C  
ATOM   2240  NZ  LYS B  32      11.567  -3.366  17.198  1.00 79.51      B    N1+
ATOM   2241  N   LEU B  33      15.046  -6.779  12.088  1.00 94.72      B    N  
ATOM   2242  CA  LEU B  33      15.491  -6.369  10.761  1.00 94.67      B    C  
ATOM   2243  C   LEU B  33      14.399  -6.591   9.710  1.00 95.06      B    C  
ATOM   2244  O   LEU B  33      14.156  -5.723   8.880  1.00 93.75      B    O  
ATOM   2245  CB  LEU B  33      16.776  -7.131  10.408  1.00 93.85      B    C  
ATOM   2246  CG  LEU B  33      17.417  -6.659   9.086  1.00 93.12      B    C  
ATOM   2247  CD1 LEU B  33      17.948  -5.225   9.190  1.00 89.32      B    C  
ATOM   2248  CD2 LEU B  33      18.589  -7.571   8.732  1.00 89.29      B    C  
ATOM   2249  N   GLN B  34      13.716  -7.731   9.758  1.00 94.72      B    N  
ATOM   2250  CA  GLN B  34      12.605  -8.028   8.860  1.00 94.76      B    C  
ATOM   2251  C   GLN B  34      11.405  -7.116   9.119  1.00 95.28      B    C  
ATOM   2252  O   GLN B  34      10.781  -6.655   8.170  1.00 94.09      B    O  
ATOM   2253  CB  GLN B  34      12.236  -9.516   8.997  1.00 93.86      B    C  
ATOM   2254  CG  GLN B  34      11.217  -9.971   7.955  1.00 91.20      B    C  
ATOM   2255  CD  GLN B  34      11.774  -9.844   6.533  1.00 90.39      B    C  
ATOM   2256  NE2 GLN B  34      11.277  -8.926   5.745  1.00 78.83      B    N  
ATOM   2257  OE1 GLN B  34      12.662 -10.575   6.139  1.00 81.35      B    O  
ATOM   2258  N   ASP B  35      11.119  -6.790  10.384  1.00 96.35      B    N  
ATOM   2259  CA  ASP B  35      10.087  -5.829  10.747  1.00 96.12      B    C  
ATOM   2260  C   ASP B  35      10.404  -4.427  10.213  1.00 96.59      B    C  
ATOM   2261  O   ASP B  35       9.512  -3.761   9.696  1.00 95.44      B    O  
ATOM   2262  CB  ASP B  35       9.912  -5.776  12.277  1.00 95.29      B    C  
ATOM   2263  CG  ASP B  35       9.104  -6.935  12.864  1.00 93.18      B    C  
ATOM   2264  OD1 ASP B  35       8.391  -7.634  12.105  1.00 88.12      B    O  
ATOM   2265  OD2 ASP B  35       9.117  -7.082  14.105  1.00 88.41      B    O1-
ATOM   2266  N   ALA B  36      11.660  -3.988  10.265  1.00 95.99      B    N  
ATOM   2267  CA  ALA B  36      12.083  -2.711   9.706  1.00 95.85      B    C  
ATOM   2268  C   ALA B  36      11.945  -2.677   8.172  1.00 96.10      B    C  
ATOM   2269  O   ALA B  36      11.454  -1.685   7.621  1.00 94.76      B    O  
ATOM   2270  CB  ALA B  36      13.526  -2.424  10.146  1.00 95.12      B    C  
ATOM   2271  N   ALA B  37      12.308  -3.764   7.480  1.00 95.47      B    N  
ATOM   2272  CA  ALA B  37      12.129  -3.885   6.037  1.00 95.05      B    C  
ATOM   2273  C   ALA B  37      10.642  -3.870   5.648  1.00 95.50      B    C  
ATOM   2274  O   ALA B  37      10.254  -3.138   4.740  1.00 94.39      B    O  
ATOM   2275  CB  ALA B  37      12.837  -5.158   5.558  1.00 94.10      B    C  
ATOM   2276  N   ASP B  38       9.794  -4.601   6.369  1.00 96.26      B    N  
ATOM   2277  CA  ASP B  38       8.350  -4.619   6.149  1.00 96.11      B    C  
ATOM   2278  C   ASP B  38       7.716  -3.250   6.413  1.00 96.43      B    C  
ATOM   2279  O   ASP B  38       6.901  -2.783   5.617  1.00 95.28      B    O  
ATOM   2280  CB  ASP B  38       7.683  -5.668   7.068  1.00 95.28      B    C  
ATOM   2281  CG  ASP B  38       7.955  -7.115   6.670  1.00 94.14      B    C  
ATOM   2282  OD1 ASP B  38       8.395  -7.381   5.534  1.00 89.33      B    O  
ATOM   2283  OD2 ASP B  38       7.663  -8.025   7.478  1.00 89.42      B    O1-
ATOM   2284  N   ALA B  39       8.103  -2.581   7.489  1.00 96.15      B    N  
ATOM   2285  CA  ALA B  39       7.609  -1.257   7.826  1.00 96.10      B    C  
ATOM   2286  C   ALA B  39       7.977  -0.231   6.754  1.00 96.44      B    C  
ATOM   2287  O   ALA B  39       7.124   0.565   6.347  1.00 95.30      B    O  
ATOM   2288  CB  ALA B  39       8.181  -0.849   9.192  1.00 95.36      B    C  
ATOM   2289  N   GLN B  40       9.217  -0.259   6.247  1.00 95.96      B    N  
ATOM   2290  CA  GLN B  40       9.646   0.645   5.187  1.00 96.03      B    C  
ATOM   2291  C   GLN B  40       8.944   0.345   3.860  1.00 96.22      B    C  
ATOM   2292  O   GLN B  40       8.389   1.257   3.259  1.00 95.30      B    O  
ATOM   2293  CB  GLN B  40      11.175   0.597   5.044  1.00 95.59      B    C  
ATOM   2294  CG  GLN B  40      11.723   1.591   4.007  1.00 93.46      B    C  
ATOM   2295  CD  GLN B  40      11.519   3.066   4.352  1.00 92.93      B    C  
ATOM   2296  NE2 GLN B  40      11.852   3.963   3.454  1.00 82.86      B    N  
ATOM   2297  OE1 GLN B  40      11.063   3.450   5.412  1.00 84.87      B    O  
ATOM   2298  N   ALA B  41       8.874  -0.916   3.432  1.00 96.04      B    N  
ATOM   2299  CA  ALA B  41       8.209  -1.310   2.196  1.00 95.63      B    C  
ATOM   2300  C   ALA B  41       6.721  -0.931   2.191  1.00 96.02      B    C  
ATOM   2301  O   ALA B  41       6.218  -0.364   1.224  1.00 94.58      B    O  
ATOM   2302  CB  ALA B  41       8.398  -2.818   2.003  1.00 94.44      B    C  
ATOM   2303  N   TYR B  42       6.020  -1.165   3.309  1.00 96.35      B    N  
ATOM   2304  CA  TYR B  42       4.631  -0.748   3.469  1.00 96.54      B    C  
ATOM   2305  C   TYR B  42       4.495   0.778   3.473  1.00 96.54      B    C  
ATOM   2306  O   TYR B  42       3.608   1.319   2.819  1.00 95.39      B    O  
ATOM   2307  CB  TYR B  42       4.067  -1.363   4.757  1.00 96.24      B    C  
ATOM   2308  CG  TYR B  42       2.574  -1.155   4.901  1.00 96.76      B    C  
ATOM   2309  CD1 TYR B  42       2.051   0.009   5.497  1.00 94.99      B    C  
ATOM   2310  CD2 TYR B  42       1.683  -2.128   4.398  1.00 94.99      B    C  
ATOM   2311  CE1 TYR B  42       0.668   0.200   5.590  1.00 94.32      B    C  
ATOM   2312  CE2 TYR B  42       0.298  -1.946   4.490  1.00 94.12      B    C  
ATOM   2313  CZ  TYR B  42      -0.211  -0.774   5.082  1.00 95.19      B    C  
ATOM   2314  OH  TYR B  42      -1.572  -0.588   5.163  1.00 93.79      B    O  
ATOM   2315  N   SER B  43       5.389   1.481   4.149  1.00 96.32      B    N  
ATOM   2316  CA  SER B  43       5.356   2.951   4.217  1.00 96.13      B    C  
ATOM   2317  C   SER B  43       5.610   3.603   2.856  1.00 96.23      B    C  
ATOM   2318  O   SER B  43       4.938   4.574   2.529  1.00 94.79      B    O  
ATOM   2319  CB  SER B  43       6.362   3.473   5.244  1.00 95.33      B    C  
ATOM   2320  OG  SER B  43       6.036   2.980   6.533  1.00 87.59      B    O  
ATOM   2321  N   LEU B  44       6.503   3.066   2.030  1.00 96.16      B    N  
ATOM   2322  CA  LEU B  44       6.690   3.519   0.651  1.00 95.91      B    C  
ATOM   2323  C   LEU B  44       5.423   3.314  -0.185  1.00 95.95      B    C  
ATOM   2324  O   LEU B  44       4.981   4.235  -0.860  1.00 94.46      B    O  
ATOM   2325  CB  LEU B  44       7.886   2.810  -0.004  1.00 95.18      B    C  
ATOM   2326  CG  LEU B  44       9.277   3.139   0.560  1.00 93.36      B    C  
ATOM   2327  CD1 LEU B  44      10.334   2.531  -0.360  1.00 88.95      B    C  
ATOM   2328  CD2 LEU B  44       9.555   4.636   0.676  1.00 88.68      B    C  
ATOM   2329  N   ALA B  45       4.774   2.158  -0.066  1.00 96.26      B    N  
ATOM   2330  CA  ALA B  45       3.508   1.909  -0.741  1.00 95.96      B    C  
ATOM   2331  C   ALA B  45       2.396   2.874  -0.284  1.00 96.25      B    C  
ATOM   2332  O   ALA B  45       1.577   3.304  -1.089  1.00 95.10      B    O  
ATOM   2333  CB  ALA B  45       3.124   0.442  -0.523  1.00 95.15      B    C  
ATOM   2334  N   VAL B  46       2.381   3.278   0.990  1.00 96.54      B    N  
ATOM   2335  CA  VAL B  46       1.477   4.322   1.496  1.00 96.59      B    C  
ATOM   2336  C   VAL B  46       1.778   5.674   0.859  1.00 96.46      B    C  
ATOM   2337  O   VAL B  46       0.850   6.357   0.438  1.00 95.43      B    O  
ATOM   2338  CB  VAL B  46       1.524   4.426   3.039  1.00 95.96      B    C  
ATOM   2339  CG1 VAL B  46       0.766   5.645   3.575  1.00 92.65      B    C  
ATOM   2340  CG2 VAL B  46       0.900   3.193   3.699  1.00 92.63      B    C  
ATOM   2341  N   LYS B  47       3.047   6.059   0.732  1.00 96.34      B    N  
ATOM   2342  CA  LYS B  47       3.446   7.324   0.086  1.00 96.24      B    C  
ATOM   2343  C   LYS B  47       3.008   7.360  -1.385  1.00 96.13      B    C  
ATOM   2344  O   LYS B  47       2.438   8.352  -1.834  1.00 95.25      B    O  
ATOM   2345  CB  LYS B  47       4.964   7.519   0.201  1.00 95.51      B    C  
ATOM   2346  CG  LYS B  47       5.440   7.787   1.635  1.00 93.11      B    C  
ATOM   2347  CD  LYS B  47       6.967   7.822   1.669  1.00 91.48      B    C  
ATOM   2348  CE  LYS B  47       7.497   8.088   3.074  1.00 86.21      B    C  
ATOM   2349  NZ  LYS B  47       8.924   8.510   3.029  1.00 81.89      B    N1+
ATOM   2350  N   GLU B  48       3.186   6.261  -2.107  1.00 96.37      B    N  
ATOM   2351  CA  GLU B  48       2.711   6.134  -3.483  1.00 95.81      B    C  
ATOM   2352  C   GLU B  48       1.183   6.224  -3.573  1.00 96.17      B    C  
ATOM   2353  O   GLU B  48       0.654   6.991  -4.369  1.00 95.20      B    O  
ATOM   2354  CB  GLU B  48       3.162   4.789  -4.070  1.00 94.61      B    C  
ATOM   2355  CG  GLU B  48       4.665   4.749  -4.263  1.00 90.87      B    C  
ATOM   2356  CD  GLU B  48       5.157   3.433  -4.847  1.00 90.10      B    C  
ATOM   2357  OE1 GLU B  48       6.301   3.414  -5.350  1.00 82.53      B    O  
ATOM   2358  OE2 GLU B  48       4.438   2.410  -4.770  1.00 84.15      B    O1-
ATOM   2359  N   ALA B  49       0.468   5.502  -2.710  1.00 95.94      B    N  
ATOM   2360  CA  ALA B  49      -0.983   5.548  -2.668  1.00 95.93      B    C  
ATOM   2361  C   ALA B  49      -1.510   6.959  -2.357  1.00 96.29      B    C  
ATOM   2362  O   ALA B  49      -2.478   7.399  -2.977  1.00 95.24      B    O  
ATOM   2363  CB  ALA B  49      -1.476   4.520  -1.644  1.00 95.37      B    C  
ATOM   2364  N   ARG B  50      -0.853   7.702  -1.462  1.00 96.48      B    N  
ATOM   2365  CA  ARG B  50      -1.152   9.117  -1.193  1.00 96.10      B    C  
ATOM   2366  C   ARG B  50      -1.015   9.968  -2.456  1.00 96.46      B    C  
ATOM   2367  O   ARG B  50      -1.949  10.687  -2.792  1.00 95.45      B    O  
ATOM   2368  CB  ARG B  50      -0.201   9.671  -0.120  1.00 94.12      B    C  
ATOM   2369  CG  ARG B  50      -0.573   9.211   1.291  1.00 87.36      B    C  
ATOM   2370  CD  ARG B  50       0.500   9.678   2.270  1.00 89.46      B    C  
ATOM   2371  NE  ARG B  50       0.107   9.430   3.659  1.00 86.24      B    N  
ATOM   2372  CZ  ARG B  50       0.729   9.873   4.727  1.00 87.53      B    C  
ATOM   2373  NH1 ARG B  50       1.867  10.507   4.653  1.00 79.80      B    N1+
ATOM   2374  NH2 ARG B  50       0.210   9.698   5.890  1.00 79.39      B    N  
ATOM   2375  N   ALA B  51       0.095   9.844  -3.163  1.00 96.37      B    N  
ATOM   2376  CA  ALA B  51       0.321  10.593  -4.387  1.00 96.23      B    C  
ATOM   2377  C   ALA B  51      -0.756  10.291  -5.437  1.00 96.50      B    C  
ATOM   2378  O   ALA B  51      -1.370  11.221  -5.969  1.00 95.54      B    O  
ATOM   2379  CB  ALA B  51       1.726  10.281  -4.905  1.00 95.50      B    C  
ATOM   2380  N   TYR B  52      -1.083   9.029  -5.678  1.00 96.48      B    N  
ATOM   2381  CA  TYR B  52      -2.107   8.650  -6.657  1.00 96.26      B    C  
ATOM   2382  C   TYR B  52      -3.519   9.096  -6.249  1.00 96.30      B    C  
ATOM   2383  O   TYR B  52      -4.288   9.556  -7.100  1.00 94.95      B    O  
ATOM   2384  CB  TYR B  52      -2.062   7.143  -6.872  1.00 95.31      B    C  
ATOM   2385  CG  TYR B  52      -0.750   6.583  -7.377  1.00 95.08      B    C  
ATOM   2386  CD1 TYR B  52       0.117   7.334  -8.196  1.00 92.67      B    C  
ATOM   2387  CD2 TYR B  52      -0.384   5.266  -7.028  1.00 92.64      B    C  
ATOM   2388  CE1 TYR B  52       1.326   6.791  -8.660  1.00 91.86      B    C  
ATOM   2389  CE2 TYR B  52       0.812   4.714  -7.489  1.00 91.69      B    C  
ATOM   2390  CZ  TYR B  52       1.666   5.475  -8.306  1.00 92.60      B    C  
ATOM   2391  OH  TYR B  52       2.841   4.935  -8.757  1.00 90.95      B    O  
ATOM   2392  N   ASN B  53      -3.855   9.033  -4.966  1.00 96.77      B    N  
ATOM   2393  CA  ASN B  53      -5.123   9.567  -4.472  1.00 96.85      B    C  
ATOM   2394  C   ASN B  53      -5.187  11.094  -4.611  1.00 96.82      B    C  
ATOM   2395  O   ASN B  53      -6.224  11.619  -5.010  1.00 95.66      B    O  
ATOM   2396  CB  ASN B  53      -5.337   9.104  -3.024  1.00 96.43      B    C  
ATOM   2397  CG  ASN B  53      -5.689   7.621  -2.917  1.00 96.00      B    C  
ATOM   2398  ND2 ASN B  53      -5.427   7.020  -1.781  1.00 88.17      B    N  
ATOM   2399  OD1 ASN B  53      -6.224   7.000  -3.821  1.00 88.52      B    O  
ATOM   2400  N   PHE B  54      -4.080  11.801  -4.375  1.00 96.77      B    N  
ATOM   2401  CA  PHE B  54      -3.993  13.238  -4.618  1.00 96.54      B    C  
ATOM   2402  C   PHE B  54      -4.211  13.590  -6.097  1.00 96.63      B    C  
ATOM   2403  O   PHE B  54      -4.967  14.508  -6.406  1.00 95.75      B    O  
ATOM   2404  CB  PHE B  54      -2.634  13.744  -4.116  1.00 96.14      B    C  
ATOM   2405  CG  PHE B  54      -2.448  15.231  -4.304  1.00 96.44      B    C  
ATOM   2406  CD1 PHE B  54      -1.843  15.738  -5.473  1.00 94.03      B    C  
ATOM   2407  CD2 PHE B  54      -2.876  16.131  -3.310  1.00 94.22      B    C  
ATOM   2408  CE1 PHE B  54      -1.664  17.116  -5.629  1.00 93.25      B    C  
ATOM   2409  CE2 PHE B  54      -2.696  17.505  -3.462  1.00 93.33      B    C  
ATOM   2410  CZ  PHE B  54      -2.084  18.006  -4.625  1.00 94.35      B    C  
ATOM   2411  N   LEU B  55      -3.638  12.816  -7.028  1.00 96.52      B    N  
ATOM   2412  CA  LEU B  55      -3.914  12.960  -8.460  1.00 96.24      B    C  
ATOM   2413  C   LEU B  55      -5.405  12.780  -8.765  1.00 96.45      B    C  
ATOM   2414  O   LEU B  55      -5.967  13.538  -9.546  1.00 95.31      B    O  
ATOM   2415  CB  LEU B  55      -3.096  11.951  -9.284  1.00 95.66      B    C  
ATOM   2416  CG  LEU B  55      -1.561  12.062  -9.196  1.00 94.60      B    C  
ATOM   2417  CD1 LEU B  55      -0.928  11.001 -10.086  1.00 91.29      B    C  
ATOM   2418  CD2 LEU B  55      -1.045  13.434  -9.615  1.00 90.69      B    C  
ATOM   2419  N   ALA B  56      -6.074  11.832  -8.120  1.00 96.63      B    N  
ATOM   2420  CA  ALA B  56      -7.496  11.609  -8.316  1.00 96.43      B    C  
ATOM   2421  C   ALA B  56      -8.351  12.782  -7.811  1.00 96.68      B    C  
ATOM   2422  O   ALA B  56      -9.219  13.261  -8.541  1.00 95.27      B    O  
ATOM   2423  CB  ALA B  56      -7.885  10.282  -7.655  1.00 95.68      B    C  
ATOM   2424  N   TYR B  57      -8.091  13.297  -6.612  1.00 96.78      B    N  
ATOM   2425  CA  TYR B  57      -8.811  14.454  -6.071  1.00 96.56      B    C  
ATOM   2426  C   TYR B  57      -8.627  15.712  -6.930  1.00 96.24      B    C  
ATOM   2427  O   TYR B  57      -9.592  16.403  -7.234  1.00 95.13      B    O  
ATOM   2428  CB  TYR B  57      -8.371  14.739  -4.629  1.00 96.23      B    C  
ATOM   2429  CG  TYR B  57      -8.773  13.692  -3.614  1.00 96.70      B    C  
ATOM   2430  CD1 TYR B  57     -10.127  13.355  -3.426  1.00 94.83      B    C  
ATOM   2431  CD2 TYR B  57      -7.797  13.041  -2.831  1.00 94.85      B    C  
ATOM   2432  CE1 TYR B  57     -10.507  12.367  -2.502  1.00 94.18      B    C  
ATOM   2433  CE2 TYR B  57      -8.154  12.051  -1.909  1.00 94.20      B    C  
ATOM   2434  CZ  TYR B  57      -9.509  11.702  -1.749  1.00 95.52      B    C  
ATOM   2435  OH  TYR B  57      -9.865  10.712  -0.874  1.00 94.37      B    O  
ATOM   2436  N   THR B  58      -7.396  15.985  -7.363  1.00 96.67      B    N  
ATOM   2437  CA  THR B  58      -7.085  17.133  -8.210  1.00 96.34      B    C  
ATOM   2438  C   THR B  58      -7.670  16.986  -9.621  1.00 96.20      B    C  
ATOM   2439  O   THR B  58      -8.251  17.940 -10.128  1.00 95.03      B    O  
ATOM   2440  CB  THR B  58      -5.577  17.399  -8.286  1.00 95.35      B    C  
ATOM   2441  CG2 THR B  58      -5.012  17.908  -6.962  1.00 87.63      B    C  
ATOM   2442  OG1 THR B  58      -4.887  16.220  -8.605  1.00 86.57      B    O  
ATOM   2443  N   ASN B  59      -7.646  15.798 -10.216  1.00 96.50      B    N  
ATOM   2444  CA  ASN B  59      -8.305  15.540 -11.499  1.00 96.32      B    C  
ATOM   2445  C   ASN B  59      -9.825  15.752 -11.412  1.00 96.33      B    C  
ATOM   2446  O   ASN B  59     -10.422  16.326 -12.334  1.00 95.02      B    O  
ATOM   2447  CB  ASN B  59      -7.981  14.117 -11.975  1.00 95.98      B    C  
ATOM   2448  CG  ASN B  59      -6.614  13.985 -12.620  1.00 95.57      B    C  
ATOM   2449  ND2 ASN B  59      -6.084  12.783 -12.688  1.00 88.95      B    N  
ATOM   2450  OD1 ASN B  59      -6.036  14.928 -13.125  1.00 88.60      B    O  
ATOM   2451  N   ARG B  60     -10.468  15.346 -10.325  1.00 96.21      B    N  
ATOM   2452  CA  ARG B  60     -11.896  15.613 -10.108  1.00 96.06      B    C  
ATOM   2453  C   ARG B  60     -12.177  17.108  -9.952  1.00 95.91      B    C  
ATOM   2454  O   ARG B  60     -13.151  17.586 -10.533  1.00 94.21      B    O  
ATOM   2455  CB  ARG B  60     -12.424  14.804  -8.913  1.00 95.20      B    C  
ATOM   2456  CG  ARG B  60     -12.495  13.290  -9.186  1.00 91.75      B    C  
ATOM   2457  CD  ARG B  60     -13.533  12.927 -10.250  1.00 91.89      B    C  
ATOM   2458  NE  ARG B  60     -13.578  11.485 -10.493  1.00 90.94      B    N  
ATOM   2459  CZ  ARG B  60     -14.299  10.863 -11.405  1.00 92.78      B    C  
ATOM   2460  NH1 ARG B  60     -15.123  11.478 -12.211  1.00 83.97      B    N1+
ATOM   2461  NH2 ARG B  60     -14.198   9.573 -11.549  1.00 86.33      B    N  
ATOM   2462  N   ALA B  61     -11.308  17.855  -9.272  1.00 96.09      B    N  
ATOM   2463  CA  ALA B  61     -11.407  19.310  -9.200  1.00 95.47      B    C  
ATOM   2464  C   ALA B  61     -11.252  19.970 -10.582  1.00 95.56      B    C  
ATOM   2465  O   ALA B  61     -12.029  20.864 -10.935  1.00 94.10      B    O  
ATOM   2466  CB  ALA B  61     -10.365  19.823  -8.204  1.00 94.67      B    C  
ATOM   2467  N   MET B  62     -10.346  19.488 -11.426  1.00 96.10      B    N  
ATOM   2468  CA  MET B  62     -10.200  19.967 -12.809  1.00 95.97      B    C  
ATOM   2469  C   MET B  62     -11.460  19.730 -13.649  1.00 95.97      B    C  
ATOM   2470  O   MET B  62     -11.843  20.597 -14.434  1.00 94.76      B    O  
ATOM   2471  CB  MET B  62      -9.022  19.276 -13.499  1.00 95.12      B    C  
ATOM   2472  CG  MET B  62      -7.666  19.672 -12.926  1.00 92.26      B    C  
ATOM   2473  SD  MET B  62      -6.325  18.811 -13.788  1.00 90.63      B    S  
ATOM   2474  CE  MET B  62      -4.953  19.317 -12.749  1.00 81.16      B    C  
ATOM   2475  N   ILE B  63     -12.145  18.598 -13.468  1.00 95.87      B    N  
ATOM   2476  CA  ILE B  63     -13.425  18.333 -14.143  1.00 95.79      B    C  
ATOM   2477  C   ILE B  63     -14.475  19.380 -13.740  1.00 95.37      B    C  
ATOM   2478  O   ILE B  63     -15.211  19.868 -14.599  1.00 94.14      B    O  
ATOM   2479  CB  ILE B  63     -13.904  16.888 -13.876  1.00 95.46      B    C  
ATOM   2480  CG1 ILE B  63     -12.965  15.875 -14.574  1.00 93.34      B    C  
ATOM   2481  CG2 ILE B  63     -15.343  16.683 -14.382  1.00 93.94      B    C  
ATOM   2482  CD1 ILE B  63     -13.199  14.423 -14.147  1.00 89.79      B    C  
ATOM   2483  N   VAL B  64     -14.519  19.772 -12.468  1.00 95.36      B    N  
ATOM   2484  CA  VAL B  64     -15.398  20.858 -12.000  1.00 94.76      B    C  
ATOM   2485  C   VAL B  64     -15.062  22.174 -12.696  1.00 94.77      B    C  
ATOM   2486  O   VAL B  64     -15.977  22.863 -13.146  1.00 93.72      B    O  
ATOM   2487  CB  VAL B  64     -15.345  21.032 -10.468  1.00 94.05      B    C  
ATOM   2488  CG1 VAL B  64     -16.280  22.151  -9.997  1.00 90.04      B    C  
ATOM   2489  CG2 VAL B  64     -15.748  19.754  -9.741  1.00 90.66      B    C  
ATOM   2490  N   HIS B  65     -13.776  22.496 -12.876  1.00 95.30      B    N  
ATOM   2491  CA  HIS B  65     -13.361  23.688 -13.618  1.00 94.98      B    C  
ATOM   2492  C   HIS B  65     -13.880  23.691 -15.062  1.00 94.81      B    C  
ATOM   2493  O   HIS B  65     -14.443  24.690 -15.503  1.00 93.80      B    O  
ATOM   2494  CB  HIS B  65     -11.828  23.812 -13.631  1.00 94.32      B    C  
ATOM   2495  CG  HIS B  65     -11.179  24.062 -12.308  1.00 94.31      B    C  
ATOM   2496  CD2 HIS B  65     -11.766  24.487 -11.147  1.00 85.71      B    C  
ATOM   2497  ND1 HIS B  65      -9.811  23.981 -12.069  1.00 85.04      B    N  
ATOM   2498  CE1 HIS B  65      -9.604  24.348 -10.800  1.00 87.26      B    C  
ATOM   2499  NE2 HIS B  65     -10.754  24.650 -10.212  1.00 88.80      B    N  
ATOM   2500  N   TYR B  66     -13.757  22.591 -15.791  1.00 95.57      B    N  
ATOM   2501  CA  TYR B  66     -14.277  22.499 -17.159  1.00 95.40      B    C  
ATOM   2502  C   TYR B  66     -15.804  22.615 -17.207  1.00 94.93      B    C  
ATOM   2503  O   TYR B  66     -16.339  23.331 -18.059  1.00 93.43      B    O  
ATOM   2504  CB  TYR B  66     -13.819  21.198 -17.816  1.00 95.29      B    C  
ATOM   2505  CG  TYR B  66     -12.339  21.111 -18.064  1.00 95.80      B    C  
ATOM   2506  CD1 TYR B  66     -11.684  22.072 -18.863  1.00 93.65      B    C  
ATOM   2507  CD2 TYR B  66     -11.573  20.077 -17.480  1.00 93.62      B    C  
ATOM   2508  CE1 TYR B  66     -10.302  22.025 -19.063  1.00 92.70      B    C  
ATOM   2509  CE2 TYR B  66     -10.187  20.016 -17.670  1.00 92.89      B    C  
ATOM   2510  CZ  TYR B  66      -9.553  20.992 -18.461  1.00 94.22      B    C  
ATOM   2511  OH  TYR B  66      -8.188  20.955 -18.625  1.00 92.99      B    O  
ATOM   2512  N   SER B  67     -16.506  21.980 -16.275  1.00 94.72      B    N  
ATOM   2513  CA  SER B  67     -17.959  22.105 -16.161  1.00 93.94      B    C  
ATOM   2514  C   SER B  67     -18.383  23.555 -15.887  1.00 93.95      B    C  
ATOM   2515  O   SER B  67     -19.304  24.058 -16.527  1.00 92.32      B    O  
ATOM   2516  CB  SER B  67     -18.462  21.172 -15.056  1.00 92.61      B    C  
ATOM   2517  OG  SER B  67     -19.881  21.150 -15.026  1.00 81.75      B    O  
ATOM   2518  N   ALA B  68     -17.676  24.245 -14.993  1.00 93.90      B    N  
ATOM   2519  CA  ALA B  68     -17.932  25.639 -14.661  1.00 93.19      B    C  
ATOM   2520  C   ALA B  68     -17.718  26.573 -15.863  1.00 93.43      B    C  
ATOM   2521  O   ALA B  68     -18.615  27.349 -16.202  1.00 92.20      B    O  
ATOM   2522  CB  ALA B  68     -17.039  26.033 -13.479  1.00 92.15      B    C  
ATOM   2523  N   MET B  69     -16.599  26.438 -16.573  1.00 94.21      B    N  
ATOM   2524  CA  MET B  69     -16.322  27.227 -17.776  1.00 93.81      B    C  
ATOM   2525  C   MET B  69     -17.360  26.985 -18.875  1.00 93.97      B    C  
ATOM   2526  O   MET B  69     -17.816  27.930 -19.517  1.00 92.76      B    O  
ATOM   2527  CB  MET B  69     -14.922  26.897 -18.301  1.00 92.97      B    C  
ATOM   2528  CG  MET B  69     -13.806  27.467 -17.409  1.00 89.84      B    C  
ATOM   2529  SD  MET B  69     -12.143  27.266 -18.109  1.00 89.23      B    S  
ATOM   2530  CE  MET B  69     -11.875  25.507 -17.860  1.00 78.76      B    C  
ATOM   2531  N   LEU B  70     -17.790  25.738 -19.061  1.00 93.55      B    N  
ATOM   2532  CA  LEU B  70     -18.826  25.408 -20.032  1.00 93.55      B    C  
ATOM   2533  C   LEU B  70     -20.192  25.991 -19.648  1.00 93.63      B    C  
ATOM   2534  O   LEU B  70     -20.925  26.477 -20.512  1.00 92.46      B    O  
ATOM   2535  CB  LEU B  70     -18.886  23.880 -20.182  1.00 93.17      B    C  
ATOM   2536  CG  LEU B  70     -19.838  23.409 -21.294  1.00 91.37      B    C  
ATOM   2537  CD1 LEU B  70     -19.361  23.828 -22.685  1.00 88.12      B    C  
ATOM   2538  CD2 LEU B  70     -19.933  21.886 -21.255  1.00 87.63      B    C  
ATOM   2539  N   THR B  71     -20.520  26.009 -18.361  1.00 93.58      B    N  
ATOM   2540  CA  THR B  71     -21.740  26.648 -17.848  1.00 92.61      B    C  
ATOM   2541  C   THR B  71     -21.721  28.151 -18.082  1.00 92.64      B    C  
ATOM   2542  O   THR B  71     -22.715  28.704 -18.550  1.00 91.29      B    O  
ATOM   2543  CB  THR B  71     -21.930  26.320 -16.361  1.00 91.40      B    C  
ATOM   2544  CG2 THR B  71     -23.185  26.962 -15.768  1.00 81.05      B    C  
ATOM   2545  OG1 THR B  71     -22.088  24.932 -16.214  1.00 81.63      B    O  
ATOM   2546  N   LEU B  72     -20.574  28.807 -17.863  1.00 92.56      B    N  
ATOM   2547  CA  LEU B  72     -20.416  30.238 -18.149  1.00 92.20      B    C  
ATOM   2548  C   LEU B  72     -20.621  30.552 -19.632  1.00 92.22      B    C  
ATOM   2549  O   LEU B  72     -21.370  31.469 -19.968  1.00 90.98      B    O  
ATOM   2550  CB  LEU B  72     -19.026  30.700 -17.689  1.00 91.65      B    C  
ATOM   2551  CG  LEU B  72     -18.829  30.723 -16.164  1.00 89.82      B    C  
ATOM   2552  CD1 LEU B  72     -17.351  30.985 -15.854  1.00 86.11      B    C  
ATOM   2553  CD2 LEU B  72     -19.665  31.806 -15.491  1.00 85.67      B    C  
ATOM   2554  N   MET B  73     -20.052  29.755 -20.533  1.00 92.49      B    N  
ATOM   2555  CA  MET B  73     -20.299  29.915 -21.969  1.00 92.53      B    C  
ATOM   2556  C   MET B  73     -21.755  29.629 -22.351  1.00 92.50      B    C  
ATOM   2557  O   MET B  73     -22.288  30.254 -23.269  1.00 91.17      B    O  
ATOM   2558  CB  MET B  73     -19.348  29.024 -22.774  1.00 92.35      B    C  
ATOM   2559  CG  MET B  73     -17.924  29.589 -22.816  1.00 88.21      B    C  
ATOM   2560  SD  MET B  73     -17.768  31.312 -23.414  1.00 88.32      B    S  
ATOM   2561  CE  MET B  73     -18.544  31.213 -25.034  1.00 80.09      B    C  
ATOM   2562  N   SER B  74     -22.428  28.757 -21.633  1.00 92.49      B    N  
ATOM   2563  CA  SER B  74     -23.856  28.509 -21.824  1.00 91.95      B    C  
ATOM   2564  C   SER B  74     -24.707  29.707 -21.407  1.00 91.61      B    C  
ATOM   2565  O   SER B  74     -25.689  30.015 -22.081  1.00 89.50      B    O  
ATOM   2566  CB  SER B  74     -24.301  27.260 -21.044  1.00 91.46      B    C  
ATOM   2567  OG  SER B  74     -23.516  26.149 -21.407  1.00 81.71      B    O  
ATOM   2568  N   TYR B  75     -24.298  30.433 -20.364  1.00 90.79      B    N  
ATOM   2569  CA  TYR B  75     -24.926  31.704 -19.998  1.00 89.85      B    C  
ATOM   2570  C   TYR B  75     -24.747  32.761 -21.085  1.00 89.79      B    C  
ATOM   2571  O   TYR B  75     -25.712  33.439 -21.439  1.00 88.22      B    O  
ATOM   2572  CB  TYR B  75     -24.373  32.212 -18.658  1.00 89.24      B    C  
ATOM   2573  CG  TYR B  75     -24.613  31.352 -17.436  1.00 88.63      B    C  
ATOM   2574  CD1 TYR B  75     -25.690  30.447 -17.378  1.00 84.70      B    C  
ATOM   2575  CD2 TYR B  75     -23.767  31.489 -16.310  1.00 85.20      B    C  
ATOM   2576  CE1 TYR B  75     -25.917  29.686 -16.227  1.00 83.65      B    C  
ATOM   2577  CE2 TYR B  75     -23.992  30.730 -15.157  1.00 83.60      B    C  
ATOM   2578  CZ  TYR B  75     -25.070  29.827 -15.111  1.00 85.58      B    C  
ATOM   2579  OH  TYR B  75     -25.303  29.086 -13.983  1.00 83.04      B    O  
ATOM   2580  N   VAL B  76     -23.560  32.857 -21.691  1.00 90.33      B    N  
ATOM   2581  CA  VAL B  76     -23.305  33.751 -22.823  1.00 89.88      B    C  
ATOM   2582  C   VAL B  76     -24.195  33.392 -24.017  1.00 89.92      B    C  
ATOM   2583  O   VAL B  76     -24.885  34.261 -24.540  1.00 88.71      B    O  
ATOM   2584  CB  VAL B  76     -21.822  33.742 -23.239  1.00 89.51      B    C  
ATOM   2585  CG1 VAL B  76     -21.563  34.569 -24.493  1.00 84.07      B    C  
ATOM   2586  CG2 VAL B  76     -20.942  34.325 -22.129  1.00 84.53      B    C  
ATOM   2587  N   SER B  77     -24.246  32.125 -24.410  1.00 90.17      B    N  
ATOM   2588  CA  SER B  77     -25.087  31.664 -25.519  1.00 89.78      B    C  
ATOM   2589  C   SER B  77     -26.564  32.000 -25.285  1.00 89.96      B    C  
ATOM   2590  O   SER B  77     -27.231  32.539 -26.169  1.00 87.99      B    O  
ATOM   2591  CB  SER B  77     -24.918  30.155 -25.707  1.00 89.08      B    C  
ATOM   2592  OG  SER B  77     -25.709  29.691 -26.789  1.00 80.09      B    O  
ATOM   2593  N   HIS B  78     -27.062  31.742 -24.073  1.00 89.00      B    N  
ATOM   2594  CA  HIS B  78     -28.444  32.038 -23.728  1.00 88.28      B    C  
ATOM   2595  C   HIS B  78     -28.743  33.546 -23.734  1.00 88.42      B    C  
ATOM   2596  O   HIS B  78     -29.783  33.962 -24.250  1.00 86.97      B    O  
ATOM   2597  CB  HIS B  78     -28.759  31.413 -22.368  1.00 87.44      B    C  
ATOM   2598  CG  HIS B  78     -30.222  31.473 -22.055  1.00 87.56      B    C  
ATOM   2599  CD2 HIS B  78     -30.825  32.038 -20.957  1.00 79.71      B    C  
ATOM   2600  ND1 HIS B  78     -31.234  30.983 -22.858  1.00 78.48      B    N  
ATOM   2601  CE1 HIS B  78     -32.405  31.251 -22.250  1.00 80.12      B    C  
ATOM   2602  NE2 HIS B  78     -32.203  31.881 -21.100  1.00 81.68      B    N  
ATOM   2603  N   ALA B  79     -27.817  34.351 -23.224  1.00 88.82      B    N  
ATOM   2604  CA  ALA B  79     -27.959  35.802 -23.253  1.00 87.66      B    C  
ATOM   2605  C   ALA B  79     -27.971  36.350 -24.687  1.00 87.85      B    C  
ATOM   2606  O   ALA B  79     -28.812  37.191 -25.018  1.00 86.29      B    O  
ATOM   2607  CB  ALA B  79     -26.829  36.410 -22.427  1.00 86.78      B    C  
ATOM   2608  N   VAL B  80     -27.093  35.837 -25.569  1.00 88.12      B    N  
ATOM   2609  CA  VAL B  80     -27.073  36.196 -26.995  1.00 86.87      B    C  
ATOM   2610  C   VAL B  80     -28.382  35.791 -27.676  1.00 87.41      B    C  
ATOM   2611  O   VAL B  80     -28.947  36.584 -28.431  1.00 85.94      B    O  
ATOM   2612  CB  VAL B  80     -25.868  35.551 -27.703  1.00 85.63      B    C  
ATOM   2613  CG1 VAL B  80     -25.895  35.748 -29.227  1.00 79.47      B    C  
ATOM   2614  CG2 VAL B  80     -24.553  36.169 -27.211  1.00 79.20      B    C  
ATOM   2615  N   TYR B  81     -28.890  34.608 -27.377  1.00 87.04      B    N  
ATOM   2616  CA  TYR B  81     -30.192  34.158 -27.872  1.00 87.05      B    C  
ATOM   2617  C   TYR B  81     -31.322  35.095 -27.434  1.00 87.49      B    C  
ATOM   2618  O   TYR B  81     -32.104  35.537 -28.281  1.00 86.64      B    O  
ATOM   2619  CB  TYR B  81     -30.445  32.720 -27.397  1.00 86.63      B    C  
ATOM   2620  CG  TYR B  81     -31.898  32.306 -27.442  1.00 87.36      B    C  
ATOM   2621  CD1 TYR B  81     -32.697  32.373 -26.275  1.00 83.35      B    C  
ATOM   2622  CD2 TYR B  81     -32.490  31.925 -28.659  1.00 83.94      B    C  
ATOM   2623  CE1 TYR B  81     -34.062  32.080 -26.333  1.00 82.51      B    C  
ATOM   2624  CE2 TYR B  81     -33.854  31.623 -28.724  1.00 82.08      B    C  
ATOM   2625  CZ  TYR B  81     -34.646  31.707 -27.560  1.00 83.68      B    C  
ATOM   2626  OH  TYR B  81     -35.993  31.436 -27.623  1.00 82.05      B    O  
ATOM   2627  N   LEU B  82     -31.407  35.449 -26.157  1.00 86.46      B    N  
ATOM   2628  CA  LEU B  82     -32.439  36.348 -25.647  1.00 85.58      B    C  
ATOM   2629  C   LEU B  82     -32.355  37.741 -26.284  1.00 85.65      B    C  
ATOM   2630  O   LEU B  82     -33.379  38.287 -26.679  1.00 84.21      B    O  
ATOM   2631  CB  LEU B  82     -32.329  36.450 -24.116  1.00 84.92      B    C  
ATOM   2632  CG  LEU B  82     -32.785  35.194 -23.339  1.00 82.45      B    C  
ATOM   2633  CD1 LEU B  82     -32.503  35.406 -21.851  1.00 77.96      B    C  
ATOM   2634  CD2 LEU B  82     -34.280  34.922 -23.505  1.00 77.01      B    C  
ATOM   2635  N   ASP B  83     -31.150  38.285 -26.453  1.00 86.07      B    N  
ATOM   2636  CA  ASP B  83     -30.937  39.591 -27.083  1.00 84.67      B    C  
ATOM   2637  C   ASP B  83     -31.392  39.603 -28.549  1.00 84.60      B    C  
ATOM   2638  O   ASP B  83     -32.065  40.531 -28.996  1.00 82.13      B    O  
ATOM   2639  CB  ASP B  83     -29.450  39.962 -26.966  1.00 83.70      B    C  
ATOM   2640  CG  ASP B  83     -29.116  41.378 -27.442  1.00 80.89      B    C  
ATOM   2641  OD1 ASP B  83     -29.849  42.318 -27.085  1.00 74.98      B    O  
ATOM   2642  OD2 ASP B  83     -28.073  41.539 -28.123  1.00 74.43      B    O1-
ATOM   2643  N   ARG B  84     -31.078  38.536 -29.285  1.00 84.73      B    N  
ATOM   2644  CA  ARG B  84     -31.431  38.422 -30.714  1.00 83.97      B    C  
ATOM   2645  C   ARG B  84     -32.887  38.025 -30.975  1.00 84.68      B    C  
ATOM   2646  O   ARG B  84     -33.380  38.270 -32.073  1.00 80.79      B    O  
ATOM   2647  CB  ARG B  84     -30.478  37.419 -31.360  1.00 81.78      B    C  
ATOM   2648  CG  ARG B  84     -29.042  37.968 -31.516  1.00 75.99      B    C  
ATOM   2649  CD  ARG B  84     -28.773  38.396 -32.954  1.00 71.64      B    C  
ATOM   2650  NE  ARG B  84     -27.394  38.858 -33.120  1.00 64.91      B    N  
ATOM   2651  CZ  ARG B  84     -26.759  38.965 -34.274  1.00 59.23      B    C  
ATOM   2652  NH1 ARG B  84     -27.313  38.654 -35.416  1.00 54.10      B    N1+
ATOM   2653  NH2 ARG B  84     -25.526  39.397 -34.308  1.00 51.80      B    N  
ATOM   2654  N   THR B  85     -33.587  37.447 -30.022  1.00 83.86      B    N  
ATOM   2655  CA  THR B  85     -34.988  37.027 -30.169  1.00 82.42      B    C  
ATOM   2656  C   THR B  85     -35.932  37.975 -29.436  1.00 82.42      B    C  
ATOM   2657  O   THR B  85     -36.498  38.881 -30.048  1.00 78.59      B    O  
ATOM   2658  CB  THR B  85     -35.208  35.566 -29.767  1.00 80.83      B    C  
ATOM   2659  CG2 THR B  85     -34.461  34.592 -30.663  1.00 72.46      B    C  
ATOM   2660  OG1 THR B  85     -34.790  35.342 -28.439  1.00 73.08      B    O  
ATOM   2661  N   ILE B  86     -36.085  37.797 -28.140  1.00 81.55      B    N  
ATOM   2662  CA  ILE B  86     -36.990  38.601 -27.316  1.00 79.76      B    C  
ATOM   2663  C   ILE B  86     -36.520  40.060 -27.283  1.00 80.87      B    C  
ATOM   2664  O   ILE B  86     -37.342  40.963 -27.362  1.00 77.29      B    O  
ATOM   2665  CB  ILE B  86     -37.135  38.003 -25.901  1.00 77.46      B    C  
ATOM   2666  CG1 ILE B  86     -37.657  36.547 -25.976  1.00 72.12      B    C  
ATOM   2667  CG2 ILE B  86     -38.069  38.870 -25.049  1.00 69.51      B    C  
ATOM   2668  CD1 ILE B  86     -37.771  35.844 -24.621  1.00 62.97      B    C  
ATOM   2669  N   GLY B  87     -35.236  40.323 -27.237  1.00 81.54      B    N  
ATOM   2670  CA  GLY B  87     -34.660  41.667 -27.265  1.00 79.72      B    C  
ATOM   2671  C   GLY B  87     -34.975  42.406 -28.561  1.00 81.82      B    C  
ATOM   2672  O   GLY B  87     -35.401  43.564 -28.522  1.00 79.53      B    O  
ATOM   2673  N   VAL B  88     -34.853  41.731 -29.698  1.00 81.94      B    N  
ATOM   2674  CA  VAL B  88     -35.235  42.299 -30.996  1.00 81.02      B    C  
ATOM   2675  C   VAL B  88     -36.751  42.526 -31.066  1.00 81.68      B    C  
ATOM   2676  O   VAL B  88     -37.174  43.611 -31.466  1.00 77.90      B    O  
ATOM   2677  CB  VAL B  88     -34.762  41.412 -32.160  1.00 78.49      B    C  
ATOM   2678  CG1 VAL B  88     -35.306  41.872 -33.515  1.00 72.17      B    C  
ATOM   2679  CG2 VAL B  88     -33.234  41.452 -32.264  1.00 72.85      B    C  
ATOM   2680  N   ALA B  89     -37.563  41.573 -30.623  1.00 81.39      B    N  
ATOM   2681  CA  ALA B  89     -39.014  41.728 -30.579  1.00 79.53      B    C  
ATOM   2682  C   ALA B  89     -39.427  42.906 -29.682  1.00 80.26      B    C  
ATOM   2683  O   ALA B  89     -40.199  43.762 -30.109  1.00 78.57      B    O  
ATOM   2684  CB  ALA B  89     -39.637  40.404 -30.127  1.00 77.78      B    C  
ATOM   2685  N   ALA B  90     -38.869  43.015 -28.484  1.00 82.58      B    N  
ATOM   2686  CA  ALA B  90     -39.114  44.102 -27.555  1.00 80.73      B    C  
ATOM   2687  C   ALA B  90     -38.713  45.466 -28.134  1.00 82.03      B    C  
ATOM   2688  O   ALA B  90     -39.407  46.450 -27.913  1.00 80.12      B    O  
ATOM   2689  CB  ALA B  90     -38.360  43.817 -26.262  1.00 78.64      B    C  
ATOM   2690  N   LYS B  91     -37.649  45.520 -28.945  1.00 82.05      B    N  
ATOM   2691  CA  LYS B  91     -37.190  46.738 -29.616  1.00 80.34      B    C  
ATOM   2692  C   LYS B  91     -38.212  47.306 -30.606  1.00 81.17      B    C  
ATOM   2693  O   LYS B  91     -38.259  48.521 -30.784  1.00 77.04      B    O  
ATOM   2694  CB  LYS B  91     -35.858  46.437 -30.302  1.00 77.90      B    C  
ATOM   2695  CG  LYS B  91     -34.957  47.665 -30.416  1.00 71.27      B    C  
ATOM   2696  CD  LYS B  91     -33.663  47.266 -31.123  1.00 68.62      B    C  
ATOM   2697  CE  LYS B  91     -32.693  48.433 -31.173  1.00 60.75      B    C  
ATOM   2698  NZ  LYS B  91     -31.491  48.097 -31.993  1.00 54.60      B    N1+
ATOM   2699  N   TYR B  92     -39.020  46.444 -31.229  1.00 83.54      B    N  
ATOM   2700  CA  TYR B  92     -40.124  46.872 -32.093  1.00 82.42      B    C  
ATOM   2701  C   TYR B  92     -41.422  47.091 -31.304  1.00 82.95      B    C  
ATOM   2702  O   TYR B  92     -42.133  48.071 -31.538  1.00 79.51      B    O  
ATOM   2703  CB  TYR B  92     -40.330  45.846 -33.208  1.00 80.91      B    C  
ATOM   2704  CG  TYR B  92     -39.176  45.777 -34.185  1.00 78.64      B    C  
ATOM   2705  CD1 TYR B  92     -38.945  46.835 -35.082  1.00 72.67      B    C  
ATOM   2706  CD2 TYR B  92     -38.326  44.653 -34.205  1.00 72.57      B    C  
ATOM   2707  CE1 TYR B  92     -37.872  46.780 -35.985  1.00 67.66      B    C  
ATOM   2708  CE2 TYR B  92     -37.247  44.593 -35.101  1.00 67.09      B    C  
ATOM   2709  CZ  TYR B  92     -37.023  45.655 -35.988  1.00 68.75      B    C  
ATOM   2710  OH  TYR B  92     -35.974  45.602 -36.868  1.00 66.58      B    O  
ATOM   2711  N   LEU B  93     -41.709  46.224 -30.338  1.00 82.03      B    N  
ATOM   2712  CA  LEU B  93     -42.941  46.274 -29.548  1.00 80.11      B    C  
ATOM   2713  C   LEU B  93     -42.975  47.425 -28.533  1.00 81.54      B    C  
ATOM   2714  O   LEU B  93     -44.058  47.831 -28.128  1.00 79.28      B    O  
ATOM   2715  CB  LEU B  93     -43.146  44.915 -28.860  1.00 77.98      B    C  
ATOM   2716  CG  LEU B  93     -43.419  43.737 -29.821  1.00 75.38      B    C  
ATOM   2717  CD1 LEU B  93     -43.394  42.424 -29.037  1.00 68.10      B    C  
ATOM   2718  CD2 LEU B  93     -44.769  43.851 -30.520  1.00 69.97      B    C  
ATOM   2719  N   GLN B  94     -41.830  47.999 -28.162  1.00 80.92      B    N  
ATOM   2720  CA  GLN B  94     -41.739  49.147 -27.251  1.00 79.17      B    C  
ATOM   2721  C   GLN B  94     -42.491  50.396 -27.752  1.00 80.58      B    C  
ATOM   2722  O   GLN B  94     -42.832  51.263 -26.951  1.00 77.04      B    O  
ATOM   2723  CB  GLN B  94     -40.263  49.478 -26.969  1.00 76.14      B    C  
ATOM   2724  CG  GLN B  94     -39.544  50.074 -28.179  1.00 71.48      B    C  
ATOM   2725  CD  GLN B  94     -38.056  50.354 -27.946  1.00 70.73      B    C  
ATOM   2726  NE2 GLN B  94     -37.339  50.732 -28.972  1.00 62.38      B    N  
ATOM   2727  OE1 GLN B  94     -37.526  50.262 -26.856  1.00 62.90      B    O  
ATOM   2728  N   TYR B  95     -42.748  50.482 -29.046  1.00 82.45      B    N  
ATOM   2729  CA  TYR B  95     -43.487  51.595 -29.645  1.00 81.00      B    C  
ATOM   2730  C   TYR B  95     -45.010  51.399 -29.610  1.00 81.44      B    C  
ATOM   2731  O   TYR B  95     -45.758  52.313 -29.963  1.00 76.25      B    O  
ATOM   2732  CB  TYR B  95     -42.992  51.820 -31.074  1.00 79.10      B    C  
ATOM   2733  CG  TYR B  95     -41.521  52.132 -31.152  1.00 76.95      B    C  
ATOM   2734  CD1 TYR B  95     -41.030  53.371 -30.709  1.00 70.69      B    C  
ATOM   2735  CD2 TYR B  95     -40.617  51.180 -31.671  1.00 70.20      B    C  
ATOM   2736  CE1 TYR B  95     -39.654  53.658 -30.766  1.00 65.08      B    C  
ATOM   2737  CE2 TYR B  95     -39.239  51.458 -31.732  1.00 64.76      B    C  
ATOM   2738  CZ  TYR B  95     -38.765  52.696 -31.278  1.00 65.89      B    C  
ATOM   2739  OH  TYR B  95     -37.421  52.969 -31.329  1.00 64.22      B    O  
ATOM   2740  N   ILE B  96     -45.476  50.214 -29.176  1.00 81.57      B    N  
ATOM   2741  CA  ILE B  96     -46.907  49.946 -29.064  1.00 80.57      B    C  
ATOM   2742  C   ILE B  96     -47.446  50.657 -27.809  1.00 80.73      B    C  
ATOM   2743  O   ILE B  96     -46.965  50.406 -26.695  1.00 77.14      B    O  
ATOM   2744  CB  ILE B  96     -47.222  48.439 -29.062  1.00 77.59      B    C  
ATOM   2745  CG1 ILE B  96     -46.683  47.790 -30.361  1.00 72.06      B    C  
ATOM   2746  CG2 ILE B  96     -48.737  48.208 -28.937  1.00 69.26      B    C  
ATOM   2747  CD1 ILE B  96     -46.928  46.278 -30.457  1.00 62.40      B    C  
ATOM   2748  N   PRO B  97     -48.454  51.509 -27.943  1.00 77.64      B    N  
ATOM   2749  CA  PRO B  97     -49.024  52.206 -26.798  1.00 76.82      B    C  
ATOM   2750  C   PRO B  97     -49.634  51.224 -25.789  1.00 77.03      B    C  
ATOM   2751  O   PRO B  97     -50.264  50.236 -26.156  1.00 71.58      B    O  
ATOM   2752  CB  PRO B  97     -50.043  53.190 -27.379  1.00 74.02      B    C  
ATOM   2753  CG  PRO B  97     -50.362  52.635 -28.766  1.00 72.86      B    C  
ATOM   2754  CD  PRO B  97     -49.098  51.905 -29.170  1.00 75.74      B    C  
ATOM   2755  N   GLY B  98     -49.446  51.507 -24.518  1.00 76.28      B    N  
ATOM   2756  CA  GLY B  98     -49.925  50.693 -23.396  1.00 76.07      B    C  
ATOM   2757  C   GLY B  98     -48.927  49.646 -22.910  1.00 77.53      B    C  
ATOM   2758  O   GLY B  98     -48.618  49.590 -21.728  1.00 71.44      B    O  
ATOM   2759  N   ILE B  99     -48.354  48.835 -23.816  1.00 78.60      B    N  
ATOM   2760  CA  ILE B  99     -47.380  47.779 -23.481  1.00 78.31      B    C  
ATOM   2761  C   ILE B  99     -45.931  48.174 -23.788  1.00 80.05      B    C  
ATOM   2762  O   ILE B  99     -45.012  47.484 -23.358  1.00 76.00      B    O  
ATOM   2763  CB  ILE B  99     -47.770  46.450 -24.155  1.00 74.82      B    C  
ATOM   2764  CG1 ILE B  99     -48.184  46.638 -25.631  1.00 67.57      B    C  
ATOM   2765  CG2 ILE B  99     -48.890  45.771 -23.344  1.00 63.79      B    C  
ATOM   2766  CD1 ILE B  99     -48.317  45.317 -26.404  1.00 59.16      B    C  
ATOM   2767  N   GLY B 100     -45.714  49.291 -24.475  1.00 78.80      B    N  
ATOM   2768  CA  GLY B 100     -44.380  49.742 -24.877  1.00 77.83      B    C  
ATOM   2769  C   GLY B 100     -43.388  49.906 -23.727  1.00 80.99      B    C  
ATOM   2770  O   GLY B 100     -42.237  49.500 -23.846  1.00 78.05      B    O  
ATOM   2771  N   ALA B 101     -43.856  50.427 -22.591  1.00 82.25      B    N  
ATOM   2772  CA  ALA B 101     -43.017  50.576 -21.407  1.00 82.38      B    C  
ATOM   2773  C   ALA B 101     -42.518  49.227 -20.852  1.00 83.21      B    C  
ATOM   2774  O   ALA B 101     -41.359  49.115 -20.456  1.00 79.62      B    O  
ATOM   2775  CB  ALA B 101     -43.805  51.345 -20.348  1.00 80.53      B    C  
ATOM   2776  N   VAL B 102     -43.358  48.192 -20.898  1.00 81.61      B    N  
ATOM   2777  CA  VAL B 102     -42.996  46.834 -20.461  1.00 81.01      B    C  
ATOM   2778  C   VAL B 102     -41.943  46.244 -21.400  1.00 81.97      B    C  
ATOM   2779  O   VAL B 102     -40.924  45.741 -20.939  1.00 80.53      B    O  
ATOM   2780  CB  VAL B 102     -44.227  45.910 -20.376  1.00 79.45      B    C  
ATOM   2781  CG1 VAL B 102     -43.852  44.499 -19.927  1.00 71.17      B    C  
ATOM   2782  CG2 VAL B 102     -45.260  46.462 -19.382  1.00 72.05      B    C  
ATOM   2783  N   PHE B 103     -42.134  46.374 -22.716  1.00 82.90      B    N  
ATOM   2784  CA  PHE B 103     -41.154  45.893 -23.686  1.00 81.89      B    C  
ATOM   2785  C   PHE B 103     -39.832  46.667 -23.645  1.00 83.45      B    C  
ATOM   2786  O   PHE B 103     -38.774  46.062 -23.809  1.00 81.85      B    O  
ATOM   2787  CB  PHE B 103     -41.763  45.908 -25.088  1.00 79.64      B    C  
ATOM   2788  CG  PHE B 103     -42.766  44.796 -25.313  1.00 77.36      B    C  
ATOM   2789  CD1 PHE B 103     -42.334  43.461 -25.318  1.00 70.38      B    C  
ATOM   2790  CD2 PHE B 103     -44.120  45.088 -25.529  1.00 72.19      B    C  
ATOM   2791  CE1 PHE B 103     -43.259  42.417 -25.523  1.00 66.68      B    C  
ATOM   2792  CE2 PHE B 103     -45.043  44.052 -25.737  1.00 66.27      B    C  
ATOM   2793  CZ  PHE B 103     -44.616  42.715 -25.733  1.00 69.19      B    C  
ATOM   2794  N   ALA B 104     -39.867  47.963 -23.381  1.00 83.58      B    N  
ATOM   2795  CA  ALA B 104     -38.660  48.748 -23.155  1.00 82.52      B    C  
ATOM   2796  C   ALA B 104     -37.885  48.255 -21.924  1.00 83.77      B    C  
ATOM   2797  O   ALA B 104     -36.666  48.072 -21.996  1.00 81.20      B    O  
ATOM   2798  CB  ALA B 104     -39.038  50.221 -23.032  1.00 81.56      B    C  
ATOM   2799  N   ALA B 105     -38.583  47.954 -20.822  1.00 82.80      B    N  
ATOM   2800  CA  ALA B 105     -37.977  47.381 -19.625  1.00 81.41      B    C  
ATOM   2801  C   ALA B 105     -37.384  45.983 -19.894  1.00 82.38      B    C  
ATOM   2802  O   ALA B 105     -36.252  45.718 -19.499  1.00 81.21      B    O  
ATOM   2803  CB  ALA B 105     -39.020  47.352 -18.509  1.00 81.36      B    C  
ATOM   2804  N   VAL B 106     -38.093  45.120 -20.625  1.00 81.67      B    N  
ATOM   2805  CA  VAL B 106     -37.596  43.794 -21.030  1.00 79.92      B    C  
ATOM   2806  C   VAL B 106     -36.350  43.922 -21.914  1.00 80.94      B    C  
ATOM   2807  O   VAL B 106     -35.357  43.239 -21.664  1.00 80.91      B    O  
ATOM   2808  CB  VAL B 106     -38.700  42.989 -21.733  1.00 79.10      B    C  
ATOM   2809  CG1 VAL B 106     -38.191  41.693 -22.370  1.00 72.42      B    C  
ATOM   2810  CG2 VAL B 106     -39.798  42.582 -20.738  1.00 73.54      B    C  
ATOM   2811  N   SER B 107     -36.345  44.814 -22.888  1.00 84.07      B    N  
ATOM   2812  CA  SER B 107     -35.180  45.052 -23.746  1.00 83.00      B    C  
ATOM   2813  C   SER B 107     -33.964  45.531 -22.949  1.00 84.30      B    C  
ATOM   2814  O   SER B 107     -32.850  45.057 -23.178  1.00 83.09      B    O  
ATOM   2815  CB  SER B 107     -35.539  46.069 -24.827  1.00 81.39      B    C  
ATOM   2816  OG  SER B 107     -34.478  46.221 -25.758  1.00 72.04      B    O  
ATOM   2817  N   ALA B 108     -34.175  46.452 -22.004  1.00 84.19      B    N  
ATOM   2818  CA  ALA B 108     -33.122  46.939 -21.124  1.00 83.63      B    C  
ATOM   2819  C   ALA B 108     -32.591  45.823 -20.204  1.00 84.47      B    C  
ATOM   2820  O   ALA B 108     -31.374  45.685 -20.066  1.00 82.26      B    O  
ATOM   2821  CB  ALA B 108     -33.656  48.127 -20.328  1.00 82.96      B    C  
ATOM   2822  N   ALA B 109     -33.479  44.990 -19.645  1.00 82.19      B    N  
ATOM   2823  CA  ALA B 109     -33.106  43.867 -18.796  1.00 80.78      B    C  
ATOM   2824  C   ALA B 109     -32.276  42.822 -19.555  1.00 82.41      B    C  
ATOM   2825  O   ALA B 109     -31.242  42.395 -19.054  1.00 81.74      B    O  
ATOM   2826  CB  ALA B 109     -34.378  43.256 -18.201  1.00 79.36      B    C  
ATOM   2827  N   ILE B 110     -32.668  42.449 -20.771  1.00 82.73      B    N  
ATOM   2828  CA  ILE B 110     -31.918  41.500 -21.606  1.00 82.74      B    C  
ATOM   2829  C   ILE B 110     -30.537  42.047 -21.982  1.00 83.76      B    C  
ATOM   2830  O   ILE B 110     -29.550  41.321 -21.906  1.00 83.31      B    O  
ATOM   2831  CB  ILE B 110     -32.729  41.122 -22.855  1.00 81.83      B    C  
ATOM   2832  CG1 ILE B 110     -33.969  40.287 -22.451  1.00 78.27      B    C  
ATOM   2833  CG2 ILE B 110     -31.876  40.318 -23.858  1.00 77.50      B    C  
ATOM   2834  CD1 ILE B 110     -34.997  40.131 -23.573  1.00 72.08      B    C  
ATOM   2835  N   LYS B 111     -30.437  43.338 -22.328  1.00 85.91      B    N  
ATOM   2836  CA  LYS B 111     -29.136  43.967 -22.579  1.00 85.79      B    C  
ATOM   2837  C   LYS B 111     -28.244  43.961 -21.346  1.00 86.79      B    C  
ATOM   2838  O   LYS B 111     -27.065  43.643 -21.465  1.00 84.83      B    O  
ATOM   2839  CB  LYS B 111     -29.317  45.403 -23.081  1.00 84.58      B    C  
ATOM   2840  CG  LYS B 111     -29.176  45.463 -24.596  1.00 77.37      B    C  
ATOM   2841  CD  LYS B 111     -29.198  46.921 -25.057  1.00 70.89      B    C  
ATOM   2842  CE  LYS B 111     -28.871  46.976 -26.543  1.00 61.89      B    C  
ATOM   2843  NZ  LYS B 111     -28.779  48.375 -27.012  1.00 53.79      B    N1+
ATOM   2844  N   ALA B 112     -28.792  44.293 -20.188  1.00 85.09      B    N  
ATOM   2845  CA  ALA B 112     -28.056  44.260 -18.930  1.00 84.07      B    C  
ATOM   2846  C   ALA B 112     -27.581  42.837 -18.609  1.00 85.23      B    C  
ATOM   2847  O   ALA B 112     -26.418  42.646 -18.261  1.00 83.67      B    O  
ATOM   2848  CB  ALA B 112     -28.938  44.833 -17.820  1.00 82.83      B    C  
ATOM   2849  N   TRP B 113     -28.436  41.836 -18.815  1.00 85.24      B    N  
ATOM   2850  CA  TRP B 113     -28.092  40.421 -18.652  1.00 84.46      B    C  
ATOM   2851  C   TRP B 113     -26.914  40.037 -19.552  1.00 86.31      B    C  
ATOM   2852  O   TRP B 113     -25.898  39.563 -19.053  1.00 84.76      B    O  
ATOM   2853  CB  TRP B 113     -29.320  39.546 -18.942  1.00 81.30      B    C  
ATOM   2854  CG  TRP B 113     -29.229  38.103 -18.558  1.00 76.42      B    C  
ATOM   2855  CD1 TRP B 113     -28.124  37.323 -18.585  1.00 65.98      B    C  
ATOM   2856  CD2 TRP B 113     -30.309  37.228 -18.080  1.00 69.82      B    C  
ATOM   2857  CE2 TRP B 113     -29.756  35.944 -17.836  1.00 64.37      B    C  
ATOM   2858  CE3 TRP B 113     -31.674  37.427 -17.832  1.00 59.49      B    C  
ATOM   2859  NE1 TRP B 113     -28.438  36.045 -18.154  1.00 61.49      B    N  
ATOM   2860  CZ2 TRP B 113     -30.543  34.872 -17.345  1.00 60.22      B    C  
ATOM   2861  CZ3 TRP B 113     -32.465  36.364 -17.347  1.00 57.06      B    C  
ATOM   2862  CH2 TRP B 113     -31.899  35.104 -17.105  1.00 58.45      B    C  
ATOM   2863  N   LYS B 114     -27.004  40.322 -20.853  1.00 86.57      B    N  
ATOM   2864  CA  LYS B 114     -25.954  39.999 -21.817  1.00 87.21      B    C  
ATOM   2865  C   LYS B 114     -24.608  40.608 -21.426  1.00 88.05      B    C  
ATOM   2866  O   LYS B 114     -23.619  39.893 -21.340  1.00 86.99      B    O  
ATOM   2867  CB  LYS B 114     -26.395  40.455 -23.212  1.00 86.00      B    C  
ATOM   2868  CG  LYS B 114     -25.365  40.079 -24.285  1.00 80.64      B    C  
ATOM   2869  CD  LYS B 114     -25.806  40.627 -25.639  1.00 78.75      B    C  
ATOM   2870  CE  LYS B 114     -24.726  40.382 -26.688  1.00 70.98      B    C  
ATOM   2871  NZ  LYS B 114     -25.108  40.982 -27.984  1.00 65.44      B    N1+
ATOM   2872  N   VAL B 115     -24.579  41.906 -21.138  1.00 88.70      B    N  
ATOM   2873  CA  VAL B 115     -23.344  42.605 -20.743  1.00 88.68      B    C  
ATOM   2874  C   VAL B 115     -22.773  42.016 -19.455  1.00 89.02      B    C  
ATOM   2875  O   VAL B 115     -21.567  41.794 -19.361  1.00 87.30      B    O  
ATOM   2876  CB  VAL B 115     -23.596  44.115 -20.583  1.00 87.91      B    C  
ATOM   2877  CG1 VAL B 115     -22.395  44.859 -19.998  1.00 80.20      B    C  
ATOM   2878  CG2 VAL B 115     -23.906  44.750 -21.942  1.00 80.08      B    C  
ATOM   2879  N   THR B 116     -23.637  41.727 -18.488  1.00 87.80      B    N  
ATOM   2880  CA  THR B 116     -23.213  41.162 -17.200  1.00 87.03      B    C  
ATOM   2881  C   THR B 116     -22.601  39.777 -17.380  1.00 88.36      B    C  
ATOM   2882  O   THR B 116     -21.485  39.545 -16.924  1.00 87.55      B    O  
ATOM   2883  CB  THR B 116     -24.402  41.086 -16.234  1.00 85.43      B    C  
ATOM   2884  CG2 THR B 116     -23.978  40.536 -14.880  1.00 76.55      B    C  
ATOM   2885  OG1 THR B 116     -24.923  42.374 -16.015  1.00 77.00      B    O  
ATOM   2886  N   VAL B 117     -23.278  38.891 -18.085  1.00 88.23      B    N  
ATOM   2887  CA  VAL B 117     -22.823  37.508 -18.292  1.00 88.56      B    C  
ATOM   2888  C   VAL B 117     -21.552  37.463 -19.146  1.00 89.14      B    C  
ATOM   2889  O   VAL B 117     -20.631  36.737 -18.805  1.00 87.59      B    O  
ATOM   2890  CB  VAL B 117     -23.947  36.659 -18.897  1.00 87.11      B    C  
ATOM   2891  CG1 VAL B 117     -23.465  35.249 -19.260  1.00 78.02      B    C  
ATOM   2892  CG2 VAL B 117     -25.097  36.474 -17.900  1.00 78.95      B    C  
ATOM   2893  N   GLU B 118     -21.436  38.277 -20.189  1.00 89.51      B    N  
ATOM   2894  CA  GLU B 118     -20.190  38.388 -20.949  1.00 88.71      B    C  
ATOM   2895  C   GLU B 118     -19.030  38.875 -20.077  1.00 89.51      B    C  
ATOM   2896  O   GLU B 118     -17.945  38.306 -20.134  1.00 87.95      B    O  
ATOM   2897  CB  GLU B 118     -20.334  39.355 -22.130  1.00 87.51      B    C  
ATOM   2898  CG  GLU B 118     -21.020  38.723 -23.341  1.00 80.29      B    C  
ATOM   2899  CD  GLU B 118     -20.829  39.579 -24.602  1.00 76.55      B    C  
ATOM   2900  OE1 GLU B 118     -20.826  38.991 -25.699  1.00 68.31      B    O  
ATOM   2901  OE2 GLU B 118     -20.610  40.807 -24.479  1.00 68.72      B    O1-
ATOM   2902  N   THR B 119     -19.255  39.900 -19.263  1.00 89.33      B    N  
ATOM   2903  CA  THR B 119     -18.211  40.456 -18.390  1.00 88.80      B    C  
ATOM   2904  C   THR B 119     -17.756  39.430 -17.362  1.00 89.45      B    C  
ATOM   2905  O   THR B 119     -16.552  39.200 -17.209  1.00 87.69      B    O  
ATOM   2906  CB  THR B 119     -18.698  41.731 -17.681  1.00 87.69      B    C  
ATOM   2907  CG2 THR B 119     -17.579  42.416 -16.893  1.00 76.22      B    C  
ATOM   2908  OG1 THR B 119     -19.147  42.666 -18.630  1.00 77.97      B    O  
ATOM   2909  N   VAL B 120     -18.705  38.753 -16.713  1.00 88.13      B    N  
ATOM   2910  CA  VAL B 120     -18.418  37.686 -15.754  1.00 87.63      B    C  
ATOM   2911  C   VAL B 120     -17.650  36.542 -16.419  1.00 88.41      B    C  
ATOM   2912  O   VAL B 120     -16.635  36.097 -15.886  1.00 88.14      B    O  
ATOM   2913  CB  VAL B 120     -19.723  37.181 -15.114  1.00 86.98      B    C  
ATOM   2914  CG1 VAL B 120     -19.545  35.881 -14.313  1.00 79.99      B    C  
ATOM   2915  CG2 VAL B 120     -20.286  38.229 -14.151  1.00 81.10      B    C  
ATOM   2916  N   THR B 121     -18.065  36.098 -17.586  1.00 90.81      B    N  
ATOM   2917  CA  THR B 121     -17.432  34.990 -18.316  1.00 90.67      B    C  
ATOM   2918  C   THR B 121     -16.011  35.337 -18.749  1.00 90.77      B    C  
ATOM   2919  O   THR B 121     -15.100  34.547 -18.536  1.00 89.04      B    O  
ATOM   2920  CB  THR B 121     -18.275  34.585 -19.531  1.00 89.80      B    C  
ATOM   2921  CG2 THR B 121     -17.699  33.377 -20.255  1.00 79.09      B    C  
ATOM   2922  OG1 THR B 121     -19.564  34.216 -19.095  1.00 79.37      B    O  
ATOM   2923  N   ARG B 122     -15.794  36.548 -19.293  1.00 90.69      B    N  
ATOM   2924  CA  ARG B 122     -14.449  37.021 -19.664  1.00 89.97      B    C  
ATOM   2925  C   ARG B 122     -13.512  37.133 -18.464  1.00 90.14      B    C  
ATOM   2926  O   ARG B 122     -12.306  36.998 -18.639  1.00 87.83      B    O  
ATOM   2927  CB  ARG B 122     -14.530  38.384 -20.353  1.00 88.39      B    C  
ATOM   2928  CG  ARG B 122     -15.106  38.308 -21.772  1.00 81.12      B    C  
ATOM   2929  CD  ARG B 122     -15.108  39.717 -22.370  1.00 78.20      B    C  
ATOM   2930  NE  ARG B 122     -16.004  39.838 -23.534  1.00 70.17      B    N  
ATOM   2931  CZ  ARG B 122     -16.164  40.924 -24.260  1.00 63.72      B    C  
ATOM   2932  NH1 ARG B 122     -15.414  41.984 -24.123  1.00 57.89      B    N1+
ATOM   2933  NH2 ARG B 122     -17.112  40.982 -25.147  1.00 55.37      B    N  
ATOM   2934  N   LEU B 123     -14.046  37.398 -17.285  1.00 89.12      B    N  
ATOM   2935  CA  LEU B 123     -13.252  37.500 -16.068  1.00 88.08      B    C  
ATOM   2936  C   LEU B 123     -12.965  36.118 -15.463  1.00 88.84      B    C  
ATOM   2937  O   LEU B 123     -11.839  35.849 -15.053  1.00 87.66      B    O  
ATOM   2938  CB  LEU B 123     -13.987  38.416 -15.075  1.00 86.71      B    C  
ATOM   2939  CG  LEU B 123     -13.021  39.031 -14.032  1.00 77.75      B    C  
ATOM   2940  CD1 LEU B 123     -12.840  40.527 -14.286  1.00 71.16      B    C  
ATOM   2941  CD2 LEU B 123     -13.557  38.852 -12.613  1.00 69.80      B    C  
ATOM   2942  N   LEU B 124     -13.974  35.240 -15.426  1.00 89.22      B    N  
ATOM   2943  CA  LEU B 124     -13.865  33.949 -14.741  1.00 89.37      B    C  
ATOM   2944  C   LEU B 124     -13.149  32.870 -15.555  1.00 90.42      B    C  
ATOM   2945  O   LEU B 124     -12.411  32.102 -14.956  1.00 89.88      B    O  
ATOM   2946  CB  LEU B 124     -15.244  33.457 -14.289  1.00 88.31      B    C  
ATOM   2947  CG  LEU B 124     -15.873  34.255 -13.129  1.00 85.62      B    C  
ATOM   2948  CD1 LEU B 124     -17.199  33.593 -12.730  1.00 81.42      B    C  
ATOM   2949  CD2 LEU B 124     -14.983  34.298 -11.890  1.00 81.08      B    C  
ATOM   2950  N   ILE B 125     -13.311  32.809 -16.878  1.00 90.70      B    N  
ATOM   2951  CA  ILE B 125     -12.633  31.776 -17.689  1.00 91.33      B    C  
ATOM   2952  C   ILE B 125     -11.099  31.830 -17.515  1.00 91.77      B    C  
ATOM   2953  O   ILE B 125     -10.524  30.782 -17.231  1.00 90.64      B    O  
ATOM   2954  CB  ILE B 125     -13.082  31.795 -19.171  1.00 91.24      B    C  
ATOM   2955  CG1 ILE B 125     -14.519  31.244 -19.264  1.00 88.88      B    C  
ATOM   2956  CG2 ILE B 125     -12.126  30.976 -20.061  1.00 88.66      B    C  
ATOM   2957  CD1 ILE B 125     -15.099  31.264 -20.690  1.00 82.95      B    C  
ATOM   2958  N   PRO B 126     -10.436  32.990 -17.601  1.00 90.71      B    N  
ATOM   2959  CA  PRO B 126      -8.994  33.077 -17.332  1.00 90.03      B    C  
ATOM   2960  C   PRO B 126      -8.622  32.661 -15.905  1.00 90.84      B    C  
ATOM   2961  O   PRO B 126      -7.627  31.973 -15.719  1.00 89.36      B    O  
ATOM   2962  CB  PRO B 126      -8.609  34.530 -17.611  1.00 88.49      B    C  
ATOM   2963  CG  PRO B 126      -9.672  35.003 -18.600  1.00 87.15      B    C  
ATOM   2964  CD  PRO B 126     -10.916  34.256 -18.120  1.00 90.27      B    C  
ATOM   2965  N   VAL B 127      -9.423  33.037 -14.907  1.00 90.29      B    N  
ATOM   2966  CA  VAL B 127      -9.179  32.684 -13.503  1.00 89.65      B    C  
ATOM   2967  C   VAL B 127      -9.290  31.169 -13.298  1.00 90.50      B    C  
ATOM   2968  O   VAL B 127      -8.387  30.562 -12.726  1.00 90.01      B    O  
ATOM   2969  CB  VAL B 127     -10.134  33.440 -12.554  1.00 88.39      B    C  
ATOM   2970  CG1 VAL B 127     -10.034  32.957 -11.101  1.00 82.83      B    C  
ATOM   2971  CG2 VAL B 127      -9.816  34.938 -12.555  1.00 83.57      B    C  
ATOM   2972  N   ILE B 128     -10.349  30.553 -13.804  1.00 90.90      B    N  
ATOM   2973  CA  ILE B 128     -10.552  29.103 -13.701  1.00 91.68      B    C  
ATOM   2974  C   ILE B 128      -9.472  28.350 -14.486  1.00 92.25      B    C  
ATOM   2975  O   ILE B 128      -8.951  27.347 -14.006  1.00 91.58      B    O  
ATOM   2976  CB  ILE B 128     -11.972  28.718 -14.156  1.00 91.40      B    C  
ATOM   2977  CG1 ILE B 128     -13.051  29.343 -13.238  1.00 89.59      B    C  
ATOM   2978  CG2 ILE B 128     -12.139  27.180 -14.139  1.00 89.51      B    C  
ATOM   2979  CD1 ILE B 128     -14.480  29.225 -13.791  1.00 85.21      B    C  
ATOM   2980  N   THR B 129      -9.073  28.853 -15.652  1.00 92.42      B    N  
ATOM   2981  CA  THR B 129      -7.973  28.264 -16.432  1.00 92.30      B    C  
ATOM   2982  C   THR B 129      -6.655  28.317 -15.662  1.00 92.92      B    C  
ATOM   2983  O   THR B 129      -5.927  27.328 -15.626  1.00 91.88      B    O  
ATOM   2984  CB  THR B 129      -7.813  28.976 -17.781  1.00 91.78      B    C  
ATOM   2985  CG2 THR B 129      -6.749  28.320 -18.651  1.00 81.40      B    C  
ATOM   2986  OG1 THR B 129      -9.010  28.928 -18.510  1.00 82.15      B    O  
ATOM   2987  N   ALA B 130      -6.359  29.433 -15.005  1.00 91.95      B    N  
ATOM   2988  CA  ALA B 130      -5.164  29.566 -14.175  1.00 91.66      B    C  
ATOM   2989  C   ALA B 130      -5.200  28.613 -12.966  1.00 92.30      B    C  
ATOM   2990  O   ALA B 130      -4.189  27.970 -12.681  1.00 91.31      B    O  
ATOM   2991  CB  ALA B 130      -5.018  31.032 -13.754  1.00 90.86      B    C  
ATOM   2992  N   LEU B 131      -6.350  28.459 -12.312  1.00 92.00      B    N  
ATOM   2993  CA  LEU B 131      -6.545  27.479 -11.234  1.00 92.09      B    C  
ATOM   2994  C   LEU B 131      -6.343  26.044 -11.717  1.00 93.03      B    C  
ATOM   2995  O   LEU B 131      -5.694  25.256 -11.044  1.00 92.73      B    O  
ATOM   2996  CB  LEU B 131      -7.958  27.624 -10.651  1.00 91.31      B    C  
ATOM   2997  CG  LEU B 131      -8.154  28.849  -9.745  1.00 88.13      B    C  
ATOM   2998  CD1 LEU B 131      -9.652  29.032  -9.469  1.00 83.90      B    C  
ATOM   2999  CD2 LEU B 131      -7.429  28.678  -8.410  1.00 83.42      B    C  
ATOM   3000  N   ASN B 132      -6.840  25.720 -12.907  1.00 92.91      B    N  
ATOM   3001  CA  ASN B 132      -6.668  24.394 -13.500  1.00 93.17      B    C  
ATOM   3002  C   ASN B 132      -5.185  24.085 -13.772  1.00 93.92      B    C  
ATOM   3003  O   ASN B 132      -4.686  23.030 -13.385  1.00 92.63      B    O  
ATOM   3004  CB  ASN B 132      -7.543  24.329 -14.760  1.00 91.91      B    C  
ATOM   3005  CG  ASN B 132      -7.798  22.906 -15.208  1.00 90.83      B    C  
ATOM   3006  ND2 ASN B 132      -9.038  22.546 -15.399  1.00 78.35      B    N  
ATOM   3007  OD1 ASN B 132      -6.903  22.122 -15.427  1.00 77.81      B    O  
ATOM   3008  N   ILE B 133      -4.450  25.038 -14.340  1.00 93.51      B    N  
ATOM   3009  CA  ILE B 133      -2.998  24.908 -14.529  1.00 93.43      B    C  
ATOM   3010  C   ILE B 133      -2.277  24.808 -13.183  1.00 93.83      B    C  
ATOM   3011  O   ILE B 133      -1.361  24.001 -13.050  1.00 92.72      B    O  
ATOM   3012  CB  ILE B 133      -2.448  26.076 -15.385  1.00 92.89      B    C  
ATOM   3013  CG1 ILE B 133      -3.026  26.023 -16.808  1.00 90.22      B    C  
ATOM   3014  CG2 ILE B 133      -0.909  26.030 -15.449  1.00 90.08      B    C  
ATOM   3015  CD1 ILE B 133      -2.775  27.303 -17.626  1.00 83.28      B    C  
ATOM   3016  N   ALA B 134      -2.696  25.567 -12.176  1.00 93.47      B    N  
ATOM   3017  CA  ALA B 134      -2.099  25.498 -10.847  1.00 93.17      B    C  
ATOM   3018  C   ALA B 134      -2.328  24.138 -10.174  1.00 93.86      B    C  
ATOM   3019  O   ALA B 134      -1.396  23.601  -9.582  1.00 93.18      B    O  
ATOM   3020  CB  ALA B 134      -2.628  26.653 -10.003  1.00 92.41      B    C  
ATOM   3021  N   LEU B 135      -3.505  23.538 -10.330  1.00 94.06      B    N  
ATOM   3022  CA  LEU B 135      -3.761  22.169  -9.867  1.00 94.38      B    C  
ATOM   3023  C   LEU B 135      -2.900  21.141 -10.596  1.00 94.72      B    C  
ATOM   3024  O   LEU B 135      -2.393  20.219  -9.965  1.00 94.01      B    O  
ATOM   3025  CB  LEU B 135      -5.254  21.813 -10.030  1.00 94.02      B    C  
ATOM   3026  CG  LEU B 135      -6.204  22.480  -9.024  1.00 92.85      B    C  
ATOM   3027  CD1 LEU B 135      -7.634  22.049  -9.344  1.00 89.44      B    C  
ATOM   3028  CD2 LEU B 135      -5.918  22.075  -7.579  1.00 89.15      B    C  
ATOM   3029  N   TRP B 136      -2.667  21.295 -11.896  1.00 94.42      B    N  
ATOM   3030  CA  TRP B 136      -1.722  20.446 -12.611  1.00 94.61      B    C  
ATOM   3031  C   TRP B 136      -0.298  20.597 -12.073  1.00 94.71      B    C  
ATOM   3032  O   TRP B 136       0.376  19.597 -11.832  1.00 93.64      B    O  
ATOM   3033  CB  TRP B 136      -1.766  20.742 -14.117  1.00 94.24      B    C  
ATOM   3034  CG  TRP B 136      -0.640  20.124 -14.871  1.00 94.63      B    C  
ATOM   3035  CD1 TRP B 136      -0.336  18.811 -14.907  1.00 91.76      B    C  
ATOM   3036  CD2 TRP B 136       0.413  20.798 -15.633  1.00 93.58      B    C  
ATOM   3037  CE2 TRP B 136       1.319  19.810 -16.099  1.00 93.04      B    C  
ATOM   3038  CE3 TRP B 136       0.680  22.143 -15.968  1.00 91.69      B    C  
ATOM   3039  NE1 TRP B 136       0.825  18.622 -15.644  1.00 91.82      B    N  
ATOM   3040  CZ2 TRP B 136       2.459  20.143 -16.874  1.00 92.03      B    C  
ATOM   3041  CZ3 TRP B 136       1.807  22.468 -16.740  1.00 89.07      B    C  
ATOM   3042  CH2 TRP B 136       2.683  21.475 -17.172  1.00 89.53      B    C  
ATOM   3043  N   LEU B 137       0.152  21.836 -11.810  1.00 94.53      B    N  
ATOM   3044  CA  LEU B 137       1.460  22.059 -11.200  1.00 93.91      B    C  
ATOM   3045  C   LEU B 137       1.546  21.465  -9.788  1.00 94.15      B    C  
ATOM   3046  O   LEU B 137       2.611  20.993  -9.404  1.00 93.17      B    O  
ATOM   3047  CB  LEU B 137       1.781  23.557 -11.186  1.00 93.62      B    C  
ATOM   3048  CG  LEU B 137       1.989  24.171 -12.588  1.00 92.24      B    C  
ATOM   3049  CD1 LEU B 137       2.170  25.679 -12.456  1.00 89.03      B    C  
ATOM   3050  CD2 LEU B 137       3.200  23.589 -13.311  1.00 88.85      B    C  
ATOM   3051  N   ALA B 138       0.437  21.412  -9.049  1.00 94.67      B    N  
ATOM   3052  CA  ALA B 138       0.355  20.711  -7.779  1.00 94.43      B    C  
ATOM   3053  C   ALA B 138       0.523  19.195  -7.958  1.00 94.99      B    C  
ATOM   3054  O   ALA B 138       1.216  18.571  -7.158  1.00 94.06      B    O  
ATOM   3055  CB  ALA B 138      -0.968  21.045  -7.088  1.00 93.98      B    C  
ATOM   3056  N   GLN B 139      -0.038  18.619  -9.019  1.00 94.89      B    N  
ATOM   3057  CA  GLN B 139       0.182  17.204  -9.358  1.00 94.80      B    C  
ATOM   3058  C   GLN B 139       1.659  16.927  -9.660  1.00 94.90      B    C  
ATOM   3059  O   GLN B 139       2.234  16.012  -9.071  1.00 93.93      B    O  
ATOM   3060  CB  GLN B 139      -0.684  16.772 -10.552  1.00 94.41      B    C  
ATOM   3061  CG  GLN B 139      -2.184  16.810 -10.264  1.00 93.75      B    C  
ATOM   3062  CD  GLN B 139      -3.037  16.371 -11.458  1.00 94.80      B    C  
ATOM   3063  NE2 GLN B 139      -4.226  15.865 -11.214  1.00 85.69      B    N  
ATOM   3064  OE1 GLN B 139      -2.665  16.465 -12.617  1.00 86.54      B    O  
ATOM   3065  N   GLU B 140       2.296  17.738 -10.492  1.00 95.01      B    N  
ATOM   3066  CA  GLU B 140       3.719  17.573 -10.814  1.00 94.41      B    C  
ATOM   3067  C   GLU B 140       4.627  17.774  -9.591  1.00 94.68      B    C  
ATOM   3068  O   GLU B 140       5.605  17.049  -9.400  1.00 93.54      B    O  
ATOM   3069  CB  GLU B 140       4.135  18.568 -11.916  1.00 93.79      B    C  
ATOM   3070  CG  GLU B 140       3.392  18.425 -13.249  1.00 90.75      B    C  
ATOM   3071  CD  GLU B 140       3.623  17.101 -13.992  1.00 91.07      B    C  
ATOM   3072  OE1 GLU B 140       2.923  16.889 -14.998  1.00 83.12      B    O  
ATOM   3073  OE2 GLU B 140       4.502  16.296 -13.630  1.00 84.42      B    O1-
ATOM   3074  N   ALA B 141       4.284  18.730  -8.729  1.00 94.48      B    N  
ATOM   3075  CA  ALA B 141       4.996  18.955  -7.479  1.00 93.94      B    C  
ATOM   3076  C   ALA B 141       4.819  17.779  -6.510  1.00 94.23      B    C  
ATOM   3077  O   ALA B 141       5.801  17.355  -5.906  1.00 93.13      B    O  
ATOM   3078  CB  ALA B 141       4.520  20.283  -6.874  1.00 93.56      B    C  
ATOM   3079  N   MET B 142       3.618  17.206  -6.412  1.00 94.81      B    N  
ATOM   3080  CA  MET B 142       3.359  16.016  -5.600  1.00 94.83      B    C  
ATOM   3081  C   MET B 142       4.141  14.802  -6.110  1.00 94.88      B    C  
ATOM   3082  O   MET B 142       4.754  14.101  -5.315  1.00 93.81      B    O  
ATOM   3083  CB  MET B 142       1.853  15.714  -5.564  1.00 94.57      B    C  
ATOM   3084  CG  MET B 142       1.514  14.439  -4.782  1.00 91.47      B    C  
ATOM   3085  SD  MET B 142       2.002  14.448  -3.029  1.00 89.23      B    S  
ATOM   3086  CE  MET B 142       0.540  15.217  -2.297  1.00 79.86      B    C  
ATOM   3087  N   LEU B 143       4.183  14.575  -7.422  1.00 94.57      B    N  
ATOM   3088  CA  LEU B 143       4.974  13.490  -8.010  1.00 93.97      B    C  
ATOM   3089  C   LEU B 143       6.464  13.650  -7.696  1.00 93.93      B    C  
ATOM   3090  O   LEU B 143       7.107  12.705  -7.257  1.00 92.89      B    O  
ATOM   3091  CB  LEU B 143       4.762  13.459  -9.536  1.00 93.80      B    C  
ATOM   3092  CG  LEU B 143       3.363  13.014  -9.988  1.00 93.06      B    C  
ATOM   3093  CD1 LEU B 143       3.250  13.179 -11.501  1.00 89.82      B    C  
ATOM   3094  CD2 LEU B 143       3.075  11.560  -9.630  1.00 89.66      B    C  
ATOM   3095  N   THR B 144       6.994  14.857  -7.869  1.00 94.44      B    N  
ATOM   3096  CA  THR B 144       8.407  15.140  -7.598  1.00 93.77      B    C  
ATOM   3097  C   THR B 144       8.732  15.027  -6.109  1.00 93.62      B    C  
ATOM   3098  O   THR B 144       9.745  14.435  -5.746  1.00 91.80      B    O  
ATOM   3099  CB  THR B 144       8.790  16.530  -8.131  1.00 92.75      B    C  
ATOM   3100  CG2 THR B 144      10.286  16.801  -8.005  1.00 83.00      B    C  
ATOM   3101  OG1 THR B 144       8.487  16.624  -9.500  1.00 84.44      B    O  
ATOM   3102  N   GLY B 145       7.876  15.556  -5.242  1.00 93.68      B    N  
ATOM   3103  CA  GLY B 145       8.009  15.431  -3.791  1.00 93.02      B    C  
ATOM   3104  C   GLY B 145       7.967  13.975  -3.329  1.00 93.80      B    C  
ATOM   3105  O   GLY B 145       8.822  13.544  -2.558  1.00 92.44      B    O  
ATOM   3106  N   THR B 146       7.049  13.190  -3.883  1.00 93.77      B    N  
ATOM   3107  CA  THR B 146       6.943  11.753  -3.581  1.00 93.86      B    C  
ATOM   3108  C   THR B 146       8.189  10.999  -4.048  1.00 94.04      B    C  
ATOM   3109  O   THR B 146       8.655  10.143  -3.314  1.00 92.75      B    O  
ATOM   3110  CB  THR B 146       5.687  11.135  -4.198  1.00 93.66      B    C  
ATOM   3111  CG2 THR B 146       5.487   9.688  -3.755  1.00 86.54      B    C  
ATOM   3112  OG1 THR B 146       4.544  11.842  -3.785  1.00 85.75      B    O  
ATOM   3113  N   LEU B 147       8.771  11.343  -5.192  1.00 93.41      B    N  
ATOM   3114  CA  LEU B 147      10.041  10.751  -5.631  1.00 92.87      B    C  
ATOM   3115  C   LEU B 147      11.156  10.970  -4.610  1.00 92.98      B    C  
ATOM   3116  O   LEU B 147      11.872  10.030  -4.293  1.00 91.64      B    O  
ATOM   3117  CB  LEU B 147      10.456  11.321  -6.988  1.00 92.58      B    C  
ATOM   3118  CG  LEU B 147       9.717  10.714  -8.184  1.00 91.44      B    C  
ATOM   3119  CD1 LEU B 147       9.984  11.561  -9.422  1.00 87.27      B    C  
ATOM   3120  CD2 LEU B 147      10.192   9.289  -8.460  1.00 87.01      B    C  
ATOM   3121  N   PHE B 148      11.290  12.183  -4.073  1.00 94.14      B    N  
ATOM   3122  CA  PHE B 148      12.268  12.447  -3.018  1.00 93.46      B    C  
ATOM   3123  C   PHE B 148      11.950  11.667  -1.733  1.00 92.99      B    C  
ATOM   3124  O   PHE B 148      12.849  11.131  -1.092  1.00 89.89      B    O  
ATOM   3125  CB  PHE B 148      12.330  13.950  -2.732  1.00 92.48      B    C  
ATOM   3126  CG  PHE B 148      12.809  14.814  -3.879  1.00 92.79      B    C  
ATOM   3127  CD1 PHE B 148      13.946  14.453  -4.621  1.00 88.97      B    C  
ATOM   3128  CD2 PHE B 148      12.139  16.010  -4.190  1.00 88.68      B    C  
ATOM   3129  CE1 PHE B 148      14.405  15.260  -5.667  1.00 87.17      B    C  
ATOM   3130  CE2 PHE B 148      12.595  16.827  -5.233  1.00 87.02      B    C  
ATOM   3131  CZ  PHE B 148      13.724  16.453  -5.976  1.00 88.43      B    C  
ATOM   3132  N   ASP B 149      10.670  11.555  -1.394  1.00 93.34      B    N  
ATOM   3133  CA  ASP B 149      10.230  10.875  -0.184  1.00 92.65      B    C  
ATOM   3134  C   ASP B 149      10.321   9.336  -0.273  1.00 93.32      B    C  
ATOM   3135  O   ASP B 149      10.388   8.648   0.747  1.00 90.68      B    O  
ATOM   3136  CB  ASP B 149       8.809  11.376   0.127  1.00 90.71      B    C  
ATOM   3137  CG  ASP B 149       8.377  11.085   1.558  1.00 85.78      B    C  
ATOM   3138  OD1 ASP B 149       9.232  11.007   2.461  1.00 79.51      B    O  
ATOM   3139  OD2 ASP B 149       7.174  10.831   1.784  1.00 79.18      B    O1-
ATOM   3140  N   LEU B 150      10.371   8.778  -1.485  1.00 92.25      B    N  
ATOM   3141  CA  LEU B 150      10.610   7.351  -1.738  1.00 91.78      B    C  
ATOM   3142  C   LEU B 150      12.080   6.948  -1.587  1.00 92.00      B    C  
ATOM   3143  O   LEU B 150      12.367   5.759  -1.444  1.00 89.56      B    O  
ATOM   3144  CB  LEU B 150      10.108   6.979  -3.146  1.00 91.02      B    C  
ATOM   3145  CG  LEU B 150       8.581   6.939  -3.308  1.00 91.19      B    C  
ATOM   3146  CD1 LEU B 150       8.239   6.704  -4.785  1.00 87.36      B    C  
ATOM   3147  CD2 LEU B 150       7.924   5.833  -2.503  1.00 87.12      B    C  
ATOM   3148  N   TYR B 151      13.000   7.903  -1.616  1.00 92.31      B    N  
ATOM   3149  CA  TYR B 151      14.421   7.592  -1.523  1.00 92.08      B    C  
ATOM   3150  C   TYR B 151      14.762   6.991  -0.160  1.00 92.03      B    C  
ATOM   3151  O   TYR B 151      14.572   7.610   0.888  1.00 88.85      B    O  
ATOM   3152  CB  TYR B 151      15.258   8.836  -1.818  1.00 91.34      B    C  
ATOM   3153  CG  TYR B 151      16.715   8.514  -2.046  1.00 93.17      B    C  
ATOM   3154  CD1 TYR B 151      17.652   8.650  -1.003  1.00 90.88      B    C  
ATOM   3155  CD2 TYR B 151      17.134   8.060  -3.309  1.00 91.06      B    C  
ATOM   3156  CE1 TYR B 151      19.008   8.354  -1.234  1.00 89.86      B    C  
ATOM   3157  CE2 TYR B 151      18.483   7.758  -3.546  1.00 90.09      B    C  
ATOM   3158  CZ  TYR B 151      19.423   7.913  -2.511  1.00 90.79      B    C  
ATOM   3159  OH  TYR B 151      20.740   7.631  -2.751  1.00 88.82      B    O  
ATOM   3160  N   THR B 152      15.265   5.779  -0.167  1.00 92.41      B    N  
ATOM   3161  CA  THR B 152      15.624   5.043   1.045  1.00 92.23      B    C  
ATOM   3162  C   THR B 152      17.134   5.071   1.224  1.00 92.14      B    C  
ATOM   3163  O   THR B 152      17.867   4.467   0.450  1.00 88.75      B    O  
ATOM   3164  CB  THR B 152      15.089   3.615   1.006  1.00 90.97      B    C  
ATOM   3165  CG2 THR B 152      15.371   2.863   2.300  1.00 83.24      B    C  
ATOM   3166  OG1 THR B 152      13.687   3.641   0.854  1.00 82.39      B    O  
ATOM   3167  N   THR B 153      17.592   5.765   2.263  1.00 91.26      B    N  
ATOM   3168  CA  THR B 153      18.995   5.798   2.680  1.00 89.97      B    C  
ATOM   3169  C   THR B 153      19.094   5.926   4.196  1.00 89.47      B    C  
ATOM   3170  O   THR B 153      18.114   6.214   4.893  1.00 85.63      B    O  
ATOM   3171  CB  THR B 153      19.762   6.914   1.959  1.00 87.64      B    C  
ATOM   3172  CG2 THR B 153      19.297   8.320   2.346  1.00 78.43      B    C  
ATOM   3173  OG1 THR B 153      21.133   6.820   2.268  1.00 78.49      B    O  
ATOM   3174  N   LYS B 154      20.268   5.699   4.735  1.00 88.15      B    N  
ATOM   3175  CA  LYS B 154      20.503   5.805   6.168  1.00 85.98      B    C  
ATOM   3176  C   LYS B 154      20.315   7.243   6.655  1.00 85.89      B    C  
ATOM   3177  O   LYS B 154      20.968   8.161   6.179  1.00 78.02      B    O  
ATOM   3178  CB  LYS B 154      21.901   5.254   6.491  1.00 80.76      B    C  
ATOM   3179  CG  LYS B 154      22.130   5.167   8.001  1.00 73.71      B    C  
ATOM   3180  CD  LYS B 154      23.425   4.410   8.285  1.00 67.99      B    C  
ATOM   3181  CE  LYS B 154      23.604   4.268   9.798  1.00 60.33      B    C  
ATOM   3182  NZ  LYS B 154      24.600   3.222  10.116  1.00 53.02      B    N1+
ATOM   3183  N   GLY B 155      19.449   7.405   7.655  1.00 83.91      B    N  
ATOM   3184  CA  GLY B 155      19.153   8.705   8.261  1.00 82.90      B    C  
ATOM   3185  C   GLY B 155      18.083   9.526   7.533  1.00 84.75      B    C  
ATOM   3186  O   GLY B 155      17.693  10.572   8.052  1.00 78.37      B    O  
ATOM   3187  N   HIS B 156      17.568   9.056   6.394  1.00 86.52      B    N  
ATOM   3188  CA  HIS B 156      16.415   9.659   5.737  1.00 85.67      B    C  
ATOM   3189  C   HIS B 156      15.112   8.981   6.194  1.00 85.48      B    C  
ATOM   3190  O   HIS B 156      14.905   7.792   5.969  1.00 79.28      B    O  
ATOM   3191  CB  HIS B 156      16.595   9.622   4.215  1.00 83.33      B    C  
ATOM   3192  CG  HIS B 156      15.508  10.373   3.506  1.00 83.71      B    C  
ATOM   3193  CD2 HIS B 156      14.574   9.849   2.649  1.00 73.75      B    C  
ATOM   3194  ND1 HIS B 156      15.221  11.720   3.631  1.00 73.74      B    N  
ATOM   3195  CE1 HIS B 156      14.153  11.984   2.877  1.00 74.25      B    C  
ATOM   3196  NE2 HIS B 156      13.730  10.882   2.263  1.00 76.78      B    N  
ATOM   3197  N   GLY B 157      14.241   9.753   6.835  1.00 84.97      B    N  
ATOM   3198  CA  GLY B 157      13.009   9.243   7.419  1.00 84.83      B    C  
ATOM   3199  C   GLY B 157      13.207   8.501   8.743  1.00 86.99      B    C  
ATOM   3200  O   GLY B 157      14.319   8.215   9.180  1.00 80.10      B    O  
ATOM   3201  N   ASP B 158      12.088   8.189   9.383  1.00 87.56      B    N  
ATOM   3202  CA  ASP B 158      12.064   7.644  10.739  1.00 87.68      B    C  
ATOM   3203  C   ASP B 158      11.710   6.152  10.796  1.00 89.95      B    C  
ATOM   3204  O   ASP B 158      11.911   5.505  11.820  1.00 85.21      B    O  
ATOM   3205  CB  ASP B 158      11.061   8.457  11.570  1.00 82.86      B    C  
ATOM   3206  CG  ASP B 158      11.623   9.738  12.177  1.00 79.32      B    C  
ATOM   3207  OD1 ASP B 158      12.856   9.863  12.300  1.00 71.77      B    O  
ATOM   3208  OD2 ASP B 158      10.789  10.506  12.704  1.00 72.17      B    O1-
ATOM   3209  N   VAL B 159      11.164   5.596   9.709  1.00 91.87      B    N  
ATOM   3210  CA  VAL B 159      10.553   4.258   9.725  1.00 92.59      B    C  
ATOM   3211  C   VAL B 159      11.568   3.172  10.071  1.00 93.10      B    C  
ATOM   3212  O   VAL B 159      11.357   2.408  11.014  1.00 90.29      B    O  
ATOM   3213  CB  VAL B 159       9.862   3.951   8.381  1.00 91.12      B    C  
ATOM   3214  CG1 VAL B 159       9.230   2.558   8.375  1.00 86.88      B    C  
ATOM   3215  CG2 VAL B 159       8.760   4.966   8.084  1.00 88.31      B    C  
ATOM   3216  N   ILE B 160      12.687   3.138   9.354  1.00 92.23      B    N  
ATOM   3217  CA  ILE B 160      13.741   2.140   9.583  1.00 91.46      B    C  
ATOM   3218  C   ILE B 160      14.421   2.384  10.931  1.00 92.04      B    C  
ATOM   3219  O   ILE B 160      14.493   1.483  11.758  1.00 89.41      B    O  
ATOM   3220  CB  ILE B 160      14.761   2.142   8.419  1.00 90.41      B    C  
ATOM   3221  CG1 ILE B 160      14.073   1.779   7.082  1.00 88.00      B    C  
ATOM   3222  CG2 ILE B 160      15.910   1.156   8.708  1.00 88.62      B    C  
ATOM   3223  CD1 ILE B 160      14.970   1.971   5.857  1.00 83.89      B    C  
ATOM   3224  N   SER B 161      14.873   3.609  11.170  1.00 92.85      B    N  
ATOM   3225  CA  SER B 161      15.694   3.950  12.333  1.00 91.47      B    C  
ATOM   3226  C   SER B 161      14.951   3.804  13.664  1.00 91.97      B    C  
ATOM   3227  O   SER B 161      15.564   3.426  14.660  1.00 88.70      B    O  
ATOM   3228  CB  SER B 161      16.228   5.375  12.183  1.00 89.09      B    C  
ATOM   3229  OG  SER B 161      15.165   6.308  12.148  1.00 77.98      B    O  
ATOM   3230  N   LYS B 162      13.655   4.073  13.704  1.00 91.54      B    N  
ATOM   3231  CA  LYS B 162      12.840   3.891  14.918  1.00 91.48      B    C  
ATOM   3232  C   LYS B 162      12.413   2.445  15.120  1.00 91.92      B    C  
ATOM   3233  O   LYS B 162      12.331   2.009  16.265  1.00 88.81      B    O  
ATOM   3234  CB  LYS B 162      11.623   4.824  14.901  1.00 90.62      B    C  
ATOM   3235  CG  LYS B 162      12.023   6.291  15.107  1.00 89.20      B    C  
ATOM   3236  CD  LYS B 162      10.777   7.177  15.242  1.00 83.41      B    C  
ATOM   3237  CE  LYS B 162      11.181   8.628  15.500  1.00 78.52      B    C  
ATOM   3238  NZ  LYS B 162      10.068   9.571  15.282  1.00 70.02      B    N1+
ATOM   3239  N   THR B 163      12.172   1.692  14.050  1.00 93.10      B    N  
ATOM   3240  CA  THR B 163      11.756   0.283  14.144  1.00 92.96      B    C  
ATOM   3241  C   THR B 163      12.926  -0.618  14.539  1.00 93.28      B    C  
ATOM   3242  O   THR B 163      12.801  -1.423  15.455  1.00 89.85      B    O  
ATOM   3243  CB  THR B 163      11.123  -0.199  12.840  1.00 92.25      B    C  
ATOM   3244  CG2 THR B 163      10.573  -1.622  12.963  1.00 85.13      B    C  
ATOM   3245  OG1 THR B 163      10.037   0.631  12.513  1.00 83.59      B    O  
ATOM   3246  N   ASP B 164      14.068  -0.463  13.878  1.00 92.54      B    N  
ATOM   3247  CA  ASP B 164      15.307  -1.142  14.230  1.00 92.02      B    C  
ATOM   3248  C   ASP B 164      16.501  -0.187  14.101  1.00 92.00      B    C  
ATOM   3249  O   ASP B 164      17.017   0.019  13.007  1.00 88.38      B    O  
ATOM   3250  CB  ASP B 164      15.488  -2.396  13.372  1.00 90.37      B    C  
ATOM   3251  CG  ASP B 164      16.717  -3.214  13.772  1.00 90.66      B    C  
ATOM   3252  OD1 ASP B 164      17.429  -2.864  14.741  1.00 85.40      B    O  
ATOM   3253  OD2 ASP B 164      16.972  -4.246  13.130  1.00 86.09      B    O1-
ATOM   3254  N   PRO B 165      16.986   0.369  15.200  1.00 91.86      B    N  
ATOM   3255  CA  PRO B 165      18.104   1.317  15.173  1.00 90.15      B    C  
ATOM   3256  C   PRO B 165      19.435   0.688  14.745  1.00 90.28      B    C  
ATOM   3257  O   PRO B 165      20.387   1.417  14.489  1.00 85.84      B    O  
ATOM   3258  CB  PRO B 165      18.167   1.877  16.598  1.00 88.14      B    C  
ATOM   3259  CG  PRO B 165      17.570   0.764  17.456  1.00 87.27      B    C  
ATOM   3260  CD  PRO B 165      16.490   0.177  16.546  1.00 90.99      B    C  
ATOM   3261  N   ARG B 166      19.522  -0.640  14.664  1.00 90.07      B    N  
ATOM   3262  CA  ARG B 166      20.704  -1.360  14.178  1.00 89.13      B    C  
ATOM   3263  C   ARG B 166      20.617  -1.737  12.696  1.00 89.49      B    C  
ATOM   3264  O   ARG B 166      21.604  -2.255  12.164  1.00 86.10      B    O  
ATOM   3265  CB  ARG B 166      20.968  -2.615  15.023  1.00 87.28      B    C  
ATOM   3266  CG  ARG B 166      21.342  -2.294  16.477  1.00 82.96      B    C  
ATOM   3267  CD  ARG B 166      21.849  -3.564  17.195  1.00 79.52      B    C  
ATOM   3268  NE  ARG B 166      23.103  -4.036  16.607  1.00 75.07      B    N  
ATOM   3269  CZ  ARG B 166      23.616  -5.268  16.717  1.00 71.22      B    C  
ATOM   3270  NH1 ARG B 166      23.058  -6.191  17.437  1.00 65.01      B    N1+
ATOM   3271  NH2 ARG B 166      24.709  -5.576  16.067  1.00 65.04      B    N  
ATOM   3272  N   ALA B 167      19.489  -1.510  12.039  1.00 90.89      B    N  
ATOM   3273  CA  ALA B 167      19.346  -1.763  10.620  1.00 90.73      B    C  
ATOM   3274  C   ALA B 167      20.150  -0.735   9.812  1.00 91.19      B    C  
ATOM   3275  O   ALA B 167      20.079   0.467  10.055  1.00 88.54      B    O  
ATOM   3276  CB  ALA B 167      17.866  -1.752  10.236  1.00 89.70      B    C  
ATOM   3277  N   ASP B 168      20.894  -1.226   8.828  1.00 90.90      B    N  
ATOM   3278  CA  ASP B 168      21.597  -0.422   7.844  1.00 90.14      B    C  
ATOM   3279  C   ASP B 168      20.928  -0.592   6.472  1.00 90.81      B    C  
ATOM   3280  O   ASP B 168      20.485  -1.686   6.111  1.00 87.86      B    O  
ATOM   3281  CB  ASP B 168      23.086  -0.803   7.806  1.00 87.10      B    C  
ATOM   3282  CG  ASP B 168      23.901  -0.253   8.985  1.00 79.34      B    C  
ATOM   3283  OD1 ASP B 168      23.696   0.928   9.346  1.00 72.42      B    O  
ATOM   3284  OD2 ASP B 168      24.826  -0.932   9.459  1.00 72.10      B    O1-
ATOM   3285  N   VAL B 169      20.883   0.487   5.706  1.00 90.38      B    N  
ATOM   3286  CA  VAL B 169      20.498   0.426   4.294  1.00 90.24      B    C  
ATOM   3287  C   VAL B 169      21.700  -0.066   3.499  1.00 89.99      B    C  
ATOM   3288  O   VAL B 169      22.804   0.446   3.672  1.00 86.23      B    O  
ATOM   3289  CB  VAL B 169      19.999   1.791   3.798  1.00 88.87      B    C  
ATOM   3290  CG1 VAL B 169      19.575   1.717   2.331  1.00 84.94      B    C  
ATOM   3291  CG2 VAL B 169      18.788   2.263   4.611  1.00 86.49      B    C  
ATOM   3292  N   THR B 170      21.504  -1.081   2.662  1.00 88.91      B    N  
ATOM   3293  CA  THR B 170      22.588  -1.673   1.880  1.00 88.14      B    C  
ATOM   3294  C   THR B 170      23.000  -0.773   0.716  1.00 88.02      B    C  
ATOM   3295  O   THR B 170      22.196   0.003   0.205  1.00 84.23      B    O  
ATOM   3296  CB  THR B 170      22.212  -3.067   1.345  1.00 86.19      B    C  
ATOM   3297  CG2 THR B 170      21.941  -4.064   2.476  1.00 75.82      B    C  
ATOM   3298  OG1 THR B 170      21.057  -3.006   0.555  1.00 75.59      B    O  
ATOM   3299  N   GLU B 171      24.233  -0.920   0.236  1.00 86.88      B    N  
ATOM   3300  CA  GLU B 171      24.708  -0.218  -0.967  1.00 85.63      B    C  
ATOM   3301  C   GLU B 171      23.902  -0.582  -2.227  1.00 86.17      B    C  
ATOM   3302  O   GLU B 171      23.836   0.210  -3.161  1.00 81.36      B    O  
ATOM   3303  CB  GLU B 171      26.193  -0.519  -1.211  1.00 82.28      B    C  
ATOM   3304  CG  GLU B 171      27.106   0.091  -0.134  1.00 71.89      B    C  
ATOM   3305  CD  GLU B 171      28.605  -0.132  -0.395  1.00 65.77      B    C  
ATOM   3306  OE1 GLU B 171      29.418   0.417   0.392  1.00 57.84      B    O  
ATOM   3307  OE2 GLU B 171      28.955  -0.850  -1.360  1.00 58.49      B    O1-
ATOM   3308  N   ASP B 172      23.226  -1.730  -2.237  1.00 85.71      B    N  
ATOM   3309  CA  ASP B 172      22.325  -2.124  -3.317  1.00 85.25      B    C  
ATOM   3310  C   ASP B 172      21.100  -1.194  -3.422  1.00 86.72      B    C  
ATOM   3311  O   ASP B 172      20.518  -1.055  -4.493  1.00 83.67      B    O  
ATOM   3312  CB  ASP B 172      21.848  -3.568  -3.104  1.00 82.26      B    C  
ATOM   3313  CG  ASP B 172      22.962  -4.589  -2.901  1.00 77.86      B    C  
ATOM   3314  OD1 ASP B 172      23.950  -4.585  -3.673  1.00 69.48      B    O  
ATOM   3315  OD2 ASP B 172      22.828  -5.413  -1.968  1.00 70.92      B    O1-
ATOM   3316  N   MET B 173      20.712  -0.538  -2.317  1.00 88.05      B    N  
ATOM   3317  CA  MET B 173      19.607   0.415  -2.270  1.00 88.29      B    C  
ATOM   3318  C   MET B 173      20.017   1.796  -2.771  1.00 88.83      B    C  
ATOM   3319  O   MET B 173      19.344   2.344  -3.639  1.00 86.03      B    O  
ATOM   3320  CB  MET B 173      19.073   0.534  -0.833  1.00 87.77      B    C  
ATOM   3321  CG  MET B 173      18.211  -0.658  -0.390  1.00 84.05      B    C  
ATOM   3322  SD  MET B 173      16.565  -0.780  -1.160  1.00 83.35      B    S  
ATOM   3323  CE  MET B 173      15.864   0.832  -0.772  1.00 75.91      B    C  
ATOM   3324  N   ASP B 174      21.074   2.378  -2.220  1.00 88.23      B    N  
ATOM   3325  CA  ASP B 174      21.411   3.794  -2.387  1.00 87.14      B    C  
ATOM   3326  C   ASP B 174      22.775   4.063  -3.040  1.00 86.99      B    C  
ATOM   3327  O   ASP B 174      23.139   5.219  -3.267  1.00 80.53      B    O  
ATOM   3328  CB  ASP B 174      21.273   4.518  -1.035  1.00 83.70      B    C  
ATOM   3329  CG  ASP B 174      22.305   4.163   0.031  1.00 82.16      B    C  
ATOM   3330  OD1 ASP B 174      23.242   3.384  -0.238  1.00 72.43      B    O  
ATOM   3331  OD2 ASP B 174      22.184   4.716   1.154  1.00 78.63      B    O1-
ATOM   3332  N   SER B 175      23.531   3.030  -3.360  1.00 86.66      B    N  
ATOM   3333  CA  SER B 175      24.897   3.129  -3.894  1.00 85.56      B    C  
ATOM   3334  C   SER B 175      25.837   3.974  -3.013  1.00 85.90      B    C  
ATOM   3335  O   SER B 175      26.787   4.573  -3.511  1.00 79.37      B    O  
ATOM   3336  CB  SER B 175      24.879   3.613  -5.350  1.00 82.89      B    C  
ATOM   3337  OG  SER B 175      24.027   2.817  -6.149  1.00 74.51      B    O  
ATOM   3338  N   GLY B 176      25.539   4.071  -1.716  1.00 84.35      B    N  
ATOM   3339  CA  GLY B 176      26.261   4.924  -0.774  1.00 83.42      B    C  
ATOM   3340  C   GLY B 176      25.967   6.424  -0.910  1.00 85.48      B    C  
ATOM   3341  O   GLY B 176      26.631   7.251  -0.276  1.00 80.07      B    O  
ATOM   3342  N   GLN B 177      24.976   6.808  -1.726  1.00 86.77      B    N  
ATOM   3343  CA  GLN B 177      24.594   8.200  -1.915  1.00 86.73      B    C  
ATOM   3344  C   GLN B 177      23.627   8.657  -0.818  1.00 88.10      B    C  
ATOM   3345  O   GLN B 177      22.539   8.109  -0.644  1.00 84.92      B    O  
ATOM   3346  CB  GLN B 177      24.021   8.399  -3.327  1.00 84.42      B    C  
ATOM   3347  CG  GLN B 177      23.728   9.878  -3.595  1.00 78.74      B    C  
ATOM   3348  CD  GLN B 177      23.204  10.162  -5.002  1.00 73.13      B    C  
ATOM   3349  NE2 GLN B 177      22.671  11.341  -5.220  1.00 61.99      B    N  
ATOM   3350  OE1 GLN B 177      23.273   9.376  -5.919  1.00 65.91      B    O  
ATOM   3351  N   SER B 178      23.979   9.744  -0.127  1.00 87.29      B    N  
ATOM   3352  CA  SER B 178      23.087  10.380   0.835  1.00 86.96      B    C  
ATOM   3353  C   SER B 178      21.918  11.089   0.148  1.00 88.03      B    C  
ATOM   3354  O   SER B 178      22.038  11.563  -0.991  1.00 84.18      B    O  
ATOM   3355  CB  SER B 178      23.867  11.370   1.704  1.00 84.36      B    C  
ATOM   3356  OG  SER B 178      24.466  12.366   0.910  1.00 74.66      B    O  
ATOM   3357  N   PHE B 179      20.810  11.246   0.853  1.00 88.97      B    N  
ATOM   3358  CA  PHE B 179      19.653  11.985   0.367  1.00 88.66      B    C  
ATOM   3359  C   PHE B 179      19.995  13.451   0.040  1.00 88.88      B    C  
ATOM   3360  O   PHE B 179      20.700  14.139   0.781  1.00 85.09      B    O  
ATOM   3361  CB  PHE B 179      18.523  11.914   1.400  1.00 87.06      B    C  
ATOM   3362  CG  PHE B 179      17.302  12.708   0.997  1.00 89.95      B    C  
ATOM   3363  CD1 PHE B 179      17.009  13.941   1.617  1.00 87.54      B    C  
ATOM   3364  CD2 PHE B 179      16.467  12.238  -0.032  1.00 88.11      B    C  
ATOM   3365  CE1 PHE B 179      15.895  14.683   1.216  1.00 86.99      B    C  
ATOM   3366  CE2 PHE B 179      15.346  12.983  -0.433  1.00 87.64      B    C  
ATOM   3367  CZ  PHE B 179      15.060  14.207   0.187  1.00 87.86      B    C  
ATOM   3368  N   ASN B 180      19.447  13.927  -1.075  1.00 87.23      B    N  
ATOM   3369  CA  ASN B 180      19.413  15.333  -1.434  1.00 85.83      B    C  
ATOM   3370  C   ASN B 180      18.121  15.631  -2.214  1.00 86.80      B    C  
ATOM   3371  O   ASN B 180      17.619  14.781  -2.946  1.00 82.45      B    O  
ATOM   3372  CB  ASN B 180      20.682  15.698  -2.227  1.00 82.26      B    C  
ATOM   3373  CG  ASN B 180      20.674  15.169  -3.650  1.00 78.31      B    C  
ATOM   3374  ND2 ASN B 180      21.274  14.033  -3.912  1.00 71.50      B    N  
ATOM   3375  OD1 ASN B 180      20.126  15.784  -4.549  1.00 67.30      B    O  
ATOM   3376  N   ASN B 181      17.610  16.854  -2.103  1.00 86.42      B    N  
ATOM   3377  CA  ASN B 181      16.391  17.289  -2.800  1.00 85.27      B    C  
ATOM   3378  C   ASN B 181      16.672  18.303  -3.925  1.00 85.52      B    C  
ATOM   3379  O   ASN B 181      15.802  19.082  -4.308  1.00 79.45      B    O  
ATOM   3380  CB  ASN B 181      15.374  17.775  -1.754  1.00 80.71      B    C  
ATOM   3381  CG  ASN B 181      15.827  18.983  -0.954  1.00 77.68      B    C  
ATOM   3382  ND2 ASN B 181      15.006  19.395  -0.012  1.00 71.66      B    N  
ATOM   3383  OD1 ASN B 181      16.895  19.546  -1.148  1.00 66.23      B    O  
ATOM   3384  N   ALA B 182      17.899  18.319  -4.464  1.00 84.65      B    N  
ATOM   3385  CA  ALA B 182      18.287  19.283  -5.488  1.00 83.43      B    C  
ATOM   3386  C   ALA B 182      17.533  19.059  -6.812  1.00 84.87      B    C  
ATOM   3387  O   ALA B 182      16.936  19.988  -7.368  1.00 79.33      B    O  
ATOM   3388  CB  ALA B 182      19.812  19.214  -5.670  1.00 80.21      B    C  
ATOM   3389  N   SER B 183      17.547  17.834  -7.316  1.00 84.94      B    N  
ATOM   3390  CA  SER B 183      16.774  17.419  -8.490  1.00 85.51      B    C  
ATOM   3391  C   SER B 183      16.576  15.906  -8.500  1.00 87.51      B    C  
ATOM   3392  O   SER B 183      17.376  15.158  -7.945  1.00 84.78      B    O  
ATOM   3393  CB  SER B 183      17.470  17.858  -9.785  1.00 82.26      B    C  
ATOM   3394  OG  SER B 183      18.658  17.128 -10.033  1.00 77.25      B    O  
ATOM   3395  N   VAL B 184      15.551  15.447  -9.207  1.00 86.66      B    N  
ATOM   3396  CA  VAL B 184      15.313  14.013  -9.418  1.00 87.22      B    C  
ATOM   3397  C   VAL B 184      16.522  13.341 -10.081  1.00 88.42      B    C  
ATOM   3398  O   VAL B 184      16.950  12.280  -9.660  1.00 86.34      B    O  
ATOM   3399  CB  VAL B 184      14.045  13.792 -10.263  1.00 85.82      B    C  
ATOM   3400  CG1 VAL B 184      13.787  12.319 -10.577  1.00 80.77      B    C  
ATOM   3401  CG2 VAL B 184      12.813  14.341  -9.541  1.00 81.81      B    C  
ATOM   3402  N   SER B 185      17.137  14.006 -11.074  1.00 87.15      B    N  
ATOM   3403  CA  SER B 185      18.303  13.473 -11.779  1.00 85.48      B    C  
ATOM   3404  C   SER B 185      19.574  13.424 -10.925  1.00 86.40      B    C  
ATOM   3405  O   SER B 185      20.433  12.599 -11.189  1.00 82.83      B    O  
ATOM   3406  CB  SER B 185      18.579  14.308 -13.039  1.00 83.46      B    C  
ATOM   3407  OG  SER B 185      18.760  15.669 -12.719  1.00 74.98      B    O  
ATOM   3408  N   SER B 186      19.705  14.290  -9.922  1.00 87.42      B    N  
ATOM   3409  CA  SER B 186      20.841  14.229  -9.003  1.00 86.67      B    C  
ATOM   3410  C   SER B 186      20.664  13.147  -7.944  1.00 87.90      B    C  
ATOM   3411  O   SER B 186      21.647  12.511  -7.568  1.00 84.47      B    O  
ATOM   3412  CB  SER B 186      21.102  15.582  -8.328  1.00 84.93      B    C  
ATOM   3413  OG  SER B 186      20.101  15.938  -7.409  1.00 75.40      B    O  
ATOM   3414  N   LEU B 187      19.440  12.947  -7.491  1.00 87.42      B    N  
ATOM   3415  CA  LEU B 187      19.120  11.948  -6.476  1.00 88.08      B    C  
ATOM   3416  C   LEU B 187      19.147  10.532  -7.057  1.00 89.69      B    C  
ATOM   3417  O   LEU B 187      19.828   9.659  -6.533  1.00 87.83      B    O  
ATOM   3418  CB  LEU B 187      17.761  12.298  -5.852  1.00 86.82      B    C  
ATOM   3419  CG  LEU B 187      17.403  11.395  -4.663  1.00 86.89      B    C  
ATOM   3420  CD1 LEU B 187      18.388  11.572  -3.501  1.00 83.22      B    C  
ATOM   3421  CD2 LEU B 187      16.005  11.733  -4.161  1.00 83.84      B    C  
ATOM   3422  N   PHE B 188      18.467  10.332  -8.179  1.00 89.70      B    N  
ATOM   3423  CA  PHE B 188      18.402   9.064  -8.893  1.00 89.40      B    C  
ATOM   3424  C   PHE B 188      19.415   9.051 -10.042  1.00 88.40      B    C  
ATOM   3425  O   PHE B 188      19.063   9.043 -11.218  1.00 83.75      B    O  
ATOM   3426  CB  PHE B 188      16.962   8.809  -9.333  1.00 89.02      B    C  
ATOM   3427  CG  PHE B 188      15.979   8.772  -8.184  1.00 91.57      B    C  
ATOM   3428  CD1 PHE B 188      15.888   7.634  -7.361  1.00 89.25      B    C  
ATOM   3429  CD2 PHE B 188      15.169   9.882  -7.910  1.00 89.68      B    C  
ATOM   3430  CE1 PHE B 188      14.985   7.595  -6.295  1.00 88.84      B    C  
ATOM   3431  CE2 PHE B 188      14.255   9.854  -6.836  1.00 89.29      B    C  
ATOM   3432  CZ  PHE B 188      14.169   8.713  -6.028  1.00 90.80      B    C  
ATOM   3433  N   GLY B 189      20.692   9.111  -9.684  1.00 87.96      B    N  
ATOM   3434  CA  GLY B 189      21.792   9.172 -10.656  1.00 86.24      B    C  
ATOM   3435  C   GLY B 189      22.268   7.806 -11.148  1.00 87.25      B    C  
ATOM   3436  O   GLY B 189      22.810   7.717 -12.249  1.00 81.81      B    O  
ATOM   3437  N   ASN B 190      22.061   6.752 -10.366  1.00 85.80      B    N  
ATOM   3438  CA  ASN B 190      22.536   5.414 -10.687  1.00 86.17      B    C  
ATOM   3439  C   ASN B 190      21.374   4.469 -11.055  1.00 87.16      B    C  
ATOM   3440  O   ASN B 190      20.655   4.028 -10.173  1.00 83.82      B    O  
ATOM   3441  CB  ASN B 190      23.371   4.876  -9.514  1.00 83.24      B    C  
ATOM   3442  CG  ASN B 190      24.001   3.533  -9.829  1.00 80.59      B    C  
ATOM   3443  ND2 ASN B 190      24.671   2.934  -8.878  1.00 73.87      B    N  
ATOM   3444  OD1 ASN B 190      23.924   3.011 -10.931  1.00 72.24      B    O  
ATOM   3445  N   PRO B 191      21.212   4.091 -12.327  1.00 87.10      B    N  
ATOM   3446  CA  PRO B 191      20.145   3.173 -12.738  1.00 86.00      B    C  
ATOM   3447  C   PRO B 191      20.327   1.738 -12.237  1.00 86.04      B    C  
ATOM   3448  O   PRO B 191      19.464   0.890 -12.481  1.00 81.41      B    O  
ATOM   3449  CB  PRO B 191      20.143   3.251 -14.270  1.00 84.13      B    C  
ATOM   3450  CG  PRO B 191      21.592   3.569 -14.603  1.00 82.97      B    C  
ATOM   3451  CD  PRO B 191      22.029   4.473 -13.454  1.00 85.84      B    C  
ATOM   3452  N   SER B 192      21.435   1.446 -11.576  1.00 84.64      B    N  
ATOM   3453  CA  SER B 192      21.774   0.116 -11.067  1.00 83.59      B    C  
ATOM   3454  C   SER B 192      21.493  -0.059  -9.575  1.00 84.10      B    C  
ATOM   3455  O   SER B 192      21.898  -1.070  -9.011  1.00 78.58      B    O  
ATOM   3456  CB  SER B 192      23.241  -0.225 -11.365  1.00 79.86      B    C  
ATOM   3457  OG  SER B 192      23.577   0.053 -12.708  1.00 70.27      B    O  
ATOM   3458  N   ASP B 193      20.831   0.905  -8.930  1.00 84.86      B    N  
ATOM   3459  CA  ASP B 193      20.398   0.763  -7.544  1.00 86.00      B    C  
ATOM   3460  C   ASP B 193      18.888   0.518  -7.422  1.00 87.65      B    C  
ATOM   3461  O   ASP B 193      18.096   0.712  -8.351  1.00 85.64      B    O  
ATOM   3462  CB  ASP B 193      20.929   1.915  -6.669  1.00 83.25      B    C  
ATOM   3463  CG  ASP B 193      20.297   3.283  -6.912  1.00 81.25      B    C  
ATOM   3464  OD1 ASP B 193      19.078   3.349  -7.187  1.00 71.93      B    O  
ATOM   3465  OD2 ASP B 193      21.031   4.290  -6.781  1.00 76.43      B    O1-
ATOM   3466  N   ILE B 194      18.475   0.027  -6.260  1.00 88.78      B    N  
ATOM   3467  CA  ILE B 194      17.077  -0.310  -5.998  1.00 89.33      B    C  
ATOM   3468  C   ILE B 194      16.230   0.947  -5.822  1.00 90.24      B    C  
ATOM   3469  O   ILE B 194      15.073   0.955  -6.230  1.00 89.04      B    O  
ATOM   3470  CB  ILE B 194      16.962  -1.259  -4.784  1.00 88.44      B    C  
ATOM   3471  CG1 ILE B 194      17.766  -2.553  -5.031  1.00 85.36      B    C  
ATOM   3472  CG2 ILE B 194      15.492  -1.604  -4.511  1.00 84.97      B    C  
ATOM   3473  CD1 ILE B 194      17.846  -3.450  -3.791  1.00 79.70      B    C  
ATOM   3474  N   ASN B 195      16.774   2.041  -5.291  1.00 90.02      B    N  
ATOM   3475  CA  ASN B 195      16.072   3.323  -5.208  1.00 90.67      B    C  
ATOM   3476  C   ASN B 195      15.651   3.829  -6.591  1.00 91.51      B    C  
ATOM   3477  O   ASN B 195      14.530   4.302  -6.766  1.00 89.94      B    O  
ATOM   3478  CB  ASN B 195      16.962   4.359  -4.498  1.00 89.83      B    C  
ATOM   3479  CG  ASN B 195      16.869   4.282  -2.989  1.00 90.22      B    C  
ATOM   3480  ND2 ASN B 195      17.946   4.618  -2.302  1.00 82.70      B    N  
ATOM   3481  OD1 ASN B 195      15.851   3.978  -2.396  1.00 82.92      B    O  
ATOM   3482  N   TYR B 196      16.519   3.671  -7.604  1.00 89.60      B    N  
ATOM   3483  CA  TYR B 196      16.177   3.983  -8.984  1.00 89.72      B    C  
ATOM   3484  C   TYR B 196      15.051   3.091  -9.513  1.00 89.84      B    C  
ATOM   3485  O   TYR B 196      14.114   3.578 -10.145  1.00 88.11      B    O  
ATOM   3486  CB  TYR B 196      17.426   3.860  -9.855  1.00 89.19      B    C  
ATOM   3487  CG  TYR B 196      17.270   4.474 -11.226  1.00 90.39      B    C  
ATOM   3488  CD1 TYR B 196      16.605   3.778 -12.259  1.00 88.17      B    C  
ATOM   3489  CD2 TYR B 196      17.777   5.762 -11.471  1.00 88.55      B    C  
ATOM   3490  CE1 TYR B 196      16.453   4.364 -13.524  1.00 87.43      B    C  
ATOM   3491  CE2 TYR B 196      17.639   6.349 -12.734  1.00 87.39      B    C  
ATOM   3492  CZ  TYR B 196      16.970   5.654 -13.763  1.00 88.19      B    C  
ATOM   3493  OH  TYR B 196      16.837   6.229 -14.997  1.00 86.16      B    O  
ATOM   3494  N   SER B 197      15.097   1.797  -9.228  1.00 88.75      B    N  
ATOM   3495  CA  SER B 197      14.032   0.860  -9.602  1.00 87.80      B    C  
ATOM   3496  C   SER B 197      12.698   1.228  -8.951  1.00 88.73      B    C  
ATOM   3497  O   SER B 197      11.676   1.278  -9.629  1.00 87.56      B    O  
ATOM   3498  CB  SER B 197      14.427  -0.572  -9.234  1.00 86.11      B    C  
ATOM   3499  OG  SER B 197      13.442  -1.473  -9.696  1.00 76.13      B    O  
ATOM   3500  N   ASN B 198      12.699   1.571  -7.664  1.00 90.04      B    N  
ATOM   3501  CA  ASN B 198      11.508   2.001  -6.930  1.00 90.50      B    C  
ATOM   3502  C   ASN B 198      10.928   3.305  -7.503  1.00 91.20      B    C  
ATOM   3503  O   ASN B 198       9.726   3.400  -7.727  1.00 89.72      B    O  
ATOM   3504  CB  ASN B 198      11.856   2.145  -5.438  1.00 90.23      B    C  
ATOM   3505  CG  ASN B 198      12.121   0.828  -4.738  1.00 90.63      B    C  
ATOM   3506  ND2 ASN B 198      12.641   0.884  -3.527  1.00 84.42      B    N  
ATOM   3507  OD1 ASN B 198      11.847  -0.265  -5.220  1.00 84.42      B    O  
ATOM   3508  N   ALA B 199      11.771   4.284  -7.813  1.00 91.17      B    N  
ATOM   3509  CA  ALA B 199      11.351   5.518  -8.462  1.00 91.08      B    C  
ATOM   3510  C   ALA B 199      10.742   5.259  -9.851  1.00 91.62      B    C  
ATOM   3511  O   ALA B 199       9.688   5.801 -10.187  1.00 90.39      B    O  
ATOM   3512  CB  ALA B 199      12.555   6.456  -8.554  1.00 90.81      B    C  
ATOM   3513  N   LYS B 200      11.370   4.396 -10.665  1.00 90.06      B    N  
ATOM   3514  CA  LYS B 200      10.853   3.994 -11.976  1.00 88.92      B    C  
ATOM   3515  C   LYS B 200       9.504   3.286 -11.847  1.00 88.64      B    C  
ATOM   3516  O   LYS B 200       8.605   3.560 -12.633  1.00 86.80      B    O  
ATOM   3517  CB  LYS B 200      11.901   3.112 -12.684  1.00 87.15      B    C  
ATOM   3518  CG  LYS B 200      11.572   2.886 -14.176  1.00 82.84      B    C  
ATOM   3519  CD  LYS B 200      12.580   1.952 -14.865  1.00 80.78      B    C  
ATOM   3520  CE  LYS B 200      12.387   0.506 -14.394  1.00 74.85      B    C  
ATOM   3521  NZ  LYS B 200      13.314  -0.450 -15.030  1.00 70.04      B    N1+
ATOM   3522  N   ASN B 201       9.337   2.425 -10.834  1.00 88.30      B    N  
ATOM   3523  CA  ASN B 201       8.075   1.746 -10.550  1.00 87.35      B    C  
ATOM   3524  C   ASN B 201       6.960   2.709 -10.150  1.00 87.93      B    C  
ATOM   3525  O   ASN B 201       5.831   2.541 -10.601  1.00 85.19      B    O  
ATOM   3526  CB  ASN B 201       8.302   0.708  -9.445  1.00 84.73      B    C  
ATOM   3527  CG  ASN B 201       8.930  -0.561  -9.980  1.00 79.73      B    C  
ATOM   3528  ND2 ASN B 201       9.703  -1.240  -9.168  1.00 70.37      B    N  
ATOM   3529  OD1 ASN B 201       8.694  -0.975 -11.093  1.00 70.83      B    O  
ATOM   3530  N   PHE B 202       7.270   3.740  -9.370  1.00 89.55      B    N  
ATOM   3531  CA  PHE B 202       6.300   4.776  -9.031  1.00 90.61      B    C  
ATOM   3532  C   PHE B 202       5.829   5.565 -10.258  1.00 91.03      B    C  
ATOM   3533  O   PHE B 202       4.654   5.902 -10.371  1.00 89.75      B    O  
ATOM   3534  CB  PHE B 202       6.921   5.702  -7.981  1.00 91.19      B    C  
ATOM   3535  CG  PHE B 202       6.080   6.915  -7.664  1.00 93.32      B    C  
ATOM   3536  CD1 PHE B 202       6.548   8.204  -7.988  1.00 92.10      B    C  
ATOM   3537  CD2 PHE B 202       4.821   6.762  -7.069  1.00 92.35      B    C  
ATOM   3538  CE1 PHE B 202       5.756   9.323  -7.720  1.00 92.16      B    C  
ATOM   3539  CE2 PHE B 202       4.025   7.888  -6.800  1.00 92.06      B    C  
ATOM   3540  CZ  PHE B 202       4.491   9.168  -7.125  1.00 93.18      B    C  
ATOM   3541  N   LEU B 203       6.729   5.835 -11.200  1.00 90.37      B    N  
ATOM   3542  CA  LEU B 203       6.462   6.695 -12.346  1.00 89.84      B    C  
ATOM   3543  C   LEU B 203       5.896   5.968 -13.570  1.00 89.52      B    C  
ATOM   3544  O   LEU B 203       5.226   6.598 -14.379  1.00 86.52      B    O  
ATOM   3545  CB  LEU B 203       7.747   7.442 -12.720  1.00 89.16      B    C  
ATOM   3546  CG  LEU B 203       8.218   8.479 -11.688  1.00 90.27      B    C  
ATOM   3547  CD1 LEU B 203       9.552   9.059 -12.167  1.00 88.05      B    C  
ATOM   3548  CD2 LEU B 203       7.219   9.625 -11.512  1.00 88.26      B    C  
ATOM   3549  N   HIS B 204       6.157   4.673 -13.754  1.00 86.97      B    N  
ATOM   3550  CA  HIS B 204       5.795   3.997 -15.004  1.00 85.29      B    C  
ATOM   3551  C   HIS B 204       4.284   3.777 -15.167  1.00 85.49      B    C  
ATOM   3552  O   HIS B 204       3.824   3.584 -16.293  1.00 82.30      B    O  
ATOM   3553  CB  HIS B 204       6.576   2.696 -15.164  1.00 81.90      B    C  
ATOM   3554  CG  HIS B 204       5.908   1.528 -14.523  1.00 77.12      B    C  
ATOM   3555  CD2 HIS B 204       4.978   0.708 -15.102  1.00 67.63      B    C  
ATOM   3556  ND1 HIS B 204       6.057   1.124 -13.222  1.00 66.61      B    N  
ATOM   3557  CE1 HIS B 204       5.227   0.098 -13.015  1.00 63.93      B    C  
ATOM   3558  NE2 HIS B 204       4.565  -0.198 -14.140  1.00 66.70      B    N  
ATOM   3559  N   VAL B 205       3.519   3.842 -14.098  1.00 87.88      B    N  
ATOM   3560  CA  VAL B 205       2.051   3.842 -14.137  1.00 88.14      B    C  
ATOM   3561  C   VAL B 205       1.457   5.166 -14.619  1.00 88.45      B    C  
ATOM   3562  O   VAL B 205       0.261   5.233 -14.892  1.00 86.16      B    O  
ATOM   3563  CB  VAL B 205       1.437   3.474 -12.768  1.00 87.08      B    C  
ATOM   3564  CG1 VAL B 205       1.441   1.960 -12.554  1.00 81.47      B    C  
ATOM   3565  CG2 VAL B 205       2.178   4.124 -11.602  1.00 82.47      B    C  
ATOM   3566  N   LEU B 206       2.264   6.210 -14.730  1.00 88.79      B    N  
ATOM   3567  CA  LEU B 206       1.859   7.486 -15.292  1.00 88.79      B    C  
ATOM   3568  C   LEU B 206       1.862   7.393 -16.815  1.00 88.32      B    C  
ATOM   3569  O   LEU B 206       2.797   6.867 -17.421  1.00 85.54      B    O  
ATOM   3570  CB  LEU B 206       2.791   8.620 -14.832  1.00 88.26      B    C  
ATOM   3571  CG  LEU B 206       3.042   8.708 -13.320  1.00 87.82      B    C  
ATOM   3572  CD1 LEU B 206       4.039   9.826 -13.033  1.00 82.00      B    C  
ATOM   3573  CD2 LEU B 206       1.771   9.002 -12.540  1.00 81.72      B    C  
ATOM   3574  N   ASP B 207       0.852   7.968 -17.442  1.00 88.52      B    N  
ATOM   3575  CA  ASP B 207       0.894   8.189 -18.883  1.00 87.29      B    C  
ATOM   3576  C   ASP B 207       1.993   9.213 -19.233  1.00 86.21      B    C  
ATOM   3577  O   ASP B 207       2.156  10.219 -18.547  1.00 77.63      B    O  
ATOM   3578  CB  ASP B 207      -0.494   8.607 -19.369  1.00 84.46      B    C  
ATOM   3579  CG  ASP B 207      -0.668   8.425 -20.870  1.00 82.67      B    C  
ATOM   3580  OD1 ASP B 207       0.278   7.967 -21.549  1.00 75.53      B    O  
ATOM   3581  OD2 ASP B 207      -1.746   8.760 -21.395  1.00 76.02      B    O1-
ATOM   3582  N   ASP B 208       2.758   8.919 -20.269  1.00 87.25      B    N  
ATOM   3583  CA  ASP B 208       4.023   9.573 -20.629  1.00 86.90      B    C  
ATOM   3584  C   ASP B 208       5.151   9.488 -19.582  1.00 86.94      B    C  
ATOM   3585  O   ASP B 208       6.178  10.154 -19.718  1.00 80.71      B    O  
ATOM   3586  CB  ASP B 208       3.791  11.007 -21.147  1.00 84.99      B    C  
ATOM   3587  CG  ASP B 208       2.851  11.048 -22.342  1.00 84.31      B    C  
ATOM   3588  OD1 ASP B 208       3.093  10.322 -23.332  1.00 78.22      B    O  
ATOM   3589  OD2 ASP B 208       1.871  11.813 -22.321  1.00 78.56      B    O1-
ATOM   3590  N   GLY B 209       5.002   8.626 -18.578  1.00 86.06      B    N  
ATOM   3591  CA  GLY B 209       6.066   8.220 -17.672  1.00 85.52      B    C  
ATOM   3592  C   GLY B 209       7.066   7.250 -18.327  1.00 86.20      B    C  
ATOM   3593  O   GLY B 209       6.937   6.882 -19.495  1.00 82.99      B    O  
ATOM   3594  N   PRO B 210       8.081   6.814 -17.571  1.00 85.63      B    N  
ATOM   3595  CA  PRO B 210       9.067   5.878 -18.085  1.00 85.17      B    C  
ATOM   3596  C   PRO B 210       8.419   4.521 -18.392  1.00 84.82      B    C  
ATOM   3597  O   PRO B 210       7.626   3.981 -17.622  1.00 81.84      B    O  
ATOM   3598  CB  PRO B 210      10.142   5.772 -17.003  1.00 83.38      B    C  
ATOM   3599  CG  PRO B 210       9.382   6.109 -15.725  1.00 82.65      B    C  
ATOM   3600  CD  PRO B 210       8.338   7.119 -16.184  1.00 85.98      B    C  
ATOM   3601  N   PHE B 211       8.811   3.938 -19.511  1.00 82.13      B    N  
ATOM   3602  CA  PHE B 211       8.353   2.600 -19.847  1.00 80.49      B    C  
ATOM   3603  C   PHE B 211       8.996   1.556 -18.941  1.00 79.93      B    C  
ATOM   3604  O   PHE B 211      10.204   1.593 -18.714  1.00 75.50      B    O  
ATOM   3605  CB  PHE B 211       8.665   2.314 -21.313  1.00 77.94      B    C  
ATOM   3606  CG  PHE B 211       7.978   3.238 -22.288  1.00 75.35      B    C  
ATOM   3607  CD1 PHE B 211       6.576   3.290 -22.343  1.00 71.77      B    C  
ATOM   3608  CD2 PHE B 211       8.730   4.032 -23.164  1.00 70.55      B    C  
ATOM   3609  CE1 PHE B 211       5.930   4.096 -23.291  1.00 67.17      B    C  
ATOM   3610  CE2 PHE B 211       8.094   4.836 -24.121  1.00 67.60      B    C  
ATOM   3611  CZ  PHE B 211       6.689   4.859 -24.187  1.00 67.08      B    C  
ATOM   3612  N   SER B 212       8.232   0.556 -18.520  1.00 76.91      B    N  
ATOM   3613  CA  SER B 212       8.733  -0.565 -17.723  1.00 74.78      B    C  
ATOM   3614  C   SER B 212       9.905  -1.301 -18.386  1.00 75.14      B    C  
ATOM   3615  O   SER B 212      10.862  -1.677 -17.713  1.00 70.88      B    O  
ATOM   3616  CB  SER B 212       7.590  -1.558 -17.462  1.00 71.11      B    C  
ATOM   3617  OG  SER B 212       7.046  -2.030 -18.674  1.00 63.90      B    O  
ATOM   3618  N   SER B 213       9.886  -1.411 -19.717  1.00 73.81      B    N  
ATOM   3619  CA  SER B 213      10.979  -2.016 -20.489  1.00 73.36      B    C  
ATOM   3620  C   SER B 213      12.203  -1.117 -20.675  1.00 74.75      B    C  
ATOM   3621  O   SER B 213      13.192  -1.565 -21.244  1.00 72.14      B    O  
ATOM   3622  CB  SER B 213      10.458  -2.445 -21.868  1.00 70.18      B    C  
ATOM   3623  OG  SER B 213      10.323  -1.311 -22.708  1.00 64.45      B    O  
ATOM   3624  N   SER B 214      12.129   0.157 -20.286  1.00 76.95      B    N  
ATOM   3625  CA  SER B 214      13.271   1.065 -20.375  1.00 77.94      B    C  
ATOM   3626  C   SER B 214      14.199   0.840 -19.182  1.00 79.70      B    C  
ATOM   3627  O   SER B 214      13.720   0.806 -18.048  1.00 78.14      B    O  
ATOM   3628  CB  SER B 214      12.827   2.522 -20.424  1.00 75.95      B    C  
ATOM   3629  OG  SER B 214      13.958   3.352 -20.592  1.00 68.23      B    O  
ATOM   3630  N   PRO B 215      15.512   0.746 -19.404  1.00 80.30      B    N  
ATOM   3631  CA  PRO B 215      16.460   0.638 -18.299  1.00 80.24      B    C  
ATOM   3632  C   PRO B 215      16.588   1.940 -17.499  1.00 82.38      B    C  
ATOM   3633  O   PRO B 215      16.994   1.914 -16.347  1.00 79.63      B    O  
ATOM   3634  CB  PRO B 215      17.780   0.225 -18.953  1.00 77.65      B    C  
ATOM   3635  CG  PRO B 215      17.694   0.822 -20.357  1.00 75.25      B    C  
ATOM   3636  CD  PRO B 215      16.210   0.721 -20.681  1.00 77.37      B    C  
ATOM   3637  N   THR B 216      16.219   3.088 -18.094  1.00 84.57      B    N  
ATOM   3638  CA  THR B 216      16.329   4.401 -17.461  1.00 85.13      B    C  
ATOM   3639  C   THR B 216      14.982   5.125 -17.446  1.00 85.54      B    C  
ATOM   3640  O   THR B 216      14.107   4.853 -18.261  1.00 82.16      B    O  
ATOM   3641  CB  THR B 216      17.396   5.277 -18.146  1.00 83.68      B    C  
ATOM   3642  CG2 THR B 216      18.766   4.610 -18.210  1.00 75.50      B    C  
ATOM   3643  OG1 THR B 216      17.011   5.607 -19.455  1.00 75.41      B    O  
ATOM   3644  N   MET B 217      14.841   6.104 -16.550  1.00 86.01      B    N  
ATOM   3645  CA  MET B 217      13.670   6.987 -16.495  1.00 85.93      B    C  
ATOM   3646  C   MET B 217      13.660   8.053 -17.608  1.00 85.77      B    C  
ATOM   3647  O   MET B 217      12.676   8.756 -17.787  1.00 80.77      B    O  
ATOM   3648  CB  MET B 217      13.590   7.645 -15.108  1.00 84.23      B    C  
ATOM   3649  CG  MET B 217      13.338   6.622 -13.990  1.00 82.31      B    C  
ATOM   3650  SD  MET B 217      12.966   7.363 -12.371  1.00 80.99      B    S  
ATOM   3651  CE  MET B 217      14.591   7.948 -11.863  1.00 72.59      B    C  
ATOM   3652  N   GLY B 218      14.740   8.178 -18.362  1.00 85.23      B    N  
ATOM   3653  CA  GLY B 218      14.861   9.176 -19.417  1.00 85.13      B    C  
ATOM   3654  C   GLY B 218      15.058  10.599 -18.892  1.00 86.77      B    C  
ATOM   3655  O   GLY B 218      15.390  10.827 -17.733  1.00 82.70      B    O  
ATOM   3656  N   VAL B 219      14.877  11.584 -19.788  1.00 86.55      B    N  
ATOM   3657  CA  VAL B 219      15.145  13.008 -19.508  1.00 86.44      B    C  
ATOM   3658  C   VAL B 219      13.926  13.713 -18.911  1.00 87.16      B    C  
ATOM   3659  O   VAL B 219      14.074  14.722 -18.232  1.00 82.97      B    O  
ATOM   3660  CB  VAL B 219      15.609  13.752 -20.780  1.00 84.11      B    C  
ATOM   3661  CG1 VAL B 219      16.437  14.982 -20.413  1.00 74.95      B    C  
ATOM   3662  CG2 VAL B 219      16.471  12.888 -21.720  1.00 75.16      B    C  
ATOM   3663  N   ASP B 220      12.731  13.192 -19.160  1.00 86.90      B    N  
ATOM   3664  CA  ASP B 220      11.457  13.688 -18.641  1.00 87.26      B    C  
ATOM   3665  C   ASP B 220      10.744  12.559 -17.870  1.00 88.04      B    C  
ATOM   3666  O   ASP B 220       9.775  11.978 -18.367  1.00 84.14      B    O  
ATOM   3667  CB  ASP B 220      10.619  14.246 -19.794  1.00 85.03      B    C  
ATOM   3668  CG  ASP B 220       9.302  14.871 -19.334  1.00 84.05      B    C  
ATOM   3669  OD1 ASP B 220       9.225  15.334 -18.176  1.00 79.58      B    O  
ATOM   3670  OD2 ASP B 220       8.371  14.945 -20.163  1.00 80.56      B    O1-
ATOM   3671  N   PRO B 221      11.236  12.207 -16.679  1.00 89.04      B    N  
ATOM   3672  CA  PRO B 221      10.793  11.003 -15.988  1.00 88.50      B    C  
ATOM   3673  C   PRO B 221       9.316  11.032 -15.611  1.00 89.31      B    C  
ATOM   3674  O   PRO B 221       8.653  10.005 -15.667  1.00 84.89      B    O  
ATOM   3675  CB  PRO B 221      11.691  10.891 -14.753  1.00 85.63      B    C  
ATOM   3676  CG  PRO B 221      12.177  12.311 -14.514  1.00 84.01      B    C  
ATOM   3677  CD  PRO B 221      12.281  12.872 -15.925  1.00 86.73      B    C  
ATOM   3678  N   THR B 222       8.773  12.204 -15.280  1.00 89.39      B    N  
ATOM   3679  CA  THR B 222       7.351  12.340 -14.918  1.00 89.30      B    C  
ATOM   3680  C   THR B 222       6.441  12.528 -16.129  1.00 89.99      B    C  
ATOM   3681  O   THR B 222       5.223  12.453 -15.990  1.00 85.16      B    O  
ATOM   3682  CB  THR B 222       7.138  13.490 -13.927  1.00 88.07      B    C  
ATOM   3683  CG2 THR B 222       7.947  13.319 -12.644  1.00 80.12      B    C  
ATOM   3684  OG1 THR B 222       7.514  14.713 -14.505  1.00 79.73      B    O  
ATOM   3685  N   GLY B 223       6.979  12.792 -17.308  1.00 88.59      B    N  
ATOM   3686  CA  GLY B 223       6.219  13.160 -18.510  1.00 88.82      B    C  
ATOM   3687  C   GLY B 223       5.708  14.604 -18.506  1.00 90.87      B    C  
ATOM   3688  O   GLY B 223       4.879  14.969 -19.340  1.00 87.36      B    O  
ATOM   3689  N   MET B 224       6.176  15.448 -17.580  1.00 90.27      B    N  
ATOM   3690  CA  MET B 224       5.713  16.837 -17.418  1.00 90.22      B    C  
ATOM   3691  C   MET B 224       5.894  17.676 -18.687  1.00 90.77      B    C  
ATOM   3692  O   MET B 224       5.005  18.439 -19.055  1.00 89.00      B    O  
ATOM   3693  CB  MET B 224       6.465  17.486 -16.244  1.00 88.65      B    C  
ATOM   3694  CG  MET B 224       5.989  18.912 -15.966  1.00 86.23      B    C  
ATOM   3695  SD  MET B 224       6.912  19.810 -14.687  1.00 83.60      B    S  
ATOM   3696  CE  MET B 224       8.514  19.975 -15.505  1.00 73.43      B    C  
ATOM   3697  N   LEU B 225       7.009  17.528 -19.384  1.00 90.38      B    N  
ATOM   3698  CA  LEU B 225       7.274  18.273 -20.617  1.00 89.37      B    C  
ATOM   3699  C   LEU B 225       6.337  17.857 -21.756  1.00 89.62      B    C  
ATOM   3700  O   LEU B 225       5.957  18.680 -22.583  1.00 87.69      B    O  
ATOM   3701  CB  LEU B 225       8.741  18.078 -21.039  1.00 88.66      B    C  
ATOM   3702  CG  LEU B 225       9.787  18.582 -20.033  1.00 85.24      B    C  
ATOM   3703  CD1 LEU B 225      11.183  18.259 -20.559  1.00 80.17      B    C  
ATOM   3704  CD2 LEU B 225       9.697  20.092 -19.821  1.00 79.53      B    C  
ATOM   3705  N   THR B 226       5.938  16.587 -21.791  1.00 90.44      B    N  
ATOM   3706  CA  THR B 226       4.964  16.079 -22.758  1.00 89.77      B    C  
ATOM   3707  C   THR B 226       3.576  16.624 -22.449  1.00 90.70      B    C  
ATOM   3708  O   THR B 226       2.941  17.188 -23.343  1.00 88.09      B    O  
ATOM   3709  CB  THR B 226       4.965  14.548 -22.791  1.00 88.01      B    C  
ATOM   3710  CG2 THR B 226       4.019  14.003 -23.866  1.00 78.15      B    C  
ATOM   3711  OG1 THR B 226       6.256  14.108 -23.127  1.00 79.32      B    O  
ATOM   3712  N   ARG B 227       3.135  16.568 -21.198  1.00 91.10      B    N  
ATOM   3713  CA  ARG B 227       1.865  17.161 -20.755  1.00 91.13      B    C  
ATOM   3714  C   ARG B 227       1.828  18.674 -20.959  1.00 91.54      B    C  
ATOM   3715  O   ARG B 227       0.810  19.197 -21.405  1.00 88.93      B    O  
ATOM   3716  CB  ARG B 227       1.620  16.817 -19.280  1.00 89.55      B    C  
ATOM   3717  CG  ARG B 227       1.234  15.342 -19.083  1.00 86.63      B    C  
ATOM   3718  CD  ARG B 227       0.783  15.070 -17.639  1.00 87.32      B    C  
ATOM   3719  NE  ARG B 227       1.899  15.123 -16.687  1.00 84.82      B    N  
ATOM   3720  CZ  ARG B 227       2.729  14.137 -16.375  1.00 87.06      B    C  
ATOM   3721  NH1 ARG B 227       2.657  12.951 -16.923  1.00 74.62      B    N1+
ATOM   3722  NH2 ARG B 227       3.652  14.315 -15.487  1.00 79.17      B    N  
ATOM   3723  N   GLY B 228       2.936  19.363 -20.739  1.00 90.56      B    N  
ATOM   3724  CA  GLY B 228       3.069  20.801 -20.952  1.00 89.49      B    C  
ATOM   3725  C   GLY B 228       2.720  21.263 -22.374  1.00 90.41      B    C  
ATOM   3726  O   GLY B 228       2.246  22.384 -22.565  1.00 88.09      B    O  
ATOM   3727  N   LYS B 229       2.845  20.396 -23.377  1.00 89.79      B    N  
ATOM   3728  CA  LYS B 229       2.432  20.698 -24.764  1.00 89.08      B    C  
ATOM   3729  C   LYS B 229       0.921  20.933 -24.903  1.00 89.38      B    C  
ATOM   3730  O   LYS B 229       0.504  21.540 -25.880  1.00 86.17      B    O  
ATOM   3731  CB  LYS B 229       2.866  19.572 -25.714  1.00 88.66      B    C  
ATOM   3732  CG  LYS B 229       4.388  19.408 -25.780  1.00 87.12      B    C  
ATOM   3733  CD  LYS B 229       4.741  18.162 -26.597  1.00 82.73      B    C  
ATOM   3734  CE  LYS B 229       6.248  17.916 -26.543  1.00 75.88      B    C  
ATOM   3735  NZ  LYS B 229       6.601  16.592 -27.112  1.00 65.97      B    N1+
ATOM   3736  N   LEU B 230       0.098  20.506 -23.947  1.00 89.83      B    N  
ATOM   3737  CA  LEU B 230      -1.336  20.809 -23.949  1.00 88.96      B    C  
ATOM   3738  C   LEU B 230      -1.612  22.313 -23.778  1.00 89.72      B    C  
ATOM   3739  O   LEU B 230      -2.606  22.799 -24.306  1.00 87.14      B    O  
ATOM   3740  CB  LEU B 230      -2.045  20.008 -22.843  1.00 88.69      B    C  
ATOM   3741  CG  LEU B 230      -2.122  18.496 -23.113  1.00 89.75      B    C  
ATOM   3742  CD1 LEU B 230      -2.546  17.755 -21.843  1.00 86.00      B    C  
ATOM   3743  CD2 LEU B 230      -3.153  18.173 -24.199  1.00 85.66      B    C  
ATOM   3744  N   VAL B 231      -0.726  23.055 -23.120  1.00 89.99      B    N  
ATOM   3745  CA  VAL B 231      -0.862  24.513 -22.951  1.00 88.26      B    C  
ATOM   3746  C   VAL B 231      -0.537  25.251 -24.249  1.00 87.80      B    C  
ATOM   3747  O   VAL B 231      -1.121  26.295 -24.552  1.00 83.23      B    O  
ATOM   3748  CB  VAL B 231       0.033  25.018 -21.807  1.00 86.86      B    C  
ATOM   3749  CG1 VAL B 231      -0.173  26.504 -21.528  1.00 80.33      B    C  
ATOM   3750  CG2 VAL B 231      -0.260  24.276 -20.501  1.00 81.92      B    C  
ATOM   3751  N   THR B 232       0.367  24.694 -25.055  1.00 88.11      B    N  
ATOM   3752  CA  THR B 232       0.801  25.290 -26.327  1.00 86.19      B    C  
ATOM   3753  C   THR B 232      -0.013  24.755 -27.505  1.00 85.72      B    C  
ATOM   3754  O   THR B 232      -0.960  23.971 -27.348  1.00 78.66      B    O  
ATOM   3755  CB  THR B 232       2.314  25.110 -26.518  1.00 82.52      B    C  
ATOM   3756  CG2 THR B 232       3.122  25.745 -25.386  1.00 72.60      B    C  
ATOM   3757  OG1 THR B 232       2.650  23.750 -26.572  1.00 74.29      B    O  
ATOM   3758  N   GLY B 233       0.311  25.166 -28.703  1.00 82.93      B    N  
ATOM   3759  CA  GLY B 233      -0.284  24.615 -29.915  1.00 81.75      B    C  
ATOM   3760  C   GLY B 233       0.052  23.130 -30.056  1.00 84.47      B    C  
ATOM   3761  O   GLY B 233       1.197  22.783 -30.314  1.00 77.30      B    O  
ATOM   3762  N   ASN B 234      -0.927  22.262 -29.900  1.00 88.34      B    N  
ATOM   3763  CA  ASN B 234      -0.796  20.824 -30.080  1.00 88.70      B    C  
ATOM   3764  C   ASN B 234      -1.793  20.325 -31.137  1.00 90.16      B    C  
ATOM   3765  O   ASN B 234      -2.740  21.020 -31.499  1.00 86.04      B    O  
ATOM   3766  CB  ASN B 234      -0.949  20.114 -28.720  1.00 85.60      B    C  
ATOM   3767  CG  ASN B 234      -2.312  20.326 -28.095  1.00 86.30      B    C  
ATOM   3768  ND2 ASN B 234      -2.363  20.968 -26.948  1.00 78.49      B    N  
ATOM   3769  OD1 ASN B 234      -3.348  19.942 -28.605  1.00 76.26      B    O  
ATOM   3770  N   LYS B 235      -1.567  19.126 -31.630  1.00 88.67      B    N  
ATOM   3771  CA  LYS B 235      -2.370  18.505 -32.683  1.00 89.72      B    C  
ATOM   3772  C   LYS B 235      -3.292  17.448 -32.088  1.00 90.14      B    C  
ATOM   3773  O   LYS B 235      -2.839  16.604 -31.330  1.00 86.15      B    O  
ATOM   3774  CB  LYS B 235      -1.455  17.891 -33.742  1.00 87.87      B    C  
ATOM   3775  CG  LYS B 235      -0.557  18.928 -34.420  1.00 85.53      B    C  
ATOM   3776  CD  LYS B 235       0.225  18.248 -35.544  1.00 82.99      B    C  
ATOM   3777  CE  LYS B 235       1.059  19.264 -36.315  1.00 74.89      B    C  
ATOM   3778  NZ  LYS B 235       1.675  18.623 -37.499  1.00 65.56      B    N1+
ATOM   3779  N   LEU B 236      -4.558  17.453 -32.484  1.00 89.60      B    N  
ATOM   3780  CA  LEU B 236      -5.475  16.375 -32.113  1.00 89.29      B    C  
ATOM   3781  C   LEU B 236      -5.177  15.072 -32.875  1.00 90.51      B    C  
ATOM   3782  O   LEU B 236      -5.513  13.997 -32.393  1.00 87.57      B    O  
ATOM   3783  CB  LEU B 236      -6.924  16.841 -32.330  1.00 87.59      B    C  
ATOM   3784  CG  LEU B 236      -7.982  15.907 -31.705  1.00 87.74      B    C  
ATOM   3785  CD1 LEU B 236      -7.905  15.869 -30.177  1.00 84.21      B    C  
ATOM   3786  CD2 LEU B 236      -9.380  16.384 -32.082  1.00 84.32      B    C  
ATOM   3787  N   SER B 237      -4.515  15.166 -34.035  1.00 90.31      B    N  
ATOM   3788  CA  SER B 237      -4.040  13.997 -34.778  1.00 89.27      B    C  
ATOM   3789  C   SER B 237      -2.856  13.288 -34.113  1.00 90.38      B    C  
ATOM   3790  O   SER B 237      -2.567  12.144 -34.466  1.00 86.14      B    O  
ATOM   3791  CB  SER B 237      -3.674  14.400 -36.212  1.00 87.78      B    C  
ATOM   3792  OG  SER B 237      -2.566  15.275 -36.233  1.00 82.21      B    O  
ATOM   3793  N   ASP B 238      -2.192  13.937 -33.156  1.00 89.82      B    N  
ATOM   3794  CA  ASP B 238      -1.171  13.304 -32.329  1.00 89.83      B    C  
ATOM   3795  C   ASP B 238      -1.842  12.469 -31.220  1.00 90.46      B    C  
ATOM   3796  O   ASP B 238      -2.497  13.037 -30.345  1.00 87.24      B    O  
ATOM   3797  CB  ASP B 238      -0.226  14.376 -31.757  1.00 88.09      B    C  
ATOM   3798  CG  ASP B 238       0.913  13.815 -30.902  1.00 86.63      B    C  
ATOM   3799  OD1 ASP B 238       0.963  12.585 -30.677  1.00 80.60      B    O  
ATOM   3800  OD2 ASP B 238       1.749  14.632 -30.460  1.00 81.15      B    O1-
ATOM   3801  N   PRO B 239      -1.689  11.140 -31.221  1.00 90.04      B    N  
ATOM   3802  CA  PRO B 239      -2.300  10.287 -30.204  1.00 89.11      B    C  
ATOM   3803  C   PRO B 239      -1.832  10.623 -28.791  1.00 90.12      B    C  
ATOM   3804  O   PRO B 239      -2.607  10.475 -27.853  1.00 86.60      B    O  
ATOM   3805  CB  PRO B 239      -1.930   8.856 -30.610  1.00 86.95      B    C  
ATOM   3806  CG  PRO B 239      -0.655   9.021 -31.434  1.00 86.18      B    C  
ATOM   3807  CD  PRO B 239      -0.880  10.357 -32.133  1.00 89.45      B    C  
ATOM   3808  N   ASN B 240      -0.611  11.152 -28.628  1.00 90.34      B    N  
ATOM   3809  CA  ASN B 240      -0.082  11.546 -27.325  1.00 89.59      B    C  
ATOM   3810  C   ASN B 240      -0.765  12.796 -26.748  1.00 90.39      B    C  
ATOM   3811  O   ASN B 240      -0.743  12.984 -25.544  1.00 86.79      B    O  
ATOM   3812  CB  ASN B 240       1.432  11.764 -27.429  1.00 87.36      B    C  
ATOM   3813  CG  ASN B 240       2.190  10.477 -27.674  1.00 83.10      B    C  
ATOM   3814  ND2 ASN B 240       3.313  10.555 -28.347  1.00 73.48      B    N  
ATOM   3815  OD1 ASN B 240       1.794   9.400 -27.252  1.00 73.96      B    O  
ATOM   3816  N   MET B 241      -1.383  13.617 -27.572  1.00 91.10      B    N  
ATOM   3817  CA  MET B 241      -2.200  14.749 -27.123  1.00 91.44      B    C  
ATOM   3818  C   MET B 241      -3.686  14.396 -27.118  1.00 92.41      B    C  
ATOM   3819  O   MET B 241      -4.420  14.793 -26.214  1.00 89.97      B    O  
ATOM   3820  CB  MET B 241      -1.932  15.965 -28.024  1.00 90.49      B    C  
ATOM   3821  CG  MET B 241      -0.480  16.456 -27.978  1.00 89.27      B    C  
ATOM   3822  SD  MET B 241       0.051  17.103 -26.360  1.00 86.67      B    S  
ATOM   3823  CE  MET B 241       1.035  15.723 -25.742  1.00 76.37      B    C  
ATOM   3824  N   ALA B 242      -4.132  13.616 -28.097  1.00 91.40      B    N  
ATOM   3825  CA  ALA B 242      -5.517  13.193 -28.204  1.00 90.81      B    C  
ATOM   3826  C   ALA B 242      -5.983  12.383 -26.995  1.00 91.96      B    C  
ATOM   3827  O   ALA B 242      -7.102  12.587 -26.535  1.00 90.29      B    O  
ATOM   3828  CB  ALA B 242      -5.692  12.397 -29.500  1.00 89.68      B    C  
ATOM   3829  N   LYS B 243      -5.125  11.526 -26.424  1.00 91.59      B    N  
ATOM   3830  CA  LYS B 243      -5.442  10.736 -25.230  1.00 90.73      B    C  
ATOM   3831  C   LYS B 243      -5.862  11.610 -24.040  1.00 91.67      B    C  
ATOM   3832  O   LYS B 243      -6.858  11.298 -23.400  1.00 89.47      B    O  
ATOM   3833  CB  LYS B 243      -4.284   9.785 -24.886  1.00 88.26      B    C  
ATOM   3834  CG  LYS B 243      -3.010  10.498 -24.408  1.00 85.34      B    C  
ATOM   3835  CD  LYS B 243      -1.823   9.537 -24.271  1.00 84.29      B    C  
ATOM   3836  CE  LYS B 243      -0.597  10.321 -23.828  1.00 78.89      B    C  
ATOM   3837  NZ  LYS B 243       0.580   9.462 -23.590  1.00 76.02      B    N1+
ATOM   3838  N   TYR B 244      -5.185  12.740 -23.824  1.00 93.17      B    N  
ATOM   3839  CA  TYR B 244      -5.552  13.696 -22.785  1.00 93.36      B    C  
ATOM   3840  C   TYR B 244      -6.807  14.475 -23.155  1.00 93.99      B    C  
ATOM   3841  O   TYR B 244      -7.777  14.511 -22.401  1.00 92.18      B    O  
ATOM   3842  CB  TYR B 244      -4.384  14.656 -22.530  1.00 92.71      B    C  
ATOM   3843  CG  TYR B 244      -3.157  14.011 -21.939  1.00 93.52      B    C  
ATOM   3844  CD1 TYR B 244      -3.121  13.671 -20.574  1.00 90.60      B    C  
ATOM   3845  CD2 TYR B 244      -2.027  13.747 -22.745  1.00 90.65      B    C  
ATOM   3846  CE1 TYR B 244      -1.982  13.075 -20.010  1.00 89.35      B    C  
ATOM   3847  CE2 TYR B 244      -0.887  13.156 -22.195  1.00 89.31      B    C  
ATOM   3848  CZ  TYR B 244      -0.860  12.815 -20.822  1.00 90.79      B    C  
ATOM   3849  OH  TYR B 244       0.249  12.233 -20.281  1.00 88.91      B    O  
ATOM   3850  N   ARG B 245      -6.820  15.085 -24.337  1.00 93.04      B    N  
ATOM   3851  CA  ARG B 245      -7.896  15.986 -24.771  1.00 92.82      B    C  
ATOM   3852  C   ARG B 245      -9.237  15.266 -24.902  1.00 93.26      B    C  
ATOM   3853  O   ARG B 245     -10.251  15.756 -24.417  1.00 91.45      B    O  
ATOM   3854  CB  ARG B 245      -7.507  16.667 -26.092  1.00 91.75      B    C  
ATOM   3855  CG  ARG B 245      -6.326  17.647 -25.929  1.00 89.62      B    C  
ATOM   3856  CD  ARG B 245      -5.835  18.184 -27.272  1.00 89.14      B    C  
ATOM   3857  NE  ARG B 245      -6.876  18.950 -27.966  1.00 87.38      B    N  
ATOM   3858  CZ  ARG B 245      -6.861  19.396 -29.205  1.00 89.11      B    C  
ATOM   3859  NH1 ARG B 245      -5.837  19.249 -29.984  1.00 80.15      B    N1+
ATOM   3860  NH2 ARG B 245      -7.899  20.010 -29.675  1.00 81.40      B    N  
ATOM   3861  N   LEU B 246      -9.258  14.096 -25.531  1.00 92.64      B    N  
ATOM   3862  CA  LEU B 246     -10.482  13.329 -25.724  1.00 92.08      B    C  
ATOM   3863  C   LEU B 246     -10.998  12.735 -24.407  1.00 92.74      B    C  
ATOM   3864  O   LEU B 246     -12.202  12.736 -24.181  1.00 91.02      B    O  
ATOM   3865  CB  LEU B 246     -10.259  12.211 -26.763  1.00 91.67      B    C  
ATOM   3866  CG  LEU B 246      -9.922  12.691 -28.184  1.00 91.71      B    C  
ATOM   3867  CD1 LEU B 246      -9.679  11.479 -29.090  1.00 87.75      B    C  
ATOM   3868  CD2 LEU B 246     -11.042  13.519 -28.810  1.00 87.91      B    C  
ATOM   3869  N   LEU B 247     -10.104  12.279 -23.516  1.00 92.65      B    N  
ATOM   3870  CA  LEU B 247     -10.493  11.760 -22.211  1.00 91.92      B    C  
ATOM   3871  C   LEU B 247     -11.109  12.853 -21.344  1.00 92.79      B    C  
ATOM   3872  O   LEU B 247     -12.269  12.729 -20.951  1.00 91.73      B    O  
ATOM   3873  CB  LEU B 247      -9.275  11.105 -21.540  1.00 91.74      B    C  
ATOM   3874  CG  LEU B 247      -9.555  10.570 -20.116  1.00 92.22      B    C  
ATOM   3875  CD1 LEU B 247     -10.599   9.451 -20.126  1.00 87.53      B    C  
ATOM   3876  CD2 LEU B 247      -8.267  10.032 -19.514  1.00 87.37      B    C  
ATOM   3877  N   MET B 248     -10.389  13.940 -21.096  1.00 94.43      B    N  
ATOM   3878  CA  MET B 248     -10.867  15.011 -20.226  1.00 94.57      B    C  
ATOM   3879  C   MET B 248     -12.129  15.688 -20.786  1.00 94.46      B    C  
ATOM   3880  O   MET B 248     -13.077  15.924 -20.048  1.00 92.67      B    O  
ATOM   3881  CB  MET B 248      -9.741  16.025 -19.979  1.00 93.85      B    C  
ATOM   3882  CG  MET B 248     -10.146  17.103 -18.972  1.00 91.97      B    C  
ATOM   3883  SD  MET B 248     -10.614  16.489 -17.319  1.00 90.91      B    S  
ATOM   3884  CE  MET B 248      -8.969  16.265 -16.588  1.00 83.18      B    C  
ATOM   3885  N   GLY B 249     -12.172  15.918 -22.085  1.00 93.28      B    N  
ATOM   3886  CA  GLY B 249     -13.361  16.454 -22.743  1.00 92.36      B    C  
ATOM   3887  C   GLY B 249     -14.585  15.553 -22.566  1.00 93.49      B    C  
ATOM   3888  O   GLY B 249     -15.687  16.041 -22.324  1.00 91.16      B    O  
ATOM   3889  N   ASN B 250     -14.411  14.243 -22.635  1.00 93.80      B    N  
ATOM   3890  CA  ASN B 250     -15.495  13.292 -22.423  1.00 93.37      B    C  
ATOM   3891  C   ASN B 250     -15.967  13.266 -20.962  1.00 93.78      B    C  
ATOM   3892  O   ASN B 250     -17.171  13.326 -20.708  1.00 91.20      B    O  
ATOM   3893  CB  ASN B 250     -15.042  11.904 -22.895  1.00 91.87      B    C  
ATOM   3894  CG  ASN B 250     -16.213  10.948 -22.966  1.00 91.42      B    C  
ATOM   3895  ND2 ASN B 250     -16.995  11.023 -24.014  1.00 80.66      B    N  
ATOM   3896  OD1 ASN B 250     -16.458  10.139 -22.092  1.00 79.92      B    O  
ATOM   3897  N   LEU B 251     -15.035  13.239 -20.015  1.00 94.29      B    N  
ATOM   3898  CA  LEU B 251     -15.348  13.247 -18.588  1.00 93.80      B    C  
ATOM   3899  C   LEU B 251     -16.046  14.549 -18.173  1.00 93.74      B    C  
ATOM   3900  O   LEU B 251     -17.074  14.506 -17.490  1.00 91.58      B    O  
ATOM   3901  CB  LEU B 251     -14.054  13.040 -17.777  1.00 94.03      B    C  
ATOM   3902  CG  LEU B 251     -13.382  11.666 -17.957  1.00 93.70      B    C  
ATOM   3903  CD1 LEU B 251     -12.050  11.653 -17.202  1.00 89.38      B    C  
ATOM   3904  CD2 LEU B 251     -14.236  10.518 -17.427  1.00 89.24      B    C  
ATOM   3905  N   ALA B 252     -15.563  15.699 -18.648  1.00 94.29      B    N  
ATOM   3906  CA  ALA B 252     -16.174  16.993 -18.380  1.00 93.34      B    C  
ATOM   3907  C   ALA B 252     -17.574  17.110 -19.000  1.00 93.68      B    C  
ATOM   3908  O   ALA B 252     -18.502  17.614 -18.372  1.00 91.36      B    O  
ATOM   3909  CB  ALA B 252     -15.233  18.085 -18.903  1.00 92.60      B    C  
ATOM   3910  N   ASN B 253     -17.781  16.572 -20.205  1.00 93.95      B    N  
ATOM   3911  CA  ASN B 253     -19.111  16.496 -20.803  1.00 93.38      B    C  
ATOM   3912  C   ASN B 253     -20.059  15.567 -20.018  1.00 93.03      B    C  
ATOM   3913  O   ASN B 253     -21.266  15.802 -20.024  1.00 89.40      B    O  
ATOM   3914  CB  ASN B 253     -18.982  16.046 -22.263  1.00 92.52      B    C  
ATOM   3915  CG  ASN B 253     -18.551  17.167 -23.199  1.00 92.72      B    C  
ATOM   3916  ND2 ASN B 253     -17.969  16.824 -24.322  1.00 84.89      B    N  
ATOM   3917  OD1 ASN B 253     -18.775  18.334 -22.971  1.00 85.16      B    O  
ATOM   3918  N   GLY B 254     -19.535  14.557 -19.337  1.00 92.96      B    N  
ATOM   3919  CA  GLY B 254     -20.319  13.628 -18.536  1.00 91.90      B    C  
ATOM   3920  C   GLY B 254     -20.946  14.233 -17.275  1.00 92.51      B    C  
ATOM   3921  O   GLY B 254     -22.014  13.794 -16.847  1.00 89.34      B    O  
ATOM   3922  N   VAL B 255     -20.327  15.266 -16.713  1.00 92.97      B    N  
ATOM   3923  CA  VAL B 255     -20.775  15.899 -15.464  1.00 91.91      B    C  
ATOM   3924  C   VAL B 255     -21.630  17.147 -15.673  1.00 91.67      B    C  
ATOM   3925  O   VAL B 255     -22.046  17.770 -14.704  1.00 86.99      B    O  
ATOM   3926  CB  VAL B 255     -19.606  16.181 -14.502  1.00 90.38      B    C  
ATOM   3927  CG1 VAL B 255     -18.834  14.893 -14.181  1.00 83.84      B    C  
ATOM   3928  CG2 VAL B 255     -18.640  17.223 -15.052  1.00 84.89      B    C  
ATOM   3929  N   ARG B 256     -21.920  17.514 -16.919  1.00 90.67      B    N  
ATOM   3930  CA  ARG B 256     -22.722  18.696 -17.237  1.00 90.44      B    C  
ATOM   3931  C   ARG B 256     -24.048  18.684 -16.487  1.00 90.53      B    C  
ATOM   3932  O   ARG B 256     -24.722  17.659 -16.389  1.00 87.68      B    O  
ATOM   3933  CB  ARG B 256     -22.968  18.800 -18.751  1.00 88.64      B    C  
ATOM   3934  CG  ARG B 256     -21.691  19.136 -19.529  1.00 86.41      B    C  
ATOM   3935  CD  ARG B 256     -21.939  19.162 -21.036  1.00 87.22      B    C  
ATOM   3936  NE  ARG B 256     -22.294  17.836 -21.537  1.00 85.38      B    N  
ATOM   3937  CZ  ARG B 256     -22.972  17.558 -22.645  1.00 87.84      B    C  
ATOM   3938  NH1 ARG B 256     -23.344  18.479 -23.489  1.00 76.48      B    N1+
ATOM   3939  NH2 ARG B 256     -23.286  16.327 -22.914  1.00 79.78      B    N  
ATOM   3940  N   ARG B 257     -24.432  19.856 -15.994  1.00 89.57      B    N  
ATOM   3941  CA  ARG B 257     -25.713  20.059 -15.312  1.00 88.28      B    C  
ATOM   3942  C   ARG B 257     -26.859  20.051 -16.326  1.00 88.90      B    C  
ATOM   3943  O   ARG B 257     -26.612  20.361 -17.504  1.00 85.55      B    O  
ATOM   3944  CB  ARG B 257     -25.665  21.362 -14.497  1.00 84.96      B    C  
ATOM   3945  CG  ARG B 257     -24.518  21.326 -13.468  1.00 78.12      B    C  
ATOM   3946  CD  ARG B 257     -24.433  22.606 -12.647  1.00 74.75      B    C  
ATOM   3947  NE  ARG B 257     -25.510  22.693 -11.646  1.00 68.52      B    N  
ATOM   3948  CZ  ARG B 257     -26.135  23.801 -11.274  1.00 62.75      B    C  
ATOM   3949  NH1 ARG B 257     -25.839  24.960 -11.782  1.00 58.19      B    N1+
ATOM   3950  NH2 ARG B 257     -27.067  23.775 -10.393  1.00 55.13      B    N  
ATOM   3951  N   PRO B 258     -28.095  19.739 -15.911  1.00 87.52      B    N  
ATOM   3952  CA  PRO B 258     -29.243  19.694 -16.815  1.00 86.66      B    C  
ATOM   3953  C   PRO B 258     -29.400  20.967 -17.654  1.00 87.59      B    C  
ATOM   3954  O   PRO B 258     -29.499  20.896 -18.880  1.00 84.52      B    O  
ATOM   3955  CB  PRO B 258     -30.466  19.471 -15.915  1.00 84.66      B    C  
ATOM   3956  CG  PRO B 258     -29.896  18.783 -14.680  1.00 82.23      B    C  
ATOM   3957  CD  PRO B 258     -28.489  19.352 -14.569  1.00 85.56      B    C  
ATOM   3958  N   TRP B 259     -29.310  22.134 -17.026  1.00 86.47      B    N  
ATOM   3959  CA  TRP B 259     -29.414  23.431 -17.687  1.00 85.65      B    C  
ATOM   3960  C   TRP B 259     -28.324  23.652 -18.754  1.00 85.92      B    C  
ATOM   3961  O   TRP B 259     -28.580  24.227 -19.808  1.00 82.24      B    O  
ATOM   3962  CB  TRP B 259     -29.367  24.529 -16.630  1.00 83.92      B    C  
ATOM   3963  CG  TRP B 259     -29.742  25.874 -17.149  1.00 82.65      B    C  
ATOM   3964  CD1 TRP B 259     -30.987  26.400 -17.138  1.00 76.33      B    C  
ATOM   3965  CD2 TRP B 259     -28.895  26.871 -17.798  1.00 81.84      B    C  
ATOM   3966  CE2 TRP B 259     -29.705  27.971 -18.148  1.00 80.24      B    C  
ATOM   3967  CE3 TRP B 259     -27.513  26.934 -18.114  1.00 77.61      B    C  
ATOM   3968  NE1 TRP B 259     -30.976  27.662 -17.730  1.00 76.72      B    N  
ATOM   3969  CZ2 TRP B 259     -29.182  29.115 -18.807  1.00 78.13      B    C  
ATOM   3970  CZ3 TRP B 259     -26.997  28.062 -18.763  1.00 73.15      B    C  
ATOM   3971  CH2 TRP B 259     -27.821  29.132 -19.106  1.00 74.71      B    C  
ATOM   3972  N   THR B 260     -27.114  23.173 -18.498  1.00 88.21      B    N  
ATOM   3973  CA  THR B 260     -25.987  23.296 -19.425  1.00 87.69      B    C  
ATOM   3974  C   THR B 260     -26.106  22.314 -20.590  1.00 87.93      B    C  
ATOM   3975  O   THR B 260     -25.939  22.704 -21.735  1.00 84.45      B    O  
ATOM   3976  CB  THR B 260     -24.659  23.085 -18.686  1.00 86.52      B    C  
ATOM   3977  CG2 THR B 260     -23.439  23.317 -19.561  1.00 79.21      B    C  
ATOM   3978  OG1 THR B 260     -24.573  23.979 -17.612  1.00 77.93      B    O  
ATOM   3979  N   ALA B 261     -26.403  21.051 -20.296  1.00 88.42      B    N  
ATOM   3980  CA  ALA B 261     -26.355  19.986 -21.284  1.00 86.66      B    C  
ATOM   3981  C   ALA B 261     -27.514  20.020 -22.283  1.00 87.03      B    C  
ATOM   3982  O   ALA B 261     -27.303  19.919 -23.488  1.00 82.68      B    O  
ATOM   3983  CB  ALA B 261     -26.313  18.650 -20.537  1.00 84.70      B    C  
ATOM   3984  N   GLU B 262     -28.740  20.143 -21.784  1.00 87.32      B    N  
ATOM   3985  CA  GLU B 262     -29.959  20.069 -22.598  1.00 86.00      B    C  
ATOM   3986  C   GLU B 262     -30.826  21.329 -22.493  1.00 86.48      B    C  
ATOM   3987  O   GLU B 262     -31.648  21.589 -23.373  1.00 78.55      B    O  
ATOM   3988  CB  GLU B 262     -30.790  18.842 -22.184  1.00 81.56      B    C  
ATOM   3989  CG  GLU B 262     -30.066  17.503 -22.392  1.00 74.11      B    C  
ATOM   3990  CD  GLU B 262     -31.005  16.298 -22.267  1.00 69.92      B    C  
ATOM   3991  OE1 GLU B 262     -30.555  15.178 -22.608  1.00 63.44      B    O  
ATOM   3992  OE2 GLU B 262     -32.201  16.484 -21.913  1.00 64.96      B    O1-
ATOM   3993  N   GLY B 263     -30.605  22.111 -21.469  1.00 84.15      B    N  
ATOM   3994  CA  GLY B 263     -31.435  23.246 -21.111  1.00 83.62      B    C  
ATOM   3995  C   GLY B 263     -32.670  22.856 -20.297  1.00 85.24      B    C  
ATOM   3996  O   GLY B 263     -33.154  21.723 -20.340  1.00 80.68      B    O  
ATOM   3997  N   GLU B 264     -33.204  23.853 -19.587  1.00 83.61      B    N  
ATOM   3998  CA  GLU B 264     -34.413  23.735 -18.776  1.00 83.27      B    C  
ATOM   3999  C   GLU B 264     -35.367  24.898 -19.074  1.00 83.19      B    C  
ATOM   4000  O   GLU B 264     -34.983  25.906 -19.680  1.00 76.47      B    O  
ATOM   4001  CB  GLU B 264     -34.046  23.653 -17.286  1.00 79.41      B    C  
ATOM   4002  CG  GLU B 264     -33.296  22.347 -16.946  1.00 74.44      B    C  
ATOM   4003  CD  GLU B 264     -33.010  22.175 -15.452  1.00 71.79      B    C  
ATOM   4004  OE1 GLU B 264     -32.757  21.010 -15.047  1.00 63.43      B    O  
ATOM   4005  OE2 GLU B 264     -33.036  23.187 -14.712  1.00 65.23      B    O1-
ATOM   4006  N   GLY B 265     -36.611  24.728 -18.654  1.00 81.47      B    N  
ATOM   4007  CA  GLY B 265     -37.614  25.789 -18.706  1.00 79.48      B    C  
ATOM   4008  C   GLY B 265     -37.254  26.996 -17.836  1.00 79.53      B    C  
ATOM   4009  O   GLY B 265     -36.170  27.041 -17.245  1.00 72.07      B    O  
ATOM   4010  N   PRO B 266     -38.136  27.965 -17.731  1.00 80.62      B    N  
ATOM   4011  CA  PRO B 266     -39.519  28.034 -18.192  1.00 80.72      B    C  
ATOM   4012  C   PRO B 266     -39.675  28.427 -19.674  1.00 82.18      B    C  
ATOM   4013  O   PRO B 266     -38.705  28.713 -20.377  1.00 76.86      B    O  
ATOM   4014  CB  PRO B 266     -40.172  29.049 -17.247  1.00 75.54      B    C  
ATOM   4015  CG  PRO B 266     -39.026  30.004 -16.925  1.00 72.35      B    C  
ATOM   4016  CD  PRO B 266     -37.820  29.078 -16.871  1.00 75.46      B    C  
ATOM   4017  N   ILE B 267     -40.900  28.431 -20.149  1.00 80.85      B    N  
ATOM   4018  CA  ILE B 267     -41.247  28.852 -21.514  1.00 81.26      B    C  
ATOM   4019  C   ILE B 267     -40.815  30.307 -21.751  1.00 81.04      B    C  
ATOM   4020  O   ILE B 267     -40.878  31.134 -20.848  1.00 76.73      B    O  
ATOM   4021  CB  ILE B 267     -42.763  28.634 -21.769  1.00 79.05      B    C  
ATOM   4022  CG1 ILE B 267     -43.107  27.119 -21.701  1.00 70.93      B    C  
ATOM   4023  CG2 ILE B 267     -43.218  29.206 -23.123  1.00 69.08      B    C  
ATOM   4024  CD1 ILE B 267     -44.607  26.805 -21.780  1.00 62.63      B    C  
ATOM   4025  N   LEU B 268     -40.417  30.617 -22.976  1.00 77.90      B    N  
ATOM   4026  CA  LEU B 268     -39.923  31.910 -23.466  1.00 77.32      B    C  
ATOM   4027  C   LEU B 268     -38.518  32.305 -22.995  1.00 78.48      B    C  
ATOM   4028  O   LEU B 268     -37.729  32.762 -23.821  1.00 73.93      B    O  
ATOM   4029  CB  LEU B 268     -40.935  33.039 -23.180  1.00 73.66      B    C  
ATOM   4030  CG  LEU B 268     -42.248  32.931 -23.972  1.00 68.37      B    C  
ATOM   4031  CD1 LEU B 268     -43.376  33.647 -23.241  1.00 61.92      B    C  
ATOM   4032  CD2 LEU B 268     -42.087  33.566 -25.347  1.00 61.38      B    C  
ATOM   4033  N   ILE B 269     -38.201  32.140 -21.730  1.00 79.30      B    N  
ATOM   4034  CA  ILE B 269     -36.931  32.609 -21.154  1.00 78.13      B    C  
ATOM   4035  C   ILE B 269     -35.960  31.479 -20.804  1.00 79.70      B    C  
ATOM   4036  O   ILE B 269     -34.773  31.735 -20.635  1.00 74.87      B    O  
ATOM   4037  CB  ILE B 269     -37.176  33.533 -19.941  1.00 73.97      B    C  
ATOM   4038  CG1 ILE B 269     -38.200  32.938 -18.948  1.00 67.40      B    C  
ATOM   4039  CG2 ILE B 269     -37.623  34.926 -20.429  1.00 63.92      B    C  
ATOM   4040  CD1 ILE B 269     -38.293  33.713 -17.626  1.00 58.01      B    C  
ATOM   4041  N   GLY B 270     -36.439  30.248 -20.742  1.00 79.98      B    N  
ATOM   4042  CA  GLY B 270     -35.584  29.092 -20.497  1.00 80.05      B    C  
ATOM   4043  C   GLY B 270     -34.768  28.670 -21.725  1.00 82.88      B    C  
ATOM   4044  O   GLY B 270     -35.039  29.082 -22.855  1.00 80.42      B    O  
ATOM   4045  N   ARG B 271     -33.768  27.791 -21.514  1.00 84.78      B    N  
ATOM   4046  CA  ARG B 271     -32.965  27.227 -22.606  1.00 86.32      B    C  
ATOM   4047  C   ARG B 271     -33.681  26.109 -23.355  1.00 87.05      B    C  
ATOM   4048  O   ARG B 271     -33.383  25.881 -24.522  1.00 83.55      B    O  
ATOM   4049  CB  ARG B 271     -31.606  26.725 -22.109  1.00 83.93      B    C  
ATOM   4050  CG  ARG B 271     -30.674  27.870 -21.680  1.00 82.77      B    C  
ATOM   4051  CD  ARG B 271     -29.243  27.357 -21.460  1.00 80.34      B    C  
ATOM   4052  NE  ARG B 271     -28.531  27.176 -22.736  1.00 79.67      B    N  
ATOM   4053  CZ  ARG B 271     -27.502  26.362 -22.972  1.00 80.57      B    C  
ATOM   4054  NH1 ARG B 271     -27.038  25.549 -22.068  1.00 73.49      B    N1+
ATOM   4055  NH2 ARG B 271     -26.923  26.364 -24.133  1.00 76.60      B    N  
ATOM   4056  N   ARG B 272     -34.623  25.410 -22.722  1.00 87.52      B    N  
ATOM   4057  CA  ARG B 272     -35.392  24.333 -23.342  1.00 88.18      B    C  
ATOM   4058  C   ARG B 272     -36.862  24.469 -23.001  1.00 88.39      B    C  
ATOM   4059  O   ARG B 272     -37.247  24.388 -21.839  1.00 83.43      B    O  
ATOM   4060  CB  ARG B 272     -34.821  22.983 -22.895  1.00 86.25      B    C  
ATOM   4061  CG  ARG B 272     -35.507  21.800 -23.594  1.00 83.80      B    C  
ATOM   4062  CD  ARG B 272     -34.865  20.498 -23.110  1.00 80.19      B    C  
ATOM   4063  NE  ARG B 272     -35.453  19.316 -23.767  1.00 72.24      B    N  
ATOM   4064  CZ  ARG B 272     -35.038  18.070 -23.565  1.00 65.78      B    C  
ATOM   4065  NH1 ARG B 272     -34.110  17.792 -22.696  1.00 60.42      B    N1+
ATOM   4066  NH2 ARG B 272     -35.540  17.094 -24.227  1.00 58.33      B    N  
ATOM   4067  N   TRP B 273     -37.659  24.614 -24.021  1.00 89.26      B    N  
ATOM   4068  CA  TRP B 273     -39.102  24.634 -23.892  1.00 88.89      B    C  
ATOM   4069  C   TRP B 273     -39.778  24.331 -25.222  1.00 89.31      B    C  
ATOM   4070  O   TRP B 273     -39.204  24.530 -26.300  1.00 85.42      B    O  
ATOM   4071  CB  TRP B 273     -39.555  25.978 -23.314  1.00 86.28      B    C  
ATOM   4072  CG  TRP B 273     -39.047  27.202 -24.004  1.00 87.00      B    C  
ATOM   4073  CD1 TRP B 273     -37.928  27.885 -23.680  1.00 80.17      B    C  
ATOM   4074  CD2 TRP B 273     -39.629  27.913 -25.140  1.00 85.60      B    C  
ATOM   4075  CE2 TRP B 273     -38.804  29.030 -25.435  1.00 84.02      B    C  
ATOM   4076  CE3 TRP B 273     -40.782  27.715 -25.929  1.00 80.14      B    C  
ATOM   4077  NE1 TRP B 273     -37.774  28.977 -24.525  1.00 79.43      B    N  
ATOM   4078  CZ2 TRP B 273     -39.101  29.933 -26.480  1.00 82.24      B    C  
ATOM   4079  CZ3 TRP B 273     -41.083  28.614 -26.977  1.00 77.38      B    C  
ATOM   4080  CH2 TRP B 273     -40.245  29.704 -27.244  1.00 79.03      B    C  
ATOM   4081  N   GLU B 274     -41.014  23.852 -25.172  1.00 87.45      B    N  
ATOM   4082  CA  GLU B 274     -41.882  23.663 -26.322  1.00 86.80      B    C  
ATOM   4083  C   GLU B 274     -43.212  24.375 -26.066  1.00 86.30      B    C  
ATOM   4084  O   GLU B 274     -43.846  24.179 -25.035  1.00 81.68      B    O  
ATOM   4085  CB  GLU B 274     -42.047  22.161 -26.632  1.00 83.92      B    C  
ATOM   4086  CG  GLU B 274     -42.850  21.904 -27.930  1.00 76.81      B    C  
ATOM   4087  CD  GLU B 274     -42.850  20.428 -28.406  1.00 73.28      B    C  
ATOM   4088  OE1 GLU B 274     -43.616  20.116 -29.339  1.00 64.09      B    O  
ATOM   4089  OE2 GLU B 274     -42.061  19.598 -27.925  1.00 66.87      B    O1-
ATOM   4090  N   PHE B 275     -43.628  25.204 -27.018  1.00 87.38      B    N  
ATOM   4091  CA  PHE B 275     -44.931  25.851 -27.014  1.00 85.93      B    C  
ATOM   4092  C   PHE B 275     -45.737  25.352 -28.206  1.00 86.77      B    C  
ATOM   4093  O   PHE B 275     -45.262  25.378 -29.341  1.00 83.64      B    O  
ATOM   4094  CB  PHE B 275     -44.744  27.372 -27.020  1.00 83.04      B    C  
ATOM   4095  CG  PHE B 275     -46.054  28.123 -27.043  1.00 81.69      B    C  
ATOM   4096  CD1 PHE B 275     -46.516  28.714 -28.242  1.00 74.18      B    C  
ATOM   4097  CD2 PHE B 275     -46.817  28.235 -25.874  1.00 74.31      B    C  
ATOM   4098  CE1 PHE B 275     -47.730  29.413 -28.256  1.00 69.66      B    C  
ATOM   4099  CE2 PHE B 275     -48.035  28.936 -25.890  1.00 69.69      B    C  
ATOM   4100  CZ  PHE B 275     -48.493  29.529 -27.075  1.00 71.87      B    C  
ATOM   4101  N   ARG B 276     -46.960  24.890 -27.956  1.00 84.34      B    N  
ATOM   4102  CA  ARG B 276     -47.915  24.490 -28.987  1.00 83.63      B    C  
ATOM   4103  C   ARG B 276     -49.196  25.303 -28.860  1.00 82.80      B    C  
ATOM   4104  O   ARG B 276     -49.752  25.410 -27.776  1.00 77.27      B    O  
ATOM   4105  CB  ARG B 276     -48.224  22.993 -28.904  1.00 80.02      B    C  
ATOM   4106  CG  ARG B 276     -47.052  22.145 -29.419  1.00 73.72      B    C  
ATOM   4107  CD  ARG B 276     -47.454  20.677 -29.432  1.00 71.57      B    C  
ATOM   4108  NE  ARG B 276     -46.376  19.836 -29.971  1.00 64.84      B    N  
ATOM   4109  CZ  ARG B 276     -46.456  18.561 -30.317  1.00 59.36      B    C  
ATOM   4110  NH1 ARG B 276     -47.565  17.884 -30.189  1.00 55.92      B    N1+
ATOM   4111  NH2 ARG B 276     -45.410  17.978 -30.783  1.00 52.15      B    N  
ATOM   4112  N   LEU B 277     -49.649  25.833 -29.987  1.00 84.46      B    N  
ATOM   4113  CA  LEU B 277     -50.910  26.551 -30.079  1.00 83.17      B    C  
ATOM   4114  C   LEU B 277     -51.703  26.004 -31.259  1.00 82.92      B    C  
ATOM   4115  O   LEU B 277     -51.322  26.186 -32.416  1.00 78.50      B    O  
ATOM   4116  CB  LEU B 277     -50.606  28.052 -30.218  1.00 80.03      B    C  
ATOM   4117  CG  LEU B 277     -51.862  28.926 -30.118  1.00 74.73      B    C  
ATOM   4118  CD1 LEU B 277     -52.342  29.064 -28.687  1.00 68.44      B    C  
ATOM   4119  CD2 LEU B 277     -51.574  30.322 -30.665  1.00 68.28      B    C  
ATOM   4120  N   CYS B 278     -52.817  25.348 -30.980  1.00 82.29      B    N  
ATOM   4121  CA  CYS B 278     -53.760  24.914 -31.996  1.00 79.50      B    C  
ATOM   4122  C   CYS B 278     -54.895  25.936 -32.112  1.00 78.78      B    C  
ATOM   4123  O   CYS B 278     -55.578  26.216 -31.129  1.00 71.17      B    O  
ATOM   4124  CB  CYS B 278     -54.266  23.508 -31.659  1.00 75.36      B    C  
ATOM   4125  SG  CYS B 278     -55.546  22.928 -32.791  1.00 65.02      B    S  
ATOM   4126  N   VAL B 279     -55.070  26.482 -33.309  1.00 79.67      B    N  
ATOM   4127  CA  VAL B 279     -56.081  27.505 -33.609  1.00 78.45      B    C  
ATOM   4128  C   VAL B 279     -57.158  26.975 -34.556  1.00 78.46      B    C  
ATOM   4129  O   VAL B 279     -57.726  27.711 -35.348  1.00 72.34      B    O  
ATOM   4130  CB  VAL B 279     -55.463  28.843 -34.093  1.00 74.63      B    C  
ATOM   4131  CG1 VAL B 279     -55.800  29.955 -33.107  1.00 66.88      B    C  
ATOM   4132  CG2 VAL B 279     -53.948  28.835 -34.301  1.00 66.34      B    C  
ATOM   4133  N   GLY B 280     -57.396  25.670 -34.509  1.00 77.25      B    N  
ATOM   4134  CA  GLY B 280     -58.382  24.965 -35.331  1.00 77.26      B    C  
ATOM   4135  C   GLY B 280     -57.959  24.775 -36.792  1.00 78.20      B    C  
ATOM   4136  O   GLY B 280     -57.879  23.650 -37.282  1.00 72.96      B    O  
ATOM   4137  N   ILE B 281     -57.642  25.875 -37.486  1.00 81.43      B    N  
ATOM   4138  CA  ILE B 281     -57.209  25.890 -38.893  1.00 81.40      B    C  
ATOM   4139  C   ILE B 281     -55.770  25.389 -39.059  1.00 81.87      B    C  
ATOM   4140  O   ILE B 281     -55.394  24.904 -40.128  1.00 76.20      B    O  
ATOM   4141  CB  ILE B 281     -57.353  27.307 -39.498  1.00 78.47      B    C  
ATOM   4142  CG1 ILE B 281     -58.455  28.172 -38.822  1.00 70.10      B    C  
ATOM   4143  CG2 ILE B 281     -57.633  27.184 -41.007  1.00 66.47      B    C  
ATOM   4144  CD1 ILE B 281     -58.499  29.618 -39.330  1.00 60.79      B    C  
ATOM   4145  N   GLY B 282     -54.988  25.489 -38.021  1.00 80.93      B    N  
ATOM   4146  CA  GLY B 282     -53.589  25.090 -38.009  1.00 79.93      B    C  
ATOM   4147  C   GLY B 282     -53.042  24.977 -36.594  1.00 81.13      B    C  
ATOM   4148  O   GLY B 282     -53.652  25.423 -35.628  1.00 77.28      B    O  
ATOM   4149  N   GLU B 283     -51.876  24.391 -36.516  1.00 84.34      B    N  
ATOM   4150  CA  GLU B 283     -51.135  24.304 -35.262  1.00 84.73      B    C  
ATOM   4151  C   GLU B 283     -49.763  24.935 -35.436  1.00 85.13      B    C  
ATOM   4152  O   GLU B 283     -49.044  24.661 -36.406  1.00 82.11      B    O  
ATOM   4153  CB  GLU B 283     -51.058  22.843 -34.805  1.00 81.54      B    C  
ATOM   4154  CG  GLU B 283     -50.552  22.668 -33.360  1.00 74.41      B    C  
ATOM   4155  CD  GLU B 283     -50.503  21.193 -32.930  1.00 73.35      B    C  
ATOM   4156  OE1 GLU B 283     -50.064  20.899 -31.796  1.00 65.34      B    O  
ATOM   4157  OE2 GLU B 283     -50.860  20.310 -33.737  1.00 68.11      B    O1-
ATOM   4158  N   LEU B 284     -49.412  25.776 -34.510  1.00 85.29      B    N  
ATOM   4159  CA  LEU B 284     -48.091  26.368 -34.359  1.00 83.79      B    C  
ATOM   4160  C   LEU B 284     -47.330  25.600 -33.277  1.00 84.43      B    C  
ATOM   4161  O   LEU B 284     -47.830  25.405 -32.171  1.00 82.05      B    O  
ATOM   4162  CB  LEU B 284     -48.275  27.847 -33.974  1.00 81.32      B    C  
ATOM   4163  CG  LEU B 284     -46.950  28.615 -33.756  1.00 77.70      B    C  
ATOM   4164  CD1 LEU B 284     -46.338  29.035 -35.081  1.00 69.90      B    C  
ATOM   4165  CD2 LEU B 284     -47.196  29.874 -32.934  1.00 71.02      B    C  
ATOM   4166  N   ARG B 285     -46.092  25.227 -33.581  1.00 84.60      B    N  
ATOM   4167  CA  ARG B 285     -45.152  24.681 -32.605  1.00 85.27      B    C  
ATOM   4168  C   ARG B 285     -43.879  25.505 -32.593  1.00 85.55      B    C  
ATOM   4169  O   ARG B 285     -43.205  25.617 -33.605  1.00 83.10      B    O  
ATOM   4170  CB  ARG B 285     -44.891  23.205 -32.908  1.00 82.53      B    C  
ATOM   4171  CG  ARG B 285     -43.947  22.562 -31.881  1.00 77.87      B    C  
ATOM   4172  CD  ARG B 285     -43.844  21.043 -32.082  1.00 78.52      B    C  
ATOM   4173  NE  ARG B 285     -42.951  20.667 -33.182  1.00 72.35      B    N  
ATOM   4174  CZ  ARG B 285     -42.655  19.431 -33.558  1.00 69.63      B    C  
ATOM   4175  NH1 ARG B 285     -43.197  18.400 -32.977  1.00 65.12      B    N1+
ATOM   4176  NH2 ARG B 285     -41.809  19.201 -34.507  1.00 61.22      B    N  
ATOM   4177  N   ILE B 286     -43.537  26.023 -31.441  1.00 85.92      B    N  
ATOM   4178  CA  ILE B 286     -42.249  26.679 -31.204  1.00 84.85      B    C  
ATOM   4179  C   ILE B 286     -41.426  25.741 -30.326  1.00 85.54      B    C  
ATOM   4180  O   ILE B 286     -41.850  25.389 -29.229  1.00 83.98      B    O  
ATOM   4181  CB  ILE B 286     -42.413  28.070 -30.584  1.00 83.39      B    C  
ATOM   4182  CG1 ILE B 286     -43.408  28.937 -31.393  1.00 79.93      B    C  
ATOM   4183  CG2 ILE B 286     -41.034  28.740 -30.487  1.00 80.37      B    C  
ATOM   4184  CD1 ILE B 286     -43.610  30.349 -30.841  1.00 74.83      B    C  
ATOM   4185  N   ARG B 287     -40.274  25.327 -30.811  1.00 87.49      B    N  
ATOM   4186  CA  ARG B 287     -39.311  24.511 -30.068  1.00 87.28      B    C  
ATOM   4187  C   ARG B 287     -38.047  25.293 -29.814  1.00 87.52      B    C  
ATOM   4188  O   ARG B 287     -37.366  25.687 -30.761  1.00 84.04      B    O  
ATOM   4189  CB  ARG B 287     -39.001  23.220 -30.817  1.00 84.96      B    C  
ATOM   4190  CG  ARG B 287     -39.997  22.126 -30.453  1.00 78.63      B    C  
ATOM   4191  CD  ARG B 287     -39.610  20.829 -31.157  1.00 77.05      B    C  
ATOM   4192  NE  ARG B 287     -40.456  19.735 -30.694  1.00 69.12      B    N  
ATOM   4193  CZ  ARG B 287     -40.358  18.457 -31.016  1.00 63.59      B    C  
ATOM   4194  NH1 ARG B 287     -39.464  18.041 -31.865  1.00 59.11      B    N1+
ATOM   4195  NH2 ARG B 287     -41.164  17.614 -30.460  1.00 54.68      B    N  
ATOM   4196  N   LYS B 288     -37.732  25.479 -28.566  1.00 89.46      B    N  
ATOM   4197  CA  LYS B 288     -36.427  25.937 -28.121  1.00 89.21      B    C  
ATOM   4198  C   LYS B 288     -35.603  24.723 -27.709  1.00 89.17      B    C  
ATOM   4199  O   LYS B 288     -36.044  23.927 -26.884  1.00 86.13      B    O  
ATOM   4200  CB  LYS B 288     -36.598  26.925 -26.973  1.00 87.87      B    C  
ATOM   4201  CG  LYS B 288     -35.282  27.462 -26.393  1.00 86.62      B    C  
ATOM   4202  CD  LYS B 288     -34.490  28.274 -27.420  1.00 83.78      B    C  
ATOM   4203  CE  LYS B 288     -33.272  28.923 -26.758  1.00 82.73      B    C  
ATOM   4204  NZ  LYS B 288     -32.151  27.986 -26.546  1.00 77.78      B    N1+
ATOM   4205  N   THR B 289     -34.419  24.600 -28.267  1.00 89.70      B    N  
ATOM   4206  CA  THR B 289     -33.434  23.592 -27.884  1.00 88.43      B    C  
ATOM   4207  C   THR B 289     -32.111  24.266 -27.570  1.00 88.39      B    C  
ATOM   4208  O   THR B 289     -31.820  25.352 -28.076  1.00 85.08      B    O  
ATOM   4209  CB  THR B 289     -33.261  22.507 -28.954  1.00 86.44      B    C  
ATOM   4210  CG2 THR B 289     -34.532  21.674 -29.122  1.00 76.00      B    C  
ATOM   4211  OG1 THR B 289     -32.979  23.065 -30.219  1.00 75.41      B    O  
ATOM   4212  N   ALA B 290     -31.331  23.636 -26.721  1.00 90.01      B    N  
ATOM   4213  CA  ALA B 290     -29.996  24.080 -26.388  1.00 89.27      B    C  
ATOM   4214  C   ALA B 290     -29.047  22.889 -26.358  1.00 89.78      B    C  
ATOM   4215  O   ALA B 290     -29.448  21.773 -26.045  1.00 86.42      B    O  
ATOM   4216  CB  ALA B 290     -30.039  24.815 -25.042  1.00 86.59      B    C  
ATOM   4217  N   ASP B 291     -27.799  23.142 -26.672  1.00 89.69      B    N  
ATOM   4218  CA  ASP B 291     -26.704  22.191 -26.525  1.00 89.13      B    C  
ATOM   4219  C   ASP B 291     -25.483  22.951 -26.017  1.00 90.26      B    C  
ATOM   4220  O   ASP B 291     -25.222  24.084 -26.427  1.00 85.99      B    O  
ATOM   4221  CB  ASP B 291     -26.442  21.486 -27.866  1.00 85.59      B    C  
ATOM   4222  CG  ASP B 291     -25.255  20.530 -27.825  1.00 80.60      B    C  
ATOM   4223  OD1 ASP B 291     -24.940  19.983 -26.749  1.00 73.36      B    O  
ATOM   4224  OD2 ASP B 291     -24.601  20.343 -28.885  1.00 73.14      B    O1-
ATOM   4225  N   SER B 292     -24.745  22.353 -25.122  1.00 91.25      B    N  
ATOM   4226  CA  SER B 292     -23.451  22.858 -24.704  1.00 91.40      B    C  
ATOM   4227  C   SER B 292     -22.540  21.683 -24.428  1.00 92.04      B    C  
ATOM   4228  O   SER B 292     -22.909  20.759 -23.711  1.00 89.29      B    O  
ATOM   4229  CB  SER B 292     -23.545  23.742 -23.458  1.00 89.64      B    C  
ATOM   4230  OG  SER B 292     -24.413  24.823 -23.692  1.00 83.19      B    O  
ATOM   4231  N   GLN B 293     -21.354  21.702 -24.999  1.00 92.11      B    N  
ATOM   4232  CA  GLN B 293     -20.396  20.618 -24.869  1.00 91.77      B    C  
ATOM   4233  C   GLN B 293     -18.977  21.128 -25.098  1.00 92.59      B    C  
ATOM   4234  O   GLN B 293     -18.763  22.146 -25.759  1.00 90.79      B    O  
ATOM   4235  CB  GLN B 293     -20.760  19.473 -25.835  1.00 89.70      B    C  
ATOM   4236  CG  GLN B 293     -20.744  19.879 -27.307  1.00 83.74      B    C  
ATOM   4237  CD  GLN B 293     -21.300  18.765 -28.203  1.00 84.35      B    C  
ATOM   4238  NE2 GLN B 293     -22.447  18.966 -28.800  1.00 72.31      B    N  
ATOM   4239  OE1 GLN B 293     -20.708  17.715 -28.376  1.00 74.44      B    O  
ATOM   4240  N   ILE B 294     -18.005  20.394 -24.570  1.00 92.83      B    N  
ATOM   4241  CA  ILE B 294     -16.609  20.587 -24.950  1.00 92.90      B    C  
ATOM   4242  C   ILE B 294     -16.372  19.832 -26.253  1.00 93.09      B    C  
ATOM   4243  O   ILE B 294     -16.701  18.649 -26.367  1.00 91.10      B    O  
ATOM   4244  CB  ILE B 294     -15.651  20.164 -23.821  1.00 92.51      B    C  
ATOM   4245  CG1 ILE B 294     -15.938  21.025 -22.565  1.00 89.27      B    C  
ATOM   4246  CG2 ILE B 294     -14.194  20.321 -24.277  1.00 89.31      B    C  
ATOM   4247  CD1 ILE B 294     -15.079  20.688 -21.354  1.00 82.28      B    C  
ATOM   4248  N   LYS B 295     -15.813  20.518 -27.236  1.00 91.90      B    N  
ATOM   4249  CA  LYS B 295     -15.433  19.955 -28.536  1.00 91.71      B    C  
ATOM   4250  C   LYS B 295     -13.932  20.050 -28.714  1.00 91.73      B    C  
ATOM   4251  O   LYS B 295     -13.350  21.089 -28.442  1.00 88.77      B    O  
ATOM   4252  CB  LYS B 295     -16.162  20.686 -29.671  1.00 90.70      B    C  
ATOM   4253  CG  LYS B 295     -17.685  20.568 -29.574  1.00 89.75      B    C  
ATOM   4254  CD  LYS B 295     -18.330  21.203 -30.814  1.00 88.56      B    C  
ATOM   4255  CE  LYS B 295     -19.848  21.018 -30.771  1.00 83.58      B    C  
ATOM   4256  NZ  LYS B 295     -20.486  21.574 -31.983  1.00 78.28      B    N1+
ATOM   4257  N   SER B 296     -13.321  18.993 -29.218  1.00 92.62      B    N  
ATOM   4258  CA  SER B 296     -11.915  18.987 -29.615  1.00 92.42      B    C  
ATOM   4259  C   SER B 296     -11.833  18.929 -31.137  1.00 92.40      B    C  
ATOM   4260  O   SER B 296     -12.441  18.053 -31.751  1.00 89.99      B    O  
ATOM   4261  CB  SER B 296     -11.177  17.816 -28.969  1.00 91.60      B    C  
ATOM   4262  OG  SER B 296     -11.235  17.918 -27.558  1.00 85.42      B    O  
ATOM   4263  N   PHE B 297     -11.116  19.873 -31.732  1.00 92.49      B    N  
ATOM   4264  CA  PHE B 297     -11.022  20.034 -33.180  1.00 92.08      B    C  
ATOM   4265  C   PHE B 297      -9.685  19.555 -33.722  1.00 91.74      B    C  
ATOM   4266  O   PHE B 297      -8.643  19.713 -33.086  1.00 87.71      B    O  
ATOM   4267  CB  PHE B 297     -11.273  21.494 -33.568  1.00 90.73      B    C  
ATOM   4268  CG  PHE B 297     -12.706  21.934 -33.372  1.00 92.23      B    C  
ATOM   4269  CD1 PHE B 297     -13.647  21.740 -34.402  1.00 87.64      B    C  
ATOM   4270  CD2 PHE B 297     -13.112  22.543 -32.178  1.00 88.10      B    C  
ATOM   4271  CE1 PHE B 297     -14.977  22.146 -34.236  1.00 86.62      B    C  
ATOM   4272  CE2 PHE B 297     -14.447  22.951 -32.007  1.00 87.40      B    C  
ATOM   4273  CZ  PHE B 297     -15.376  22.759 -33.039  1.00 89.31      B    C  
ATOM   4274  N   ASP B 298      -9.727  19.044 -34.939  1.00 91.31      B    N  
ATOM   4275  CA  ASP B 298      -8.550  18.787 -35.754  1.00 90.37      B    C  
ATOM   4276  C   ASP B 298      -7.747  20.084 -35.971  1.00 90.40      B    C  
ATOM   4277  O   ASP B 298      -8.316  21.173 -36.112  1.00 86.09      B    O  
ATOM   4278  CB  ASP B 298      -8.991  18.193 -37.092  1.00 88.80      B    C  
ATOM   4279  CG  ASP B 298      -7.800  17.730 -37.923  1.00 88.12      B    C  
ATOM   4280  OD1 ASP B 298      -7.262  18.559 -38.684  1.00 78.74      B    O  
ATOM   4281  OD2 ASP B 298      -7.413  16.550 -37.785  1.00 81.14      B    O1-
ATOM   4282  N   GLU B 299      -6.431  19.965 -35.995  1.00 90.94      B    N  
ATOM   4283  CA  GLU B 299      -5.548  21.126 -36.113  1.00 89.16      B    C  
ATOM   4284  C   GLU B 299      -5.698  21.891 -37.435  1.00 89.87      B    C  
ATOM   4285  O   GLU B 299      -5.356  23.071 -37.501  1.00 85.62      B    O  
ATOM   4286  CB  GLU B 299      -4.082  20.707 -35.919  1.00 86.95      B    C  
ATOM   4287  CG  GLU B 299      -3.536  19.711 -36.949  1.00 83.36      B    C  
ATOM   4288  CD  GLU B 299      -3.727  18.234 -36.572  1.00 83.30      B    C  
ATOM   4289  OE1 GLU B 299      -3.017  17.391 -37.150  1.00 74.05      B    O  
ATOM   4290  OE2 GLU B 299      -4.538  17.915 -35.668  1.00 77.77      B    O1-
ATOM   4291  N   ASN B 300      -6.214  21.255 -38.476  1.00 88.98      B    N  
ATOM   4292  CA  ASN B 300      -6.425  21.886 -39.779  1.00 88.51      B    C  
ATOM   4293  C   ASN B 300      -7.675  22.770 -39.813  1.00 89.02      B    C  
ATOM   4294  O   ASN B 300      -7.847  23.558 -40.741  1.00 83.68      B    O  
ATOM   4295  CB  ASN B 300      -6.487  20.799 -40.860  1.00 87.16      B    C  
ATOM   4296  CG  ASN B 300      -5.228  19.955 -40.896  1.00 83.61      B    C  
ATOM   4297  ND2 ASN B 300      -5.356  18.670 -40.670  1.00 73.19      B    N  
ATOM   4298  OD1 ASN B 300      -4.133  20.438 -41.115  1.00 73.76      B    O  
ATOM   4299  N   PHE B 301      -8.552  22.653 -38.807  1.00 88.08      B    N  
ATOM   4300  CA  PHE B 301      -9.749  23.476 -38.736  1.00 86.30      B    C  
ATOM   4301  C   PHE B 301      -9.425  24.876 -38.210  1.00 85.88      B    C  
ATOM   4302  O   PHE B 301      -9.025  25.041 -37.053  1.00 80.31      B    O  
ATOM   4303  CB  PHE B 301     -10.818  22.774 -37.903  1.00 84.65      B    C  
ATOM   4304  CG  PHE B 301     -12.098  23.567 -37.808  1.00 86.33      B    C  
ATOM   4305  CD1 PHE B 301     -12.530  24.084 -36.574  1.00 82.76      B    C  
ATOM   4306  CD2 PHE B 301     -12.841  23.841 -38.976  1.00 82.49      B    C  
ATOM   4307  CE1 PHE B 301     -13.692  24.863 -36.499  1.00 81.01      B    C  
ATOM   4308  CE2 PHE B 301     -13.999  24.630 -38.906  1.00 81.27      B    C  
ATOM   4309  CZ  PHE B 301     -14.421  25.136 -37.670  1.00 82.78      B    C  
ATOM   4310  N   GLU B 302      -9.594  25.886 -39.043  1.00 86.67      B    N  
ATOM   4311  CA  GLU B 302      -9.471  27.310 -38.717  1.00 85.17      B    C  
ATOM   4312  C   GLU B 302      -8.190  27.660 -37.922  1.00 84.90      B    C  
ATOM   4313  O   GLU B 302      -8.244  28.360 -36.916  1.00 76.05      B    O  
ATOM   4314  CB  GLU B 302     -10.750  27.822 -38.029  1.00 81.72      B    C  
ATOM   4315  CG  GLU B 302     -11.978  27.822 -38.960  1.00 78.96      B    C  
ATOM   4316  CD  GLU B 302     -13.230  28.418 -38.289  1.00 77.31      B    C  
ATOM   4317  OE1 GLU B 302     -14.286  28.482 -38.950  1.00 70.09      B    O  
ATOM   4318  OE2 GLU B 302     -13.177  28.820 -37.105  1.00 73.20      B    O1-
ATOM   4319  N   ASN B 303      -7.021  27.191 -38.379  1.00 84.99      B    N  
ATOM   4320  CA  ASN B 303      -5.719  27.416 -37.727  1.00 85.68      B    C  
ATOM   4321  C   ASN B 303      -5.650  26.909 -36.272  1.00 87.07      B    C  
ATOM   4322  O   ASN B 303      -5.193  27.623 -35.385  1.00 79.97      B    O  
ATOM   4323  CB  ASN B 303      -5.265  28.877 -37.872  1.00 82.01      B    C  
ATOM   4324  CG  ASN B 303      -4.858  29.288 -39.266  1.00 76.78      B    C  
ATOM   4325  ND2 ASN B 303      -4.782  30.580 -39.515  1.00 66.50      B    N  
ATOM   4326  OD1 ASN B 303      -4.563  28.494 -40.120  1.00 68.16      B    O  
ATOM   4327  N   ASN B 304      -6.082  25.692 -36.068  1.00 87.09      B    N  
ATOM   4328  CA  ASN B 304      -5.951  24.970 -34.809  1.00 88.29      B    C  
ATOM   4329  C   ASN B 304      -6.646  25.661 -33.623  1.00 88.70      B    C  
ATOM   4330  O   ASN B 304      -5.995  26.188 -32.715  1.00 82.08      B    O  
ATOM   4331  CB  ASN B 304      -4.471  24.635 -34.562  1.00 85.67      B    C  
ATOM   4332  CG  ASN B 304      -4.285  23.590 -33.468  1.00 86.11      B    C  
ATOM   4333  ND2 ASN B 304      -3.060  23.387 -33.030  1.00 80.06      B    N  
ATOM   4334  OD1 ASN B 304      -5.203  22.935 -33.028  1.00 80.04      B    O  
ATOM   4335  N   ARG B 305      -7.981  25.607 -33.596  1.00 88.16      B    N  
ATOM   4336  CA  ARG B 305      -8.787  26.054 -32.450  1.00 86.63      B    C  
ATOM   4337  C   ARG B 305      -8.567  25.210 -31.185  1.00 87.37      B    C  
ATOM   4338  O   ARG B 305      -8.992  25.626 -30.115  1.00 81.31      B    O  
ATOM   4339  CB  ARG B 305     -10.277  26.072 -32.820  1.00 84.12      B    C  
ATOM   4340  CG  ARG B 305     -10.603  27.214 -33.789  1.00 82.02      B    C  
ATOM   4341  CD  ARG B 305     -12.118  27.310 -33.982  1.00 79.61      B    C  
ATOM   4342  NE  ARG B 305     -12.483  28.447 -34.855  1.00 78.52      B    N  
ATOM   4343  CZ  ARG B 305     -12.714  29.697 -34.496  1.00 76.66      B    C  
ATOM   4344  NH1 ARG B 305     -12.722  30.097 -33.265  1.00 68.41      B    N1+
ATOM   4345  NH2 ARG B 305     -12.958  30.578 -35.419  1.00 72.50      B    N  
ATOM   4346  N   LYS B 306      -7.904  24.076 -31.297  1.00 90.05      B    N  
ATOM   4347  CA  LYS B 306      -7.705  23.088 -30.225  1.00 90.85      B    C  
ATOM   4348  C   LYS B 306      -9.027  22.573 -29.664  1.00 92.11      B    C  
ATOM   4349  O   LYS B 306      -9.743  21.862 -30.372  1.00 86.68      B    O  
ATOM   4350  CB  LYS B 306      -6.765  23.629 -29.130  1.00 87.48      B    C  
ATOM   4351  CG  LYS B 306      -5.337  23.956 -29.627  1.00 85.39      B    C  
ATOM   4352  CD  LYS B 306      -4.512  24.611 -28.515  1.00 82.96      B    C  
ATOM   4353  CE  LYS B 306      -4.298  23.676 -27.318  1.00 78.36      B    C  
ATOM   4354  NZ  LYS B 306      -3.620  24.360 -26.196  1.00 71.57      B    N1+
ATOM   4355  N   ASP B 307      -9.332  22.923 -28.423  1.00 92.17      B    N  
ATOM   4356  CA  ASP B 307     -10.584  22.580 -27.752  1.00 92.22      B    C  
ATOM   4357  C   ASP B 307     -11.462  23.820 -27.628  1.00 92.90      B    C  
ATOM   4358  O   ASP B 307     -10.974  24.948 -27.581  1.00 89.42      B    O  
ATOM   4359  CB  ASP B 307     -10.302  21.930 -26.392  1.00 90.66      B    C  
ATOM   4360  CG  ASP B 307      -9.282  20.806 -26.510  1.00 91.55      B    C  
ATOM   4361  OD1 ASP B 307      -9.596  19.778 -27.153  1.00 83.58      B    O  
ATOM   4362  OD2 ASP B 307      -8.135  20.992 -26.049  1.00 84.65      B    O1-
ATOM   4363  N   GLN B 308     -12.761  23.609 -27.596  1.00 91.08      B    N  
ATOM   4364  CA  GLN B 308     -13.758  24.668 -27.593  1.00 90.95      B    C  
ATOM   4365  C   GLN B 308     -14.829  24.387 -26.540  1.00 91.92      B    C  
ATOM   4366  O   GLN B 308     -15.417  23.307 -26.507  1.00 89.42      B    O  
ATOM   4367  CB  GLN B 308     -14.338  24.771 -29.007  1.00 88.87      B    C  
ATOM   4368  CG  GLN B 308     -15.297  25.938 -29.189  1.00 84.99      B    C  
ATOM   4369  CD  GLN B 308     -15.787  26.012 -30.639  1.00 86.49      B    C  
ATOM   4370  NE2 GLN B 308     -15.157  26.802 -31.463  1.00 76.50      B    N  
ATOM   4371  OE1 GLN B 308     -16.716  25.327 -31.038  1.00 77.96      B    O  
ATOM   4372  N   LEU B 309     -15.108  25.399 -25.719  1.00 92.39      B    N  
ATOM   4373  CA  LEU B 309     -16.318  25.455 -24.898  1.00 91.27      B    C  
ATOM   4374  C   LEU B 309     -17.460  25.927 -25.795  1.00 91.98      B    C  
ATOM   4375  O   LEU B 309     -17.643  27.124 -26.013  1.00 90.48      B    O  
ATOM   4376  CB  LEU B 309     -16.103  26.432 -23.724  1.00 90.95      B    C  
ATOM   4377  CG  LEU B 309     -14.952  26.065 -22.773  1.00 91.46      B    C  
ATOM   4378  CD1 LEU B 309     -14.706  27.231 -21.816  1.00 87.95      B    C  
ATOM   4379  CD2 LEU B 309     -15.270  24.823 -21.951  1.00 88.92      B    C  
ATOM   4380  N   PHE B 310     -18.183  24.985 -26.366  1.00 91.36      B    N  
ATOM   4381  CA  PHE B 310     -19.255  25.275 -27.307  1.00 90.45      B    C  
ATOM   4382  C   PHE B 310     -20.611  25.300 -26.605  1.00 90.58      B    C  
ATOM   4383  O   PHE B 310     -20.993  24.340 -25.940  1.00 88.86      B    O  
ATOM   4384  CB  PHE B 310     -19.228  24.235 -28.427  1.00 89.28      B    C  
ATOM   4385  CG  PHE B 310     -20.383  24.350 -29.378  1.00 90.05      B    C  
ATOM   4386  CD1 PHE B 310     -21.565  23.603 -29.175  1.00 85.46      B    C  
ATOM   4387  CD2 PHE B 310     -20.307  25.221 -30.488  1.00 85.71      B    C  
ATOM   4388  CE1 PHE B 310     -22.634  23.707 -30.072  1.00 83.67      B    C  
ATOM   4389  CE2 PHE B 310     -21.376  25.319 -31.379  1.00 83.89      B    C  
ATOM   4390  CZ  PHE B 310     -22.540  24.560 -31.180  1.00 85.20      B    C  
ATOM   4391  N   ALA B 311     -21.368  26.370 -26.832  1.00 91.59      B    N  
ATOM   4392  CA  ALA B 311     -22.754  26.486 -26.419  1.00 90.53      B    C  
ATOM   4393  C   ALA B 311     -23.617  26.931 -27.603  1.00 90.79      B    C  
ATOM   4394  O   ALA B 311     -23.228  27.811 -28.373  1.00 88.86      B    O  
ATOM   4395  CB  ALA B 311     -22.838  27.450 -25.234  1.00 89.53      B    C  
ATOM   4396  N   SER B 312     -24.777  26.305 -27.746  1.00 90.42      B    N  
ATOM   4397  CA  SER B 312     -25.741  26.684 -28.763  1.00 89.63      B    C  
ATOM   4398  C   SER B 312     -27.150  26.803 -28.207  1.00 89.77      B    C  
ATOM   4399  O   SER B 312     -27.546  26.098 -27.285  1.00 86.66      B    O  
ATOM   4400  CB  SER B 312     -25.690  25.748 -29.979  1.00 87.29      B    C  
ATOM   4401  OG  SER B 312     -26.306  24.496 -29.736  1.00 77.47      B    O  
ATOM   4402  N   ASP B 313     -27.906  27.717 -28.799  1.00 89.74      B    N  
ATOM   4403  CA  ASP B 313     -29.299  27.975 -28.490  1.00 89.39      B    C  
ATOM   4404  C   ASP B 313     -30.071  28.098 -29.802  1.00 89.62      B    C  
ATOM   4405  O   ASP B 313     -29.904  29.053 -30.565  1.00 86.45      B    O  
ATOM   4406  CB  ASP B 313     -29.398  29.240 -27.633  1.00 87.54      B    C  
ATOM   4407  CG  ASP B 313     -29.162  28.947 -26.149  1.00 86.74      B    C  
ATOM   4408  OD1 ASP B 313     -30.157  28.553 -25.490  1.00 78.85      B    O  
ATOM   4409  OD2 ASP B 313     -28.036  29.088 -25.657  1.00 79.34      B    O1-
ATOM   4410  N   ASP B 314     -30.913  27.111 -30.086  1.00 89.15      B    N  
ATOM   4411  CA  ASP B 314     -31.668  27.017 -31.324  1.00 88.25      B    C  
ATOM   4412  C   ASP B 314     -33.165  27.209 -31.054  1.00 88.84      B    C  
ATOM   4413  O   ASP B 314     -33.727  26.619 -30.133  1.00 85.41      B    O  
ATOM   4414  CB  ASP B 314     -31.395  25.665 -32.018  1.00 85.57      B    C  
ATOM   4415  CG  ASP B 314     -30.012  25.507 -32.657  1.00 80.61      B    C  
ATOM   4416  OD1 ASP B 314     -29.189  26.446 -32.634  1.00 73.78      B    O  
ATOM   4417  OD2 ASP B 314     -29.790  24.456 -33.307  1.00 73.72      B    O1-
ATOM   4418  N   ILE B 315     -33.832  28.003 -31.888  1.00 86.23      B    N  
ATOM   4419  CA  ILE B 315     -35.291  28.115 -31.904  1.00 85.51      B    C  
ATOM   4420  C   ILE B 315     -35.821  27.736 -33.277  1.00 85.50      B    C  
ATOM   4421  O   ILE B 315     -35.328  28.167 -34.317  1.00 83.53      B    O  
ATOM   4422  CB  ILE B 315     -35.769  29.492 -31.403  1.00 83.78      B    C  
ATOM   4423  CG1 ILE B 315     -37.280  29.463 -31.109  1.00 76.39      B    C  
ATOM   4424  CG2 ILE B 315     -35.407  30.622 -32.373  1.00 76.14      B    C  
ATOM   4425  CD1 ILE B 315     -37.789  30.690 -30.352  1.00 70.27      B    C  
ATOM   4426  N   ARG B 316     -36.856  26.905 -33.280  1.00 86.71      B    N  
ATOM   4427  CA  ARG B 316     -37.543  26.446 -34.477  1.00 86.75      B    C  
ATOM   4428  C   ARG B 316     -39.034  26.721 -34.347  1.00 87.27      B    C  
ATOM   4429  O   ARG B 316     -39.646  26.304 -33.370  1.00 84.02      B    O  
ATOM   4430  CB  ARG B 316     -37.246  24.954 -34.666  1.00 83.77      B    C  
ATOM   4431  CG  ARG B 316     -37.098  24.578 -36.137  1.00 74.52      B    C  
ATOM   4432  CD  ARG B 316     -36.760  23.101 -36.252  1.00 74.57      B    C  
ATOM   4433  NE  ARG B 316     -36.429  22.728 -37.635  1.00 65.86      B    N  
ATOM   4434  CZ  ARG B 316     -36.220  21.514 -38.113  1.00 59.77      B    C  
ATOM   4435  NH1 ARG B 316     -36.227  20.464 -37.342  1.00 55.62      B    N1+
ATOM   4436  NH2 ARG B 316     -36.008  21.346 -39.372  1.00 51.38      B    N  
ATOM   4437  N   ILE B 317     -39.581  27.412 -35.324  1.00 85.10      B    N  
ATOM   4438  CA  ILE B 317     -41.019  27.642 -35.436  1.00 83.18      B    C  
ATOM   4439  C   ILE B 317     -41.517  26.798 -36.594  1.00 83.60      B    C  
ATOM   4440  O   ILE B 317     -41.070  26.960 -37.732  1.00 81.09      B    O  
ATOM   4441  CB  ILE B 317     -41.360  29.134 -35.584  1.00 81.36      B    C  
ATOM   4442  CG1 ILE B 317     -40.709  29.975 -34.451  1.00 77.80      B    C  
ATOM   4443  CG2 ILE B 317     -42.888  29.305 -35.603  1.00 78.07      B    C  
ATOM   4444  CD1 ILE B 317     -41.048  31.473 -34.498  1.00 73.20      B    C  
ATOM   4445  N   GLU B 318     -42.408  25.889 -36.277  1.00 86.29      B    N  
ATOM   4446  CA  GLU B 318     -43.004  24.960 -37.217  1.00 84.93      B    C  
ATOM   4447  C   GLU B 318     -44.513  25.174 -37.243  1.00 84.72      B    C  
ATOM   4448  O   GLU B 318     -45.143  25.419 -36.211  1.00 82.34      B    O  
ATOM   4449  CB  GLU B 318     -42.667  23.517 -36.824  1.00 83.25      B    C  
ATOM   4450  CG  GLU B 318     -41.157  23.208 -36.763  1.00 78.37      B    C  
ATOM   4451  CD  GLU B 318     -40.856  21.804 -36.214  1.00 77.27      B    C  
ATOM   4452  OE1 GLU B 318     -39.730  21.298 -36.385  1.00 68.13      B    O  
ATOM   4453  OE2 GLU B 318     -41.732  21.201 -35.549  1.00 71.05      B    O1-
ATOM   4454  N   VAL B 319     -45.120  25.066 -38.426  1.00 85.83      B    N  
ATOM   4455  CA  VAL B 319     -46.556  25.151 -38.626  1.00 84.52      B    C  
ATOM   4456  C   VAL B 319     -47.054  23.923 -39.377  1.00 84.13      B    C  
ATOM   4457  O   VAL B 319     -46.366  23.375 -40.231  1.00 80.80      B    O  
ATOM   4458  CB  VAL B 319     -47.035  26.438 -39.335  1.00 82.29      B    C  
ATOM   4459  CG1 VAL B 319     -47.813  27.317 -38.366  1.00 71.03      B    C  
ATOM   4460  CG2 VAL B 319     -45.924  27.286 -39.937  1.00 72.07      B    C  
ATOM   4461  N   ARG B 320     -48.285  23.536 -39.077  1.00 83.84      B    N  
ATOM   4462  CA  ARG B 320     -49.011  22.548 -39.865  1.00 83.04      B    C  
ATOM   4463  C   ARG B 320     -50.451  23.004 -40.099  1.00 83.07      B    C  
ATOM   4464  O   ARG B 320     -51.021  23.675 -39.241  1.00 78.81      B    O  
ATOM   4465  CB  ARG B 320     -48.926  21.159 -39.221  1.00 78.60      B    C  
ATOM   4466  CG  ARG B 320     -49.609  21.051 -37.854  1.00 73.37      B    C  
ATOM   4467  CD  ARG B 320     -49.489  19.617 -37.354  1.00 72.11      B    C  
ATOM   4468  NE  ARG B 320     -50.115  19.419 -36.049  1.00 68.13      B    N  
ATOM   4469  CZ  ARG B 320     -50.208  18.279 -35.388  1.00 66.22      B    C  
ATOM   4470  NH1 ARG B 320     -49.735  17.171 -35.873  1.00 62.99      B    N1+
ATOM   4471  NH2 ARG B 320     -50.776  18.247 -34.230  1.00 60.55      B    N  
ATOM   4472  N   PRO B 321     -51.042  22.622 -41.244  1.00 82.84      B    N  
ATOM   4473  CA  PRO B 321     -52.366  23.103 -41.617  1.00 80.93      B    C  
ATOM   4474  C   PRO B 321     -53.509  22.552 -40.762  1.00 80.48      B    C  
ATOM   4475  O   PRO B 321     -54.591  23.112 -40.768  1.00 73.89      B    O  
ATOM   4476  CB  PRO B 321     -52.532  22.762 -43.094  1.00 78.19      B    C  
ATOM   4477  CG  PRO B 321     -51.411  21.816 -43.443  1.00 76.67      B    C  
ATOM   4478  CD  PRO B 321     -50.421  21.870 -42.300  1.00 80.24      B    C  
ATOM   4479  N   THR B 322     -53.342  21.492 -40.051  1.00 79.18      B    N  
ATOM   4480  CA  THR B 322     -54.320  20.973 -39.080  1.00 78.72      B    C  
ATOM   4481  C   THR B 322     -53.622  20.543 -37.794  1.00 79.08      B    C  
ATOM   4482  O   THR B 322     -52.439  20.204 -37.802  1.00 69.94      B    O  
ATOM   4483  CB  THR B 322     -55.133  19.794 -39.624  1.00 73.34      B    C  
ATOM   4484  CG2 THR B 322     -55.936  20.129 -40.880  1.00 63.79      B    C  
ATOM   4485  OG1 THR B 322     -54.294  18.715 -39.919  1.00 65.80      B    O  
ATOM   4486  N   CYS B 323     -54.363  20.482 -36.702  1.00 78.29      B    N  
ATOM   4487  CA  CYS B 323     -53.779  20.166 -35.401  1.00 75.04      B    C  
ATOM   4488  C   CYS B 323     -53.383  18.690 -35.206  1.00 74.60      B    C  
ATOM   4489  O   CYS B 323     -52.715  18.382 -34.219  1.00 66.55      B    O  
ATOM   4490  CB  CYS B 323     -54.734  20.644 -34.296  1.00 70.92      B    C  
ATOM   4491  SG  CYS B 323     -54.937  22.452 -34.336  1.00 65.32      B    S  
ATOM   4492  N   PHE B 324     -53.755  17.786 -36.121  1.00 76.87      B    N  
ATOM   4493  CA  PHE B 324     -53.560  16.353 -35.914  1.00 75.38      B    C  
ATOM   4494  C   PHE B 324     -52.989  15.589 -37.123  1.00 75.79      B    C  
ATOM   4495  O   PHE B 324     -52.279  14.614 -36.913  1.00 68.25      B    O  
ATOM   4496  CB  PHE B 324     -54.892  15.725 -35.480  1.00 69.83      B    C  
ATOM   4497  CG  PHE B 324     -55.551  16.396 -34.286  1.00 64.52      B    C  
ATOM   4498  CD1 PHE B 324     -55.003  16.250 -33.007  1.00 59.31      B    C  
ATOM   4499  CD2 PHE B 324     -56.693  17.192 -34.470  1.00 56.98      B    C  
ATOM   4500  CE1 PHE B 324     -55.595  16.889 -31.903  1.00 49.20      B    C  
ATOM   4501  CE2 PHE B 324     -57.286  17.834 -33.374  1.00 49.36      B    C  
ATOM   4502  CZ  PHE B 324     -56.739  17.689 -32.086  1.00 48.25      B    C  
ATOM   4503  N   LEU B 325     -53.262  15.975 -38.347  1.00 76.41      B    N  
ATOM   4504  CA  LEU B 325     -53.123  15.087 -39.515  1.00 75.19      B    C  
ATOM   4505  C   LEU B 325     -51.871  15.294 -40.362  1.00 75.48      B    C  
ATOM   4506  O   LEU B 325     -51.327  14.319 -40.881  1.00 68.50      B    O  
ATOM   4507  CB  LEU B 325     -54.390  15.213 -40.379  1.00 69.75      B    C  
ATOM   4508  CG  LEU B 325     -55.581  14.381 -39.852  1.00 62.69      B    C  
ATOM   4509  CD1 LEU B 325     -56.890  14.940 -40.378  1.00 58.25      B    C  
ATOM   4510  CD2 LEU B 325     -55.472  12.927 -40.288  1.00 57.37      B    C  
ATOM   4511  N   PHE B 326     -51.418  16.534 -40.559  1.00 76.63      B    N  
ATOM   4512  CA  PHE B 326     -50.357  16.813 -41.524  1.00 77.14      B    C  
ATOM   4513  C   PHE B 326     -48.976  16.954 -40.871  1.00 78.41      B    C  
ATOM   4514  O   PHE B 326     -48.842  17.192 -39.672  1.00 70.86      B    O  
ATOM   4515  CB  PHE B 326     -50.736  18.009 -42.396  1.00 72.32      B    C  
ATOM   4516  CG  PHE B 326     -51.910  17.732 -43.305  1.00 69.92      B    C  
ATOM   4517  CD1 PHE B 326     -51.733  17.006 -44.492  1.00 64.19      B    C  
ATOM   4518  CD2 PHE B 326     -53.198  18.179 -42.969  1.00 63.48      B    C  
ATOM   4519  CE1 PHE B 326     -52.824  16.737 -45.335  1.00 58.25      B    C  
ATOM   4520  CE2 PHE B 326     -54.292  17.922 -43.807  1.00 58.68      B    C  
ATOM   4521  CZ  PHE B 326     -54.108  17.194 -44.989  1.00 59.98      B    C  
ATOM   4522  N   GLY B 327     -47.952  16.812 -41.696  1.00 79.38      B    N  
ATOM   4523  CA  GLY B 327     -46.571  17.044 -41.287  1.00 80.05      B    C  
ATOM   4524  C   GLY B 327     -46.292  18.511 -40.957  1.00 82.10      B    C  
ATOM   4525  O   GLY B 327     -46.990  19.412 -41.418  1.00 76.67      B    O  
ATOM   4526  N   TRP B 328     -45.257  18.742 -40.166  1.00 83.42      B    N  
ATOM   4527  CA  TRP B 328     -44.794  20.068 -39.807  1.00 82.87      B    C  
ATOM   4528  C   TRP B 328     -43.929  20.660 -40.916  1.00 83.51      B    C  
ATOM   4529  O   TRP B 328     -43.083  19.968 -41.480  1.00 78.72      B    O  
ATOM   4530  CB  TRP B 328     -44.027  19.998 -38.490  1.00 79.89      B    C  
ATOM   4531  CG  TRP B 328     -44.843  19.585 -37.304  1.00 80.63      B    C  
ATOM   4532  CD1 TRP B 328     -44.934  18.341 -36.801  1.00 72.63      B    C  
ATOM   4533  CD2 TRP B 328     -45.691  20.431 -36.457  1.00 79.21      B    C  
ATOM   4534  CE2 TRP B 328     -46.237  19.620 -35.442  1.00 77.36      B    C  
ATOM   4535  CE3 TRP B 328     -46.008  21.805 -36.466  1.00 76.06      B    C  
ATOM   4536  NE1 TRP B 328     -45.766  18.349 -35.683  1.00 73.45      B    N  
ATOM   4537  CZ2 TRP B 328     -47.079  20.158 -34.445  1.00 76.15      B    C  
ATOM   4538  CZ3 TRP B 328     -46.843  22.336 -35.478  1.00 72.16      B    C  
ATOM   4539  CH2 TRP B 328     -47.373  21.524 -34.481  1.00 73.97      B    C  
ATOM   4540  N   SER B 329     -44.100  21.941 -41.192  1.00 84.05      B    N  
ATOM   4541  CA  SER B 329     -43.213  22.715 -42.053  1.00 83.59      B    C  
ATOM   4542  C   SER B 329     -42.472  23.764 -41.237  1.00 84.77      B    C  
ATOM   4543  O   SER B 329     -43.086  24.482 -40.454  1.00 79.84      B    O  
ATOM   4544  CB  SER B 329     -43.987  23.344 -43.212  1.00 80.09      B    C  
ATOM   4545  OG  SER B 329     -45.021  24.178 -42.763  1.00 68.69      B    O  
ATOM   4546  N   ASP B 330     -41.151  23.860 -41.434  1.00 84.57      B    N  
ATOM   4547  CA  ASP B 330     -40.345  24.922 -40.839  1.00 83.27      B    C  
ATOM   4548  C   ASP B 330     -40.702  26.270 -41.460  1.00 83.51      B    C  
ATOM   4549  O   ASP B 330     -40.564  26.441 -42.677  1.00 77.61      B    O  
ATOM   4550  CB  ASP B 330     -38.843  24.641 -41.056  1.00 79.13      B    C  
ATOM   4551  CG  ASP B 330     -38.146  23.859 -39.947  1.00 72.65      B    C  
ATOM   4552  OD1 ASP B 330     -38.578  23.863 -38.790  1.00 64.22      B    O  
ATOM   4553  OD2 ASP B 330     -37.063  23.282 -40.221  1.00 66.03      B    O1-
ATOM   4554  N   VAL B 331     -41.107  27.240 -40.655  1.00 84.35      B    N  
ATOM   4555  CA  VAL B 331     -41.338  28.625 -41.088  1.00 82.60      B    C  
ATOM   4556  C   VAL B 331     -40.234  29.564 -40.650  1.00 83.46      B    C  
ATOM   4557  O   VAL B 331     -39.904  30.515 -41.354  1.00 78.86      B    O  
ATOM   4558  CB  VAL B 331     -42.691  29.190 -40.613  1.00 79.92      B    C  
ATOM   4559  CG1 VAL B 331     -43.697  29.135 -41.755  1.00 70.29      B    C  
ATOM   4560  CG2 VAL B 331     -43.269  28.487 -39.390  1.00 70.39      B    C  
ATOM   4561  N   PHE B 332     -39.666  29.311 -39.505  1.00 82.95      B    N  
ATOM   4562  CA  PHE B 332     -38.601  30.132 -38.955  1.00 81.45      B    C  
ATOM   4563  C   PHE B 332     -37.625  29.254 -38.173  1.00 83.04      B    C  
ATOM   4564  O   PHE B 332     -38.015  28.377 -37.410  1.00 80.22      B    O  
ATOM   4565  CB  PHE B 332     -39.213  31.221 -38.083  1.00 77.65      B    C  
ATOM   4566  CG  PHE B 332     -38.203  32.198 -37.526  1.00 75.00      B    C  
ATOM   4567  CD1 PHE B 332     -37.841  32.146 -36.172  1.00 69.49      B    C  
ATOM   4568  CD2 PHE B 332     -37.664  33.192 -38.363  1.00 67.78      B    C  
ATOM   4569  CE1 PHE B 332     -36.972  33.113 -35.647  1.00 63.85      B    C  
ATOM   4570  CE2 PHE B 332     -36.801  34.154 -37.836  1.00 63.23      B    C  
ATOM   4571  CZ  PHE B 332     -36.461  34.126 -36.476  1.00 64.04      B    C  
ATOM   4572  N   ARG B 333     -36.346  29.490 -38.390  1.00 83.71      B    N  
ATOM   4573  CA  ARG B 333     -35.277  28.773 -37.707  1.00 83.23      B    C  
ATOM   4574  C   ARG B 333     -34.129  29.726 -37.420  1.00 83.43      B    C  
ATOM   4575  O   ARG B 333     -33.542  30.274 -38.343  1.00 79.26      B    O  
ATOM   4576  CB  ARG B 333     -34.854  27.584 -38.568  1.00 80.01      B    C  
ATOM   4577  CG  ARG B 333     -34.058  26.549 -37.775  1.00 72.15      B    C  
ATOM   4578  CD  ARG B 333     -33.708  25.381 -38.692  1.00 70.31      B    C  
ATOM   4579  NE  ARG B 333     -33.197  24.238 -37.922  1.00 61.97      B    N  
ATOM   4580  CZ  ARG B 333     -32.822  23.064 -38.421  1.00 56.01      B    C  
ATOM   4581  NH1 ARG B 333     -32.789  22.851 -39.704  1.00 52.56      B    N1+
ATOM   4582  NH2 ARG B 333     -32.484  22.099 -37.630  1.00 48.31      B    N  
ATOM   4583  N   LEU B 334     -33.820  29.900 -36.165  1.00 84.78      B    N  
ATOM   4584  CA  LEU B 334     -32.663  30.667 -35.709  1.00 83.85      B    C  
ATOM   4585  C   LEU B 334     -31.789  29.769 -34.852  1.00 85.35      B    C  
ATOM   4586  O   LEU B 334     -32.292  29.014 -34.019  1.00 82.98      B    O  
ATOM   4587  CB  LEU B 334     -33.134  31.919 -34.959  1.00 80.73      B    C  
ATOM   4588  CG  LEU B 334     -32.979  33.192 -35.809  1.00 73.88      B    C  
ATOM   4589  CD1 LEU B 334     -34.198  34.081 -35.685  1.00 68.11      B    C  
ATOM   4590  CD2 LEU B 334     -31.765  34.001 -35.379  1.00 66.97      B    C  
ATOM   4591  N   ARG B 335     -30.494  29.826 -35.082  1.00 86.24      B    N  
ATOM   4592  CA  ARG B 335     -29.488  29.121 -34.293  1.00 85.80      B    C  
ATOM   4593  C   ARG B 335     -28.420  30.104 -33.875  1.00 86.65      B    C  
ATOM   4594  O   ARG B 335     -27.808  30.731 -34.732  1.00 82.74      B    O  
ATOM   4595  CB  ARG B 335     -28.870  27.968 -35.070  1.00 82.49      B    C  
ATOM   4596  CG  ARG B 335     -29.891  26.957 -35.593  1.00 73.06      B    C  
ATOM   4597  CD  ARG B 335     -29.147  25.729 -36.083  1.00 70.13      B    C  
ATOM   4598  NE  ARG B 335     -30.060  24.716 -36.622  1.00 61.38      B    N  
ATOM   4599  CZ  ARG B 335     -29.688  23.594 -37.225  1.00 55.15      B    C  
ATOM   4600  NH1 ARG B 335     -28.432  23.304 -37.389  1.00 51.57      B    N1+
ATOM   4601  NH2 ARG B 335     -30.576  22.770 -37.670  1.00 47.32      B    N  
ATOM   4602  N   PHE B 336     -28.225  30.202 -32.599  1.00 87.92      B    N  
ATOM   4603  CA  PHE B 336     -27.164  31.000 -32.013  1.00 87.21      B    C  
ATOM   4604  C   PHE B 336     -26.095  30.081 -31.460  1.00 88.22      B    C  
ATOM   4605  O   PHE B 336     -26.398  29.010 -30.933  1.00 85.99      B    O  
ATOM   4606  CB  PHE B 336     -27.725  31.918 -30.932  1.00 84.38      B    C  
ATOM   4607  CG  PHE B 336     -28.803  32.823 -31.461  1.00 77.83      B    C  
ATOM   4608  CD1 PHE B 336     -28.460  33.967 -32.209  1.00 71.07      B    C  
ATOM   4609  CD2 PHE B 336     -30.157  32.520 -31.243  1.00 68.78      B    C  
ATOM   4610  CE1 PHE B 336     -29.460  34.804 -32.722  1.00 62.90      B    C  
ATOM   4611  CE2 PHE B 336     -31.165  33.353 -31.756  1.00 61.59      B    C  
ATOM   4612  CZ  PHE B 336     -30.813  34.498 -32.497  1.00 62.00      B    C  
ATOM   4613  N   ARG B 337     -24.853  30.494 -31.588  1.00 88.61      B    N  
ATOM   4614  CA  ARG B 337     -23.699  29.777 -31.072  1.00 88.11      B    C  
ATOM   4615  C   ARG B 337     -22.767  30.760 -30.397  1.00 88.83      B    C  
ATOM   4616  O   ARG B 337     -22.542  31.852 -30.924  1.00 85.07      B    O  
ATOM   4617  CB  ARG B 337     -22.976  29.031 -32.194  1.00 85.63      B    C  
ATOM   4618  CG  ARG B 337     -23.916  28.071 -32.940  1.00 79.68      B    C  
ATOM   4619  CD  ARG B 337     -23.176  27.307 -34.019  1.00 76.79      B    C  
ATOM   4620  NE  ARG B 337     -24.091  26.392 -34.711  1.00 68.62      B    N  
ATOM   4621  CZ  ARG B 337     -23.747  25.443 -35.558  1.00 62.35      B    C  
ATOM   4622  NH1 ARG B 337     -22.507  25.280 -35.929  1.00 56.01      B    N1+
ATOM   4623  NH2 ARG B 337     -24.656  24.663 -36.035  1.00 53.64      B    N  
ATOM   4624  N   ALA B 338     -22.229  30.368 -29.274  1.00 89.81      B    N  
ATOM   4625  CA  ALA B 338     -21.124  31.044 -28.625  1.00 89.20      B    C  
ATOM   4626  C   ALA B 338     -20.066  30.009 -28.271  1.00 90.25      B    C  
ATOM   4627  O   ALA B 338     -20.394  28.890 -27.868  1.00 88.03      B    O  
ATOM   4628  CB  ALA B 338     -21.639  31.811 -27.400  1.00 87.48      B    C  
ATOM   4629  N   ALA B 339     -18.813  30.369 -28.450  1.00 90.81      B    N  
ATOM   4630  CA  ALA B 339     -17.712  29.481 -28.138  1.00 90.34      B    C  
ATOM   4631  C   ALA B 339     -16.545  30.242 -27.519  1.00 90.63      B    C  
ATOM   4632  O   ALA B 339     -16.307  31.402 -27.861  1.00 87.35      B    O  
ATOM   4633  CB  ALA B 339     -17.303  28.729 -29.408  1.00 88.48      B    C  
ATOM   4634  N   ALA B 340     -15.812  29.573 -26.652  1.00 91.36      B    N  
ATOM   4635  CA  ALA B 340     -14.496  29.993 -26.208  1.00 90.58      B    C  
ATOM   4636  C   ALA B 340     -13.462  28.969 -26.685  1.00 91.24      B    C  
ATOM   4637  O   ALA B 340     -13.680  27.768 -26.544  1.00 88.86      B    O  
ATOM   4638  CB  ALA B 340     -14.484  30.144 -24.686  1.00 89.78      B    C  
ATOM   4639  N   ASP B 341     -12.389  29.445 -27.299  1.00 91.01      B    N  
ATOM   4640  CA  ASP B 341     -11.331  28.593 -27.833  1.00 90.33      B    C  
ATOM   4641  C   ASP B 341      -9.975  29.317 -27.899  1.00 90.61      B    C  
ATOM   4642  O   ASP B 341      -9.838  30.483 -27.529  1.00 85.84      B    O  
ATOM   4643  CB  ASP B 341     -11.771  27.996 -29.187  1.00 86.80      B    C  
ATOM   4644  CG  ASP B 341     -11.956  28.998 -30.326  1.00 86.54      B    C  
ATOM   4645  OD1 ASP B 341     -11.215  29.997 -30.402  1.00 78.87      B    O  
ATOM   4646  OD2 ASP B 341     -12.806  28.755 -31.206  1.00 81.10      B    O1-
ATOM   4647  N   ASN B 342      -8.964  28.614 -28.385  1.00 89.67      B    N  
ATOM   4648  CA  ASN B 342      -7.598  29.115 -28.487  1.00 88.30      B    C  
ATOM   4649  C   ASN B 342      -7.411  30.254 -29.515  1.00 88.51      B    C  
ATOM   4650  O   ASN B 342      -6.322  30.816 -29.620  1.00 82.56      B    O  
ATOM   4651  CB  ASN B 342      -6.691  27.915 -28.793  1.00 85.90      B    C  
ATOM   4652  CG  ASN B 342      -5.218  28.217 -28.595  1.00 83.46      B    C  
ATOM   4653  ND2 ASN B 342      -4.412  27.993 -29.603  1.00 75.50      B    N  
ATOM   4654  OD1 ASN B 342      -4.767  28.621 -27.546  1.00 74.22      B    O  
ATOM   4655  N   ARG B 343      -8.450  30.610 -30.281  1.00 88.15      B    N  
ATOM   4656  CA  ARG B 343      -8.466  31.734 -31.233  1.00 87.52      B    C  
ATOM   4657  C   ARG B 343      -9.364  32.885 -30.780  1.00 87.84      B    C  
ATOM   4658  O   ARG B 343      -9.761  33.699 -31.603  1.00 80.12      B    O  
ATOM   4659  CB  ARG B 343      -8.807  31.245 -32.642  1.00 85.85      B    C  
ATOM   4660  CG  ARG B 343      -7.768  30.243 -33.186  1.00 82.81      B    C  
ATOM   4661  CD  ARG B 343      -7.855  30.147 -34.706  1.00 77.99      B    C  
ATOM   4662  NE  ARG B 343      -7.389  31.384 -35.347  1.00 70.89      B    N  
ATOM   4663  CZ  ARG B 343      -7.670  31.802 -36.578  1.00 63.83      B    C  
ATOM   4664  NH1 ARG B 343      -8.376  31.083 -37.392  1.00 58.29      B    N1+
ATOM   4665  NH2 ARG B 343      -7.232  32.956 -36.994  1.00 56.73      B    N  
ATOM   4666  N   GLY B 344      -9.673  32.971 -29.495  1.00 86.50      B    N  
ATOM   4667  CA  GLY B 344     -10.538  34.002 -28.921  1.00 85.28      B    C  
ATOM   4668  C   GLY B 344     -12.024  33.664 -28.952  1.00 87.20      B    C  
ATOM   4669  O   GLY B 344     -12.837  34.476 -28.527  1.00 79.23      B    O  
ATOM   4670  N   GLY B 345     -12.384  32.486 -29.435  1.00 87.09      B    N  
ATOM   4671  CA  GLY B 345     -13.771  32.060 -29.549  1.00 86.36      B    C  
ATOM   4672  C   GLY B 345     -14.552  32.850 -30.594  1.00 88.48      B    C  
ATOM   4673  O   GLY B 345     -13.980  33.464 -31.497  1.00 82.99      B    O  
ATOM   4674  N   PHE B 346     -15.871  32.786 -30.494  1.00 88.35      B    N  
ATOM   4675  CA  PHE B 346     -16.757  33.535 -31.378  1.00 88.39      B    C  
ATOM   4676  C   PHE B 346     -18.192  33.566 -30.857  1.00 89.37      B    C  
ATOM   4677  O   PHE B 346     -18.623  32.669 -30.129  1.00 85.49      B    O  
ATOM   4678  CB  PHE B 346     -16.731  32.937 -32.791  1.00 85.40      B    C  
ATOM   4679  CG  PHE B 346     -17.159  31.487 -32.890  1.00 87.13      B    C  
ATOM   4680  CD1 PHE B 346     -16.196  30.458 -32.827  1.00 82.66      B    C  
ATOM   4681  CD2 PHE B 346     -18.513  31.145 -33.045  1.00 82.41      B    C  
ATOM   4682  CE1 PHE B 346     -16.591  29.113 -32.917  1.00 80.11      B    C  
ATOM   4683  CE2 PHE B 346     -18.909  29.802 -33.131  1.00 80.92      B    C  
ATOM   4684  CZ  PHE B 346     -17.949  28.787 -33.069  1.00 82.36      B    C  
ATOM   4685  N   HIS B 347     -18.951  34.552 -31.354  1.00 87.80      B    N  
ATOM   4686  CA  HIS B 347     -20.405  34.470 -31.439  1.00 86.58      B    C  
ATOM   4687  C   HIS B 347     -20.803  34.268 -32.903  1.00 86.10      B    C  
ATOM   4688  O   HIS B 347     -20.192  34.819 -33.813  1.00 82.14      B    O  
ATOM   4689  CB  HIS B 347     -21.060  35.733 -30.871  1.00 84.17      B    C  
ATOM   4690  CG  HIS B 347     -20.799  36.008 -29.416  1.00 84.16      B    C  
ATOM   4691  CD2 HIS B 347     -20.017  35.284 -28.543  1.00 74.75      B    C  
ATOM   4692  ND1 HIS B 347     -21.328  37.059 -28.685  1.00 75.19      B    N  
ATOM   4693  CE1 HIS B 347     -20.854  36.982 -27.435  1.00 76.36      B    C  
ATOM   4694  NE2 HIS B 347     -20.060  35.916 -27.309  1.00 79.05      B    N  
ATOM   4695  N   GLN B 348     -21.800  33.447 -33.139  1.00 85.49      B    N  
ATOM   4696  CA  GLN B 348     -22.287  33.189 -34.488  1.00 84.90      B    C  
ATOM   4697  C   GLN B 348     -23.793  32.988 -34.479  1.00 84.82      B    C  
ATOM   4698  O   GLN B 348     -24.321  32.132 -33.768  1.00 81.30      B    O  
ATOM   4699  CB  GLN B 348     -21.544  31.986 -35.075  1.00 82.80      B    C  
ATOM   4700  CG  GLN B 348     -21.899  31.750 -36.538  1.00 80.20      B    C  
ATOM   4701  CD  GLN B 348     -21.197  30.544 -37.175  1.00 80.10      B    C  
ATOM   4702  NE2 GLN B 348     -20.969  30.586 -38.461  1.00 70.84      B    N  
ATOM   4703  OE1 GLN B 348     -20.888  29.553 -36.547  1.00 72.84      B    O  
ATOM   4704  N   GLU B 349     -24.454  33.709 -35.360  1.00 83.09      B    N  
ATOM   4705  CA  GLU B 349     -25.795  33.352 -35.800  1.00 80.34      B    C  
ATOM   4706  C   GLU B 349     -25.677  32.402 -36.994  1.00 79.99      B    C  
ATOM   4707  O   GLU B 349     -24.843  32.589 -37.885  1.00 75.14      B    O  
ATOM   4708  CB  GLU B 349     -26.581  34.627 -36.110  1.00 77.38      B    C  
ATOM   4709  CG  GLU B 349     -28.063  34.361 -36.356  1.00 70.19      B    C  
ATOM   4710  CD  GLU B 349     -28.886  35.656 -36.411  1.00 66.65      B    C  
ATOM   4711  OE1 GLU B 349     -30.127  35.563 -36.541  1.00 58.95      B    O  
ATOM   4712  OE2 GLU B 349     -28.304  36.758 -36.272  1.00 60.58      B    O1-
ATOM   4713  N   TYR B 350     -26.485  31.353 -37.021  1.00 77.47      B    N  
ATOM   4714  CA  TYR B 350     -26.397  30.331 -38.048  1.00 73.68      B    C  
ATOM   4715  C   TYR B 350     -26.554  30.917 -39.453  1.00 73.55      B    C  
ATOM   4716  O   TYR B 350     -27.554  31.565 -39.757  1.00 64.34      B    O  
ATOM   4717  CB  TYR B 350     -27.442  29.243 -37.775  1.00 67.80      B    C  
ATOM   4718  CG  TYR B 350     -27.291  28.041 -38.673  1.00 62.58      B    C  
ATOM   4719  CD1 TYR B 350     -28.029  27.948 -39.868  1.00 56.82      B    C  
ATOM   4720  CD2 TYR B 350     -26.390  27.014 -38.327  1.00 54.06      B    C  
ATOM   4721  CE1 TYR B 350     -27.883  26.825 -40.700  1.00 48.10      B    C  
ATOM   4722  CE2 TYR B 350     -26.246  25.886 -39.144  1.00 47.99      B    C  
ATOM   4723  CZ  TYR B 350     -26.993  25.793 -40.333  1.00 46.64      B    C  
ATOM   4724  OH  TYR B 350     -26.859  24.675 -41.138  1.00 42.44      B    O  
ATOM   4725  N   GLY B 351     -25.562  30.659 -40.295  1.00 72.95      B    N  
ATOM   4726  CA  GLY B 351     -25.468  31.227 -41.641  1.00 72.02      B    C  
ATOM   4727  C   GLY B 351     -24.754  32.582 -41.710  1.00 74.90      B    C  
ATOM   4728  O   GLY B 351     -24.515  33.067 -42.811  1.00 67.52      B    O  
ATOM   4729  N   SER B 352     -24.393  33.167 -40.590  1.00 75.83      B    N  
ATOM   4730  CA  SER B 352     -23.559  34.366 -40.535  1.00 77.07      B    C  
ATOM   4731  C   SER B 352     -22.086  34.033 -40.262  1.00 79.33      B    C  
ATOM   4732  O   SER B 352     -21.733  32.905 -39.893  1.00 73.05      B    O  
ATOM   4733  CB  SER B 352     -24.113  35.366 -39.512  1.00 72.26      B    C  
ATOM   4734  OG  SER B 352     -23.834  34.981 -38.188  1.00 65.49      B    O  
ATOM   4735  N   ASN B 353     -21.229  35.024 -40.459  1.00 81.07      B    N  
ATOM   4736  CA  ASN B 353     -19.828  34.889 -40.081  1.00 81.73      B    C  
ATOM   4737  C   ASN B 353     -19.671  34.822 -38.562  1.00 83.58      B    C  
ATOM   4738  O   ASN B 353     -20.499  35.331 -37.813  1.00 77.55      B    O  
ATOM   4739  CB  ASN B 353     -19.020  36.052 -40.689  1.00 77.39      B    C  
ATOM   4740  CG  ASN B 353     -18.891  35.949 -42.202  1.00 70.80      B    C  
ATOM   4741  ND2 ASN B 353     -18.556  37.035 -42.855  1.00 61.72      B    N  
ATOM   4742  OD1 ASN B 353     -19.068  34.916 -42.816  1.00 62.07      B    O  
ATOM   4743  N   LYS B 354     -18.575  34.206 -38.126  1.00 82.83      B    N  
ATOM   4744  CA  LYS B 354     -18.165  34.236 -36.723  1.00 82.55      B    C  
ATOM   4745  C   LYS B 354     -17.699  35.648 -36.365  1.00 82.72      B    C  
ATOM   4746  O   LYS B 354     -16.912  36.239 -37.107  1.00 79.16      B    O  
ATOM   4747  CB  LYS B 354     -17.059  33.197 -36.468  1.00 80.43      B    C  
ATOM   4748  CG  LYS B 354     -17.545  31.757 -36.712  1.00 79.97      B    C  
ATOM   4749  CD  LYS B 354     -16.432  30.741 -36.461  1.00 79.21      B    C  
ATOM   4750  CE  LYS B 354     -16.944  29.325 -36.750  1.00 76.83      B    C  
ATOM   4751  NZ  LYS B 354     -15.908  28.287 -36.539  1.00 71.76      B    N1+
ATOM   4752  N   THR B 355     -18.198  36.182 -35.268  1.00 85.30      B    N  
ATOM   4753  CA  THR B 355     -17.886  37.519 -34.743  1.00 82.75      B    C  
ATOM   4754  C   THR B 355     -17.544  37.425 -33.263  1.00 81.76      B    C  
ATOM   4755  O   THR B 355     -17.625  36.341 -32.681  1.00 72.76      B    O  
ATOM   4756  CB  THR B 355     -19.064  38.492 -34.969  1.00 79.28      B    C  
ATOM   4757  CG2 THR B 355     -19.395  38.672 -36.451  1.00 70.07      B    C  
ATOM   4758  OG1 THR B 355     -20.233  38.034 -34.338  1.00 70.84      B    O  
ATOM   4759  N   ASP B 356     -17.164  38.534 -32.641  1.00 80.62      B    N  
ATOM   4760  CA  ASP B 356     -16.961  38.654 -31.196  1.00 78.35      B    C  
ATOM   4761  C   ASP B 356     -15.949  37.634 -30.641  1.00 80.93      B    C  
ATOM   4762  O   ASP B 356     -16.243  36.831 -29.756  1.00 73.93      B    O  
ATOM   4763  CB  ASP B 356     -18.310  38.648 -30.464  1.00 72.92      B    C  
ATOM   4764  CG  ASP B 356     -19.290  39.709 -30.979  1.00 68.53      B    C  
ATOM   4765  OD1 ASP B 356     -18.842  40.851 -31.225  1.00 62.53      B    O  
ATOM   4766  OD2 ASP B 356     -20.485  39.376 -31.118  1.00 60.76      B    O1-
ATOM   4767  N   ASP B 357     -14.735  37.690 -31.173  1.00 83.26      B    N  
ATOM   4768  CA  ASP B 357     -13.592  36.841 -30.803  1.00 81.97      B    C  
ATOM   4769  C   ASP B 357     -12.943  37.263 -29.471  1.00 83.40      B    C  
ATOM   4770  O   ASP B 357     -11.732  37.472 -29.360  1.00 73.91      B    O  
ATOM   4771  CB  ASP B 357     -12.605  36.774 -31.983  1.00 76.31      B    C  
ATOM   4772  CG  ASP B 357     -12.025  38.122 -32.420  1.00 71.04      B    C  
ATOM   4773  OD1 ASP B 357     -12.693  39.163 -32.225  1.00 62.88      B    O  
ATOM   4774  OD2 ASP B 357     -10.940  38.095 -33.033  1.00 64.97      B    O1-
ATOM   4775  N   HIS B 358     -13.773  37.396 -28.444  1.00 85.88      B    N  
ATOM   4776  CA  HIS B 358     -13.393  37.933 -27.135  1.00 85.08      B    C  
ATOM   4777  C   HIS B 358     -13.513  36.908 -25.994  1.00 87.06      B    C  
ATOM   4778  O   HIS B 358     -13.537  37.285 -24.825  1.00 79.85      B    O  
ATOM   4779  CB  HIS B 358     -14.194  39.221 -26.885  1.00 79.96      B    C  
ATOM   4780  CG  HIS B 358     -15.678  39.013 -26.945  1.00 77.19      B    C  
ATOM   4781  CD2 HIS B 358     -16.432  38.328 -26.038  1.00 65.82      B    C  
ATOM   4782  ND1 HIS B 358     -16.541  39.498 -27.915  1.00 68.45      B    N  
ATOM   4783  CE1 HIS B 358     -17.777  39.116 -27.588  1.00 64.15      B    C  
ATOM   4784  NE2 HIS B 358     -17.754  38.400 -26.464  1.00 65.61      B    N  
ATOM   4785  N   HIS B 359     -13.553  35.620 -26.329  1.00 89.77      B    N  
ATOM   4786  CA  HIS B 359     -13.574  34.495 -25.404  1.00 89.88      B    C  
ATOM   4787  C   HIS B 359     -12.344  33.595 -25.595  1.00 90.22      B    C  
ATOM   4788  O   HIS B 359     -12.474  32.457 -26.044  1.00 85.97      B    O  
ATOM   4789  CB  HIS B 359     -14.901  33.737 -25.554  1.00 88.42      B    C  
ATOM   4790  CG  HIS B 359     -16.089  34.541 -25.129  1.00 89.79      B    C  
ATOM   4791  CD2 HIS B 359     -17.136  34.956 -25.921  1.00 82.47      B    C  
ATOM   4792  ND1 HIS B 359     -16.330  35.021 -23.852  1.00 81.57      B    N  
ATOM   4793  CE1 HIS B 359     -17.483  35.707 -23.888  1.00 82.85      B    C  
ATOM   4794  NE2 HIS B 359     -17.993  35.676 -25.122  1.00 84.73      B    N  
ATOM   4795  N   PRO B 360     -11.133  34.093 -25.291  1.00 89.24      B    N  
ATOM   4796  CA  PRO B 360      -9.939  33.265 -25.397  1.00 88.79      B    C  
ATOM   4797  C   PRO B 360      -9.970  32.154 -24.338  1.00 89.77      B    C  
ATOM   4798  O   PRO B 360     -10.237  32.398 -23.162  1.00 86.25      B    O  
ATOM   4799  CB  PRO B 360      -8.762  34.220 -25.198  1.00 86.15      B    C  
ATOM   4800  CG  PRO B 360      -9.347  35.321 -24.320  1.00 85.02      B    C  
ATOM   4801  CD  PRO B 360     -10.800  35.408 -24.789  1.00 88.52      B    C  
ATOM   4802  N   TRP B 361      -9.644  30.935 -24.758  1.00 90.49      B    N  
ATOM   4803  CA  TRP B 361      -9.480  29.793 -23.875  1.00 91.43      B    C  
ATOM   4804  C   TRP B 361      -8.387  28.868 -24.416  1.00 91.12      B    C  
ATOM   4805  O   TRP B 361      -8.390  28.507 -25.594  1.00 87.01      B    O  
ATOM   4806  CB  TRP B 361     -10.813  29.060 -23.731  1.00 90.33      B    C  
ATOM   4807  CG  TRP B 361     -10.766  27.876 -22.816  1.00 92.13      B    C  
ATOM   4808  CD1 TRP B 361     -10.364  27.888 -21.523  1.00 88.72      B    C  
ATOM   4809  CD2 TRP B 361     -11.121  26.485 -23.111  1.00 92.48      B    C  
ATOM   4810  CE2 TRP B 361     -10.918  25.726 -21.936  1.00 92.42      B    C  
ATOM   4811  CE3 TRP B 361     -11.598  25.812 -24.255  1.00 90.82      B    C  
ATOM   4812  NE1 TRP B 361     -10.449  26.608 -20.998  1.00 89.41      B    N  
ATOM   4813  CZ2 TRP B 361     -11.180  24.338 -21.881  1.00 91.87      B    C  
ATOM   4814  CZ3 TRP B 361     -11.867  24.430 -24.199  1.00 88.38      B    C  
ATOM   4815  CH2 TRP B 361     -11.657  23.707 -23.025  1.00 89.18      B    C  
ATOM   4816  N   LEU B 362      -7.458  28.474 -23.552  1.00 90.60      B    N  
ATOM   4817  CA  LEU B 362      -6.308  27.633 -23.934  1.00 89.15      B    C  
ATOM   4818  C   LEU B 362      -6.692  26.219 -24.397  1.00 89.50      B    C  
ATOM   4819  O   LEU B 362      -5.841  25.504 -24.927  1.00 82.87      B    O  
ATOM   4820  CB  LEU B 362      -5.331  27.578 -22.746  1.00 86.31      B    C  
ATOM   4821  CG  LEU B 362      -4.515  28.878 -22.563  1.00 82.61      B    C  
ATOM   4822  CD1 LEU B 362      -3.883  28.909 -21.180  1.00 76.59      B    C  
ATOM   4823  CD2 LEU B 362      -3.399  28.979 -23.597  1.00 76.53      B    C  
ATOM   4824  N   GLY B 363      -7.939  25.814 -24.222  1.00 89.93      B    N  
ATOM   4825  CA  GLY B 363      -8.371  24.439 -24.411  1.00 90.03      B    C  
ATOM   4826  C   GLY B 363      -8.144  23.598 -23.160  1.00 92.01      B    C  
ATOM   4827  O   GLY B 363      -7.974  24.124 -22.058  1.00 88.12      B    O  
ATOM   4828  N   ILE B 364      -8.141  22.295 -23.332  1.00 91.37      B    N  
ATOM   4829  CA  ILE B 364      -7.867  21.356 -22.241  1.00 91.25      B    C  
ATOM   4830  C   ILE B 364      -6.407  21.514 -21.811  1.00 91.60      B    C  
ATOM   4831  O   ILE B 364      -5.474  21.361 -22.600  1.00 88.77      B    O  
ATOM   4832  CB  ILE B 364      -8.250  19.921 -22.643  1.00 90.59      B    C  
ATOM   4833  CG1 ILE B 364      -9.786  19.845 -22.780  1.00 88.71      B    C  
ATOM   4834  CG2 ILE B 364      -7.742  18.898 -21.610  1.00 88.49      B    C  
ATOM   4835  CD1 ILE B 364     -10.307  18.547 -23.377  1.00 80.68      B    C  
ATOM   4836  N   THR B 365      -6.236  21.841 -20.549  1.00 92.30      B    N  
ATOM   4837  CA  THR B 365      -4.947  22.029 -19.897  1.00 91.11      B    C  
ATOM   4838  C   THR B 365      -4.380  20.694 -19.400  1.00 92.02      B    C  
ATOM   4839  O   THR B 365      -5.109  19.702 -19.348  1.00 89.12      B    O  
ATOM   4840  CB  THR B 365      -5.077  23.050 -18.752  1.00 88.36      B    C  
ATOM   4841  CG2 THR B 365      -5.260  24.467 -19.306  1.00 79.37      B    C  
ATOM   4842  OG1 THR B 365      -6.185  22.772 -17.956  1.00 81.13      B    O  
ATOM   4843  N   PRO B 366      -3.083  20.626 -19.075  1.00 92.51      B    N  
ATOM   4844  CA  PRO B 366      -2.462  19.378 -18.676  1.00 91.60      B    C  
ATOM   4845  C   PRO B 366      -3.057  18.797 -17.391  1.00 92.96      B    C  
ATOM   4846  O   PRO B 366      -3.467  19.514 -16.485  1.00 91.34      B    O  
ATOM   4847  CB  PRO B 366      -0.973  19.681 -18.508  1.00 88.91      B    C  
ATOM   4848  CG  PRO B 366      -0.757  20.941 -19.324  1.00 89.46      B    C  
ATOM   4849  CD  PRO B 366      -2.080  21.666 -19.197  1.00 92.04      B    C  
ATOM   4850  N   PHE B 367      -3.064  17.476 -17.322  1.00 94.05      B    N  
ATOM   4851  CA  PHE B 367      -3.403  16.706 -16.137  1.00 93.77      B    C  
ATOM   4852  C   PHE B 367      -2.690  15.353 -16.204  1.00 93.72      B    C  
ATOM   4853  O   PHE B 367      -2.306  14.902 -17.288  1.00 90.78      B    O  
ATOM   4854  CB  PHE B 367      -4.922  16.526 -16.035  1.00 92.19      B    C  
ATOM   4855  CG  PHE B 367      -5.523  15.673 -17.133  1.00 94.42      B    C  
ATOM   4856  CD1 PHE B 367      -5.818  16.238 -18.394  1.00 92.31      B    C  
ATOM   4857  CD2 PHE B 367      -5.783  14.318 -16.916  1.00 92.25      B    C  
ATOM   4858  CE1 PHE B 367      -6.358  15.443 -19.413  1.00 91.27      B    C  
ATOM   4859  CE2 PHE B 367      -6.328  13.517 -17.938  1.00 91.58      B    C  
ATOM   4860  CZ  PHE B 367      -6.610  14.086 -19.191  1.00 92.59      B    C  
ATOM   4861  N   VAL B 368      -2.524  14.704 -15.072  1.00 93.29      B    N  
ATOM   4862  CA  VAL B 368      -1.895  13.383 -15.007  1.00 92.97      B    C  
ATOM   4863  C   VAL B 368      -2.968  12.307 -15.139  1.00 92.59      B    C  
ATOM   4864  O   VAL B 368      -3.973  12.330 -14.435  1.00 90.11      B    O  
ATOM   4865  CB  VAL B 368      -1.057  13.210 -13.730  1.00 92.15      B    C  
ATOM   4866  CG1 VAL B 368      -0.320  11.878 -13.742  1.00 88.64      B    C  
ATOM   4867  CG2 VAL B 368      -0.007  14.327 -13.611  1.00 89.70      B    C  
ATOM   4868  N   THR B 369      -2.741  11.343 -16.033  1.00 92.54      B    N  
ATOM   4869  CA  THR B 369      -3.570  10.140 -16.159  1.00 91.57      B    C  
ATOM   4870  C   THR B 369      -2.700   8.893 -16.067  1.00 91.35      B    C  
ATOM   4871  O   THR B 369      -1.475   8.974 -16.133  1.00 87.99      B    O  
ATOM   4872  CB  THR B 369      -4.423  10.192 -17.436  1.00 89.20      B    C  
ATOM   4873  CG2 THR B 369      -3.634  10.063 -18.730  1.00 81.07      B    C  
ATOM   4874  OG1 THR B 369      -5.379   9.152 -17.407  1.00 80.58      B    O  
ATOM   4875  N   SER B 370      -3.325   7.742 -15.869  1.00 89.83      B    N  
ATOM   4876  CA  SER B 370      -2.637   6.454 -15.824  1.00 88.33      B    C  
ATOM   4877  C   SER B 370      -2.462   5.870 -17.217  1.00 87.39      B    C  
ATOM   4878  O   SER B 370      -3.356   5.953 -18.061  1.00 82.41      B    O  
ATOM   4879  CB  SER B 370      -3.391   5.462 -14.931  1.00 86.41      B    C  
ATOM   4880  OG  SER B 370      -4.720   5.295 -15.368  1.00 77.88      B    O  
ATOM   4881  N   ASP B 371      -1.330   5.217 -17.453  1.00 85.06      B    N  
ATOM   4882  CA  ASP B 371      -1.101   4.318 -18.576  1.00 82.64      B    C  
ATOM   4883  C   ASP B 371      -0.776   2.931 -18.026  1.00 82.25      B    C  
ATOM   4884  O   ASP B 371       0.329   2.656 -17.561  1.00 75.05      B    O  
ATOM   4885  CB  ASP B 371       0.005   4.857 -19.488  1.00 77.72      B    C  
ATOM   4886  CG  ASP B 371       0.224   3.987 -20.726  1.00 72.36      B    C  
ATOM   4887  OD1 ASP B 371      -0.535   3.013 -20.924  1.00 63.87      B    O  
ATOM   4888  OD2 ASP B 371       1.161   4.267 -21.502  1.00 66.12      B    O1-
ATOM   4889  N   THR B 372      -1.751   2.036 -18.079  1.00 74.80      B    N  
ATOM   4890  CA  THR B 372      -1.602   0.658 -17.628  1.00 72.16      B    C  
ATOM   4891  C   THR B 372      -0.962  -0.245 -18.684  1.00 71.36      B    C  
ATOM   4892  O   THR B 372      -1.203  -1.446 -18.735  1.00 64.09      B    O  
ATOM   4893  CB  THR B 372      -2.943   0.113 -17.116  1.00 67.79      B    C  
ATOM   4894  CG2 THR B 372      -3.429   0.886 -15.894  1.00 61.77      B    C  
ATOM   4895  OG1 THR B 372      -3.937   0.218 -18.107  1.00 62.74      B    O  
ATOM   4896  N   SER B 373      -0.147   0.338 -19.571  1.00 69.22      B    N  
ATOM   4897  CA  SER B 373       0.446  -0.365 -20.703  1.00 66.51      B    C  
ATOM   4898  C   SER B 373       1.489  -1.389 -20.265  1.00 66.26      B    C  
ATOM   4899  O   SER B 373       2.614  -1.062 -19.902  1.00 60.95      B    O  
ATOM   4900  CB  SER B 373       1.013   0.596 -21.750  1.00 61.93      B    C  
ATOM   4901  OG  SER B 373       2.104   1.348 -21.313  1.00 57.22      B    O  
ATOM   4902  N   PHE B 374       1.125  -2.662 -20.385  1.00 66.79      B    N  
ATOM   4903  CA  PHE B 374       2.069  -3.755 -20.259  1.00 63.80      B    C  
ATOM   4904  C   PHE B 374       1.760  -4.872 -21.246  1.00 63.84      B    C  
ATOM   4905  O   PHE B 374       0.620  -5.295 -21.427  1.00 59.14      B    O  
ATOM   4906  CB  PHE B 374       2.120  -4.264 -18.833  1.00 58.16      B    C  
ATOM   4907  CG  PHE B 374       0.819  -4.767 -18.272  1.00 55.12      B    C  
ATOM   4908  CD1 PHE B 374      -0.106  -3.863 -17.712  1.00 50.64      B    C  
ATOM   4909  CD2 PHE B 374       0.573  -6.139 -18.216  1.00 48.84      B    C  
ATOM   4910  CE1 PHE B 374      -1.234  -4.321 -17.046  1.00 44.97      B    C  
ATOM   4911  CE2 PHE B 374      -0.556  -6.611 -17.543  1.00 44.93      B    C  
ATOM   4912  CZ  PHE B 374      -1.452  -5.699 -16.942  1.00 43.49      B    C  
ATOM   4913  N   VAL B 375       2.815  -5.343 -21.892  1.00 58.19      B    N  
ATOM   4914  CA  VAL B 375       2.693  -6.403 -22.904  1.00 56.15      B    C  
ATOM   4915  C   VAL B 375       2.682  -7.787 -22.257  1.00 56.60      B    C  
ATOM   4916  O   VAL B 375       2.009  -8.693 -22.738  1.00 51.88      B    O  
ATOM   4917  CB  VAL B 375       3.833  -6.282 -23.936  1.00 50.88      B    C  
ATOM   4918  CG1 VAL B 375       3.635  -7.257 -25.093  1.00 47.25      B    C  
ATOM   4919  CG2 VAL B 375       3.910  -4.868 -24.533  1.00 47.37      B    C  
ATOM   4920  N   SER B 376       3.393  -7.934 -21.142  1.00 59.53      B    N  
ATOM   4921  CA  SER B 376       3.440  -9.169 -20.364  1.00 58.31      B    C  
ATOM   4922  C   SER B 376       2.963  -8.925 -18.933  1.00 58.10      B    C  
ATOM   4923  O   SER B 376       3.426  -7.967 -18.313  1.00 53.93      B    O  
ATOM   4924  CB  SER B 376       4.869  -9.718 -20.366  1.00 54.18      B    C  
ATOM   4925  OG  SER B 376       4.982 -10.832 -19.503  1.00 50.40      B    O  
ATOM   4926  N   PRO B 377       2.117  -9.813 -18.368  1.00 55.48      B    N  
ATOM   4927  CA  PRO B 377       1.699  -9.710 -16.973  1.00 53.06      B    C  
ATOM   4928  C   PRO B 377       2.866  -9.642 -15.986  1.00 53.72      B    C  
ATOM   4929  O   PRO B 377       2.797  -8.925 -15.002  1.00 50.96      B    O  
ATOM   4930  CB  PRO B 377       0.840 -10.952 -16.713  1.00 49.26      B    C  
ATOM   4931  CG  PRO B 377       0.323 -11.339 -18.096  1.00 49.27      B    C  
ATOM   4932  CD  PRO B 377       1.464 -10.924 -19.025  1.00 52.11      B    C  
ATOM   4933  N   ARG B 378       3.962 -10.327 -16.276  1.00 54.85      B    N  
ATOM   4934  CA  ARG B 378       5.190 -10.263 -15.468  1.00 52.96      B    C  
ATOM   4935  C   ARG B 378       5.875  -8.902 -15.502  1.00 54.19      B    C  
ATOM   4936  O   ARG B 378       6.534  -8.541 -14.547  1.00 49.86      B    O  
ATOM   4937  CB  ARG B 378       6.191 -11.331 -15.939  1.00 48.04      B    C  
ATOM   4938  CG  ARG B 378       5.954 -12.696 -15.286  1.00 43.98      B    C
[truncated: 318,754 more chars]
