# Supplementary material for: Tad pili with adaptable tips mediate contact-dependent killing during bacterial predation
Source: Nat Commun. 2025 May 13;16:4425. doi: 10.1038/s41467-025-58967-0 (PMC12075869; doi:10.1038/s41467-025-58967-0)
Supplement: Supplementary file 6 — Supplementary Data 5 [file 41467_2025_58967_MOESM6_ESM.zip › Supplementary Data 5/PA4294_4297.pdb]

ATOM      1  N   ALA A   1      76.374 -12.867  10.800  1.00 64.11      A    N  
ATOM      2  CA  ALA A   1      75.701 -12.934   9.490  1.00 70.26      A    C  
ATOM      3  C   ALA A   1      74.399 -13.723   9.562  1.00 72.07      A    C  
ATOM      4  O   ALA A   1      73.354 -13.164   9.253  1.00 67.11      A    O  
ATOM      5  CB  ALA A   1      76.655 -13.505   8.442  1.00 64.00      A    C  
ATOM      6  N   ILE A   2      74.424 -14.970  10.042  1.00 73.26      A    N  
ATOM      7  CA  ILE A   2      73.230 -15.832  10.158  1.00 75.88      A    C  
ATOM      8  C   ILE A   2      72.143 -15.176  11.022  1.00 77.65      A    C  
ATOM      9  O   ILE A   2      70.977 -15.165  10.624  1.00 74.56      A    O  
ATOM     10  CB  ILE A   2      73.614 -17.224  10.705  1.00 71.22      A    C  
ATOM     11  CG1 ILE A   2      74.610 -17.927   9.748  1.00 65.51      A    C  
ATOM     12  CG2 ILE A   2      72.369 -18.096  10.925  1.00 62.75      A    C  
ATOM     13  CD1 ILE A   2      75.229 -19.207  10.333  1.00 55.82      A    C  
ATOM     14  N   GLY A   3      72.491 -14.545  12.121  1.00 77.90      A    N  
ATOM     15  CA  GLY A   3      71.535 -13.851  12.989  1.00 78.72      A    C  
ATOM     16  C   GLY A   3      70.839 -12.673  12.302  1.00 80.31      A    C  
ATOM     17  O   GLY A   3      69.632 -12.490  12.477  1.00 78.10      A    O  
ATOM     18  N   ILE A   4      71.550 -11.901  11.478  1.00 82.61      A    N  
ATOM     19  CA  ILE A   4      70.982 -10.792  10.695  1.00 83.21      A    C  
ATOM     20  C   ILE A   4      70.038 -11.333   9.618  1.00 83.30      A    C  
ATOM     21  O   ILE A   4      68.927 -10.818   9.458  1.00 81.83      A    O  
ATOM     22  CB  ILE A   4      72.097  -9.907  10.095  1.00 80.13      A    C  
ATOM     23  CG1 ILE A   4      72.936  -9.253  11.223  1.00 72.10      A    C  
ATOM     24  CG2 ILE A   4      71.502  -8.821   9.174  1.00 69.22      A    C  
ATOM     25  CD1 ILE A   4      74.198  -8.538  10.724  1.00 60.99      A    C  
ATOM     26  N   LEU A   5      70.440 -12.391   8.906  1.00 80.31      A    N  
ATOM     27  CA  LEU A   5      69.609 -13.065   7.899  1.00 79.63      A    C  
ATOM     28  C   LEU A   5      68.317 -13.622   8.510  1.00 81.46      A    C  
ATOM     29  O   LEU A   5      67.235 -13.428   7.943  1.00 80.45      A    O  
ATOM     30  CB  LEU A   5      70.444 -14.175   7.238  1.00 76.24      A    C  
ATOM     31  CG  LEU A   5      70.878 -13.806   5.811  1.00 68.81      A    C  
ATOM     32  CD1 LEU A   5      72.263 -14.369   5.495  1.00 63.18      A    C  
ATOM     33  CD2 LEU A   5      69.885 -14.367   4.797  1.00 62.20      A    C  
ATOM     34  N   ALA A   6      68.399 -14.233   9.669  1.00 82.23      A    N  
ATOM     35  CA  ALA A   6      67.239 -14.734  10.390  1.00 82.30      A    C  
ATOM     36  C   ALA A   6      66.307 -13.595  10.823  1.00 83.82      A    C  
ATOM     37  O   ALA A   6      65.098 -13.677  10.605  1.00 81.91      A    O  
ATOM     38  CB  ALA A   6      67.720 -15.553  11.593  1.00 79.83      A    C  
ATOM     39  N   ALA A   7      66.850 -12.494  11.359  1.00 83.46      A    N  
ATOM     40  CA  ALA A   7      66.069 -11.337  11.788  1.00 83.48      A    C  
ATOM     41  C   ALA A   7      65.362 -10.644  10.612  1.00 84.31      A    C  
ATOM     42  O   ALA A   7      64.180 -10.342  10.712  1.00 82.86      A    O  
ATOM     43  CB  ALA A   7      66.992 -10.366  12.529  1.00 81.61      A    C  
ATOM     44  N   THR A   8      66.051 -10.446   9.474  1.00 84.89      A    N  
ATOM     45  CA  THR A   8      65.438  -9.847   8.273  1.00 84.87      A    C  
ATOM     46  C   THR A   8      64.364 -10.745   7.671  1.00 85.81      A    C  
ATOM     47  O   THR A   8      63.310 -10.246   7.276  1.00 84.42      A    O  
ATOM     48  CB  THR A   8      66.479  -9.514   7.197  1.00 82.05      A    C  
ATOM     49  CG2 THR A   8      67.304  -8.285   7.568  1.00 69.25      A    C  
ATOM     50  OG1 THR A   8      67.384 -10.566   6.990  1.00 70.85      A    O  
ATOM     51  N   THR A   9      64.562 -12.055   7.643  1.00 85.40      A    N  
ATOM     52  CA  THR A   9      63.559 -13.013   7.154  1.00 84.60      A    C  
ATOM     53  C   THR A   9      62.316 -13.026   8.039  1.00 85.55      A    C  
ATOM     54  O   THR A   9      61.196 -12.986   7.534  1.00 84.28      A    O  
ATOM     55  CB  THR A   9      64.143 -14.427   7.072  1.00 81.89      A    C  
ATOM     56  CG2 THR A   9      63.168 -15.415   6.432  1.00 71.54      A    C  
ATOM     57  OG1 THR A   9      65.303 -14.425   6.278  1.00 72.61      A    O  
ATOM     58  N   LEU A  10      62.479 -13.016   9.352  1.00 86.03      A    N  
ATOM     59  CA  LEU A  10      61.371 -12.921  10.311  1.00 84.03      A    C  
ATOM     60  C   LEU A  10      60.596 -11.613  10.173  1.00 84.16      A    C  
ATOM     61  O   LEU A  10      59.371 -11.629  10.234  1.00 83.19      A    O  
ATOM     62  CB  LEU A  10      61.929 -13.059  11.741  1.00 82.26      A    C  
ATOM     63  CG  LEU A  10      61.977 -14.511  12.226  1.00 74.69      A    C  
ATOM     64  CD1 LEU A  10      62.972 -14.666  13.377  1.00 68.02      A    C  
ATOM     65  CD2 LEU A  10      60.606 -14.963  12.721  1.00 68.26      A    C  
ATOM     66  N   LEU A  11      61.303 -10.478   9.957  1.00 83.49      A    N  
ATOM     67  CA  LEU A  11      60.666  -9.181   9.757  1.00 82.81      A    C  
ATOM     68  C   LEU A  11      59.815  -9.175   8.485  1.00 83.35      A    C  
ATOM     69  O   LEU A  11      58.665  -8.739   8.504  1.00 82.86      A    O  
ATOM     70  CB  LEU A  11      61.747  -8.091   9.710  1.00 81.75      A    C  
ATOM     71  CG  LEU A  11      61.158  -6.692   9.976  1.00 73.35      A    C  
ATOM     72  CD1 LEU A  11      61.381  -6.297  11.434  1.00 66.41      A    C  
ATOM     73  CD2 LEU A  11      61.803  -5.641   9.092  1.00 66.53      A    C  
ATOM     74  N   LEU A  12      60.343  -9.704   7.379  1.00 84.37      A    N  
ATOM     75  CA  LEU A  12      59.617  -9.818   6.116  1.00 83.14      A    C  
ATOM     76  C   LEU A  12      58.407 -10.752   6.238  1.00 83.50      A    C  
ATOM     77  O   LEU A  12      57.319 -10.434   5.746  1.00 82.52      A    O  
ATOM     78  CB  LEU A  12      60.594 -10.305   5.033  1.00 81.75      A    C  
ATOM     79  CG  LEU A  12      60.025 -10.087   3.615  1.00 72.50      A    C  
ATOM     80  CD1 LEU A  12      60.224  -8.644   3.158  1.00 65.56      A    C  
ATOM     81  CD2 LEU A  12      60.746 -10.989   2.627  1.00 65.47      A    C  
ATOM     82  N   ALA A  13      58.549 -11.853   6.923  1.00 86.03      A    N  
ATOM     83  CA  ALA A  13      57.471 -12.782   7.225  1.00 84.22      A    C  
ATOM     84  C   ALA A  13      56.350 -12.096   8.006  1.00 84.57      A    C  
ATOM     85  O   ALA A  13      55.182 -12.232   7.651  1.00 82.40      A    O  
ATOM     86  CB  ALA A  13      58.043 -13.973   8.004  1.00 82.43      A    C  
ATOM     87  N   LEU A  14      56.689 -11.292   9.004  1.00 83.53      A    N  
ATOM     88  CA  LEU A  14      55.731 -10.528   9.793  1.00 82.22      A    C  
ATOM     89  C   LEU A  14      54.974  -9.514   8.927  1.00 82.53      A    C  
ATOM     90  O   LEU A  14      53.752  -9.428   9.038  1.00 81.80      A    O  
ATOM     91  CB  LEU A  14      56.477  -9.845  10.951  1.00 79.84      A    C  
ATOM     92  CG  LEU A  14      55.537  -9.170  11.970  1.00 72.34      A    C  
ATOM     93  CD1 LEU A  14      54.807 -10.199  12.830  1.00 66.53      A    C  
ATOM     94  CD2 LEU A  14      56.340  -8.258  12.896  1.00 65.95      A    C  
ATOM     95  N   ILE A  15      55.673  -8.781   8.039  1.00 83.00      A    N  
ATOM     96  CA  ILE A  15      55.051  -7.802   7.137  1.00 82.46      A    C  
ATOM     97  C   ILE A  15      54.064  -8.481   6.185  1.00 82.78      A    C  
ATOM     98  O   ILE A  15      52.922  -8.025   6.058  1.00 81.72      A    O  
ATOM     99  CB  ILE A  15      56.129  -7.009   6.362  1.00 80.92      A    C  
ATOM    100  CG1 ILE A  15      56.910  -6.076   7.322  1.00 75.47      A    C  
ATOM    101  CG2 ILE A  15      55.498  -6.164   5.232  1.00 74.40      A    C  
ATOM    102  CD1 ILE A  15      58.220  -5.536   6.731  1.00 68.34      A    C  
ATOM    103  N   CYS A  16      54.444  -9.584   5.539  1.00 84.09      A    N  
ATOM    104  CA  CYS A  16      53.556 -10.316   4.637  1.00 83.21      A    C  
ATOM    105  C   CYS A  16      52.335 -10.892   5.373  1.00 83.64      A    C  
ATOM    106  O   CYS A  16      51.225 -10.840   4.861  1.00 81.67      A    O  
ATOM    107  CB  CYS A  16      54.338 -11.444   3.954  1.00 81.25      A    C  
ATOM    108  SG  CYS A  16      55.511 -10.763   2.736  1.00 72.50      A    S  
ATOM    109  N   LEU A  17      52.530 -11.388   6.577  1.00 82.64      A    N  
ATOM    110  CA  LEU A  17      51.454 -11.941   7.396  1.00 81.80      A    C  
ATOM    111  C   LEU A  17      50.469 -10.850   7.835  1.00 82.71      A    C  
ATOM    112  O   LEU A  17      49.268 -11.032   7.695  1.00 81.34      A    O  
ATOM    113  CB  LEU A  17      52.077 -12.707   8.574  1.00 79.18      A    C  
ATOM    114  CG  LEU A  17      51.082 -13.662   9.249  1.00 71.35      A    C  
ATOM    115  CD1 LEU A  17      51.665 -15.076   9.335  1.00 66.15      A    C  
ATOM    116  CD2 LEU A  17      50.736 -13.209  10.670  1.00 64.73      A    C  
ATOM    117  N   LEU A  18      50.970  -9.691   8.268  1.00 81.49      A    N  
ATOM    118  CA  LEU A  18      50.148  -8.521   8.589  1.00 80.51      A    C  
ATOM    119  C   LEU A  18      49.339  -8.063   7.381  1.00 81.35      A    C  
ATOM    120  O   LEU A  18      48.142  -7.843   7.511  1.00 80.20      A    O  
ATOM    121  CB  LEU A  18      51.037  -7.379   9.103  1.00 77.98      A    C  
ATOM    122  CG  LEU A  18      51.478  -7.545  10.570  1.00 71.22      A    C  
ATOM    123  CD1 LEU A  18      52.600  -6.553  10.889  1.00 66.46      A    C  
ATOM    124  CD2 LEU A  18      50.327  -7.278  11.548  1.00 65.96      A    C  
ATOM    125  N   LEU A  19      49.940  -7.981   6.197  1.00 80.23      A    N  
ATOM    126  CA  LEU A  19      49.267  -7.551   4.971  1.00 79.33      A    C  
ATOM    127  C   LEU A  19      48.080  -8.457   4.629  1.00 80.48      A    C  
ATOM    128  O   LEU A  19      46.981  -7.968   4.360  1.00 78.93      A    O  
ATOM    129  CB  LEU A  19      50.319  -7.489   3.847  1.00 76.71      A    C  
ATOM    130  CG  LEU A  19      49.778  -6.842   2.563  1.00 68.59      A    C  
ATOM    131  CD1 LEU A  19      50.702  -5.721   2.094  1.00 64.11      A    C  
ATOM    132  CD2 LEU A  19      49.638  -7.845   1.429  1.00 62.36      A    C  
ATOM    133  N   VAL A  20      48.265  -9.772   4.680  1.00 81.66      A    N  
ATOM    134  CA  VAL A  20      47.198 -10.738   4.388  1.00 81.35      A    C  
ATOM    135  C   VAL A  20      46.107 -10.713   5.462  1.00 81.44      A    C  
ATOM    136  O   VAL A  20      44.922 -10.690   5.134  1.00 79.62      A    O  
ATOM    137  CB  VAL A  20      47.786 -12.146   4.222  1.00 79.69      A    C  
ATOM    138  CG1 VAL A  20      46.709 -13.222   4.094  1.00 71.67      A    C  
ATOM    139  CG2 VAL A  20      48.652 -12.221   2.959  1.00 74.17      A    C  
ATOM    140  N   VAL A  21      46.469 -10.690   6.725  1.00 82.37      A    N  
ATOM    141  CA  VAL A  21      45.529 -10.713   7.854  1.00 81.78      A    C  
ATOM    142  C   VAL A  21      44.705  -9.436   7.910  1.00 81.59      A    C  
ATOM    143  O   VAL A  21      43.487  -9.510   8.041  1.00 79.21      A    O  
ATOM    144  CB  VAL A  21      46.262 -10.974   9.183  1.00 79.40      A    C  
ATOM    145  CG1 VAL A  21      45.358 -10.785  10.409  1.00 71.94      A    C  
ATOM    146  CG2 VAL A  21      46.790 -12.414   9.235  1.00 73.87      A    C  
ATOM    147  N   ASP A  22      45.331  -8.260   7.762  1.00 82.63      A    N  
ATOM    148  CA  ASP A  22      44.625  -6.981   7.784  1.00 80.53      A    C  
ATOM    149  C   ASP A  22      43.663  -6.851   6.607  1.00 81.31      A    C  
ATOM    150  O   ASP A  22      42.522  -6.421   6.785  1.00 78.84      A    O  
ATOM    151  CB  ASP A  22      45.611  -5.808   7.779  1.00 77.51      A    C  
ATOM    152  CG  ASP A  22      46.214  -5.498   9.151  1.00 72.99      A    C  
ATOM    153  OD1 ASP A  22      45.555  -5.772  10.176  1.00 68.07      A    O  
ATOM    154  OD2 ASP A  22      47.295  -4.869   9.163  1.00 66.29      A    O1-
ATOM    155  N   THR A  23      44.058  -7.289   5.413  1.00 81.76      A    N  
ATOM    156  CA  THR A  23      43.183  -7.275   4.240  1.00 81.40      A    C  
ATOM    157  C   THR A  23      41.970  -8.182   4.441  1.00 82.35      A    C  
ATOM    158  O   THR A  23      40.839  -7.778   4.191  1.00 79.84      A    O  
ATOM    159  CB  THR A  23      43.937  -7.710   2.982  1.00 78.67      A    C  
ATOM    160  CG2 THR A  23      43.096  -7.516   1.725  1.00 69.30      A    C  
ATOM    161  OG1 THR A  23      45.089  -6.929   2.827  1.00 69.37      A    O  
ATOM    162  N   GLY A  24      42.182  -9.385   4.929  1.00 82.29      A    N  
ATOM    163  CA  GLY A  24      41.101 -10.320   5.250  1.00 81.37      A    C  
ATOM    164  C   GLY A  24      40.135  -9.763   6.297  1.00 83.43      A    C  
ATOM    165  O   GLY A  24      38.926  -9.891   6.152  1.00 81.17      A    O  
ATOM    166  N   ARG A  25      40.669  -9.080   7.317  1.00 82.40      A    N  
ATOM    167  CA  ARG A  25      39.866  -8.408   8.344  1.00 82.43      A    C  
ATOM    168  C   ARG A  25      39.023  -7.280   7.752  1.00 83.40      A    C  
ATOM    169  O   ARG A  25      37.842  -7.221   8.054  1.00 82.92      A    O  
ATOM    170  CB  ARG A  25      40.796  -7.895   9.453  1.00 79.30      A    C  
ATOM    171  CG  ARG A  25      40.009  -7.268  10.623  1.00 73.14      A    C  
ATOM    172  CD  ARG A  25      40.952  -6.656  11.671  1.00 71.09      A    C  
ATOM    173  NE  ARG A  25      41.656  -5.486  11.127  1.00 66.56      A    N  
ATOM    174  CZ  ARG A  25      41.950  -4.369  11.762  1.00 62.80      A    C  
ATOM    175  NH1 ARG A  25      41.644  -4.188  13.016  1.00 57.77      A    N1+
ATOM    176  NH2 ARG A  25      42.577  -3.415  11.133  1.00 57.48      A    N  
ATOM    177  N   LEU A  26      39.582  -6.421   6.902  1.00 83.09      A    N  
ATOM    178  CA  LEU A  26      38.862  -5.307   6.276  1.00 83.19      A    C  
ATOM    179  C   LEU A  26      37.719  -5.796   5.380  1.00 84.32      A    C  
ATOM    180  O   LEU A  26      36.611  -5.275   5.470  1.00 83.90      A    O  
ATOM    181  CB  LEU A  26      39.845  -4.431   5.479  1.00 81.43      A    C  
ATOM    182  CG  LEU A  26      40.764  -3.555   6.349  1.00 77.73      A    C  
ATOM    183  CD1 LEU A  26      41.862  -2.937   5.480  1.00 73.20      A    C  
ATOM    184  CD2 LEU A  26      40.005  -2.418   7.027  1.00 72.56      A    C  
ATOM    185  N   TYR A  27      37.934  -6.840   4.567  1.00 84.35      A    N  
ATOM    186  CA  TYR A  27      36.864  -7.439   3.770  1.00 84.18      A    C  
ATOM    187  C   TYR A  27      35.779  -8.097   4.630  1.00 85.14      A    C  
ATOM    188  O   TYR A  27      34.593  -7.990   4.316  1.00 84.47      A    O  
ATOM    189  CB  TYR A  27      37.440  -8.468   2.790  1.00 82.49      A    C  
ATOM    190  CG  TYR A  27      38.205  -7.885   1.631  1.00 80.33      A    C  
ATOM    191  CD1 TYR A  27      37.656  -6.852   0.845  1.00 75.09      A    C  
ATOM    192  CD2 TYR A  27      39.475  -8.395   1.291  1.00 73.78      A    C  
ATOM    193  CE1 TYR A  27      38.344  -6.330  -0.253  1.00 70.65      A    C  
ATOM    194  CE2 TYR A  27      40.177  -7.882   0.195  1.00 70.39      A    C  
ATOM    195  CZ  TYR A  27      39.611  -6.847  -0.575  1.00 71.87      A    C  
ATOM    196  OH  TYR A  27      40.295  -6.346  -1.650  1.00 67.89      A    O  
ATOM    197  N   LEU A  28      36.150  -8.728   5.719  1.00 85.66      A    N  
ATOM    198  CA  LEU A  28      35.187  -9.315   6.649  1.00 85.51      A    C  
ATOM    199  C   LEU A  28      34.325  -8.234   7.319  1.00 86.73      A    C  
ATOM    200  O   LEU A  28      33.111  -8.396   7.395  1.00 85.85      A    O  
ATOM    201  CB  LEU A  28      35.942 -10.162   7.693  1.00 83.56      A    C  
ATOM    202  CG  LEU A  28      35.001 -10.955   8.621  1.00 75.55      A    C  
ATOM    203  CD1 LEU A  28      34.327 -12.119   7.884  1.00 68.93      A    C  
ATOM    204  CD2 LEU A  28      35.783 -11.522   9.796  1.00 67.73      A    C  
ATOM    205  N   GLU A  29      34.937  -7.129   7.755  1.00 85.49      A    N  
ATOM    206  CA  GLU A  29      34.235  -5.979   8.335  1.00 85.00      A    C  
ATOM    207  C   GLU A  29      33.277  -5.341   7.327  1.00 86.62      A    C  
ATOM    208  O   GLU A  29      32.112  -5.131   7.654  1.00 85.86      A    O  
ATOM    209  CB  GLU A  29      35.245  -4.945   8.858  1.00 83.85      A    C  
ATOM    210  CG  GLU A  29      35.930  -5.361  10.170  1.00 77.15      A    C  
ATOM    211  CD  GLU A  29      35.016  -5.315  11.406  1.00 74.52      A    C  
ATOM    212  OE1 GLU A  29      35.471  -5.732  12.494  1.00 65.35      A    O  
ATOM    213  OE2 GLU A  29      33.886  -4.794  11.321  1.00 66.71      A    O1-
ATOM    214  N   GLN A  30      33.698  -5.126   6.070  1.00 86.13      A    N  
ATOM    215  CA  GLN A  30      32.829  -4.589   5.018  1.00 86.67      A    C  
ATOM    216  C   GLN A  30      31.622  -5.507   4.750  1.00 87.82      A    C  
ATOM    217  O   GLN A  30      30.490  -5.031   4.649  1.00 86.80      A    O  
ATOM    218  CB  GLN A  30      33.653  -4.381   3.735  1.00 85.42      A    C  
ATOM    219  CG  GLN A  30      32.823  -3.765   2.593  1.00 81.69      A    C  
ATOM    220  CD  GLN A  30      32.295  -2.355   2.922  1.00 80.48      A    C  
ATOM    221  NE2 GLN A  30      31.149  -1.986   2.427  1.00 70.02      A    N  
ATOM    222  OE1 GLN A  30      32.933  -1.593   3.619  1.00 71.92      A    O  
ATOM    223  N   ARG A  31      31.836  -6.817   4.670  1.00 87.48      A    N  
ATOM    224  CA  ARG A  31      30.758  -7.791   4.459  1.00 87.37      A    C  
ATOM    225  C   ARG A  31      29.781  -7.835   5.637  1.00 88.88      A    C  
ATOM    226  O   ARG A  31      28.584  -7.974   5.432  1.00 87.74      A    O  
ATOM    227  CB  ARG A  31      31.367  -9.172   4.194  1.00 84.64      A    C  
ATOM    228  CG  ARG A  31      30.309 -10.140   3.662  1.00 76.36      A    C  
ATOM    229  CD  ARG A  31      30.880 -11.554   3.483  1.00 72.30      A    C  
ATOM    230  NE  ARG A  31      31.024 -12.232   4.783  1.00 63.72      A    N  
ATOM    231  CZ  ARG A  31      31.369 -13.510   4.954  1.00 58.25      A    C  
ATOM    232  NH1 ARG A  31      31.644 -14.285   3.944  1.00 54.61      A    N1+
ATOM    233  NH2 ARG A  31      31.439 -14.001   6.152  1.00 51.47      A    N  
ATOM    234  N   ASN A  32      30.290  -7.736   6.859  1.00 87.95      A    N  
ATOM    235  CA  ASN A  32      29.452  -7.675   8.052  1.00 88.43      A    C  
ATOM    236  C   ASN A  32      28.646  -6.375   8.087  1.00 89.65      A    C  
ATOM    237  O   ASN A  32      27.453  -6.433   8.366  1.00 88.60      A    O  
ATOM    238  CB  ASN A  32      30.328  -7.825   9.303  1.00 86.72      A    C  
ATOM    239  CG  ASN A  32      30.834  -9.238   9.531  1.00 77.82      A    C  
ATOM    240  ND2 ASN A  32      31.812  -9.383  10.409  1.00 68.42      A    N  
ATOM    241  OD1 ASN A  32      30.365 -10.226   8.977  1.00 69.51      A    O  
ATOM    242  N   LEU A  33      29.243  -5.240   7.718  1.00 89.30      A    N  
ATOM    243  CA  LEU A  33      28.573  -3.946   7.668  1.00 90.36      A    C  
ATOM    244  C   LEU A  33      27.434  -3.933   6.641  1.00 91.36      A    C  
ATOM    245  O   LEU A  33      26.339  -3.499   6.963  1.00 90.03      A    O  
ATOM    246  CB  LEU A  33      29.632  -2.869   7.364  1.00 89.03      A    C  
ATOM    247  CG  LEU A  33      29.191  -1.464   7.792  1.00 85.70      A    C  
ATOM    248  CD1 LEU A  33      29.219  -1.319   9.320  1.00 80.88      A    C  
ATOM    249  CD2 LEU A  33      30.147  -0.419   7.215  1.00 79.98      A    C  
ATOM    250  N   GLN A  34      27.650  -4.507   5.450  1.00 89.74      A    N  
ATOM    251  CA  GLN A  34      26.598  -4.658   4.441  1.00 89.80      A    C  
ATOM    252  C   GLN A  34      25.446  -5.529   4.950  1.00 90.78      A    C  
ATOM    253  O   GLN A  34      24.283  -5.199   4.757  1.00 89.42      A    O  
ATOM    254  CB  GLN A  34      27.186  -5.240   3.146  1.00 89.44      A    C  
ATOM    255  CG  GLN A  34      26.160  -5.260   1.994  1.00 87.19      A    C  
ATOM    256  CD  GLN A  34      25.707  -3.842   1.607  1.00 87.37      A    C  
ATOM    257  NE2 GLN A  34      24.426  -3.572   1.579  1.00 76.59      A    N  
ATOM    258  OE1 GLN A  34      26.517  -2.973   1.357  1.00 79.07      A    O  
ATOM    259  N   ARG A  35      25.752  -6.635   5.643  1.00 89.76      A    N  
ATOM    260  CA  ARG A  35      24.718  -7.493   6.233  1.00 89.47      A    C  
ATOM    261  C   ARG A  35      23.907  -6.760   7.299  1.00 90.71      A    C  
ATOM    262  O   ARG A  35      22.694  -6.920   7.345  1.00 89.30      A    O  
ATOM    263  CB  ARG A  35      25.371  -8.751   6.802  1.00 87.21      A    C  
ATOM    264  CG  ARG A  35      24.320  -9.774   7.258  1.00 78.77      A    C  
ATOM    265  CD  ARG A  35      24.969 -10.939   8.017  1.00 74.90      A    C  
ATOM    266  NE  ARG A  35      25.959 -11.647   7.188  1.00 65.82      A    N  
ATOM    267  CZ  ARG A  35      26.805 -12.573   7.603  1.00 60.20      A    C  
ATOM    268  NH1 ARG A  35      26.822 -12.979   8.850  1.00 55.36      A    N1+
ATOM    269  NH2 ARG A  35      27.653 -13.112   6.766  1.00 52.36      A    N  
ATOM    270  N   VAL A  36      24.558  -5.962   8.136  1.00 90.04      A    N  
ATOM    271  CA  VAL A  36      23.886  -5.131   9.143  1.00 90.12      A    C  
ATOM    272  C   VAL A  36      22.948  -4.131   8.467  1.00 91.34      A    C  
ATOM    273  O   VAL A  36      21.794  -4.046   8.874  1.00 90.44      A    O  
ATOM    274  CB  VAL A  36      24.914  -4.423  10.046  1.00 89.79      A    C  
ATOM    275  CG1 VAL A  36      24.286  -3.333  10.926  1.00 83.49      A    C  
ATOM    276  CG2 VAL A  36      25.587  -5.428  10.985  1.00 84.13      A    C  
ATOM    277  N   ALA A  37      23.389  -3.436   7.407  1.00 92.20      A    N  
ATOM    278  CA  ALA A  37      22.560  -2.503   6.657  1.00 92.34      A    C  
ATOM    279  C   ALA A  37      21.348  -3.188   6.003  1.00 93.08      A    C  
ATOM    280  O   ALA A  37      20.225  -2.734   6.172  1.00 91.71      A    O  
ATOM    281  CB  ALA A  37      23.436  -1.789   5.613  1.00 92.03      A    C  
ATOM    282  N   ASP A  38      21.551  -4.324   5.330  1.00 92.52      A    N  
ATOM    283  CA  ASP A  38      20.490  -5.080   4.662  1.00 91.64      A    C  
ATOM    284  C   ASP A  38      19.411  -5.550   5.651  1.00 92.13      A    C  
ATOM    285  O   ASP A  38      18.218  -5.368   5.417  1.00 91.08      A    O  
ATOM    286  CB  ASP A  38      21.091  -6.307   3.939  1.00 90.95      A    C  
ATOM    287  CG  ASP A  38      21.905  -6.002   2.674  1.00 89.03      A    C  
ATOM    288  OD1 ASP A  38      21.815  -4.891   2.124  1.00 83.98      A    O  
ATOM    289  OD2 ASP A  38      22.572  -6.936   2.173  1.00 83.59      A    O1-
ATOM    290  N   VAL A  39      19.816  -6.137   6.784  1.00 91.21      A    N  
ATOM    291  CA  VAL A  39      18.883  -6.622   7.810  1.00 90.72      A    C  
ATOM    292  C   VAL A  39      18.183  -5.455   8.504  1.00 91.07      A    C  
ATOM    293  O   VAL A  39      16.967  -5.507   8.688  1.00 90.04      A    O  
ATOM    294  CB  VAL A  39      19.596  -7.543   8.821  1.00 89.64      A    C  
ATOM    295  CG1 VAL A  39      18.679  -7.960   9.968  1.00 82.55      A    C  
ATOM    296  CG2 VAL A  39      20.074  -8.826   8.144  1.00 82.70      A    C  
ATOM    297  N   ALA A  40      18.892  -4.375   8.817  1.00 93.06      A    N  
ATOM    298  CA  ALA A  40      18.310  -3.192   9.430  1.00 92.20      A    C  
ATOM    299  C   ALA A  40      17.274  -2.518   8.516  1.00 92.65      A    C  
ATOM    300  O   ALA A  40      16.212  -2.116   8.990  1.00 91.14      A    O  
ATOM    301  CB  ALA A  40      19.436  -2.221   9.815  1.00 92.15      A    C  
ATOM    302  N   ALA A  41      17.518  -2.450   7.203  1.00 93.36      A    N  
ATOM    303  CA  ALA A  41      16.562  -1.934   6.241  1.00 92.72      A    C  
ATOM    304  C   ALA A  41      15.296  -2.807   6.167  1.00 92.76      A    C  
ATOM    305  O   ALA A  41      14.186  -2.286   6.242  1.00 91.20      A    O  
ATOM    306  CB  ALA A  41      17.240  -1.794   4.876  1.00 92.48      A    C  
ATOM    307  N   LEU A  42      15.444  -4.131   6.092  1.00 91.75      A    N  
ATOM    308  CA  LEU A  42      14.324  -5.071   6.065  1.00 90.27      A    C  
ATOM    309  C   LEU A  42      13.473  -5.005   7.337  1.00 89.80      A    C  
ATOM    310  O   LEU A  42      12.249  -4.919   7.259  1.00 88.84      A    O  
ATOM    311  CB  LEU A  42      14.861  -6.503   5.877  1.00 89.41      A    C  
ATOM    312  CG  LEU A  42      15.320  -6.834   4.449  1.00 87.21      A    C  
ATOM    313  CD1 LEU A  42      16.113  -8.149   4.450  1.00 83.22      A    C  
ATOM    314  CD2 LEU A  42      14.134  -6.998   3.498  1.00 83.24      A    C  
ATOM    315  N   GLU A  43      14.097  -5.011   8.511  1.00 91.23      A    N  
ATOM    316  CA  GLU A  43      13.385  -4.928   9.785  1.00 89.49      A    C  
ATOM    317  C   GLU A  43      12.710  -3.567   9.972  1.00 88.90      A    C  
ATOM    318  O   GLU A  43      11.538  -3.515  10.333  1.00 87.95      A    O  
ATOM    319  CB  GLU A  43      14.321  -5.236  10.958  1.00 88.70      A    C  
ATOM    320  CG  GLU A  43      14.666  -6.727  11.027  1.00 83.43      A    C  
ATOM    321  CD  GLU A  43      15.444  -7.106  12.304  1.00 80.15      A    C  
ATOM    322  OE1 GLU A  43      15.868  -8.280  12.395  1.00 73.07      A    O  
ATOM    323  OE2 GLU A  43      15.607  -6.249  13.193  1.00 74.67      A    O1-
ATOM    324  N   SER A  44      13.388  -2.477   9.637  1.00 91.45      A    N  
ATOM    325  CA  SER A  44      12.830  -1.126   9.722  1.00 90.97      A    C  
ATOM    326  C   SER A  44      11.657  -0.917   8.760  1.00 90.77      A    C  
ATOM    327  O   SER A  44      10.635  -0.373   9.158  1.00 88.48      A    O  
ATOM    328  CB  SER A  44      13.930  -0.092   9.466  1.00 90.98      A    C  
ATOM    329  OG  SER A  44      13.424   1.198   9.730  1.00 81.93      A    O  
ATOM    330  N   ALA A  45      11.724  -1.428   7.531  1.00 91.12      A    N  
ATOM    331  CA  ALA A  45      10.599  -1.393   6.597  1.00 89.98      A    C  
ATOM    332  C   ALA A  45       9.425  -2.275   7.051  1.00 89.74      A    C  
ATOM    333  O   ALA A  45       8.271  -1.993   6.723  1.00 87.55      A    O  
ATOM    334  CB  ALA A  45      11.093  -1.821   5.211  1.00 89.62      A    C  
ATOM    335  N   SER A  46       9.685  -3.333   7.818  1.00 89.01      A    N  
ATOM    336  CA  SER A  46       8.648  -4.243   8.305  1.00 86.80      A    C  
ATOM    337  C   SER A  46       7.900  -3.755   9.549  1.00 87.14      A    C  
ATOM    338  O   SER A  46       6.787  -4.213   9.795  1.00 84.16      A    O  
ATOM    339  CB  SER A  46       9.230  -5.640   8.540  1.00 85.30      A    C  
ATOM    340  OG  SER A  46       9.953  -5.730   9.734  1.00 75.73      A    O  
ATOM    341  N   GLN A  47       8.490  -2.833  10.315  1.00 87.12      A    N  
ATOM    342  CA  GLN A  47       7.934  -2.322  11.579  1.00 86.18      A    C  
ATOM    343  C   GLN A  47       7.634  -0.822  11.541  1.00 86.27      A    C  
ATOM    344  O   GLN A  47       6.723  -0.351  12.228  1.00 82.90      A    O  
ATOM    345  CB  GLN A  47       8.923  -2.616  12.716  1.00 85.26      A    C  
ATOM    346  CG  GLN A  47       9.194  -4.111  12.933  1.00 83.01      A    C  
ATOM    347  CD  GLN A  47      10.193  -4.366  14.073  1.00 80.57      A    C  
ATOM    348  NE2 GLN A  47      11.012  -5.374  13.967  1.00 70.44      A    N  
ATOM    349  OE1 GLN A  47      10.233  -3.665  15.069  1.00 72.01      A    O  
ATOM    350  N   GLY A  48       8.401  -0.058  10.757  1.00 85.18      A    N  
ATOM    351  CA  GLY A  48       8.238   1.369  10.524  1.00 84.09      A    C  
ATOM    352  C   GLY A  48       7.610   1.663   9.159  1.00 85.69      A    C  
ATOM    353  O   GLY A  48       6.888   0.843   8.602  1.00 82.56      A    O  
ATOM    354  N   ALA A  49       7.890   2.850   8.610  1.00 83.37      A    N  
ATOM    355  CA  ALA A  49       7.323   3.340   7.355  1.00 83.10      A    C  
ATOM    356  C   ALA A  49       5.786   3.189   7.341  1.00 84.81      A    C  
ATOM    357  O   ALA A  49       5.123   3.602   8.298  1.00 80.53      A    O  
ATOM    358  CB  ALA A  49       8.073   2.686   6.187  1.00 80.06      A    C  
ATOM    359  N   LEU A  50       5.199   2.574   6.314  1.00 84.54      A    N  
ATOM    360  CA  LEU A  50       3.751   2.351   6.228  1.00 84.26      A    C  
ATOM    361  C   LEU A  50       3.198   1.385   7.291  1.00 85.47      A    C  
ATOM    362  O   LEU A  50       1.996   1.379   7.545  1.00 82.48      A    O  
ATOM    363  CB  LEU A  50       3.391   1.815   4.828  1.00 81.91      A    C  
ATOM    364  CG  LEU A  50       3.565   2.821   3.678  1.00 81.47      A    C  
ATOM    365  CD1 LEU A  50       3.218   2.126   2.356  1.00 78.68      A    C  
ATOM    366  CD2 LEU A  50       2.650   4.040   3.823  1.00 79.05      A    C  
ATOM    367  N   CYS A  51       4.049   0.573   7.926  1.00 86.52      A    N  
ATOM    368  CA  CYS A  51       3.661  -0.325   9.012  1.00 85.58      A    C  
ATOM    369  C   CYS A  51       3.836   0.292  10.410  1.00 85.40      A    C  
ATOM    370  O   CYS A  51       3.562  -0.370  11.413  1.00 79.41      A    O  
ATOM    371  CB  CYS A  51       4.443  -1.634   8.870  1.00 84.24      A    C  
ATOM    372  SG  CYS A  51       4.035  -2.551   7.357  1.00 81.22      A    S  
ATOM    373  N   GLY A  52       4.276   1.537  10.483  1.00 83.70      A    N  
ATOM    374  CA  GLY A  52       4.486   2.295  11.710  1.00 81.67      A    C  
ATOM    375  C   GLY A  52       3.873   3.696  11.634  1.00 82.46      A    C  
ATOM    376  O   GLY A  52       2.810   3.881  11.049  1.00 77.86      A    O  
ATOM    377  N   ASP A  53       4.550   4.691  12.206  1.00 81.22      A    N  
ATOM    378  CA  ASP A  53       4.109   6.089  12.195  1.00 80.53      A    C  
ATOM    379  C   ASP A  53       4.581   6.887  10.961  1.00 81.21      A    C  
ATOM    380  O   ASP A  53       4.331   8.083  10.866  1.00 76.22      A    O  
ATOM    381  CB  ASP A  53       4.502   6.766  13.517  1.00 77.22      A    C  
ATOM    382  CG  ASP A  53       6.000   7.022  13.695  1.00 73.58      A    C  
ATOM    383  OD1 ASP A  53       6.770   6.797  12.747  1.00 66.32      A    O  
ATOM    384  OD2 ASP A  53       6.390   7.480  14.795  1.00 70.60      A    O1-
ATOM    385  N   GLN A  54       5.274   6.232  10.031  1.00 81.18      A    N  
ATOM    386  CA  GLN A  54       5.868   6.814   8.823  1.00 81.56      A    C  
ATOM    387  C   GLN A  54       7.001   7.833   9.082  1.00 83.44      A    C  
ATOM    388  O   GLN A  54       7.447   8.500   8.149  1.00 80.76      A    O  
ATOM    389  CB  GLN A  54       4.801   7.363   7.861  1.00 79.01      A    C  
ATOM    390  CG  GLN A  54       3.675   6.358   7.574  1.00 77.90      A    C  
ATOM    391  CD  GLN A  54       2.657   6.885   6.563  1.00 73.71      A    C  
ATOM    392  NE2 GLN A  54       1.425   6.465   6.683  1.00 66.32      A    N  
ATOM    393  OE1 GLN A  54       2.940   7.653   5.657  1.00 68.16      A    O  
ATOM    394  N   SER A  55       7.490   7.949  10.304  1.00 81.49      A    N  
ATOM    395  CA  SER A  55       8.561   8.882  10.632  1.00 83.54      A    C  
ATOM    396  C   SER A  55       9.952   8.262  10.432  1.00 85.60      A    C  
ATOM    397  O   SER A  55      10.205   7.110  10.777  1.00 84.45      A    O  
ATOM    398  CB  SER A  55       8.391   9.450  12.042  1.00 81.57      A    C  
ATOM    399  OG  SER A  55       8.783   8.538  13.038  1.00 77.51      A    O  
ATOM    400  N   SER A  56      10.897   9.073   9.941  1.00 84.99      A    N  
ATOM    401  CA  SER A  56      12.305   8.669   9.866  1.00 86.02      A    C  
ATOM    402  C   SER A  56      12.926   8.434  11.247  1.00 88.01      A    C  
ATOM    403  O   SER A  56      13.830   7.620  11.385  1.00 87.06      A    O  
ATOM    404  CB  SER A  56      13.125   9.726   9.117  1.00 84.29      A    C  
ATOM    405  OG  SER A  56      12.602   9.902   7.817  1.00 77.48      A    O  
ATOM    406  N   ALA A  57      12.412   9.092  12.292  1.00 86.49      A    N  
ATOM    407  CA  ALA A  57      12.876   8.881  13.662  1.00 87.56      A    C  
ATOM    408  C   ALA A  57      12.547   7.467  14.168  1.00 89.13      A    C  
ATOM    409  O   ALA A  57      13.418   6.785  14.703  1.00 88.44      A    O  
ATOM    410  CB  ALA A  57      12.249   9.964  14.553  1.00 86.73      A    C  
ATOM    411  N   GLN A  58      11.315   6.995  13.934  1.00 88.95      A    N  
ATOM    412  CA  GLN A  58      10.923   5.631  14.290  1.00 89.43      A    C  
ATOM    413  C   GLN A  58      11.688   4.593  13.456  1.00 90.61      A    C  
ATOM    414  O   GLN A  58      12.234   3.636  14.018  1.00 90.37      A    O  
ATOM    415  CB  GLN A  58       9.404   5.472  14.111  1.00 88.09      A    C  
ATOM    416  CG  GLN A  58       8.929   4.107  14.630  1.00 85.68      A    C  
ATOM    417  CD  GLN A  58       7.426   3.908  14.409  1.00 85.19      A    C  
ATOM    418  NE2 GLN A  58       6.637   3.875  15.448  1.00 77.44      A    N  
ATOM    419  OE1 GLN A  58       6.970   3.781  13.292  1.00 78.74      A    O  
ATOM    420  N   ALA A  59      11.824   4.823  12.149  1.00 89.83      A    N  
ATOM    421  CA  ALA A  59      12.597   3.957  11.263  1.00 90.28      A    C  
ATOM    422  C   ALA A  59      14.059   3.832  11.715  1.00 91.67      A    C  
ATOM    423  O   ALA A  59      14.606   2.736  11.767  1.00 90.68      A    O  
ATOM    424  CB  ALA A  59      12.491   4.503   9.839  1.00 89.45      A    C  
ATOM    425  N   THR A  60      14.666   4.940  12.143  1.00 90.94      A    N  
ATOM    426  CA  THR A  60      16.025   4.953  12.703  1.00 91.32      A    C  
ATOM    427  C   THR A  60      16.106   4.161  14.002  1.00 92.31      A    C  
ATOM    428  O   THR A  60      17.058   3.412  14.197  1.00 91.52      A    O  
ATOM    429  CB  THR A  60      16.517   6.391  12.943  1.00 90.91      A    C  
ATOM    430  CG2 THR A  60      17.968   6.444  13.419  1.00 79.91      A    C  
ATOM    431  OG1 THR A  60      16.469   7.140  11.751  1.00 80.97      A    O  
ATOM    432  N   SER A  61      15.109   4.272  14.875  1.00 92.03      A    N  
ATOM    433  CA  SER A  61      15.061   3.508  16.133  1.00 91.90      A    C  
ATOM    434  C   SER A  61      15.016   1.998  15.877  1.00 92.49      A    C  
ATOM    435  O   SER A  61      15.789   1.254  16.484  1.00 91.64      A    O  
ATOM    436  CB  SER A  61      13.866   3.942  16.969  1.00 91.63      A    C  
ATOM    437  OG  SER A  61      13.905   3.313  18.232  1.00 76.63      A    O  
ATOM    438  N   PHE A  62      14.171   1.540  14.944  1.00 92.19      A    N  
ATOM    439  CA  PHE A  62      14.103   0.128  14.576  1.00 91.84      A    C  
ATOM    440  C   PHE A  62      15.390  -0.362  13.899  1.00 92.41      A    C  
ATOM    441  O   PHE A  62      15.894  -1.437  14.242  1.00 91.32      A    O  
ATOM    442  CB  PHE A  62      12.897  -0.131  13.670  1.00 91.02      A    C  
ATOM    443  CG  PHE A  62      11.550  -0.004  14.355  1.00 90.42      A    C  
ATOM    444  CD1 PHE A  62      11.288  -0.707  15.548  1.00 86.26      A    C  
ATOM    445  CD2 PHE A  62      10.534   0.787  13.786  1.00 86.01      A    C  
ATOM    446  CE1 PHE A  62      10.038  -0.615  16.170  1.00 84.78      A    C  
ATOM    447  CE2 PHE A  62       9.280   0.884  14.406  1.00 84.67      A    C  
ATOM    448  CZ  PHE A  62       9.035   0.190  15.602  1.00 85.98      A    C  
ATOM    449  N   ALA A  63      15.978   0.428  13.009  1.00 92.05      A    N  
ATOM    450  CA  ALA A  63      17.229   0.093  12.349  1.00 91.93      A    C  
ATOM    451  C   ALA A  63      18.392  -0.017  13.347  1.00 92.72      A    C  
ATOM    452  O   ALA A  63      19.168  -0.974  13.284  1.00 91.64      A    O  
ATOM    453  CB  ALA A  63      17.503   1.135  11.263  1.00 91.88      A    C  
ATOM    454  N   LYS A  64      18.485   0.900  14.324  1.00 91.73      A    N  
ATOM    455  CA  LYS A  64      19.487   0.828  15.403  1.00 91.93      A    C  
ATOM    456  C   LYS A  64      19.291  -0.406  16.291  1.00 91.39      A    C  
ATOM    457  O   LYS A  64      20.273  -1.072  16.615  1.00 90.02      A    O  
ATOM    458  CB  LYS A  64      19.453   2.100  16.266  1.00 92.06      A    C  
ATOM    459  CG  LYS A  64      20.136   3.298  15.598  1.00 89.73      A    C  
ATOM    460  CD  LYS A  64      20.220   4.466  16.585  1.00 89.40      A    C  
ATOM    461  CE  LYS A  64      21.090   5.606  16.041  1.00 83.20      A    C  
ATOM    462  NZ  LYS A  64      21.566   6.491  17.132  1.00 76.53      A    N1+
ATOM    463  N   ALA A  65      18.058  -0.739  16.653  1.00 90.93      A    N  
ATOM    464  CA  ALA A  65      17.762  -1.931  17.447  1.00 89.74      A    C  
ATOM    465  C   ALA A  65      18.165  -3.219  16.709  1.00 90.06      A    C  
ATOM    466  O   ALA A  65      18.820  -4.085  17.288  1.00 88.32      A    O  
ATOM    467  CB  ALA A  65      16.273  -1.916  17.815  1.00 89.56      A    C  
ATOM    468  N   SER A  66      17.851  -3.315  15.402  1.00 89.57      A    N  
ATOM    469  CA  SER A  66      18.270  -4.428  14.555  1.00 88.63      A    C  
ATOM    470  C   SER A  66      19.792  -4.542  14.451  1.00 88.96      A    C  
ATOM    471  O   SER A  66      20.360  -5.618  14.639  1.00 87.01      A    O  
ATOM    472  CB  SER A  66      17.675  -4.248  13.156  1.00 88.83      A    C  
ATOM    473  OG  SER A  66      18.045  -5.333  12.341  1.00 82.36      A    O  
ATOM    474  N   ALA A  67      20.477  -3.419  14.232  1.00 89.83      A    N  
ATOM    475  CA  ALA A  67      21.930  -3.375  14.161  1.00 89.08      A    C  
ATOM    476  C   ALA A  67      22.577  -3.845  15.469  1.00 89.40      A    C  
ATOM    477  O   ALA A  67      23.509  -4.645  15.445  1.00 87.02      A    O  
ATOM    478  CB  ALA A  67      22.355  -1.956  13.787  1.00 88.77      A    C  
ATOM    479  N   MET A  68      22.030  -3.431  16.623  1.00 89.80      A    N  
ATOM    480  CA  MET A  68      22.517  -3.833  17.940  1.00 88.60      A    C  
ATOM    481  C   MET A  68      22.372  -5.343  18.180  1.00 88.37      A    C  
ATOM    482  O   MET A  68      23.304  -5.982  18.671  1.00 84.81      A    O  
ATOM    483  CB  MET A  68      21.794  -3.004  19.008  1.00 87.66      A    C  
ATOM    484  CG  MET A  68      22.492  -3.095  20.369  1.00 80.87      A    C  
ATOM    485  SD  MET A  68      21.791  -1.994  21.620  1.00 74.04      A    S  
ATOM    486  CE  MET A  68      23.010  -2.187  22.938  1.00 63.25      A    C  
ATOM    487  N   LEU A  69      21.258  -5.938  17.751  1.00 86.23      A    N  
ATOM    488  CA  LEU A  69      21.054  -7.392  17.799  1.00 84.00      A    C  
ATOM    489  C   LEU A  69      22.037  -8.152  16.895  1.00 84.16      A    C  
ATOM    490  O   LEU A  69      22.393  -9.294  17.192  1.00 81.28      A    O  
ATOM    491  CB  LEU A  69      19.608  -7.720  17.388  1.00 83.58      A    C  
ATOM    492  CG  LEU A  69      18.543  -7.315  18.422  1.00 79.33      A    C  
ATOM    493  CD1 LEU A  69      17.147  -7.474  17.807  1.00 72.29      A    C  
ATOM    494  CD2 LEU A  69      18.607  -8.177  19.687  1.00 73.02      A    C  
ATOM    495  N   ASN A  70      22.520  -7.526  15.825  1.00 83.27      A    N  
ATOM    496  CA  ASN A  70      23.526  -8.071  14.916  1.00 79.37      A    C  
ATOM    497  C   ASN A  70      24.975  -7.688  15.291  1.00 80.94      A    C  
ATOM    498  O   ASN A  70      25.894  -7.897  14.496  1.00 76.87      A    O  
ATOM    499  CB  ASN A  70      23.143  -7.715  13.472  1.00 79.00      A    C  
ATOM    500  CG  ASN A  70      21.933  -8.510  13.019  1.00 78.35      A    C  
ATOM    501  ND2 ASN A  70      20.791  -7.883  12.914  1.00 70.08      A    N  
ATOM    502  OD1 ASN A  70      22.017  -9.698  12.750  1.00 70.87      A    O  
ATOM    503  N   GLY A  71      25.190  -7.151  16.494  1.00 84.32      A    N  
ATOM    504  CA  GLY A  71      26.520  -6.838  17.030  1.00 82.68      A    C  
ATOM    505  C   GLY A  71      27.126  -5.528  16.544  1.00 84.96      A    C  
ATOM    506  O   GLY A  71      28.331  -5.332  16.693  1.00 80.60      A    O  
ATOM    507  N   PHE A  72      26.320  -4.618  15.972  1.00 87.14      A    N  
ATOM    508  CA  PHE A  72      26.753  -3.281  15.583  1.00 87.83      A    C  
ATOM    509  C   PHE A  72      26.149  -2.231  16.523  1.00 88.73      A    C  
ATOM    510  O   PHE A  72      24.933  -2.006  16.523  1.00 85.27      A    O  
ATOM    511  CB  PHE A  72      26.383  -3.023  14.121  1.00 86.83      A    C  
ATOM    512  CG  PHE A  72      26.848  -1.679  13.619  1.00 89.33      A    C  
ATOM    513  CD1 PHE A  72      25.995  -0.566  13.670  1.00 85.70      A    C  
ATOM    514  CD2 PHE A  72      28.153  -1.524  13.121  1.00 85.54      A    C  
ATOM    515  CE1 PHE A  72      26.436   0.689  13.223  1.00 85.13      A    C  
ATOM    516  CE2 PHE A  72      28.598  -0.263  12.671  1.00 85.47      A    C  
ATOM    517  CZ  PHE A  72      27.735   0.829  12.725  1.00 87.00      A    C  
ATOM    518  N   ASP A  73      26.998  -1.566  17.294  1.00 89.06      A    N  
ATOM    519  CA  ASP A  73      26.595  -0.437  18.131  1.00 88.52      A    C  
ATOM    520  C   ASP A  73      26.723   0.872  17.345  1.00 88.65      A    C  
ATOM    521  O   ASP A  73      27.828   1.363  17.094  1.00 84.77      A    O  
ATOM    522  CB  ASP A  73      27.414  -0.433  19.429  1.00 85.71      A    C  
ATOM    523  CG  ASP A  73      26.976   0.660  20.410  1.00 81.20      A    C  
ATOM    524  OD1 ASP A  73      26.054   1.433  20.067  1.00 73.72      A    O  
ATOM    525  OD2 ASP A  73      27.586   0.725  21.489  1.00 74.88      A    O1-
ATOM    526  N   ALA A  74      25.600   1.441  16.947  1.00 88.14      A    N  
ATOM    527  CA  ALA A  74      25.542   2.677  16.176  1.00 87.34      A    C  
ATOM    528  C   ALA A  74      25.969   3.923  16.972  1.00 88.21      A    C  
ATOM    529  O   ALA A  74      26.290   4.943  16.372  1.00 83.83      A    O  
ATOM    530  CB  ALA A  74      24.111   2.831  15.655  1.00 84.20      A    C  
ATOM    531  N   ASP A  75      25.976   3.844  18.301  1.00 88.07      A    N  
ATOM    532  CA  ASP A  75      26.338   4.953  19.184  1.00 87.30      A    C  
ATOM    533  C   ASP A  75      27.803   4.853  19.660  1.00 88.12      A    C  
ATOM    534  O   ASP A  75      28.301   5.731  20.373  1.00 83.80      A    O  
ATOM    535  CB  ASP A  75      25.318   5.049  20.331  1.00 84.41      A    C  
ATOM    536  CG  ASP A  75      23.864   5.266  19.863  1.00 79.08      A    C  
ATOM    537  OD1 ASP A  75      23.618   5.995  18.866  1.00 70.75      A    O  
ATOM    538  OD2 ASP A  75      22.945   4.721  20.500  1.00 71.48      A    O1-
ATOM    539  N   ALA A  76      28.520   3.817  19.247  1.00 88.59      A    N  
ATOM    540  CA  ALA A  76      29.935   3.669  19.533  1.00 87.99      A    C  
ATOM    541  C   ALA A  76      30.784   4.717  18.785  1.00 88.33      A    C  
ATOM    542  O   ALA A  76      30.477   5.149  17.675  1.00 85.58      A    O  
ATOM    543  CB  ALA A  76      30.388   2.244  19.209  1.00 85.20      A    C  
ATOM    544  N   ALA A  77      31.910   5.101  19.373  1.00 86.64      A    N  
ATOM    545  CA  ALA A  77      32.836   6.035  18.749  1.00 85.90      A    C  
ATOM    546  C   ALA A  77      33.346   5.499  17.398  1.00 86.06      A    C  
ATOM    547  O   ALA A  77      33.884   4.397  17.313  1.00 80.87      A    O  
ATOM    548  CB  ALA A  77      33.981   6.323  19.721  1.00 83.15      A    C  
ATOM    549  N   GLY A  78      33.187   6.320  16.350  1.00 86.37      A    N  
ATOM    550  CA  GLY A  78      33.576   5.961  14.981  1.00 86.57      A    C  
ATOM    551  C   GLY A  78      32.556   5.110  14.223  1.00 88.93      A    C  
ATOM    552  O   GLY A  78      32.831   4.721  13.091  1.00 84.13      A    O  
ATOM    553  N   SER A  79      31.382   4.843  14.801  1.00 89.50      A    N  
ATOM    554  CA  SER A  79      30.261   4.191  14.134  1.00 90.24      A    C  
ATOM    555  C   SER A  79      29.085   5.157  13.985  1.00 91.45      A    C  
ATOM    556  O   SER A  79      28.888   6.021  14.831  1.00 88.06      A    O  
ATOM    557  CB  SER A  79      29.830   2.930  14.889  1.00 87.52      A    C  
ATOM    558  OG  SER A  79      30.922   2.032  15.011  1.00 78.86      A    O  
ATOM    559  N   SER A  80      28.301   5.006  12.934  1.00 91.72      A    N  
ATOM    560  CA  SER A  80      27.039   5.724  12.779  1.00 92.35      A    C  
ATOM    561  C   SER A  80      26.020   4.878  12.030  1.00 93.10      A    C  
ATOM    562  O   SER A  80      26.365   4.005  11.233  1.00 90.51      A    O  
ATOM    563  CB  SER A  80      27.243   7.089  12.102  1.00 89.44      A    C  
ATOM    564  OG  SER A  80      27.378   6.989  10.700  1.00 79.06      A    O  
ATOM    565  N   LEU A  81      24.729   5.139  12.296  1.00 91.27      A    N  
ATOM    566  CA  LEU A  81      23.612   4.587  11.550  1.00 91.68      A    C  
ATOM    567  C   LEU A  81      22.544   5.658  11.413  1.00 91.71      A    C  
ATOM    568  O   LEU A  81      22.114   6.252  12.403  1.00 89.31      A    O  
ATOM    569  CB  LEU A  81      23.112   3.305  12.246  1.00 90.58      A    C  
ATOM    570  CG  LEU A  81      21.990   2.558  11.503  1.00 91.00      A    C  
ATOM    571  CD1 LEU A  81      22.011   1.077  11.887  1.00 83.27      A    C  
ATOM    572  CD2 LEU A  81      20.596   3.087  11.842  1.00 82.91      A    C  
ATOM    573  N   SER A  82      22.088   5.891  10.185  1.00 93.12      A    N  
ATOM    574  CA  SER A  82      20.954   6.742   9.867  1.00 92.46      A    C  
ATOM    575  C   SER A  82      19.937   5.957   9.052  1.00 93.15      A    C  
ATOM    576  O   SER A  82      20.296   5.087   8.260  1.00 91.04      A    O  
ATOM    577  CB  SER A  82      21.406   8.014   9.137  1.00 89.58      A    C  
ATOM    578  OG  SER A  82      22.097   7.709   7.945  1.00 77.47      A    O  
ATOM    579  N   ALA A  83      18.644   6.248   9.254  1.00 92.32      A    N  
ATOM    580  CA  ALA A  83      17.577   5.732   8.427  1.00 92.47      A    C  
ATOM    581  C   ALA A  83      16.620   6.860   8.030  1.00 92.68      A    C  
ATOM    582  O   ALA A  83      16.288   7.722   8.840  1.00 90.56      A    O  
ATOM    583  CB  ALA A  83      16.853   4.587   9.146  1.00 91.29      A    C  
ATOM    584  N   GLU A  84      16.183   6.834   6.780  1.00 91.64      A    N  
ATOM    585  CA  GLU A  84      15.250   7.795   6.213  1.00 91.33      A    C  
ATOM    586  C   GLU A  84      14.073   7.064   5.575  1.00 91.76      A    C  
ATOM    587  O   GLU A  84      14.251   6.062   4.880  1.00 90.37      A    O  
ATOM    588  CB  GLU A  84      15.949   8.703   5.198  1.00 89.06      A    C  
ATOM    589  CG  GLU A  84      17.018   9.600   5.849  1.00 78.27      A    C  
ATOM    590  CD  GLU A  84      17.663  10.599   4.868  1.00 76.58      A    C  
ATOM    591  OE1 GLU A  84      18.497  11.391   5.342  1.00 68.20      A    O  
ATOM    592  OE2 GLU A  84      17.303  10.576   3.670  1.00 70.24      A    O1-
ATOM    593  N   VAL A  85      12.860   7.562   5.804  1.00 90.44      A    N  
ATOM    594  CA  VAL A  85      11.649   7.076   5.152  1.00 89.92      A    C  
ATOM    595  C   VAL A  85      11.427   7.850   3.858  1.00 89.15      A    C  
ATOM    596  O   VAL A  85      11.604   9.070   3.823  1.00 86.46      A    O  
ATOM    597  CB  VAL A  85      10.427   7.165   6.084  1.00 88.64      A    C  
ATOM    598  CG1 VAL A  85       9.145   6.687   5.405  1.00 81.84      A    C  
ATOM    599  CG2 VAL A  85      10.631   6.286   7.326  1.00 82.56      A    C  
ATOM    600  N   GLY A  86      11.036   7.152   2.804  1.00 88.00      A    N  
ATOM    601  CA  GLY A  86      10.761   7.745   1.511  1.00 86.71      A    C  
ATOM    602  C   GLY A  86      10.144   6.755   0.530  1.00 86.69      A    C  
ATOM    603  O   GLY A  86       9.499   5.782   0.926  1.00 83.98      A    O  
ATOM    604  N   GLY A  87      10.345   7.004  -0.753  1.00 85.02      A    N  
ATOM    605  CA  GLY A  87       9.890   6.147  -1.832  1.00 84.24      A    C  
ATOM    606  C   GLY A  87      11.019   5.727  -2.749  1.00 85.73      A    C  
ATOM    607  O   GLY A  87      12.164   6.180  -2.627  1.00 83.92      A    O  
ATOM    608  N   VAL A  88      10.685   4.853  -3.695  1.00 83.54      A    N  
ATOM    609  CA  VAL A  88      11.612   4.395  -4.726  1.00 83.06      A    C  
ATOM    610  C   VAL A  88      11.061   4.767  -6.098  1.00 81.79      A    C  
ATOM    611  O   VAL A  88       9.922   4.443  -6.421  1.00 79.02      A    O  
ATOM    612  CB  VAL A  88      11.887   2.892  -4.607  1.00 82.74      A    C  
ATOM    613  CG1 VAL A  88      12.819   2.396  -5.719  1.00 75.83      A    C  
ATOM    614  CG2 VAL A  88      12.558   2.589  -3.270  1.00 76.86      A    C  
ATOM    615  N   LEU A  89      11.886   5.429  -6.900  1.00 81.03      A    N  
ATOM    616  CA  LEU A  89      11.579   5.783  -8.284  1.00 80.03      A    C  
ATOM    617  C   LEU A  89      12.531   5.055  -9.221  1.00 80.79      A    C  
ATOM    618  O   LEU A  89      13.729   4.960  -8.965  1.00 78.61      A    O  
ATOM    619  CB  LEU A  89      11.625   7.306  -8.442  1.00 76.53      A    C  
ATOM    620  CG  LEU A  89      10.297   7.955  -8.001  1.00 67.64      A    C  
ATOM    621  CD1 LEU A  89      10.497   9.379  -7.531  1.00 62.42      A    C  
ATOM    622  CD2 LEU A  89       9.285   7.995  -9.162  1.00 60.86      A    C  
ATOM    623  N   SER A  90      11.981   4.568 -10.331  1.00 80.20      A    N  
ATOM    624  CA  SER A  90      12.754   3.976 -11.414  1.00 78.95      A    C  
ATOM    625  C   SER A  90      13.033   5.025 -12.485  1.00 78.38      A    C  
ATOM    626  O   SER A  90      12.123   5.697 -12.967  1.00 74.55      A    O  
ATOM    627  CB  SER A  90      12.008   2.773 -11.996  1.00 76.08      A    C  
ATOM    628  OG  SER A  90      12.837   2.101 -12.910  1.00 66.21      A    O  
ATOM    629  N   ALA A  91      14.300   5.195 -12.846  1.00 80.31      A    N  
ATOM    630  CA  ALA A  91      14.729   6.085 -13.913  1.00 80.67      A    C  
ATOM    631  C   ALA A  91      15.858   5.426 -14.710  1.00 81.20      A    C  
ATOM    632  O   ALA A  91      16.910   5.103 -14.162  1.00 76.66      A    O  
ATOM    633  CB  ALA A  91      15.158   7.433 -13.309  1.00 76.94      A    C  
ATOM    634  N   GLY A  92      15.627   5.221 -16.014  1.00 79.75      A    N  
ATOM    635  CA  GLY A  92      16.616   4.591 -16.893  1.00 79.98      A    C  
ATOM    636  C   GLY A  92      16.982   3.154 -16.497  1.00 82.04      A    C  
ATOM    637  O   GLY A  92      18.137   2.773 -16.598  1.00 76.72      A    O  
ATOM    638  N   GLY A  93      16.000   2.395 -15.983  1.00 80.77      A    N  
ATOM    639  CA  GLY A  93      16.188   1.007 -15.553  1.00 81.45      A    C  
ATOM    640  C   GLY A  93      16.809   0.834 -14.164  1.00 84.03      A    C  
ATOM    641  O   GLY A  93      16.937  -0.289 -13.693  1.00 80.20      A    O  
ATOM    642  N   LEU A  94      17.192   1.924 -13.493  1.00 83.53      A    N  
ATOM    643  CA  LEU A  94      17.752   1.888 -12.147  1.00 85.16      A    C  
ATOM    644  C   LEU A  94      16.767   2.464 -11.137  1.00 85.76      A    C  
ATOM    645  O   LEU A  94      16.226   3.550 -11.321  1.00 82.92      A    O  
ATOM    646  CB  LEU A  94      19.093   2.647 -12.122  1.00 83.32      A    C  
ATOM    647  CG  LEU A  94      20.265   1.751 -12.562  1.00 76.50      A    C  
ATOM    648  CD1 LEU A  94      21.423   2.604 -13.099  1.00 71.58      A    C  
ATOM    649  CD2 LEU A  94      20.796   0.918 -11.394  1.00 70.79      A    C  
ATOM    650  N   ARG A  95      16.582   1.733 -10.040  1.00 85.49      A    N  
ATOM    651  CA  ARG A  95      15.837   2.213  -8.880  1.00 85.69      A    C  
ATOM    652  C   ARG A  95      16.701   3.176  -8.072  1.00 86.17      A    C  
ATOM    653  O   ARG A  95      17.874   2.931  -7.841  1.00 84.68      A    O  
ATOM    654  CB  ARG A  95      15.339   1.038  -8.042  1.00 83.46      A    C  
ATOM    655  CG  ARG A  95      14.265   0.238  -8.799  1.00 81.99      A    C  
ATOM    656  CD  ARG A  95      13.675  -0.910  -7.973  1.00 82.87      A    C  
ATOM    657  NE  ARG A  95      14.646  -1.999  -7.773  1.00 79.97      A    N  
ATOM    658  CZ  ARG A  95      14.367  -3.269  -7.485  1.00 80.20      A    C  
ATOM    659  NH1 ARG A  95      13.144  -3.687  -7.374  1.00 73.54      A    N1+
ATOM    660  NH2 ARG A  95      15.317  -4.129  -7.317  1.00 73.00      A    N  
ATOM    661  N   SER A  96      16.107   4.278  -7.632  1.00 86.74      A    N  
ATOM    662  CA  SER A  96      16.738   5.264  -6.766  1.00 86.62      A    C  
ATOM    663  C   SER A  96      15.821   5.604  -5.603  1.00 87.13      A    C  
ATOM    664  O   SER A  96      14.599   5.695  -5.772  1.00 84.63      A    O  
ATOM    665  CB  SER A  96      17.116   6.522  -7.553  1.00 84.52      A    C  
ATOM    666  OG  SER A  96      15.974   7.141  -8.109  1.00 74.67      A    O  
ATOM    667  N   PHE A  97      16.401   5.806  -4.426  1.00 87.43      A    N  
ATOM    668  CA  PHE A  97      15.661   6.250  -3.254  1.00 88.09      A    C  
ATOM    669  C   PHE A  97      15.439   7.761  -3.289  1.00 88.35      A    C  
ATOM    670  O   PHE A  97      16.347   8.515  -3.636  1.00 86.90      A    O  
ATOM    671  CB  PHE A  97      16.414   5.827  -1.993  1.00 87.76      A    C  
ATOM    672  CG  PHE A  97      15.741   6.269  -0.712  1.00 89.93      A    C  
ATOM    673  CD1 PHE A  97      16.205   7.393  -0.025  1.00 87.82      A    C  
ATOM    674  CD2 PHE A  97      14.625   5.563  -0.228  1.00 88.22      A    C  
ATOM    675  CE1 PHE A  97      15.577   7.799   1.162  1.00 87.73      A    C  
ATOM    676  CE2 PHE A  97      13.996   5.971   0.959  1.00 87.98      A    C  
ATOM    677  CZ  PHE A  97      14.474   7.092   1.660  1.00 88.80      A    C  
ATOM    678  N   ILE A  98      14.243   8.201  -2.894  1.00 84.93      A    N  
ATOM    679  CA  ILE A  98      13.922   9.616  -2.681  1.00 83.92      A    C  
ATOM    680  C   ILE A  98      13.366   9.765  -1.268  1.00 83.32      A    C  
ATOM    681  O   ILE A  98      12.341   9.180  -0.930  1.00 81.76      A    O  
ATOM    682  CB  ILE A  98      12.970  10.153  -3.767  1.00 81.75      A    C  
ATOM    683  CG1 ILE A  98      13.663  10.010  -5.147  1.00 72.21      A    C  
ATOM    684  CG2 ILE A  98      12.596  11.615  -3.477  1.00 69.98      A    C  
ATOM    685  CD1 ILE A  98      12.967  10.726  -6.299  1.00 63.86      A    C  
ATOM    686  N   ALA A  99      14.057  10.566  -0.451  1.00 84.36      A    N  
ATOM    687  CA  ALA A  99      13.624  10.854   0.906  1.00 83.56      A    C  
ATOM    688  C   ALA A  99      12.295  11.633   0.900  1.00 82.78      A    C  
ATOM    689  O   ALA A  99      12.142  12.596   0.147  1.00 78.64      A    O  
ATOM    690  CB  ALA A  99      14.731  11.622   1.626  1.00 81.44      A    C  
ATOM    691  N   SER A 100      11.367  11.279   1.792  1.00 80.88      A    N  
ATOM    692  CA  SER A 100      10.091  11.980   1.984  1.00 77.73      A    C  
ATOM    693  C   SER A 100      10.297  13.476   2.236  1.00 76.56      A    C  
ATOM    694  O   SER A 100       9.662  14.314   1.607  1.00 70.95      A    O  
ATOM    695  CB  SER A 100       9.341  11.325   3.148  1.00 73.58      A    C  
ATOM    696  OG  SER A 100       8.206  12.062   3.547  1.00 65.16      A    O  
ATOM    697  N   ALA A 101      11.295  13.835   3.048  1.00 69.82      A    N  
ATOM    698  CA  ALA A 101      11.625  15.232   3.352  1.00 69.18      A    C  
ATOM    699  C   ALA A 101      11.965  16.097   2.115  1.00 68.71      A    C  
ATOM    700  O   ALA A 101      11.893  17.320   2.194  1.00 64.85      A    O  
ATOM    701  CB  ALA A 101      12.804  15.217   4.328  1.00 66.91      A    C  
ATOM    702  N   SER A 102      12.337  15.487   0.989  1.00 62.76      A    N  
ATOM    703  CA  SER A 102      12.731  16.192  -0.233  1.00 61.50      A    C  
ATOM    704  C   SER A 102      11.621  16.293  -1.289  1.00 61.52      A    C  
ATOM    705  O   SER A 102      11.699  17.150  -2.163  1.00 57.75      A    O  
ATOM    706  CB  SER A 102      13.974  15.541  -0.837  1.00 59.50      A    C  
ATOM    707  OG  SER A 102      13.726  14.239  -1.327  1.00 55.67      A    O  
ATOM    708  N   ASN A 103      10.594  15.425  -1.235  1.00 58.24      A    N  
ATOM    709  CA  ASN A 103       9.545  15.382  -2.251  1.00 57.54      A    C  
ATOM    710  C   ASN A 103       8.197  14.923  -1.679  1.00 58.12      A    C  
ATOM    711  O   ASN A 103       8.014  13.751  -1.373  1.00 54.24      A    O  
ATOM    712  CB  ASN A 103      10.016  14.484  -3.403  1.00 53.21      A    C  
ATOM    713  CG  ASN A 103       9.096  14.537  -4.611  1.00 48.40      A    C  
ATOM    714  ND2 ASN A 103       9.502  13.924  -5.702  1.00 44.64      A    N  
ATOM    715  OD1 ASN A 103       8.029  15.120  -4.618  1.00 44.12      A    O  
ATOM    716  N   ALA A 104       7.251  15.848  -1.657  1.00 54.13      A    N  
ATOM    717  CA  ALA A 104       5.917  15.691  -1.087  1.00 52.52      A    C  
ATOM    718  C   ALA A 104       5.019  14.616  -1.735  1.00 54.67      A    C  
ATOM    719  O   ALA A 104       4.044  14.173  -1.135  1.00 50.99      A    O  
ATOM    720  CB  ALA A 104       5.244  17.077  -1.152  1.00 46.99      A    C  
ATOM    721  N   ALA A 105       5.318  14.191  -2.956  1.00 56.34      A    N  
ATOM    722  CA  ALA A 105       4.505  13.211  -3.673  1.00 54.64      A    C  
ATOM    723  C   ALA A 105       4.933  11.749  -3.422  1.00 56.79      A    C  
ATOM    724  O   ALA A 105       4.359  10.829  -4.001  1.00 53.75      A    O  
ATOM    725  CB  ALA A 105       4.525  13.580  -5.159  1.00 48.79      A    C  
ATOM    726  N   VAL A 106       5.945  11.531  -2.598  1.00 59.91      A    N  
ATOM    727  CA  VAL A 106       6.530  10.200  -2.394  1.00 60.23      A    C  
ATOM    728  C   VAL A 106       5.727   9.421  -1.349  1.00 64.16      A    C  
ATOM    729  O   VAL A 106       5.452   9.900  -0.253  1.00 60.68      A    O  
ATOM    730  CB  VAL A 106       8.018  10.309  -2.036  1.00 54.70      A    C  
ATOM    731  CG1 VAL A 106       8.643   8.937  -1.864  1.00 49.64      A    C  
ATOM    732  CG2 VAL A 106       8.796  10.990  -3.167  1.00 51.02      A    C  
ATOM    733  N   ALA A 107       5.363   8.183  -1.694  1.00 70.16      A    N  
ATOM    734  CA  ALA A 107       4.782   7.265  -0.727  1.00 69.18      A    C  
ATOM    735  C   ALA A 107       5.858   6.807   0.276  1.00 72.39      A    C  
ATOM    736  O   ALA A 107       6.992   6.544  -0.103  1.00 67.47      A    O  
ATOM    737  CB  ALA A 107       4.139   6.099  -1.476  1.00 61.88      A    C  
ATOM    738  N   ASN A 108       5.512   6.706   1.550  1.00 78.19      A    N  
ATOM    739  CA  ASN A 108       6.462   6.369   2.617  1.00 80.15      A    C  
ATOM    740  C   ASN A 108       6.653   4.847   2.791  1.00 83.05      A    C  
ATOM    741  O   ASN A 108       6.707   4.354   3.917  1.00 79.63      A    O  
ATOM    742  CB  ASN A 108       6.034   7.091   3.907  1.00 75.91      A    C  
ATOM    743  CG  ASN A 108       6.231   8.595   3.830  1.00 74.71      A    C  
ATOM    744  ND2 ASN A 108       5.590   9.342   4.700  1.00 68.75      A    N  
ATOM    745  OD1 ASN A 108       6.973   9.118   3.029  1.00 68.49      A    O  
ATOM    746  N   GLU A 109       6.728   4.100   1.697  1.00 81.56      A    N  
ATOM    747  CA  GLU A 109       6.813   2.637   1.722  1.00 82.18      A    C  
ATOM    748  C   GLU A 109       8.230   2.092   1.903  1.00 84.40      A    C  
ATOM    749  O   GLU A 109       8.380   0.914   2.254  1.00 83.53      A    O  
ATOM    750  CB  GLU A 109       6.158   2.035   0.463  1.00 79.12      A    C  
ATOM    751  CG  GLU A 109       6.938   2.152  -0.861  1.00 72.65      A    C  
ATOM    752  CD  GLU A 109       6.863   3.520  -1.561  1.00 70.27      A    C  
ATOM    753  OE1 GLU A 109       7.323   3.598  -2.720  1.00 62.14      A    O  
ATOM    754  OE2 GLU A 109       6.339   4.471  -0.960  1.00 64.06      A    O1-
ATOM    755  N   ALA A 110       9.250   2.910   1.657  1.00 88.35      A    N  
ATOM    756  CA  ALA A 110      10.638   2.492   1.651  1.00 89.31      A    C  
ATOM    757  C   ALA A 110      11.440   3.116   2.803  1.00 90.51      A    C  
ATOM    758  O   ALA A 110      11.177   4.237   3.243  1.00 89.24      A    O  
ATOM    759  CB  ALA A 110      11.258   2.812   0.284  1.00 88.02      A    C  
ATOM    760  N   VAL A 111      12.456   2.391   3.260  1.00 91.15      A    N  
ATOM    761  CA  VAL A 111      13.440   2.849   4.241  1.00 92.14      A    C  
ATOM    762  C   VAL A 111      14.828   2.704   3.652  1.00 92.89      A    C  
ATOM    763  O   VAL A 111      15.239   1.602   3.295  1.00 91.98      A    O  
ATOM    764  CB  VAL A 111      13.321   2.096   5.571  1.00 91.55      A    C  
ATOM    765  CG1 VAL A 111      14.309   2.637   6.598  1.00 85.62      A    C  
ATOM    766  CG2 VAL A 111      11.914   2.239   6.168  1.00 86.69      A    C  
ATOM    767  N   HIS A 112      15.555   3.812   3.570  1.00 93.24      A    N  
ATOM    768  CA  HIS A 112      16.985   3.840   3.282  1.00 93.73      A    C  
ATOM    769  C   HIS A 112      17.760   3.783   4.599  1.00 93.77      A    C  
ATOM    770  O   HIS A 112      17.526   4.593   5.485  1.00 92.71      A    O  
ATOM    771  CB  HIS A 112      17.323   5.118   2.504  1.00 93.54      A    C  
ATOM    772  CG  HIS A 112      18.788   5.298   2.243  1.00 93.55      A    C  
ATOM    773  CD2 HIS A 112      19.553   4.596   1.347  1.00 82.04      A    C  
ATOM    774  ND1 HIS A 112      19.611   6.230   2.838  1.00 81.70      A    N  
ATOM    775  CE1 HIS A 112      20.830   6.097   2.307  1.00 85.15      A    C  
ATOM    776  NE2 HIS A 112      20.833   5.118   1.402  1.00 86.67      A    N  
ATOM    777  N   VAL A 113      18.668   2.840   4.728  1.00 93.64      A    N  
ATOM    778  CA  VAL A 113      19.574   2.716   5.871  1.00 93.81      A    C  
ATOM    779  C   VAL A 113      20.994   2.905   5.379  1.00 94.04      A    C  
ATOM    780  O   VAL A 113      21.437   2.205   4.478  1.00 92.74      A    O  
ATOM    781  CB  VAL A 113      19.408   1.373   6.593  1.00 92.90      A    C  
ATOM    782  CG1 VAL A 113      20.411   1.217   7.744  1.00 86.19      A    C  
ATOM    783  CG2 VAL A 113      17.997   1.247   7.187  1.00 87.57      A    C  
ATOM    784  N   GLU A 114      21.714   3.821   6.015  1.00 93.78      A    N  
ATOM    785  CA  GLU A 114      23.136   4.016   5.824  1.00 93.64      A    C  
ATOM    786  C   GLU A 114      23.877   3.714   7.130  1.00 93.73      A    C  
ATOM    787  O   GLU A 114      23.521   4.208   8.201  1.00 91.98      A    O  
ATOM    788  CB  GLU A 114      23.409   5.432   5.329  1.00 92.29      A    C  
ATOM    789  CG  GLU A 114      24.894   5.617   4.992  1.00 83.09      A    C  
ATOM    790  CD  GLU A 114      25.225   7.008   4.443  1.00 79.77      A    C  
ATOM    791  OE1 GLU A 114      26.367   7.457   4.665  1.00 70.97      A    O  
ATOM    792  OE2 GLU A 114      24.419   7.581   3.694  1.00 73.35      A    O1-
ATOM    793  N   VAL A 115      24.916   2.887   7.031  1.00 93.51      A    N  
ATOM    794  CA  VAL A 115      25.753   2.475   8.149  1.00 93.46      A    C  
ATOM    795  C   VAL A 115      27.197   2.825   7.831  1.00 93.29      A    C  
ATOM    796  O   VAL A 115      27.698   2.478   6.759  1.00 91.38      A    O  
ATOM    797  CB  VAL A 115      25.608   0.978   8.454  1.00 92.08      A    C  
ATOM    798  CG1 VAL A 115      26.258   0.633   9.787  1.00 81.78      A    C  
ATOM    799  CG2 VAL A 115      24.140   0.535   8.553  1.00 82.43      A    C  
ATOM    800  N   THR A 116      27.885   3.486   8.756  1.00 92.40      A    N  
ATOM    801  CA  THR A 116      29.312   3.789   8.638  1.00 91.56      A    C  
ATOM    802  C   THR A 116      30.073   3.269   9.849  1.00 91.30      A    C  
ATOM    803  O   THR A 116      29.559   3.240  10.967  1.00 89.08      A    O  
ATOM    804  CB  THR A 116      29.599   5.278   8.404  1.00 89.84      A    C  
ATOM    805  CG2 THR A 116      28.750   5.892   7.286  1.00 75.62      A    C  
ATOM    806  OG1 THR A 116      29.393   6.034   9.564  1.00 75.90      A    O  
ATOM    807  N   LYS A 117      31.314   2.837   9.626  1.00 90.54      A    N  
ATOM    808  CA  LYS A 117      32.205   2.378  10.686  1.00 90.09      A    C  
ATOM    809  C   LYS A 117      33.647   2.737  10.356  1.00 89.56      A    C  
ATOM    810  O   LYS A 117      34.164   2.322   9.326  1.00 87.67      A    O  
ATOM    811  CB  LYS A 117      32.015   0.866  10.880  1.00 88.64      A    C  
ATOM    812  CG  LYS A 117      32.799   0.306  12.074  1.00 86.86      A    C  
ATOM    813  CD  LYS A 117      32.543  -1.202  12.208  1.00 85.26      A    C  
ATOM    814  CE  LYS A 117      33.304  -1.793  13.394  1.00 79.27      A    C  
ATOM    815  NZ  LYS A 117      33.152  -3.264  13.445  1.00 73.59      A    N1+
ATOM    816  N   SER A 118      34.300   3.452  11.254  1.00 88.43      A    N  
ATOM    817  CA  SER A 118      35.728   3.703  11.166  1.00 86.89      A    C  
ATOM    818  C   SER A 118      36.493   2.538  11.805  1.00 86.49      A    C  
ATOM    819  O   SER A 118      36.273   2.212  12.967  1.00 82.46      A    O  
ATOM    820  CB  SER A 118      36.079   5.038  11.820  1.00 84.02      A    C  
ATOM    821  OG  SER A 118      37.348   5.465  11.389  1.00 71.42      A    O  
ATOM    822  N   VAL A 119      37.368   1.913  11.037  1.00 84.09      A    N  
ATOM    823  CA  VAL A 119      38.217   0.817  11.511  1.00 82.36      A    C  
ATOM    824  C   VAL A 119      39.690   1.163  11.326  1.00 81.95      A    C  
ATOM    825  O   VAL A 119      40.043   1.851  10.369  1.00 78.41      A    O  
ATOM    826  CB  VAL A 119      37.873  -0.532  10.843  1.00 80.44      A    C  
ATOM    827  CG1 VAL A 119      36.467  -0.995  11.245  1.00 72.07      A    C  
ATOM    828  CG2 VAL A 119      37.965  -0.495   9.325  1.00 74.36      A    C  
ATOM    829  N   PRO A 120      40.573   0.692  12.207  1.00 78.19      A    N  
ATOM    830  CA  PRO A 120      42.004   0.868  12.006  1.00 76.50      A    C  
ATOM    831  C   PRO A 120      42.427   0.246  10.675  1.00 76.21      A    C  
ATOM    832  O   PRO A 120      42.145  -0.925  10.417  1.00 70.93      A    O  
ATOM    833  CB  PRO A 120      42.687   0.208  13.205  1.00 74.15      A    C  
ATOM    834  CG  PRO A 120      41.589   0.135  14.262  1.00 71.57      A    C  
ATOM    835  CD  PRO A 120      40.308  -0.012  13.441  1.00 74.53      A    C  
ATOM    836  N   GLY A 121      43.111   1.034   9.851  1.00 72.67      A    N  
ATOM    837  CA  GLY A 121      43.711   0.568   8.615  1.00 70.11      A    C  
ATOM    838  C   GLY A 121      44.862  -0.407   8.856  1.00 69.66      A    C  
ATOM    839  O   GLY A 121      45.244  -0.717   9.989  1.00 64.34      A    O  
ATOM    840  N   SER A 122      45.443  -0.896   7.772  1.00 64.92      A    N  
ATOM    841  CA  SER A 122      46.641  -1.717   7.866  1.00 62.98      A    C  
ATOM    842  C   SER A 122      47.859  -0.875   8.235  1.00 63.90      A    C  
ATOM    843  O   SER A 122      48.008   0.268   7.808  1.00 59.44      A    O  
ATOM    844  CB  SER A 122      46.887  -2.449   6.552  1.00 57.12      A    C  
ATOM    845  OG  SER A 122      47.983  -3.328   6.712  1.00 51.84      A    O  
ATOM    846  N   LEU A 123      48.791  -1.477   8.954  1.00 58.19      A    N  
ATOM    847  CA  LEU A 123      50.129  -0.914   9.176  1.00 56.58      A    C  
ATOM    848  C   LEU A 123      50.887  -0.683   7.863  1.00 57.43      A    C  
ATOM    849  O   LEU A 123      51.800   0.134   7.813  1.00 53.63      A    O  
ATOM    850  CB  LEU A 123      50.915  -1.893  10.073  1.00 52.22      A    C  
ATOM    851  CG  LEU A 123      50.468  -1.876  11.545  1.00 50.14      A    C  
ATOM    852  CD1 LEU A 123      50.944  -3.143  12.252  1.00 47.40      A    C  
ATOM    853  CD2 LEU A 123      51.055  -0.671  12.287  1.00 46.11      A    C  
ATOM    854  N   VAL A 124      50.500  -1.381   6.780  1.00 58.54      A    N  
ATOM    855  CA  VAL A 124      51.090  -1.222   5.456  1.00 57.15      A    C  
ATOM    856  C   VAL A 124      50.260  -0.224   4.658  1.00 57.63      A    C  
ATOM    857  O   VAL A 124      49.147  -0.521   4.219  1.00 54.19      A    O  
ATOM    858  CB  VAL A 124      51.241  -2.570   4.730  1.00 53.89      A    C  
ATOM    859  CG1 VAL A 124      52.032  -2.389   3.442  1.00 49.51      A    C  
ATOM    860  CG2 VAL A 124      51.982  -3.594   5.605  1.00 49.55      A    C  
ATOM    861  N   ALA A 125      50.806   0.982   4.413  1.00 56.87      A    N  
ATOM    862  CA  ALA A 125      50.122   2.117   3.785  1.00 55.47      A    C  
ATOM    863  C   ALA A 125      49.444   1.810   2.437  1.00 56.98      A    C  
ATOM    864  O   ALA A 125      48.439   2.427   2.099  1.00 53.13      A    O  
ATOM    865  CB  ALA A 125      51.153   3.245   3.622  1.00 50.56      A    C  
ATOM    866  N   ASN A 126      49.959   0.845   1.659  1.00 57.96      A    N  
ATOM    867  CA  ASN A 126      49.415   0.504   0.342  1.00 57.06      A    C  
ATOM    868  C   ASN A 126      48.012  -0.118   0.386  1.00 58.17      A    C  
ATOM    869  O   ASN A 126      47.301  -0.058  -0.609  1.00 54.67      A    O  
ATOM    870  CB  ASN A 126      50.399  -0.435  -0.378  1.00 52.07      A    C  
ATOM    871  CG  ASN A 126      51.675   0.256  -0.833  1.00 47.72      A    C  
ATOM    872  ND2 ASN A 126      52.640  -0.510  -1.284  1.00 42.90      A    N  
ATOM    873  OD1 ASN A 126      51.828   1.456  -0.802  1.00 44.61      A    O  
ATOM    874  N   LEU A 127      47.597  -0.691   1.506  1.00 60.10      A    N  
ATOM    875  CA  LEU A 127      46.251  -1.264   1.651  1.00 58.82      A    C  
ATOM    876  C   LEU A 127      45.165  -0.208   1.818  1.00 59.05      A    C  
ATOM    877  O   LEU A 127      43.997  -0.492   1.542  1.00 55.62      A    O  
ATOM    878  CB  LEU A 127      46.244  -2.233   2.833  1.00 56.21      A    C  
ATOM    879  CG  LEU A 127      46.862  -3.591   2.471  1.00 53.69      A    C  
ATOM    880  CD1 LEU A 127      47.215  -4.341   3.741  1.00 51.13      A    C  
ATOM    881  CD2 LEU A 127      45.898  -4.446   1.663  1.00 49.32      A    C  
ATOM    882  N   GLY A 128      45.494   1.028   2.183  1.00 58.25      A    N  
ATOM    883  CA  GLY A 128      44.537   2.125   2.261  1.00 57.15      A    C  
ATOM    884  C   GLY A 128      43.854   2.431   0.923  1.00 58.44      A    C  
ATOM    885  O   GLY A 128      42.712   2.858   0.905  1.00 55.90      A    O  
ATOM    886  N   GLY A 129      44.520   2.135  -0.199  1.00 60.35      A    N  
ATOM    887  CA  GLY A 129      43.961   2.317  -1.537  1.00 59.55      A    C  
ATOM    888  C   GLY A 129      42.740   1.440  -1.848  1.00 60.22      A    C  
ATOM    889  O   GLY A 129      41.920   1.821  -2.671  1.00 57.51      A    O  
ATOM    890  N   LEU A 130      42.585   0.300  -1.176  1.00 60.94      A    N  
ATOM    891  CA  LEU A 130      41.434  -0.600  -1.353  1.00 59.45      A    C  
ATOM    892  C   LEU A 130      40.111   0.010  -0.885  1.00 59.98      A    C  
ATOM    893  O   LEU A 130      39.061  -0.302  -1.443  1.00 56.62      A    O  
ATOM    894  CB  LEU A 130      41.710  -1.901  -0.576  1.00 56.95      A    C  
ATOM    895  CG  LEU A 130      42.345  -2.989  -1.464  1.00 55.05      A    C  
ATOM    896  CD1 LEU A 130      43.295  -3.863  -0.663  1.00 52.88      A    C  
ATOM    897  CD2 LEU A 130      41.256  -3.868  -2.054  1.00 51.06      A    C  
ATOM    898  N   PHE A 131      40.159   0.873   0.141  1.00 58.41      A    N  
ATOM    899  CA  PHE A 131      38.977   1.463   0.770  1.00 57.02      A    C  
ATOM    900  C   PHE A 131      38.964   3.000   0.687  1.00 56.93      A    C  
ATOM    901  O   PHE A 131      38.242   3.665   1.431  1.00 52.68      A    O  
ATOM    902  CB  PHE A 131      38.846   0.924   2.193  1.00 54.23      A    C  
ATOM    903  CG  PHE A 131      38.629  -0.562   2.257  1.00 54.10      A    C  
ATOM    904  CD1 PHE A 131      37.342  -1.100   2.050  1.00 51.09      A    C  
ATOM    905  CD2 PHE A 131      39.696  -1.434   2.524  1.00 49.69      A    C  
ATOM    906  CE1 PHE A 131      37.131  -2.483   2.106  1.00 44.82      A    C  
ATOM    907  CE2 PHE A 131      39.486  -2.819   2.579  1.00 45.15      A    C  
ATOM    908  CZ  PHE A 131      38.207  -3.344   2.371  1.00 45.69      A    C  
ATOM    909  N   GLY A 132      39.754   3.587  -0.224  1.00 56.33      A    N  
ATOM    910  CA  GLY A 132      39.698   5.007  -0.573  1.00 55.89      A    C  
ATOM    911  C   GLY A 132      40.453   5.978   0.332  1.00 56.32      A    C  
ATOM    912  O   GLY A 132      40.298   7.186   0.165  1.00 52.36      A    O  
ATOM    913  N   GLY A 133      41.298   5.524   1.258  1.00 54.15      A    N  
ATOM    914  CA  GLY A 133      42.047   6.438   2.128  1.00 53.79      A    C  
ATOM    915  C   GLY A 133      43.419   5.912   2.550  1.00 54.37      A    C  
ATOM    916  O   GLY A 133      43.540   4.801   3.043  1.00 50.52      A    O  
ATOM    917  N   GLY A 134      44.437   6.756   2.439  1.00 56.22      A    N  
ATOM    918  CA  GLY A 134      45.792   6.478   2.951  1.00 55.91      A    C  
ATOM    919  C   GLY A 134      45.981   6.802   4.443  1.00 57.55      A    C  
ATOM    920  O   GLY A 134      47.106   6.833   4.921  1.00 53.57      A    O  
ATOM    921  N   ASN A 135      44.901   7.087   5.158  1.00 59.53      A    N  
ATOM    922  CA  ASN A 135      44.956   7.469   6.569  1.00 60.42      A    C  
ATOM    923  C   ASN A 135      45.097   6.235   7.480  1.00 63.03      A    C  
ATOM    924  O   ASN A 135      44.855   5.106   7.083  1.00 58.42      A    O  
ATOM    925  CB  ASN A 135      43.719   8.310   6.909  1.00 54.58      A    C  
ATOM    926  CG  ASN A 135      43.824   9.739   6.386  1.00 49.45      A    C  
ATOM    927  ND2 ASN A 135      42.718  10.450   6.363  1.00 44.20      A    N  
ATOM    928  OD1 ASN A 135      44.876  10.235   6.027  1.00 45.25      A    O  
ATOM    929  N   ALA A 136      45.439   6.491   8.743  1.00 67.79      A    N  
ATOM    930  CA  ALA A 136      45.575   5.446   9.761  1.00 69.49      A    C  
ATOM    931  C   ALA A 136      44.264   4.696  10.061  1.00 72.50      A    C  
ATOM    932  O   ALA A 136      44.303   3.567  10.550  1.00 68.36      A    O  
ATOM    933  CB  ALA A 136      46.129   6.099  11.033  1.00 62.52      A    C  
ATOM    934  N   ASN A 137      43.121   5.313   9.782  1.00 74.72      A    N  
ATOM    935  CA  ASN A 137      41.805   4.705   9.864  1.00 76.67      A    C  
ATOM    936  C   ASN A 137      41.175   4.647   8.471  1.00 78.39      A    C  
ATOM    937  O   ASN A 137      41.381   5.539   7.645  1.00 75.29      A    O  
ATOM    938  CB  ASN A 137      40.928   5.468  10.864  1.00 73.09      A    C  
ATOM    939  CG  ASN A 137      41.370   5.313  12.307  1.00 68.77      A    C  
ATOM    940  ND2 ASN A 137      40.844   6.143  13.184  1.00 63.12      A    N  
ATOM    941  OD1 ASN A 137      42.159   4.466  12.686  1.00 62.17      A    O  
ATOM    942  N   VAL A 138      40.382   3.617   8.231  1.00 79.12      A    N  
ATOM    943  CA  VAL A 138      39.579   3.429   7.028  1.00 80.63      A    C  
ATOM    944  C   VAL A 138      38.117   3.547   7.415  1.00 82.94      A    C  
ATOM    945  O   VAL A 138      37.664   2.846   8.321  1.00 81.34      A    O  
ATOM    946  CB  VAL A 138      39.877   2.072   6.368  1.00 77.48      A    C  
ATOM    947  CG1 VAL A 138      39.011   1.849   5.136  1.00 69.23      A    C  
ATOM    948  CG2 VAL A 138      41.345   1.988   5.931  1.00 70.81      A    C  
ATOM    949  N   ASP A 139      37.378   4.423   6.725  1.00 84.89      A    N  
ATOM    950  CA  ASP A 139      35.944   4.578   6.911  1.00 85.22      A    C  
ATOM    951  C   ASP A 139      35.211   3.650   5.947  1.00 86.49      A    C  
ATOM    952  O   ASP A 139      35.268   3.797   4.726  1.00 84.60      A    O  
ATOM    953  CB  ASP A 139      35.537   6.048   6.753  1.00 82.71      A    C  
ATOM    954  CG  ASP A 139      36.160   6.938   7.837  1.00 75.07      A    C  
ATOM    955  OD1 ASP A 139      36.359   6.444   8.978  1.00 67.47      A    O  
ATOM    956  OD2 ASP A 139      36.466   8.106   7.521  1.00 67.53      A    O1-
ATOM    957  N   LEU A 140      34.537   2.661   6.502  1.00 86.87      A    N  
ATOM    958  CA  LEU A 140      33.682   1.751   5.762  1.00 87.41      A    C  
ATOM    959  C   LEU A 140      32.259   2.298   5.738  1.00 89.05      A    C  
ATOM    960  O   LEU A 140      31.767   2.801   6.744  1.00 88.12      A    O  
ATOM    961  CB  LEU A 140      33.721   0.348   6.387  1.00 85.53      A    C  
ATOM    962  CG  LEU A 140      35.126  -0.269   6.509  1.00 84.33      A    C  
ATOM    963  CD1 LEU A 140      35.013  -1.640   7.168  1.00 79.97      A    C  
ATOM    964  CD2 LEU A 140      35.801  -0.441   5.151  1.00 79.26      A    C  
ATOM    965  N   ARG A 141      31.571   2.141   4.598  1.00 90.14      A    N  
ATOM    966  CA  ARG A 141      30.182   2.526   4.397  1.00 90.21      A    C  
ATOM    967  C   ARG A 141      29.412   1.382   3.753  1.00 90.42      A    C  
ATOM    968  O   ARG A 141      29.937   0.683   2.890  1.00 88.52      A    O  
ATOM    969  CB  ARG A 141      30.129   3.815   3.560  1.00 88.25      A    C  
ATOM    970  CG  ARG A 141      28.716   4.396   3.411  1.00 80.06      A    C  
ATOM    971  CD  ARG A 141      28.778   5.687   2.588  1.00 79.14      A    C  
ATOM    972  NE  ARG A 141      27.452   6.328   2.475  1.00 69.51      A    N  
ATOM    973  CZ  ARG A 141      27.006   7.078   1.487  1.00 62.70      A    C  
ATOM    974  NH1 ARG A 141      27.725   7.368   0.443  1.00 56.43      A    N1+
ATOM    975  NH2 ARG A 141      25.797   7.569   1.525  1.00 53.77      A    N  
ATOM    976  N   ALA A 142      28.175   1.201   4.173  1.00 92.12      A    N  
ATOM    977  CA  ALA A 142      27.214   0.321   3.532  1.00 92.05      A    C  
ATOM    978  C   ALA A 142      25.834   0.982   3.555  1.00 92.74      A    C  
ATOM    979  O   ALA A 142      25.484   1.668   4.513  1.00 91.42      A    O  
ATOM    980  CB  ALA A 142      27.213  -1.032   4.233  1.00 90.56      A    C  
ATOM    981  N   GLU A 143      25.046   0.767   2.497  1.00 92.54      A    N  
ATOM    982  CA  GLU A 143      23.673   1.250   2.385  1.00 92.24      A    C  
ATOM    983  C   GLU A 143      22.756   0.133   1.889  1.00 92.89      A    C  
ATOM    984  O   GLU A 143      23.184  -0.818   1.229  1.00 90.72      A    O  
ATOM    985  CB  GLU A 143      23.612   2.512   1.511  1.00 89.14      A    C  
ATOM    986  CG  GLU A 143      24.008   2.282   0.048  1.00 80.42      A    C  
ATOM    987  CD  GLU A 143      24.050   3.575  -0.787  1.00 80.37      A    C  
ATOM    988  OE1 GLU A 143      24.054   3.450  -2.038  1.00 72.04      A    O  
ATOM    989  OE2 GLU A 143      24.110   4.671  -0.198  1.00 74.32      A    O1-
ATOM    990  N   ALA A 144      21.479   0.230   2.246  1.00 93.26      A    N  
ATOM    991  CA  ALA A 144      20.440  -0.650   1.768  1.00 93.04      A    C  
ATOM    992  C   ALA A 144      19.098   0.086   1.758  1.00 93.50      A    C  
ATOM    993  O   ALA A 144      18.818   0.902   2.633  1.00 91.97      A    O  
ATOM    994  CB  ALA A 144      20.382  -1.901   2.655  1.00 91.85      A    C  
ATOM    995  N   VAL A 145      18.248  -0.244   0.783  1.00 92.54      A    N  
ATOM    996  CA  VAL A 145      16.870   0.246   0.703  1.00 92.24      A    C  
ATOM    997  C   VAL A 145      15.930  -0.948   0.681  1.00 92.26      A    C  
ATOM    998  O   VAL A 145      16.040  -1.809  -0.188  1.00 90.38      A    O  
ATOM    999  CB  VAL A 145      16.637   1.149  -0.515  1.00 90.79      A    C  
ATOM   1000  CG1 VAL A 145      15.200   1.675  -0.551  1.00 84.05      A    C  
ATOM   1001  CG2 VAL A 145      17.581   2.354  -0.495  1.00 85.52      A    C  
ATOM   1002  N   ALA A 146      15.000  -0.986   1.624  1.00 92.64      A    N  
ATOM   1003  CA  ALA A 146      13.946  -1.986   1.663  1.00 91.98      A    C  
ATOM   1004  C   ALA A 146      12.571  -1.328   1.580  1.00 91.91      A    C  
ATOM   1005  O   ALA A 146      12.371  -0.211   2.051  1.00 90.60      A    O  
ATOM   1006  CB  ALA A 146      14.103  -2.854   2.912  1.00 91.09      A    C  
ATOM   1007  N   ARG A 147      11.598  -2.035   1.006  1.00 91.24      A    N  
ATOM   1008  CA  ARG A 147      10.206  -1.604   0.857  1.00 90.11      A    C  
ATOM   1009  C   ARG A 147       9.252  -2.642   1.410  1.00 90.16      A    C  
ATOM   1010  O   ARG A 147       9.487  -3.843   1.287  1.00 88.18      A    O  
ATOM   1011  CB  ARG A 147       9.938  -1.309  -0.629  1.00 87.14      A    C  
ATOM   1012  CG  ARG A 147       8.497  -0.870  -0.913  1.00 81.72      A    C  
ATOM   1013  CD  ARG A 147       8.289  -0.518  -2.392  1.00 78.95      A    C  
ATOM   1014  NE  ARG A 147       8.325  -1.720  -3.244  1.00 72.13      A    N  
ATOM   1015  CZ  ARG A 147       8.124  -1.755  -4.550  1.00 67.73      A    C  
ATOM   1016  NH1 ARG A 147       7.884  -0.667  -5.237  1.00 63.44      A    N1+
ATOM   1017  NH2 ARG A 147       8.176  -2.894  -5.192  1.00 61.30      A    N  
ATOM   1018  N   ARG A 148       8.125  -2.172   1.949  1.00 88.07      A    N  
ATOM   1019  CA  ARG A 148       6.953  -2.998   2.245  1.00 88.05      A    C  
ATOM   1020  C   ARG A 148       5.686  -2.229   1.889  1.00 87.60      A    C  
ATOM   1021  O   ARG A 148       5.535  -1.083   2.292  1.00 85.69      A    O  
ATOM   1022  CB  ARG A 148       6.987  -3.413   3.721  1.00 86.57      A    C  
ATOM   1023  CG  ARG A 148       5.897  -4.439   4.058  1.00 84.77      A    C  
ATOM   1024  CD  ARG A 148       6.074  -4.898   5.498  1.00 84.13      A    C  
ATOM   1025  NE  ARG A 148       5.139  -5.991   5.841  1.00 83.27      A    N  
ATOM   1026  CZ  ARG A 148       5.099  -6.645   6.983  1.00 82.96      A    C  
ATOM   1027  NH1 ARG A 148       5.903  -6.356   7.967  1.00 77.56      A    N1+
ATOM   1028  NH2 ARG A 148       4.252  -7.601   7.153  1.00 77.92      A    N  
ATOM   1029  N   LEU A 149       4.771  -2.878   1.150  1.00 85.25      A    N  
ATOM   1030  CA  LEU A 149       3.499  -2.305   0.712  1.00 83.72      A    C  
ATOM   1031  C   LEU A 149       2.333  -3.045   1.388  1.00 84.63      A    C  
ATOM   1032  O   LEU A 149       1.815  -4.001   0.820  1.00 82.21      A    O  
ATOM   1033  CB  LEU A 149       3.420  -2.368  -0.828  1.00 80.66      A    C  
ATOM   1034  CG  LEU A 149       4.344  -1.376  -1.547  1.00 73.68      A    C  
ATOM   1035  CD1 LEU A 149       4.449  -1.745  -3.033  1.00 68.06      A    C  
ATOM   1036  CD2 LEU A 149       3.815   0.055  -1.455  1.00 68.62      A    C  
ATOM   1037  N   PRO A 150       1.928  -2.644   2.622  1.00 86.91      A    N  
ATOM   1038  CA  PRO A 150       0.700  -3.137   3.213  1.00 87.10      A    C  
ATOM   1039  C   PRO A 150      -0.511  -2.506   2.522  1.00 87.04      A    C  
ATOM   1040  O   PRO A 150      -0.463  -1.351   2.110  1.00 85.07      A    O  
ATOM   1041  CB  PRO A 150       0.787  -2.750   4.690  1.00 86.47      A    C  
ATOM   1042  CG  PRO A 150       1.579  -1.447   4.655  1.00 86.19      A    C  
ATOM   1043  CD  PRO A 150       2.547  -1.655   3.487  1.00 88.08      A    C  
ATOM   1044  N   ASN A 151      -1.613  -3.254   2.420  1.00 86.75      A    N  
ATOM   1045  CA  ASN A 151      -2.842  -2.784   1.812  1.00 86.12      A    C  
ATOM   1046  C   ASN A 151      -4.069  -3.366   2.528  1.00 87.32      A    C  
ATOM   1047  O   ASN A 151      -4.045  -4.496   2.996  1.00 84.78      A    O  
ATOM   1048  CB  ASN A 151      -2.803  -3.147   0.314  1.00 82.30      A    C  
ATOM   1049  CG  ASN A 151      -3.622  -2.201  -0.545  1.00 76.24      A    C  
ATOM   1050  ND2 ASN A 151      -3.600  -2.380  -1.838  1.00 67.89      A    N  
ATOM   1051  OD1 ASN A 151      -4.275  -1.300  -0.076  1.00 67.31      A    O  
ATOM   1052  N   ALA A 152      -5.146  -2.600   2.607  1.00 87.12      A    N  
ATOM   1053  CA  ALA A 152      -6.426  -3.072   3.105  1.00 87.88      A    C  
ATOM   1054  C   ALA A 152      -7.562  -2.539   2.237  1.00 88.15      A    C  
ATOM   1055  O   ALA A 152      -7.556  -1.386   1.821  1.00 86.72      A    O  
ATOM   1056  CB  ALA A 152      -6.593  -2.677   4.578  1.00 87.87      A    C  
ATOM   1057  N   THR A 153      -8.568  -3.391   1.988  1.00 87.13      A    N  
ATOM   1058  CA  THR A 153      -9.809  -3.001   1.321  1.00 86.97      A    C  
ATOM   1059  C   THR A 153     -10.910  -2.883   2.357  1.00 87.84      A    C  
ATOM   1060  O   THR A 153     -11.179  -3.838   3.085  1.00 86.87      A    O  
ATOM   1061  CB  THR A 153     -10.209  -3.997   0.238  1.00 85.40      A    C  
ATOM   1062  CG2 THR A 153     -11.415  -3.493  -0.545  1.00 76.42      A    C  
ATOM   1063  OG1 THR A 153      -9.150  -4.210  -0.669  1.00 76.68      A    O  
ATOM   1064  N   ILE A 154     -11.546  -1.727   2.411  1.00 88.06      A    N  
ATOM   1065  CA  ILE A 154     -12.569  -1.399   3.405  1.00 88.72      A    C  
ATOM   1066  C   ILE A 154     -13.870  -0.945   2.746  1.00 88.31      A    C  
ATOM   1067  O   ILE A 154     -13.889  -0.384   1.650  1.00 86.87      A    O  
ATOM   1068  CB  ILE A 154     -12.037  -0.376   4.437  1.00 88.31      A    C  
ATOM   1069  CG1 ILE A 154     -11.654   0.972   3.796  1.00 83.35      A    C  
ATOM   1070  CG2 ILE A 154     -10.855  -0.991   5.208  1.00 81.05      A    C  
ATOM   1071  CD1 ILE A 154     -11.277   2.069   4.815  1.00 78.97      A    C  
ATOM   1072  N   SER A 155     -14.977  -1.182   3.442  1.00 89.07      A    N  
ATOM   1073  CA  SER A 155     -16.317  -0.737   3.095  1.00 88.00      A    C  
ATOM   1074  C   SER A 155     -16.956  -0.034   4.294  1.00 88.38      A    C  
ATOM   1075  O   SER A 155     -16.623  -0.313   5.446  1.00 86.27      A    O  
ATOM   1076  CB  SER A 155     -17.162  -1.931   2.643  1.00 85.71      A    C  
ATOM   1077  OG  SER A 155     -18.476  -1.527   2.311  1.00 75.40      A    O  
ATOM   1078  N   ALA A 156     -17.874   0.881   4.022  1.00 87.14      A    N  
ATOM   1079  CA  ALA A 156     -18.677   1.548   5.023  1.00 85.39      A    C  
ATOM   1080  C   ALA A 156     -20.154   1.519   4.620  1.00 83.64      A    C  
ATOM   1081  O   ALA A 156     -20.515   1.922   3.517  1.00 76.55      A    O  
ATOM   1082  CB  ALA A 156     -18.167   2.978   5.209  1.00 83.59      A    C  
ATOM   1083  N   GLY A 157     -21.000   1.080   5.536  1.00 80.59      A    N  
ATOM   1084  CA  GLY A 157     -22.439   0.985   5.331  1.00 77.86      A    C  
ATOM   1085  C   GLY A 157     -22.968  -0.447   5.476  1.00 78.36      A    C  
ATOM   1086  O   GLY A 157     -22.228  -1.402   5.670  1.00 71.61      A    O  
ATOM   1087  N   THR A 158     -24.291  -0.588   5.378  1.00 73.99      A    N  
ATOM   1088  CA  THR A 158     -24.965  -1.887   5.415  1.00 71.98      A    C  
ATOM   1089  C   THR A 158     -24.727  -2.665   4.128  1.00 74.12      A    C  
ATOM   1090  O   THR A 158     -24.881  -2.122   3.033  1.00 68.01      A    O  
ATOM   1091  CB  THR A 158     -26.478  -1.755   5.650  1.00 65.52      A    C  
ATOM   1092  CG2 THR A 158     -26.827  -1.987   7.110  1.00 58.81      A    C  
ATOM   1093  OG1 THR A 158     -26.945  -0.466   5.304  1.00 59.59      A    O  
ATOM   1094  N   GLY A 159     -24.429  -3.960   4.264  1.00 74.68      A    N  
ATOM   1095  CA  GLY A 159     -24.438  -4.916   3.168  1.00 74.08      A    C  
ATOM   1096  C   GLY A 159     -25.820  -5.563   2.986  1.00 76.55      A    C  
ATOM   1097  O   GLY A 159     -26.574  -5.725   3.939  1.00 72.53      A    O  
ATOM   1098  N   LEU A 160     -26.120  -5.968   1.756  1.00 77.38      A    N  
ATOM   1099  CA  LEU A 160     -27.320  -6.726   1.393  1.00 77.98      A    C  
ATOM   1100  C   LEU A 160     -27.056  -8.235   1.477  1.00 79.14      A    C  
ATOM   1101  O   LEU A 160     -27.273  -8.973   0.527  1.00 75.94      A    O  
ATOM   1102  CB  LEU A 160     -27.810  -6.273   0.008  1.00 76.27      A    C  
ATOM   1103  CG  LEU A 160     -28.220  -4.790  -0.078  1.00 77.49      A    C  
ATOM   1104  CD1 LEU A 160     -28.454  -4.399  -1.536  1.00 74.22      A    C  
ATOM   1105  CD2 LEU A 160     -29.494  -4.513   0.712  1.00 73.84      A    C  
ATOM   1106  N   ALA A 161     -26.566  -8.705   2.618  1.00 76.66      A    N  
ATOM   1107  CA  ALA A 161     -26.150 -10.101   2.788  1.00 74.84      A    C  
ATOM   1108  C   ALA A 161     -27.322 -11.097   2.737  1.00 76.77      A    C  
ATOM   1109  O   ALA A 161     -27.180 -12.202   2.230  1.00 72.85      A    O  
ATOM   1110  CB  ALA A 161     -25.391 -10.215   4.112  1.00 71.09      A    C  
ATOM   1111  N   SER A 162     -28.489 -10.696   3.246  1.00 78.33      A    N  
ATOM   1112  CA  SER A 162     -29.716 -11.483   3.134  1.00 79.20      A    C  
ATOM   1113  C   SER A 162     -30.919 -10.573   2.930  1.00 81.22      A    C  
ATOM   1114  O   SER A 162     -31.005  -9.487   3.514  1.00 78.02      A    O  
ATOM   1115  CB  SER A 162     -29.877 -12.424   4.342  1.00 75.98      A    C  
ATOM   1116  OG  SER A 162     -30.731 -11.907   5.347  1.00 68.03      A    O  
ATOM   1117  N   VAL A 163     -31.846 -11.011   2.085  1.00 82.28      A    N  
ATOM   1118  CA  VAL A 163     -33.049 -10.264   1.719  1.00 84.35      A    C  
ATOM   1119  C   VAL A 163     -34.276 -11.084   2.088  1.00 85.93      A    C  
ATOM   1120  O   VAL A 163     -34.462 -12.207   1.621  1.00 84.49      A    O  
ATOM   1121  CB  VAL A 163     -33.026  -9.897   0.227  1.00 82.33      A    C  
ATOM   1122  CG1 VAL A 163     -34.257  -9.084  -0.162  1.00 77.95      A    C  
ATOM   1123  CG2 VAL A 163     -31.788  -9.064  -0.117  1.00 79.32      A    C  
ATOM   1124  N   ASN A 164     -35.146 -10.523   2.912  1.00 85.97      A    N  
ATOM   1125  CA  ASN A 164     -36.450 -11.112   3.207  1.00 85.38      A    C  
ATOM   1126  C   ASN A 164     -37.532 -10.599   2.227  1.00 86.35      A    C  
ATOM   1127  O   ASN A 164     -37.293  -9.697   1.417  1.00 83.53      A    O  
ATOM   1128  CB  ASN A 164     -36.770 -10.901   4.700  1.00 82.51      A    C  
ATOM   1129  CG  ASN A 164     -37.043  -9.451   5.080  1.00 79.42      A    C  
ATOM   1130  ND2 ASN A 164     -36.542  -9.006   6.204  1.00 72.83      A    N  
ATOM   1131  OD1 ASN A 164     -37.733  -8.736   4.399  1.00 69.91      A    O  
ATOM   1132  N   SER A 165     -38.731 -11.164   2.291  1.00 85.51      A    N  
ATOM   1133  CA  SER A 165     -39.836 -10.801   1.392  1.00 85.22      A    C  
ATOM   1134  C   SER A 165     -40.269  -9.334   1.514  1.00 86.38      A    C  
ATOM   1135  O   SER A 165     -40.630  -8.721   0.514  1.00 83.66      A    O  
ATOM   1136  CB  SER A 165     -41.038 -11.715   1.653  1.00 83.66      A    C  
ATOM   1137  OG  SER A 165     -41.397 -11.686   3.023  1.00 74.32      A    O  
ATOM   1138  N   GLY A 166     -40.202  -8.740   2.701  1.00 84.88      A    N  
ATOM   1139  CA  GLY A 166     -40.493  -7.317   2.900  1.00 83.92      A    C  
ATOM   1140  C   GLY A 166     -39.417  -6.418   2.286  1.00 86.45      A    C  
ATOM   1141  O   GLY A 166     -39.733  -5.412   1.652  1.00 83.86      A    O  
ATOM   1142  N   GLN A 167     -38.165  -6.818   2.393  1.00 84.99      A    N  
ATOM   1143  CA  GLN A 167     -37.048  -6.108   1.773  1.00 85.00      A    C  
ATOM   1144  C   GLN A 167     -37.071  -6.234   0.248  1.00 86.64      A    C  
ATOM   1145  O   GLN A 167     -36.826  -5.240  -0.424  1.00 85.71      A    O  
ATOM   1146  CB  GLN A 167     -35.724  -6.639   2.328  1.00 83.18      A    C  
ATOM   1147  CG  GLN A 167     -35.471  -6.195   3.774  1.00 81.77      A    C  
ATOM   1148  CD  GLN A 167     -34.296  -6.942   4.391  1.00 79.52      A    C  
ATOM   1149  NE2 GLN A 167     -33.452  -6.288   5.143  1.00 71.02      A    N  
ATOM   1150  OE1 GLN A 167     -34.149  -8.141   4.233  1.00 73.15      A    O  
ATOM   1151  N   SER A 168     -37.426  -7.400  -0.320  1.00 87.25      A    N  
ATOM   1152  CA  SER A 168     -37.550  -7.560  -1.775  1.00 87.05      A    C  
ATOM   1153  C   SER A 168     -38.649  -6.672  -2.351  1.00 88.21      A    C  
ATOM   1154  O   SER A 168     -38.458  -6.069  -3.407  1.00 87.35      A    O  
ATOM   1155  CB  SER A 168     -37.766  -9.025  -2.169  1.00 85.90      A    C  
ATOM   1156  OG  SER A 168     -39.052  -9.502  -1.836  1.00 77.32      A    O  
ATOM   1157  N   ALA A 169     -39.755  -6.505  -1.634  1.00 88.47      A    N  
ATOM   1158  CA  ALA A 169     -40.835  -5.603  -2.025  1.00 87.94      A    C  
ATOM   1159  C   ALA A 169     -40.407  -4.118  -2.063  1.00 89.18      A    C  
ATOM   1160  O   ALA A 169     -41.013  -3.339  -2.791  1.00 86.83      A    O  
ATOM   1161  CB  ALA A 169     -42.015  -5.818  -1.071  1.00 86.22      A    C  
ATOM   1162  N   LEU A 170     -39.379  -3.740  -1.309  1.00 88.60      A    N  
ATOM   1163  CA  LEU A 170     -38.792  -2.392  -1.340  1.00 89.20      A    C  
ATOM   1164  C   LEU A 170     -37.621  -2.286  -2.323  1.00 90.31      A    C  
ATOM   1165  O   LEU A 170     -37.471  -1.262  -2.986  1.00 89.07      A    O  
ATOM   1166  CB  LEU A 170     -38.340  -2.007   0.081  1.00 88.10      A    C  
ATOM   1167  CG  LEU A 170     -39.495  -1.830   1.084  1.00 85.62      A    C  
ATOM   1168  CD1 LEU A 170     -38.919  -1.679   2.491  1.00 81.37      A    C  
ATOM   1169  CD2 LEU A 170     -40.334  -0.584   0.772  1.00 81.57      A    C  
ATOM   1170  N   LEU A 171     -36.807  -3.333  -2.464  1.00 89.74      A    N  
ATOM   1171  CA  LEU A 171     -35.698  -3.370  -3.417  1.00 89.95      A    C  
ATOM   1172  C   LEU A 171     -36.175  -3.269  -4.864  1.00 90.89      A    C  
ATOM   1173  O   LEU A 171     -35.571  -2.539  -5.649  1.00 90.31      A    O  
ATOM   1174  CB  LEU A 171     -34.890  -4.662  -3.223  1.00 88.87      A    C  
ATOM   1175  CG  LEU A 171     -33.758  -4.527  -2.189  1.00 84.42      A    C  
ATOM   1176  CD1 LEU A 171     -33.252  -5.908  -1.796  1.00 80.40      A    C  
ATOM   1177  CD2 LEU A 171     -32.581  -3.741  -2.763  1.00 80.17      A    C  
ATOM   1178  N   ASN A 172     -37.260  -3.943  -5.218  1.00 91.41      A    N  
ATOM   1179  CA  ASN A 172     -37.833  -3.917  -6.558  1.00 91.31      A    C  
ATOM   1180  C   ASN A 172     -38.135  -2.485  -7.047  1.00 91.99      A    C  
ATOM   1181  O   ASN A 172     -37.582  -2.094  -8.076  1.00 91.03      A    O  
ATOM   1182  CB  ASN A 172     -39.075  -4.833  -6.611  1.00 90.26      A    C  
ATOM   1183  CG  ASN A 172     -38.724  -6.306  -6.684  1.00 90.16      A    C  
ATOM   1184  ND2 ASN A 172     -39.642  -7.168  -6.294  1.00 82.45      A    N  
ATOM   1185  OD1 ASN A 172     -37.664  -6.706  -7.115  1.00 83.26      A    O  
ATOM   1186  N   PRO A 173     -38.918  -1.647  -6.332  1.00 92.50      A    N  
ATOM   1187  CA  PRO A 173     -39.160  -0.271  -6.763  1.00 91.68      A    C  
ATOM   1188  C   PRO A 173     -37.913   0.618  -6.690  1.00 92.34      A    C  
ATOM   1189  O   PRO A 173     -37.755   1.487  -7.550  1.00 90.75      A    O  
ATOM   1190  CB  PRO A 173     -40.289   0.246  -5.863  1.00 90.07      A    C  
ATOM   1191  CG  PRO A 173     -40.190  -0.616  -4.615  1.00 88.29      A    C  
ATOM   1192  CD  PRO A 173     -39.726  -1.957  -5.166  1.00 91.78      A    C  
ATOM   1193  N   ILE A 174     -36.995   0.400  -5.738  1.00 91.38      A    N  
ATOM   1194  CA  ILE A 174     -35.734   1.151  -5.651  1.00 90.75      A    C  
ATOM   1195  C   ILE A 174     -34.871   0.894  -6.890  1.00 91.12      A    C  
ATOM   1196  O   ILE A 174     -34.469   1.842  -7.569  1.00 90.15      A    O  
ATOM   1197  CB  ILE A 174     -34.983   0.818  -4.343  1.00 90.11      A    C  
ATOM   1198  CG1 ILE A 174     -35.724   1.394  -3.117  1.00 87.11      A    C  
ATOM   1199  CG2 ILE A 174     -33.541   1.382  -4.379  1.00 87.26      A    C  
ATOM   1200  CD1 ILE A 174     -35.256   0.806  -1.776  1.00 81.49      A    C  
ATOM   1201  N   LEU A 175     -34.628  -0.379  -7.227  1.00 91.30      A    N  
ATOM   1202  CA  LEU A 175     -33.847  -0.745  -8.408  1.00 91.18      A    C  
ATOM   1203  C   LEU A 175     -34.564  -0.359  -9.703  1.00 91.31      A    C  
ATOM   1204  O   LEU A 175     -33.910   0.124 -10.623  1.00 90.26      A    O  
ATOM   1205  CB  LEU A 175     -33.538  -2.250  -8.380  1.00 90.76      A    C  
ATOM   1206  CG  LEU A 175     -32.463  -2.654  -7.351  1.00 88.70      A    C  
ATOM   1207  CD1 LEU A 175     -32.348  -4.174  -7.303  1.00 84.72      A    C  
ATOM   1208  CD2 LEU A 175     -31.092  -2.091  -7.712  1.00 83.99      A    C  
ATOM   1209  N   SER A 176     -35.889  -0.477  -9.771  1.00 92.14      A    N  
ATOM   1210  CA  SER A 176     -36.679  -0.033 -10.924  1.00 91.58      A    C  
ATOM   1211  C   SER A 176     -36.492   1.467 -11.185  1.00 91.33      A    C  
ATOM   1212  O   SER A 176     -36.284   1.871 -12.325  1.00 88.95      A    O  
ATOM   1213  CB  SER A 176     -38.167  -0.323 -10.726  1.00 91.30      A    C  
ATOM   1214  OG  SER A 176     -38.406  -1.708 -10.587  1.00 82.57      A    O  
ATOM   1215  N   GLY A 177     -36.496   2.283 -10.139  1.00 91.67      A    N  
ATOM   1216  CA  GLY A 177     -36.240   3.721 -10.246  1.00 90.80      A    C  
ATOM   1217  C   GLY A 177     -34.800   4.037 -10.664  1.00 91.85      A    C  
ATOM   1218  O   GLY A 177     -34.586   4.828 -11.585  1.00 90.14      A    O  
ATOM   1219  N   LEU A 178     -33.819   3.400 -10.038  1.00 91.35      A    N  
ATOM   1220  CA  LEU A 178     -32.400   3.648 -10.314  1.00 90.55      A    C  
ATOM   1221  C   LEU A 178     -31.977   3.185 -11.713  1.00 91.05      A    C  
ATOM   1222  O   LEU A 178     -31.195   3.861 -12.374  1.00 89.26      A    O  
ATOM   1223  CB  LEU A 178     -31.539   2.941  -9.246  1.00 90.24      A    C  
ATOM   1224  CG  LEU A 178     -31.590   3.578  -7.846  1.00 89.89      A    C  
ATOM   1225  CD1 LEU A 178     -30.840   2.689  -6.850  1.00 86.13      A    C  
ATOM   1226  CD2 LEU A 178     -30.928   4.960  -7.814  1.00 85.35      A    C  
ATOM   1227  N   LEU A 179     -32.515   2.055 -12.189  1.00 91.43      A    N  
ATOM   1228  CA  LEU A 179     -32.152   1.470 -13.482  1.00 90.92      A    C  
ATOM   1229  C   LEU A 179     -33.080   1.905 -14.625  1.00 90.64      A    C  
ATOM   1230  O   LEU A 179     -32.754   1.707 -15.792  1.00 85.83      A    O  
ATOM   1231  CB  LEU A 179     -32.073  -0.057 -13.344  1.00 90.13      A    C  
ATOM   1232  CG  LEU A 179     -31.051  -0.565 -12.303  1.00 90.67      A    C  
ATOM   1233  CD1 LEU A 179     -31.083  -2.074 -12.246  1.00 86.78      A    C  
ATOM   1234  CD2 LEU A 179     -29.627  -0.129 -12.647  1.00 86.52      A    C  
ATOM   1235  N   GLY A 180     -34.220   2.524 -14.313  1.00 90.84      A    N  
ATOM   1236  CA  GLY A 180     -35.185   2.985 -15.310  1.00 90.25      A    C  
ATOM   1237  C   GLY A 180     -35.880   1.845 -16.066  1.00 91.16      A    C  
ATOM   1238  O   GLY A 180     -36.306   2.033 -17.204  1.00 86.74      A    O  
ATOM   1239  N   THR A 181     -35.985   0.667 -15.451  1.00 90.54      A    N  
ATOM   1240  CA  THR A 181     -36.677  -0.510 -15.990  1.00 90.89      A    C  
ATOM   1241  C   THR A 181     -37.508  -1.161 -14.895  1.00 91.38      A    C  
ATOM   1242  O   THR A 181     -37.289  -0.909 -13.713  1.00 88.55      A    O  
ATOM   1243  CB  THR A 181     -35.677  -1.496 -16.608  1.00 88.92      A    C  
ATOM   1244  CG2 THR A 181     -34.746  -2.164 -15.597  1.00 80.19      A    C  
ATOM   1245  OG1 THR A 181     -36.376  -2.518 -17.276  1.00 79.56      A    O  
ATOM   1246  N   HIS A 182     -38.478  -1.988 -15.270  1.00 90.89      A    N  
ATOM   1247  CA  HIS A 182     -39.292  -2.699 -14.286  1.00 91.00      A    C  
ATOM   1248  C   HIS A 182     -38.547  -3.919 -13.756  1.00 91.46      A    C  
ATOM   1249  O   HIS A 182     -38.299  -4.865 -14.507  1.00 89.31      A    O  
ATOM   1250  CB  HIS A 182     -40.650  -3.061 -14.881  1.00 89.29      A    C  
ATOM   1251  CG  HIS A 182     -41.588  -3.630 -13.852  1.00 86.36      A    C  
ATOM   1252  CD2 HIS A 182     -42.171  -4.867 -13.860  1.00 74.53      A    C  
ATOM   1253  ND1 HIS A 182     -41.999  -3.005 -12.694  1.00 74.77      A    N  
ATOM   1254  CE1 HIS A 182     -42.801  -3.843 -12.029  1.00 73.32      A    C  
ATOM   1255  NE2 HIS A 182     -42.939  -4.984 -12.708  1.00 74.87      A    N  
ATOM   1256  N   ILE A 183     -38.206  -3.909 -12.482  1.00 90.74      A    N  
ATOM   1257  CA  ILE A 183     -37.582  -5.041 -11.781  1.00 90.86      A    C  
ATOM   1258  C   ILE A 183     -38.582  -5.605 -10.784  1.00 90.71      A    C  
ATOM   1259  O   ILE A 183     -39.089  -4.891  -9.926  1.00 88.98      A    O  
ATOM   1260  CB  ILE A 183     -36.248  -4.622 -11.131  1.00 89.96      A    C  
ATOM   1261  CG1 ILE A 183     -35.286  -4.165 -12.249  1.00 87.00      A    C  
ATOM   1262  CG2 ILE A 183     -35.654  -5.781 -10.311  1.00 86.64      A    C  
ATOM   1263  CD1 ILE A 183     -33.859  -3.905 -11.798  1.00 79.41      A    C  
ATOM   1264  N   ASP A 184     -38.822  -6.910 -10.913  1.00 91.16      A    N  
ATOM   1265  CA  ASP A 184     -39.651  -7.677  -9.999  1.00 90.81      A    C  
ATOM   1266  C   ASP A 184     -38.988  -9.038  -9.749  1.00 91.10      A    C  
ATOM   1267  O   ASP A 184     -39.140  -9.991 -10.509  1.00 87.57      A    O  
ATOM   1268  CB  ASP A 184     -41.079  -7.809 -10.562  1.00 88.82      A    C  
ATOM   1269  CG  ASP A 184     -42.031  -8.485  -9.582  1.00 84.55      A    C  
ATOM   1270  OD1 ASP A 184     -41.689  -8.577  -8.382  1.00 77.11      A    O  
ATOM   1271  OD2 ASP A 184     -43.132  -8.893 -10.033  1.00 76.55      A    O1-
ATOM   1272  N   LEU A 185     -38.185  -9.094  -8.693  1.00 90.17      A    N  
ATOM   1273  CA  LEU A 185     -37.473 -10.290  -8.258  1.00 90.46      A    C  
ATOM   1274  C   LEU A 185     -37.991 -10.755  -6.900  1.00 90.71      A    C  
ATOM   1275  O   LEU A 185     -38.287  -9.956  -6.009  1.00 89.32      A    O  
ATOM   1276  CB  LEU A 185     -35.959 -10.035  -8.234  1.00 89.89      A    C  
ATOM   1277  CG  LEU A 185     -35.314  -9.773  -9.606  1.00 89.00      A    C  
ATOM   1278  CD1 LEU A 185     -33.844  -9.433  -9.418  1.00 84.28      A    C  
ATOM   1279  CD2 LEU A 185     -35.397 -10.989 -10.525  1.00 83.28      A    C  
ATOM   1280  N   SER A 186     -38.054 -12.073  -6.737  1.00 90.31      A    N  
ATOM   1281  CA  SER A 186     -38.367 -12.666  -5.443  1.00 90.15      A    C  
ATOM   1282  C   SER A 186     -37.202 -12.531  -4.458  1.00 90.89      A    C  
ATOM   1283  O   SER A 186     -36.043 -12.424  -4.862  1.00 89.20      A    O  
ATOM   1284  CB  SER A 186     -38.768 -14.132  -5.622  1.00 88.66      A    C  
ATOM   1285  OG  SER A 186     -37.663 -14.934  -5.977  1.00 82.23      A    O  
ATOM   1286  N   ALA A 187     -37.477 -12.639  -3.161  1.00 89.85      A    N  
ATOM   1287  CA  ALA A 187     -36.440 -12.683  -2.131  1.00 89.81      A    C  
ATOM   1288  C   ALA A 187     -35.433 -13.823  -2.374  1.00 90.57      A    C  
ATOM   1289  O   ALA A 187     -34.232 -13.635  -2.188  1.00 88.97      A    O  
ATOM   1290  CB  ALA A 187     -37.115 -12.827  -0.769  1.00 88.79      A    C  
ATOM   1291  N   ALA A 188     -35.890 -14.976  -2.860  1.00 90.43      A    N  
ATOM   1292  CA  ALA A 188     -35.022 -16.099  -3.205  1.00 89.91      A    C  
ATOM   1293  C   ALA A 188     -34.073 -15.764  -4.376  1.00 90.71      A    C  
ATOM   1294  O   ALA A 188     -32.909 -16.150  -4.339  1.00 89.27      A    O  
ATOM   1295  CB  ALA A 188     -35.898 -17.308  -3.530  1.00 89.05      A    C  
ATOM   1296  N   ALA A 189     -34.539 -15.021  -5.375  1.00 90.78      A    N  
ATOM   1297  CA  ALA A 189     -33.702 -14.581  -6.489  1.00 90.23      A    C  
ATOM   1298  C   ALA A 189     -32.640 -13.576  -6.019  1.00 91.32      A    C  
ATOM   1299  O   ALA A 189     -31.471 -13.725  -6.379  1.00 90.47      A    O  
ATOM   1300  CB  ALA A 189     -34.590 -14.012  -7.595  1.00 89.72      A    C  
ATOM   1301  N   TYR A 190     -33.008 -12.611  -5.176  1.00 91.27      A    N  
ATOM   1302  CA  TYR A 190     -32.057 -11.682  -4.577  1.00 91.59      A    C  
ATOM   1303  C   TYR A 190     -31.015 -12.392  -3.709  1.00 91.93      A    C  
ATOM   1304  O   TYR A 190     -29.834 -12.097  -3.848  1.00 91.04      A    O  
ATOM   1305  CB  TYR A 190     -32.785 -10.622  -3.745  1.00 91.15      A    C  
ATOM   1306  CG  TYR A 190     -33.403  -9.513  -4.554  1.00 92.22      A    C  
ATOM   1307  CD1 TYR A 190     -32.595  -8.695  -5.376  1.00 89.21      A    C  
ATOM   1308  CD2 TYR A 190     -34.785  -9.249  -4.475  1.00 89.43      A    C  
ATOM   1309  CE1 TYR A 190     -33.155  -7.648  -6.115  1.00 88.34      A    C  
ATOM   1310  CE2 TYR A 190     -35.354  -8.200  -5.212  1.00 88.06      A    C  
ATOM   1311  CZ  TYR A 190     -34.538  -7.405  -6.039  1.00 90.59      A    C  
ATOM   1312  OH  TYR A 190     -35.086  -6.386  -6.771  1.00 88.65      A    O  
ATOM   1313  N   ASN A 191     -31.419 -13.350  -2.877  1.00 90.85      A    N  
ATOM   1314  CA  ASN A 191     -30.482 -14.121  -2.057  1.00 90.39      A    C  
ATOM   1315  C   ASN A 191     -29.525 -14.945  -2.920  1.00 90.69      A    C  
ATOM   1316  O   ASN A 191     -28.327 -14.934  -2.652  1.00 89.08      A    O  
ATOM   1317  CB  ASN A 191     -31.264 -14.996  -1.062  1.00 89.47      A    C  
ATOM   1318  CG  ASN A 191     -31.875 -14.170   0.056  1.00 87.96      A    C  
ATOM   1319  ND2 ASN A 191     -33.014 -14.588   0.577  1.00 79.16      A    N  
ATOM   1320  OD1 ASN A 191     -31.357 -13.160   0.490  1.00 80.26      A    O  
ATOM   1321  N   GLY A 192     -29.990 -15.561  -4.008  1.00 90.43      A    N  
ATOM   1322  CA  GLY A 192     -29.113 -16.272  -4.939  1.00 89.47      A    C  
ATOM   1323  C   GLY A 192     -28.059 -15.378  -5.606  1.00 90.75      A    C  
ATOM   1324  O   GLY A 192     -26.972 -15.850  -5.920  1.00 89.62      A    O  
ATOM   1325  N   ILE A 193     -28.358 -14.093  -5.801  1.00 90.59      A    N  
ATOM   1326  CA  ILE A 193     -27.383 -13.095  -6.288  1.00 90.39      A    C  
ATOM   1327  C   ILE A 193     -26.477 -12.627  -5.142  1.00 90.47      A    C  
ATOM   1328  O   ILE A 193     -25.269 -12.512  -5.332  1.00 88.90      A    O  
ATOM   1329  CB  ILE A 193     -28.112 -11.918  -6.975  1.00 90.32      A    C  
ATOM   1330  CG1 ILE A 193     -28.904 -12.398  -8.210  1.00 89.20      A    C  
ATOM   1331  CG2 ILE A 193     -27.116 -10.825  -7.401  1.00 89.27      A    C  
ATOM   1332  CD1 ILE A 193     -29.906 -11.365  -8.751  1.00 82.91      A    C  
ATOM   1333  N   ALA A 194     -27.032 -12.393  -3.955  1.00 90.64      A    N  
ATOM   1334  CA  ALA A 194     -26.296 -11.924  -2.786  1.00 89.23      A    C  
ATOM   1335  C   ALA A 194     -25.280 -12.953  -2.260  1.00 88.82      A    C  
ATOM   1336  O   ALA A 194     -24.224 -12.571  -1.756  1.00 86.91      A    O  
ATOM   1337  CB  ALA A 194     -27.302 -11.540  -1.697  1.00 88.26      A    C  
ATOM   1338  N   ASP A 195     -25.562 -14.249  -2.415  1.00 90.08      A    N  
ATOM   1339  CA  ASP A 195     -24.650 -15.335  -2.044  1.00 88.74      A    C  
ATOM   1340  C   ASP A 195     -23.453 -15.456  -2.998  1.00 88.70      A    C  
ATOM   1341  O   ASP A 195     -22.419 -16.033  -2.646  1.00 86.47      A    O  
ATOM   1342  CB  ASP A 195     -25.430 -16.665  -2.003  1.00 87.66      A    C  
ATOM   1343  CG  ASP A 195     -26.438 -16.783  -0.851  1.00 81.29      A    C  
ATOM   1344  OD1 ASP A 195     -26.286 -16.051   0.156  1.00 74.17      A    O  
ATOM   1345  OD2 ASP A 195     -27.332 -17.647  -0.970  1.00 72.86      A    O1-
ATOM   1346  N   ALA A 196     -23.568 -14.909  -4.217  1.00 90.01      A    N  
ATOM   1347  CA  ALA A 196     -22.476 -14.883  -5.172  1.00 89.86      A    C  
ATOM   1348  C   ALA A 196     -21.520 -13.713  -4.893  1.00 89.94      A    C  
ATOM   1349  O   ALA A 196     -21.903 -12.660  -4.383  1.00 88.44      A    O  
ATOM   1350  CB  ALA A 196     -23.037 -14.845  -6.590  1.00 89.40      A    C  
ATOM   1351  N   LYS A 197     -20.257 -13.892  -5.281  1.00 89.27      A    N  
ATOM   1352  CA  LYS A 197     -19.240 -12.842  -5.210  1.00 88.15      A    C  
ATOM   1353  C   LYS A 197     -18.896 -12.335  -6.606  1.00 88.75      A    C  
ATOM   1354  O   LYS A 197     -18.818 -13.114  -7.550  1.00 86.08      A    O  
ATOM   1355  CB  LYS A 197     -18.003 -13.328  -4.455  1.00 84.97      A    C  
ATOM   1356  CG  LYS A 197     -18.317 -13.611  -2.971  1.00 79.55      A    C  
ATOM   1357  CD  LYS A 197     -17.026 -13.859  -2.199  1.00 71.89      A    C  
ATOM   1358  CE  LYS A 197     -17.339 -14.056  -0.716  1.00 64.14      A    C  
ATOM   1359  NZ  LYS A 197     -16.098 -14.098   0.103  1.00 56.88      A    N1+
ATOM   1360  N   LEU A 198     -18.671 -11.035  -6.710  1.00 87.91      A    N  
ATOM   1361  CA  LEU A 198     -18.326 -10.349  -7.947  1.00 88.77      A    C  
ATOM   1362  C   LEU A 198     -17.323  -9.237  -7.633  1.00 88.83      A    C  
ATOM   1363  O   LEU A 198     -17.473  -8.522  -6.645  1.00 87.17      A    O  
ATOM   1364  CB  LEU A 198     -19.630  -9.812  -8.569  1.00 88.27      A    C  
ATOM   1365  CG  LEU A 198     -19.483  -9.298 -10.001  1.00 87.32      A    C  
ATOM   1366  CD1 LEU A 198     -19.244 -10.431 -10.994  1.00 82.97      A    C  
ATOM   1367  CD2 LEU A 198     -20.766  -8.586 -10.431  1.00 82.54      A    C  
ATOM   1368  N   SER A 199     -16.309  -9.077  -8.483  1.00 88.59      A    N  
ATOM   1369  CA  SER A 199     -15.320  -8.012  -8.394  1.00 88.26      A    C  
ATOM   1370  C   SER A 199     -15.379  -7.099  -9.619  1.00 89.00      A    C  
ATOM   1371  O   SER A 199     -15.955  -7.437 -10.656  1.00 88.01      A    O  
ATOM   1372  CB  SER A 199     -13.922  -8.607  -8.202  1.00 86.29      A    C  
ATOM   1373  OG  SER A 199     -13.460  -9.199  -9.393  1.00 81.36      A    O  
ATOM   1374  N   VAL A 200     -14.772  -5.916  -9.520  1.00 87.48      A    N  
ATOM   1375  CA  VAL A 200     -14.614  -5.032 -10.693  1.00 87.57      A    C  
ATOM   1376  C   VAL A 200     -13.688  -5.666 -11.727  1.00 88.02      A    C  
ATOM   1377  O   VAL A 200     -13.893  -5.479 -12.930  1.00 87.44      A    O  
ATOM   1378  CB  VAL A 200     -14.116  -3.638 -10.269  1.00 86.85      A    C  
ATOM   1379  CG1 VAL A 200     -13.828  -2.725 -11.459  1.00 82.22      A    C  
ATOM   1380  CG2 VAL A 200     -15.175  -2.949  -9.402  1.00 83.17      A    C  
ATOM   1381  N   LEU A 201     -12.722  -6.471 -11.296  1.00 87.27      A    N  
ATOM   1382  CA  LEU A 201     -11.850  -7.240 -12.188  1.00 86.76      A    C  
ATOM   1383  C   LEU A 201     -12.654  -8.241 -13.021  1.00 87.50      A    C  
ATOM   1384  O   LEU A 201     -12.442  -8.330 -14.230  1.00 86.78      A    O  
ATOM   1385  CB  LEU A 201     -10.767  -7.948 -11.351  1.00 85.13      A    C  
ATOM   1386  CG  LEU A 201      -9.645  -8.556 -12.214  1.00 81.21      A    C  
ATOM   1387  CD1 LEU A 201      -8.752  -7.470 -12.812  1.00 76.02      A    C  
ATOM   1388  CD2 LEU A 201      -8.767  -9.466 -11.366  1.00 74.93      A    C  
ATOM   1389  N   ASP A 202     -13.640  -8.924 -12.423  1.00 88.96      A    N  
ATOM   1390  CA  ASP A 202     -14.510  -9.859 -13.143  1.00 88.86      A    C  
ATOM   1391  C   ASP A 202     -15.365  -9.147 -14.194  1.00 89.84      A    C  
ATOM   1392  O   ASP A 202     -15.536  -9.646 -15.302  1.00 88.62      A    O  
ATOM   1393  CB  ASP A 202     -15.450 -10.593 -12.165  1.00 87.82      A    C  
ATOM   1394  CG  ASP A 202     -14.718 -11.409 -11.109  1.00 85.74      A    C  
ATOM   1395  OD1 ASP A 202     -13.771 -12.132 -11.472  1.00 79.72      A    O  
ATOM   1396  OD2 ASP A 202     -15.137 -11.292  -9.937  1.00 80.52      A    O1-
ATOM   1397  N   ILE A 203     -15.880  -7.950 -13.876  1.00 89.44      A    N  
ATOM   1398  CA  ILE A 203     -16.679  -7.146 -14.810  1.00 89.37      A    C  
ATOM   1399  C   ILE A 203     -15.850  -6.729 -16.032  1.00 89.39      A    C  
ATOM   1400  O   ILE A 203     -16.341  -6.778 -17.159  1.00 87.76      A    O  
ATOM   1401  CB  ILE A 203     -17.290  -5.914 -14.099  1.00 89.41      A    C  
ATOM   1402  CG1 ILE A 203     -18.302  -6.353 -13.030  1.00 87.35      A    C  
ATOM   1403  CG2 ILE A 203     -17.970  -4.961 -15.108  1.00 87.01      A    C  
ATOM   1404  CD1 ILE A 203     -18.825  -5.210 -12.151  1.00 81.13      A    C  
ATOM   1405  N   LEU A 204     -14.595  -6.326 -15.816  1.00 89.55      A    N  
ATOM   1406  CA  LEU A 204     -13.685  -5.922 -16.886  1.00 88.47      A    C  
ATOM   1407  C   LEU A 204     -13.072  -7.106 -17.643  1.00 87.91      A    C  
ATOM   1408  O   LEU A 204     -12.634  -6.945 -18.781  1.00 84.94      A    O  
ATOM   1409  CB  LEU A 204     -12.580  -5.038 -16.275  1.00 87.64      A    C  
ATOM   1410  CG  LEU A 204     -13.042  -3.638 -15.831  1.00 86.41      A    C  
ATOM   1411  CD1 LEU A 204     -11.915  -2.951 -15.055  1.00 82.23      A    C  
ATOM   1412  CD2 LEU A 204     -13.378  -2.758 -17.038  1.00 81.76      A    C  
ATOM   1413  N   GLY A 205     -13.031  -8.277 -17.018  1.00 88.09      A    N  
ATOM   1414  CA  GLY A 205     -12.356  -9.467 -17.499  1.00 87.31      A    C  
ATOM   1415  C   GLY A 205     -13.016 -10.144 -18.706  1.00 87.95      A    C  
ATOM   1416  O   GLY A 205     -14.028  -9.691 -19.241  1.00 85.33      A    O  
ATOM   1417  N   ALA A 206     -12.432 -11.263 -19.122  1.00 87.21      A    N  
ATOM   1418  CA  ALA A 206     -12.824 -11.999 -20.324  1.00 86.50      A    C  
ATOM   1419  C   ALA A 206     -14.287 -12.476 -20.321  1.00 86.91      A    C  
ATOM   1420  O   ALA A 206     -14.924 -12.529 -21.371  1.00 82.74      A    O  
ATOM   1421  CB  ALA A 206     -11.872 -13.190 -20.469  1.00 83.86      A    C  
ATOM   1422  N   ASP A 207     -14.832 -12.796 -19.142  1.00 84.99      A    N  
ATOM   1423  CA  ASP A 207     -16.208 -13.273 -18.994  1.00 84.48      A    C  
ATOM   1424  C   ASP A 207     -17.233 -12.143 -18.903  1.00 85.72      A    C  
ATOM   1425  O   ASP A 207     -18.431 -12.366 -19.105  1.00 82.11      A    O  
ATOM   1426  CB  ASP A 207     -16.269 -14.197 -17.765  1.00 82.68      A    C  
ATOM   1427  CG  ASP A 207     -15.481 -15.484 -17.970  1.00 79.85      A    C  
ATOM   1428  OD1 ASP A 207     -15.123 -15.813 -19.123  1.00 72.08      A    O  
ATOM   1429  OD2 ASP A 207     -15.348 -16.286 -17.026  1.00 72.80      A    O1-
ATOM   1430  N   GLY A 208     -16.765 -10.930 -18.641  1.00 86.63      A    N  
ATOM   1431  CA  GLY A 208     -17.566  -9.718 -18.535  1.00 86.57      A    C  
ATOM   1432  C   GLY A 208     -17.491  -8.862 -19.799  1.00 88.19      A    C  
ATOM   1433  O   GLY A 208     -18.037  -9.211 -20.845  1.00 85.05      A    O  
ATOM   1434  N   MET A 209     -16.805  -7.729 -19.719  1.00 85.89      A    N  
ATOM   1435  CA  MET A 209     -16.670  -6.773 -20.825  1.00 85.23      A    C  
ATOM   1436  C   MET A 209     -15.572  -7.148 -21.827  1.00 85.52      A    C  
ATOM   1437  O   MET A 209     -15.529  -6.572 -22.911  1.00 82.35      A    O  
ATOM   1438  CB  MET A 209     -16.435  -5.352 -20.277  1.00 84.68      A    C  
ATOM   1439  CG  MET A 209     -17.590  -4.847 -19.418  1.00 84.20      A    C  
ATOM   1440  SD  MET A 209     -17.442  -3.117 -18.863  1.00 81.98      A    S  
ATOM   1441  CE  MET A 209     -17.756  -2.240 -20.411  1.00 69.70      A    C  
ATOM   1442  N   GLY A 210     -14.666  -8.052 -21.477  1.00 85.20      A    N  
ATOM   1443  CA  GLY A 210     -13.551  -8.480 -22.325  1.00 84.53      A    C  
ATOM   1444  C   GLY A 210     -12.499  -7.394 -22.589  1.00 85.82      A    C  
ATOM   1445  O   GLY A 210     -11.822  -7.435 -23.614  1.00 81.70      A    O  
ATOM   1446  N   LEU A 211     -12.388  -6.402 -21.700  1.00 83.85      A    N  
ATOM   1447  CA  LEU A 211     -11.501  -5.240 -21.880  1.00 83.08      A    C  
ATOM   1448  C   LEU A 211     -10.094  -5.455 -21.317  1.00 82.81      A    C  
ATOM   1449  O   LEU A 211      -9.162  -4.774 -21.736  1.00 79.72      A    O  
ATOM   1450  CB  LEU A 211     -12.147  -4.009 -21.229  1.00 81.71      A    C  
ATOM   1451  CG  LEU A 211     -13.439  -3.526 -21.905  1.00 80.71      A    C  
ATOM   1452  CD1 LEU A 211     -14.025  -2.357 -21.114  1.00 75.89      A    C  
ATOM   1453  CD2 LEU A 211     -13.207  -3.052 -23.340  1.00 76.40      A    C  
ATOM   1454  N   ILE A 212      -9.929  -6.378 -20.381  1.00 82.71      A    N  
ATOM   1455  CA  ILE A 212      -8.647  -6.694 -19.751  1.00 80.82      A    C  
ATOM   1456  C   ILE A 212      -8.353  -8.189 -19.850  1.00 79.80      A    C  
ATOM   1457  O   ILE A 212      -9.241  -9.036 -19.736  1.00 75.73      A    O  
ATOM   1458  CB  ILE A 212      -8.553  -6.164 -18.306  1.00 77.87      A    C  
ATOM   1459  CG1 ILE A 212      -9.623  -6.759 -17.382  1.00 71.36      A    C  
ATOM   1460  CG2 ILE A 212      -8.604  -4.626 -18.318  1.00 68.30      A    C  
ATOM   1461  CD1 ILE A 212      -9.422  -6.387 -15.902  1.00 65.33      A    C  
ATOM   1462  N   GLY A 213      -7.073  -8.493 -20.053  1.00 76.40      A    N  
ATOM   1463  CA  GLY A 213      -6.509  -9.832 -19.973  1.00 75.33      A    C  
ATOM   1464  C   GLY A 213      -5.419  -9.902 -18.911  1.00 76.04      A    C  
ATOM   1465  O   GLY A 213      -5.121  -8.922 -18.233  1.00 72.79      A    O  
ATOM   1466  N   VAL A 214      -4.793 -11.076 -18.806  1.00 71.07      A    N  
ATOM   1467  CA  VAL A 214      -3.739 -11.344 -17.810  1.00 68.73      A    C  
ATOM   1468  C   VAL A 214      -2.528 -10.416 -17.987  1.00 69.69      A    C  
ATOM   1469  O   VAL A 214      -1.946  -9.979 -17.004  1.00 66.16      A    O  
ATOM   1470  CB  VAL A 214      -3.287 -12.825 -17.875  1.00 65.86      A    C  
ATOM   1471  CG1 VAL A 214      -2.599 -13.232 -16.576  1.00 59.51      A    C  
ATOM   1472  CG2 VAL A 214      -4.456 -13.795 -18.098  1.00 59.26      A    C  
ATOM   1473  N   ASP A 215      -2.226 -10.040 -19.228  1.00 70.81      A    N  
ATOM   1474  CA  ASP A 215      -1.058  -9.227 -19.583  1.00 71.12      A    C  
ATOM   1475  C   ASP A 215      -1.367  -7.716 -19.678  1.00 73.10      A    C  
ATOM   1476  O   ASP A 215      -0.562  -6.927 -20.177  1.00 70.01      A    O  
ATOM   1477  CB  ASP A 215      -0.450  -9.752 -20.895  1.00 67.24      A    C  
ATOM   1478  CG  ASP A 215      -0.140 -11.246 -20.848  1.00 60.93      A    C  
ATOM   1479  OD1 ASP A 215       0.406 -11.704 -19.824  1.00 52.96      A    O  
ATOM   1480  OD2 ASP A 215      -0.482 -11.926 -21.838  1.00 52.08      A    O1-
ATOM   1481  N   THR A 216      -2.555  -7.284 -19.249  1.00 73.71      A    N  
ATOM   1482  CA  THR A 216      -2.943  -5.870 -19.340  1.00 75.16      A    C  
ATOM   1483  C   THR A 216      -2.157  -5.031 -18.334  1.00 75.85      A    C  
ATOM   1484  O   THR A 216      -2.153  -5.317 -17.149  1.00 74.86      A    O  
ATOM   1485  CB  THR A 216      -4.447  -5.684 -19.140  1.00 74.84      A    C  
ATOM   1486  CG2 THR A 216      -4.893  -4.262 -19.468  1.00 68.75      A    C  
ATOM   1487  OG1 THR A 216      -5.156  -6.521 -20.028  1.00 68.93      A    O  
ATOM   1488  N   SER A 217      -1.513  -3.968 -18.817  1.00 74.40      A    N  
ATOM   1489  CA  SER A 217      -0.716  -3.084 -17.965  1.00 75.26      A    C  
ATOM   1490  C   SER A 217      -1.589  -2.283 -16.986  1.00 77.04      A    C  
ATOM   1491  O   SER A 217      -2.718  -1.907 -17.311  1.00 75.84      A    O  
ATOM   1492  CB  SER A 217       0.159  -2.150 -18.814  1.00 72.54      A    C  
ATOM   1493  OG  SER A 217      -0.593  -1.089 -19.376  1.00 65.77      A    O  
ATOM   1494  N   LEU A 218      -1.035  -1.926 -15.829  1.00 74.71      A    N  
ATOM   1495  CA  LEU A 218      -1.710  -1.081 -14.844  1.00 74.64      A    C  
ATOM   1496  C   LEU A 218      -2.150   0.271 -15.429  1.00 76.62      A    C  
ATOM   1497  O   LEU A 218      -3.253   0.719 -15.145  1.00 74.91      A    O  
ATOM   1498  CB  LEU A 218      -0.792  -0.860 -13.623  1.00 72.23      A    C  
ATOM   1499  CG  LEU A 218      -0.582  -2.097 -12.738  1.00 67.68      A    C  
ATOM   1500  CD1 LEU A 218       0.485  -1.809 -11.686  1.00 62.62      A    C  
ATOM   1501  CD2 LEU A 218      -1.863  -2.502 -12.004  1.00 61.89      A    C  
ATOM   1502  N   GLY A 219      -1.347   0.884 -16.303  1.00 76.60      A    N  
ATOM   1503  CA  GLY A 219      -1.708   2.142 -16.958  1.00 76.77      A    C  
ATOM   1504  C   GLY A 219      -2.942   2.022 -17.867  1.00 79.48      A    C  
ATOM   1505  O   GLY A 219      -3.785   2.913 -17.893  1.00 78.08      A    O  
ATOM   1506  N   THR A 220      -3.106   0.891 -18.568  1.00 79.10      A    N  
ATOM   1507  CA  THR A 220      -4.303   0.622 -19.379  1.00 80.43      A    C  
ATOM   1508  C   THR A 220      -5.530   0.405 -18.494  1.00 82.41      A    C  
ATOM   1509  O   THR A 220      -6.608   0.911 -18.794  1.00 82.22      A    O  
ATOM   1510  CB  THR A 220      -4.101  -0.609 -20.274  1.00 78.98      A    C  
ATOM   1511  CG2 THR A 220      -5.238  -0.794 -21.273  1.00 69.91      A    C  
ATOM   1512  OG1 THR A 220      -2.918  -0.478 -21.028  1.00 71.61      A    O  
ATOM   1513  N   ILE A 221      -5.373  -0.302 -17.375  1.00 82.02      A    N  
ATOM   1514  CA  ILE A 221      -6.446  -0.521 -16.401  1.00 82.37      A    C  
ATOM   1515  C   ILE A 221      -6.904   0.809 -15.808  1.00 83.93      A    C  
ATOM   1516  O   ILE A 221      -8.102   1.069 -15.756  1.00 83.56      A    O  
ATOM   1517  CB  ILE A 221      -5.983  -1.508 -15.308  1.00 81.01      A    C  
ATOM   1518  CG1 ILE A 221      -5.737  -2.903 -15.919  1.00 77.39      A    C  
ATOM   1519  CG2 ILE A 221      -7.018  -1.599 -14.182  1.00 74.89      A    C  
ATOM   1520  CD1 ILE A 221      -5.006  -3.863 -14.984  1.00 69.07      A    C  
ATOM   1521  N   GLU A 222      -5.978   1.670 -15.439  1.00 82.51      A    N  
ATOM   1522  CA  GLU A 222      -6.277   3.002 -14.913  1.00 81.90      A    C  
ATOM   1523  C   GLU A 222      -7.063   3.860 -15.919  1.00 83.73      A    C  
ATOM   1524  O   GLU A 222      -8.043   4.522 -15.567  1.00 83.47      A    O  
ATOM   1525  CB  GLU A 222      -4.957   3.675 -14.528  1.00 79.22      A    C  
ATOM   1526  CG  GLU A 222      -5.202   4.930 -13.697  1.00 72.70      A    C  
ATOM   1527  CD  GLU A 222      -3.911   5.672 -13.340  1.00 67.26      A    C  
ATOM   1528  OE1 GLU A 222      -4.035   6.859 -12.980  1.00 60.51      A    O  
ATOM   1529  OE2 GLU A 222      -2.820   5.078 -13.411  1.00 59.74      A    O1-
ATOM   1530  N   GLN A 223      -6.702   3.804 -17.211  1.00 84.46      A    N  
ATOM   1531  CA  GLN A 223      -7.464   4.455 -18.274  1.00 84.94      A    C  
ATOM   1532  C   GLN A 223      -8.887   3.905 -18.378  1.00 86.16      A    C  
ATOM   1533  O   GLN A 223      -9.832   4.687 -18.508  1.00 86.09      A    O  
ATOM   1534  CB  GLN A 223      -6.746   4.310 -19.618  1.00 83.76      A    C  
ATOM   1535  CG  GLN A 223      -6.040   5.603 -20.017  1.00 74.88      A    C  
ATOM   1536  CD  GLN A 223      -5.360   5.528 -21.388  1.00 68.12      A    C  
ATOM   1537  NE2 GLN A 223      -4.887   6.638 -21.896  1.00 55.73      A    N  
ATOM   1538  OE1 GLN A 223      -5.258   4.499 -22.030  1.00 58.35      A    O  
ATOM   1539  N   LEU A 224      -9.070   2.590 -18.301  1.00 85.63      A    N  
ATOM   1540  CA  LEU A 224     -10.384   1.957 -18.359  1.00 86.15      A    C  
ATOM   1541  C   LEU A 224     -11.265   2.345 -17.164  1.00 87.03      A    C  
ATOM   1542  O   LEU A 224     -12.439   2.666 -17.356  1.00 86.67      A    O  
ATOM   1543  CB  LEU A 224     -10.215   0.425 -18.426  1.00 86.11      A    C  
ATOM   1544  CG  LEU A 224      -9.694  -0.079 -19.782  1.00 81.53      A    C  
ATOM   1545  CD1 LEU A 224      -9.301  -1.553 -19.655  1.00 76.80      A    C  
ATOM   1546  CD2 LEU A 224     -10.738   0.052 -20.880  1.00 77.21      A    C  
ATOM   1547  N   LEU A 225     -10.700   2.410 -15.955  1.00 87.11      A    N  
ATOM   1548  CA  LEU A 225     -11.413   2.836 -14.753  1.00 86.79      A    C  
ATOM   1549  C   LEU A 225     -11.874   4.300 -14.830  1.00 87.47      A    C  
ATOM   1550  O   LEU A 225     -12.942   4.639 -14.320  1.00 86.35      A    O  
ATOM   1551  CB  LEU A 225     -10.516   2.641 -13.524  1.00 85.59      A    C  
ATOM   1552  CG  LEU A 225     -10.236   1.182 -13.136  1.00 83.60      A    C  
ATOM   1553  CD1 LEU A 225      -9.288   1.183 -11.946  1.00 79.38      A    C  
ATOM   1554  CD2 LEU A 225     -11.502   0.420 -12.752  1.00 78.46      A    C  
ATOM   1555  N   ASN A 226     -11.115   5.164 -15.513  1.00 87.93      A    N  
ATOM   1556  CA  ASN A 226     -11.437   6.575 -15.710  1.00 87.48      A    C  
ATOM   1557  C   ASN A 226     -12.320   6.856 -16.935  1.00 88.21      A    C  
ATOM   1558  O   ASN A 226     -12.767   7.994 -17.129  1.00 86.34      A    O  
ATOM   1559  CB  ASN A 226     -10.127   7.376 -15.725  1.00 85.39      A    C  
ATOM   1560  CG  ASN A 226      -9.579   7.537 -14.322  1.00 78.58      A    C  
ATOM   1561  ND2 ASN A 226      -8.310   7.267 -14.119  1.00 66.32      A    N  
ATOM   1562  OD1 ASN A 226     -10.287   7.932 -13.415  1.00 69.03      A    O  
ATOM   1563  N   THR A 227     -12.594   5.837 -17.764  1.00 87.94      A    N  
ATOM   1564  CA  THR A 227     -13.434   5.957 -18.958  1.00 88.10      A    C  
ATOM   1565  C   THR A 227     -14.909   5.814 -18.593  1.00 89.38      A    C  
ATOM   1566  O   THR A 227     -15.287   4.987 -17.767  1.00 88.59      A    O  
ATOM   1567  CB  THR A 227     -13.005   4.958 -20.031  1.00 86.73      A    C  
ATOM   1568  CG2 THR A 227     -13.802   5.100 -21.330  1.00 73.53      A    C  
ATOM   1569  OG1 THR A 227     -11.664   5.215 -20.383  1.00 75.04      A    O  
ATOM   1570  N   ASN A 228     -15.769   6.612 -19.209  1.00 89.64      A    N  
ATOM   1571  CA  ASN A 228     -17.219   6.468 -19.070  1.00 89.68      A    C  
ATOM   1572  C   ASN A 228     -17.693   5.239 -19.844  1.00 90.01      A    C  
ATOM   1573  O   ASN A 228     -17.573   5.183 -21.065  1.00 88.05      A    O  
ATOM   1574  CB  ASN A 228     -17.929   7.735 -19.573  1.00 88.45      A    C  
ATOM   1575  CG  ASN A 228     -17.804   8.917 -18.628  1.00 84.23      A    C  
ATOM   1576  ND2 ASN A 228     -17.622  10.099 -19.166  1.00 74.83      A    N  
ATOM   1577  OD1 ASN A 228     -17.882   8.819 -17.418  1.00 75.57      A    O  
ATOM   1578  N   VAL A 229     -18.296   4.283 -19.145  1.00 90.86      A    N  
ATOM   1579  CA  VAL A 229     -18.890   3.073 -19.714  1.00 90.65      A    C  
ATOM   1580  C   VAL A 229     -20.408   3.092 -19.545  1.00 91.16      A    C  
ATOM   1581  O   VAL A 229     -20.933   3.730 -18.634  1.00 90.20      A    O  
ATOM   1582  CB  VAL A 229     -18.254   1.797 -19.129  1.00 89.49      A    C  
ATOM   1583  CG1 VAL A 229     -16.783   1.699 -19.534  1.00 79.01      A    C  
ATOM   1584  CG2 VAL A 229     -18.345   1.733 -17.601  1.00 79.93      A    C  
ATOM   1585  N   GLY A 230     -21.139   2.432 -20.441  1.00 91.41      A    N  
ATOM   1586  CA  GLY A 230     -22.597   2.374 -20.398  1.00 91.58      A    C  
ATOM   1587  C   GLY A 230     -23.102   1.490 -19.252  1.00 92.39      A    C  
ATOM   1588  O   GLY A 230     -22.647   0.366 -19.096  1.00 91.20      A    O  
ATOM   1589  N   LEU A 231     -24.102   1.971 -18.509  1.00 91.10      A    N  
ATOM   1590  CA  LEU A 231     -24.751   1.218 -17.428  1.00 91.58      A    C  
ATOM   1591  C   LEU A 231     -25.237  -0.152 -17.905  1.00 92.12      A    C  
ATOM   1592  O   LEU A 231     -25.014  -1.162 -17.246  1.00 91.31      A    O  
ATOM   1593  CB  LEU A 231     -25.916   2.064 -16.885  1.00 90.98      A    C  
ATOM   1594  CG  LEU A 231     -26.778   1.358 -15.822  1.00 90.72      A    C  
ATOM   1595  CD1 LEU A 231     -25.982   1.021 -14.561  1.00 86.31      A    C  
ATOM   1596  CD2 LEU A 231     -27.949   2.259 -15.417  1.00 86.27      A    C  
ATOM   1597  N   GLN A 232     -25.866  -0.207 -19.092  1.00 92.25      A    N  
ATOM   1598  CA  GLN A 232     -26.379  -1.450 -19.667  1.00 91.49      A    C  
ATOM   1599  C   GLN A 232     -25.261  -2.450 -19.965  1.00 91.73      A    C  
ATOM   1600  O   GLN A 232     -25.433  -3.639 -19.739  1.00 90.77      A    O  
ATOM   1601  CB  GLN A 232     -27.188  -1.102 -20.923  1.00 89.80      A    C  
ATOM   1602  CG  GLN A 232     -28.069  -2.278 -21.376  1.00 78.18      A    C  
ATOM   1603  CD  GLN A 232     -28.967  -1.912 -22.562  1.00 69.90      A    C  
ATOM   1604  NE2 GLN A 232     -29.973  -2.705 -22.857  1.00 57.48      A    N  
ATOM   1605  OE1 GLN A 232     -28.775  -0.920 -23.241  1.00 60.83      A    O  
ATOM   1606  N   GLN A 233     -24.092  -1.978 -20.424  1.00 91.33      A    N  
ATOM   1607  CA  GLN A 233     -22.932  -2.835 -20.687  1.00 90.76      A    C  
ATOM   1608  C   GLN A 233     -22.356  -3.407 -19.388  1.00 91.81      A    C  
ATOM   1609  O   GLN A 233     -22.074  -4.595 -19.332  1.00 91.04      A    O  
ATOM   1610  CB  GLN A 233     -21.841  -2.047 -21.430  1.00 89.05      A    C  
ATOM   1611  CG  GLN A 233     -22.225  -1.754 -22.889  1.00 79.03      A    C  
ATOM   1612  CD  GLN A 233     -21.180  -0.879 -23.592  1.00 72.84      A    C  
ATOM   1613  NE2 GLN A 233     -21.079  -0.958 -24.899  1.00 60.50      A    N  
ATOM   1614  OE1 GLN A 233     -20.464  -0.103 -22.981  1.00 63.83      A    O  
ATOM   1615  N   VAL A 234     -22.226  -2.588 -18.345  1.00 91.18      A    N  
ATOM   1616  CA  VAL A 234     -21.706  -3.027 -17.036  1.00 91.52      A    C  
ATOM   1617  C   VAL A 234     -22.639  -4.054 -16.393  1.00 92.39      A    C  
ATOM   1618  O   VAL A 234     -22.179  -5.087 -15.904  1.00 91.60      A    O  
ATOM   1619  CB  VAL A 234     -21.487  -1.828 -16.100  1.00 91.01      A    C  
ATOM   1620  CG1 VAL A 234     -21.021  -2.255 -14.705  1.00 86.45      A    C  
ATOM   1621  CG2 VAL A 234     -20.423  -0.887 -16.674  1.00 87.31      A    C  
ATOM   1622  N   LEU A 235     -23.947  -3.820 -16.429  1.00 92.24      A    N  
ATOM   1623  CA  LEU A 235     -24.929  -4.766 -15.894  1.00 92.27      A    C  
ATOM   1624  C   LEU A 235     -24.971  -6.063 -16.708  1.00 92.43      A    C  
ATOM   1625  O   LEU A 235     -25.006  -7.143 -16.111  1.00 91.95      A    O  
ATOM   1626  CB  LEU A 235     -26.315  -4.103 -15.854  1.00 92.13      A    C  
ATOM   1627  CG  LEU A 235     -26.443  -2.983 -14.803  1.00 90.53      A    C  
ATOM   1628  CD1 LEU A 235     -27.783  -2.280 -14.994  1.00 87.04      A    C  
ATOM   1629  CD2 LEU A 235     -26.381  -3.517 -13.370  1.00 86.92      A    C  
ATOM   1630  N   ALA A 236     -24.910  -6.000 -18.040  1.00 92.21      A    N  
ATOM   1631  CA  ALA A 236     -24.849  -7.187 -18.882  1.00 91.60      A    C  
ATOM   1632  C   ALA A 236     -23.581  -8.013 -18.606  1.00 92.13      A    C  
ATOM   1633  O   ALA A 236     -23.666  -9.231 -18.477  1.00 91.03      A    O  
ATOM   1634  CB  ALA A 236     -24.933  -6.761 -20.354  1.00 90.72      A    C  
ATOM   1635  N   ALA A 237     -22.430  -7.360 -18.442  1.00 92.18      A    N  
ATOM   1636  CA  ALA A 237     -21.180  -8.009 -18.069  1.00 92.06      A    C  
ATOM   1637  C   ALA A 237     -21.281  -8.685 -16.693  1.00 92.70      A    C  
ATOM   1638  O   ALA A 237     -20.943  -9.857 -16.560  1.00 91.88      A    O  
ATOM   1639  CB  ALA A 237     -20.056  -6.962 -18.107  1.00 91.78      A    C  
ATOM   1640  N   SER A 238     -21.845  -7.992 -15.704  1.00 92.82      A    N  
ATOM   1641  CA  SER A 238     -22.063  -8.539 -14.362  1.00 92.21      A    C  
ATOM   1642  C   SER A 238     -22.944  -9.790 -14.389  1.00 92.73      A    C  
ATOM   1643  O   SER A 238     -22.607 -10.811 -13.803  1.00 91.89      A    O  
ATOM   1644  CB  SER A 238     -22.713  -7.487 -13.445  1.00 92.04      A    C  
ATOM   1645  OG  SER A 238     -21.971  -6.286 -13.426  1.00 84.35      A    O  
ATOM   1646  N   VAL A 239     -24.048  -9.742 -15.139  1.00 93.25      A    N  
ATOM   1647  CA  VAL A 239     -24.963 -10.880 -15.324  1.00 93.15      A    C  
ATOM   1648  C   VAL A 239     -24.274 -12.048 -16.040  1.00 93.12      A    C  
ATOM   1649  O   VAL A 239     -24.476 -13.190 -15.648  1.00 92.03      A    O  
ATOM   1650  CB  VAL A 239     -26.224 -10.423 -16.073  1.00 92.13      A    C  
ATOM   1651  CG1 VAL A 239     -27.090 -11.580 -16.571  1.00 86.34      A    C  
ATOM   1652  CG2 VAL A 239     -27.101  -9.571 -15.156  1.00 87.03      A    C  
ATOM   1653  N   ASN A 240     -23.444 -11.786 -17.050  1.00 92.99      A    N  
ATOM   1654  CA  ASN A 240     -22.714 -12.830 -17.765  1.00 92.05      A    C  
ATOM   1655  C   ASN A 240     -21.722 -13.563 -16.852  1.00 92.20      A    C  
ATOM   1656  O   ASN A 240     -21.684 -14.792 -16.864  1.00 91.12      A    O  
ATOM   1657  CB  ASN A 240     -22.001 -12.229 -18.981  1.00 91.05      A    C  
ATOM   1658  CG  ASN A 240     -22.935 -11.858 -20.118  1.00 85.64      A    C  
ATOM   1659  ND2 ASN A 240     -22.464 -11.021 -21.027  1.00 75.34      A    N  
ATOM   1660  OD1 ASN A 240     -24.062 -12.322 -20.240  1.00 77.29      A    O  
ATOM   1661  N   VAL A 241     -20.982 -12.830 -16.021  1.00 92.49      A    N  
ATOM   1662  CA  VAL A 241     -20.061 -13.421 -15.039  1.00 91.84      A    C  
ATOM   1663  C   VAL A 241     -20.827 -14.279 -14.024  1.00 92.12      A    C  
ATOM   1664  O   VAL A 241     -20.473 -15.432 -13.792  1.00 91.48      A    O  
ATOM   1665  CB  VAL A 241     -19.237 -12.332 -14.334  1.00 91.50      A    C  
ATOM   1666  CG1 VAL A 241     -18.353 -12.913 -13.221  1.00 86.46      A    C  
ATOM   1667  CG2 VAL A 241     -18.310 -11.616 -15.322  1.00 87.51      A    C  
ATOM   1668  N   LEU A 242     -21.932 -13.765 -13.471  1.00 92.34      A    N  
ATOM   1669  CA  LEU A 242     -22.755 -14.495 -12.507  1.00 91.66      A    C  
ATOM   1670  C   LEU A 242     -23.373 -15.764 -13.115  1.00 91.51      A    C  
ATOM   1671  O   LEU A 242     -23.381 -16.812 -12.473  1.00 90.75      A    O  
ATOM   1672  CB  LEU A 242     -23.852 -13.567 -11.966  1.00 91.80      A    C  
ATOM   1673  CG  LEU A 242     -23.341 -12.440 -11.045  1.00 90.70      A    C  
ATOM   1674  CD1 LEU A 242     -24.496 -11.490 -10.724  1.00 86.53      A    C  
ATOM   1675  CD2 LEU A 242     -22.774 -12.979  -9.737  1.00 86.15      A    C  
ATOM   1676  N   ALA A 243     -23.851 -15.700 -14.354  1.00 91.90      A    N  
ATOM   1677  CA  ALA A 243     -24.387 -16.860 -15.058  1.00 91.11      A    C  
ATOM   1678  C   ALA A 243     -23.315 -17.929 -15.281  1.00 90.89      A    C  
ATOM   1679  O   ALA A 243     -23.568 -19.117 -15.047  1.00 89.09      A    O  
ATOM   1680  CB  ALA A 243     -24.992 -16.389 -16.387  1.00 90.61      A    C  
ATOM   1681  N   LYS A 244     -22.101 -17.517 -15.647  1.00 91.28      A    N  
ATOM   1682  CA  LYS A 244     -20.976 -18.435 -15.840  1.00 90.13      A    C  
ATOM   1683  C   LYS A 244     -20.521 -19.095 -14.533  1.00 89.83      A    C  
ATOM   1684  O   LYS A 244     -20.159 -20.268 -14.530  1.00 87.27      A    O  
ATOM   1685  CB  LYS A 244     -19.833 -17.670 -16.531  1.00 88.78      A    C  
ATOM   1686  CG  LYS A 244     -18.860 -18.646 -17.179  1.00 78.56      A    C  
ATOM   1687  CD  LYS A 244     -17.791 -17.871 -17.959  1.00 72.52      A    C  
ATOM   1688  CE  LYS A 244     -16.843 -18.833 -18.659  1.00 62.34      A    C  
ATOM   1689  NZ  LYS A 244     -15.721 -18.125 -19.285  1.00 55.82      A    N1+
ATOM   1690  N   ASN A 245     -20.664 -18.384 -13.415  1.00 89.73      A    N  
ATOM   1691  CA  ASN A 245     -20.407 -18.896 -12.067  1.00 88.20      A    C  
ATOM   1692  C   ASN A 245     -21.570 -19.750 -11.497  1.00 88.41      A    C  
ATOM   1693  O   ASN A 245     -21.527 -20.150 -10.338  1.00 84.52      A    O  
ATOM   1694  CB  ASN A 245     -20.017 -17.715 -11.155  1.00 86.77      A    C  
ATOM   1695  CG  ASN A 245     -18.667 -17.099 -11.523  1.00 83.03      A    C  
ATOM   1696  ND2 ASN A 245     -18.364 -15.941 -10.978  1.00 73.88      A    N  
ATOM   1697  OD1 ASN A 245     -17.882 -17.648 -12.261  1.00 74.26      A    O  
ATOM   1698  N   GLY A 246     -22.608 -20.036 -12.297  1.00 88.45      A    N  
ATOM   1699  CA  GLY A 246     -23.687 -20.956 -11.930  1.00 87.64      A    C  
ATOM   1700  C   GLY A 246     -24.839 -20.339 -11.125  1.00 88.94      A    C  
ATOM   1701  O   GLY A 246     -25.658 -21.080 -10.573  1.00 84.43      A    O  
ATOM   1702  N   VAL A 247     -24.968 -19.020 -11.077  1.00 87.64      A    N  
ATOM   1703  CA  VAL A 247     -26.073 -18.330 -10.386  1.00 87.63      A    C  
ATOM   1704  C   VAL A 247     -27.344 -18.396 -11.237  1.00 87.88      A    C  
ATOM   1705  O   VAL A 247     -27.594 -17.546 -12.086  1.00 85.56      A    O  
ATOM   1706  CB  VAL A 247     -25.700 -16.884 -10.013  1.00 86.77      A    C  
ATOM   1707  CG1 VAL A 247     -26.805 -16.245  -9.162  1.00 81.82      A    C  
ATOM   1708  CG2 VAL A 247     -24.404 -16.845  -9.198  1.00 82.75      A    C  
ATOM   1709  N   ALA A 248     -28.173 -19.405 -11.007  1.00 87.65      A    N  
ATOM   1710  CA  ALA A 248     -29.376 -19.641 -11.821  1.00 86.62      A    C  
ATOM   1711  C   ALA A 248     -30.414 -18.492 -11.761  1.00 87.12      A    C  
ATOM   1712  O   ALA A 248     -31.074 -18.204 -12.756  1.00 83.04      A    O  
ATOM   1713  CB  ALA A 248     -29.998 -20.964 -11.360  1.00 83.86      A    C  
ATOM   1714  N   SER A 249     -30.548 -17.815 -10.619  1.00 87.23      A    N  
ATOM   1715  CA  SER A 249     -31.496 -16.707 -10.432  1.00 86.23      A    C  
ATOM   1716  C   SER A 249     -31.179 -15.470 -11.267  1.00 88.04      A    C  
ATOM   1717  O   SER A 249     -32.042 -14.608 -11.434  1.00 85.29      A    O  
ATOM   1718  CB  SER A 249     -31.566 -16.330  -8.951  1.00 83.19      A    C  
ATOM   1719  OG  SER A 249     -30.270 -16.108  -8.429  1.00 74.76      A    O  
ATOM   1720  N   VAL A 250     -29.991 -15.375 -11.837  1.00 87.82      A    N  
ATOM   1721  CA  VAL A 250     -29.567 -14.217 -12.628  1.00 88.48      A    C  
ATOM   1722  C   VAL A 250     -30.291 -14.124 -13.975  1.00 89.88      A    C  
ATOM   1723  O   VAL A 250     -30.401 -13.029 -14.518  1.00 88.37      A    O  
ATOM   1724  CB  VAL A 250     -28.034 -14.232 -12.791  1.00 86.05      A    C  
ATOM   1725  CG1 VAL A 250     -27.549 -14.910 -14.078  1.00 77.99      A    C  
ATOM   1726  CG2 VAL A 250     -27.496 -12.806 -12.732  1.00 78.51      A    C  
ATOM   1727  N   GLU A 251     -30.844 -15.217 -14.498  1.00 88.38      A    N  
ATOM   1728  CA  GLU A 251     -31.577 -15.201 -15.771  1.00 88.35      A    C  
ATOM   1729  C   GLU A 251     -32.873 -14.385 -15.683  1.00 89.58      A    C  
ATOM   1730  O   GLU A 251     -33.233 -13.679 -16.626  1.00 87.84      A    O  
ATOM   1731  CB  GLU A 251     -31.856 -16.636 -16.245  1.00 86.96      A    C  
ATOM   1732  CG  GLU A 251     -30.589 -17.388 -16.707  1.00 80.13      A    C  
ATOM   1733  CD  GLU A 251     -29.837 -16.654 -17.844  1.00 75.01      A    C  
ATOM   1734  OE1 GLU A 251     -28.594 -16.735 -17.892  1.00 67.18      A    O  
ATOM   1735  OE2 GLU A 251     -30.480 -15.957 -18.650  1.00 67.51      A    O1-
ATOM   1736  N   ALA A 252     -33.550 -14.410 -14.531  1.00 89.33      A    N  
ATOM   1737  CA  ALA A 252     -34.708 -13.556 -14.296  1.00 89.04      A    C  
ATOM   1738  C   ALA A 252     -34.313 -12.071 -14.312  1.00 90.21      A    C  
ATOM   1739  O   ALA A 252     -34.994 -11.253 -14.940  1.00 87.89      A    O  
ATOM   1740  CB  ALA A 252     -35.356 -13.955 -12.964  1.00 87.60      A    C  
ATOM   1741  N   LEU A 253     -33.173 -11.729 -13.704  1.00 88.40      A    N  
ATOM   1742  CA  LEU A 253     -32.621 -10.370 -13.750  1.00 88.75      A    C  
ATOM   1743  C   LEU A 253     -32.234  -9.986 -15.181  1.00 89.87      A    C  
ATOM   1744  O   LEU A 253     -32.587  -8.902 -15.633  1.00 89.15      A    O  
ATOM   1745  CB  LEU A 253     -31.446 -10.275 -12.767  1.00 88.43      A    C  
ATOM   1746  CG  LEU A 253     -30.786  -8.883 -12.723  1.00 88.19      A    C  
ATOM   1747  CD1 LEU A 253     -31.739  -7.793 -12.256  1.00 83.27      A    C  
ATOM   1748  CD2 LEU A 253     -29.590  -8.903 -11.778  1.00 83.62      A    C  
ATOM   1749  N   ARG A 254     -31.576 -10.882 -15.933  1.00 90.01      A    N  
ATOM   1750  CA  ARG A 254     -31.173 -10.647 -17.328  1.00 90.33      A    C  
ATOM   1751  C   ARG A 254     -32.358 -10.225 -18.211  1.00 90.40      A    C  
ATOM   1752  O   ARG A 254     -32.244  -9.265 -18.958  1.00 89.57      A    O  
ATOM   1753  CB  ARG A 254     -30.516 -11.920 -17.893  1.00 89.21      A    C  
ATOM   1754  CG  ARG A 254     -29.793 -11.665 -19.232  1.00 86.76      A    C  
ATOM   1755  CD  ARG A 254     -29.463 -12.964 -19.973  1.00 85.62      A    C  
ATOM   1756  NE  ARG A 254     -28.509 -13.833 -19.273  1.00 80.90      A    N  
ATOM   1757  CZ  ARG A 254     -27.200 -13.926 -19.447  1.00 77.65      A    C  
ATOM   1758  NH1 ARG A 254     -26.545 -13.140 -20.251  1.00 69.53      A    N1+
ATOM   1759  NH2 ARG A 254     -26.528 -14.842 -18.838  1.00 71.36      A    N  
ATOM   1760  N   ALA A 255     -33.484 -10.914 -18.085  1.00 90.76      A    N  
ATOM   1761  CA  ALA A 255     -34.688 -10.603 -18.843  1.00 90.25      A    C  
ATOM   1762  C   ALA A 255     -35.252  -9.207 -18.505  1.00 90.62      A    C  
ATOM   1763  O   ALA A 255     -35.719  -8.496 -19.398  1.00 87.75      A    O  
ATOM   1764  CB  ALA A 255     -35.715 -11.710 -18.577  1.00 89.06      A    C  
ATOM   1765  N   GLN A 256     -35.165  -8.791 -17.245  1.00 89.90      A    N  
ATOM   1766  CA  GLN A 256     -35.680  -7.496 -16.777  1.00 89.66      A    C  
ATOM   1767  C   GLN A 256     -34.738  -6.318 -17.096  1.00 90.49      A    C  
ATOM   1768  O   GLN A 256     -35.202  -5.191 -17.252  1.00 88.53      A    O  
ATOM   1769  CB  GLN A 256     -35.971  -7.603 -15.273  1.00 89.24      A    C  
ATOM   1770  CG  GLN A 256     -37.131  -8.571 -14.990  1.00 88.86      A    C  
ATOM   1771  CD  GLN A 256     -37.384  -8.813 -13.502  1.00 88.88      A    C  
ATOM   1772  NE2 GLN A 256     -38.295  -9.688 -13.164  1.00 80.45      A    N  
ATOM   1773  OE1 GLN A 256     -36.779  -8.222 -12.628  1.00 82.63      A    O  
ATOM   1774  N   LEU A 257     -33.452  -6.577 -17.292  1.00 89.09      A    N  
ATOM   1775  CA  LEU A 257     -32.442  -5.565 -17.621  1.00 88.24      A    C  
ATOM   1776  C   LEU A 257     -32.472  -5.080 -19.084  1.00 88.23      A    C  
ATOM   1777  O   LEU A 257     -31.768  -4.129 -19.421  1.00 86.45      A    O  
ATOM   1778  CB  LEU A 257     -31.047  -6.089 -17.255  1.00 87.60      A    C  
ATOM   1779  CG  LEU A 257     -30.762  -6.159 -15.741  1.00 86.34      A    C  
ATOM   1780  CD1 LEU A 257     -29.379  -6.778 -15.529  1.00 82.75      A    C  
ATOM   1781  CD2 LEU A 257     -30.773  -4.790 -15.064  1.00 83.71      A    C  
ATOM   1782  N   VAL A 258     -33.283  -5.679 -19.962  1.00 88.84      A    N  
ATOM   1783  CA  VAL A 258     -33.370  -5.287 -21.385  1.00 86.55      A    C  
ATOM   1784  C   VAL A 258     -33.785  -3.822 -21.560  1.00 84.65      A    C  
ATOM   1785  O   VAL A 258     -33.336  -3.145 -22.481  1.00 76.63      A    O  
ATOM   1786  CB  VAL A 258     -34.341  -6.215 -22.137  1.00 84.38      A    C  
ATOM   1787  CG1 VAL A 258     -34.484  -5.848 -23.612  1.00 76.01      A    C  
ATOM   1788  CG2 VAL A 258     -33.861  -7.674 -22.083  1.00 76.19      A    C  
ATOM   1789  N   GLY A 259     -34.626  -3.313 -20.657  1.00 86.64      A    N  
ATOM   1790  CA  GLY A 259     -35.155  -1.945 -20.690  1.00 86.53      A    C  
ATOM   1791  C   GLY A 259     -34.340  -0.913 -19.896  1.00 88.70      A    C  
ATOM   1792  O   GLY A 259     -34.850   0.184 -19.680  1.00 84.37      A    O  
ATOM   1793  N   VAL A 260     -33.120  -1.230 -19.448  1.00 88.88      A    N  
ATOM   1794  CA  VAL A 260     -32.299  -0.314 -18.638  1.00 89.83      A    C  
ATOM   1795  C   VAL A 260     -32.092   1.013 -19.358  1.00 89.64      A    C  
ATOM   1796  O   VAL A 260     -31.795   1.058 -20.552  1.00 87.07      A    O  
ATOM   1797  CB  VAL A 260     -30.958  -0.955 -18.258  1.00 88.45      A    C  
ATOM   1798  CG1 VAL A 260     -29.939   0.030 -17.686  1.00 81.38      A    C  
ATOM   1799  CG2 VAL A 260     -31.184  -2.018 -17.191  1.00 82.32      A    C  
ATOM   1800  N   LYS A 261     -32.215   2.107 -18.617  1.00 89.73      A    N  
ATOM   1801  CA  LYS A 261     -32.038   3.459 -19.150  1.00 89.39      A    C  
ATOM   1802  C   LYS A 261     -30.619   3.686 -19.660  1.00 90.09      A    C  
ATOM   1803  O   LYS A 261     -29.649   3.117 -19.160  1.00 88.16      A    O  
ATOM   1804  CB  LYS A 261     -32.456   4.500 -18.103  1.00 86.57      A    C  
ATOM   1805  CG  LYS A 261     -31.467   4.633 -16.943  1.00 84.67      A    C  
ATOM   1806  CD  LYS A 261     -31.998   5.639 -15.928  1.00 84.07      A    C  
ATOM   1807  CE  LYS A 261     -30.985   5.856 -14.814  1.00 78.60      A    C  
ATOM   1808  NZ  LYS A 261     -31.501   6.822 -13.824  1.00 73.95      A    N1+
ATOM   1809  N   SER A 262     -30.491   4.607 -20.611  1.00 88.64      A    N  
ATOM   1810  CA  SER A 262     -29.182   5.087 -21.039  1.00 88.25      A    C  
ATOM   1811  C   SER A 262     -28.567   5.960 -19.943  1.00 88.72      A    C  
ATOM   1812  O   SER A 262     -29.048   7.057 -19.665  1.00 84.37      A    O  
ATOM   1813  CB  SER A 262     -29.296   5.846 -22.358  1.00 85.63      A    C  
ATOM   1814  OG  SER A 262     -28.006   6.182 -22.820  1.00 73.95      A    O  
ATOM   1815  N   ALA A 263     -27.509   5.463 -19.330  1.00 90.27      A    N  
ATOM   1816  CA  ALA A 263     -26.691   6.186 -18.375  1.00 90.21      A    C  
ATOM   1817  C   ALA A 263     -25.235   5.738 -18.516  1.00 91.40      A    C  
ATOM   1818  O   ALA A 263     -24.954   4.674 -19.068  1.00 89.32      A    O  
ATOM   1819  CB  ALA A 263     -27.233   5.958 -16.956  1.00 88.51      A    C  
ATOM   1820  N   THR A 264     -24.316   6.546 -18.014  1.00 90.34      A    N  
ATOM   1821  CA  THR A 264     -22.886   6.228 -18.001  1.00 90.02      A    C  
ATOM   1822  C   THR A 264     -22.337   6.318 -16.583  1.00 90.19      A    C  
ATOM   1823  O   THR A 264     -22.855   7.068 -15.755  1.00 87.47      A    O  
ATOM   1824  CB  THR A 264     -22.080   7.129 -18.943  1.00 88.18      A    C  
ATOM   1825  CG2 THR A 264     -22.494   6.944 -20.401  1.00 78.48      A    C  
ATOM   1826  OG1 THR A 264     -22.255   8.489 -18.623  1.00 78.68      A    O  
ATOM   1827  N   LEU A 265     -21.287   5.555 -16.303  1.00 90.08      A    N  
ATOM   1828  CA  LEU A 265     -20.543   5.598 -15.056  1.00 89.84      A    C  
ATOM   1829  C   LEU A 265     -19.057   5.341 -15.311  1.00 90.44      A    C  
ATOM   1830  O   LEU A 265     -18.675   4.813 -16.348  1.00 89.62      A    O  
ATOM   1831  CB  LEU A 265     -21.120   4.592 -14.040  1.00 88.69      A    C  
ATOM   1832  CG  LEU A 265     -20.941   3.109 -14.414  1.00 88.24      A    C  
ATOM   1833  CD1 LEU A 265     -20.672   2.279 -13.169  1.00 81.72      A    C  
ATOM   1834  CD2 LEU A 265     -22.178   2.542 -15.094  1.00 82.14      A    C  
ATOM   1835  N   LYS A 266     -18.231   5.689 -14.331  1.00 90.39      A    N  
ATOM   1836  CA  LYS A 266     -16.833   5.288 -14.266  1.00 89.70      A    C  
ATOM   1837  C   LYS A 266     -16.682   4.158 -13.258  1.00 89.34      A    C  
ATOM   1838  O   LYS A 266     -17.155   4.285 -12.129  1.00 87.56      A    O  
ATOM   1839  CB  LYS A 266     -15.955   6.477 -13.873  1.00 88.50      A    C  
ATOM   1840  CG  LYS A 266     -15.986   7.588 -14.926  1.00 85.18      A    C  
ATOM   1841  CD  LYS A 266     -15.050   8.713 -14.507  1.00 82.91      A    C  
ATOM   1842  CE  LYS A 266     -14.985   9.782 -15.582  1.00 75.09      A    C  
ATOM   1843  NZ  LYS A 266     -13.850  10.691 -15.324  1.00 67.48      A    N1+
ATOM   1844  N   LEU A 267     -16.023   3.068 -13.635  1.00 88.70      A    N  
ATOM   1845  CA  LEU A 267     -15.790   1.950 -12.718  1.00 88.46      A    C  
ATOM   1846  C   LEU A 267     -14.822   2.325 -11.588  1.00 88.04      A    C  
ATOM   1847  O   LEU A 267     -14.957   1.798 -10.485  1.00 86.11      A    O  
ATOM   1848  CB  LEU A 267     -15.301   0.724 -13.502  1.00 88.25      A    C  
ATOM   1849  CG  LEU A 267     -16.368   0.105 -14.425  1.00 88.18      A    C  
ATOM   1850  CD1 LEU A 267     -15.745  -0.996 -15.269  1.00 84.70      A    C  
ATOM   1851  CD2 LEU A 267     -17.523  -0.523 -13.635  1.00 83.99      A    C  
ATOM   1852  N   GLY A 268     -13.923   3.275 -11.813  1.00 87.60      A    N  
ATOM   1853  CA  GLY A 268     -13.059   3.837 -10.766  1.00 86.00      A    C  
ATOM   1854  C   GLY A 268     -13.847   4.473  -9.614  1.00 86.26      A    C  
ATOM   1855  O   GLY A 268     -13.450   4.339  -8.458  1.00 84.22      A    O  
ATOM   1856  N   ASP A 269     -15.013   5.061  -9.902  1.00 86.73      A    N  
ATOM   1857  CA  ASP A 269     -15.862   5.671  -8.876  1.00 85.88      A    C  
ATOM   1858  C   ASP A 269     -16.456   4.645  -7.891  1.00 85.96      A    C  
ATOM   1859  O   ASP A 269     -16.764   5.014  -6.763  1.00 84.42      A    O  
ATOM   1860  CB  ASP A 269     -16.998   6.478  -9.522  1.00 85.15      A    C  
ATOM   1861  CG  ASP A 269     -16.586   7.799 -10.166  1.00 81.88      A    C  
ATOM   1862  OD1 ASP A 269     -15.544   8.366  -9.763  1.00 76.67      A    O  
ATOM   1863  OD2 ASP A 269     -17.373   8.297 -10.999  1.00 76.75      A    O1-
ATOM   1864  N   LEU A 270     -16.592   3.370  -8.299  1.00 85.98      A    N  
ATOM   1865  CA  LEU A 270     -17.020   2.270  -7.418  1.00 85.82      A    C  
ATOM   1866  C   LEU A 270     -15.957   1.920  -6.382  1.00 85.41      A    C  
ATOM   1867  O   LEU A 270     -16.281   1.540  -5.263  1.00 82.75      A    O  
ATOM   1868  CB  LEU A 270     -17.310   1.007  -8.253  1.00 85.53      A    C  
ATOM   1869  CG  LEU A 270     -18.565   1.102  -9.138  1.00 83.78      A    C  
ATOM   1870  CD1 LEU A 270     -18.534   0.028 -10.210  1.00 79.41      A    C  
ATOM   1871  CD2 LEU A 270     -19.815   0.889  -8.296  1.00 78.76      A    C  
ATOM   1872  N   LEU A 271     -14.692   2.040  -6.774  1.00 84.91      A    N  
ATOM   1873  CA  LEU A 271     -13.529   1.675  -5.967  1.00 82.54      A    C  
ATOM   1874  C   LEU A 271     -12.957   2.871  -5.201  1.00 81.52      A    C  
ATOM   1875  O   LEU A 271     -12.078   2.696  -4.364  1.00 76.78      A    O  
ATOM   1876  CB  LEU A 271     -12.470   1.052  -6.891  1.00 81.07      A    C  
ATOM   1877  CG  LEU A 271     -12.934  -0.224  -7.623  1.00 80.01      A    C  
ATOM   1878  CD1 LEU A 271     -11.862  -0.642  -8.617  1.00 76.36      A    C  
ATOM   1879  CD2 LEU A 271     -13.190  -1.371  -6.653  1.00 76.76      A    C  
ATOM   1880  N   GLY A 272     -13.434   4.085  -5.494  1.00 79.72      A    N  
ATOM   1881  CA  GLY A 272     -12.870   5.313  -4.939  1.00 76.37      A    C  
ATOM   1882  C   GLY A 272     -11.438   5.578  -5.412  1.00 76.39      A    C  
ATOM   1883  O   GLY A 272     -10.723   6.322  -4.746  1.00 72.52      A    O  
ATOM   1884  N   LEU A 273     -11.033   4.975  -6.532  1.00 74.39      A    N  
ATOM   1885  CA  LEU A 273      -9.702   5.151  -7.109  1.00 72.41      A    C  
ATOM   1886  C   LEU A 273      -9.710   6.327  -8.082  1.00 71.15      A    C  
ATOM   1887  O   LEU A 273     -10.446   6.334  -9.069  1.00 67.13      A    O  
ATOM   1888  CB  LEU A 273      -9.244   3.856  -7.801  1.00 70.76      A    C  
ATOM   1889  CG  LEU A 273      -9.028   2.678  -6.843  1.00 68.80      A    C  
ATOM   1890  CD1 LEU A 273      -8.755   1.401  -7.646  1.00 65.23      A    C  
ATOM   1891  CD2 LEU A 273      -7.845   2.894  -5.907  1.00 66.13      A    C  
ATOM   1892  N   SER A 274      -8.855   7.297  -7.808  1.00 67.24      A    N  
ATOM   1893  CA  SER A 274      -8.561   8.425  -8.683  1.00 66.05      A    C  
ATOM   1894  C   SER A 274      -7.394   8.080  -9.626  1.00 66.46      A    C  
ATOM   1895  O   SER A 274      -6.715   7.067  -9.475  1.00 62.47      A    O  
ATOM   1896  CB  SER A 274      -8.221   9.683  -7.861  1.00 61.44      A    C  
ATOM   1897  OG  SER A 274      -8.888   9.753  -6.633  1.00 55.52      A    O  
ATOM   1898  N   ALA A 275      -7.132   8.947 -10.599  1.00 61.93      A    N  
ATOM   1899  CA  ALA A 275      -5.958   8.818 -11.455  1.00 59.77      A    C  
ATOM   1900  C   ALA A 275      -4.662   8.850 -10.621  1.00 61.31      A    C  
ATOM   1901  O   ALA A 275      -4.480   9.740  -9.799  1.00 57.25      A    O  
ATOM   1902  CB  ALA A 275      -5.986   9.940 -12.498  1.00 55.18      A    C  
ATOM   1903  N   GLY A 276      -3.770   7.889 -10.841  1.00 64.85      A    N  
ATOM   1904  CA  GLY A 276      -2.515   7.728 -10.100  1.00 63.72      A    C  
ATOM   1905  C   GLY A 276      -2.604   6.849  -8.842  1.00 65.57      A    C  
ATOM   1906  O   GLY A 276      -1.575   6.552  -8.243  1.00 61.85      A    O  
ATOM   1907  N   GLU A 277      -3.799   6.388  -8.458  1.00 67.09      A    N  
ATOM   1908  CA  GLU A 277      -3.997   5.555  -7.258  1.00 67.57      A    C  
ATOM   1909  C   GLU A 277      -4.028   4.039  -7.556  1.00 68.83      A    C  
ATOM   1910  O   GLU A 277      -4.081   3.218  -6.641  1.00 67.15      A    O  
ATOM   1911  CB  GLU A 277      -5.264   5.999  -6.516  1.00 64.96      A    C  
ATOM   1912  CG  GLU A 277      -5.176   7.436  -5.986  1.00 61.29      A    C  
ATOM   1913  CD  GLU A 277      -6.488   7.928  -5.343  1.00 57.95      A    C  
ATOM   1914  OE1 GLU A 277      -6.461   8.972  -4.661  1.00 53.36      A    O  
ATOM   1915  OE2 GLU A 277      -7.553   7.327  -5.613  1.00 54.91      A    O1-
ATOM   1916  N   VAL A 278      -3.974   3.641  -8.824  1.00 67.47      A    N  
ATOM   1917  CA  VAL A 278      -3.970   2.233  -9.230  1.00 67.47      A    C  
ATOM   1918  C   VAL A 278      -2.543   1.679  -9.171  1.00 68.23      A    C  
ATOM   1919  O   VAL A 278      -1.792   1.728 -10.140  1.00 65.63      A    O  
ATOM   1920  CB  VAL A 278      -4.609   2.020 -10.612  1.00 66.22      A    C  
ATOM   1921  CG1 VAL A 278      -4.714   0.525 -10.934  1.00 61.37      A    C  
ATOM   1922  CG2 VAL A 278      -6.025   2.601 -10.658  1.00 62.97      A    C  
ATOM   1923  N   ASN A 279      -2.186   1.106  -8.032  1.00 69.28      A    N  
ATOM   1924  CA  ASN A 279      -0.840   0.585  -7.773  1.00 67.39      A    C  
ATOM   1925  C   ASN A 279      -0.729  -0.935  -7.952  1.00 67.79      A    C  
ATOM   1926  O   ASN A 279       0.369  -1.470  -8.124  1.00 64.23      A    O  
ATOM   1927  CB  ASN A 279      -0.423   1.017  -6.357  1.00 64.39      A    C  
ATOM   1928  CG  ASN A 279      -0.374   2.528  -6.199  1.00 59.80      A    C  
ATOM   1929  ND2 ASN A 279      -0.642   3.030  -5.021  1.00 53.99      A    N  
ATOM   1930  OD1 ASN A 279      -0.092   3.259  -7.120  1.00 54.34      A    O  
ATOM   1931  N   SER A 280      -1.860  -1.652  -7.890  1.00 67.45      A    N  
ATOM   1932  CA  SER A 280      -1.868  -3.112  -7.980  1.00 68.94      A    C  
ATOM   1933  C   SER A 280      -3.192  -3.634  -8.534  1.00 71.79      A    C  
ATOM   1934  O   SER A 280      -4.262  -3.156  -8.175  1.00 70.71      A    O  
ATOM   1935  CB  SER A 280      -1.624  -3.703  -6.588  1.00 65.49      A    C  
ATOM   1936  OG  SER A 280      -1.699  -5.121  -6.634  1.00 58.83      A    O  
ATOM   1937  N   MET A 281      -3.124  -4.694  -9.333  1.00 69.87      A    N  
ATOM   1938  CA  MET A 281      -4.309  -5.442  -9.783  1.00 71.45      A    C  
ATOM   1939  C   MET A 281      -5.128  -6.004  -8.606  1.00 74.38      A    C  
ATOM   1940  O   MET A 281      -6.336  -6.161  -8.716  1.00 72.47      A    O  
ATOM   1941  CB  MET A 281      -3.858  -6.583 -10.701  1.00 69.11      A    C  
ATOM   1942  CG  MET A 281      -4.538  -6.517 -12.068  1.00 64.71      A    C  
ATOM   1943  SD  MET A 281      -3.994  -7.850 -13.164  1.00 58.73      A    S  
ATOM   1944  CE  MET A 281      -4.926  -7.472 -14.659  1.00 52.34      A    C  
ATOM   1945  N   SER A 282      -4.497  -6.241  -7.454  1.00 72.00      A    N  
ATOM   1946  CA  SER A 282      -5.182  -6.737  -6.255  1.00 71.31      A    C  
ATOM   1947  C   SER A 282      -6.236  -5.773  -5.702  1.00 73.40      A    C  
ATOM   1948  O   SER A 282      -7.142  -6.216  -5.003  1.00 71.72      A    O  
ATOM   1949  CB  SER A 282      -4.169  -7.063  -5.157  1.00 68.29      A    C  
ATOM   1950  OG  SER A 282      -3.607  -5.902  -4.594  1.00 60.67      A    O  
ATOM   1951  N   GLN A 283      -6.154  -4.476  -6.035  1.00 73.75      A    N  
ATOM   1952  CA  GLN A 283      -7.159  -3.472  -5.670  1.00 74.41      A    C  
ATOM   1953  C   GLN A 283      -8.490  -3.689  -6.412  1.00 76.22      A    C  
ATOM   1954  O   GLN A 283      -9.548  -3.355  -5.893  1.00 75.62      A    O  
ATOM   1955  CB  GLN A 283      -6.618  -2.063  -5.980  1.00 72.63      A    C  
ATOM   1956  CG  GLN A 283      -5.424  -1.681  -5.092  1.00 69.82      A    C  
ATOM   1957  CD  GLN A 283      -4.817  -0.339  -5.502  1.00 68.28      A    C  
ATOM   1958  NE2 GLN A 283      -4.797   0.650  -4.635  1.00 61.29      A    N  
ATOM   1959  OE1 GLN A 283      -4.350  -0.172  -6.603  1.00 62.51      A    O  
ATOM   1960  N   LEU A 284      -8.448  -4.271  -7.611  1.00 76.36      A    N  
ATOM   1961  CA  LEU A 284      -9.605  -4.565  -8.456  1.00 78.18      A    C  
ATOM   1962  C   LEU A 284     -10.195  -5.958  -8.189  1.00 80.00      A    C  
ATOM   1963  O   LEU A 284     -11.355  -6.206  -8.509  1.00 78.88      A    O  
ATOM   1964  CB  LEU A 284      -9.159  -4.468  -9.927  1.00 77.59      A    C  
ATOM   1965  CG  LEU A 284      -8.540  -3.127 -10.329  1.00 77.13      A    C  
ATOM   1966  CD1 LEU A 284      -7.893  -3.263 -11.701  1.00 71.02      A    C  
ATOM   1967  CD2 LEU A 284      -9.595  -2.043 -10.413  1.00 69.90      A    C  
ATOM   1968  N   ASP A 285      -9.397  -6.847  -7.603  1.00 80.00      A    N  
ATOM   1969  CA  ASP A 285      -9.715  -8.264  -7.375  1.00 79.52      A    C  
ATOM   1970  C   ASP A 285     -10.397  -8.509  -6.014  1.00 80.31      A    C  
ATOM   1971  O   ASP A 285     -10.358  -9.600  -5.439  1.00 77.70      A    O  
ATOM   1972  CB  ASP A 285      -8.439  -9.081  -7.568  1.00 77.06      A    C  
ATOM   1973  CG  ASP A 285      -8.690 -10.577  -7.613  1.00 72.55      A    C  
ATOM   1974  OD1 ASP A 285      -9.732 -10.984  -8.180  1.00 65.52      A    O  
ATOM   1975  OD2 ASP A 285      -7.838 -11.303  -7.056  1.00 65.76      A    O1-
ATOM   1976  N   THR A 286     -11.017  -7.476  -5.447  1.00 79.79      A    N  
ATOM   1977  CA  THR A 286     -11.802  -7.632  -4.224  1.00 80.00      A    C  
ATOM   1978  C   THR A 286     -13.217  -8.053  -4.595  1.00 81.79      A    C  
ATOM   1979  O   THR A 286     -14.041  -7.235  -4.988  1.00 80.66      A    O  
ATOM   1980  CB  THR A 286     -11.780  -6.375  -3.359  1.00 77.60      A    C  
ATOM   1981  CG2 THR A 286     -12.467  -6.648  -2.022  1.00 67.79      A    C  
ATOM   1982  OG1 THR A 286     -10.438  -6.038  -3.080  1.00 69.36      A    O  
ATOM   1983  N   ALA A 287     -13.486  -9.352  -4.462  1.00 81.27      A    N  
ATOM   1984  CA  ALA A 287     -14.813  -9.911  -4.668  1.00 80.70      A    C  
ATOM   1985  C   ALA A 287     -15.721  -9.599  -3.470  1.00 81.90      A    C  
ATOM   1986  O   ALA A 287     -15.454 -10.022  -2.341  1.00 79.98      A    O  
ATOM   1987  CB  ALA A 287     -14.684 -11.406  -4.955  1.00 78.29      A    C  
ATOM   1988  N   ILE A 288     -16.823  -8.903  -3.738  1.00 83.14      A    N  
ATOM   1989  CA  ILE A 288     -17.868  -8.579  -2.769  1.00 82.87      A    C  
ATOM   1990  C   ILE A 288     -19.179  -9.266  -3.138  1.00 84.58      A    C  
ATOM   1991  O   ILE A 288     -19.314  -9.860  -4.207  1.00 84.16      A    O  
ATOM   1992  CB  ILE A 288     -18.022  -7.053  -2.604  1.00 80.31      A    C  
ATOM   1993  CG1 ILE A 288     -18.504  -6.355  -3.895  1.00 74.23      A    C  
ATOM   1994  CG2 ILE A 288     -16.698  -6.464  -2.103  1.00 70.45      A    C  
ATOM   1995  CD1 ILE A 288     -18.975  -4.913  -3.639  1.00 68.20      A    C  
ATOM   1996  N   ASN A 289     -20.172  -9.165  -2.256  1.00 84.20      A    N  
ATOM   1997  CA  ASN A 289     -21.541  -9.563  -2.541  1.00 85.37      A    C  
ATOM   1998  C   ASN A 289     -22.027  -8.937  -3.871  1.00 86.84      A    C  
ATOM   1999  O   ASN A 289     -21.981  -7.722  -4.048  1.00 85.84      A    O  
ATOM   2000  CB  ASN A 289     -22.372  -9.119  -1.321  1.00 83.38      A    C  
ATOM   2001  CG  ASN A 289     -23.861  -9.350  -1.452  1.00 82.12      A    C  
ATOM   2002  ND2 ASN A 289     -24.539  -9.486  -0.337  1.00 75.02      A    N  
ATOM   2003  OD1 ASN A 289     -24.440  -9.338  -2.513  1.00 73.99      A    O  
ATOM   2004  N   ALA A 290     -22.469  -9.777  -4.803  1.00 88.20      A    N  
ATOM   2005  CA  ALA A 290     -22.859  -9.335  -6.138  1.00 89.51      A    C  
ATOM   2006  C   ALA A 290     -24.052  -8.370  -6.120  1.00 90.59      A    C  
ATOM   2007  O   ALA A 290     -24.098  -7.437  -6.927  1.00 89.53      A    O  
ATOM   2008  CB  ALA A 290     -23.164 -10.575  -6.986  1.00 89.47      A    C  
ATOM   2009  N   LEU A 291     -24.992  -8.542  -5.186  1.00 89.19      A    N  
ATOM   2010  CA  LEU A 291     -26.127  -7.630  -5.027  1.00 89.74      A    C  
ATOM   2011  C   LEU A 291     -25.678  -6.248  -4.549  1.00 90.12      A    C  
ATOM   2012  O   LEU A 291     -26.157  -5.233  -5.058  1.00 89.44      A    O  
ATOM   2013  CB  LEU A 291     -27.148  -8.270  -4.075  1.00 89.58      A    C  
ATOM   2014  CG  LEU A 291     -28.456  -7.472  -3.941  1.00 88.40      A    C  
ATOM   2015  CD1 LEU A 291     -29.205  -7.348  -5.278  1.00 84.25      A    C  
ATOM   2016  CD2 LEU A 291     -29.381  -8.178  -2.953  1.00 83.89      A    C  
ATOM   2017  N   ASP A 292     -24.706  -6.199  -3.641  1.00 89.59      A    N  
ATOM   2018  CA  ASP A 292     -24.106  -4.941  -3.196  1.00 88.32      A    C  
ATOM   2019  C   ASP A 292     -23.358  -4.229  -4.323  1.00 89.18      A    C  
ATOM   2020  O   ASP A 292     -23.454  -3.008  -4.444  1.00 88.20      A    O  
ATOM   2021  CB  ASP A 292     -23.136  -5.203  -2.030  1.00 86.52      A    C  
ATOM   2022  CG  ASP A 292     -23.834  -5.322  -0.680  1.00 82.02      A    C  
ATOM   2023  OD1 ASP A 292     -24.859  -4.642  -0.491  1.00 77.14      A    O  
ATOM   2024  OD2 ASP A 292     -23.260  -5.946   0.232  1.00 76.65      A    O1-
ATOM   2025  N   LEU A 293     -22.655  -4.982  -5.187  1.00 88.07      A    N  
ATOM   2026  CA  LEU A 293     -21.960  -4.404  -6.333  1.00 88.68      A    C  
ATOM   2027  C   LEU A 293     -22.948  -3.854  -7.371  1.00 89.60      A    C  
ATOM   2028  O   LEU A 293     -22.762  -2.745  -7.857  1.00 89.35      A    O  
ATOM   2029  CB  LEU A 293     -20.998  -5.447  -6.935  1.00 88.06      A    C  
ATOM   2030  CG  LEU A 293     -20.017  -4.829  -7.955  1.00 84.49      A    C  
ATOM   2031  CD1 LEU A 293     -19.028  -3.858  -7.303  1.00 78.58      A    C  
ATOM   2032  CD2 LEU A 293     -19.193  -5.929  -8.606  1.00 77.69      A    C  
ATOM   2033  N   ILE A 294     -24.039  -4.574  -7.666  1.00 89.75      A    N  
ATOM   2034  CA  ILE A 294     -25.102  -4.103  -8.558  1.00 90.18      A    C  
ATOM   2035  C   ILE A 294     -25.755  -2.830  -8.000  1.00 90.65      A    C  
ATOM   2036  O   ILE A 294     -25.972  -1.874  -8.746  1.00 90.22      A    O  
ATOM   2037  CB  ILE A 294     -26.138  -5.225  -8.806  1.00 90.11      A    C  
ATOM   2038  CG1 ILE A 294     -25.503  -6.336  -9.676  1.00 88.18      A    C  
ATOM   2039  CG2 ILE A 294     -27.411  -4.689  -9.492  1.00 87.51      A    C  
ATOM   2040  CD1 ILE A 294     -26.303  -7.638  -9.697  1.00 79.61      A    C  
ATOM   2041  N   MET A 295     -26.026  -2.784  -6.693  1.00 90.72      A    N  
ATOM   2042  CA  MET A 295     -26.556  -1.587  -6.040  1.00 90.75      A    C  
ATOM   2043  C   MET A 295     -25.574  -0.412  -6.137  1.00 91.03      A    C  
ATOM   2044  O   MET A 295     -25.980   0.706  -6.467  1.00 90.37      A    O  
ATOM   2045  CB  MET A 295     -26.905  -1.913  -4.581  1.00 90.41      A    C  
ATOM   2046  CG  MET A 295     -27.519  -0.711  -3.836  1.00 86.87      A    C  
ATOM   2047  SD  MET A 295     -29.077  -0.055  -4.506  1.00 84.39      A    S  
ATOM   2048  CE  MET A 295     -30.209  -1.380  -3.999  1.00 75.36      A    C  
ATOM   2049  N   ALA A 296     -24.270  -0.649  -5.923  1.00 90.31      A    N  
ATOM   2050  CA  ALA A 296     -23.246   0.379  -6.065  1.00 89.71      A    C  
ATOM   2051  C   ALA A 296     -23.160   0.903  -7.510  1.00 90.80      A    C  
ATOM   2052  O   ALA A 296     -23.155   2.114  -7.722  1.00 90.27      A    O  
ATOM   2053  CB  ALA A 296     -21.908  -0.184  -5.574  1.00 88.69      A    C  
ATOM   2054  N   VAL A 297     -23.197   0.020  -8.516  1.00 90.73      A    N  
ATOM   2055  CA  VAL A 297     -23.249   0.386  -9.946  1.00 91.12      A    C  
ATOM   2056  C   VAL A 297     -24.478   1.257 -10.240  1.00 91.67      A    C  
ATOM   2057  O   VAL A 297     -24.350   2.309 -10.867  1.00 91.04      A    O  
ATOM   2058  CB  VAL A 297     -23.255  -0.875 -10.830  1.00 91.11      A    C  
ATOM   2059  CG1 VAL A 297     -23.598  -0.593 -12.298  1.00 85.59      A    C  
ATOM   2060  CG2 VAL A 297     -21.883  -1.563 -10.827  1.00 86.65      A    C  
ATOM   2061  N   ALA A 298     -25.658   0.858  -9.751  1.00 91.92      A    N  
ATOM   2062  CA  ALA A 298     -26.887   1.609  -9.938  1.00 91.82      A    C  
ATOM   2063  C   ALA A 298     -26.809   3.004  -9.293  1.00 92.29      A    C  
ATOM   2064  O   ALA A 298     -27.268   3.985  -9.883  1.00 90.56      A    O  
ATOM   2065  CB  ALA A 298     -28.054   0.784  -9.376  1.00 91.56      A    C  
ATOM   2066  N   GLN A 299     -26.200   3.121  -8.118  1.00 91.83      A    N  
ATOM   2067  CA  GLN A 299     -26.012   4.398  -7.425  1.00 91.14      A    C  
ATOM   2068  C   GLN A 299     -25.007   5.308  -8.143  1.00 91.56      A    C  
ATOM   2069  O   GLN A 299     -25.310   6.478  -8.356  1.00 90.50      A    O  
ATOM   2070  CB  GLN A 299     -25.586   4.160  -5.976  1.00 90.00      A    C  
ATOM   2071  CG  GLN A 299     -26.728   3.615  -5.112  1.00 88.48      A    C  
ATOM   2072  CD  GLN A 299     -26.326   3.457  -3.644  1.00 88.62      A    C  
ATOM   2073  NE2 GLN A 299     -27.034   2.657  -2.896  1.00 79.88      A    N  
ATOM   2074  OE1 GLN A 299     -25.394   4.073  -3.145  1.00 81.37      A    O  
ATOM   2075  N   VAL A 300     -23.857   4.782  -8.569  1.00 90.79      A    N  
ATOM   2076  CA  VAL A 300     -22.843   5.568  -9.297  1.00 90.06      A    C  
ATOM   2077  C   VAL A 300     -23.398   6.112 -10.611  1.00 90.10      A    C  
ATOM   2078  O   VAL A 300     -23.234   7.298 -10.896  1.00 89.12      A    O  
ATOM   2079  CB  VAL A 300     -21.561   4.744  -9.536  1.00 89.59      A    C  
ATOM   2080  CG1 VAL A 300     -20.559   5.481 -10.425  1.00 82.13      A    C  
ATOM   2081  CG2 VAL A 300     -20.837   4.461  -8.222  1.00 82.92      A    C  
ATOM   2082  N   ALA A 301     -24.148   5.301 -11.363  1.00 91.15      A    N  
ATOM   2083  CA  ALA A 301     -24.789   5.728 -12.610  1.00 90.49      A    C  
ATOM   2084  C   ALA A 301     -25.872   6.812 -12.411  1.00 90.66      A    C  
ATOM   2085  O   ALA A 301     -26.291   7.462 -13.373  1.00 88.81      A    O  
ATOM   2086  CB  ALA A 301     -25.391   4.497 -13.278  1.00 90.38      A    C  
ATOM   2087  N   ASN A 302     -26.335   7.007 -11.182  1.00 90.10      A    N  
ATOM   2088  CA  ASN A 302     -27.356   7.982 -10.808  1.00 89.24      A    C  
ATOM   2089  C   ASN A 302     -26.820   9.122  -9.940  1.00 89.53      A    C  
ATOM   2090  O   ASN A 302     -27.622   9.877  -9.384  1.00 86.71      A    O  
ATOM   2091  CB  ASN A 302     -28.518   7.242 -10.131  1.00 88.45      A    C  
ATOM   2092  CG  ASN A 302     -29.368   6.555 -11.156  1.00 88.60      A    C  
ATOM   2093  ND2 ASN A 302     -29.313   5.246 -11.261  1.00 80.86      A    N  
ATOM   2094  OD1 ASN A 302     -30.102   7.196 -11.885  1.00 80.92      A    O  
ATOM   2095  N   LYS A 303     -25.496   9.276  -9.812  1.00 88.28      A    N  
ATOM   2096  CA  LYS A 303     -24.904  10.316  -8.966  1.00 86.41      A    C  
ATOM   2097  C   LYS A 303     -25.451  11.695  -9.339  1.00 85.85      A    C  
ATOM   2098  O   LYS A 303     -25.467  12.069 -10.513  1.00 82.09      A    O  
ATOM   2099  CB  LYS A 303     -23.374  10.241  -9.030  1.00 84.19      A    C  
ATOM   2100  CG  LYS A 303     -22.747  11.171  -7.982  1.00 80.23      A    C  
ATOM   2101  CD  LYS A 303     -21.229  10.984  -7.830  1.00 75.90      A    C  
ATOM   2102  CE  LYS A 303     -20.762  11.930  -6.716  1.00 68.21      A    C  
ATOM   2103  NZ  LYS A 303     -19.418  11.607  -6.185  1.00 60.71      A    N1+
ATOM   2104  N   ASN A 304     -25.915  12.440  -8.333  1.00 87.22      A    N  
ATOM   2105  CA  ASN A 304     -26.523  13.770  -8.443  1.00 87.07      A    C  
ATOM   2106  C   ASN A 304     -27.807  13.853  -9.296  1.00 87.71      A    C  
ATOM   2107  O   ASN A 304     -28.296  14.952  -9.561  1.00 82.38      A    O  
ATOM   2108  CB  ASN A 304     -25.463  14.801  -8.865  1.00 84.54      A    C  
ATOM   2109  CG  ASN A 304     -24.292  14.877  -7.895  1.00 81.14      A    C  
ATOM   2110  ND2 ASN A 304     -23.120  15.191  -8.392  1.00 69.88      A    N  
ATOM   2111  OD1 ASN A 304     -24.415  14.679  -6.708  1.00 71.70      A    O  
ATOM   2112  N   SER A 305     -28.389  12.722  -9.710  1.00 87.53      A    N  
ATOM   2113  CA  SER A 305     -29.642  12.684 -10.469  1.00 86.97      A    C  
ATOM   2114  C   SER A 305     -30.810  12.327  -9.565  1.00 88.59      A    C  
ATOM   2115  O   SER A 305     -30.730  11.381  -8.785  1.00 85.32      A    O  
ATOM   2116  CB  SER A 305     -29.536  11.711 -11.642  1.00 83.95      A    C  
ATOM   2117  OG  SER A 305     -28.501  12.125 -12.512  1.00 73.53      A    O  
ATOM   2118  N   ALA A 306     -31.910  13.054  -9.680  1.00 88.23      A    N  
ATOM   2119  CA  ALA A 306     -33.145  12.744  -8.982  1.00 88.12      A    C  
ATOM   2120  C   ALA A 306     -33.938  11.691  -9.770  1.00 89.41      A    C  
ATOM   2121  O   ALA A 306     -34.289  11.905 -10.934  1.00 87.01      A    O  
ATOM   2122  CB  ALA A 306     -33.949  14.024  -8.752  1.00 85.75      A    C  
ATOM   2123  N   VAL A 307     -34.253  10.572  -9.127  1.00 90.02      A    N  
ATOM   2124  CA  VAL A 307     -35.026   9.471  -9.690  1.00 90.42      A    C  
ATOM   2125  C   VAL A 307     -36.332   9.305  -8.930  1.00 91.25      A    C  
ATOM   2126  O   VAL A 307     -36.350   9.329  -7.705  1.00 89.52      A    O  
ATOM   2127  CB  VAL A 307     -34.254   8.137  -9.719  1.00 88.86      A    C  
ATOM   2128  CG1 VAL A 307     -33.806   7.855 -11.149  1.00 79.21      A    C  
ATOM   2129  CG2 VAL A 307     -33.024   8.074  -8.805  1.00 80.28      A    C  
ATOM   2130  N   ALA A 308     -37.427   9.127  -9.656  1.00 91.39      A    N  
ATOM   2131  CA  ALA A 308     -38.707   8.805  -9.054  1.00 90.71      A    C  
ATOM   2132  C   ALA A 308     -38.707   7.337  -8.590  1.00 90.88      A    C  
ATOM   2133  O   ALA A 308     -38.322   6.453  -9.345  1.00 88.41      A    O  
ATOM   2134  CB  ALA A 308     -39.822   9.100 -10.060  1.00 89.46      A    C  
ATOM   2135  N   VAL A 309     -39.152   7.102  -7.358  1.00 90.96      A    N  
ATOM   2136  CA  VAL A 309     -39.273   5.761  -6.771  1.00 90.33      A    C  
ATOM   2137  C   VAL A 309     -40.656   5.598  -6.168  1.00 90.14      A    C  
ATOM   2138  O   VAL A 309     -41.110   6.435  -5.387  1.00 88.17      A    O  
ATOM   2139  CB  VAL A 309     -38.171   5.465  -5.733  1.00 88.93      A    C  
ATOM   2140  CG1 VAL A 309     -36.830   5.205  -6.433  1.00 78.86      A    C  
ATOM   2141  CG2 VAL A 309     -37.951   6.579  -4.709  1.00 79.59      A    C  
ATOM   2142  N   ASN A 310     -41.340   4.514  -6.522  1.00 90.34      A    N  
ATOM   2143  CA  ASN A 310     -42.654   4.216  -5.949  1.00 89.21      A    C  
ATOM   2144  C   ASN A 310     -42.519   3.155  -4.850  1.00 89.39      A    C  
ATOM   2145  O   ASN A 310     -42.655   1.969  -5.106  1.00 84.76      A    O  
ATOM   2146  CB  ASN A 310     -43.632   3.826  -7.066  1.00 85.99      A    C  
ATOM   2147  CG  ASN A 310     -45.058   3.728  -6.538  1.00 76.66      A    C  
ATOM   2148  ND2 ASN A 310     -45.994   3.381  -7.386  1.00 66.66      A    N  
ATOM   2149  OD1 ASN A 310     -45.344   3.981  -5.386  1.00 66.27      A    O  
ATOM   2150  N   LEU A 311     -42.251   3.586  -3.633  1.00 88.04      A    N  
ATOM   2151  CA  LEU A 311     -41.940   2.700  -2.502  1.00 87.30      A    C  
ATOM   2152  C   LEU A 311     -43.143   1.888  -1.984  1.00 87.28      A    C  
ATOM   2153  O   LEU A 311     -42.955   0.978  -1.182  1.00 82.87      A    O  
ATOM   2154  CB  LEU A 311     -41.316   3.532  -1.370  1.00 86.01      A    C  
ATOM   2155  CG  LEU A 311     -39.954   4.166  -1.724  1.00 85.70      A    C  
ATOM   2156  CD1 LEU A 311     -39.538   5.147  -0.634  1.00 81.93      A    C  
ATOM   2157  CD2 LEU A 311     -38.857   3.114  -1.867  1.00 81.80      A    C  
ATOM   2158  N   GLY A 312     -44.374   2.230  -2.391  1.00 85.93      A    N  
ATOM   2159  CA  GLY A 312     -45.581   1.543  -1.932  1.00 85.80      A    C  
ATOM   2160  C   GLY A 312     -45.890   1.741  -0.435  1.00 87.53      A    C  
ATOM   2161  O   GLY A 312     -46.677   0.986   0.131  1.00 83.04      A    O  
ATOM   2162  N   ILE A 313     -45.302   2.731   0.201  1.00 86.50      A    N  
ATOM   2163  CA  ILE A 313     -45.562   3.063   1.611  1.00 86.85      A    C  
ATOM   2164  C   ILE A 313     -46.829   3.931   1.680  1.00 87.00      A    C  
ATOM   2165  O   ILE A 313     -46.865   4.990   1.048  1.00 85.27      A    O  
ATOM   2166  CB  ILE A 313     -44.342   3.744   2.263  1.00 86.04      A    C  
ATOM   2167  CG1 ILE A 313     -43.133   2.790   2.231  1.00 83.59      A    C  
ATOM   2168  CG2 ILE A 313     -44.663   4.159   3.712  1.00 82.45      A    C  
ATOM   2169  CD1 ILE A 313     -41.829   3.404   2.757  1.00 76.89      A    C  
ATOM   2170  N   PRO A 314     -47.849   3.529   2.442  1.00 87.11      A    N  
ATOM   2171  CA  PRO A 314     -49.047   4.331   2.620  1.00 86.12      A    C  
ATOM   2172  C   PRO A 314     -48.718   5.724   3.183  1.00 86.61      A    C  
ATOM   2173  O   PRO A 314     -47.982   5.839   4.159  1.00 81.69      A    O  
ATOM   2174  CB  PRO A 314     -49.947   3.544   3.578  1.00 83.82      A    C  
ATOM   2175  CG  PRO A 314     -49.460   2.109   3.428  1.00 81.98      A    C  
ATOM   2176  CD  PRO A 314     -47.974   2.278   3.163  1.00 85.14      A    C  
ATOM   2177  N   GLY A 315     -49.280   6.763   2.576  1.00 86.23      A    N  
ATOM   2178  CA  GLY A 315     -49.018   8.146   2.967  1.00 86.51      A    C  
ATOM   2179  C   GLY A 315     -47.821   8.790   2.265  1.00 88.80      A    C  
ATOM   2180  O   GLY A 315     -47.560   9.964   2.491  1.00 85.07      A    O  
ATOM   2181  N   LEU A 316     -47.089   8.063   1.406  1.00 88.89      A    N  
ATOM   2182  CA  LEU A 316     -45.951   8.590   0.656  1.00 89.37      A    C  
ATOM   2183  C   LEU A 316     -46.276   8.647  -0.843  1.00 89.51      A    C  
ATOM   2184  O   LEU A 316     -46.525   7.625  -1.470  1.00 87.12      A    O  
ATOM   2185  CB  LEU A 316     -44.723   7.724   0.950  1.00 87.94      A    C  
ATOM   2186  CG  LEU A 316     -43.405   8.494   0.765  1.00 85.22      A    C  
ATOM   2187  CD1 LEU A 316     -43.070   9.282   2.026  1.00 80.41      A    C  
ATOM   2188  CD2 LEU A 316     -42.259   7.531   0.503  1.00 80.07      A    C  
ATOM   2189  N   ALA A 317     -46.246   9.844  -1.426  1.00 89.86      A    N  
ATOM   2190  CA  ALA A 317     -46.474  10.083  -2.846  1.00 89.10      A    C  
ATOM   2191  C   ALA A 317     -45.303  10.859  -3.465  1.00 89.65      A    C  
ATOM   2192  O   ALA A 317     -44.570  11.571  -2.785  1.00 86.01      A    O  
ATOM   2193  CB  ALA A 317     -47.815  10.812  -3.009  1.00 86.35      A    C  
ATOM   2194  N   ASN A 318     -45.112  10.717  -4.786  1.00 89.99      A    N  
ATOM   2195  CA  ASN A 318     -44.089  11.431  -5.562  1.00 90.10      A    C  
ATOM   2196  C   ASN A 318     -42.678  11.376  -4.949  1.00 91.31      A    C  
ATOM   2197  O   ASN A 318     -41.934  12.362  -4.990  1.00 87.65      A    O  
ATOM   2198  CB  ASN A 318     -44.559  12.876  -5.828  1.00 87.94      A    C  
ATOM   2199  CG  ASN A 318     -45.845  12.952  -6.606  1.00 81.24      A    C  
ATOM   2200  ND2 ASN A 318     -46.655  13.939  -6.307  1.00 70.95      A    N  
ATOM   2201  OD1 ASN A 318     -46.122  12.164  -7.496  1.00 72.62      A    O  
ATOM   2202  N   ALA A 319     -42.305  10.232  -4.391  1.00 91.10      A    N  
ATOM   2203  CA  ALA A 319     -40.991  10.073  -3.791  1.00 91.24      A    C  
ATOM   2204  C   ALA A 319     -39.889  10.205  -4.856  1.00 91.60      A    C  
ATOM   2205  O   ALA A 319     -39.926   9.566  -5.914  1.00 89.73      A    O  
ATOM   2206  CB  ALA A 319     -40.922   8.742  -3.037  1.00 90.23      A    C  
ATOM   2207  N   ARG A 320     -38.899  11.038  -4.576  1.00 92.56      A    N  
ATOM   2208  CA  ARG A 320     -37.712  11.234  -5.399  1.00 92.48      A    C  
ATOM   2209  C   ARG A 320     -36.467  10.957  -4.578  1.00 92.78      A    C  
ATOM   2210  O   ARG A 320     -36.302  11.497  -3.491  1.00 90.47      A    O  
ATOM   2211  CB  ARG A 320     -37.666  12.642  -5.988  1.00 90.80      A    C  
ATOM   2212  CG  ARG A 320     -38.801  12.884  -6.992  1.00 82.64      A    C  
ATOM   2213  CD  ARG A 320     -38.630  14.258  -7.628  1.00 77.94      A    C  
ATOM   2214  NE  ARG A 320     -39.715  14.549  -8.573  1.00 68.74      A    N  
ATOM   2215  CZ  ARG A 320     -39.777  15.589  -9.393  1.00 60.06      A    C  
ATOM   2216  NH1 ARG A 320     -38.827  16.483  -9.428  1.00 53.05      A    N1+
ATOM   2217  NH2 ARG A 320     -40.806  15.738 -10.176  1.00 51.41      A    N  
ATOM   2218  N   LEU A 321     -35.584  10.156  -5.145  1.00 91.27      A    N  
ATOM   2219  CA  LEU A 321     -34.318   9.773  -4.561  1.00 90.92      A    C  
ATOM   2220  C   LEU A 321     -33.180  10.449  -5.332  1.00 91.14      A    C  
ATOM   2221  O   LEU A 321     -33.122  10.348  -6.554  1.00 89.77      A    O  
ATOM   2222  CB  LEU A 321     -34.231   8.241  -4.637  1.00 89.82      A    C  
ATOM   2223  CG  LEU A 321     -33.117   7.672  -3.757  1.00 85.45      A    C  
ATOM   2224  CD1 LEU A 321     -33.600   7.602  -2.310  1.00 80.02      A    C  
ATOM   2225  CD2 LEU A 321     -32.732   6.277  -4.232  1.00 79.40      A    C  
ATOM   2226  N   THR A 322     -32.272  11.112  -4.639  1.00 91.56      A    N  
ATOM   2227  CA  THR A 322     -31.050  11.674  -5.219  1.00 90.56      A    C  
ATOM   2228  C   THR A 322     -29.845  11.065  -4.514  1.00 90.50      A    C  
ATOM   2229  O   THR A 322     -29.691  11.232  -3.312  1.00 89.34      A    O  
ATOM   2230  CB  THR A 322     -31.022  13.198  -5.109  1.00 90.06      A    C  
ATOM   2231  CG2 THR A 322     -29.865  13.818  -5.889  1.00 80.60      A    C  
ATOM   2232  OG1 THR A 322     -32.212  13.751  -5.618  1.00 80.65      A    O  
ATOM   2233  N   VAL A 323     -28.995  10.374  -5.262  1.00 90.66      A    N  
ATOM   2234  CA  VAL A 323     -27.735   9.841  -4.739  1.00 89.61      A    C  
ATOM   2235  C   VAL A 323     -26.695  10.959  -4.749  1.00 89.63      A    C  
ATOM   2236  O   VAL A 323     -26.295  11.429  -5.808  1.00 88.51      A    O  
ATOM   2237  CB  VAL A 323     -27.262   8.632  -5.554  1.00 88.52      A    C  
ATOM   2238  CG1 VAL A 323     -25.959   8.067  -4.992  1.00 84.19      A    C  
ATOM   2239  CG2 VAL A 323     -28.315   7.510  -5.544  1.00 85.56      A    C  
ATOM   2240  N   VAL A 324     -26.249  11.387  -3.561  1.00 89.31      A    N  
ATOM   2241  CA  VAL A 324     -25.217  12.417  -3.396  1.00 87.89      A    C  
ATOM   2242  C   VAL A 324     -23.833  11.776  -3.374  1.00 87.78      A    C  
ATOM   2243  O   VAL A 324     -22.980  12.126  -4.181  1.00 85.14      A    O  
ATOM   2244  CB  VAL A 324     -25.463  13.256  -2.125  1.00 86.82      A    C  
ATOM   2245  CG1 VAL A 324     -24.417  14.370  -1.989  1.00 81.05      A    C  
ATOM   2246  CG2 VAL A 324     -26.854  13.910  -2.149  1.00 83.47      A    C  
ATOM   2247  N   GLU A 325     -23.647  10.785  -2.506  1.00 89.02      A    N  
ATOM   2248  CA  GLU A 325     -22.470   9.922  -2.516  1.00 87.70      A    C  
ATOM   2249  C   GLU A 325     -22.909   8.460  -2.696  1.00 88.25      A    C  
ATOM   2250  O   GLU A 325     -23.729   7.969  -1.917  1.00 86.98      A    O  
ATOM   2251  CB  GLU A 325     -21.628  10.089  -1.244  1.00 85.88      A    C  
ATOM   2252  CG  GLU A 325     -20.782  11.379  -1.234  1.00 78.38      A    C  
ATOM   2253  CD  GLU A 325     -19.769  11.465  -2.401  1.00 77.28      A    C  
ATOM   2254  OE1 GLU A 325     -19.299  12.577  -2.701  1.00 70.13      A    O  
ATOM   2255  OE2 GLU A 325     -19.466  10.445  -3.052  1.00 69.55      A    O1-
ATOM   2256  N   PRO A 326     -22.405   7.772  -3.729  1.00 88.21      A    N  
ATOM   2257  CA  PRO A 326     -22.734   6.377  -3.963  1.00 87.57      A    C  
ATOM   2258  C   PRO A 326     -22.009   5.456  -2.981  1.00 87.66      A    C  
ATOM   2259  O   PRO A 326     -21.000   5.824  -2.380  1.00 85.38      A    O  
ATOM   2260  CB  PRO A 326     -22.323   6.120  -5.415  1.00 85.66      A    C  
ATOM   2261  CG  PRO A 326     -21.130   7.049  -5.602  1.00 83.76      A    C  
ATOM   2262  CD  PRO A 326     -21.494   8.262  -4.750  1.00 86.95      A    C  
ATOM   2263  N   LYS A 327     -22.482   4.215  -2.886  1.00 85.33      A    N  
ATOM   2264  CA  LYS A 327     -21.779   3.155  -2.160  1.00 84.54      A    C  
ATOM   2265  C   LYS A 327     -20.440   2.879  -2.836  1.00 85.45      A    C  
ATOM   2266  O   LYS A 327     -20.368   2.790  -4.063  1.00 83.04      A    O  
ATOM   2267  CB  LYS A 327     -22.681   1.909  -2.100  1.00 81.47      A    C  
ATOM   2268  CG  LYS A 327     -22.169   0.860  -1.108  1.00 76.43      A    C  
ATOM   2269  CD  LYS A 327     -23.184  -0.286  -0.958  1.00 72.71      A    C  
ATOM   2270  CE  LYS A 327     -22.726  -1.284   0.093  1.00 65.57      A    C  
ATOM   2271  NZ  LYS A 327     -23.777  -2.277   0.385  1.00 59.66      A    N1+
ATOM   2272  N   ARG A 328     -19.360   2.756  -2.040  1.00 85.53      A    N  
ATOM   2273  CA  ARG A 328     -18.000   2.509  -2.528  1.00 85.30      A    C  
ATOM   2274  C   ARG A 328     -17.283   1.484  -1.658  1.00 86.03      A    C  
ATOM   2275  O   ARG A 328     -17.628   1.272  -0.496  1.00 83.69      A    O  
ATOM   2276  CB  ARG A 328     -17.187   3.811  -2.599  1.00 82.28      A    C  
ATOM   2277  CG  ARG A 328     -17.808   4.847  -3.545  1.00 76.74      A    C  
ATOM   2278  CD  ARG A 328     -16.899   6.067  -3.672  1.00 74.50      A    C  
ATOM   2279  NE  ARG A 328     -17.582   7.172  -4.382  1.00 68.46      A    N  
ATOM   2280  CZ  ARG A 328     -17.032   8.322  -4.736  1.00 62.58      A    C  
ATOM   2281  NH1 ARG A 328     -15.762   8.550  -4.574  1.00 57.65      A    N1+
ATOM   2282  NH2 ARG A 328     -17.759   9.260  -5.229  1.00 54.48      A    N  
ATOM   2283  N   ILE A 329     -16.268   0.892  -2.254  1.00 84.91      A    N  
ATOM   2284  CA  ILE A 329     -15.222   0.115  -1.606  1.00 84.77      A    C  
ATOM   2285  C   ILE A 329     -13.885   0.759  -1.963  1.00 85.47      A    C  
ATOM   2286  O   ILE A 329     -13.703   1.183  -3.103  1.00 83.79      A    O  
ATOM   2287  CB  ILE A 329     -15.247  -1.369  -2.030  1.00 82.34      A    C  
ATOM   2288  CG1 ILE A 329     -15.734  -1.585  -3.481  1.00 73.51      A    C  
ATOM   2289  CG2 ILE A 329     -16.102  -2.134  -1.019  1.00 69.44      A    C  
ATOM   2290  CD1 ILE A 329     -15.464  -2.996  -4.004  1.00 66.85      A    C  
ATOM   2291  N   VAL A 330     -12.978   0.855  -1.007  1.00 86.64      A    N  
ATOM   2292  CA  VAL A 330     -11.680   1.510  -1.221  1.00 86.79      A    C  
ATOM   2293  C   VAL A 330     -10.565   0.582  -0.758  1.00 86.98      A    C  
ATOM   2294  O   VAL A 330     -10.640   0.006   0.326  1.00 85.86      A    O  
ATOM   2295  CB  VAL A 330     -11.604   2.881  -0.527  1.00 85.73      A    C  
ATOM   2296  CG1 VAL A 330     -10.280   3.582  -0.814  1.00 78.30      A    C  
ATOM   2297  CG2 VAL A 330     -12.723   3.804  -1.023  1.00 79.74      A    C  
ATOM   2298  N   SER A 331      -9.534   0.446  -1.585  1.00 85.33      A    N  
ATOM   2299  CA  SER A 331      -8.313  -0.296  -1.279  1.00 83.80      A    C  
ATOM   2300  C   SER A 331      -7.123   0.650  -1.272  1.00 83.88      A    C  
ATOM   2301  O   SER A 331      -6.970   1.437  -2.197  1.00 81.27      A    O  
ATOM   2302  CB  SER A 331      -8.061  -1.395  -2.312  1.00 81.52      A    C  
ATOM   2303  OG  SER A 331      -9.155  -2.271  -2.424  1.00 70.46      A    O  
ATOM   2304  N   GLY A 332      -6.270   0.555  -0.261  1.00 84.14      A    N  
ATOM   2305  CA  GLY A 332      -5.052   1.345  -0.208  1.00 84.24      A    C  
ATOM   2306  C   GLY A 332      -4.216   1.120   1.055  1.00 86.06      A    C  
ATOM   2307  O   GLY A 332      -4.604   0.356   1.951  1.00 85.12      A    O  
ATOM   2308  N   PRO A 333      -3.058   1.785   1.125  1.00 85.28      A    N  
ATOM   2309  CA  PRO A 333      -2.170   1.721   2.278  1.00 85.55      A    C  
ATOM   2310  C   PRO A 333      -2.688   2.579   3.451  1.00 87.54      A    C  
ATOM   2311  O   PRO A 333      -3.513   3.477   3.255  1.00 86.88      A    O  
ATOM   2312  CB  PRO A 333      -0.817   2.195   1.745  1.00 83.04      A    C  
ATOM   2313  CG  PRO A 333      -1.197   3.196   0.665  1.00 81.06      A    C  
ATOM   2314  CD  PRO A 333      -2.474   2.606   0.081  1.00 82.84      A    C  
ATOM   2315  N   PRO A 334      -2.194   2.335   4.673  1.00 87.76      A    N  
ATOM   2316  CA  PRO A 334      -2.547   3.130   5.838  1.00 88.08      A    C  
ATOM   2317  C   PRO A 334      -1.888   4.517   5.845  1.00 87.69      A    C  
ATOM   2318  O   PRO A 334      -0.912   4.783   5.147  1.00 85.26      A    O  
ATOM   2319  CB  PRO A 334      -2.087   2.296   7.042  1.00 87.25      A    C  
ATOM   2320  CG  PRO A 334      -0.883   1.539   6.497  1.00 86.34      A    C  
ATOM   2321  CD  PRO A 334      -1.289   1.267   5.053  1.00 88.49      A    C  
ATOM   2322  N   GLY A 335      -2.391   5.374   6.726  1.00 85.49      A    N  
ATOM   2323  CA  GLY A 335      -1.811   6.662   7.067  1.00 84.60      A    C  
ATOM   2324  C   GLY A 335      -2.234   7.806   6.151  1.00 85.46      A    C  
ATOM   2325  O   GLY A 335      -3.119   7.684   5.301  1.00 83.70      A    O  
ATOM   2326  N   GLN A 336      -1.604   8.953   6.374  1.00 82.52      A    N  
ATOM   2327  CA  GLN A 336      -1.827  10.176   5.623  1.00 82.13      A    C  
ATOM   2328  C   GLN A 336      -0.741  10.357   4.552  1.00 80.90      A    C  
ATOM   2329  O   GLN A 336       0.395   9.931   4.739  1.00 78.28      A    O  
ATOM   2330  CB  GLN A 336      -1.905  11.384   6.572  1.00 81.86      A    C  
ATOM   2331  CG  GLN A 336      -3.201  11.328   7.382  1.00 79.48      A    C  
ATOM   2332  CD  GLN A 336      -3.306  12.426   8.447  1.00 80.01      A    C  
ATOM   2333  NE2 GLN A 336      -4.402  13.141   8.504  1.00 72.59      A    N  
ATOM   2334  OE1 GLN A 336      -2.428  12.617   9.260  1.00 73.52      A    O  
ATOM   2335  N   ASP A 337      -1.113  10.979   3.445  1.00 78.70      A    N  
ATOM   2336  CA  ASP A 337      -0.148  11.518   2.496  1.00 76.50      A    C  
ATOM   2337  C   ASP A 337       0.417  12.857   2.994  1.00 76.51      A    C  
ATOM   2338  O   ASP A 337       0.021  13.381   4.042  1.00 73.78      A    O  
ATOM   2339  CB  ASP A 337      -0.773  11.583   1.086  1.00 74.13      A    C  
ATOM   2340  CG  ASP A 337      -1.886  12.612   0.909  1.00 70.02      A    C  
ATOM   2341  OD1 ASP A 337      -1.964  13.569   1.699  1.00 66.20      A    O  
ATOM   2342  OD2 ASP A 337      -2.655  12.479  -0.061  1.00 67.24      A    O1-
ATOM   2343  N   GLU A 338       1.342  13.433   2.247  1.00 72.11      A    N  
ATOM   2344  CA  GLU A 338       1.963  14.706   2.635  1.00 71.18      A    C  
ATOM   2345  C   GLU A 338       1.012  15.910   2.547  1.00 72.78      A    C  
ATOM   2346  O   GLU A 338       1.269  16.942   3.163  1.00 69.73      A    O  
ATOM   2347  CB  GLU A 338       3.225  14.953   1.802  1.00 67.12      A    C  
ATOM   2348  CG  GLU A 338       4.299  13.893   2.056  1.00 58.29      A    C  
ATOM   2349  CD  GLU A 338       5.710  14.348   1.664  1.00 52.88      A    C  
ATOM   2350  OE1 GLU A 338       6.582  13.474   1.506  1.00 45.77      A    O  
ATOM   2351  OE2 GLU A 338       5.925  15.573   1.538  1.00 45.36      A    O1-
ATOM   2352  N   SER A 339      -0.125  15.784   1.847  1.00 72.89      A    N  
ATOM   2353  CA  SER A 339      -1.176  16.798   1.855  1.00 74.01      A    C  
ATOM   2354  C   SER A 339      -2.035  16.745   3.127  1.00 76.25      A    C  
ATOM   2355  O   SER A 339      -2.839  17.640   3.372  1.00 74.08      A    O  
ATOM   2356  CB  SER A 339      -2.036  16.685   0.592  1.00 71.92      A    C  
ATOM   2357  OG  SER A 339      -3.029  15.695   0.683  1.00 65.72      A    O  
ATOM   2358  N   GLY A 340      -1.862  15.705   3.949  1.00 77.10      A    N  
ATOM   2359  CA  GLY A 340      -2.667  15.431   5.134  1.00 78.98      A    C  
ATOM   2360  C   GLY A 340      -3.959  14.661   4.852  1.00 81.90      A    C  
ATOM   2361  O   GLY A 340      -4.738  14.428   5.784  1.00 80.45      A    O  
ATOM   2362  N   ALA A 341      -4.209  14.246   3.603  1.00 81.38      A    N  
ATOM   2363  CA  ALA A 341      -5.337  13.394   3.261  1.00 82.08      A    C  
ATOM   2364  C   ALA A 341      -5.050  11.933   3.643  1.00 83.65      A    C  
ATOM   2365  O   ALA A 341      -3.923  11.446   3.546  1.00 82.48      A    O  
ATOM   2366  CB  ALA A 341      -5.685  13.552   1.777  1.00 79.62      A    C  
ATOM   2367  N   TRP A 342      -6.070  11.207   4.081  1.00 85.48      A    N  
ATOM   2368  CA  TRP A 342      -5.946   9.780   4.348  1.00 86.45      A    C  
ATOM   2369  C   TRP A 342      -5.832   9.016   3.033  1.00 86.29      A    C  
ATOM   2370  O   TRP A 342      -6.701   9.129   2.171  1.00 84.34      A    O  
ATOM   2371  CB  TRP A 342      -7.136   9.293   5.171  1.00 87.32      A    C  
ATOM   2372  CG  TRP A 342      -7.189   9.873   6.546  1.00 88.63      A    C  
ATOM   2373  CD1 TRP A 342      -7.981  10.892   6.952  1.00 85.67      A    C  
ATOM   2374  CD2 TRP A 342      -6.372   9.510   7.703  1.00 87.89      A    C  
ATOM   2375  CE2 TRP A 342      -6.724  10.367   8.773  1.00 87.65      A    C  
ATOM   2376  CE3 TRP A 342      -5.361   8.548   7.922  1.00 86.70      A    C  
ATOM   2377  NE1 TRP A 342      -7.721  11.191   8.280  1.00 86.00      A    N  
ATOM   2378  CZ2 TRP A 342      -6.077  10.299  10.034  1.00 87.10      A    C  
ATOM   2379  CZ3 TRP A 342      -4.724   8.475   9.177  1.00 83.93      A    C  
ATOM   2380  CH2 TRP A 342      -5.078   9.345  10.213  1.00 84.52      A    C  
ATOM   2381  N   ARG A 343      -4.796   8.182   2.905  1.00 84.80      A    N  
ATOM   2382  CA  ARG A 343      -4.548   7.358   1.711  1.00 84.01      A    C  
ATOM   2383  C   ARG A 343      -5.692   6.385   1.422  1.00 84.64      A    C  
ATOM   2384  O   ARG A 343      -5.966   6.075   0.273  1.00 83.15      A    O  
ATOM   2385  CB  ARG A 343      -3.247   6.561   1.896  1.00 82.45      A    C  
ATOM   2386  CG  ARG A 343      -1.988   7.434   2.045  1.00 80.04      A    C  
ATOM   2387  CD  ARG A 343      -0.781   6.536   2.288  1.00 77.79      A    C  
ATOM   2388  NE  ARG A 343       0.438   7.271   2.645  1.00 74.28      A    N  
ATOM   2389  CZ  ARG A 343       1.388   7.695   1.822  1.00 70.67      A    C  
ATOM   2390  NH1 ARG A 343       1.316   7.520   0.536  1.00 65.31      A    N1+
ATOM   2391  NH2 ARG A 343       2.434   8.297   2.297  1.00 65.49      A    N  
ATOM   2392  N   THR A 344      -6.348   5.897   2.469  1.00 86.26      A    N  
ATOM   2393  CA  THR A 344      -7.482   4.976   2.365  1.00 87.77      A    C  
ATOM   2394  C   THR A 344      -8.630   5.488   3.213  1.00 89.47      A    C  
ATOM   2395  O   THR A 344      -8.682   5.255   4.415  1.00 88.90      A    O  
ATOM   2396  CB  THR A 344      -7.067   3.554   2.767  1.00 86.29      A    C  
ATOM   2397  CG2 THR A 344      -8.140   2.523   2.415  1.00 78.80      A    C  
ATOM   2398  OG1 THR A 344      -5.913   3.184   2.067  1.00 78.99      A    O  
ATOM   2399  N   GLU A 345      -9.573   6.177   2.570  1.00 88.83      A    N  
ATOM   2400  CA  GLU A 345     -10.814   6.662   3.164  1.00 89.21      A    C  
ATOM   2401  C   GLU A 345     -12.002   6.188   2.329  1.00 89.27      A    C  
ATOM   2402  O   GLU A 345     -12.079   6.449   1.129  1.00 87.60      A    O  
ATOM   2403  CB  GLU A 345     -10.796   8.199   3.297  1.00 88.39      A    C  
ATOM   2404  CG  GLU A 345     -12.069   8.745   3.978  1.00 85.82      A    C  
ATOM   2405  CD  GLU A 345     -12.111  10.281   4.111  1.00 85.10      A    C  
ATOM   2406  OE1 GLU A 345     -13.229  10.843   4.021  1.00 78.63      A    O  
ATOM   2407  OE2 GLU A 345     -11.057  10.898   4.315  1.00 80.00      A    O1-
ATOM   2408  N   VAL A 346     -12.957   5.508   2.954  1.00 90.00      A    N  
ATOM   2409  CA  VAL A 346     -14.228   5.155   2.333  1.00 89.91      A    C  
ATOM   2410  C   VAL A 346     -15.330   6.036   2.908  1.00 90.03      A    C  
ATOM   2411  O   VAL A 346     -15.473   6.166   4.127  1.00 89.33      A    O  
ATOM   2412  CB  VAL A 346     -14.528   3.654   2.431  1.00 89.11      A    C  
ATOM   2413  CG1 VAL A 346     -14.768   3.155   3.853  1.00 82.73      A    C  
ATOM   2414  CG2 VAL A 346     -15.718   3.278   1.556  1.00 83.59      A    C  
ATOM   2415  N   ARG A 347     -16.123   6.635   2.024  1.00 89.03      A    N  
ATOM   2416  CA  ARG A 347     -17.304   7.412   2.402  1.00 87.87      A    C  
ATOM   2417  C   ARG A 347     -18.542   6.535   2.373  1.00 87.75      A    C  
ATOM   2418  O   ARG A 347     -18.710   5.706   1.478  1.00 85.50      A    O  
ATOM   2419  CB  ARG A 347     -17.457   8.643   1.509  1.00 85.98      A    C  
ATOM   2420  CG  ARG A 347     -16.272   9.593   1.710  1.00 81.19      A    C  
ATOM   2421  CD  ARG A 347     -16.467  10.880   0.894  1.00 77.16      A    C  
ATOM   2422  NE  ARG A 347     -15.304  11.748   1.052  1.00 69.27      A    N  
ATOM   2423  CZ  ARG A 347     -15.083  12.878   0.422  1.00 62.36      A    C  
ATOM   2424  NH1 ARG A 347     -15.939  13.383  -0.429  1.00 57.06      A    N1+
ATOM   2425  NH2 ARG A 347     -13.963  13.517   0.639  1.00 53.40      A    N  
ATOM   2426  N   GLN A 348     -19.417   6.743   3.337  1.00 87.84      A    N  
ATOM   2427  CA  GLN A 348     -20.715   6.091   3.380  1.00 87.49      A    C  
ATOM   2428  C   GLN A 348     -21.630   6.643   2.284  1.00 87.94      A    C  
ATOM   2429  O   GLN A 348     -21.515   7.807   1.891  1.00 85.68      A    O  
ATOM   2430  CB  GLN A 348     -21.297   6.291   4.787  1.00 84.91      A    C  
ATOM   2431  CG  GLN A 348     -22.440   5.313   5.081  1.00 77.57      A    C  
ATOM   2432  CD  GLN A 348     -22.908   5.432   6.528  1.00 74.98      A    C  
ATOM   2433  NE2 GLN A 348     -23.618   4.463   7.025  1.00 67.30      A    N  
ATOM   2434  OE1 GLN A 348     -22.632   6.383   7.228  1.00 69.51      A    O  
ATOM   2435  N   SER A 349     -22.551   5.811   1.798  1.00 86.39      A    N  
ATOM   2436  CA  SER A 349     -23.588   6.256   0.870  1.00 86.83      A    C  
ATOM   2437  C   SER A 349     -24.409   7.388   1.499  1.00 87.75      A    C  
ATOM   2438  O   SER A 349     -24.883   7.287   2.629  1.00 85.71      A    O  
ATOM   2439  CB  SER A 349     -24.489   5.085   0.485  1.00 85.14      A    C  
ATOM   2440  OG  SER A 349     -25.467   5.489  -0.456  1.00 74.56      A    O  
ATOM   2441  N   GLN A 350     -24.570   8.469   0.749  1.00 87.97      A    N  
ATOM   2442  CA  GLN A 350     -25.339   9.646   1.131  1.00 88.17      A    C  
ATOM   2443  C   GLN A 350     -26.450   9.873   0.115  1.00 88.91      A    C  
ATOM   2444  O   GLN A 350     -26.205   9.967  -1.088  1.00 87.95      A    O  
ATOM   2445  CB  GLN A 350     -24.402  10.851   1.265  1.00 86.07      A    C  
ATOM   2446  CG  GLN A 350     -25.118  12.084   1.829  1.00 79.16      A    C  
ATOM   2447  CD  GLN A 350     -24.220  13.321   1.883  1.00 77.85      A    C  
ATOM   2448  NE2 GLN A 350     -24.752  14.440   2.287  1.00 66.79      A    N  
ATOM   2449  OE1 GLN A 350     -23.048  13.303   1.550  1.00 70.22      A    O  
ATOM   2450  N   VAL A 351     -27.680   9.949   0.605  1.00 88.94      A    N  
ATOM   2451  CA  VAL A 351     -28.879  10.061  -0.219  1.00 89.22      A    C  
ATOM   2452  C   VAL A 351     -29.760  11.193   0.296  1.00 89.79      A    C  
ATOM   2453  O   VAL A 351     -29.898  11.388   1.498  1.00 88.37      A    O  
ATOM   2454  CB  VAL A 351     -29.636   8.720  -0.256  1.00 87.67      A    C  
ATOM   2455  CG1 VAL A 351     -30.919   8.802  -1.066  1.00 78.69      A    C  
ATOM   2456  CG2 VAL A 351     -28.776   7.615  -0.880  1.00 79.96      A    C  
ATOM   2457  N   ARG A 352     -30.393  11.919  -0.630  1.00 91.96      A    N  
ATOM   2458  CA  ARG A 352     -31.492  12.829  -0.354  1.00 91.97      A    C  
ATOM   2459  C   ARG A 352     -32.795  12.196  -0.831  1.00 92.20      A    C  
ATOM   2460  O   ARG A 352     -32.920  11.846  -2.001  1.00 91.27      A    O  
ATOM   2461  CB  ARG A 352     -31.206  14.193  -1.013  1.00 90.85      A    C  
ATOM   2462  CG  ARG A 352     -32.285  15.231  -0.665  1.00 80.40      A    C  
ATOM   2463  CD  ARG A 352     -32.037  16.560  -1.397  1.00 80.72      A    C  
ATOM   2464  NE  ARG A 352     -30.879  17.307  -0.857  1.00 71.03      A    N  
ATOM   2465  CZ  ARG A 352     -30.312  18.376  -1.399  1.00 64.48      A    C  
ATOM   2466  NH1 ARG A 352     -30.717  18.868  -2.541  1.00 57.16      A    N1+
ATOM   2467  NH2 ARG A 352     -29.328  18.979  -0.797  1.00 54.34      A    N  
ATOM   2468  N   LEU A 353     -33.760  12.055   0.058  1.00 91.47      A    N  
ATOM   2469  CA  LEU A 353     -35.112  11.606  -0.251  1.00 91.34      A    C  
ATOM   2470  C   LEU A 353     -36.080  12.773  -0.053  1.00 91.73      A    C  
ATOM   2471  O   LEU A 353     -36.110  13.371   1.021  1.00 91.22      A    O  
ATOM   2472  CB  LEU A 353     -35.461  10.398   0.632  1.00 90.92      A    C  
ATOM   2473  CG  LEU A 353     -36.861   9.818   0.365  1.00 89.18      A    C  
ATOM   2474  CD1 LEU A 353     -36.934   9.085  -0.974  1.00 82.69      A    C  
ATOM   2475  CD2 LEU A 353     -37.230   8.818   1.461  1.00 82.19      A    C  
ATOM   2476  N   THR A 354     -36.898  13.068  -1.066  1.00 93.00      A    N  
ATOM   2477  CA  THR A 354     -38.003  14.030  -0.975  1.00 92.11      A    C  
ATOM   2478  C   THR A 354     -39.292  13.354  -1.404  1.00 91.85      A    C  
ATOM   2479  O   THR A 354     -39.288  12.590  -2.367  1.00 90.01      A    O  
ATOM   2480  CB  THR A 354     -37.755  15.299  -1.805  1.00 91.38      A    C  
ATOM   2481  CG2 THR A 354     -36.535  16.073  -1.335  1.00 79.49      A    C  
ATOM   2482  OG1 THR A 354     -37.555  14.984  -3.161  1.00 79.74      A    O  
ATOM   2483  N   ALA A 355     -40.390  13.630  -0.719  1.00 92.90      A    N  
ATOM   2484  CA  ALA A 355     -41.700  13.092  -1.063  1.00 92.58      A    C  
ATOM   2485  C   ALA A 355     -42.818  14.005  -0.568  1.00 92.96      A    C  
ATOM   2486  O   ALA A 355     -42.642  14.760   0.391  1.00 91.24      A    O  
ATOM   2487  CB  ALA A 355     -41.830  11.695  -0.457  1.00 91.05      A    C  
ATOM   2488  N   ASP A 356     -43.996  13.880  -1.193  1.00 93.16      A    N  
ATOM   2489  CA  ASP A 356     -45.226  14.438  -0.651  1.00 91.95      A    C  
ATOM   2490  C   ASP A 356     -45.828  13.437   0.348  1.00 91.75      A    C  
ATOM   2491  O   ASP A 356     -45.774  12.227   0.143  1.00 89.35      A    O  
ATOM   2492  CB  ASP A 356     -46.206  14.783  -1.780  1.00 90.57      A    C  
ATOM   2493  CG  ASP A 356     -45.644  15.797  -2.782  1.00 87.60      A    C  
ATOM   2494  OD1 ASP A 356     -44.956  16.746  -2.344  1.00 81.45      A    O  
ATOM   2495  OD2 ASP A 356     -45.912  15.622  -3.996  1.00 81.70      A    O1-
ATOM   2496  N   ILE A 357     -46.416  13.941   1.421  1.00 91.18      A    N  
ATOM   2497  CA  ILE A 357     -47.147  13.135   2.406  1.00 90.10      A    C  
ATOM   2498  C   ILE A 357     -48.641  13.303   2.129  1.00 89.64      A    C  
ATOM   2499  O   ILE A 357     -49.176  14.412   2.224  1.00 86.96      A    O  
ATOM   2500  CB  ILE A 357     -46.757  13.512   3.845  1.00 89.29      A    C  
ATOM   2501  CG1 ILE A 357     -45.256  13.265   4.088  1.00 86.84      A    C  
ATOM   2502  CG2 ILE A 357     -47.604  12.717   4.849  1.00 86.55      A    C  
ATOM   2503  CD1 ILE A 357     -44.762  13.733   5.464  1.00 81.04      A    C  
ATOM   2504  N   ASP A 358     -49.323  12.197   1.812  1.00 89.66      A    N  
ATOM   2505  CA  ASP A 358     -50.772  12.152   1.666  1.00 87.77      A    C  
ATOM   2506  C   ASP A 358     -51.463  11.647   2.942  1.00 87.88      A    C  
ATOM   2507  O   ASP A 358     -50.829  11.376   3.969  1.00 82.93      A    O  
ATOM   2508  CB  ASP A 358     -51.141  11.394   0.375  1.00 84.35      A    C  
ATOM   2509  CG  ASP A 358     -50.923   9.886   0.400  1.00 77.86      A    C  
ATOM   2510  OD1 ASP A 358     -50.994   9.295   1.497  1.00 69.79      A    O  
ATOM   2511  OD2 ASP A 358     -50.783   9.298  -0.688  1.00 71.26      A    O1-
ATOM   2512  N   SER A 359     -52.788  11.529   2.922  1.00 85.38      A    N  
ATOM   2513  CA  SER A 359     -53.568  11.078   4.078  1.00 84.25      A    C  
ATOM   2514  C   SER A 359     -53.522   9.568   4.322  1.00 84.93      A    C  
ATOM   2515  O   SER A 359     -54.162   9.092   5.258  1.00 79.47      A    O  
ATOM   2516  CB  SER A 359     -55.013  11.571   3.955  1.00 81.40      A    C  
ATOM   2517  OG  SER A 359     -55.595  11.139   2.742  1.00 75.65      A    O  
ATOM   2518  N   GLY A 360     -52.801   8.798   3.516  1.00 83.50      A    N  
ATOM   2519  CA  GLY A 360     -52.772   7.337   3.588  1.00 82.36      A    C  
ATOM   2520  C   GLY A 360     -52.191   6.768   4.888  1.00 84.24      A    C  
ATOM   2521  O   GLY A 360     -52.465   5.613   5.221  1.00 79.85      A    O  
ATOM   2522  N   PHE A 361     -51.448   7.560   5.656  1.00 84.94      A    N  
ATOM   2523  CA  PHE A 361     -50.958   7.169   6.980  1.00 84.77      A    C  
ATOM   2524  C   PHE A 361     -51.999   7.365   8.100  1.00 85.71      A    C  
ATOM   2525  O   PHE A 361     -51.813   6.860   9.207  1.00 82.51      A    O  
ATOM   2526  CB  PHE A 361     -49.661   7.934   7.292  1.00 82.78      A    C  
ATOM   2527  CG  PHE A 361     -49.847   9.384   7.671  1.00 84.73      A    C  
ATOM   2528  CD1 PHE A 361     -49.914  10.379   6.678  1.00 80.45      A    C  
ATOM   2529  CD2 PHE A 361     -49.975   9.754   9.019  1.00 81.51      A    C  
ATOM   2530  CE1 PHE A 361     -50.100  11.728   7.037  1.00 78.70      A    C  
ATOM   2531  CE2 PHE A 361     -50.163  11.097   9.378  1.00 79.04      A    C  
ATOM   2532  CZ  PHE A 361     -50.223  12.086   8.385  1.00 81.48      A    C  
ATOM   2533  N   LEU A 362     -53.086   8.084   7.822  1.00 82.63      A    N  
ATOM   2534  CA  LEU A 362     -54.151   8.357   8.780  1.00 81.87      A    C  
ATOM   2535  C   LEU A 362     -55.303   7.367   8.587  1.00 81.97      A    C  
ATOM   2536  O   LEU A 362     -55.727   7.082   7.470  1.00 78.72      A    O  
ATOM   2537  CB  LEU A 362     -54.640   9.809   8.623  1.00 80.01      A    C  
ATOM   2538  CG  LEU A 362     -53.614  10.874   9.045  1.00 78.39      A    C  
ATOM   2539  CD1 LEU A 362     -54.092  12.258   8.609  1.00 73.65      A    C  
ATOM   2540  CD2 LEU A 362     -53.422  10.905  10.556  1.00 74.50      A    C  
ATOM   2541  N   SER A 363     -55.894   6.920   9.686  1.00 77.49      A    N  
ATOM   2542  CA  SER A 363     -57.121   6.119   9.692  1.00 76.54      A    C  
ATOM   2543  C   SER A 363     -58.407   6.950   9.535  1.00 76.96      A    C  
ATOM   2544  O   SER A 363     -59.507   6.405   9.539  1.00 71.32      A    O  
ATOM   2545  CB  SER A 363     -57.175   5.279  10.966  1.00 72.69      A    C  
ATOM   2546  OG  SER A 363     -57.084   6.114  12.103  1.00 65.58      A    O  
ATOM   2547  N   ILE A 364     -58.278   8.265   9.429  1.00 76.87      A    N  
ATOM   2548  CA  ILE A 364     -59.379   9.218   9.354  1.00 75.13      A    C  
ATOM   2549  C   ILE A 364     -59.388   9.940   8.003  1.00 75.70      A    C  
ATOM   2550  O   ILE A 364     -58.350  10.141   7.375  1.00 73.42      A    O  
ATOM   2551  CB  ILE A 364     -59.343  10.214  10.535  1.00 71.75      A    C  
ATOM   2552  CG1 ILE A 364     -57.983  10.932  10.663  1.00 64.84      A    C  
ATOM   2553  CG2 ILE A 364     -59.709   9.476  11.836  1.00 61.78      A    C  
ATOM   2554  CD1 ILE A 364     -57.985  12.087  11.689  1.00 56.91      A    C  
ATOM   2555  N   LEU A 365     -60.559  10.366   7.549  1.00 77.03      A    N  
ATOM   2556  CA  LEU A 365     -60.718  11.207   6.368  1.00 77.21      A    C  
ATOM   2557  C   LEU A 365     -60.105  12.589   6.632  1.00 78.95      A    C  
ATOM   2558  O   LEU A 365     -60.660  13.402   7.363  1.00 75.63      A    O  
ATOM   2559  CB  LEU A 365     -62.208  11.294   5.995  1.00 73.69      A    C  
ATOM   2560  CG  LEU A 365     -62.604  10.250   4.945  1.00 66.32      A    C  
ATOM   2561  CD1 LEU A 365     -64.012   9.717   5.203  1.00 59.47      A    C  
ATOM   2562  CD2 LEU A 365     -62.578  10.855   3.541  1.00 58.47      A    C  
ATOM   2563  N   ALA A 366     -58.980  12.824   6.003  1.00 82.60      A    N  
ATOM   2564  CA  ALA A 366     -58.250  14.074   6.083  1.00 83.18      A    C  
ATOM   2565  C   ALA A 366     -57.647  14.435   4.717  1.00 84.44      A    C  
ATOM   2566  O   ALA A 366     -57.446  13.582   3.857  1.00 82.69      A    O  
ATOM   2567  CB  ALA A 366     -57.182  13.948   7.171  1.00 80.82      A    C  
ATOM   2568  N   THR A 367     -57.346  15.712   4.532  1.00 85.88      A    N  
ATOM   2569  CA  THR A 367     -56.516  16.192   3.427  1.00 86.07      A    C  
ATOM   2570  C   THR A 367     -55.226  16.747   3.987  1.00 87.31      A    C  
ATOM   2571  O   THR A 367     -55.249  17.562   4.913  1.00 85.04      A    O  
ATOM   2572  CB  THR A 367     -57.235  17.234   2.548  1.00 83.30      A    C  
ATOM   2573  CG2 THR A 367     -58.048  16.562   1.449  1.00 71.10      A    C  
ATOM   2574  OG1 THR A 367     -58.123  18.035   3.286  1.00 72.83      A    O  
ATOM   2575  N   THR A 368     -54.114  16.318   3.443  1.00 86.96      A    N  
ATOM   2576  CA  THR A 368     -52.789  16.734   3.910  1.00 86.85      A    C  
ATOM   2577  C   THR A 368     -52.139  17.688   2.921  1.00 87.16      A    C  
ATOM   2578  O   THR A 368     -52.290  17.571   1.709  1.00 85.49      A    O  
ATOM   2579  CB  THR A 368     -51.881  15.529   4.190  1.00 85.10      A    C  
ATOM   2580  CG2 THR A 368     -52.451  14.625   5.278  1.00 76.13      A    C  
ATOM   2581  OG1 THR A 368     -51.765  14.756   3.021  1.00 75.62      A    O  
ATOM   2582  N   LYS A 369     -51.403  18.662   3.445  1.00 88.88      A    N  
ATOM   2583  CA  LYS A 369     -50.494  19.545   2.704  1.00 88.15      A    C  
ATOM   2584  C   LYS A 369     -49.140  19.511   3.407  1.00 89.30      A    C  
ATOM   2585  O   LYS A 369     -48.792  20.422   4.154  1.00 86.25      A    O  
ATOM   2586  CB  LYS A 369     -51.062  20.960   2.615  1.00 85.78      A    C  
ATOM   2587  CG  LYS A 369     -52.324  21.044   1.756  1.00 79.56      A    C  
ATOM   2588  CD  LYS A 369     -52.741  22.507   1.631  1.00 71.49      A    C  
ATOM   2589  CE  LYS A 369     -53.997  22.620   0.767  1.00 63.64      A    C  
ATOM   2590  NZ  LYS A 369     -54.434  24.029   0.638  1.00 54.77      A    N1+
ATOM   2591  N   LEU A 370     -48.454  18.410   3.215  1.00 90.04      A    N  
ATOM   2592  CA  LEU A 370     -47.188  18.128   3.868  1.00 90.15      A    C  
ATOM   2593  C   LEU A 370     -46.173  17.618   2.850  1.00 90.79      A    C  
ATOM   2594  O   LEU A 370     -46.506  16.857   1.952  1.00 88.83      A    O  
ATOM   2595  CB  LEU A 370     -47.400  17.078   4.977  1.00 88.73      A    C  
ATOM   2596  CG  LEU A 370     -48.244  17.542   6.178  1.00 88.28      A    C  
ATOM   2597  CD1 LEU A 370     -48.548  16.349   7.080  1.00 83.34      A    C  
ATOM   2598  CD2 LEU A 370     -47.517  18.592   7.009  1.00 83.98      A    C  
ATOM   2599  N   GLN A 371     -44.929  18.014   3.027  1.00 93.29      A    N  
ATOM   2600  CA  GLN A 371     -43.782  17.500   2.294  1.00 92.92      A    C  
ATOM   2601  C   GLN A 371     -42.767  16.935   3.274  1.00 93.38      A    C  
ATOM   2602  O   GLN A 371     -42.592  17.470   4.368  1.00 91.43      A    O  
ATOM   2603  CB  GLN A 371     -43.195  18.634   1.438  1.00 90.70      A    C  
ATOM   2604  CG  GLN A 371     -42.168  18.119   0.423  1.00 82.09      A    C  
ATOM   2605  CD  GLN A 371     -41.555  19.234  -0.437  1.00 79.16      A    C  
ATOM   2606  NE2 GLN A 371     -41.019  18.908  -1.584  1.00 66.13      A    N  
ATOM   2607  OE1 GLN A 371     -41.547  20.391  -0.084  1.00 69.79      A    O  
ATOM   2608  N   LEU A 372     -42.100  15.854   2.878  1.00 92.39      A    N  
ATOM   2609  CA  LEU A 372     -40.987  15.245   3.596  1.00 92.07      A    C  
ATOM   2610  C   LEU A 372     -39.686  15.493   2.837  1.00 92.20      A    C  
ATOM   2611  O   LEU A 372     -39.636  15.293   1.621  1.00 90.42      A    O  
ATOM   2612  CB  LEU A 372     -41.288  13.741   3.750  1.00 90.76      A    C  
ATOM   2613  CG  LEU A 372     -40.163  12.901   4.380  1.00 90.48      A    C  
ATOM   2614  CD1 LEU A 372     -39.941  13.243   5.844  1.00 84.42      A    C  
ATOM   2615  CD2 LEU A 372     -40.516  11.421   4.283  1.00 84.68      A    C  
ATOM   2616  N   ALA A 373     -38.640  15.853   3.542  1.00 93.54      A    N  
ATOM   2617  CA  ALA A 373     -37.278  15.800   3.040  1.00 92.77      A    C  
ATOM   2618  C   ALA A 373     -36.355  15.164   4.079  1.00 92.56      A    C  
ATOM   2619  O   ALA A 373     -36.335  15.565   5.239  1.00 91.32      A    O  
ATOM   2620  CB  ALA A 373     -36.795  17.194   2.628  1.00 92.04      A    C  
ATOM   2621  N   ILE A 374     -35.594  14.167   3.648  1.00 91.67      A    N  
ATOM   2622  CA  ILE A 374     -34.553  13.518   4.436  1.00 90.53      A    C  
ATOM   2623  C   ILE A 374     -33.248  13.681   3.672  1.00 90.28      A    C  
ATOM   2624  O   ILE A 374     -33.160  13.309   2.509  1.00 89.23      A    O  
ATOM   2625  CB  ILE A 374     -34.875  12.036   4.709  1.00 89.94      A    C  
ATOM   2626  CG1 ILE A 374     -36.230  11.892   5.439  1.00 87.49      A    C  
ATOM   2627  CG2 ILE A 374     -33.736  11.392   5.522  1.00 87.90      A    C  
ATOM   2628  CD1 ILE A 374     -36.699  10.442   5.628  1.00 82.45      A    C  
ATOM   2629  N   GLU A 375     -32.233  14.227   4.330  1.00 90.34      A    N  
ATOM   2630  CA  GLU A 375     -30.900  14.375   3.765  1.00 88.84      A    C  
ATOM   2631  C   GLU A 375     -29.872  13.806   4.736  1.00 88.10      A    C  
ATOM   2632  O   GLU A 375     -29.723  14.279   5.860  1.00 85.51      A    O  
ATOM   2633  CB  GLU A 375     -30.667  15.846   3.413  1.00 86.96      A    C  
ATOM   2634  CG  GLU A 375     -29.308  16.083   2.748  1.00 77.49      A    C  
ATOM   2635  CD  GLU A 375     -29.216  17.439   2.032  1.00 73.19      A    C  
ATOM   2636  OE1 GLU A 375     -28.240  17.632   1.289  1.00 65.57      A    O  
ATOM   2637  OE2 GLU A 375     -30.176  18.237   2.081  1.00 65.86      A    O1-
ATOM   2638  N   GLY A 376     -29.164  12.765   4.305  1.00 86.48      A    N  
ATOM   2639  CA  GLY A 376     -28.043  12.208   5.040  1.00 84.32      A    C  
ATOM   2640  C   GLY A 376     -26.828  13.133   4.959  1.00 84.65      A    C  
ATOM   2641  O   GLY A 376     -26.567  13.714   3.910  1.00 81.05      A    O  
ATOM   2642  N   ALA A 377     -26.067  13.223   6.040  1.00 82.93      A    N  
ATOM   2643  CA  ALA A 377     -24.740  13.828   6.036  1.00 81.98      A    C  
ATOM   2644  C   ALA A 377     -23.663  12.760   5.763  1.00 82.99      A    C  
ATOM   2645  O   ALA A 377     -23.907  11.564   5.892  1.00 78.86      A    O  
ATOM   2646  CB  ALA A 377     -24.517  14.572   7.353  1.00 77.89      A    C  
ATOM   2647  N   SER A 378     -22.456  13.179   5.386  1.00 82.31      A    N  
ATOM   2648  CA  SER A 378     -21.374  12.250   5.061  1.00 82.37      A    C  
ATOM   2649  C   SER A 378     -20.822  11.555   6.305  1.00 84.68      A    C  
ATOM   2650  O   SER A 378     -20.304  12.220   7.210  1.00 81.41      A    O  
ATOM   2651  CB  SER A 378     -20.253  12.975   4.312  1.00 77.38      A    C  
ATOM   2652  OG  SER A 378     -19.653  13.957   5.133  1.00 67.23      A    O  
ATOM   2653  N   GLY A 379     -20.846  10.224   6.305  1.00 86.01      A    N  
ATOM   2654  CA  GLY A 379     -20.009   9.399   7.167  1.00 87.25      A    C  
ATOM   2655  C   GLY A 379     -18.766   8.917   6.421  1.00 88.94      A    C  
ATOM   2656  O   GLY A 379     -18.751   8.882   5.188  1.00 87.55      A    O  
ATOM   2657  N   ALA A 380     -17.727   8.565   7.154  1.00 90.46      A    N  
ATOM   2658  CA  ALA A 380     -16.500   8.036   6.578  1.00 91.09      A    C  
ATOM   2659  C   ALA A 380     -15.776   7.105   7.559  1.00 92.03      A    C  
ATOM   2660  O   ALA A 380     -15.893   7.254   8.775  1.00 90.76      A    O  
ATOM   2661  CB  ALA A 380     -15.600   9.199   6.146  1.00 88.99      A    C  
ATOM   2662  N   VAL A 381     -15.000   6.173   7.010  1.00 91.51      A    N  
ATOM   2663  CA  VAL A 381     -14.050   5.330   7.743  1.00 91.68      A    C  
ATOM   2664  C   VAL A 381     -12.711   5.431   7.039  1.00 91.99      A    C  
ATOM   2665  O   VAL A 381     -12.654   5.336   5.815  1.00 91.14      A    O  
ATOM   2666  CB  VAL A 381     -14.517   3.861   7.815  1.00 90.79      A    C  
ATOM   2667  CG1 VAL A 381     -13.535   2.987   8.592  1.00 85.02      A    C  
ATOM   2668  CG2 VAL A 381     -15.878   3.740   8.495  1.00 86.26      A    C  
ATOM   2669  N   TRP A 382     -11.625   5.623   7.780  1.00 93.35      A    N  
ATOM   2670  CA  TRP A 382     -10.280   5.735   7.225  1.00 93.50      A    C  
ATOM   2671  C   TRP A 382      -9.282   4.886   8.010  1.00 93.60      A    C  
ATOM   2672  O   TRP A 382      -9.366   4.741   9.228  1.00 92.42      A    O  
ATOM   2673  CB  TRP A 382      -9.842   7.195   7.154  1.00 93.10      A    C  
ATOM   2674  CG  TRP A 382      -9.864   7.932   8.461  1.00 93.18      A    C  
ATOM   2675  CD1 TRP A 382      -8.832   8.014   9.335  1.00 90.05      A    C  
ATOM   2676  CD2 TRP A 382     -10.963   8.688   9.055  1.00 91.78      A    C  
ATOM   2677  CE2 TRP A 382     -10.522   9.207  10.300  1.00 91.24      A    C  
ATOM   2678  CE3 TRP A 382     -12.282   8.984   8.647  1.00 88.71      A    C  
ATOM   2679  NE1 TRP A 382      -9.230   8.774  10.440  1.00 88.98      A    N  
ATOM   2680  CZ2 TRP A 382     -11.363   9.986  11.128  1.00 89.63      A    C  
ATOM   2681  CZ3 TRP A 382     -13.116   9.765   9.473  1.00 86.33      A    C  
ATOM   2682  CH2 TRP A 382     -12.665  10.259  10.705  1.00 86.95      A    C  
ATOM   2683  N   LEU A 383      -8.314   4.338   7.291  1.00 92.34      A    N  
ATOM   2684  CA  LEU A 383      -7.262   3.500   7.844  1.00 91.51      A    C  
ATOM   2685  C   LEU A 383      -6.108   4.381   8.360  1.00 90.94      A    C  
ATOM   2686  O   LEU A 383      -5.390   4.984   7.571  1.00 89.57      A    O  
ATOM   2687  CB  LEU A 383      -6.830   2.512   6.751  1.00 90.69      A    C  
ATOM   2688  CG  LEU A 383      -5.749   1.515   7.194  1.00 89.57      A    C  
ATOM   2689  CD1 LEU A 383      -6.201   0.615   8.339  1.00 86.38      A    C  
ATOM   2690  CD2 LEU A 383      -5.388   0.624   5.999  1.00 86.35      A    C  
ATOM   2691  N   LYS A 384      -5.944   4.434   9.678  1.00 91.52      A    N  
ATOM   2692  CA  LYS A 384      -4.897   5.244  10.327  1.00 90.88      A    C  
ATOM   2693  C   LYS A 384      -3.550   4.538  10.327  1.00 89.85      A    C  
ATOM   2694  O   LYS A 384      -2.541   5.142   9.970  1.00 87.00      A    O  
ATOM   2695  CB  LYS A 384      -5.304   5.595  11.765  1.00 90.43      A    C  
ATOM   2696  CG  LYS A 384      -6.548   6.511  11.819  1.00 88.33      A    C  
ATOM   2697  CD  LYS A 384      -6.978   6.842  13.251  1.00 87.04      A    C  
ATOM   2698  CE  LYS A 384      -5.981   7.773  13.961  1.00 79.55      A    C  
ATOM   2699  NZ  LYS A 384      -6.503   8.183  15.296  1.00 73.36      A    N1+
ATOM   2700  N   SER A 385      -3.533   3.274  10.748  1.00 90.22      A    N  
ATOM   2701  CA  SER A 385      -2.304   2.483  10.846  1.00 89.69      A    C  
ATOM   2702  C   SER A 385      -2.576   0.993  10.703  1.00 90.23      A    C  
ATOM   2703  O   SER A 385      -3.692   0.515  10.931  1.00 88.88      A    O  
ATOM   2704  CB  SER A 385      -1.574   2.792  12.162  1.00 87.31      A    C  
ATOM   2705  OG  SER A 385      -2.215   2.222  13.283  1.00 79.16      A    O  
ATOM   2706  N   MET A 386      -1.550   0.241  10.325  1.00 89.24      A    N  
ATOM   2707  CA  MET A 386      -1.540  -1.219  10.326  1.00 88.83      A    C  
ATOM   2708  C   MET A 386      -0.309  -1.729  11.070  1.00 88.32      A    C  
ATOM   2709  O   MET A 386       0.814  -1.346  10.752  1.00 85.94      A    O  
ATOM   2710  CB  MET A 386      -1.539  -1.767   8.895  1.00 87.35      A    C  
ATOM   2711  CG  MET A 386      -2.883  -1.590   8.188  1.00 82.41      A    C  
ATOM   2712  SD  MET A 386      -2.938  -2.191   6.474  1.00 82.69      A    S  
ATOM   2713  CE  MET A 386      -2.620  -3.962   6.707  1.00 75.19      A    C  
ATOM   2714  N   ALA A 387      -0.509  -2.651  12.019  1.00 87.36      A    N  
ATOM   2715  CA  ALA A 387       0.579  -3.444  12.558  1.00 85.66      A    C  
ATOM   2716  C   ALA A 387       0.793  -4.647  11.629  1.00 85.50      A    C  
ATOM   2717  O   ALA A 387       0.029  -5.605  11.662  1.00 80.03      A    O  
ATOM   2718  CB  ALA A 387       0.237  -3.863  13.993  1.00 82.47      A    C  
ATOM   2719  N   CYS A 388       1.814  -4.598  10.789  1.00 84.64      A    N  
ATOM   2720  CA  CYS A 388       2.038  -5.606   9.753  1.00 83.60      A    C  
ATOM   2721  C   CYS A 388       2.646  -6.925  10.274  1.00 83.96      A    C  
ATOM   2722  O   CYS A 388       3.527  -7.508   9.632  1.00 78.38      A    O  
ATOM   2723  CB  CYS A 388       2.892  -4.982   8.646  1.00 81.76      A    C  
ATOM   2724  SG  CYS A 388       2.277  -3.440   7.948  1.00 79.20      A    S  
ATOM   2725  N   THR A 389       2.204  -7.389  11.432  1.00 84.16      A    N  
ATOM   2726  CA  THR A 389       2.681  -8.609  12.078  1.00 83.29      A    C  
ATOM   2727  C   THR A 389       1.965  -9.846  11.534  1.00 83.09      A    C  
ATOM   2728  O   THR A 389       0.908  -9.764  10.903  1.00 79.35      A    O  
ATOM   2729  CB  THR A 389       2.546  -8.505  13.605  1.00 80.89      A    C  
ATOM   2730  CG2 THR A 389       3.473  -7.431  14.181  1.00 73.40      A    C  
ATOM   2731  OG1 THR A 389       1.232  -8.156  13.954  1.00 74.15      A    O  
ATOM   2732  N   ARG A 390       2.556 -11.029  11.747  1.00 83.04      A    N  
ATOM   2733  CA  ARG A 390       1.963 -12.334  11.438  1.00 81.44      A    C  
ATOM   2734  C   ARG A 390       2.083 -13.236  12.669  1.00 81.34      A    C  
ATOM   2735  O   ARG A 390       3.098 -13.135  13.351  1.00 77.00      A    O  
ATOM   2736  CB  ARG A 390       2.657 -12.980  10.227  1.00 78.44      A    C  
ATOM   2737  CG  ARG A 390       2.421 -12.197   8.933  1.00 72.56      A    C  
ATOM   2738  CD  ARG A 390       3.036 -12.931   7.736  1.00 70.03      A    C  
ATOM   2739  NE  ARG A 390       2.869 -12.160   6.491  1.00 63.97      A    N  
ATOM   2740  CZ  ARG A 390       2.711 -12.641   5.266  1.00 57.96      A    C  
ATOM   2741  NH1 ARG A 390       2.748 -13.918   5.023  1.00 53.35      A    N1+
ATOM   2742  NH2 ARG A 390       2.504 -11.825   4.261  1.00 51.80      A    N  
ATOM   2743  N   PRO A 391       1.103 -14.118  12.950  1.00 81.76      A    N  
ATOM   2744  CA  PRO A 391      -0.089 -14.446  12.163  1.00 81.95      A    C  
ATOM   2745  C   PRO A 391      -1.232 -13.437  12.305  1.00 83.41      A    C  
ATOM   2746  O   PRO A 391      -2.105 -13.406  11.444  1.00 79.08      A    O  
ATOM   2747  CB  PRO A 391      -0.505 -15.832  12.670  1.00 79.71      A    C  
ATOM   2748  CG  PRO A 391      -0.094 -15.784  14.148  1.00 76.38      A    C  
ATOM   2749  CD  PRO A 391       1.193 -14.964  14.121  1.00 79.01      A    C  
ATOM   2750  N   ASP A 392      -1.219 -12.605  13.346  1.00 83.32      A    N  
ATOM   2751  CA  ASP A 392      -2.252 -11.611  13.611  1.00 83.64      A    C  
ATOM   2752  C   ASP A 392      -1.753 -10.213  13.250  1.00 84.50      A    C  
ATOM   2753  O   ASP A 392      -0.588  -9.882  13.458  1.00 81.65      A    O  
ATOM   2754  CB  ASP A 392      -2.699 -11.685  15.081  1.00 81.36      A    C  
ATOM   2755  CG  ASP A 392      -3.153 -13.095  15.473  1.00 77.54      A    C  
ATOM   2756  OD1 ASP A 392      -4.033 -13.651  14.778  1.00 70.08      A    O  
ATOM   2757  OD2 ASP A 392      -2.587 -13.637  16.451  1.00 70.17      A    O1-
ATOM   2758  N   THR A 393      -2.658  -9.366  12.739  1.00 86.69      A    N  
ATOM   2759  CA  THR A 393      -2.388  -7.959  12.455  1.00 87.02      A    C  
ATOM   2760  C   THR A 393      -3.463  -7.083  13.080  1.00 87.86      A    C  
ATOM   2761  O   THR A 393      -4.639  -7.452  13.114  1.00 86.52      A    O  
ATOM   2762  CB  THR A 393      -2.202  -7.709  10.955  1.00 85.45      A    C  
ATOM   2763  CG2 THR A 393      -3.457  -7.889  10.110  1.00 74.45      A    C  
ATOM   2764  OG1 THR A 393      -1.736  -6.394  10.751  1.00 74.06      A    O  
ATOM   2765  N   ALA A 394      -3.068  -5.915  13.575  1.00 88.58      A    N  
ATOM   2766  CA  ALA A 394      -3.982  -4.916  14.087  1.00 88.89      A    C  
ATOM   2767  C   ALA A 394      -4.133  -3.780  13.069  1.00 89.73      A    C  
ATOM   2768  O   ALA A 394      -3.140  -3.271  12.562  1.00 88.37      A    O  
ATOM   2769  CB  ALA A 394      -3.495  -4.428  15.459  1.00 87.15      A    C  
ATOM   2770  N   LEU A 395      -5.377  -3.371  12.807  1.00 89.59      A    N  
ATOM   2771  CA  LEU A 395      -5.708  -2.227  11.973  1.00 90.03      A    C  
ATOM   2772  C   LEU A 395      -6.406  -1.177  12.841  1.00 90.41      A    C  
ATOM   2773  O   LEU A 395      -7.451  -1.461  13.434  1.00 89.72      A    O  
ATOM   2774  CB  LEU A 395      -6.587  -2.636  10.782  1.00 89.47      A    C  
ATOM   2775  CG  LEU A 395      -5.935  -3.608   9.787  1.00 88.54      A    C  
ATOM   2776  CD1 LEU A 395      -6.193  -5.081  10.136  1.00 81.71      A    C  
ATOM   2777  CD2 LEU A 395      -6.507  -3.378   8.383  1.00 81.04      A    C  
ATOM   2778  N   ASP A 396      -5.851   0.026  12.905  1.00 91.35      A    N  
ATOM   2779  CA  ASP A 396      -6.454   1.156  13.589  1.00 91.40      A    C  
ATOM   2780  C   ASP A 396      -7.216   2.013  12.575  1.00 91.91      A    C  
ATOM   2781  O   ASP A 396      -6.659   2.457  11.569  1.00 90.95      A    O  
ATOM   2782  CB  ASP A 396      -5.400   1.970  14.344  1.00 90.50      A    C  
ATOM   2783  CG  ASP A 396      -4.815   1.210  15.545  1.00 86.03      A    C  
ATOM   2784  OD1 ASP A 396      -5.598   0.648  16.348  1.00 78.73      A    O  
ATOM   2785  OD2 ASP A 396      -3.579   1.179  15.730  1.00 78.18      A    O1-
ATOM   2786  N   PHE A 397      -8.498   2.249  12.846  1.00 92.53      A    N  
ATOM   2787  CA  PHE A 397      -9.388   3.060  12.034  1.00 92.46      A    C  
ATOM   2788  C   PHE A 397      -9.846   4.295  12.800  1.00 92.61      A    C  
ATOM   2789  O   PHE A 397     -10.233   4.207  13.961  1.00 91.21      A    O  
ATOM   2790  CB  PHE A 397     -10.599   2.242  11.576  1.00 91.14      A    C  
ATOM   2791  CG  PHE A 397     -10.253   1.134  10.617  1.00 90.63      A    C  
ATOM   2792  CD1 PHE A 397     -10.204   1.391   9.230  1.00 86.36      A    C  
ATOM   2793  CD2 PHE A 397      -9.989  -0.161  11.092  1.00 86.00      A    C  
ATOM   2794  CE1 PHE A 397      -9.915   0.361   8.332  1.00 84.35      A    C  
ATOM   2795  CE2 PHE A 397      -9.690  -1.197  10.183  1.00 84.15      A    C  
ATOM   2796  CZ  PHE A 397      -9.656  -0.932   8.805  1.00 84.89      A    C  
ATOM   2797  N   GLY A 398      -9.892   5.430  12.105  1.00 92.45      A    N  
ATOM   2798  CA  GLY A 398     -10.735   6.543  12.476  1.00 92.38      A    C  
ATOM   2799  C   GLY A 398     -12.086   6.430  11.774  1.00 93.10      A    C  
ATOM   2800  O   GLY A 398     -12.178   5.923  10.657  1.00 91.91      A    O  
ATOM   2801  N   TRP A 399     -13.149   6.913  12.413  1.00 92.40      A    N  
ATOM   2802  CA  TRP A 399     -14.481   6.894  11.826  1.00 92.31      A    C  
ATOM   2803  C   TRP A 399     -15.279   8.143  12.191  1.00 92.18      A    C  
ATOM   2804  O   TRP A 399     -15.088   8.761  13.235  1.00 90.16      A    O  
ATOM   2805  CB  TRP A 399     -15.210   5.605  12.235  1.00 90.88      A    C  
ATOM   2806  CG  TRP A 399     -15.374   5.421  13.706  1.00 91.15      A    C  
ATOM   2807  CD1 TRP A 399     -14.522   4.755  14.515  1.00 87.58      A    C  
ATOM   2808  CD2 TRP A 399     -16.446   5.915  14.566  1.00 90.04      A    C  
ATOM   2809  CE2 TRP A 399     -16.158   5.503  15.903  1.00 89.10      A    C  
ATOM   2810  CE3 TRP A 399     -17.620   6.659  14.350  1.00 86.27      A    C  
ATOM   2811  NE1 TRP A 399     -14.982   4.799  15.825  1.00 86.87      A    N  
ATOM   2812  CZ2 TRP A 399     -17.004   5.824  16.990  1.00 86.76      A    C  
ATOM   2813  CZ3 TRP A 399     -18.463   6.981  15.433  1.00 84.27      A    C  
ATOM   2814  CH2 TRP A 399     -18.155   6.581  16.736  1.00 84.73      A    C  
ATOM   2815  N   ARG A 400     -16.215   8.481  11.307  1.00 90.65      A    N  
ATOM   2816  CA  ARG A 400     -17.224   9.515  11.499  1.00 89.77      A    C  
ATOM   2817  C   ARG A 400     -18.557   8.949  11.051  1.00 89.46      A    C  
ATOM   2818  O   ARG A 400     -18.697   8.595   9.884  1.00 87.37      A    O  
ATOM   2819  CB  ARG A 400     -16.814  10.745  10.683  1.00 87.62      A    C  
ATOM   2820  CG  ARG A 400     -17.624  11.999  11.030  1.00 82.23      A    C  
ATOM   2821  CD  ARG A 400     -17.359  13.135  10.024  1.00 80.69      A    C  
ATOM   2822  NE  ARG A 400     -15.944  13.269   9.674  1.00 72.49      A    N  
ATOM   2823  CZ  ARG A 400     -15.448  13.717   8.527  1.00 67.43      A    C  
ATOM   2824  NH1 ARG A 400     -16.213  14.269   7.627  1.00 60.03      A    N1+
ATOM   2825  NH2 ARG A 400     -14.175  13.597   8.265  1.00 60.32      A    N  
ATOM   2826  N   SER A 401     -19.523   8.848  11.949  1.00 87.35      A    N  
ATOM   2827  CA  SER A 401     -20.863   8.406  11.578  1.00 85.88      A    C  
ATOM   2828  C   SER A 401     -21.618   9.516  10.852  1.00 85.53      A    C  
ATOM   2829  O   SER A 401     -21.420  10.709  11.113  1.00 81.88      A    O  
ATOM   2830  CB  SER A 401     -21.645   7.874  12.784  1.00 83.10      A    C  
ATOM   2831  OG  SER A 401     -21.981   8.894  13.687  1.00 77.03      A    O  
ATOM   2832  N   SER A 402     -22.503   9.127   9.933  1.00 83.86      A    N  
ATOM   2833  CA  SER A 402     -23.359  10.063   9.225  1.00 81.83      A    C  
ATOM   2834  C   SER A 402     -24.387  10.664  10.174  1.00 82.47      A    C  
ATOM   2835  O   SER A 402     -25.122   9.937  10.844  1.00 76.48      A    O  
ATOM   2836  CB  SER A 402     -24.062   9.371   8.057  1.00 77.36      A    C  
ATOM   2837  OG  SER A 402     -24.806   8.271   8.525  1.00 67.54      A    O  
ATOM   2838  N   GLY A 403     -24.505  11.990  10.166  1.00 82.32      A    N  
ATOM   2839  CA  GLY A 403     -25.710  12.643  10.657  1.00 82.06      A    C  
ATOM   2840  C   GLY A 403     -26.824  12.616   9.593  1.00 83.13      A    C  
ATOM   2841  O   GLY A 403     -26.646  12.119   8.483  1.00 79.32      A    O  
ATOM   2842  N   ALA A 404     -27.977  13.180   9.929  1.00 85.05      A    N  
ATOM   2843  CA  ALA A 404     -29.027  13.435   8.953  1.00 85.59      A    C  
ATOM   2844  C   ALA A 404     -29.870  14.638   9.374  1.00 87.68      A    C  
ATOM   2845  O   ALA A 404     -29.988  14.942  10.556  1.00 86.35      A    O  
ATOM   2846  CB  ALA A 404     -29.903  12.194   8.800  1.00 82.78      A    C  
ATOM   2847  N   THR A 405     -30.519  15.260   8.403  1.00 85.91      A    N  
ATOM   2848  CA  THR A 405     -31.594  16.224   8.640  1.00 87.36      A    C  
ATOM   2849  C   THR A 405     -32.908  15.624   8.159  1.00 88.70      A    C  
ATOM   2850  O   THR A 405     -32.980  15.074   7.062  1.00 88.05      A    O  
ATOM   2851  CB  THR A 405     -31.313  17.581   7.984  1.00 86.28      A    C  
ATOM   2852  CG2 THR A 405     -30.136  18.286   8.646  1.00 73.17      A    C  
ATOM   2853  OG1 THR A 405     -31.003  17.441   6.623  1.00 73.44      A    O  
ATOM   2854  N   ILE A 406     -33.940  15.704   8.988  1.00 88.79      A    N  
ATOM   2855  CA  ILE A 406     -35.292  15.236   8.673  1.00 89.05      A    C  
ATOM   2856  C   ILE A 406     -36.224  16.430   8.844  1.00 89.78      A    C  
ATOM   2857  O   ILE A 406     -36.334  16.985   9.937  1.00 89.19      A    O  
ATOM   2858  CB  ILE A 406     -35.720  14.052   9.569  1.00 88.30      A    C  
ATOM   2859  CG1 ILE A 406     -34.694  12.902   9.512  1.00 86.02      A    C  
ATOM   2860  CG2 ILE A 406     -37.123  13.565   9.149  1.00 85.83      A    C  
ATOM   2861  CD1 ILE A 406     -34.974  11.769  10.505  1.00 79.99      A    C  
ATOM   2862  N   LYS A 407     -36.887  16.816   7.757  1.00 90.90      A    N  
ATOM   2863  CA  LYS A 407     -37.817  17.937   7.732  1.00 91.08      A    C  
ATOM   2864  C   LYS A 407     -39.179  17.494   7.222  1.00 91.08      A    C  
ATOM   2865  O   LYS A 407     -39.277  16.784   6.226  1.00 90.34      A    O  
ATOM   2866  CB  LYS A 407     -37.248  19.091   6.892  1.00 90.98      A    C  
ATOM   2867  CG  LYS A 407     -35.975  19.709   7.503  1.00 89.85      A    C  
ATOM   2868  CD  LYS A 407     -35.580  20.976   6.745  1.00 88.24      A    C  
ATOM   2869  CE  LYS A 407     -34.432  21.703   7.444  1.00 81.29      A    C  
ATOM   2870  NZ  LYS A 407     -34.337  23.119   6.988  1.00 72.14      A    N1+
ATOM   2871  N   ILE A 408     -40.229  17.950   7.879  1.00 92.08      A    N  
ATOM   2872  CA  ILE A 408     -41.611  17.898   7.403  1.00 91.57      A    C  
ATOM   2873  C   ILE A 408     -42.172  19.312   7.489  1.00 91.37      A    C  
ATOM   2874  O   ILE A 408     -42.049  19.970   8.521  1.00 89.28      A    O  
ATOM   2875  CB  ILE A 408     -42.469  16.885   8.197  1.00 90.91      A    C  
ATOM   2876  CG1 ILE A 408     -41.896  15.461   8.071  1.00 88.41      A    C  
ATOM   2877  CG2 ILE A 408     -43.930  16.927   7.710  1.00 88.40      A    C  
ATOM   2878  CD1 ILE A 408     -42.607  14.420   8.951  1.00 84.36      A    C  
ATOM   2879  N   GLY A 409     -42.786  19.777   6.403  1.00 92.65      A    N  
ATOM   2880  CA  GLY A 409     -43.331  21.122   6.329  1.00 91.95      A    C  
ATOM   2881  C   GLY A 409     -44.313  21.309   5.183  1.00 92.69      A    C  
ATOM   2882  O   GLY A 409     -44.878  20.354   4.647  1.00 90.36      A    O  
ATOM   2883  N   SER A 410     -44.537  22.559   4.809  1.00 91.52      A    N  
ATOM   2884  CA  SER A 410     -45.413  22.918   3.696  1.00 90.37      A    C  
ATOM   2885  C   SER A 410     -44.821  22.461   2.349  1.00 90.18      A    C  
ATOM   2886  O   SER A 410     -43.630  22.660   2.122  1.00 87.93      A    O  
ATOM   2887  CB  SER A 410     -45.619  24.435   3.684  1.00 89.14      A    C  
ATOM   2888  OG  SER A 410     -46.399  24.833   2.575  1.00 81.16      A    O  
ATOM   2889  N   PRO A 411     -45.650  21.959   1.399  1.00 90.97      A    N  
ATOM   2890  CA  PRO A 411     -45.188  21.634   0.055  1.00 88.76      A    C  
ATOM   2891  C   PRO A 411     -44.569  22.816  -0.700  1.00 89.39      A    C  
ATOM   2892  O   PRO A 411     -43.729  22.627  -1.566  1.00 85.25      A    O  
ATOM   2893  CB  PRO A 411     -46.419  21.115  -0.690  1.00 86.54      A    C  
ATOM   2894  CG  PRO A 411     -47.361  20.647   0.416  1.00 85.30      A    C  
ATOM   2895  CD  PRO A 411     -47.055  21.607   1.558  1.00 88.61      A    C  
ATOM   2896  N   ALA A 412     -44.986  24.047  -0.394  1.00 89.40      A    N  
ATOM   2897  CA  ALA A 412     -44.462  25.251  -1.026  1.00 88.31      A    C  
ATOM   2898  C   ALA A 412     -43.089  25.664  -0.472  1.00 88.94      A    C  
ATOM   2899  O   ALA A 412     -42.250  26.189  -1.206  1.00 83.98      A    O  
ATOM   2900  CB  ALA A 412     -45.486  26.375  -0.849  1.00 86.38      A    C  
ATOM   2901  N   ASN A 413     -42.874  25.453   0.825  1.00 88.14      A    N  
ATOM   2902  CA  ASN A 413     -41.610  25.723   1.497  1.00 88.56      A    C  
ATOM   2903  C   ASN A 413     -41.508  24.836   2.742  1.00 89.27      A    C  
ATOM   2904  O   ASN A 413     -42.237  25.038   3.706  1.00 85.21      A    O  
ATOM   2905  CB  ASN A 413     -41.528  27.218   1.861  1.00 86.00      A    C  
ATOM   2906  CG  ASN A 413     -40.226  27.572   2.560  1.00 83.61      A    C  
ATOM   2907  ND2 ASN A 413     -40.031  28.830   2.878  1.00 76.05      A    N  
ATOM   2908  OD1 ASN A 413     -39.385  26.749   2.837  1.00 76.05      A    O  
ATOM   2909  N   ILE A 414     -40.582  23.897   2.716  1.00 89.25      A    N  
ATOM   2910  CA  ILE A 414     -40.430  22.904   3.774  1.00 89.85      A    C  
ATOM   2911  C   ILE A 414     -40.069  23.499   5.144  1.00 90.69      A    C  
ATOM   2912  O   ILE A 414     -40.378  22.909   6.177  1.00 86.63      A    O  
ATOM   2913  CB  ILE A 414     -39.416  21.842   3.321  1.00 87.37      A    C  
ATOM   2914  CG1 ILE A 414     -39.588  20.565   4.156  1.00 82.74      A    C  
ATOM   2915  CG2 ILE A 414     -37.956  22.371   3.358  1.00 81.68      A    C  
ATOM   2916  CD1 ILE A 414     -39.074  19.335   3.435  1.00 76.58      A    C  
ATOM   2917  N   ASP A 415     -39.509  24.712   5.180  1.00 90.34      A    N  
ATOM   2918  CA  ASP A 415     -39.208  25.416   6.430  1.00 89.18      A    C  
ATOM   2919  C   ASP A 415     -40.443  26.091   7.044  1.00 90.08      A    C  
ATOM   2920  O   ASP A 415     -40.398  26.556   8.191  1.00 87.49      A    O  
ATOM   2921  CB  ASP A 415     -38.069  26.414   6.198  1.00 87.75      A    C  
ATOM   2922  CG  ASP A 415     -36.766  25.735   5.777  1.00 84.17      A    C  
ATOM   2923  OD1 ASP A 415     -36.368  24.739   6.428  1.00 77.25      A    O  
ATOM   2924  OD2 ASP A 415     -36.147  26.225   4.810  1.00 77.41      A    O1-
ATOM   2925  N   GLN A 416     -41.567  26.123   6.309  1.00 90.17      A    N  
ATOM   2926  CA  GLN A 416     -42.851  26.596   6.813  1.00 90.13      A    C  
ATOM   2927  C   GLN A 416     -43.704  25.437   7.341  1.00 90.87      A    C  
ATOM   2928  O   GLN A 416     -43.549  24.290   6.961  1.00 88.90      A    O  
ATOM   2929  CB  GLN A 416     -43.608  27.389   5.735  1.00 88.52      A    C  
ATOM   2930  CG  GLN A 416     -42.873  28.678   5.373  1.00 82.35      A    C  
ATOM   2931  CD  GLN A 416     -43.659  29.563   4.392  1.00 76.04      A    C  
ATOM   2932  NE2 GLN A 416     -43.130  30.697   4.022  1.00 63.97      A    N  
ATOM   2933  OE1 GLN A 416     -44.753  29.252   3.957  1.00 66.48      A    O  
ATOM   2934  N   VAL A 417     -44.643  25.777   8.213  1.00 90.56      A    N  
ATOM   2935  CA  VAL A 417     -45.578  24.827   8.818  1.00 89.92      A    C  
ATOM   2936  C   VAL A 417     -46.509  24.266   7.742  1.00 90.25      A    C  
ATOM   2937  O   VAL A 417     -47.182  25.020   7.039  1.00 85.17      A    O  
ATOM   2938  CB  VAL A 417     -46.366  25.498   9.956  1.00 87.05      A    C  
ATOM   2939  CG1 VAL A 417     -47.166  24.470  10.745  1.00 74.90      A    C  
ATOM   2940  CG2 VAL A 417     -45.448  26.214  10.957  1.00 75.76      A    C  
ATOM   2941  N   GLY A 418     -46.569  22.946   7.620  1.00 89.69      A    N  
ATOM   2942  CA  GLY A 418     -47.562  22.246   6.814  1.00 88.74      A    C  
ATOM   2943  C   GLY A 418     -48.897  22.122   7.548  1.00 89.92      A    C  
ATOM   2944  O   GLY A 418     -49.018  22.508   8.709  1.00 88.27      A    O  
ATOM   2945  N   SER A 419     -49.920  21.571   6.885  1.00 89.07      A    N  
ATOM   2946  CA  SER A 419     -51.237  21.424   7.504  1.00 88.20      A    C  
ATOM   2947  C   SER A 419     -51.911  20.095   7.172  1.00 88.29      A    C  
ATOM   2948  O   SER A 419     -51.803  19.584   6.058  1.00 86.00      A    O  
ATOM   2949  CB  SER A 419     -52.143  22.614   7.162  1.00 85.88      A    C  
ATOM   2950  OG  SER A 419     -52.426  22.686   5.775  1.00 77.42      A    O  
ATOM   2951  N   ILE A 420     -52.679  19.592   8.143  1.00 87.85      A    N  
ATOM   2952  CA  ILE A 420     -53.630  18.492   7.976  1.00 86.83      A    C  
ATOM   2953  C   ILE A 420     -55.019  19.059   8.249  1.00 86.83      A    C  
ATOM   2954  O   ILE A 420     -55.276  19.605   9.320  1.00 85.38      A    O  
ATOM   2955  CB  ILE A 420     -53.301  17.308   8.913  1.00 86.06      A    C  
ATOM   2956  CG1 ILE A 420     -51.837  16.842   8.746  1.00 84.11      A    C  
ATOM   2957  CG2 ILE A 420     -54.292  16.157   8.658  1.00 84.61      A    C  
ATOM   2958  CD1 ILE A 420     -51.417  15.727   9.704  1.00 79.76      A    C  
ATOM   2959  N   LEU A 421     -55.914  18.941   7.265  1.00 86.51      A    N  
ATOM   2960  CA  LEU A 421     -57.290  19.402   7.358  1.00 85.15      A    C  
ATOM   2961  C   LEU A 421     -58.197  18.205   7.646  1.00 84.70      A    C  
ATOM   2962  O   LEU A 421     -58.310  17.299   6.821  1.00 83.10      A    O  
ATOM   2963  CB  LEU A 421     -57.685  20.121   6.055  1.00 84.49      A    C  
ATOM   2964  CG  LEU A 421     -56.911  21.416   5.788  1.00 80.39      A    C  
ATOM   2965  CD1 LEU A 421     -57.088  21.846   4.324  1.00 73.85      A    C  
ATOM   2966  CD2 LEU A 421     -57.407  22.563   6.665  1.00 74.16      A    C  
ATOM   2967  N   VAL A 422     -58.886  18.230   8.799  1.00 84.16      A    N  
ATOM   2968  CA  VAL A 422     -59.812  17.192   9.252  1.00 81.67      A    C  
ATOM   2969  C   VAL A 422     -61.232  17.758   9.262  1.00 80.34      A    C  
ATOM   2970  O   VAL A 422     -61.420  18.965   9.471  1.00 77.10      A    O  
ATOM   2971  CB  VAL A 422     -59.399  16.653  10.642  1.00 80.08      A    C  
ATOM   2972  CG1 VAL A 422     -60.154  15.371  10.986  1.00 72.87      A    C  
ATOM   2973  CG2 VAL A 422     -57.901  16.341  10.726  1.00 74.06      A    C  
ATOM   2974  N   LEU A 423     -62.247  16.922   9.027  1.00 79.34      A    N  
ATOM   2975  CA  LEU A 423     -63.670  17.308   9.040  1.00 77.66      A    C  
ATOM   2976  C   LEU A 423     -63.984  18.491   8.112  1.00 78.20      A    C  
ATOM   2977  O   LEU A 423     -64.650  19.455   8.497  1.00 73.89      A    O  
ATOM   2978  CB  LEU A 423     -64.133  17.549  10.486  1.00 74.78      A    C  
ATOM   2979  CG  LEU A 423     -64.106  16.307  11.399  1.00 70.37      A    C  
ATOM   2980  CD1 LEU A 423     -64.166  16.728  12.865  1.00 65.51      A    C  
ATOM   2981  CD2 LEU A 423     -65.307  15.393  11.111  1.00 64.06      A    C  
ATOM   2982  N   GLY A 424     -63.482  18.447   6.875  1.00 77.37      A    N  
ATOM   2983  CA  GLY A 424     -63.714  19.499   5.878  1.00 76.75      A    C  
ATOM   2984  C   GLY A 424     -63.064  20.852   6.189  1.00 77.91      A    C  
ATOM   2985  O   GLY A 424     -63.476  21.869   5.643  1.00 72.65      A    O  
ATOM   2986  N   GLY A 425     -62.062  20.876   7.067  1.00 77.35      A    N  
ATOM   2987  CA  GLY A 425     -61.334  22.087   7.472  1.00 77.07      A    C  
ATOM   2988  C   GLY A 425     -61.840  22.746   8.758  1.00 78.84      A    C  
ATOM   2989  O   GLY A 425     -61.311  23.793   9.140  1.00 74.50      A    O  
ATOM   2990  N   LEU A 426     -62.787  22.129   9.455  1.00 79.34      A    N  
ATOM   2991  CA  LEU A 426     -63.217  22.575  10.789  1.00 79.02      A    C  
ATOM   2992  C   LEU A 426     -62.085  22.516  11.817  1.00 79.89      A    C  
ATOM   2993  O   LEU A 426     -61.991  23.379  12.680  1.00 77.91      A    O  
ATOM   2994  CB  LEU A 426     -64.383  21.686  11.269  1.00 77.70      A    C  
ATOM   2995  CG  LEU A 426     -65.750  22.114  10.705  1.00 72.23      A    C  
ATOM   2996  CD1 LEU A 426     -66.750  20.978  10.814  1.00 65.72      A    C  
ATOM   2997  CD2 LEU A 426     -66.307  23.305  11.489  1.00 65.01      A    C  
ATOM   2998  N   VAL A 427     -61.240  21.514  11.696  1.00 81.31      A    N  
ATOM   2999  CA  VAL A 427     -60.029  21.372  12.498  1.00 81.00      A    C  
ATOM   3000  C   VAL A 427     -58.839  21.387  11.555  1.00 82.24      A    C  
ATOM   3001  O   VAL A 427     -58.761  20.578  10.627  1.00 81.50      A    O  
ATOM   3002  CB  VAL A 427     -60.057  20.091  13.348  1.00 79.03      A    C  
ATOM   3003  CG1 VAL A 427     -58.802  19.973  14.217  1.00 73.45      A    C  
ATOM   3004  CG2 VAL A 427     -61.277  20.069  14.267  1.00 73.56      A    C  
ATOM   3005  N   ARG A 428     -57.914  22.310  11.779  1.00 83.99      A    N  
ATOM   3006  CA  ARG A 428     -56.630  22.350  11.092  1.00 84.38      A    C  
ATOM   3007  C   ARG A 428     -55.532  21.999  12.082  1.00 84.42      A    C  
ATOM   3008  O   ARG A 428     -55.459  22.604  13.141  1.00 83.01      A    O  
ATOM   3009  CB  ARG A 428     -56.421  23.732  10.455  1.00 83.15      A    C  
ATOM   3010  CG  ARG A 428     -55.207  23.741   9.516  1.00 79.46      A    C  
ATOM   3011  CD  ARG A 428     -54.982  25.132   8.889  1.00 79.51      A    C  
ATOM   3012  NE  ARG A 428     -54.287  26.017   9.818  1.00 73.53      A    N  
ATOM   3013  CZ  ARG A 428     -54.268  27.340   9.823  1.00 69.26      A    C  
ATOM   3014  NH1 ARG A 428     -54.948  28.042   8.963  1.00 62.06      A    N1+
ATOM   3015  NH2 ARG A 428     -53.550  27.957  10.704  1.00 61.26      A    N  
ATOM   3016  N   LEU A 429     -54.701  21.044  11.746  1.00 85.65      A    N  
ATOM   3017  CA  LEU A 429     -53.490  20.720  12.494  1.00 85.32      A    C  
ATOM   3018  C   LEU A 429     -52.307  21.307  11.740  1.00 86.46      A    C  
ATOM   3019  O   LEU A 429     -52.017  20.869  10.628  1.00 85.74      A    O  
ATOM   3020  CB  LEU A 429     -53.361  19.197  12.652  1.00 84.22      A    C  
ATOM   3021  CG  LEU A 429     -54.543  18.534  13.372  1.00 82.23      A    C  
ATOM   3022  CD1 LEU A 429     -54.396  17.016  13.333  1.00 77.46      A    C  
ATOM   3023  CD2 LEU A 429     -54.630  18.958  14.836  1.00 77.94      A    C  
ATOM   3024  N   ASP A 430     -51.662  22.297  12.321  1.00 87.39      A    N  
ATOM   3025  CA  ASP A 430     -50.437  22.858  11.770  1.00 86.64      A    C  
ATOM   3026  C   ASP A 430     -49.265  22.018  12.275  1.00 87.28      A    C  
ATOM   3027  O   ASP A 430     -49.061  21.885  13.481  1.00 85.19      A    O  
ATOM   3028  CB  ASP A 430     -50.317  24.343  12.154  1.00 84.89      A    C  
ATOM   3029  CG  ASP A 430     -51.355  25.252  11.475  1.00 81.74      A    C  
ATOM   3030  OD1 ASP A 430     -51.959  24.870  10.449  1.00 75.54      A    O  
ATOM   3031  OD2 ASP A 430     -51.563  26.396  11.933  1.00 77.43      A    O1-
ATOM   3032  N   LEU A 431     -48.513  21.402  11.346  1.00 88.11      A    N  
ATOM   3033  CA  LEU A 431     -47.492  20.409  11.646  1.00 88.34      A    C  
ATOM   3034  C   LEU A 431     -46.153  20.802  11.034  1.00 88.80      A    C  
ATOM   3035  O   LEU A 431     -46.059  21.111   9.841  1.00 87.79      A    O  
ATOM   3036  CB  LEU A 431     -48.004  19.023  11.199  1.00 87.10      A    C  
ATOM   3037  CG  LEU A 431     -47.177  17.843  11.754  1.00 83.94      A    C  
ATOM   3038  CD1 LEU A 431     -48.077  16.642  12.010  1.00 76.38      A    C  
ATOM   3039  CD2 LEU A 431     -46.077  17.403  10.791  1.00 76.71      A    C  
ATOM   3040  N   LYS A 432     -45.102  20.763  11.853  1.00 90.77      A    N  
ATOM   3041  CA  LYS A 432     -43.729  20.970  11.417  1.00 90.94      A    C  
ATOM   3042  C   LYS A 432     -42.787  20.016  12.150  1.00 90.84      A    C  
ATOM   3043  O   LYS A 432     -42.905  19.829  13.359  1.00 88.47      A    O  
ATOM   3044  CB  LYS A 432     -43.337  22.449  11.627  1.00 89.64      A    C  
ATOM   3045  CG  LYS A 432     -41.965  22.766  11.026  1.00 85.48      A    C  
ATOM   3046  CD  LYS A 432     -41.583  24.252  11.173  1.00 82.47      A    C  
ATOM   3047  CE  LYS A 432     -40.186  24.421  10.595  1.00 75.00      A    C  
ATOM   3048  NZ  LYS A 432     -39.713  25.818  10.601  1.00 66.13      A    N1+
ATOM   3049  N   LEU A 433     -41.837  19.460  11.412  1.00 90.69      A    N  
ATOM   3050  CA  LEU A 433     -40.680  18.767  11.953  1.00 90.29      A    C  
ATOM   3051  C   LEU A 433     -39.430  19.388  11.326  1.00 90.65      A    C  
ATOM   3052  O   LEU A 433     -39.341  19.486  10.109  1.00 89.35      A    O  
ATOM   3053  CB  LEU A 433     -40.807  17.260  11.646  1.00 89.35      A    C  
ATOM   3054  CG  LEU A 433     -39.599  16.403  12.074  1.00 88.85      A    C  
ATOM   3055  CD1 LEU A 433     -39.463  16.344  13.593  1.00 83.07      A    C  
ATOM   3056  CD2 LEU A 433     -39.770  14.981  11.557  1.00 83.77      A    C  
ATOM   3057  N   ASP A 434     -38.503  19.796  12.164  1.00 90.52      A    N  
ATOM   3058  CA  ASP A 434     -37.152  20.152  11.746  1.00 89.51      A    C  
ATOM   3059  C   ASP A 434     -36.207  19.594  12.812  1.00 88.91      A    C  
ATOM   3060  O   ASP A 434     -36.137  20.109  13.925  1.00 85.31      A    O  
ATOM   3061  CB  ASP A 434     -37.012  21.668  11.566  1.00 87.95      A    C  
ATOM   3062  CG  ASP A 434     -35.727  22.066  10.832  1.00 84.45      A    C  
ATOM   3063  OD1 ASP A 434     -34.808  21.228  10.690  1.00 77.52      A    O  
ATOM   3064  OD2 ASP A 434     -35.682  23.203  10.305  1.00 76.85      A    O1-
ATOM   3065  N   THR A 435     -35.559  18.485  12.500  1.00 89.52      A    N  
ATOM   3066  CA  THR A 435     -34.656  17.812  13.424  1.00 88.65      A    C  
ATOM   3067  C   THR A 435     -33.393  17.373  12.709  1.00 88.86      A    C  
ATOM   3068  O   THR A 435     -33.394  17.053  11.524  1.00 86.50      A    O  
ATOM   3069  CB  THR A 435     -35.350  16.651  14.153  1.00 86.29      A    C  
ATOM   3070  CG2 THR A 435     -35.564  15.415  13.287  1.00 73.63      A    C  
ATOM   3071  OG1 THR A 435     -34.584  16.270  15.268  1.00 73.75      A    O  
ATOM   3072  N   SER A 436     -32.297  17.350  13.450  1.00 87.02      A    N  
ATOM   3073  CA  SER A 436     -31.013  16.849  12.993  1.00 85.76      A    C  
ATOM   3074  C   SER A 436     -30.564  15.695  13.880  1.00 85.62      A    C  
ATOM   3075  O   SER A 436     -30.547  15.819  15.108  1.00 82.92      A    O  
ATOM   3076  CB  SER A 436     -29.968  17.974  12.983  1.00 83.28      A    C  
ATOM   3077  OG  SER A 436     -29.810  18.517  14.274  1.00 71.89      A    O  
ATOM   3078  N   ILE A 437     -30.156  14.606  13.264  1.00 84.43      A    N  
ATOM   3079  CA  ILE A 437     -29.454  13.510  13.930  1.00 83.40      A    C  
ATOM   3080  C   ILE A 437     -27.973  13.885  13.939  1.00 83.68      A    C  
ATOM   3081  O   ILE A 437     -27.389  14.113  12.878  1.00 81.88      A    O  
ATOM   3082  CB  ILE A 437     -29.730  12.175  13.223  1.00 81.53      A    C  
ATOM   3083  CG1 ILE A 437     -31.245  11.882  13.196  1.00 77.63      A    C  
ATOM   3084  CG2 ILE A 437     -28.968  11.050  13.933  1.00 76.25      A    C  
ATOM   3085  CD1 ILE A 437     -31.627  10.693  12.304  1.00 71.60      A    C  
ATOM   3086  N   ALA A 438     -27.372  13.963  15.116  1.00 82.05      A    N  
ATOM   3087  CA  ALA A 438     -25.957  14.253  15.239  1.00 81.43      A    C  
ATOM   3088  C   ALA A 438     -25.119  13.038  14.806  1.00 81.95      A    C  
ATOM   3089  O   ALA A 438     -25.415  11.899  15.174  1.00 78.30      A    O  
ATOM   3090  CB  ALA A 438     -25.655  14.703  16.671  1.00 78.12      A    C  
ATOM   3091  N   GLY A 439     -24.063  13.295  14.046  1.00 81.39      A    N  
ATOM   3092  CA  GLY A 439     -23.002  12.317  13.838  1.00 81.77      A    C  
ATOM   3093  C   GLY A 439     -22.098  12.218  15.067  1.00 83.52      A    C  
ATOM   3094  O   GLY A 439     -22.033  13.137  15.886  1.00 80.67      A    O  
ATOM   3095  N   SER A 440     -21.382  11.106  15.165  1.00 83.82      A    N  
ATOM   3096  CA  SER A 440     -20.341  10.896  16.163  1.00 84.93      A    C  
ATOM   3097  C   SER A 440     -19.017  10.617  15.457  1.00 87.16      A    C  
ATOM   3098  O   SER A 440     -18.996  10.317  14.261  1.00 84.67      A    O  
ATOM   3099  CB  SER A 440     -20.721   9.752  17.107  1.00 81.31      A    C  
ATOM   3100  OG  SER A 440     -21.972  10.014  17.723  1.00 72.12      A    O  
ATOM   3101  N   SER A 441     -17.910  10.719  16.185  1.00 86.16      A    N  
ATOM   3102  CA  SER A 441     -16.590  10.352  15.679  1.00 87.11      A    C  
ATOM   3103  C   SER A 441     -15.797   9.635  16.751  1.00 87.98      A    C  
ATOM   3104  O   SER A 441     -16.052   9.802  17.945  1.00 84.99      A    O  
ATOM   3105  CB  SER A 441     -15.845  11.584  15.161  1.00 84.86      A    C  
ATOM   3106  OG  SER A 441     -15.678  12.554  16.181  1.00 75.74      A    O  
ATOM   3107  N   GLY A 442     -14.831   8.823  16.330  1.00 88.03      A    N  
ATOM   3108  CA  GLY A 442     -13.968   8.096  17.239  1.00 88.94      A    C  
ATOM   3109  C   GLY A 442     -12.906   7.303  16.502  1.00 90.93      A    C  
ATOM   3110  O   GLY A 442     -12.786   7.359  15.279  1.00 89.11      A    O  
ATOM   3111  N   ASP A 443     -12.155   6.544  17.280  1.00 89.80      A    N  
ATOM   3112  CA  ASP A 443     -11.171   5.593  16.788  1.00 89.85      A    C  
ATOM   3113  C   ASP A 443     -11.577   4.177  17.203  1.00 89.54      A    C  
ATOM   3114  O   ASP A 443     -12.223   3.972  18.235  1.00 86.14      A    O  
ATOM   3115  CB  ASP A 443      -9.780   5.958  17.325  1.00 87.74      A    C  
ATOM   3116  CG  ASP A 443      -9.202   7.255  16.744  1.00 84.55      A    C  
ATOM   3117  OD1 ASP A 443      -9.489   7.598  15.571  1.00 76.92      A    O  
ATOM   3118  OD2 ASP A 443      -8.345   7.879  17.393  1.00 77.58      A    O1-
ATOM   3119  N   THR A 444     -11.208   3.180  16.405  1.00 90.12      A    N  
ATOM   3120  CA  THR A 444     -11.429   1.771  16.731  1.00 89.56      A    C  
ATOM   3121  C   THR A 444     -10.296   0.912  16.194  1.00 90.10      A    C  
ATOM   3122  O   THR A 444      -9.715   1.210  15.161  1.00 89.07      A    O  
ATOM   3123  CB  THR A 444     -12.787   1.283  16.218  1.00 87.21      A    C  
ATOM   3124  CG2 THR A 444     -12.876   1.119  14.703  1.00 78.65      A    C  
ATOM   3125  OG1 THR A 444     -13.096   0.036  16.812  1.00 77.74      A    O  
ATOM   3126  N   ARG A 445     -10.002  -0.177  16.886  1.00 89.74      A    N  
ATOM   3127  CA  ARG A 445      -9.008  -1.174  16.481  1.00 89.61      A    C  
ATOM   3128  C   ARG A 445      -9.694  -2.486  16.127  1.00 89.51      A    C  
ATOM   3129  O   ARG A 445     -10.500  -3.002  16.901  1.00 87.21      A    O  
ATOM   3130  CB  ARG A 445      -7.945  -1.314  17.580  1.00 88.01      A    C  
ATOM   3131  CG  ARG A 445      -6.908  -2.399  17.251  1.00 84.88      A    C  
ATOM   3132  CD  ARG A 445      -5.742  -2.400  18.248  1.00 82.97      A    C  
ATOM   3133  NE  ARG A 445      -4.746  -1.378  17.884  1.00 76.21      A    N  
ATOM   3134  CZ  ARG A 445      -3.539  -1.209  18.404  1.00 71.15      A    C  
ATOM   3135  NH1 ARG A 445      -3.121  -1.907  19.413  1.00 64.41      A    N1+
ATOM   3136  NH2 ARG A 445      -2.743  -0.330  17.880  1.00 62.98      A    N  
ATOM   3137  N   PHE A 446      -9.320  -3.047  14.984  1.00 89.70      A    N  
ATOM   3138  CA  PHE A 446      -9.639  -4.409  14.588  1.00 89.02      A    C  
ATOM   3139  C   PHE A 446      -8.384  -5.266  14.710  1.00 89.69      A    C  
ATOM   3140  O   PHE A 446      -7.328  -4.887  14.218  1.00 88.37      A    O  
ATOM   3141  CB  PHE A 446     -10.192  -4.440  13.166  1.00 87.62      A    C  
ATOM   3142  CG  PHE A 446     -11.576  -3.844  13.024  1.00 86.38      A    C  
ATOM   3143  CD1 PHE A 446     -12.699  -4.695  12.962  1.00 81.15      A    C  
ATOM   3144  CD2 PHE A 446     -11.752  -2.458  12.908  1.00 80.76      A    C  
ATOM   3145  CE1 PHE A 446     -13.980  -4.154  12.759  1.00 78.06      A    C  
ATOM   3146  CE2 PHE A 446     -13.030  -1.917  12.720  1.00 77.91      A    C  
ATOM   3147  CZ  PHE A 446     -14.143  -2.767  12.632  1.00 79.15      A    C  
ATOM   3148  N   ASN A 447      -8.511  -6.430  15.336  1.00 88.36      A    N  
ATOM   3149  CA  ASN A 447      -7.496  -7.468  15.310  1.00 87.91      A    C  
ATOM   3150  C   ASN A 447      -7.994  -8.564  14.379  1.00 87.86      A    C  
ATOM   3151  O   ASN A 447      -9.056  -9.132  14.622  1.00 85.57      A    O  
ATOM   3152  CB  ASN A 447      -7.230  -7.988  16.728  1.00 86.67      A    C  
ATOM   3153  CG  ASN A 447      -6.670  -6.919  17.652  1.00 82.08      A    C  
ATOM   3154  ND2 ASN A 447      -7.094  -6.918  18.895  1.00 72.47      A    N  
ATOM   3155  OD1 ASN A 447      -5.859  -6.083  17.306  1.00 72.97      A    O  
ATOM   3156  N   VAL A 448      -7.250  -8.841  13.313  1.00 87.35      A    N  
ATOM   3157  CA  VAL A 448      -7.599  -9.811  12.281  1.00 87.04      A    C  
ATOM   3158  C   VAL A 448      -6.395 -10.698  11.978  1.00 87.23      A    C  
ATOM   3159  O   VAL A 448      -5.254 -10.327  12.265  1.00 86.23      A    O  
ATOM   3160  CB  VAL A 448      -8.124  -9.146  10.996  1.00 85.61      A    C  
ATOM   3161  CG1 VAL A 448      -9.396  -8.341  11.267  1.00 79.41      A    C  
ATOM   3162  CG2 VAL A 448      -7.103  -8.219  10.332  1.00 80.49      A    C  
ATOM   3163  N   LYS A 449      -6.640 -11.858  11.380  1.00 84.37      A    N  
ATOM   3164  CA  LYS A 449      -5.555 -12.696  10.883  1.00 83.49      A    C  
ATOM   3165  C   LYS A 449      -4.979 -12.103   9.601  1.00 83.37      A    C  
ATOM   3166  O   LYS A 449      -5.706 -11.678   8.710  1.00 81.25      A    O  
ATOM   3167  CB  LYS A 449      -6.023 -14.128  10.679  1.00 82.42      A    C  
ATOM   3168  CG  LYS A 449      -6.375 -14.784  12.019  1.00 79.20      A    C  
ATOM   3169  CD  LYS A 449      -6.635 -16.263  11.802  1.00 73.63      A    C  
ATOM   3170  CE  LYS A 449      -6.952 -16.931  13.134  1.00 66.28      A    C  
ATOM   3171  NZ  LYS A 449      -7.177 -18.376  12.945  1.00 58.01      A    N1+
ATOM   3172  N   ALA A 450      -3.662 -12.134   9.486  1.00 83.88      A    N  
ATOM   3173  CA  ALA A 450      -2.953 -11.619   8.317  1.00 81.12      A    C  
ATOM   3174  C   ALA A 450      -3.233 -12.396   7.018  1.00 81.40      A    C  
ATOM   3175  O   ALA A 450      -2.934 -11.905   5.930  1.00 78.22      A    O  
ATOM   3176  CB  ALA A 450      -1.458 -11.623   8.647  1.00 79.02      A    C  
ATOM   3177  N   ASP A 451      -3.809 -13.603   7.110  1.00 80.57      A    N  
ATOM   3178  CA  ASP A 451      -4.246 -14.403   5.963  1.00 78.66      A    C  
ATOM   3179  C   ASP A 451      -5.665 -14.045   5.476  1.00 78.64      A    C  
ATOM   3180  O   ASP A 451      -6.116 -14.560   4.455  1.00 73.95      A    O  
ATOM   3181  CB  ASP A 451      -4.109 -15.903   6.295  1.00 76.32      A    C  
ATOM   3182  CG  ASP A 451      -5.079 -16.432   7.354  1.00 71.54      A    C  
ATOM   3183  OD1 ASP A 451      -5.910 -15.662   7.874  1.00 63.21      A    O  
ATOM   3184  OD2 ASP A 451      -5.015 -17.643   7.650  1.00 66.96      A    O1-
ATOM   3185  N   GLY A 452      -6.371 -13.163   6.180  1.00 77.66      A    N  
ATOM   3186  CA  GLY A 452      -7.727 -12.737   5.842  1.00 76.03      A    C  
ATOM   3187  C   GLY A 452      -8.815 -13.778   6.125  1.00 77.96      A    C  
ATOM   3188  O   GLY A 452      -9.926 -13.645   5.617  1.00 74.03      A    O  
ATOM   3189  N   SER A 453      -8.542 -14.827   6.911  1.00 77.25      A    N  
ATOM   3190  CA  SER A 453      -9.499 -15.918   7.159  1.00 76.65      A    C  
ATOM   3191  C   SER A 453     -10.676 -15.547   8.064  1.00 77.48      A    C  
ATOM   3192  O   SER A 453     -11.686 -16.247   8.055  1.00 72.72      A    O  
ATOM   3193  CB  SER A 453      -8.768 -17.141   7.723  1.00 75.31      A    C  
ATOM   3194  OG  SER A 453      -8.063 -16.870   8.919  1.00 72.07      A    O  
ATOM   3195  N   ASP A 454     -10.588 -14.442   8.818  1.00 79.00      A    N  
ATOM   3196  CA  ASP A 454     -11.570 -14.003   9.822  1.00 78.41      A    C  
ATOM   3197  C   ASP A 454     -12.199 -12.630   9.528  1.00 78.42      A    C  
ATOM   3198  O   ASP A 454     -12.813 -12.028  10.406  1.00 73.53      A    O  
ATOM   3199  CB  ASP A 454     -10.920 -14.069  11.215  1.00 74.95      A    C  
ATOM   3200  CG  ASP A 454      -9.755 -13.094  11.426  1.00 70.69      A    C  
ATOM   3201  OD1 ASP A 454      -9.122 -12.678  10.431  1.00 61.95      A    O  
ATOM   3202  OD2 ASP A 454      -9.448 -12.833  12.606  1.00 67.69      A    O1-
ATOM   3203  N   LEU A 455     -12.102 -12.131   8.289  1.00 77.79      A    N  
ATOM   3204  CA  LEU A 455     -12.476 -10.758   7.919  1.00 75.10      A    C  
ATOM   3205  C   LEU A 455     -13.975 -10.425   7.952  1.00 73.36      A    C  
ATOM   3206  O   LEU A 455     -14.319  -9.254   7.866  1.00 67.91      A    O  
ATOM   3207  CB  LEU A 455     -11.923 -10.440   6.521  1.00 72.46      A    C  
ATOM   3208  CG  LEU A 455     -10.396 -10.344   6.455  1.00 71.50      A    C  
ATOM   3209  CD1 LEU A 455      -9.970 -10.120   5.010  1.00 68.37      A    C  
ATOM   3210  CD2 LEU A 455      -9.848  -9.200   7.309  1.00 68.79      A    C  
ATOM   3211  N   VAL A 456     -14.875 -11.396   8.051  1.00 68.48      A    N  
ATOM   3212  CA  VAL A 456     -16.332 -11.213   7.854  1.00 66.98      A    C  
ATOM   3213  C   VAL A 456     -17.017 -10.416   8.985  1.00 69.77      A    C  
ATOM   3214  O   VAL A 456     -18.240 -10.402   9.108  1.00 63.50      A    O  
ATOM   3215  CB  VAL A 456     -17.027 -12.573   7.586  1.00 59.12      A    C  
ATOM   3216  CG1 VAL A 456     -18.396 -12.427   6.926  1.00 51.12      A    C  
ATOM   3217  CG2 VAL A 456     -16.199 -13.468   6.649  1.00 49.64      A    C  
ATOM   3218  N   GLN A 457     -16.272  -9.737   9.846  1.00 67.88      A    N  
ATOM   3219  CA  GLN A 457     -16.822  -8.986  10.965  1.00 67.40      A    C  
ATOM   3220  C   GLN A 457     -17.031  -7.517  10.586  1.00 71.00      A    C  
ATOM   3221  O   GLN A 457     -16.086  -6.727  10.549  1.00 66.75      A    O  
ATOM   3222  CB  GLN A 457     -15.960  -9.168  12.217  1.00 60.14      A    C  
ATOM   3223  CG  GLN A 457     -15.956 -10.641  12.670  1.00 52.48      A    C  
ATOM   3224  CD  GLN A 457     -15.337 -10.857  14.049  1.00 47.32      A    C  
ATOM   3225  NE2 GLN A 457     -15.152 -12.095  14.450  1.00 40.20      A    N  
ATOM   3226  OE1 GLN A 457     -15.039  -9.943  14.799  1.00 43.08      A    O  
ATOM   3227  N   SER A 458     -18.299  -7.140  10.378  1.00 76.42      A    N  
ATOM   3228  CA  SER A 458     -18.690  -5.735  10.404  1.00 77.87      A    C  
ATOM   3229  C   SER A 458     -18.825  -5.254  11.847  1.00 80.54      A    C  
ATOM   3230  O   SER A 458     -19.283  -5.975  12.738  1.00 78.29      A    O  
ATOM   3231  CB  SER A 458     -19.966  -5.482   9.592  1.00 73.71      A    C  
ATOM   3232  OG  SER A 458     -21.095  -6.116  10.166  1.00 64.73      A    O  
ATOM   3233  N   ARG A 459     -18.436  -4.007  12.099  1.00 80.06      A    N  
ATOM   3234  CA  ARG A 459     -18.562  -3.375  13.413  1.00 82.01      A    C  
ATOM   3235  C   ARG A 459     -19.390  -2.104  13.297  1.00 83.52      A    C  
ATOM   3236  O   ARG A 459     -19.044  -1.208  12.527  1.00 83.36      A    O  
ATOM   3237  CB  ARG A 459     -17.174  -3.124  13.997  1.00 80.83      A    C  
ATOM   3238  CG  ARG A 459     -17.250  -2.811  15.485  1.00 77.56      A    C  
ATOM   3239  CD  ARG A 459     -15.837  -2.630  16.054  1.00 77.98      A    C  
ATOM   3240  NE  ARG A 459     -15.751  -3.118  17.435  1.00 75.10      A    N  
ATOM   3241  CZ  ARG A 459     -14.641  -3.290  18.117  1.00 71.35      A    C  
ATOM   3242  NH1 ARG A 459     -13.488  -2.896  17.654  1.00 64.67      A    N1+
ATOM   3243  NH2 ARG A 459     -14.687  -3.885  19.278  1.00 65.04      A    N  
ATOM   3244  N   ARG A 460     -20.445  -2.008  14.103  1.00 81.75      A    N  
ATOM   3245  CA  ARG A 460     -21.269  -0.804  14.199  1.00 81.09      A    C  
ATOM   3246  C   ARG A 460     -20.611   0.240  15.092  1.00 80.81      A    C  
ATOM   3247  O   ARG A 460     -20.193  -0.071  16.205  1.00 78.78      A    O  
ATOM   3248  CB  ARG A 460     -22.673  -1.188  14.672  1.00 78.77      A    C  
ATOM   3249  CG  ARG A 460     -23.606   0.028  14.657  1.00 76.45      A    C  
ATOM   3250  CD  ARG A 460     -25.077  -0.398  14.731  1.00 73.04      A    C  
ATOM   3251  NE  ARG A 460     -25.464  -1.054  13.477  1.00 69.45      A    N  
ATOM   3252  CZ  ARG A 460     -26.619  -1.624  13.188  1.00 64.46      A    C  
ATOM   3253  NH1 ARG A 460     -27.594  -1.641  14.041  1.00 59.29      A    N1+
ATOM   3254  NH2 ARG A 460     -26.768  -2.168  12.018  1.00 58.70      A    N  
ATOM   3255  N   LEU A 461     -20.519   1.466  14.594  1.00 81.15      A    N  
ATOM   3256  CA  LEU A 461     -19.830   2.579  15.243  1.00 79.71      A    C  
ATOM   3257  C   LEU A 461     -20.679   3.858  15.183  1.00 78.11      A    C  
ATOM   3258  O   LEU A 461     -20.939   4.366  14.088  1.00 76.23      A    O  
ATOM   3259  CB  LEU A 461     -18.470   2.787  14.543  1.00 79.82      A    C  
ATOM   3260  CG  LEU A 461     -17.517   1.586  14.615  1.00 80.63      A    C  
ATOM   3261  CD1 LEU A 461     -16.392   1.754  13.606  1.00 76.35      A    C  
ATOM   3262  CD2 LEU A 461     -16.908   1.428  16.011  1.00 79.82      A    C  
ATOM   3263  N   PRO A 462     -21.139   4.435  16.309  1.00 80.77      A    N  
ATOM   3264  CA  PRO A 462     -21.107   3.870  17.651  1.00 79.61      A    C  
ATOM   3265  C   PRO A 462     -22.071   2.686  17.785  1.00 80.41      A    C  
ATOM   3266  O   PRO A 462     -22.955   2.489  16.952  1.00 75.89      A    O  
ATOM   3267  CB  PRO A 462     -21.484   5.034  18.565  1.00 75.09      A    C  
ATOM   3268  CG  PRO A 462     -22.461   5.842  17.708  1.00 75.01      A    C  
ATOM   3269  CD  PRO A 462     -21.868   5.691  16.310  1.00 80.67      A    C  
ATOM   3270  N   GLU A 463     -21.949   1.894  18.851  1.00 74.17      A    N  
ATOM   3271  CA  GLU A 463     -22.828   0.728  19.076  1.00 71.98      A    C  
ATOM   3272  C   GLU A 463     -24.302   1.115  19.280  1.00 71.77      A    C  
ATOM   3273  O   GLU A 463     -25.211   0.382  18.899  1.00 65.99      A    O  
ATOM   3274  CB  GLU A 463     -22.348  -0.060  20.304  1.00 67.11      A    C  
ATOM   3275  CG  GLU A 463     -20.973  -0.709  20.112  1.00 59.83      A    C  
ATOM   3276  CD  GLU A 463     -20.530  -1.564  21.313  1.00 53.67      A    C  
ATOM   3277  OE1 GLU A 463     -19.489  -2.251  21.167  1.00 47.48      A    O  
ATOM   3278  OE2 GLU A 463     -21.212  -1.524  22.361  1.00 49.87      A    O1-
ATOM   3279  N   SER A 464     -24.552   2.292  19.864  1.00 70.99      A    N  
ATOM   3280  CA  SER A 464     -25.895   2.836  20.042  1.00 69.22      A    C  
ATOM   3281  C   SER A 464     -26.358   3.552  18.776  1.00 69.37      A    C  
ATOM   3282  O   SER A 464     -25.918   4.666  18.495  1.00 61.89      A    O  
ATOM   3283  CB  SER A 464     -25.920   3.762  21.261  1.00 63.91      A    C  
ATOM   3284  OG  SER A 464     -24.977   4.792  21.115  1.00 56.93      A    O  
ATOM   3285  N   GLY A 465     -27.297   2.953  18.034  1.00 66.53      A    N  
ATOM   3286  CA  GLY A 465     -27.924   3.563  16.864  1.00 65.29      A    C  
ATOM   3287  C   GLY A 465     -28.986   4.608  17.205  1.00 67.43      A    C  
ATOM   3288  O   GLY A 465     -29.408   4.767  18.350  1.00 63.57      A    O  
ATOM   3289  N   PHE A 466     -29.484   5.289  16.163  1.00 70.20      A    N  
ATOM   3290  CA  PHE A 466     -30.617   6.207  16.269  1.00 71.69      A    C  
ATOM   3291  C   PHE A 466     -31.943   5.441  16.384  1.00 73.52      A    C  
ATOM   3292  O   PHE A 466     -32.230   4.544  15.598  1.00 72.06      A    O  
ATOM   3293  CB  PHE A 466     -30.608   7.141  15.056  1.00 68.42      A    C  
ATOM   3294  CG  PHE A 466     -31.790   8.076  15.028  1.00 67.32      A    C  
ATOM   3295  CD1 PHE A 466     -32.859   7.845  14.148  1.00 63.62      A    C  
ATOM   3296  CD2 PHE A 466     -31.838   9.178  15.899  1.00 62.84      A    C  
ATOM   3297  CE1 PHE A 466     -33.957   8.714  14.127  1.00 57.27      A    C  
ATOM   3298  CE2 PHE A 466     -32.936  10.052  15.880  1.00 57.75      A    C  
ATOM   3299  CZ  PHE A 466     -33.990   9.817  14.989  1.00 58.98      A    C  
ATOM   3300  N   LEU A 467     -32.773   5.831  17.343  1.00 70.90      A    N  
ATOM   3301  CA  LEU A 467     -34.120   5.294  17.514  1.00 71.20      A    C  
ATOM   3302  C   LEU A 467     -35.138   6.246  16.879  1.00 74.06      A    C  
ATOM   3303  O   LEU A 467     -35.364   7.347  17.389  1.00 70.31      A    O  
ATOM   3304  CB  LEU A 467     -34.402   5.065  19.003  1.00 65.86      A    C  
ATOM   3305  CG  LEU A 467     -33.731   3.802  19.574  1.00 59.61      A    C  
ATOM   3306  CD1 LEU A 467     -33.699   3.873  21.102  1.00 54.15      A    C  
ATOM   3307  CD2 LEU A 467     -34.490   2.539  19.173  1.00 52.34      A    C  
ATOM   3308  N   ALA A 468     -35.815   5.806  15.813  1.00 72.36      A    N  
ATOM   3309  CA  ALA A 468     -36.837   6.598  15.127  1.00 72.92      A    C  
ATOM   3310  C   ALA A 468     -38.010   7.011  16.039  1.00 76.58      A    C  
ATOM   3311  O   ALA A 468     -38.647   8.037  15.804  1.00 74.24      A    O  
ATOM   3312  CB  ALA A 468     -37.337   5.789  13.927  1.00 69.08      A    C  
ATOM   3313  N   SER A 469     -38.263   6.275  17.126  1.00 73.00      A    N  
ATOM   3314  CA  SER A 469     -39.287   6.612  18.122  1.00 73.63      A    C  
ATOM   3315  C   SER A 469     -39.050   7.963  18.807  1.00 76.92      A    C  
ATOM   3316  O   SER A 469     -40.015   8.604  19.217  1.00 75.06      A    O  
ATOM   3317  CB  SER A 469     -39.358   5.507  19.173  1.00 71.43      A    C  
ATOM   3318  OG  SER A 469     -38.105   5.318  19.792  1.00 65.58      A    O  
ATOM   3319  N   THR A 470     -37.816   8.432  18.878  1.00 76.38      A    N  
ATOM   3320  CA  THR A 470     -37.492   9.747  19.460  1.00 77.08      A    C  
ATOM   3321  C   THR A 470     -38.026  10.915  18.625  1.00 79.66      A    C  
ATOM   3322  O   THR A 470     -38.232  12.002  19.159  1.00 77.85      A    O  
ATOM   3323  CB  THR A 470     -35.978   9.928  19.654  1.00 73.87      A    C  
ATOM   3324  CG2 THR A 470     -35.375   8.846  20.558  1.00 65.09      A    C  
ATOM   3325  OG1 THR A 470     -35.302   9.890  18.420  1.00 66.92      A    O  
ATOM   3326  N   LEU A 471     -38.343  10.684  17.340  1.00 80.99      A    N  
ATOM   3327  CA  LEU A 471     -38.930  11.709  16.474  1.00 81.73      A    C  
ATOM   3328  C   LEU A 471     -40.330  12.128  16.924  1.00 83.83      A    C  
ATOM   3329  O   LEU A 471     -40.738  13.251  16.642  1.00 83.34      A    O  
ATOM   3330  CB  LEU A 471     -38.984  11.201  15.026  1.00 80.43      A    C  
ATOM   3331  CG  LEU A 471     -37.608  10.976  14.383  1.00 79.49      A    C  
ATOM   3332  CD1 LEU A 471     -37.788  10.270  13.041  1.00 75.29      A    C  
ATOM   3333  CD2 LEU A 471     -36.880  12.297  14.140  1.00 76.16      A    C  
ATOM   3334  N   LYS A 472     -41.056  11.276  17.662  1.00 81.95      A    N  
ATOM   3335  CA  LYS A 472     -42.400  11.598  18.179  1.00 81.36      A    C  
ATOM   3336  C   LYS A 472     -42.399  12.853  19.049  1.00 82.68      A    C  
ATOM   3337  O   LYS A 472     -43.348  13.620  18.997  1.00 82.27      A    O  
ATOM   3338  CB  LYS A 472     -42.983  10.409  18.976  1.00 80.28      A    C  
ATOM   3339  CG  LYS A 472     -43.266   9.204  18.076  1.00 79.71      A    C  
ATOM   3340  CD  LYS A 472     -43.902   8.028  18.831  1.00 77.66      A    C  
ATOM   3341  CE  LYS A 472     -44.079   6.886  17.832  1.00 73.29      A    C  
ATOM   3342  NZ  LYS A 472     -44.695   5.660  18.385  1.00 64.90      A    N1+
ATOM   3343  N   THR A 473     -41.338  13.085  19.815  1.00 83.02      A    N  
ATOM   3344  CA  THR A 473     -41.210  14.251  20.691  1.00 82.14      A    C  
ATOM   3345  C   THR A 473     -40.714  15.501  19.954  1.00 83.33      A    C  
ATOM   3346  O   THR A 473     -40.829  16.601  20.485  1.00 79.49      A    O  
ATOM   3347  CB  THR A 473     -40.282  13.952  21.873  1.00 79.80      A    C  
ATOM   3348  CG2 THR A 473     -40.862  12.873  22.789  1.00 69.50      A    C  
ATOM   3349  OG1 THR A 473     -39.033  13.482  21.430  1.00 72.59      A    O  
ATOM   3350  N   SER A 474     -40.193  15.342  18.736  1.00 85.13      A    N  
ATOM   3351  CA  SER A 474     -39.644  16.444  17.932  1.00 84.29      A    C  
ATOM   3352  C   SER A 474     -40.659  17.034  16.958  1.00 86.10      A    C  
ATOM   3353  O   SER A 474     -40.427  18.110  16.400  1.00 83.70      A    O  
ATOM   3354  CB  SER A 474     -38.398  15.967  17.170  1.00 82.37      A    C  
ATOM   3355  OG  SER A 474     -37.449  15.430  18.070  1.00 72.91      A    O  
ATOM   3356  N   ILE A 475     -41.784  16.351  16.718  1.00 85.02      A    N  
ATOM   3357  CA  ILE A 475     -42.865  16.833  15.855  1.00 85.27      A    C  
ATOM   3358  C   ILE A 475     -43.689  17.862  16.617  1.00 85.73      A    C  
ATOM   3359  O   ILE A 475     -44.307  17.555  17.641  1.00 84.59      A    O  
ATOM   3360  CB  ILE A 475     -43.724  15.667  15.320  1.00 85.20      A    C  
ATOM   3361  CG1 ILE A 475     -42.877  14.789  14.382  1.00 82.72      A    C  
ATOM   3362  CG2 ILE A 475     -44.952  16.205  14.555  1.00 82.23      A    C  
ATOM   3363  CD1 ILE A 475     -43.537  13.457  14.012  1.00 77.27      A    C  
ATOM   3364  N   ASN A 476     -43.738  19.064  16.085  1.00 86.20      A    N  
ATOM   3365  CA  ASN A 476     -44.529  20.146  16.639  1.00 84.89      A    C  
ATOM   3366  C   ASN A 476     -45.890  20.199  15.949  1.00 85.11      A    C  
ATOM   3367  O   ASN A 476     -45.955  20.382  14.732  1.00 83.08      A    O  
ATOM   3368  CB  ASN A 476     -43.713  21.451  16.523  1.00 82.50      A    C  
ATOM   3369  CG  ASN A 476     -43.774  22.287  17.781  1.00 73.62      A    C  
ATOM   3370  ND2 ASN A 476     -42.901  23.260  17.896  1.00 64.57      A    N  
ATOM   3371  OD1 ASN A 476     -44.578  22.096  18.674  1.00 64.18      A    O  
ATOM   3372  N   VAL A 477     -46.977  20.020  16.701  1.00 84.27      A    N  
ATOM   3373  CA  VAL A 477     -48.354  20.022  16.181  1.00 83.77      A    C  
ATOM   3374  C   VAL A 477     -49.192  21.015  16.978  1.00 83.88      A    C  
ATOM   3375  O   VAL A 477     -49.352  20.868  18.181  1.00 82.60      A    O  
ATOM   3376  CB  VAL A 477     -49.005  18.630  16.219  1.00 82.46      A    C  
ATOM   3377  CG1 VAL A 477     -50.355  18.651  15.503  1.00 74.27      A    C  
ATOM   3378  CG2 VAL A 477     -48.143  17.571  15.534  1.00 76.07      A    C  
ATOM   3379  N   ASN A 478     -49.765  21.997  16.280  1.00 83.41      A    N  
ATOM   3380  CA  ASN A 478     -50.660  22.982  16.863  1.00 82.34      A    C  
ATOM   3381  C   ASN A 478     -52.073  22.824  16.282  1.00 82.90      A    C  
ATOM   3382  O   ASN A 478     -52.261  23.024  15.080  1.00 79.99      A    O  
ATOM   3383  CB  ASN A 478     -50.091  24.392  16.640  1.00 78.85      A    C  
ATOM   3384  CG  ASN A 478     -48.950  24.711  17.583  1.00 70.89      A    C  
ATOM   3385  ND2 ASN A 478     -48.020  25.534  17.159  1.00 62.60      A    N  
ATOM   3386  OD1 ASN A 478     -48.897  24.273  18.710  1.00 62.77      A    O  
ATOM   3387  N   PRO A 479     -53.073  22.470  17.089  1.00 82.44      A    N  
ATOM   3388  CA  PRO A 479     -54.453  22.396  16.640  1.00 81.71      A    C  
ATOM   3389  C   PRO A 479     -55.079  23.785  16.541  1.00 82.61      A    C  
ATOM   3390  O   PRO A 479     -54.989  24.603  17.458  1.00 80.69      A    O  
ATOM   3391  CB  PRO A 479     -55.157  21.501  17.657  1.00 79.10      A    C  
ATOM   3392  CG  PRO A 479     -54.397  21.775  18.946  1.00 76.52      A    C  
ATOM   3393  CD  PRO A 479     -52.963  22.063  18.478  1.00 80.59      A    C  
ATOM   3394  N   VAL A 480     -55.792  24.040  15.437  1.00 80.59      A    N  
ATOM   3395  CA  VAL A 480     -56.602  25.240  15.219  1.00 79.95      A    C  
ATOM   3396  C   VAL A 480     -58.026  24.798  14.922  1.00 80.29      A    C  
ATOM   3397  O   VAL A 480     -58.300  24.182  13.899  1.00 78.29      A    O  
ATOM   3398  CB  VAL A 480     -56.026  26.114  14.090  1.00 77.92      A    C  
ATOM   3399  CG1 VAL A 480     -56.826  27.402  13.948  1.00 70.95      A    C  
ATOM   3400  CG2 VAL A 480     -54.562  26.491  14.358  1.00 71.38      A    C  
ATOM   3401  N   VAL A 481     -58.952  25.118  15.812  1.00 78.86      A    N  
ATOM   3402  CA  VAL A 481     -60.369  24.777  15.671  1.00 77.04      A    C  
ATOM   3403  C   VAL A 481     -61.136  26.028  15.270  1.00 76.33      A    C  
ATOM   3404  O   VAL A 481     -61.082  27.039  15.974  1.00 73.61      A    O  
ATOM   3405  CB  VAL A 481     -60.928  24.160  16.972  1.00 74.91      A    C  
ATOM   3406  CG1 VAL A 481     -62.368  23.692  16.780  1.00 69.45      A    C  
ATOM   3407  CG2 VAL A 481     -60.088  22.956  17.429  1.00 70.61      A    C  
ATOM   3408  N   LEU A 482     -61.870  25.993  14.141  1.00 75.41      A    N  
ATOM   3409  CA  LEU A 482     -62.652  27.126  13.600  1.00 74.27      A    C  
ATOM   3410  C   LEU A 482     -61.843  28.435  13.471  1.00 74.31      A    C  
ATOM   3411  O   LEU A 482     -62.364  29.532  13.671  1.00 68.89      A    O  
ATOM   3412  CB  LEU A 482     -63.947  27.296  14.423  1.00 72.21      A    C  
ATOM   3413  CG  LEU A 482     -64.960  26.155  14.254  1.00 68.51      A    C  
ATOM   3414  CD1 LEU A 482     -65.962  26.169  15.405  1.00 63.92      A    C  
ATOM   3415  CD2 LEU A 482     -65.735  26.322  12.947  1.00 62.38      A    C  
ATOM   3416  N   GLY A 483     -60.557  28.313  13.178  1.00 71.02      A    N  
ATOM   3417  CA  GLY A 483     -59.647  29.456  13.080  1.00 69.97      A    C  
ATOM   3418  C   GLY A 483     -59.207  30.057  14.419  1.00 70.19      A    C  
ATOM   3419  O   GLY A 483     -58.387  30.972  14.433  1.00 65.23      A    O  
ATOM   3420  N   LEU A 484     -59.743  29.564  15.546  1.00 72.99      A    N  
ATOM   3421  CA  LEU A 484     -59.426  30.040  16.888  1.00 71.42      A    C  
ATOM   3422  C   LEU A 484     -58.743  28.933  17.692  1.00 71.55      A    C  
ATOM   3423  O   LEU A 484     -59.308  27.858  17.903  1.00 66.64      A    O  
ATOM   3424  CB  LEU A 484     -60.718  30.526  17.576  1.00 67.91      A    C  
ATOM   3425  CG  LEU A 484     -61.243  31.866  17.026  1.00 62.57      A    C  
ATOM   3426  CD1 LEU A 484     -62.708  32.049  17.374  1.00 58.02      A    C  
ATOM   3427  CD2 LEU A 484     -60.453  33.039  17.627  1.00 57.00      A    C  
ATOM   3428  N   CYS A 485     -57.569  29.218  18.203  1.00 69.10      A    N  
ATOM   3429  CA  CYS A 485     -56.954  28.387  19.236  1.00 67.70      A    C  
ATOM   3430  C   CYS A 485     -57.497  28.827  20.594  1.00 66.97      A    C  
ATOM   3431  O   CYS A 485     -56.951  29.709  21.249  1.00 62.26      A    O  
ATOM   3432  CB  CYS A 485     -55.436  28.426  19.120  1.00 64.65      A    C  
ATOM   3433  SG  CYS A 485     -54.632  26.933  19.775  1.00 57.58      A    S  
ATOM   3434  N   LEU A 486     -58.627  28.220  20.999  1.00 67.15      A    N  
ATOM   3435  CA  LEU A 486     -59.172  28.460  22.333  1.00 65.14      A    C  
ATOM   3436  C   LEU A 486     -58.206  27.873  23.367  1.00 66.21      A    C  
ATOM   3437  O   LEU A 486     -57.939  26.678  23.324  1.00 62.20      A    O  
ATOM   3438  CB  LEU A 486     -60.576  27.836  22.446  1.00 60.77      A    C  
ATOM   3439  CG  LEU A 486     -61.674  28.699  21.814  1.00 56.71      A    C  
ATOM   3440  CD1 LEU A 486     -62.920  27.858  21.543  1.00 51.89      A    C  
ATOM   3441  CD2 LEU A 486     -62.080  29.854  22.740  1.00 50.74      A    C  
ATOM   3442  N   PRO A 487     -57.712  28.648  24.326  1.00 65.77      A    N  
ATOM   3443  CA  PRO A 487     -56.694  28.200  25.276  1.00 64.29      A    C  
ATOM   3444  C   PRO A 487     -57.140  26.995  26.113  1.00 64.28      A    C  
ATOM   3445  O   PRO A 487     -56.329  26.148  26.440  1.00 61.24      A    O  
ATOM   3446  CB  PRO A 487     -56.358  29.430  26.125  1.00 61.94      A    C  
ATOM   3447  CG  PRO A 487     -57.530  30.382  25.920  1.00 60.98      A    C  
ATOM   3448  CD  PRO A 487     -58.033  30.051  24.526  1.00 62.74      A    C  
ATOM   3449  N   LEU A 488     -58.439  26.858  26.389  1.00 65.47      A    N  
ATOM   3450  CA  LEU A 488     -59.014  25.696  27.074  1.00 64.26      A    C  
ATOM   3451  C   LEU A 488     -58.935  24.399  26.245  1.00 65.34      A    C  
ATOM   3452  O   LEU A 488     -58.788  23.325  26.814  1.00 61.68      A    O  
ATOM   3453  CB  LEU A 488     -60.481  26.004  27.416  1.00 61.08      A    C  
ATOM   3454  CG  LEU A 488     -60.641  26.805  28.718  1.00 57.22      A    C  
ATOM   3455  CD1 LEU A 488     -61.971  27.550  28.730  1.00 52.92      A    C  
ATOM   3456  CD2 LEU A 488     -60.601  25.876  29.933  1.00 52.27      A    C  
ATOM   3457  N   LEU A 489     -59.070  24.505  24.921  1.00 67.04      A    N  
ATOM   3458  CA  LEU A 489     -58.975  23.367  24.004  1.00 65.59      A    C  
ATOM   3459  C   LEU A 489     -57.523  23.070  23.644  1.00 66.44      A    C  
ATOM   3460  O   LEU A 489     -57.085  21.930  23.763  1.00 62.32      A    O  
ATOM   3461  CB  LEU A 489     -59.835  23.647  22.760  1.00 61.98      A    C  
ATOM   3462  CG  LEU A 489     -61.336  23.395  22.979  1.00 57.79      A    C  
ATOM   3463  CD1 LEU A 489     -62.162  24.125  21.940  1.00 53.45      A    C  
ATOM   3464  CD2 LEU A 489     -61.667  21.902  22.885  1.00 52.56      A    C  
ATOM   3465  N   CYS A 490     -56.766  24.089  23.284  1.00 66.60      A    N  
ATOM   3466  CA  CYS A 490     -55.373  23.955  22.868  1.00 65.77      A    C  
ATOM   3467  C   CYS A 490     -54.420  23.560  24.006  1.00 65.60      A    C  
ATOM   3468  O   CYS A 490     -53.377  22.964  23.748  1.00 60.78      A    O  
ATOM   3469  CB  CYS A 490     -54.918  25.272  22.214  1.00 63.43      A    C  
ATOM   3470  SG  CYS A 490     -55.852  25.731  20.719  1.00 58.12      A    S  
ATOM   3471  N   GLY A 491     -54.749  23.846  25.242  1.00 67.20      A    N  
ATOM   3472  CA  GLY A 491     -53.979  23.466  26.429  1.00 66.42      A    C  
ATOM   3473  C   GLY A 491     -54.437  22.180  27.121  1.00 67.94      A    C  
ATOM   3474  O   GLY A 491     -53.866  21.813  28.140  1.00 63.27      A    O  
ATOM   3475  N   SER A 492     -55.487  21.508  26.627  1.00 69.97      A    N  
ATOM   3476  CA  SER A 492     -56.002  20.305  27.289  1.00 71.36      A    C  
ATOM   3477  C   SER A 492     -55.103  19.097  27.012  1.00 73.03      A    C  
ATOM   3478  O   SER A 492     -54.787  18.798  25.864  1.00 70.31      A    O  
ATOM   3479  CB  SER A 492     -57.466  20.034  26.934  1.00 68.19      A    C  
ATOM   3480  OG  SER A 492     -57.631  19.458  25.658  1.00 61.59      A    O  
ATOM   3481  N   THR A 493     -54.742  18.370  28.049  1.00 71.18      A    N  
ATOM   3482  CA  THR A 493     -53.959  17.132  27.953  1.00 73.01      A    C  
ATOM   3483  C   THR A 493     -54.666  16.075  27.108  1.00 74.74      A    C  
ATOM   3484  O   THR A 493     -54.037  15.439  26.278  1.00 71.23      A    O  
ATOM   3485  CB  THR A 493     -53.683  16.552  29.345  1.00 70.02      A    C  
ATOM   3486  CG2 THR A 493     -52.668  17.407  30.119  1.00 61.53      A    C  
ATOM   3487  OG1 THR A 493     -54.875  16.528  30.110  1.00 63.31      A    O  
ATOM   3488  N   ALA A 494     -55.981  15.953  27.219  1.00 73.28      A    N  
ATOM   3489  CA  ALA A 494     -56.773  15.008  26.441  1.00 74.28      A    C  
ATOM   3490  C   ALA A 494     -56.701  15.262  24.929  1.00 75.41      A    C  
ATOM   3491  O   ALA A 494     -56.621  14.314  24.146  1.00 73.62      A    O  
ATOM   3492  CB  ALA A 494     -58.224  15.079  26.936  1.00 72.44      A    C  
ATOM   3493  N   LEU A 495     -56.705  16.524  24.481  1.00 74.51      A    N  
ATOM   3494  CA  LEU A 495     -56.562  16.873  23.067  1.00 74.38      A    C  
ATOM   3495  C   LEU A 495     -55.133  16.603  22.576  1.00 76.12      A    C  
ATOM   3496  O   LEU A 495     -54.948  16.099  21.474  1.00 74.78      A    O  
ATOM   3497  CB  LEU A 495     -56.969  18.342  22.857  1.00 71.81      A    C  
ATOM   3498  CG  LEU A 495     -57.169  18.694  21.363  1.00 65.68      A    C  
ATOM   3499  CD1 LEU A 495     -58.506  18.174  20.838  1.00 61.15      A    C  
ATOM   3500  CD2 LEU A 495     -57.152  20.207  21.175  1.00 60.63      A    C  
ATOM   3501  N   THR A 496     -54.155  16.890  23.409  1.00 75.81      A    N  
ATOM   3502  CA  THR A 496     -52.739  16.627  23.101  1.00 76.13      A    C  
ATOM   3503  C   THR A 496     -52.488  15.131  22.939  1.00 78.13      A    C  
ATOM   3504  O   THR A 496     -51.937  14.716  21.931  1.00 77.29      A    O  
ATOM   3505  CB  THR A 496     -51.821  17.213  24.180  1.00 73.92      A    C  
ATOM   3506  CG2 THR A 496     -50.354  17.194  23.752  1.00 63.60      A    C  
ATOM   3507  OG1 THR A 496     -52.150  18.555  24.427  1.00 65.90      A    O  
ATOM   3508  N   ASP A 497     -52.983  14.305  23.864  1.00 78.70      A    N  
ATOM   3509  CA  ASP A 497     -52.871  12.843  23.790  1.00 79.13      A    C  
ATOM   3510  C   ASP A 497     -53.607  12.273  22.571  1.00 80.35      A    C  
ATOM   3511  O   ASP A 497     -53.097  11.375  21.886  1.00 79.29      A    O  
ATOM   3512  CB  ASP A 497     -53.437  12.205  25.065  1.00 77.66      A    C  
ATOM   3513  CG  ASP A 497     -52.580  12.431  26.313  1.00 72.54      A    C  
ATOM   3514  OD1 ASP A 497     -51.379  12.727  26.168  1.00 64.65      A    O  
ATOM   3515  OD2 ASP A 497     -53.150  12.270  27.419  1.00 64.82      A    O1-
ATOM   3516  N   LEU A 498     -54.775  12.808  22.223  1.00 79.28      A    N  
ATOM   3517  CA  LEU A 498     -55.514  12.414  21.028  1.00 78.66      A    C  
ATOM   3518  C   LEU A 498     -54.711  12.713  19.757  1.00 80.10      A    C  
ATOM   3519  O   LEU A 498     -54.594  11.842  18.901  1.00 79.09      A    O  
ATOM   3520  CB  LEU A 498     -56.875  13.130  21.008  1.00 76.30      A    C  
ATOM   3521  CG  LEU A 498     -57.817  12.594  19.910  1.00 69.52      A    C  
ATOM   3522  CD1 LEU A 498     -58.469  11.271  20.323  1.00 63.63      A    C  
ATOM   3523  CD2 LEU A 498     -58.920  13.610  19.624  1.00 63.33      A    C  
ATOM   3524  N   ILE A 499     -54.140  13.912  19.643  1.00 79.49      A    N  
ATOM   3525  CA  ILE A 499     -53.314  14.297  18.489  1.00 79.06      A    C  
ATOM   3526  C   ILE A 499     -52.068  13.416  18.393  1.00 80.33      A    C  
ATOM   3527  O   ILE A 499     -51.750  12.921  17.310  1.00 80.78      A    O  
ATOM   3528  CB  ILE A 499     -52.952  15.791  18.561  1.00 77.74      A    C  
ATOM   3529  CG1 ILE A 499     -54.209  16.661  18.330  1.00 73.50      A    C  
ATOM   3530  CG2 ILE A 499     -51.872  16.167  17.518  1.00 72.20      A    C  
ATOM   3531  CD1 ILE A 499     -54.017  18.109  18.783  1.00 67.92      A    C  
ATOM   3532  N   VAL A 500     -51.376  13.154  19.501  1.00 81.11      A    N  
ATOM   3533  CA  VAL A 500     -50.190  12.290  19.519  1.00 80.39      A    C  
ATOM   3534  C   VAL A 500     -50.537  10.876  19.061  1.00 81.81      A    C  
ATOM   3535  O   VAL A 500     -49.865  10.334  18.189  1.00 81.71      A    O  
ATOM   3536  CB  VAL A 500     -49.526  12.287  20.912  1.00 79.06      A    C  
ATOM   3537  CG1 VAL A 500     -48.427  11.239  21.040  1.00 72.83      A    C  
ATOM   3538  CG2 VAL A 500     -48.880  13.660  21.193  1.00 73.83      A    C  
ATOM   3539  N   ASN A 501     -51.631  10.283  19.564  1.00 83.07      A    N  
ATOM   3540  CA  ASN A 501     -52.001   8.909  19.227  1.00 82.37      A    C  
ATOM   3541  C   ASN A 501     -52.629   8.753  17.843  1.00 83.18      A    C  
ATOM   3542  O   ASN A 501     -52.485   7.699  17.223  1.00 80.92      A    O  
ATOM   3543  CB  ASN A 501     -52.932   8.374  20.330  1.00 80.86      A    C  
ATOM   3544  CG  ASN A 501     -52.193   8.139  21.633  1.00 76.33      A    C  
ATOM   3545  ND2 ASN A 501     -52.845   8.339  22.759  1.00 67.41      A    N  
ATOM   3546  OD1 ASN A 501     -51.045   7.761  21.667  1.00 68.28      A    O  
ATOM   3547  N   SER A 502     -53.338   9.773  17.327  1.00 83.73      A    N  
ATOM   3548  CA  SER A 502     -54.062   9.677  16.057  1.00 83.32      A    C  
ATOM   3549  C   SER A 502     -53.315  10.257  14.859  1.00 85.08      A    C  
ATOM   3550  O   SER A 502     -53.641   9.896  13.731  1.00 82.24      A    O  
ATOM   3551  CB  SER A 502     -55.453  10.320  16.173  1.00 81.04      A    C  
ATOM   3552  OG  SER A 502     -55.365  11.704  16.453  1.00 71.03      A    O  
ATOM   3553  N   VAL A 503     -52.344  11.111  15.074  1.00 85.11      A    N  
ATOM   3554  CA  VAL A 503     -51.597  11.789  14.001  1.00 85.50      A    C  
ATOM   3555  C   VAL A 503     -50.098  11.562  14.134  1.00 86.98      A    C  
ATOM   3556  O   VAL A 503     -49.471  11.058  13.207  1.00 86.42      A    O  
ATOM   3557  CB  VAL A 503     -51.935  13.292  13.931  1.00 84.69      A    C  
ATOM   3558  CG1 VAL A 503     -51.187  13.994  12.796  1.00 78.06      A    C  
ATOM   3559  CG2 VAL A 503     -53.433  13.513  13.726  1.00 78.96      A    C  
ATOM   3560  N   VAL A 504     -49.515  11.903  15.278  1.00 86.94      A    N  
ATOM   3561  CA  VAL A 504     -48.054  11.870  15.434  1.00 86.89      A    C  
ATOM   3562  C   VAL A 504     -47.519  10.436  15.445  1.00 87.58      A    C  
ATOM   3563  O   VAL A 504     -46.568  10.134  14.739  1.00 87.06      A    O  
ATOM   3564  CB  VAL A 504     -47.604  12.630  16.695  1.00 85.76      A    C  
ATOM   3565  CG1 VAL A 504     -46.091  12.594  16.890  1.00 79.71      A    C  
ATOM   3566  CG2 VAL A 504     -48.035  14.097  16.635  1.00 81.55      A    C  
ATOM   3567  N   ALA A 505     -48.149   9.534  16.211  1.00 88.06      A    N  
ATOM   3568  CA  ALA A 505     -47.711   8.141  16.273  1.00 86.95      A    C  
ATOM   3569  C   ALA A 505     -47.847   7.415  14.922  1.00 87.76      A    C  
ATOM   3570  O   ALA A 505     -46.848   6.844  14.482  1.00 86.26      A    O  
ATOM   3571  CB  ALA A 505     -48.392   7.416  17.441  1.00 85.48      A    C  
ATOM   3572  N   PRO A 506     -48.979   7.499  14.186  1.00 89.25      A    N  
ATOM   3573  CA  PRO A 506     -49.083   6.934  12.839  1.00 88.25      A    C  
ATOM   3574  C   PRO A 506     -48.093   7.539  11.842  1.00 89.05      A    C  
ATOM   3575  O   PRO A 506     -47.558   6.806  11.008  1.00 87.04      A    O  
ATOM   3576  CB  PRO A 506     -50.529   7.171  12.395  1.00 86.19      A    C  
ATOM   3577  CG  PRO A 506     -51.291   7.269  13.713  1.00 83.85      A    C  
ATOM   3578  CD  PRO A 506     -50.283   7.958  14.627  1.00 87.68      A    C  
ATOM   3579  N   LEU A 507     -47.814   8.822  11.923  1.00 88.09      A    N  
ATOM   3580  CA  LEU A 507     -46.844   9.473  11.045  1.00 87.89      A    C  
ATOM   3581  C   LEU A 507     -45.430   8.909  11.266  1.00 88.59      A    C  
ATOM   3582  O   LEU A 507     -44.727   8.614  10.302  1.00 87.89      A    O  
ATOM   3583  CB  LEU A 507     -46.893  10.987  11.297  1.00 87.88      A    C  
ATOM   3584  CG  LEU A 507     -45.933  11.822  10.420  1.00 86.22      A    C  
ATOM   3585  CD1 LEU A 507     -46.317  11.785   8.944  1.00 80.76      A    C  
ATOM   3586  CD2 LEU A 507     -45.972  13.275  10.873  1.00 80.48      A    C  
ATOM   3587  N   VAL A 508     -45.029   8.734  12.520  1.00 88.50      A    N  
ATOM   3588  CA  VAL A 508     -43.699   8.197  12.839  1.00 87.98      A    C  
ATOM   3589  C   VAL A 508     -43.629   6.699  12.580  1.00 88.11      A    C  
ATOM   3590  O   VAL A 508     -42.754   6.247  11.850  1.00 87.68      A    O  
ATOM   3591  CB  VAL A 508     -43.280   8.547  14.281  1.00 86.83      A    C  
ATOM   3592  CG1 VAL A 508     -41.949   7.905  14.663  1.00 80.72      A    C  
ATOM   3593  CG2 VAL A 508     -43.122  10.060  14.437  1.00 82.49      A    C  
ATOM   3594  N   ASP A 509     -44.562   5.916  13.125  1.00 89.45      A    N  
ATOM   3595  CA  ASP A 509     -44.497   4.449  13.095  1.00 87.75      A    C  
ATOM   3596  C   ASP A 509     -44.870   3.883  11.718  1.00 87.73      A    C  
ATOM   3597  O   ASP A 509     -44.319   2.859  11.303  1.00 85.49      A    O  
ATOM   3598  CB  ASP A 509     -45.402   3.857  14.187  1.00 86.44      A    C  
ATOM   3599  CG  ASP A 509     -45.002   4.242  15.617  1.00 82.81      A    C  
ATOM   3600  OD1 ASP A 509     -43.814   4.526  15.892  1.00 76.25      A    O  
ATOM   3601  OD2 ASP A 509     -45.874   4.278  16.516  1.00 77.14      A    O1-
ATOM   3602  N   GLY A 510     -45.790   4.528  10.995  1.00 88.35      A    N  
ATOM   3603  CA  GLY A 510     -46.283   4.080   9.692  1.00 87.43      A    C  
ATOM   3604  C   GLY A 510     -45.489   4.609   8.502  1.00 88.79      A    C  
ATOM   3605  O   GLY A 510     -45.473   3.964   7.454  1.00 86.12      A    O  
ATOM   3606  N   LEU A 511     -44.835   5.762   8.622  1.00 88.26      A    N  
ATOM   3607  CA  LEU A 511     -44.196   6.442   7.498  1.00 88.57      A    C  
ATOM   3608  C   LEU A 511     -42.705   6.691   7.723  1.00 89.29      A    C  
ATOM   3609  O   LEU A 511     -41.882   6.258   6.913  1.00 87.50      A    O  
ATOM   3610  CB  LEU A 511     -45.025   7.695   7.164  1.00 87.10      A    C  
ATOM   3611  CG  LEU A 511     -44.716   8.296   5.785  1.00 83.66      A    C  
ATOM   3612  CD1 LEU A 511     -45.983   8.877   5.170  1.00 76.98      A    C  
ATOM   3613  CD2 LEU A 511     -43.694   9.424   5.870  1.00 77.07      A    C  
ATOM   3614  N   LEU A 512     -42.327   7.342   8.814  1.00 88.38      A    N  
ATOM   3615  CA  LEU A 512     -40.917   7.672   9.039  1.00 87.80      A    C  
ATOM   3616  C   LEU A 512     -40.082   6.445   9.413  1.00 88.11      A    C  
ATOM   3617  O   LEU A 512     -39.005   6.255   8.850  1.00 87.27      A    O  
ATOM   3618  CB  LEU A 512     -40.771   8.774  10.115  1.00 87.57      A    C  
ATOM   3619  CG  LEU A 512     -41.380  10.128   9.730  1.00 86.69      A    C  
ATOM   3620  CD1 LEU A 512     -41.245  11.105  10.898  1.00 82.78      A    C  
ATOM   3621  CD2 LEU A 512     -40.663  10.756   8.529  1.00 82.20      A    C  
ATOM   3622  N   THR A 513     -40.565   5.592  10.307  1.00 88.35      A    N  
ATOM   3623  CA  THR A 513     -39.824   4.398  10.751  1.00 86.88      A    C  
ATOM   3624  C   THR A 513     -39.508   3.435   9.601  1.00 86.99      A    C  
ATOM   3625  O   THR A 513     -38.346   3.050   9.483  1.00 85.76      A    O  
ATOM   3626  CB  THR A 513     -40.521   3.695  11.920  1.00 85.62      A    C  
ATOM   3627  CG2 THR A 513     -39.780   2.456  12.404  1.00 74.85      A    C  
ATOM   3628  OG1 THR A 513     -40.606   4.574  13.011  1.00 77.07      A    O  
ATOM   3629  N   PRO A 514     -40.450   3.079   8.699  1.00 88.21      A    N  
ATOM   3630  CA  PRO A 514     -40.134   2.253   7.529  1.00 87.21      A    C  
ATOM   3631  C   PRO A 514     -39.083   2.889   6.610  1.00 87.87      A    C  
ATOM   3632  O   PRO A 514     -38.193   2.189   6.137  1.00 86.52      A    O  
ATOM   3633  CB  PRO A 514     -41.460   2.040   6.798  1.00 85.83      A    C  
ATOM   3634  CG  PRO A 514     -42.497   2.189   7.897  1.00 83.93      A    C  
ATOM   3635  CD  PRO A 514     -41.884   3.263   8.799  1.00 87.47      A    C  
ATOM   3636  N   ILE A 515     -39.146   4.184   6.376  1.00 86.97      A    N  
ATOM   3637  CA  ILE A 515     -38.163   4.870   5.535  1.00 87.05      A    C  
ATOM   3638  C   ILE A 515     -36.771   4.825   6.179  1.00 87.53      A    C  
ATOM   3639  O   ILE A 515     -35.803   4.453   5.526  1.00 86.72      A    O  
ATOM   3640  CB  ILE A 515     -38.606   6.317   5.226  1.00 87.42      A    C  
ATOM   3641  CG1 ILE A 515     -39.881   6.319   4.353  1.00 85.66      A    C  
ATOM   3642  CG2 ILE A 515     -37.485   7.091   4.500  1.00 85.52      A    C  
ATOM   3643  CD1 ILE A 515     -40.548   7.691   4.271  1.00 79.02      A    C  
ATOM   3644  N   LEU A 516     -36.676   5.167   7.457  1.00 87.30      A    N  
ATOM   3645  CA  LEU A 516     -35.394   5.275   8.153  1.00 85.48      A    C  
ATOM   3646  C   LEU A 516     -34.753   3.910   8.446  1.00 85.05      A    C  
ATOM   3647  O   LEU A 516     -33.536   3.792   8.358  1.00 83.17      A    O  
ATOM   3648  CB  LEU A 516     -35.585   6.072   9.454  1.00 84.49      A    C  
ATOM   3649  CG  LEU A 516     -36.016   7.537   9.253  1.00 82.61      A    C  
ATOM   3650  CD1 LEU A 516     -36.289   8.182  10.606  1.00 78.26      A    C  
ATOM   3651  CD2 LEU A 516     -34.953   8.368   8.537  1.00 78.39      A    C  
ATOM   3652  N   ASN A 517     -35.550   2.898   8.772  1.00 85.79      A    N  
ATOM   3653  CA  ASN A 517     -35.052   1.594   9.214  1.00 83.96      A    C  
ATOM   3654  C   ASN A 517     -35.049   0.520   8.121  1.00 83.69      A    C  
ATOM   3655  O   ASN A 517     -34.392  -0.500   8.303  1.00 80.51      A    O  
ATOM   3656  CB  ASN A 517     -35.872   1.119  10.429  1.00 81.74      A    C  
ATOM   3657  CG  ASN A 517     -35.678   1.967  11.678  1.00 78.68      A    C  
ATOM   3658  ND2 ASN A 517     -36.479   1.711  12.687  1.00 71.90      A    N  
ATOM   3659  OD1 ASN A 517     -34.826   2.814  11.795  1.00 72.02      A    O  
ATOM   3660  N   LEU A 518     -35.783   0.697   7.005  1.00 84.66      A    N  
ATOM   3661  CA  LEU A 518     -35.852  -0.286   5.920  1.00 84.63      A    C  
ATOM   3662  C   LEU A 518     -35.350   0.285   4.599  1.00 85.67      A    C  
ATOM   3663  O   LEU A 518     -34.442  -0.285   4.003  1.00 83.74      A    O  
ATOM   3664  CB  LEU A 518     -37.281  -0.857   5.788  1.00 82.81      A    C  
ATOM   3665  CG  LEU A 518     -37.853  -1.531   7.049  1.00 77.72      A    C  
ATOM   3666  CD1 LEU A 518     -39.334  -1.855   6.845  1.00 71.66      A    C  
ATOM   3667  CD2 LEU A 518     -37.123  -2.841   7.360  1.00 71.81      A    C  
ATOM   3668  N   VAL A 519     -35.895   1.414   4.131  1.00 85.98      A    N  
ATOM   3669  CA  VAL A 519     -35.569   1.951   2.805  1.00 86.56      A    C  
ATOM   3670  C   VAL A 519     -34.139   2.482   2.746  1.00 87.43      A    C  
ATOM   3671  O   VAL A 519     -33.377   2.107   1.854  1.00 86.80      A    O  
ATOM   3672  CB  VAL A 519     -36.564   3.045   2.381  1.00 86.72      A    C  
ATOM   3673  CG1 VAL A 519     -36.206   3.674   1.031  1.00 83.07      A    C  
ATOM   3674  CG2 VAL A 519     -37.978   2.483   2.282  1.00 84.51      A    C  
ATOM   3675  N   LEU A 520     -33.745   3.334   3.678  1.00 86.87      A    N  
ATOM   3676  CA  LEU A 520     -32.405   3.928   3.669  1.00 85.85      A    C  
ATOM   3677  C   LEU A 520     -31.285   2.891   3.880  1.00 85.92      A    C  
ATOM   3678  O   LEU A 520     -30.325   2.922   3.115  1.00 84.64      A    O  
ATOM   3679  CB  LEU A 520     -32.320   5.100   4.666  1.00 84.94      A    C  
ATOM   3680  CG  LEU A 520     -33.192   6.327   4.326  1.00 84.30      A    C  
ATOM   3681  CD1 LEU A 520     -32.968   7.408   5.387  1.00 80.96      A    C  
ATOM   3682  CD2 LEU A 520     -32.841   6.943   2.964  1.00 80.44      A    C  
ATOM   3683  N   PRO A 521     -31.403   1.910   4.801  1.00 85.58      A    N  
ATOM   3684  CA  PRO A 521     -30.420   0.839   4.918  1.00 84.08      A    C  
ATOM   3685  C   PRO A 521     -30.237   0.004   3.650  1.00 84.68      A    C  
ATOM   3686  O   PRO A 521     -29.114  -0.384   3.348  1.00 82.47      A    O  
ATOM   3687  CB  PRO A 521     -30.887  -0.023   6.089  1.00 81.64      A    C  
ATOM   3688  CG  PRO A 521     -31.633   0.971   6.968  1.00 80.40      A    C  
ATOM   3689  CD  PRO A 521     -32.315   1.860   5.932  1.00 83.68      A    C  
ATOM   3690  N   LEU A 522     -31.288  -0.241   2.845  1.00 86.06      A    N  
ATOM   3691  CA  LEU A 522     -31.173  -0.948   1.563  1.00 86.09      A    C  
ATOM   3692  C   LEU A 522     -30.313  -0.184   0.541  1.00 86.62      A    C  
ATOM   3693  O   LEU A 522     -29.697  -0.800  -0.327  1.00 85.39      A    O  
ATOM   3694  CB  LEU A 522     -32.572  -1.205   0.976  1.00 86.45      A    C  
ATOM   3695  CG  LEU A 522     -33.408  -2.262   1.735  1.00 86.39      A    C  
ATOM   3696  CD1 LEU A 522     -34.831  -2.265   1.194  1.00 83.39      A    C  
ATOM   3697  CD2 LEU A 522     -32.831  -3.655   1.603  1.00 83.58      A    C  
ATOM   3698  N   LEU A 523     -30.223   1.127   0.669  1.00 86.12      A    N  
ATOM   3699  CA  LEU A 523     -29.351   1.980  -0.140  1.00 85.10      A    C  
ATOM   3700  C   LEU A 523     -27.931   2.106   0.435  1.00 85.43      A    C  
ATOM   3701  O   LEU A 523     -27.101   2.805  -0.142  1.00 81.84      A    O  
ATOM   3702  CB  LEU A 523     -30.023   3.352  -0.297  1.00 84.42      A    C  
ATOM   3703  CG  LEU A 523     -31.333   3.300  -1.103  1.00 85.45      A    C  
ATOM   3704  CD1 LEU A 523     -32.137   4.572  -0.860  1.00 81.81      A    C  
ATOM   3705  CD2 LEU A 523     -31.053   3.179  -2.602  1.00 81.54      A    C  
ATOM   3706  N   GLY A 524     -27.647   1.451   1.555  1.00 83.60      A    N  
ATOM   3707  CA  GLY A 524     -26.386   1.576   2.286  1.00 81.60      A    C  
ATOM   3708  C   GLY A 524     -26.292   2.832   3.166  1.00 83.09      A    C  
ATOM   3709  O   GLY A 524     -25.221   3.128   3.696  1.00 79.43      A    O  
ATOM   3710  N   VAL A 525     -27.399   3.563   3.324  1.00 82.65      A    N  
ATOM   3711  CA  VAL A 525     -27.466   4.771   4.158  1.00 82.88      A    C  
ATOM   3712  C   VAL A 525     -27.808   4.381   5.583  1.00 83.68      A    C  
ATOM   3713  O   VAL A 525     -28.835   3.752   5.849  1.00 81.94      A    O  
ATOM   3714  CB  VAL A 525     -28.479   5.790   3.620  1.00 81.36      A    C  
ATOM   3715  CG1 VAL A 525     -28.511   7.063   4.463  1.00 77.23      A    C  
ATOM   3716  CG2 VAL A 525     -28.143   6.189   2.180  1.00 79.01      A    C  
ATOM   3717  N   GLN A 526     -26.972   4.790   6.518  1.00 81.35      A    N  
ATOM   3718  CA  GLN A 526     -27.187   4.600   7.947  1.00 80.26      A    C  
ATOM   3719  C   GLN A 526     -27.202   5.973   8.621  1.00 80.47      A    C  
ATOM   3720  O   GLN A 526     -26.414   6.853   8.274  1.00 77.88      A    O  
ATOM   3721  CB  GLN A 526     -26.080   3.694   8.495  1.00 76.83      A    C  
ATOM   3722  CG  GLN A 526     -26.151   2.287   7.897  1.00 74.82      A    C  
ATOM   3723  CD  GLN A 526     -24.981   1.410   8.325  1.00 73.98      A    C  
ATOM   3724  NE2 GLN A 526     -25.215   0.146   8.541  1.00 66.91      A    N  
ATOM   3725  OE1 GLN A 526     -23.851   1.842   8.448  1.00 68.19      A    O  
ATOM   3726  N   LEU A 527     -28.123   6.172   9.562  1.00 79.58      A    N  
ATOM   3727  CA  LEU A 527     -28.308   7.449  10.233  1.00 78.51      A    C  
ATOM   3728  C   LEU A 527     -27.850   7.335  11.692  1.00 79.20      A    C  
ATOM   3729  O   LEU A 527     -28.360   6.517  12.448  1.00 74.85      A    O  
ATOM   3730  CB  LEU A 527     -29.771   7.901  10.128  1.00 75.99      A    C  
ATOM   3731  CG  LEU A 527     -30.310   8.038   8.693  1.00 73.65      A    C  
ATOM   3732  CD1 LEU A 527     -31.758   8.534   8.744  1.00 69.10      A    C  
ATOM   3733  CD2 LEU A 527     -29.506   9.015   7.834  1.00 69.34      A    C  
ATOM   3734  N   GLY A 528     -26.884   8.161  12.054  1.00 79.14      A    N  
ATOM   3735  CA  GLY A 528     -26.333   8.208  13.407  1.00 78.61      A    C  
ATOM   3736  C   GLY A 528     -25.342   7.092  13.747  1.00 81.08      A    C  
ATOM   3737  O   GLY A 528     -24.779   7.108  14.839  1.00 77.86      A    O  
ATOM   3738  N   TYR A 529     -25.100   6.146  12.832  1.00 80.31      A    N  
ATOM   3739  CA  TYR A 529     -24.089   5.099  12.973  1.00 81.66      A    C  
ATOM   3740  C   TYR A 529     -23.480   4.749  11.618  1.00 82.91      A    C  
ATOM   3741  O   TYR A 529     -24.002   5.123  10.571  1.00 82.13      A    O  
ATOM   3742  CB  TYR A 529     -24.690   3.867  13.669  1.00 79.78      A    C  
ATOM   3743  CG  TYR A 529     -25.762   3.145  12.878  1.00 78.39      A    C  
ATOM   3744  CD1 TYR A 529     -27.108   3.570  12.951  1.00 76.22      A    C  
ATOM   3745  CD2 TYR A 529     -25.425   2.046  12.070  1.00 75.99      A    C  
ATOM   3746  CE1 TYR A 529     -28.102   2.899  12.231  1.00 72.09      A    C  
ATOM   3747  CE2 TYR A 529     -26.420   1.366  11.343  1.00 72.36      A    C  
ATOM   3748  CZ  TYR A 529     -27.756   1.797  11.424  1.00 71.62      A    C  
ATOM   3749  OH  TYR A 529     -28.727   1.132  10.716  1.00 68.38      A    O  
ATOM   3750  N   ILE A 530     -22.368   4.036  11.652  1.00 82.94      A    N  
ATOM   3751  CA  ILE A 530     -21.682   3.516  10.471  1.00 84.57      A    C  
ATOM   3752  C   ILE A 530     -21.243   2.081  10.747  1.00 85.08      A    C  
ATOM   3753  O   ILE A 530     -20.685   1.800  11.809  1.00 83.83      A    O  
ATOM   3754  CB  ILE A 530     -20.533   4.461  10.057  1.00 83.18      A    C  
ATOM   3755  CG1 ILE A 530     -19.969   4.088   8.674  1.00 79.38      A    C  
ATOM   3756  CG2 ILE A 530     -19.410   4.530  11.113  1.00 79.14      A    C  
ATOM   3757  CD1 ILE A 530     -19.083   5.186   8.084  1.00 75.56      A    C  
ATOM   3758  N   ASP A 531     -21.505   1.163   9.810  1.00 85.72      A    N  
ATOM   3759  CA  ASP A 531     -20.969  -0.194   9.860  1.00 84.69      A    C  
ATOM   3760  C   ASP A 531     -19.683  -0.225   9.035  1.00 85.16      A    C  
ATOM   3761  O   ASP A 531     -19.711  -0.026   7.826  1.00 83.16      A    O  
ATOM   3762  CB  ASP A 531     -22.019  -1.225   9.383  1.00 82.53      A    C  
ATOM   3763  CG  ASP A 531     -23.186  -1.413  10.364  1.00 79.14      A    C  
ATOM   3764  OD1 ASP A 531     -23.023  -1.202  11.583  1.00 73.71      A    O  
ATOM   3765  OD2 ASP A 531     -24.301  -1.783   9.930  1.00 74.89      A    O1-
ATOM   3766  N   ALA A 532     -18.550  -0.432   9.705  1.00 86.92      A    N  
ATOM   3767  CA  ALA A 532     -17.250  -0.567   9.079  1.00 87.00      A    C  
ATOM   3768  C   ALA A 532     -16.936  -2.050   8.855  1.00 87.70      A    C  
ATOM   3769  O   ALA A 532     -17.067  -2.853   9.780  1.00 86.25      A    O  
ATOM   3770  CB  ALA A 532     -16.192   0.119   9.951  1.00 86.02      A    C  
ATOM   3771  N   GLU A 533     -16.494  -2.404   7.661  1.00 87.11      A    N  
ATOM   3772  CA  GLU A 533     -16.143  -3.769   7.284  1.00 86.94      A    C  
ATOM   3773  C   GLU A 533     -14.783  -3.802   6.590  1.00 88.10      A    C  
ATOM   3774  O   GLU A 533     -14.452  -2.927   5.785  1.00 87.07      A    O  
ATOM   3775  CB  GLU A 533     -17.262  -4.348   6.408  1.00 84.21      A    C  
ATOM   3776  CG  GLU A 533     -17.093  -5.851   6.157  1.00 75.42      A    C  
ATOM   3777  CD  GLU A 533     -18.278  -6.473   5.404  1.00 72.25      A    C  
ATOM   3778  OE1 GLU A 533     -18.328  -7.729   5.339  1.00 64.25      A    O  
ATOM   3779  OE2 GLU A 533     -19.141  -5.720   4.892  1.00 63.80      A    O1-
ATOM   3780  N   ILE A 534     -13.993  -4.821   6.902  1.00 87.35      A    N  
ATOM   3781  CA  ILE A 534     -12.727  -5.100   6.238  1.00 87.79      A    C  
ATOM   3782  C   ILE A 534     -12.968  -6.253   5.259  1.00 87.28      A    C  
ATOM   3783  O   ILE A 534     -13.305  -7.359   5.674  1.00 85.56      A    O  
ATOM   3784  CB  ILE A 534     -11.609  -5.438   7.250  1.00 87.63      A    C  
ATOM   3785  CG1 ILE A 534     -11.443  -4.332   8.322  1.00 84.45      A    C  
ATOM   3786  CG2 ILE A 534     -10.293  -5.650   6.487  1.00 84.29      A    C  
ATOM   3787  CD1 ILE A 534     -10.506  -4.745   9.464  1.00 78.44      A    C  
ATOM   3788  N   LEU A 535     -12.790  -6.005   3.971  1.00 86.89      A    N  
ATOM   3789  CA  LEU A 535     -13.045  -6.981   2.907  1.00 85.34      A    C  
ATOM   3790  C   LEU A 535     -11.796  -7.775   2.529  1.00 84.76      A    C  
ATOM   3791  O   LEU A 535     -11.883  -8.948   2.172  1.00 81.83      A    O  
ATOM   3792  CB  LEU A 535     -13.601  -6.231   1.679  1.00 84.02      A    C  
ATOM   3793  CG  LEU A 535     -14.920  -5.478   1.925  1.00 82.70      A    C  
ATOM   3794  CD1 LEU A 535     -15.252  -4.645   0.685  1.00 77.67      A    C  
ATOM   3795  CD2 LEU A 535     -16.077  -6.439   2.186  1.00 77.37      A    C  
ATOM   3796  N   LYS A 536     -10.624  -7.143   2.592  1.00 85.10      A    N  
ATOM   3797  CA  LYS A 536      -9.335  -7.760   2.267  1.00 85.55      A    C  
ATOM   3798  C   LYS A 536      -8.224  -7.107   3.068  1.00 86.64      A    C  
ATOM   3799  O   LYS A 536      -8.234  -5.898   3.285  1.00 85.52      A    O  
ATOM   3800  CB  LYS A 536      -9.107  -7.655   0.743  1.00 82.90      A    C  
ATOM   3801  CG  LYS A 536      -7.977  -8.550   0.196  1.00 75.05      A    C  
ATOM   3802  CD  LYS A 536      -7.955  -8.463  -1.338  1.00 71.91      A    C  
ATOM   3803  CE  LYS A 536      -6.921  -9.378  -1.977  1.00 62.40      A    C  
ATOM   3804  NZ  LYS A 536      -7.024  -9.366  -3.462  1.00 55.59      A    N1+
ATOM   3805  N   VAL A 537      -7.246  -7.903   3.485  1.00 85.16      A    N  
ATOM   3806  CA  VAL A 537      -6.012  -7.440   4.121  1.00 85.66      A    C  
ATOM   3807  C   VAL A 537      -4.831  -8.090   3.420  1.00 85.37      A    C  
ATOM   3808  O   VAL A 537      -4.809  -9.306   3.242  1.00 83.49      A    O  
ATOM   3809  CB  VAL A 537      -6.002  -7.745   5.634  1.00 85.39      A    C  
ATOM   3810  CG1 VAL A 537      -4.666  -7.412   6.288  1.00 77.30      A    C  
ATOM   3811  CG2 VAL A 537      -7.072  -6.928   6.350  1.00 78.12      A    C  
ATOM   3812  N   ASP A 538      -3.844  -7.287   3.057  1.00 85.15      A    N  
ATOM   3813  CA  ASP A 538      -2.538  -7.747   2.616  1.00 84.52      A    C  
ATOM   3814  C   ASP A 538      -1.465  -6.993   3.407  1.00 85.41      A    C  
ATOM   3815  O   ASP A 538      -1.271  -5.792   3.238  1.00 83.85      A    O  
ATOM   3816  CB  ASP A 538      -2.378  -7.569   1.101  1.00 81.94      A    C  
ATOM   3817  CG  ASP A 538      -1.073  -8.178   0.574  1.00 76.25      A    C  
ATOM   3818  OD1 ASP A 538      -0.283  -8.703   1.395  1.00 70.31      A    O  
ATOM   3819  OD2 ASP A 538      -0.869  -8.125  -0.652  1.00 69.09      A    O1-
ATOM   3820  N   VAL A 539      -0.775  -7.685   4.289  1.00 85.81      A    N  
ATOM   3821  CA  VAL A 539       0.301  -7.095   5.095  1.00 84.49      A    C  
ATOM   3822  C   VAL A 539       1.611  -6.950   4.320  1.00 83.85      A    C  
ATOM   3823  O   VAL A 539       2.577  -6.418   4.851  1.00 78.48      A    O  
ATOM   3824  CB  VAL A 539       0.513  -7.854   6.422  1.00 83.32      A    C  
ATOM   3825  CG1 VAL A 539      -0.748  -7.795   7.292  1.00 77.56      A    C  
ATOM   3826  CG2 VAL A 539       0.900  -9.312   6.221  1.00 79.13      A    C  
ATOM   3827  N   GLY A 540       1.672  -7.428   3.076  1.00 82.91      A    N  
ATOM   3828  CA  GLY A 540       2.868  -7.420   2.255  1.00 81.77      A    C  
ATOM   3829  C   GLY A 540       4.048  -8.184   2.865  1.00 82.67      A    C  
ATOM   3830  O   GLY A 540       3.948  -8.873   3.880  1.00 78.37      A    O  
ATOM   3831  N   ARG A 541       5.219  -8.035   2.233  1.00 82.60      A    N  
ATOM   3832  CA  ARG A 541       6.511  -8.509   2.757  1.00 83.89      A    C  
ATOM   3833  C   ARG A 541       7.563  -7.442   2.504  1.00 85.24      A    C  
ATOM   3834  O   ARG A 541       7.480  -6.740   1.508  1.00 82.33      A    O  
ATOM   3835  CB  ARG A 541       6.921  -9.839   2.110  1.00 79.72      A    C  
ATOM   3836  CG  ARG A 541       5.999 -10.988   2.542  1.00 70.19      A    C  
ATOM   3837  CD  ARG A 541       6.500 -12.323   1.999  1.00 66.35      A    C  
ATOM   3838  NE  ARG A 541       5.609 -13.430   2.415  1.00 55.94      A    N  
ATOM   3839  CZ  ARG A 541       5.777 -14.712   2.134  1.00 48.90      A    C  
ATOM   3840  NH1 ARG A 541       6.793 -15.142   1.441  1.00 45.52      A    N1+
ATOM   3841  NH2 ARG A 541       4.920 -15.597   2.546  1.00 41.26      A    N  
ATOM   3842  N   ALA A 542       8.527  -7.341   3.403  1.00 83.14      A    N  
ATOM   3843  CA  ALA A 542       9.676  -6.486   3.179  1.00 83.28      A    C  
ATOM   3844  C   ALA A 542      10.590  -7.132   2.125  1.00 85.32      A    C  
ATOM   3845  O   ALA A 542      10.881  -8.325   2.201  1.00 82.68      A    O  
ATOM   3846  CB  ALA A 542      10.392  -6.225   4.504  1.00 80.61      A    C  
ATOM   3847  N   GLU A 543      11.034  -6.336   1.167  1.00 83.10      A    N  
ATOM   3848  CA  GLU A 543      11.940  -6.721   0.088  1.00 83.66      A    C  
ATOM   3849  C   GLU A 543      13.066  -5.694  -0.036  1.00 84.01      A    C  
ATOM   3850  O   GLU A 543      12.849  -4.498   0.171  1.00 83.31      A    O  
ATOM   3851  CB  GLU A 543      11.164  -6.904  -1.230  1.00 81.07      A    C  
ATOM   3852  CG  GLU A 543      10.454  -5.637  -1.725  1.00 72.49      A    C  
ATOM   3853  CD  GLU A 543       9.634  -5.816  -3.020  1.00 70.83      A    C  
ATOM   3854  OE1 GLU A 543       8.989  -4.822  -3.428  1.00 61.21      A    O  
ATOM   3855  OE2 GLU A 543       9.639  -6.913  -3.591  1.00 65.25      A    O1-
ATOM   3856  N   LEU A 544      14.267  -6.148  -0.349  1.00 83.87      A    N  
ATOM   3857  CA  LEU A 544      15.383  -5.261  -0.673  1.00 83.31      A    C  
ATOM   3858  C   LEU A 544      15.236  -4.781  -2.113  1.00 83.75      A    C  
ATOM   3859  O   LEU A 544      15.000  -5.574  -3.015  1.00 81.71      A    O  
ATOM   3860  CB  LEU A 544      16.723  -5.990  -0.462  1.00 82.70      A    C  
ATOM   3861  CG  LEU A 544      17.132  -6.080   1.015  1.00 81.25      A    C  
ATOM   3862  CD1 LEU A 544      18.194  -7.161   1.202  1.00 76.92      A    C  
ATOM   3863  CD2 LEU A 544      17.715  -4.759   1.521  1.00 77.91      A    C  
ATOM   3864  N   LEU A 545      15.385  -3.473  -2.321  1.00 83.20      A    N  
ATOM   3865  CA  LEU A 545      15.281  -2.840  -3.634  1.00 81.06      A    C  
ATOM   3866  C   LEU A 545      16.602  -2.268  -4.128  1.00 79.80      A    C  
ATOM   3867  O   LEU A 545      16.811  -2.213  -5.334  1.00 76.73      A    O  
ATOM   3868  CB  LEU A 545      14.234  -1.720  -3.576  1.00 79.52      A    C  
ATOM   3869  CG  LEU A 545      12.788  -2.169  -3.303  1.00 79.39      A    C  
ATOM   3870  CD1 LEU A 545      11.906  -0.927  -3.361  1.00 74.53      A    C  
ATOM   3871  CD2 LEU A 545      12.263  -3.164  -4.337  1.00 75.08      A    C  
ATOM   3872  N   ILE A 546      17.487  -1.837  -3.221  1.00 83.81      A    N  
ATOM   3873  CA  ILE A 546      18.776  -1.225  -3.519  1.00 84.21      A    C  
ATOM   3874  C   ILE A 546      19.829  -1.754  -2.548  1.00 78.22      A    C  
ATOM   3875  O   ILE A 546      19.512  -1.898  -1.355  1.00 72.68      A    O  
ATOM   3876  CB  ILE A 546      18.692   0.327  -3.506  1.00 78.75      A    C  
ATOM   3877  CG1 ILE A 546      17.602   0.837  -4.476  1.00 76.89      A    C  
ATOM   3878  CG2 ILE A 546      20.046   0.938  -3.877  1.00 74.35      A    C  
ATOM   3879  CD1 ILE A 546      17.391   2.352  -4.462  1.00 67.47      A    C  
ATOM   3880  OXT ILE A 546      20.974  -2.022  -2.994  1.00 70.92      A    O1-
TER   
ATOM   3881  N   GLY B   1      85.523 -25.452   2.486  1.00 58.01      B    N  
ATOM   3882  CA  GLY B   1      84.741 -26.526   1.862  1.00 64.60      B    C  
ATOM   3883  C   GLY B   1      83.461 -26.766   2.636  1.00 67.56      B    C  
ATOM   3884  O   GLY B   1      82.428 -26.244   2.237  1.00 61.94      B    O  
ATOM   3885  N   ALA B   2      83.555 -27.470   3.757  1.00 70.59      B    N  
ATOM   3886  CA  ALA B   2      82.381 -27.816   4.555  1.00 74.08      B    C  
ATOM   3887  C   ALA B   2      81.574 -26.592   5.013  1.00 75.11      B    C  
ATOM   3888  O   ALA B   2      80.363 -26.544   4.800  1.00 69.41      B    O  
ATOM   3889  CB  ALA B   2      82.835 -28.659   5.756  1.00 69.32      B    C  
ATOM   3890  N   VAL B   3      82.219 -25.531   5.513  1.00 77.83      B    N  
ATOM   3891  CA  VAL B   3      81.570 -24.278   5.948  1.00 80.41      B    C  
ATOM   3892  C   VAL B   3      80.868 -23.566   4.786  1.00 81.26      B    C  
ATOM   3893  O   VAL B   3      79.787 -23.016   4.963  1.00 75.51      B    O  
ATOM   3894  CB  VAL B   3      82.595 -23.338   6.606  1.00 75.45      B    C  
ATOM   3895  CG1 VAL B   3      81.952 -22.071   7.161  1.00 65.50      B    C  
ATOM   3896  CG2 VAL B   3      83.333 -24.022   7.764  1.00 65.70      B    C  
ATOM   3897  N   ALA B   4      81.435 -23.592   3.573  1.00 79.08      B    N  
ATOM   3898  CA  ALA B   4      80.817 -22.992   2.392  1.00 80.11      B    C  
ATOM   3899  C   ALA B   4      79.563 -23.765   1.966  1.00 80.82      B    C  
ATOM   3900  O   ALA B   4      78.565 -23.143   1.604  1.00 77.60      B    O  
ATOM   3901  CB  ALA B   4      81.850 -22.925   1.263  1.00 76.45      B    C  
ATOM   3902  N   ILE B   5      79.571 -25.078   2.041  1.00 81.96      B    N  
ATOM   3903  CA  ILE B   5      78.401 -25.923   1.748  1.00 82.42      B    C  
ATOM   3904  C   ILE B   5      77.290 -25.666   2.770  1.00 82.66      B    C  
ATOM   3905  O   ILE B   5      76.142 -25.447   2.385  1.00 79.56      B    O  
ATOM   3906  CB  ILE B   5      78.801 -27.415   1.695  1.00 79.30      B    C  
ATOM   3907  CG1 ILE B   5      79.783 -27.673   0.528  1.00 73.75      B    C  
ATOM   3908  CG2 ILE B   5      77.551 -28.311   1.544  1.00 69.10      B    C  
ATOM   3909  CD1 ILE B   5      80.452 -29.058   0.581  1.00 59.79      B    C  
ATOM   3910  N   GLU B   6      77.637 -25.588   4.038  1.00 82.35      B    N  
ATOM   3911  CA  GLU B   6      76.686 -25.319   5.119  1.00 80.10      B    C  
ATOM   3912  C   GLU B   6      76.072 -23.913   4.991  1.00 80.29      B    C  
ATOM   3913  O   GLU B   6      74.852 -23.764   5.060  1.00 78.06      B    O  
ATOM   3914  CB  GLU B   6      77.425 -25.512   6.446  1.00 76.68      B    C  
ATOM   3915  CG  GLU B   6      76.481 -25.689   7.632  1.00 71.28      B    C  
ATOM   3916  CD  GLU B   6      77.232 -26.002   8.936  1.00 63.98      B    C  
ATOM   3917  OE1 GLU B   6      76.589 -26.547   9.859  1.00 55.86      B    O  
ATOM   3918  OE2 GLU B   6      78.439 -25.702   9.003  1.00 56.59      B    O1-
ATOM   3919  N   PHE B   7      76.888 -22.896   4.676  1.00 82.41      B    N  
ATOM   3920  CA  PHE B   7      76.404 -21.537   4.414  1.00 81.97      B    C  
ATOM   3921  C   PHE B   7      75.499 -21.481   3.175  1.00 83.06      B    C  
ATOM   3922  O   PHE B   7      74.465 -20.807   3.197  1.00 80.93      B    O  
ATOM   3923  CB  PHE B   7      77.601 -20.590   4.263  1.00 77.94      B    C  
ATOM   3924  CG  PHE B   7      77.208 -19.131   4.326  1.00 71.93      B    C  
ATOM   3925  CD1 PHE B   7      76.879 -18.415   3.164  1.00 66.30      B    C  
ATOM   3926  CD2 PHE B   7      77.124 -18.491   5.577  1.00 63.35      B    C  
ATOM   3927  CE1 PHE B   7      76.472 -17.071   3.240  1.00 57.69      B    C  
ATOM   3928  CE2 PHE B   7      76.728 -17.150   5.658  1.00 58.80      B    C  
ATOM   3929  CZ  PHE B   7      76.397 -16.440   4.498  1.00 57.07      B    C  
ATOM   3930  N   THR B   8      75.812 -22.202   2.116  1.00 82.02      B    N  
ATOM   3931  CA  THR B   8      74.997 -22.269   0.899  1.00 82.26      B    C  
ATOM   3932  C   THR B   8      73.648 -22.938   1.164  1.00 82.29      B    C  
ATOM   3933  O   THR B   8      72.619 -22.446   0.701  1.00 80.74      B    O  
ATOM   3934  CB  THR B   8      75.729 -23.022  -0.234  1.00 80.62      B    C  
ATOM   3935  CG2 THR B   8      75.033 -22.862  -1.577  1.00 69.72      B    C  
ATOM   3936  OG1 THR B   8      77.026 -22.516  -0.417  1.00 70.63      B    O  
ATOM   3937  N   ALA B   9      73.626 -23.991   1.947  1.00 82.87      B    N  
ATOM   3938  CA  ALA B   9      72.398 -24.671   2.340  1.00 82.20      B    C  
ATOM   3939  C   ALA B   9      71.502 -23.775   3.207  1.00 82.23      B    C  
ATOM   3940  O   ALA B   9      70.302 -23.669   2.947  1.00 80.27      B    O  
ATOM   3941  CB  ALA B   9      72.769 -25.972   3.062  1.00 79.56      B    C  
ATOM   3942  N   ILE B  10      72.071 -23.066   4.180  1.00 82.59      B    N  
ATOM   3943  CA  ILE B  10      71.340 -22.116   5.033  1.00 82.33      B    C  
ATOM   3944  C   ILE B  10      70.796 -20.953   4.199  1.00 82.74      B    C  
ATOM   3945  O   ILE B  10      69.637 -20.586   4.342  1.00 80.66      B    O  
ATOM   3946  CB  ILE B  10      72.240 -21.632   6.190  1.00 79.72      B    C  
ATOM   3947  CG1 ILE B  10      72.522 -22.789   7.180  1.00 72.03      B    C  
ATOM   3948  CG2 ILE B  10      71.595 -20.461   6.947  1.00 68.54      B    C  
ATOM   3949  CD1 ILE B  10      73.639 -22.488   8.179  1.00 61.22      B    C  
ATOM   3950  N   PHE B  11      71.609 -20.396   3.279  1.00 82.22      B    N  
ATOM   3951  CA  PHE B  11      71.175 -19.320   2.389  1.00 81.75      B    C  
ATOM   3952  C   PHE B  11      70.024 -19.764   1.471  1.00 82.58      B    C  
ATOM   3953  O   PHE B  11      69.035 -19.037   1.356  1.00 81.67      B    O  
ATOM   3954  CB  PHE B  11      72.368 -18.818   1.567  1.00 79.53      B    C  
ATOM   3955  CG  PHE B  11      72.009 -17.660   0.666  1.00 76.18      B    C  
ATOM   3956  CD1 PHE B  11      71.652 -17.876  -0.674  1.00 71.13      B    C  
ATOM   3957  CD2 PHE B  11      71.973 -16.345   1.185  1.00 69.72      B    C  
ATOM   3958  CE1 PHE B  11      71.268 -16.799  -1.494  1.00 65.30      B    C  
ATOM   3959  CE2 PHE B  11      71.595 -15.276   0.377  1.00 65.59      B    C  
ATOM   3960  CZ  PHE B  11      71.239 -15.497  -0.961  1.00 67.20      B    C  
ATOM   3961  N   LEU B  12      70.126 -20.947   0.866  1.00 80.37      B    N  
ATOM   3962  CA  LEU B  12      69.045 -21.517   0.051  1.00 80.39      B    C  
ATOM   3963  C   LEU B  12      67.756 -21.686   0.854  1.00 81.17      B    C  
ATOM   3964  O   LEU B  12      66.682 -21.378   0.345  1.00 79.98      B    O  
ATOM   3965  CB  LEU B  12      69.500 -22.869  -0.519  1.00 77.85      B    C  
ATOM   3966  CG  LEU B  12      70.170 -22.739  -1.902  1.00 69.62      B    C  
ATOM   3967  CD1 LEU B  12      71.018 -23.966  -2.196  1.00 63.05      B    C  
ATOM   3968  CD2 LEU B  12      69.113 -22.610  -2.997  1.00 62.03      B    C  
ATOM   3969  N   LEU B  13      67.843 -22.110   2.097  1.00 81.64      B    N  
ATOM   3970  CA  LEU B  13      66.684 -22.309   2.964  1.00 81.36      B    C  
ATOM   3971  C   LEU B  13      66.013 -20.976   3.314  1.00 81.90      B    C  
ATOM   3972  O   LEU B  13      64.796 -20.850   3.181  1.00 80.69      B    O  
ATOM   3973  CB  LEU B  13      67.142 -23.109   4.195  1.00 78.55      B    C  
ATOM   3974  CG  LEU B  13      65.959 -23.730   4.953  1.00 70.36      B    C  
ATOM   3975  CD1 LEU B  13      66.225 -25.218   5.215  1.00 63.70      B    C  
ATOM   3976  CD2 LEU B  13      65.721 -23.047   6.299  1.00 62.69      B    C  
ATOM   3977  N   PHE B  14      66.799 -19.943   3.675  1.00 82.29      B    N  
ATOM   3978  CA  PHE B  14      66.265 -18.599   3.924  1.00 81.73      B    C  
ATOM   3979  C   PHE B  14      65.670 -17.966   2.666  1.00 82.97      B    C  
ATOM   3980  O   PHE B  14      64.588 -17.383   2.732  1.00 81.01      B    O  
ATOM   3981  CB  PHE B  14      67.367 -17.690   4.500  1.00 78.80      B    C  
ATOM   3982  CG  PHE B  14      67.507 -17.791   5.998  1.00 74.28      B    C  
ATOM   3983  CD1 PHE B  14      66.472 -17.313   6.827  1.00 68.52      B    C  
ATOM   3984  CD2 PHE B  14      68.639 -18.369   6.581  1.00 66.93      B    C  
ATOM   3985  CE1 PHE B  14      66.565 -17.427   8.219  1.00 62.44      B    C  
ATOM   3986  CE2 PHE B  14      68.738 -18.484   7.969  1.00 61.44      B    C  
ATOM   3987  CZ  PHE B  14      67.697 -18.029   8.793  1.00 61.95      B    C  
ATOM   3988  N   PHE B  15      66.321 -18.101   1.515  1.00 83.13      B    N  
ATOM   3989  CA  PHE B  15      65.822 -17.577   0.251  1.00 83.08      B    C  
ATOM   3990  C   PHE B  15      64.513 -18.250  -0.154  1.00 83.78      B    C  
ATOM   3991  O   PHE B  15      63.561 -17.559  -0.504  1.00 82.53      B    O  
ATOM   3992  CB  PHE B  15      66.898 -17.737  -0.829  1.00 80.22      B    C  
ATOM   3993  CG  PHE B  15      66.515 -17.057  -2.127  1.00 77.19      B    C  
ATOM   3994  CD1 PHE B  15      65.923 -17.782  -3.169  1.00 72.67      B    C  
ATOM   3995  CD2 PHE B  15      66.720 -15.677  -2.273  1.00 70.59      B    C  
ATOM   3996  CE1 PHE B  15      65.532 -17.143  -4.352  1.00 68.16      B    C  
ATOM   3997  CE2 PHE B  15      66.330 -15.027  -3.453  1.00 67.62      B    C  
ATOM   3998  CZ  PHE B  15      65.736 -15.760  -4.494  1.00 69.23      B    C  
ATOM   3999  N   ALA B  16      64.427 -19.573  -0.047  1.00 82.29      B    N  
ATOM   4000  CA  ALA B  16      63.192 -20.305  -0.317  1.00 81.28      B    C  
ATOM   4001  C   ALA B  16      62.053 -19.864   0.611  1.00 81.37      B    C  
ATOM   4002  O   ALA B  16      60.920 -19.714   0.167  1.00 80.20      B    O  
ATOM   4003  CB  ALA B  16      63.472 -21.801  -0.177  1.00 79.48      B    C  
ATOM   4004  N   LEU B  17      62.340 -19.590   1.880  1.00 82.48      B    N  
ATOM   4005  CA  LEU B  17      61.350 -19.159   2.866  1.00 81.66      B    C  
ATOM   4006  C   LEU B  17      60.827 -17.750   2.564  1.00 82.23      B    C  
ATOM   4007  O   LEU B  17      59.618 -17.545   2.527  1.00 80.94      B    O  
ATOM   4008  CB  LEU B  17      61.983 -19.302   4.259  1.00 78.86      B    C  
ATOM   4009  CG  LEU B  17      60.949 -19.468   5.384  1.00 71.20      B    C  
ATOM   4010  CD1 LEU B  17      61.420 -20.540   6.378  1.00 64.58      B    C  
ATOM   4011  CD2 LEU B  17      60.738 -18.175   6.162  1.00 64.01      B    C  
ATOM   4012  N   VAL B  18      61.715 -16.794   2.251  1.00 83.55      B    N  
ATOM   4013  CA  VAL B  18      61.356 -15.426   1.835  1.00 83.02      B    C  
ATOM   4014  C   VAL B  18      60.555 -15.439   0.537  1.00 83.87      B    C  
ATOM   4015  O   VAL B  18      59.493 -14.815   0.444  1.00 82.74      B    O  
ATOM   4016  CB  VAL B  18      62.625 -14.570   1.674  1.00 80.57      B    C  
ATOM   4017  CG1 VAL B  18      62.359 -13.215   0.994  1.00 73.78      B    C  
ATOM   4018  CG2 VAL B  18      63.252 -14.268   3.032  1.00 74.50      B    C  
ATOM   4019  N   TYR B  19      61.051 -16.170  -0.476  1.00 85.39      B    N  
ATOM   4020  CA  TYR B  19      60.400 -16.261  -1.779  1.00 84.99      B    C  
ATOM   4021  C   TYR B  19      59.014 -16.906  -1.671  1.00 85.14      B    C  
ATOM   4022  O   TYR B  19      58.057 -16.387  -2.241  1.00 82.84      B    O  
ATOM   4023  CB  TYR B  19      61.305 -17.050  -2.731  1.00 82.67      B    C  
ATOM   4024  CG  TYR B  19      60.845 -16.957  -4.165  1.00 81.49      B    C  
ATOM   4025  CD1 TYR B  19      60.059 -17.972  -4.732  1.00 76.72      B    C  
ATOM   4026  CD2 TYR B  19      61.193 -15.828  -4.926  1.00 75.52      B    C  
ATOM   4027  CE1 TYR B  19      59.641 -17.874  -6.071  1.00 73.89      B    C  
ATOM   4028  CE2 TYR B  19      60.782 -15.722  -6.260  1.00 73.38      B    C  
ATOM   4029  CZ  TYR B  19      60.014 -16.749  -6.829  1.00 76.01      B    C  
ATOM   4030  OH  TYR B  19      59.634 -16.648  -8.143  1.00 72.23      B    O  
ATOM   4031  N   GLY B  20      58.884 -17.958  -0.895  1.00 83.32      B    N  
ATOM   4032  CA  GLY B  20      57.615 -18.603  -0.589  1.00 81.86      B    C  
ATOM   4033  C   GLY B  20      56.625 -17.629   0.049  1.00 83.13      B    C  
ATOM   4034  O   GLY B  20      55.507 -17.498  -0.433  1.00 81.75      B    O  
ATOM   4035  N   LEU B  21      57.067 -16.884   1.053  1.00 83.58      B    N  
ATOM   4036  CA  LEU B  21      56.210 -15.940   1.767  1.00 83.06      B    C  
ATOM   4037  C   LEU B  21      55.612 -14.868   0.850  1.00 83.63      B    C  
ATOM   4038  O   LEU B  21      54.404 -14.642   0.873  1.00 82.13      B    O  
ATOM   4039  CB  LEU B  21      57.025 -15.327   2.916  1.00 80.54      B    C  
ATOM   4040  CG  LEU B  21      56.308 -15.520   4.257  1.00 73.73      B    C  
ATOM   4041  CD1 LEU B  21      57.325 -15.884   5.332  1.00 66.72      B    C  
ATOM   4042  CD2 LEU B  21      55.545 -14.271   4.654  1.00 66.23      B    C  
ATOM   4043  N   ILE B  22      56.432 -14.252  -0.012  1.00 84.08      B    N  
ATOM   4044  CA  ILE B  22      55.984 -13.235  -0.963  1.00 83.24      B    C  
ATOM   4045  C   ILE B  22      55.097 -13.861  -2.048  1.00 83.86      B    C  
ATOM   4046  O   ILE B  22      54.040 -13.331  -2.390  1.00 82.31      B    O  
ATOM   4047  CB  ILE B  22      57.196 -12.496  -1.572  1.00 81.32      B    C  
ATOM   4048  CG1 ILE B  22      58.023 -11.779  -0.475  1.00 75.49      B    C  
ATOM   4049  CG2 ILE B  22      56.734 -11.458  -2.617  1.00 73.35      B    C  
ATOM   4050  CD1 ILE B  22      59.371 -11.248  -0.969  1.00 66.99      B    C  
ATOM   4051  N   SER B  23      55.477 -15.009  -2.583  1.00 84.42      B    N  
ATOM   4052  CA  SER B  23      54.773 -15.661  -3.687  1.00 83.78      B    C  
ATOM   4053  C   SER B  23      53.421 -16.265  -3.297  1.00 84.16      B    C  
ATOM   4054  O   SER B  23      52.586 -16.439  -4.177  1.00 80.94      B    O  
ATOM   4055  CB  SER B  23      55.659 -16.718  -4.347  1.00 81.46      B    C  
ATOM   4056  OG  SER B  23      55.976 -17.763  -3.467  1.00 72.13      B    O  
ATOM   4057  N   TYR B  24      53.156 -16.546  -2.016  1.00 83.55      B    N  
ATOM   4058  CA  TYR B  24      51.844 -16.966  -1.528  1.00 82.51      B    C  
ATOM   4059  C   TYR B  24      50.983 -15.800  -1.029  1.00 83.63      B    C  
ATOM   4060  O   TYR B  24      49.760 -15.857  -1.180  1.00 81.38      B    O  
ATOM   4061  CB  TYR B  24      52.005 -18.033  -0.432  1.00 79.96      B    C  
ATOM   4062  CG  TYR B  24      52.375 -19.398  -0.948  1.00 77.90      B    C  
ATOM   4063  CD1 TYR B  24      51.477 -20.121  -1.769  1.00 73.16      B    C  
ATOM   4064  CD2 TYR B  24      53.612 -19.982  -0.624  1.00 71.57      B    C  
ATOM   4065  CE1 TYR B  24      51.816 -21.383  -2.265  1.00 69.55      B    C  
ATOM   4066  CE2 TYR B  24      53.961 -21.249  -1.117  1.00 69.07      B    C  
ATOM   4067  CZ  TYR B  24      53.060 -21.946  -1.934  1.00 71.51      B    C  
ATOM   4068  OH  TYR B  24      53.402 -23.183  -2.429  1.00 67.39      B    O  
ATOM   4069  N   SER B  25      51.567 -14.730  -0.489  1.00 84.56      B    N  
ATOM   4070  CA  SER B  25      50.795 -13.600   0.048  1.00 83.79      B    C  
ATOM   4071  C   SER B  25      50.062 -12.806  -1.032  1.00 84.36      B    C  
ATOM   4072  O   SER B  25      48.886 -12.491  -0.845  1.00 82.43      B    O  
ATOM   4073  CB  SER B  25      51.686 -12.671   0.876  1.00 81.90      B    C  
ATOM   4074  OG  SER B  25      52.778 -12.186   0.138  1.00 71.61      B    O  
ATOM   4075  N   ILE B  26      50.675 -12.536  -2.181  1.00 85.39      B    N  
ATOM   4076  CA  ILE B  26      50.062 -11.769  -3.279  1.00 84.51      B    C  
ATOM   4077  C   ILE B  26      48.859 -12.511  -3.904  1.00 85.65      B    C  
ATOM   4078  O   ILE B  26      47.790 -11.910  -3.987  1.00 84.83      B    O  
ATOM   4079  CB  ILE B  26      51.114 -11.324  -4.314  1.00 82.52      B    C  
ATOM   4080  CG1 ILE B  26      52.088 -10.308  -3.671  1.00 77.20      B    C  
ATOM   4081  CG2 ILE B  26      50.430 -10.719  -5.552  1.00 74.40      B    C  
ATOM   4082  CD1 ILE B  26      53.260  -9.922  -4.573  1.00 66.91      B    C  
ATOM   4083  N   PRO B  27      48.950 -13.791  -4.302  1.00 86.33      B    N  
ATOM   4084  CA  PRO B  27      47.791 -14.526  -4.814  1.00 85.78      B    C  
ATOM   4085  C   PRO B  27      46.656 -14.659  -3.807  1.00 86.83      B    C  
ATOM   4086  O   PRO B  27      45.494 -14.596  -4.192  1.00 85.66      B    O  
ATOM   4087  CB  PRO B  27      48.327 -15.902  -5.211  1.00 83.99      B    C  
ATOM   4088  CG  PRO B  27      49.789 -15.632  -5.506  1.00 81.43      B    C  
ATOM   4089  CD  PRO B  27      50.150 -14.582  -4.467  1.00 84.65      B    C  
ATOM   4090  N   LEU B  28      46.952 -14.800  -2.517  1.00 86.37      B    N  
ATOM   4091  CA  LEU B  28      45.924 -14.866  -1.481  1.00 85.77      B    C  
ATOM   4092  C   LEU B  28      45.184 -13.528  -1.341  1.00 86.13      B    C  
ATOM   4093  O   LEU B  28      43.955 -13.522  -1.241  1.00 84.51      B    O  
ATOM   4094  CB  LEU B  28      46.582 -15.296  -0.158  1.00 83.72      B    C  
ATOM   4095  CG  LEU B  28      45.555 -15.720   0.902  1.00 74.40      B    C  
ATOM   4096  CD1 LEU B  28      44.918 -17.076   0.561  1.00 68.72      B    C  
ATOM   4097  CD2 LEU B  28      46.229 -15.866   2.264  1.00 67.52      B    C  
ATOM   4098  N   LEU B  29      45.904 -12.389  -1.417  1.00 85.87      B    N  
ATOM   4099  CA  LEU B  29      45.325 -11.050  -1.472  1.00 84.82      B    C  
ATOM   4100  C   LEU B  29      44.398 -10.891  -2.687  1.00 85.85      B    C  
ATOM   4101  O   LEU B  29      43.272 -10.418  -2.545  1.00 84.72      B    O  
ATOM   4102  CB  LEU B  29      46.481 -10.027  -1.510  1.00 82.65      B    C  
ATOM   4103  CG  LEU B  29      46.010  -8.557  -1.570  1.00 74.44      B    C  
ATOM   4104  CD1 LEU B  29      45.451  -8.117  -0.238  1.00 67.96      B    C  
ATOM   4105  CD2 LEU B  29      47.171  -7.646  -1.930  1.00 66.78      B    C  
ATOM   4106  N   MET B  30      44.833 -11.321  -3.873  1.00 85.88      B    N  
ATOM   4107  CA  MET B  30      44.007 -11.298  -5.084  1.00 86.47      B    C  
ATOM   4108  C   MET B  30      42.733 -12.115  -4.920  1.00 87.46      B    C  
ATOM   4109  O   MET B  30      41.652 -11.641  -5.261  1.00 86.62      B    O  
ATOM   4110  CB  MET B  30      44.790 -11.825  -6.287  1.00 85.29      B    C  
ATOM   4111  CG  MET B  30      45.876 -10.866  -6.769  1.00 80.23      B    C  
ATOM   4112  SD  MET B  30      46.779 -11.469  -8.224  1.00 78.64      B    S  
ATOM   4113  CE  MET B  30      45.512 -11.287  -9.495  1.00 67.64      B    C  
ATOM   4114  N   LEU B  31      42.815 -13.315  -4.370  1.00 87.43      B    N  
ATOM   4115  CA  LEU B  31      41.655 -14.191  -4.183  1.00 87.71      B    C  
ATOM   4116  C   LEU B  31      40.633 -13.599  -3.201  1.00 88.48      B    C  
ATOM   4117  O   LEU B  31      39.428 -13.688  -3.435  1.00 87.58      B    O  
ATOM   4118  CB  LEU B  31      42.157 -15.566  -3.711  1.00 86.68      B    C  
ATOM   4119  CG  LEU B  31      41.082 -16.665  -3.791  1.00 79.73      B    C  
ATOM   4120  CD1 LEU B  31      40.788 -17.058  -5.235  1.00 73.88      B    C  
ATOM   4121  CD2 LEU B  31      41.535 -17.900  -3.036  1.00 73.31      B    C  
ATOM   4122  N   GLN B  32      41.096 -12.954  -2.130  1.00 86.92      B    N  
ATOM   4123  CA  GLN B  32      40.223 -12.229  -1.202  1.00 86.32      B    C  
ATOM   4124  C   GLN B  32      39.527 -11.059  -1.891  1.00 87.64      B    C  
ATOM   4125  O   GLN B  32      38.310 -10.917  -1.773  1.00 86.15      B    O  
ATOM   4126  CB  GLN B  32      41.035 -11.736   0.005  1.00 83.88      B    C  
ATOM   4127  CG  GLN B  32      41.431 -12.868   0.958  1.00 78.55      B    C  
ATOM   4128  CD  GLN B  32      42.326 -12.386   2.107  1.00 75.49      B    C  
ATOM   4129  NE2 GLN B  32      42.675 -13.240   3.030  1.00 65.74      B    N  
ATOM   4130  OE1 GLN B  32      42.715 -11.237   2.195  1.00 67.47      B    O  
ATOM   4131  N   SER B  33      40.246 -10.269  -2.689  1.00 88.47      B    N  
ATOM   4132  CA  SER B  33      39.682  -9.152  -3.446  1.00 87.98      B    C  
ATOM   4133  C   SER B  33      38.676  -9.613  -4.504  1.00 89.31      B    C  
ATOM   4134  O   SER B  33      37.649  -8.969  -4.686  1.00 87.75      B    O  
ATOM   4135  CB  SER B  33      40.799  -8.350  -4.103  1.00 86.05      B    C  
ATOM   4136  OG  SER B  33      40.282  -7.144  -4.617  1.00 73.63      B    O  
ATOM   4137  N   PHE B  34      38.924 -10.739  -5.173  1.00 89.76      B    N  
ATOM   4138  CA  PHE B  34      37.979 -11.300  -6.129  1.00 90.99      B    C  
ATOM   4139  C   PHE B  34      36.675 -11.750  -5.470  1.00 91.67      B    C  
ATOM   4140  O   PHE B  34      35.607 -11.503  -6.018  1.00 90.27      B    O  
ATOM   4141  CB  PHE B  34      38.614 -12.490  -6.873  1.00 90.31      B    C  
ATOM   4142  CG  PHE B  34      39.761 -12.187  -7.810  1.00 90.90      B    C  
ATOM   4143  CD1 PHE B  34      40.022 -10.888  -8.280  1.00 85.29      B    C  
ATOM   4144  CD2 PHE B  34      40.564 -13.252  -8.257  1.00 85.34      B    C  
ATOM   4145  CE1 PHE B  34      41.064 -10.654  -9.174  1.00 84.62      B    C  
ATOM   4146  CE2 PHE B  34      41.608 -13.018  -9.156  1.00 84.50      B    C  
ATOM   4147  CZ  PHE B  34      41.864 -11.721  -9.618  1.00 86.96      B    C  
ATOM   4148  N   ASN B  35      36.726 -12.359  -4.287  1.00 89.70      B    N  
ATOM   4149  CA  ASN B  35      35.530 -12.742  -3.550  1.00 88.94      B    C  
ATOM   4150  C   ASN B  35      34.703 -11.527  -3.118  1.00 89.22      B    C  
ATOM   4151  O   ASN B  35      33.485 -11.548  -3.251  1.00 87.58      B    O  
ATOM   4152  CB  ASN B  35      35.919 -13.603  -2.339  1.00 88.31      B    C  
ATOM   4153  CG  ASN B  35      36.192 -15.046  -2.720  1.00 83.90      B    C  
ATOM   4154  ND2 ASN B  35      37.401 -15.516  -2.536  1.00 74.66      B    N  
ATOM   4155  OD1 ASN B  35      35.327 -15.771  -3.175  1.00 75.44      B    O  
ATOM   4156  N   ASP B  36      35.355 -10.453  -2.652  1.00 89.28      B    N  
ATOM   4157  CA  ASP B  36      34.688  -9.188  -2.307  1.00 87.94      B    C  
ATOM   4158  C   ASP B  36      34.054  -8.541  -3.545  1.00 88.97      B    C  
ATOM   4159  O   ASP B  36      32.859  -8.248  -3.547  1.00 88.69      B    O  
ATOM   4160  CB  ASP B  36      35.702  -8.247  -1.646  1.00 86.39      B    C  
ATOM   4161  CG  ASP B  36      35.081  -6.904  -1.252  1.00 83.29      B    C  
ATOM   4162  OD1 ASP B  36      34.252  -6.868  -0.330  1.00 77.27      B    O  
ATOM   4163  OD2 ASP B  36      35.467  -5.874  -1.858  1.00 76.19      B    O1-
ATOM   4164  N   ALA B  37      34.808  -8.394  -4.635  1.00 90.27      B    N  
ATOM   4165  CA  ALA B  37      34.336  -7.760  -5.856  1.00 90.16      B    C  
ATOM   4166  C   ALA B  37      33.160  -8.512  -6.496  1.00 90.92      B    C  
ATOM   4167  O   ALA B  37      32.195  -7.889  -6.931  1.00 89.56      B    O  
ATOM   4168  CB  ALA B  37      35.518  -7.643  -6.823  1.00 89.86      B    C  
ATOM   4169  N   ALA B  38      33.182  -9.846  -6.509  1.00 90.82      B    N  
ATOM   4170  CA  ALA B  38      32.076 -10.656  -7.009  1.00 90.70      B    C  
ATOM   4171  C   ALA B  38      30.816 -10.496  -6.143  1.00 91.02      B    C  
ATOM   4172  O   ALA B  38      29.720 -10.343  -6.676  1.00 89.23      B    O  
ATOM   4173  CB  ALA B  38      32.530 -12.118  -7.092  1.00 90.52      B    C  
ATOM   4174  N   ALA B  39      30.951 -10.468  -4.820  1.00 90.43      B    N  
ATOM   4175  CA  ALA B  39      29.829 -10.263  -3.906  1.00 88.31      B    C  
ATOM   4176  C   ALA B  39      29.209  -8.864  -4.049  1.00 88.67      B    C  
ATOM   4177  O   ALA B  39      27.990  -8.740  -4.122  1.00 87.17      B    O  
ATOM   4178  CB  ALA B  39      30.310 -10.529  -2.473  1.00 87.07      B    C  
ATOM   4179  N   VAL B  40      30.038  -7.813  -4.160  1.00 88.81      B    N  
ATOM   4180  CA  VAL B  40      29.594  -6.429  -4.380  1.00 87.89      B    C  
ATOM   4181  C   VAL B  40      28.896  -6.289  -5.732  1.00 88.53      B    C  
ATOM   4182  O   VAL B  40      27.813  -5.719  -5.794  1.00 87.95      B    O  
ATOM   4183  CB  VAL B  40      30.774  -5.453  -4.246  1.00 87.04      B    C  
ATOM   4184  CG1 VAL B  40      30.415  -4.027  -4.676  1.00 79.84      B    C  
ATOM   4185  CG2 VAL B  40      31.237  -5.385  -2.787  1.00 79.56      B    C  
ATOM   4186  N   GLY B  41      29.459  -6.850  -6.797  1.00 90.64      B    N  
ATOM   4187  CA  GLY B  41      28.861  -6.834  -8.129  1.00 90.10      B    C  
ATOM   4188  C   GLY B  41      27.485  -7.499  -8.170  1.00 91.19      B    C  
ATOM   4189  O   GLY B  41      26.530  -6.915  -8.670  1.00 89.62      B    O  
ATOM   4190  N   ALA B  42      27.344  -8.679  -7.568  1.00 90.74      B    N  
ATOM   4191  CA  ALA B  42      26.058  -9.369  -7.480  1.00 89.82      B    C  
ATOM   4192  C   ALA B  42      25.028  -8.570  -6.659  1.00 90.36      B    C  
ATOM   4193  O   ALA B  42      23.872  -8.447  -7.064  1.00 88.28      B    O  
ATOM   4194  CB  ALA B  42      26.284 -10.765  -6.888  1.00 89.24      B    C  
ATOM   4195  N   ARG B  43      25.440  -7.976  -5.534  1.00 89.29      B    N  
ATOM   4196  CA  ARG B  43      24.555  -7.167  -4.677  1.00 88.90      B    C  
ATOM   4197  C   ARG B  43      24.079  -5.887  -5.376  1.00 89.06      B    C  
ATOM   4198  O   ARG B  43      22.930  -5.499  -5.186  1.00 87.41      B    O  
ATOM   4199  CB  ARG B  43      25.285  -6.863  -3.353  1.00 87.54      B    C  
ATOM   4200  CG  ARG B  43      24.450  -6.075  -2.336  1.00 84.78      B    C  
ATOM   4201  CD  ARG B  43      23.203  -6.827  -1.885  1.00 82.45      B    C  
ATOM   4202  NE  ARG B  43      22.408  -6.037  -0.945  1.00 80.81      B    N  
ATOM   4203  CZ  ARG B  43      21.502  -5.101  -1.253  1.00 77.96      B    C  
ATOM   4204  NH1 ARG B  43      21.226  -4.801  -2.488  1.00 69.10      B    N1+
ATOM   4205  NH2 ARG B  43      20.888  -4.465  -0.315  1.00 73.80      B    N  
ATOM   4206  N   ALA B  44      24.930  -5.267  -6.192  1.00 90.03      B    N  
ATOM   4207  CA  ALA B  44      24.604  -4.061  -6.947  1.00 89.21      B    C  
ATOM   4208  C   ALA B  44      23.500  -4.287  -7.989  1.00 89.87      B    C  
ATOM   4209  O   ALA B  44      22.728  -3.370  -8.285  1.00 87.98      B    O  
ATOM   4210  CB  ALA B  44      25.882  -3.537  -7.600  1.00 88.71      B    C  
ATOM   4211  N   ALA B  45      23.347  -5.512  -8.512  1.00 90.28      B    N  
ATOM   4212  CA  ALA B  45      22.306  -5.850  -9.486  1.00 89.55      B    C  
ATOM   4213  C   ALA B  45      20.877  -5.763  -8.918  1.00 89.90      B    C  
ATOM   4214  O   ALA B  45      19.936  -5.582  -9.688  1.00 87.80      B    O  
ATOM   4215  CB  ALA B  45      22.601  -7.238 -10.054  1.00 89.10      B    C  
ATOM   4216  N   ILE B  46      20.692  -5.797  -7.593  1.00 88.18      B    N  
ATOM   4217  CA  ILE B  46      19.377  -5.621  -6.954  1.00 86.81      B    C  
ATOM   4218  C   ILE B  46      18.755  -4.264  -7.297  1.00 86.48      B    C  
ATOM   4219  O   ILE B  46      17.540  -4.153  -7.403  1.00 84.53      B    O  
ATOM   4220  CB  ILE B  46      19.487  -5.820  -5.421  1.00 85.82      B    C  
ATOM   4221  CG1 ILE B  46      19.828  -7.293  -5.109  1.00 79.64      B    C  
ATOM   4222  CG2 ILE B  46      18.202  -5.392  -4.678  1.00 79.00      B    C  
ATOM   4223  CD1 ILE B  46      20.015  -7.597  -3.625  1.00 74.48      B    C  
ATOM   4224  N   ALA B  47      19.575  -3.224  -7.511  1.00 89.70      B    N  
ATOM   4225  CA  ALA B  47      19.097  -1.882  -7.833  1.00 88.22      B    C  
ATOM   4226  C   ALA B  47      18.485  -1.756  -9.242  1.00 88.52      B    C  
ATOM   4227  O   ALA B  47      17.817  -0.765  -9.530  1.00 86.10      B    O  
ATOM   4228  CB  ALA B  47      20.262  -0.901  -7.645  1.00 87.19      B    C  
ATOM   4229  N   VAL B  48      18.671  -2.736 -10.116  1.00 87.56      B    N  
ATOM   4230  CA  VAL B  48      18.082  -2.736 -11.459  1.00 87.17      B    C  
ATOM   4231  C   VAL B  48      16.598  -3.087 -11.363  1.00 86.65      B    C  
ATOM   4232  O   VAL B  48      16.209  -4.039 -10.689  1.00 85.07      B    O  
ATOM   4233  CB  VAL B  48      18.829  -3.681 -12.422  1.00 86.87      B    C  
ATOM   4234  CG1 VAL B  48      18.289  -3.555 -13.842  1.00 78.80      B    C  
ATOM   4235  CG2 VAL B  48      20.324  -3.335 -12.462  1.00 80.17      B    C  
ATOM   4236  N   ASP B  49      15.745  -2.302 -12.039  1.00 84.14      B    N  
ATOM   4237  CA  ASP B  49      14.300  -2.514 -12.057  1.00 81.96      B    C  
ATOM   4238  C   ASP B  49      13.917  -3.675 -12.984  1.00 81.84      B    C  
ATOM   4239  O   ASP B  49      14.139  -3.590 -14.196  1.00 78.88      B    O  
ATOM   4240  CB  ASP B  49      13.607  -1.207 -12.458  1.00 78.88      B    C  
ATOM   4241  CG  ASP B  49      12.096  -1.231 -12.239  1.00 74.35      B    C  
ATOM   4242  OD1 ASP B  49      11.495  -2.332 -12.226  1.00 66.56      B    O  
ATOM   4243  OD2 ASP B  49      11.539  -0.127 -12.066  1.00 67.78      B    O1-
ATOM   4244  N   PRO B  50      13.302  -4.755 -12.465  1.00 80.55      B    N  
ATOM   4245  CA  PRO B  50      12.919  -5.901 -13.278  1.00 78.12      B    C  
ATOM   4246  C   PRO B  50      11.785  -5.618 -14.268  1.00 78.54      B    C  
ATOM   4247  O   PRO B  50      11.533  -6.434 -15.145  1.00 74.96      B    O  
ATOM   4248  CB  PRO B  50      12.528  -6.987 -12.273  1.00 76.26      B    C  
ATOM   4249  CG  PRO B  50      12.055  -6.193 -11.058  1.00 74.03      B    C  
ATOM   4250  CD  PRO B  50      12.967  -4.972 -11.073  1.00 76.61      B    C  
ATOM   4251  N   SER B  51      11.080  -4.485 -14.149  1.00 74.41      B    N  
ATOM   4252  CA  SER B  51      10.029  -4.094 -15.089  1.00 72.25      B    C  
ATOM   4253  C   SER B  51      10.561  -3.428 -16.359  1.00 72.42      B    C  
ATOM   4254  O   SER B  51       9.805  -3.276 -17.326  1.00 69.19      B    O  
ATOM   4255  CB  SER B  51       9.006  -3.187 -14.387  1.00 69.53      B    C  
ATOM   4256  OG  SER B  51       9.537  -1.923 -14.068  1.00 62.16      B    O  
ATOM   4257  N   ASP B  52      11.831  -3.038 -16.386  1.00 76.62      B    N  
ATOM   4258  CA  ASP B  52      12.420  -2.353 -17.528  1.00 77.13      B    C  
ATOM   4259  C   ASP B  52      12.730  -3.318 -18.690  1.00 77.85      B    C  
ATOM   4260  O   ASP B  52      13.081  -4.490 -18.510  1.00 76.08      B    O  
ATOM   4261  CB  ASP B  52      13.651  -1.545 -17.094  1.00 75.10      B    C  
ATOM   4262  CG  ASP B  52      13.796  -0.275 -17.932  1.00 68.76      B    C  
ATOM   4263  OD1 ASP B  52      13.788  -0.374 -19.181  1.00 62.32      B    O  
ATOM   4264  OD2 ASP B  52      13.874   0.818 -17.328  1.00 61.06      B    O1-
ATOM   4265  N   ALA B  53      12.587  -2.809 -19.915  1.00 76.97      B    N  
ATOM   4266  CA  ALA B  53      12.904  -3.578 -21.103  1.00 75.83      B    C  
ATOM   4267  C   ALA B  53      14.418  -3.834 -21.188  1.00 75.97      B    C  
ATOM   4268  O   ALA B  53      15.230  -2.918 -21.137  1.00 70.78      B    O  
ATOM   4269  CB  ALA B  53      12.372  -2.834 -22.336  1.00 72.94      B    C  
ATOM   4270  N   GLY B  54      14.797  -5.088 -21.365  1.00 81.66      B    N  
ATOM   4271  CA  GLY B  54      16.210  -5.482 -21.411  1.00 82.62      B    C  
ATOM   4272  C   GLY B  54      16.845  -5.651 -20.029  1.00 84.83      B    C  
ATOM   4273  O   GLY B  54      18.068  -5.578 -19.918  1.00 81.91      B    O  
ATOM   4274  N   TYR B  55      16.032  -5.931 -19.012  1.00 84.51      B    N  
ATOM   4275  CA  TYR B  55      16.456  -6.178 -17.629  1.00 85.98      B    C  
ATOM   4276  C   TYR B  55      17.703  -7.065 -17.508  1.00 87.33      B    C  
ATOM   4277  O   TYR B  55      18.643  -6.693 -16.815  1.00 86.61      B    O  
ATOM   4278  CB  TYR B  55      15.298  -6.821 -16.856  1.00 85.00      B    C  
ATOM   4279  CG  TYR B  55      15.687  -7.264 -15.463  1.00 85.15      B    C  
ATOM   4280  CD1 TYR B  55      15.756  -8.635 -15.135  1.00 82.03      B    C  
ATOM   4281  CD2 TYR B  55      16.023  -6.306 -14.493  1.00 81.68      B    C  
ATOM   4282  CE1 TYR B  55      16.138  -9.042 -13.847  1.00 81.11      B    C  
ATOM   4283  CE2 TYR B  55      16.404  -6.696 -13.206  1.00 80.78      B    C  
ATOM   4284  CZ  TYR B  55      16.455  -8.066 -12.883  1.00 83.33      B    C  
ATOM   4285  OH  TYR B  55      16.813  -8.437 -11.611  1.00 81.46      B    O  
ATOM   4286  N   GLU B  56      17.742  -8.198 -18.209  1.00 87.07      B    N  
ATOM   4287  CA  GLU B  56      18.876  -9.128 -18.144  1.00 87.47      B    C  
ATOM   4288  C   GLU B  56      20.197  -8.435 -18.497  1.00 88.69      B    C  
ATOM   4289  O   GLU B  56      21.157  -8.483 -17.732  1.00 87.78      B    O  
ATOM   4290  CB  GLU B  56      18.650 -10.330 -19.086  1.00 85.51      B    C  
ATOM   4291  CG  GLU B  56      17.390 -11.146 -18.755  1.00 76.69      B    C  
ATOM   4292  CD  GLU B  56      17.266 -12.466 -19.551  1.00 72.00      B    C  
ATOM   4293  OE1 GLU B  56      16.484 -13.343 -19.111  1.00 64.01      B    O  
ATOM   4294  OE2 GLU B  56      17.942 -12.607 -20.584  1.00 64.73      B    O1-
ATOM   4295  N   SER B  57      20.232  -7.692 -19.605  1.00 89.57      B    N  
ATOM   4296  CA  SER B  57      21.426  -6.983 -20.067  1.00 89.86      B    C  
ATOM   4297  C   SER B  57      21.832  -5.835 -19.135  1.00 90.79      B    C  
ATOM   4298  O   SER B  57      23.019  -5.594 -18.936  1.00 89.45      B    O  
ATOM   4299  CB  SER B  57      21.220  -6.463 -21.492  1.00 88.76      B    C  
ATOM   4300  OG  SER B  57      20.260  -5.430 -21.570  1.00 75.80      B    O  
ATOM   4301  N   LEU B  58      20.849  -5.146 -18.527  1.00 89.26      B    N  
ATOM   4302  CA  LEU B  58      21.096  -4.073 -17.571  1.00 89.11      B    C  
ATOM   4303  C   LEU B  58      21.658  -4.614 -16.248  1.00 90.09      B    C  
ATOM   4304  O   LEU B  58      22.618  -4.050 -15.720  1.00 89.63      B    O  
ATOM   4305  CB  LEU B  58      19.795  -3.285 -17.320  1.00 88.27      B    C  
ATOM   4306  CG  LEU B  58      19.336  -2.402 -18.494  1.00 81.71      B    C  
ATOM   4307  CD1 LEU B  58      17.915  -1.893 -18.242  1.00 74.03      B    C  
ATOM   4308  CD2 LEU B  58      20.251  -1.187 -18.676  1.00 73.14      B    C  
ATOM   4309  N   ALA B  59      21.112  -5.713 -15.750  1.00 90.13      B    N  
ATOM   4310  CA  ALA B  59      21.588  -6.377 -14.541  1.00 89.98      B    C  
ATOM   4311  C   ALA B  59      23.016  -6.910 -14.715  1.00 90.80      B    C  
ATOM   4312  O   ALA B  59      23.878  -6.654 -13.878  1.00 90.00      B    O  
ATOM   4313  CB  ALA B  59      20.597  -7.491 -14.170  1.00 89.01      B    C  
ATOM   4314  N   GLU B  60      23.293  -7.572 -15.840  1.00 91.12      B    N  
ATOM   4315  CA  GLU B  60      24.627  -8.068 -16.179  1.00 91.70      B    C  
ATOM   4316  C   GLU B  60      25.645  -6.926 -16.326  1.00 92.56      B    C  
ATOM   4317  O   GLU B  60      26.737  -6.999 -15.771  1.00 91.66      B    O  
ATOM   4318  CB  GLU B  60      24.576  -8.858 -17.489  1.00 90.80      B    C  
ATOM   4319  CG  GLU B  60      23.890 -10.220 -17.344  1.00 88.27      B    C  
ATOM   4320  CD  GLU B  60      23.780 -10.978 -18.677  1.00 89.31      B    C  
ATOM   4321  OE1 GLU B  60      23.368 -12.161 -18.630  1.00 81.35      B    O  
ATOM   4322  OE2 GLU B  60      24.130 -10.407 -19.730  1.00 83.01      B    O1-
ATOM   4323  N   ALA B  61      25.291  -5.846 -17.033  1.00 92.03      B    N  
ATOM   4324  CA  ALA B  61      26.155  -4.689 -17.195  1.00 91.82      B    C  
ATOM   4325  C   ALA B  61      26.457  -4.026 -15.848  1.00 92.58      B    C  
ATOM   4326  O   ALA B  61      27.622  -3.767 -15.544  1.00 91.60      B    O  
ATOM   4327  CB  ALA B  61      25.522  -3.709 -18.185  1.00 91.18      B    C  
ATOM   4328  N   ARG B  62      25.436  -3.826 -15.009  1.00 91.47      B    N  
ATOM   4329  CA  ARG B  62      25.593  -3.242 -13.672  1.00 91.70      B    C  
ATOM   4330  C   ARG B  62      26.524  -4.077 -12.799  1.00 92.48      B    C  
ATOM   4331  O   ARG B  62      27.453  -3.536 -12.206  1.00 92.01      B    O  
ATOM   4332  CB  ARG B  62      24.204  -3.078 -13.031  1.00 90.76      B    C  
ATOM   4333  CG  ARG B  62      24.226  -2.446 -11.629  1.00 87.67      B    C  
ATOM   4334  CD  ARG B  62      24.707  -0.996 -11.644  1.00 84.28      B    C  
ATOM   4335  NE  ARG B  62      24.634  -0.414 -10.289  1.00 81.26      B    N  
ATOM   4336  CZ  ARG B  62      25.154   0.735  -9.922  1.00 76.98      B    C  
ATOM   4337  NH1 ARG B  62      25.680   1.577 -10.776  1.00 68.77      B    N1+
ATOM   4338  NH2 ARG B  62      25.175   1.054  -8.667  1.00 73.53      B    N  
ATOM   4339  N   ALA B  63      26.307  -5.382 -12.743  1.00 92.17      B    N  
ATOM   4340  CA  ALA B  63      27.137  -6.280 -11.954  1.00 92.10      B    C  
ATOM   4341  C   ALA B  63      28.589  -6.326 -12.446  1.00 92.82      B    C  
ATOM   4342  O   ALA B  63      29.515  -6.311 -11.634  1.00 91.78      B    O  
ATOM   4343  CB  ALA B  63      26.495  -7.668 -11.987  1.00 91.90      B    C  
ATOM   4344  N   ARG B  64      28.790  -6.325 -13.765  1.00 93.42      B    N  
ATOM   4345  CA  ARG B  64      30.126  -6.278 -14.371  1.00 93.55      B    C  
ATOM   4346  C   ARG B  64      30.851  -4.981 -14.040  1.00 93.56      B    C  
ATOM   4347  O   ARG B  64      32.019  -5.020 -13.669  1.00 92.95      B    O  
ATOM   4348  CB  ARG B  64      29.997  -6.437 -15.890  1.00 92.65      B    C  
ATOM   4349  CG  ARG B  64      31.362  -6.407 -16.615  1.00 88.99      B    C  
ATOM   4350  CD  ARG B  64      31.195  -6.156 -18.112  1.00 87.51      B    C  
ATOM   4351  NE  ARG B  64      30.729  -4.785 -18.354  1.00 79.65      B    N  
ATOM   4352  CZ  ARG B  64      30.065  -4.341 -19.398  1.00 74.78      B    C  
ATOM   4353  NH1 ARG B  64      29.818  -5.097 -20.441  1.00 65.74      B    N1+
ATOM   4354  NH2 ARG B  64      29.624  -3.112 -19.393  1.00 68.55      B    N  
ATOM   4355  N   ASP B  65      30.185  -3.843 -14.187  1.00 93.04      B    N  
ATOM   4356  CA  ASP B  65      30.808  -2.529 -14.005  1.00 92.42      B    C  
ATOM   4357  C   ASP B  65      31.206  -2.316 -12.539  1.00 92.68      B    C  
ATOM   4358  O   ASP B  65      32.324  -1.882 -12.271  1.00 91.62      B    O  
ATOM   4359  CB  ASP B  65      29.878  -1.434 -14.559  1.00 91.69      B    C  
ATOM   4360  CG  ASP B  65      29.677  -1.497 -16.086  1.00 87.28      B    C  
ATOM   4361  OD1 ASP B  65      30.411  -2.231 -16.792  1.00 81.20      B    O  
ATOM   4362  OD2 ASP B  65      28.766  -0.794 -16.589  1.00 80.73      B    O1-
ATOM   4363  N   GLU B  66      30.359  -2.732 -11.591  1.00 92.15      B    N  
ATOM   4364  CA  GLU B  66      30.680  -2.673 -10.160  1.00 91.52      B    C  
ATOM   4365  C   GLU B  66      31.796  -3.655  -9.752  1.00 91.74      B    C  
ATOM   4366  O   GLU B  66      32.685  -3.305  -8.974  1.00 90.22      B    O  
ATOM   4367  CB  GLU B  66      29.417  -2.945  -9.328  1.00 91.04      B    C  
ATOM   4368  CG  GLU B  66      28.381  -1.813  -9.424  1.00 84.29      B    C  
ATOM   4369  CD  GLU B  66      28.805  -0.488  -8.769  1.00 80.40      B    C  
ATOM   4370  OE1 GLU B  66      28.121   0.533  -9.057  1.00 72.32      B    O  
ATOM   4371  OE2 GLU B  66      29.756  -0.484  -7.968  1.00 71.54      B    O1-
ATOM   4372  N   LEU B  67      31.815  -4.857 -10.319  1.00 91.97      B    N  
ATOM   4373  CA  LEU B  67      32.906  -5.813 -10.129  1.00 91.73      B    C  
ATOM   4374  C   LEU B  67      34.248  -5.205 -10.578  1.00 91.97      B    C  
ATOM   4375  O   LEU B  67      35.237  -5.285  -9.846  1.00 90.78      B    O  
ATOM   4376  CB  LEU B  67      32.588  -7.094 -10.920  1.00 91.59      B    C  
ATOM   4377  CG  LEU B  67      33.766  -8.082 -11.061  1.00 90.98      B    C  
ATOM   4378  CD1 LEU B  67      34.026  -8.846  -9.780  1.00 82.53      B    C  
ATOM   4379  CD2 LEU B  67      33.479  -9.100 -12.156  1.00 83.05      B    C  
ATOM   4380  N   LEU B  68      34.283  -4.616 -11.773  1.00 91.48      B    N  
ATOM   4381  CA  LEU B  68      35.506  -4.051 -12.323  1.00 91.12      B    C  
ATOM   4382  C   LEU B  68      35.953  -2.805 -11.562  1.00 91.13      B    C  
ATOM   4383  O   LEU B  68      37.148  -2.666 -11.281  1.00 89.79      B    O  
ATOM   4384  CB  LEU B  68      35.324  -3.751 -13.823  1.00 90.79      B    C  
ATOM   4385  CG  LEU B  68      35.207  -4.999 -14.714  1.00 89.11      B    C  
ATOM   4386  CD1 LEU B  68      34.920  -4.575 -16.161  1.00 83.25      B    C  
ATOM   4387  CD2 LEU B  68      36.486  -5.847 -14.723  1.00 82.58      B    C  
ATOM   4388  N   ALA B  69      35.034  -1.940 -11.156  1.00 91.73      B    N  
ATOM   4389  CA  ALA B  69      35.314  -0.771 -10.322  1.00 90.58      B    C  
ATOM   4390  C   ALA B  69      35.919  -1.182  -8.969  1.00 90.04      B    C  
ATOM   4391  O   ALA B  69      36.905  -0.587  -8.507  1.00 88.32      B    O  
ATOM   4392  CB  ALA B  69      34.013   0.016 -10.136  1.00 90.02      B    C  
ATOM   4393  N   ARG B  70      35.413  -2.265  -8.366  1.00 89.65      B    N  
ATOM   4394  CA  ARG B  70      35.947  -2.781  -7.104  1.00 89.08      B    C  
ATOM   4395  C   ARG B  70      37.374  -3.332  -7.223  1.00 89.08      B    C  
ATOM   4396  O   ARG B  70      38.100  -3.372  -6.232  1.00 87.28      B    O  
ATOM   4397  CB  ARG B  70      34.968  -3.837  -6.561  1.00 87.23      B    C  
ATOM   4398  CG  ARG B  70      35.182  -4.165  -5.085  1.00 81.67      B    C  
ATOM   4399  CD  ARG B  70      34.892  -2.960  -4.186  1.00 80.71      B    C  
ATOM   4400  NE  ARG B  70      34.896  -3.370  -2.785  1.00 78.54      B    N  
ATOM   4401  CZ  ARG B  70      34.522  -2.656  -1.740  1.00 75.82      B    C  
ATOM   4402  NH1 ARG B  70      34.157  -1.408  -1.861  1.00 68.28      B    N1+
ATOM   4403  NH2 ARG B  70      34.524  -3.216  -0.582  1.00 70.91      B    N  
ATOM   4404  N   LEU B  71      37.800  -3.718  -8.425  1.00 88.48      B    N  
ATOM   4405  CA  LEU B  71      39.141  -4.222  -8.724  1.00 88.72      B    C  
ATOM   4406  C   LEU B  71      40.107  -3.136  -9.242  1.00 88.85      B    C  
ATOM   4407  O   LEU B  71      41.249  -3.447  -9.582  1.00 86.71      B    O  
ATOM   4408  CB  LEU B  71      39.034  -5.421  -9.683  1.00 88.58      B    C  
ATOM   4409  CG  LEU B  71      38.309  -6.641  -9.087  1.00 88.64      B    C  
ATOM   4410  CD1 LEU B  71      38.157  -7.724 -10.164  1.00 84.65      B    C  
ATOM   4411  CD2 LEU B  71      39.066  -7.252  -7.905  1.00 84.60      B    C  
ATOM   4412  N   ASP B  72      39.691  -1.861  -9.258  1.00 87.69      B    N  
ATOM   4413  CA  ASP B  72      40.510  -0.756  -9.761  1.00 86.63      B    C  
ATOM   4414  C   ASP B  72      41.801  -0.505  -8.966  1.00 86.53      B    C  
ATOM   4415  O   ASP B  72      42.744   0.096  -9.498  1.00 83.41      B    O  
ATOM   4416  CB  ASP B  72      39.686   0.537  -9.822  1.00 84.34      B    C  
ATOM   4417  CG  ASP B  72      39.054   0.800 -11.181  1.00 74.00      B    C  
ATOM   4418  OD1 ASP B  72      39.552   0.220 -12.183  1.00 64.70      B    O  
ATOM   4419  OD2 ASP B  72      38.189   1.696 -11.246  1.00 63.51      B    O1-
ATOM   4420  N   TRP B  73      41.876  -0.995  -7.741  1.00 85.60      B    N  
ATOM   4421  CA  TRP B  73      43.099  -0.949  -6.931  1.00 84.68      B    C  
ATOM   4422  C   TRP B  73      44.255  -1.755  -7.540  1.00 85.85      B    C  
ATOM   4423  O   TRP B  73      45.427  -1.481  -7.241  1.00 83.52      B    O  
ATOM   4424  CB  TRP B  73      42.790  -1.469  -5.525  1.00 82.35      B    C  
ATOM   4425  CG  TRP B  73      42.576  -2.962  -5.439  1.00 81.52      B    C  
ATOM   4426  CD1 TRP B  73      41.397  -3.601  -5.540  1.00 78.74      B    C  
ATOM   4427  CD2 TRP B  73      43.588  -3.995  -5.232  1.00 80.49      B    C  
ATOM   4428  CE2 TRP B  73      42.925  -5.245  -5.214  1.00 79.56      B    C  
ATOM   4429  CE3 TRP B  73      44.983  -3.986  -5.048  1.00 76.17      B    C  
ATOM   4430  NE1 TRP B  73      41.592  -4.968  -5.407  1.00 77.90      B    N  
ATOM   4431  CZ2 TRP B  73      43.629  -6.470  -5.020  1.00 76.66      B    C  
ATOM   4432  CZ3 TRP B  73      45.685  -5.197  -4.859  1.00 74.72      B    C  
ATOM   4433  CH2 TRP B  73      45.009  -6.412  -4.850  1.00 74.68      B    C  
ATOM   4434  N   MET B  74      43.973  -2.736  -8.386  1.00 84.66      B    N  
ATOM   4435  CA  MET B  74      45.000  -3.579  -8.977  1.00 85.37      B    C  
ATOM   4436  C   MET B  74      45.839  -2.801  -9.997  1.00 86.19      B    C  
ATOM   4437  O   MET B  74      45.307  -2.031 -10.798  1.00 85.09      B    O  
ATOM   4438  CB  MET B  74      44.400  -4.826  -9.635  1.00 84.13      B    C  
ATOM   4439  CG  MET B  74      43.755  -5.757  -8.619  1.00 80.41      B    C  
ATOM   4440  SD  MET B  74      43.333  -7.379  -9.308  1.00 79.25      B    S  
ATOM   4441  CE  MET B  74      42.684  -8.140  -7.807  1.00 68.46      B    C  
ATOM   4442  N   PRO B  75      47.160  -3.042 -10.053  1.00 86.20      B    N  
ATOM   4443  CA  PRO B  75      48.015  -2.496 -11.094  1.00 85.91      B    C  
ATOM   4444  C   PRO B  75      47.496  -2.847 -12.491  1.00 87.39      B    C  
ATOM   4445  O   PRO B  75      46.998  -3.950 -12.719  1.00 86.14      B    O  
ATOM   4446  CB  PRO B  75      49.397  -3.102 -10.851  1.00 83.38      B    C  
ATOM   4447  CG  PRO B  75      49.378  -3.466  -9.364  1.00 80.57      B    C  
ATOM   4448  CD  PRO B  75      47.926  -3.829  -9.110  1.00 83.38      B    C  
ATOM   4449  N   ALA B  76      47.675  -1.935 -13.457  1.00 87.16      B    N  
ATOM   4450  CA  ALA B  76      47.188  -2.124 -14.829  1.00 87.24      B    C  
ATOM   4451  C   ALA B  76      47.665  -3.442 -15.472  1.00 87.55      B    C  
ATOM   4452  O   ALA B  76      46.904  -4.090 -16.178  1.00 85.52      B    O  
ATOM   4453  CB  ALA B  76      47.632  -0.915 -15.664  1.00 86.20      B    C  
ATOM   4454  N   ALA B  77      48.886  -3.860 -15.168  1.00 87.24      B    N  
ATOM   4455  CA  ALA B  77      49.437  -5.120 -15.661  1.00 86.20      B    C  
ATOM   4456  C   ALA B  77      48.678  -6.359 -15.155  1.00 87.07      B    C  
ATOM   4457  O   ALA B  77      48.596  -7.362 -15.866  1.00 84.60      B    O  
ATOM   4458  CB  ALA B  77      50.916  -5.180 -15.256  1.00 84.47      B    C  
ATOM   4459  N   TRP B  78      48.109  -6.303 -13.947  1.00 87.26      B    N  
ATOM   4460  CA  TRP B  78      47.306  -7.387 -13.382  1.00 86.57      B    C  
ATOM   4461  C   TRP B  78      45.880  -7.333 -13.925  1.00 87.85      B    C  
ATOM   4462  O   TRP B  78      45.366  -8.356 -14.386  1.00 86.20      B    O  
ATOM   4463  CB  TRP B  78      47.325  -7.324 -11.847  1.00 84.66      B    C  
ATOM   4464  CG  TRP B  78      48.663  -7.381 -11.164  1.00 82.85      B    C  
ATOM   4465  CD1 TRP B  78      49.872  -7.484 -11.759  1.00 75.85      B    C  
ATOM   4466  CD2 TRP B  78      48.930  -7.313  -9.728  1.00 80.66      B    C  
ATOM   4467  CE2 TRP B  78      50.327  -7.357  -9.531  1.00 79.43      B    C  
ATOM   4468  CE3 TRP B  78      48.107  -7.210  -8.583  1.00 76.22      B    C  
ATOM   4469  NE1 TRP B  78      50.871  -7.467 -10.788  1.00 76.59      B    N  
ATOM   4470  CZ2 TRP B  78      50.918  -7.293  -8.243  1.00 76.63      B    C  
ATOM   4471  CZ3 TRP B  78      48.689  -7.155  -7.302  1.00 73.37      B    C  
ATOM   4472  CH2 TRP B  78      50.072  -7.191  -7.140  1.00 74.52      B    C  
ATOM   4473  N   ARG B  79      45.266  -6.145 -13.981  1.00 88.19      B    N  
ATOM   4474  CA  ARG B  79      43.926  -5.939 -14.547  1.00 88.37      B    C  
ATOM   4475  C   ARG B  79      43.814  -6.395 -15.999  1.00 89.22      B    C  
ATOM   4476  O   ARG B  79      42.815  -6.979 -16.368  1.00 88.08      B    O  
ATOM   4477  CB  ARG B  79      43.506  -4.467 -14.423  1.00 86.62      B    C  
ATOM   4478  CG  ARG B  79      43.087  -4.134 -12.981  1.00 80.12      B    C  
ATOM   4479  CD  ARG B  79      42.396  -2.774 -12.911  1.00 79.05      B    C  
ATOM   4480  NE  ARG B  79      43.361  -1.651 -12.948  1.00 72.43      B    N  
ATOM   4481  CZ  ARG B  79      43.052  -0.397 -13.249  1.00 67.51      B    C  
ATOM   4482  NH1 ARG B  79      41.871  -0.068 -13.684  1.00 61.31      B    N1+
ATOM   4483  NH2 ARG B  79      43.931   0.544 -13.093  1.00 60.31      B    N  
ATOM   4484  N   ALA B  80      44.859  -6.198 -16.810  1.00 89.06      B    N  
ATOM   4485  CA  ALA B  80      44.885  -6.638 -18.203  1.00 88.43      B    C  
ATOM   4486  C   ALA B  80      44.744  -8.166 -18.378  1.00 89.32      B    C  
ATOM   4487  O   ALA B  80      44.385  -8.628 -19.460  1.00 87.19      B    O  
ATOM   4488  CB  ALA B  80      46.200  -6.149 -18.821  1.00 87.09      B    C  
ATOM   4489  N   ASN B  81      45.027  -8.943 -17.341  1.00 88.59      B    N  
ATOM   4490  CA  ASN B  81      44.951 -10.406 -17.363  1.00 88.18      B    C  
ATOM   4491  C   ASN B  81      43.682 -10.965 -16.710  1.00 89.36      B    C  
ATOM   4492  O   ASN B  81      43.514 -12.187 -16.679  1.00 86.70      B    O  
ATOM   4493  CB  ASN B  81      46.221 -10.969 -16.713  1.00 86.59      B    C  
ATOM   4494  CG  ASN B  81      47.475 -10.698 -17.529  1.00 83.96      B    C  
ATOM   4495  ND2 ASN B  81      48.568 -10.392 -16.869  1.00 73.83      B    N  
ATOM   4496  OD1 ASN B  81      47.510 -10.786 -18.739  1.00 74.58      B    O  
ATOM   4497  N   LEU B  82      42.776 -10.111 -16.175  1.00 89.11      B    N  
ATOM   4498  CA  LEU B  82      41.496 -10.564 -15.628  1.00 89.37      B    C  
ATOM   4499  C   LEU B  82      40.642 -11.190 -16.732  1.00 90.05      B    C  
ATOM   4500  O   LEU B  82      40.601 -10.701 -17.861  1.00 88.49      B    O  
ATOM   4501  CB  LEU B  82      40.746  -9.408 -14.957  1.00 88.44      B    C  
ATOM   4502  CG  LEU B  82      41.429  -8.833 -13.701  1.00 87.11      B    C  
ATOM   4503  CD1 LEU B  82      40.668  -7.597 -13.212  1.00 82.26      B    C  
ATOM   4504  CD2 LEU B  82      41.473  -9.847 -12.556  1.00 82.38      B    C  
ATOM   4505  N   GLN B  83      39.947 -12.260 -16.403  1.00 90.40      B    N  
ATOM   4506  CA  GLN B  83      39.093 -12.976 -17.334  1.00 90.61      B    C  
ATOM   4507  C   GLN B  83      37.699 -13.204 -16.728  1.00 91.09      B    C  
ATOM   4508  O   GLN B  83      37.595 -13.515 -15.542  1.00 89.15      B    O  
ATOM   4509  CB  GLN B  83      39.741 -14.309 -17.736  1.00 88.04      B    C  
ATOM   4510  CG  GLN B  83      40.978 -14.096 -18.606  1.00 84.02      B    C  
ATOM   4511  CD  GLN B  83      41.658 -15.409 -19.023  1.00 83.16      B    C  
ATOM   4512  NE2 GLN B  83      42.565 -15.361 -19.972  1.00 72.16      B    N  
ATOM   4513  OE1 GLN B  83      41.412 -16.489 -18.512  1.00 74.35      B    O  
ATOM   4514  N   PRO B  84      36.629 -13.089 -17.551  1.00 91.48      B    N  
ATOM   4515  CA  PRO B  84      35.297 -13.513 -17.159  1.00 90.61      B    C  
ATOM   4516  C   PRO B  84      35.211 -15.040 -17.062  1.00 90.93      B    C  
ATOM   4517  O   PRO B  84      35.971 -15.762 -17.707  1.00 87.52      B    O  
ATOM   4518  CB  PRO B  84      34.379 -12.951 -18.246  1.00 88.58      B    C  
ATOM   4519  CG  PRO B  84      35.248 -12.941 -19.489  1.00 87.35      B    C  
ATOM   4520  CD  PRO B  84      36.642 -12.636 -18.935  1.00 90.78      B    C  
ATOM   4521  N   CYS B  85      34.291 -15.542 -16.247  1.00 91.24      B    N  
ATOM   4522  CA  CYS B  85      34.108 -16.974 -16.032  1.00 90.52      B    C  
ATOM   4523  C   CYS B  85      32.680 -17.387 -15.662  1.00 90.69      B    C  
ATOM   4524  O   CYS B  85      32.487 -18.512 -15.170  1.00 86.05      B    O  
ATOM   4525  CB  CYS B  85      35.121 -17.455 -14.975  1.00 87.98      B    C  
ATOM   4526  SG  CYS B  85      35.051 -16.594 -13.374  1.00 85.35      B    S  
ATOM   4527  N   ALA B  86      31.689 -16.518 -15.872  1.00 89.60      B    N  
ATOM   4528  CA  ALA B  86      30.289 -16.861 -15.674  1.00 89.24      B    C  
ATOM   4529  C   ALA B  86      29.796 -17.854 -16.744  1.00 89.25      B    C  
ATOM   4530  O   ALA B  86      30.506 -18.151 -17.711  1.00 86.48      B    O  
ATOM   4531  CB  ALA B  86      29.467 -15.567 -15.624  1.00 88.16      B    C  
ATOM   4532  N   GLY B  87      28.586 -18.383 -16.582  1.00 88.20      B    N  
ATOM   4533  CA  GLY B  87      28.029 -19.418 -17.466  1.00 86.72      B    C  
ATOM   4534  C   GLY B  87      27.908 -19.002 -18.936  1.00 88.23      B    C  
ATOM   4535  O   GLY B  87      28.088 -19.835 -19.828  1.00 84.25      B    O  
ATOM   4536  N   ASN B  88      27.677 -17.717 -19.205  1.00 88.41      B    N  
ATOM   4537  CA  ASN B  88      27.627 -17.135 -20.550  1.00 87.30      B    C  
ATOM   4538  C   ASN B  88      29.011 -16.713 -21.107  1.00 88.17      B    C  
ATOM   4539  O   ASN B  88      29.099 -16.146 -22.198  1.00 83.28      B    O  
ATOM   4540  CB  ASN B  88      26.624 -15.962 -20.541  1.00 84.30      B    C  
ATOM   4541  CG  ASN B  88      27.059 -14.792 -19.679  1.00 82.18      B    C  
ATOM   4542  ND2 ASN B  88      26.224 -13.769 -19.572  1.00 76.00      B    N  
ATOM   4543  OD1 ASN B  88      28.125 -14.783 -19.083  1.00 72.99      B    O  
ATOM   4544  N   GLY B  89      30.083 -16.946 -20.363  1.00 87.93      B    N  
ATOM   4545  CA  GLY B  89      31.438 -16.518 -20.727  1.00 87.41      B    C  
ATOM   4546  C   GLY B  89      31.709 -15.027 -20.499  1.00 89.20      B    C  
ATOM   4547  O   GLY B  89      32.739 -14.524 -20.950  1.00 84.47      B    O  
ATOM   4548  N   GLN B  90      30.815 -14.311 -19.792  1.00 88.30      B    N  
ATOM   4549  CA  GLN B  90      30.995 -12.922 -19.370  1.00 89.71      B    C  
ATOM   4550  C   GLN B  90      31.353 -12.837 -17.875  1.00 90.80      B    C  
ATOM   4551  O   GLN B  90      31.551 -13.860 -17.208  1.00 87.56      B    O  
ATOM   4552  CB  GLN B  90      29.728 -12.113 -19.720  1.00 87.46      B    C  
ATOM   4553  CG  GLN B  90      29.397 -12.102 -21.227  1.00 83.96      B    C  
ATOM   4554  CD  GLN B  90      30.497 -11.440 -22.068  1.00 79.48      B    C  
ATOM   4555  NE2 GLN B  90      30.602 -11.804 -23.326  1.00 66.32      B    N  
ATOM   4556  OE1 GLN B  90      31.272 -10.604 -21.626  1.00 68.33      B    O  
ATOM   4557  N   TYR B  91      31.465 -11.607 -17.338  1.00 90.99      B    N  
ATOM   4558  CA  TYR B  91      31.680 -11.403 -15.900  1.00 91.44      B    C  
ATOM   4559  C   TYR B  91      30.416 -11.635 -15.072  1.00 92.22      B    C  
ATOM   4560  O   TYR B  91      30.514 -12.005 -13.904  1.00 88.78      B    O  
ATOM   4561  CB  TYR B  91      32.216  -9.991 -15.648  1.00 90.40      B    C  
ATOM   4562  CG  TYR B  91      33.648  -9.795 -16.080  1.00 91.89      B    C  
ATOM   4563  CD1 TYR B  91      34.692 -10.319 -15.289  1.00 86.57      B    C  
ATOM   4564  CD2 TYR B  91      33.957  -9.099 -17.260  1.00 87.58      B    C  
ATOM   4565  CE1 TYR B  91      36.029 -10.143 -15.671  1.00 86.03      B    C  
ATOM   4566  CE2 TYR B  91      35.286  -8.918 -17.652  1.00 86.67      B    C  
ATOM   4567  CZ  TYR B  91      36.326  -9.445 -16.853  1.00 89.87      B    C  
ATOM   4568  OH  TYR B  91      37.629  -9.268 -17.236  1.00 88.16      B    O  
ATOM   4569  N   ALA B  92      29.233 -11.410 -15.667  1.00 92.41      B    N  
ATOM   4570  CA  ALA B  92      27.950 -11.633 -15.044  1.00 92.49      B    C  
ATOM   4571  C   ALA B  92      27.024 -12.403 -15.998  1.00 92.50      B    C  
ATOM   4572  O   ALA B  92      27.047 -12.159 -17.206  1.00 90.40      B    O  
ATOM   4573  CB  ALA B  92      27.352 -10.281 -14.622  1.00 91.14      B    C  
ATOM   4574  N   ASP B  93      26.237 -13.311 -15.451  1.00 91.44      B    N  
ATOM   4575  CA  ASP B  93      25.255 -14.118 -16.174  1.00 91.31      B    C  
ATOM   4576  C   ASP B  93      23.943 -14.136 -15.393  1.00 91.55      B    C  
ATOM   4577  O   ASP B  93      23.896 -14.625 -14.262  1.00 89.12      B    O  
ATOM   4578  CB  ASP B  93      25.809 -15.535 -16.372  1.00 90.03      B    C  
ATOM   4579  CG  ASP B  93      24.908 -16.437 -17.205  1.00 88.35      B    C  
ATOM   4580  OD1 ASP B  93      24.135 -15.913 -18.037  1.00 81.55      B    O  
ATOM   4581  OD2 ASP B  93      25.043 -17.674 -17.072  1.00 81.76      B    O1-
ATOM   4582  N   TYR B  94      22.874 -13.592 -15.979  1.00 90.54      B    N  
ATOM   4583  CA  TYR B  94      21.535 -13.647 -15.410  1.00 90.22      B    C  
ATOM   4584  C   TYR B  94      20.749 -14.824 -15.991  1.00 90.08      B    C  
ATOM   4585  O   TYR B  94      20.442 -14.873 -17.182  1.00 88.28      B    O  
ATOM   4586  CB  TYR B  94      20.804 -12.319 -15.609  1.00 89.03      B    C  
ATOM   4587  CG  TYR B  94      19.391 -12.358 -15.060  1.00 88.41      B    C  
ATOM   4588  CD1 TYR B  94      18.297 -12.551 -15.923  1.00 83.66      B    C  
ATOM   4589  CD2 TYR B  94      19.163 -12.237 -13.671  1.00 84.04      B    C  
ATOM   4590  CE1 TYR B  94      16.993 -12.620 -15.411  1.00 82.98      B    C  
ATOM   4591  CE2 TYR B  94      17.866 -12.300 -13.153  1.00 82.45      B    C  
ATOM   4592  CZ  TYR B  94      16.777 -12.493 -14.024  1.00 84.07      B    C  
ATOM   4593  OH  TYR B  94      15.497 -12.553 -13.520  1.00 82.52      B    O  
ATOM   4594  N   VAL B  95      20.384 -15.758 -15.126  1.00 88.34      B    N  
ATOM   4595  CA  VAL B  95      19.607 -16.937 -15.503  1.00 86.55      B    C  
ATOM   4596  C   VAL B  95      18.137 -16.700 -15.172  1.00 85.62      B    C  
ATOM   4597  O   VAL B  95      17.692 -16.920 -14.044  1.00 82.95      B    O  
ATOM   4598  CB  VAL B  95      20.162 -18.214 -14.850  1.00 84.90      B    C  
ATOM   4599  CG1 VAL B  95      19.429 -19.442 -15.374  1.00 76.44      B    C  
ATOM   4600  CG2 VAL B  95      21.653 -18.400 -15.140  1.00 77.43      B    C  
ATOM   4601  N   SER B  96      17.345 -16.300 -16.176  1.00 85.36      B    N  
ATOM   4602  CA  SER B  96      15.915 -15.980 -16.035  1.00 82.90      B    C  
ATOM   4603  C   SER B  96      15.071 -17.131 -15.481  1.00 82.41      B    C  
ATOM   4604  O   SER B  96      14.170 -16.905 -14.668  1.00 79.24      B    O  
ATOM   4605  CB  SER B  96      15.348 -15.518 -17.385  1.00 80.54      B    C  
ATOM   4606  OG  SER B  96      15.645 -16.438 -18.412  1.00 71.36      B    O  
ATOM   4607  N   ALA B  97      15.401 -18.375 -15.822  1.00 82.58      B    N  
ATOM   4608  CA  ALA B  97      14.688 -19.566 -15.333  1.00 81.80      B    C  
ATOM   4609  C   ALA B  97      14.730 -19.730 -13.798  1.00 81.84      B    C  
ATOM   4610  O   ALA B  97      13.833 -20.345 -13.217  1.00 79.15      B    O  
ATOM   4611  CB  ALA B  97      15.293 -20.791 -16.020  1.00 81.56      B    C  
ATOM   4612  N   THR B  98      15.751 -19.199 -13.134  1.00 81.14      B    N  
ATOM   4613  CA  THR B  98      15.919 -19.277 -11.676  1.00 79.04      B    C  
ATOM   4614  C   THR B  98      15.924 -17.907 -10.997  1.00 79.94      B    C  
ATOM   4615  O   THR B  98      16.052 -17.850  -9.772  1.00 76.20      B    O  
ATOM   4616  CB  THR B  98      17.186 -20.062 -11.307  1.00 77.32      B    C  
ATOM   4617  CG2 THR B  98      17.124 -21.511 -11.777  1.00 70.20      B    C  
ATOM   4618  OG1 THR B  98      18.338 -19.484 -11.878  1.00 71.98      B    O  
ATOM   4619  N   SER B  99      15.804 -16.819 -11.775  1.00 82.79      B    N  
ATOM   4620  CA  SER B  99      15.946 -15.427 -11.316  1.00 81.21      B    C  
ATOM   4621  C   SER B  99      17.226 -15.207 -10.504  1.00 83.08      B    C  
ATOM   4622  O   SER B  99      17.216 -14.555  -9.461  1.00 78.54      B    O  
ATOM   4623  CB  SER B  99      14.689 -14.953 -10.587  1.00 78.25      B    C  
ATOM   4624  OG  SER B  99      13.553 -15.137 -11.392  1.00 68.27      B    O  
ATOM   4625  N   ARG B 100      18.337 -15.801 -10.954  1.00 85.51      B    N  
ATOM   4626  CA  ARG B 100      19.648 -15.688 -10.297  1.00 87.11      B    C  
ATOM   4627  C   ARG B 100      20.646 -14.975 -11.194  1.00 88.19      B    C  
ATOM   4628  O   ARG B 100      20.664 -15.205 -12.395  1.00 86.40      B    O  
ATOM   4629  CB  ARG B 100      20.186 -17.068  -9.895  1.00 84.79      B    C  
ATOM   4630  CG  ARG B 100      19.458 -17.612  -8.665  1.00 77.74      B    C  
ATOM   4631  CD  ARG B 100      19.970 -19.011  -8.316  1.00 78.38      B    C  
ATOM   4632  NE  ARG B 100      19.341 -19.508  -7.086  1.00 72.41      B    N  
ATOM   4633  CZ  ARG B 100      19.876 -19.539  -5.874  1.00 68.35      B    C  
ATOM   4634  NH1 ARG B 100      21.099 -19.168  -5.636  1.00 60.87      B    N1+
ATOM   4635  NH2 ARG B 100      19.172 -19.956  -4.872  1.00 62.58      B    N  
ATOM   4636  N   ILE B 101      21.514 -14.190 -10.581  1.00 87.83      B    N  
ATOM   4637  CA  ILE B 101      22.692 -13.629 -11.229  1.00 89.05      B    C  
ATOM   4638  C   ILE B 101      23.945 -14.302 -10.681  1.00 88.93      B    C  
ATOM   4639  O   ILE B 101      24.138 -14.386  -9.467  1.00 87.33      B    O  
ATOM   4640  CB  ILE B 101      22.698 -12.089 -11.148  1.00 88.66      B    C  
ATOM   4641  CG1 ILE B 101      23.720 -11.505 -12.139  1.00 85.60      B    C  
ATOM   4642  CG2 ILE B 101      22.927 -11.566  -9.719  1.00 83.60      B    C  
ATOM   4643  CD1 ILE B 101      23.486 -10.023 -12.439  1.00 79.95      B    C  
ATOM   4644  N   GLU B 102      24.787 -14.788 -11.575  1.00 90.85      B    N  
ATOM   4645  CA  GLU B 102      26.143 -15.229 -11.271  1.00 91.24      B    C  
ATOM   4646  C   GLU B 102      27.117 -14.127 -11.669  1.00 91.63      B    C  
ATOM   4647  O   GLU B 102      27.061 -13.606 -12.777  1.00 90.12      B    O  
ATOM   4648  CB  GLU B 102      26.463 -16.555 -11.988  1.00 89.60      B    C  
ATOM   4649  CG  GLU B 102      27.848 -17.090 -11.585  1.00 85.15      B    C  
ATOM   4650  CD  GLU B 102      28.276 -18.382 -12.308  1.00 83.53      B    C  
ATOM   4651  OE1 GLU B 102      29.371 -18.891 -11.960  1.00 73.41      B    O  
ATOM   4652  OE2 GLU B 102      27.556 -18.858 -13.207  1.00 76.92      B    O1-
ATOM   4653  N   VAL B 103      28.061 -13.798 -10.785  1.00 91.58      B    N  
ATOM   4654  CA  VAL B 103      29.183 -12.894 -11.065  1.00 91.92      B    C  
ATOM   4655  C   VAL B 103      30.468 -13.665 -10.830  1.00 92.19      B    C  
ATOM   4656  O   VAL B 103      30.670 -14.219  -9.752  1.00 90.46      B    O  
ATOM   4657  CB  VAL B 103      29.130 -11.624 -10.211  1.00 90.95      B    C  
ATOM   4658  CG1 VAL B 103      30.254 -10.663 -10.597  1.00 82.52      B    C  
ATOM   4659  CG2 VAL B 103      27.795 -10.877 -10.399  1.00 83.60      B    C  
ATOM   4660  N   CYS B 104      31.328 -13.720 -11.834  1.00 92.57      B    N  
ATOM   4661  CA  CYS B 104      32.532 -14.530 -11.792  1.00 92.35      B    C  
ATOM   4662  C   CYS B 104      33.718 -13.807 -12.410  1.00 92.78      B    C  
ATOM   4663  O   CYS B 104      33.654 -13.292 -13.524  1.00 90.80      B    O  
ATOM   4664  CB  CYS B 104      32.245 -15.861 -12.490  1.00 90.10      B    C  
ATOM   4665  SG  CYS B 104      33.474 -17.159 -12.180  1.00 85.26      B    S  
ATOM   4666  N   VAL B 105      34.826 -13.803 -11.681  1.00 91.05      B    N  
ATOM   4667  CA  VAL B 105      36.104 -13.262 -12.134  1.00 91.11      B    C  
ATOM   4668  C   VAL B 105      37.214 -14.270 -11.864  1.00 91.12      B    C  
ATOM   4669  O   VAL B 105      37.216 -14.959 -10.836  1.00 90.26      B    O  
ATOM   4670  CB  VAL B 105      36.387 -11.893 -11.501  1.00 90.11      B    C  
ATOM   4671  CG1 VAL B 105      36.547 -11.930  -9.975  1.00 80.99      B    C  
ATOM   4672  CG2 VAL B 105      37.619 -11.223 -12.121  1.00 81.47      B    C  
ATOM   4673  N   GLN B 106      38.162 -14.368 -12.786  1.00 92.36      B    N  
ATOM   4674  CA  GLN B 106      39.325 -15.225 -12.637  1.00 91.84      B    C  
ATOM   4675  C   GLN B 106      40.602 -14.559 -13.140  1.00 91.81      B    C  
ATOM   4676  O   GLN B 106      40.589 -13.702 -14.025  1.00 90.51      B    O  
ATOM   4677  CB  GLN B 106      39.088 -16.597 -13.290  1.00 89.08      B    C  
ATOM   4678  CG  GLN B 106      38.999 -16.547 -14.822  1.00 84.54      B    C  
ATOM   4679  CD  GLN B 106      38.750 -17.913 -15.463  1.00 85.38      B    C  
ATOM   4680  NE2 GLN B 106      38.793 -17.985 -16.766  1.00 75.39      B    N  
ATOM   4681  OE1 GLN B 106      38.520 -18.918 -14.811  1.00 76.12      B    O  
ATOM   4682  N   TYR B 107      41.725 -14.992 -12.582  1.00 90.13      B    N  
ATOM   4683  CA  TYR B 107      43.062 -14.640 -13.028  1.00 90.05      B    C  
ATOM   4684  C   TYR B 107      43.824 -15.918 -13.403  1.00 90.12      B    C  
ATOM   4685  O   TYR B 107      44.010 -16.788 -12.551  1.00 88.11      B    O  
ATOM   4686  CB  TYR B 107      43.764 -13.849 -11.924  1.00 88.95      B    C  
ATOM   4687  CG  TYR B 107      45.081 -13.267 -12.368  1.00 89.43      B    C  
ATOM   4688  CD1 TYR B 107      46.257 -14.046 -12.348  1.00 84.36      B    C  
ATOM   4689  CD2 TYR B 107      45.143 -11.939 -12.843  1.00 84.95      B    C  
ATOM   4690  CE1 TYR B 107      47.472 -13.510 -12.799  1.00 83.61      B    C  
ATOM   4691  CE2 TYR B 107      46.352 -11.396 -13.292  1.00 83.17      B    C  
ATOM   4692  CZ  TYR B 107      47.512 -12.186 -13.269  1.00 86.05      B    C  
ATOM   4693  OH  TYR B 107      48.695 -11.663 -13.715  1.00 83.89      B    O  
ATOM   4694  N   PRO B 108      44.276 -16.064 -14.663  1.00 88.84      B    N  
ATOM   4695  CA  PRO B 108      44.959 -17.259 -15.134  1.00 87.40      B    C  
ATOM   4696  C   PRO B 108      46.433 -17.256 -14.692  1.00 87.38      B    C  
ATOM   4697  O   PRO B 108      47.347 -17.033 -15.492  1.00 83.32      B    O  
ATOM   4698  CB  PRO B 108      44.758 -17.243 -16.647  1.00 85.55      B    C  
ATOM   4699  CG  PRO B 108      44.741 -15.755 -16.976  1.00 83.41      B    C  
ATOM   4700  CD  PRO B 108      44.047 -15.138 -15.765  1.00 87.64      B    C  
ATOM   4701  N   TYR B 109      46.673 -17.475 -13.415  1.00 84.15      B    N  
ATOM   4702  CA  TYR B 109      47.999 -17.367 -12.800  1.00 82.82      B    C  
ATOM   4703  C   TYR B 109      49.014 -18.375 -13.361  1.00 82.84      B    C  
ATOM   4704  O   TYR B 109      50.205 -18.067 -13.445  1.00 78.27      B    O  
ATOM   4705  CB  TYR B 109      47.842 -17.542 -11.282  1.00 80.29      B    C  
ATOM   4706  CG  TYR B 109      48.996 -16.972 -10.502  1.00 77.67      B    C  
ATOM   4707  CD1 TYR B 109      50.168 -17.723 -10.289  1.00 72.53      B    C  
ATOM   4708  CD2 TYR B 109      48.931 -15.645 -10.015  1.00 72.23      B    C  
ATOM   4709  CE1 TYR B 109      51.258 -17.167  -9.599  1.00 69.95      B    C  
ATOM   4710  CE2 TYR B 109      50.014 -15.085  -9.323  1.00 69.59      B    C  
ATOM   4711  CZ  TYR B 109      51.172 -15.848  -9.124  1.00 70.57      B    C  
ATOM   4712  OH  TYR B 109      52.249 -15.292  -8.457  1.00 67.24      B    O  
ATOM   4713  N   GLY B 110      48.548 -19.546 -13.778  1.00 81.54      B    N  
ATOM   4714  CA  GLY B 110      49.394 -20.589 -14.349  1.00 80.02      B    C  
ATOM   4715  C   GLY B 110      49.775 -20.376 -15.818  1.00 81.17      B    C  
ATOM   4716  O   GLY B 110      50.634 -21.096 -16.324  1.00 77.31      B    O  
ATOM   4717  N   ASP B 111      49.191 -19.392 -16.515  1.00 81.28      B    N  
ATOM   4718  CA  ASP B 111      49.527 -19.112 -17.909  1.00 80.22      B    C  
ATOM   4719  C   ASP B 111      50.928 -18.493 -18.047  1.00 79.87      B    C  
ATOM   4720  O   ASP B 111      51.327 -17.655 -17.233  1.00 76.66      B    O  
ATOM   4721  CB  ASP B 111      48.495 -18.189 -18.558  1.00 78.00      B    C  
ATOM   4722  CG  ASP B 111      47.181 -18.840 -18.971  1.00 74.11      B    C  
ATOM   4723  OD1 ASP B 111      47.004 -20.054 -18.754  1.00 68.53      B    O  
ATOM   4724  OD2 ASP B 111      46.367 -18.083 -19.556  1.00 68.44      B    O1-
ATOM   4725  N   PRO B 112      51.648 -18.801 -19.121  1.00 79.51      B    N  
ATOM   4726  CA  PRO B 112      52.968 -18.246 -19.367  1.00 78.53      B    C  
ATOM   4727  C   PRO B 112      52.942 -16.712 -19.396  1.00 78.40      B    C  
ATOM   4728  O   PRO B 112      52.166 -16.096 -20.126  1.00 73.82      B    O  
ATOM   4729  CB  PRO B 112      53.425 -18.832 -20.707  1.00 75.76      B    C  
ATOM   4730  CG  PRO B 112      52.609 -20.110 -20.850  1.00 73.98      B    C  
ATOM   4731  CD  PRO B 112      51.298 -19.771 -20.150  1.00 76.81      B    C  
ATOM   4732  N   GLY B 113      53.826 -16.083 -18.629  1.00 77.11      B    N  
ATOM   4733  CA  GLY B 113      53.979 -14.625 -18.568  1.00 76.60      B    C  
ATOM   4734  C   GLY B 113      52.905 -13.878 -17.758  1.00 78.87      B    C  
ATOM   4735  O   GLY B 113      53.010 -12.660 -17.622  1.00 73.39      B    O  
ATOM   4736  N   LYS B 114      51.923 -14.569 -17.192  1.00 77.11      B    N  
ATOM   4737  CA  LYS B 114      50.873 -13.964 -16.359  1.00 77.49      B    C  
ATOM   4738  C   LYS B 114      51.121 -14.108 -14.856  1.00 78.01      B    C  
ATOM   4739  O   LYS B 114      50.501 -13.404 -14.067  1.00 73.38      B    O  
ATOM   4740  CB  LYS B 114      49.509 -14.538 -16.736  1.00 74.88      B    C  
ATOM   4741  CG  LYS B 114      49.127 -14.239 -18.192  1.00 76.60      B    C  
ATOM   4742  CD  LYS B 114      47.710 -14.731 -18.454  1.00 72.64      B    C  
ATOM   4743  CE  LYS B 114      47.307 -14.558 -19.909  1.00 68.99      B    C  
ATOM   4744  NZ  LYS B 114      45.987 -15.194 -20.159  1.00 61.50      B    N1+
ATOM   4745  N   ALA B 115      52.038 -14.974 -14.459  1.00 78.94      B    N  
ATOM   4746  CA  ALA B 115      52.446 -15.085 -13.066  1.00 77.94      B    C  
ATOM   4747  C   ALA B 115      53.093 -13.771 -12.601  1.00 79.25      B    C  
ATOM   4748  O   ALA B 115      54.019 -13.266 -13.229  1.00 75.85      B    O  
ATOM   4749  CB  ALA B 115      53.386 -16.282 -12.906  1.00 73.64      B    C  
ATOM   4750  N   ILE B 116      52.620 -13.230 -11.485  1.00 79.53      B    N  
ATOM   4751  CA  ILE B 116      53.162 -12.004 -10.887  1.00 79.14      B    C  
ATOM   4752  C   ILE B 116      54.558 -12.260 -10.321  1.00 80.18      B    C  
ATOM   4753  O   ILE B 116      55.467 -11.441 -10.474  1.00 76.22      B    O  
ATOM   4754  CB  ILE B 116      52.208 -11.484  -9.803  1.00 75.61      B    C  
ATOM   4755  CG1 ILE B 116      50.840 -11.115 -10.426  1.00 72.23      B    C  
ATOM   4756  CG2 ILE B 116      52.804 -10.267  -9.066  1.00 68.82      B    C  
ATOM   4757  CD1 ILE B 116      49.725 -10.962  -9.401  1.00 63.01      B    C  
ATOM   4758  N   ILE B 117      54.719 -13.427  -9.704  1.00 79.08      B    N  
ATOM   4759  CA  ILE B 117      56.001 -13.905  -9.198  1.00 79.07      B    C  
ATOM   4760  C   ILE B 117      56.323 -15.204  -9.939  1.00 80.03      B    C  
ATOM   4761  O   ILE B 117      55.542 -16.151  -9.864  1.00 77.18      B    O  
ATOM   4762  CB  ILE B 117      55.980 -14.078  -7.675  1.00 76.20      B    C  
ATOM   4763  CG1 ILE B 117      55.598 -12.735  -7.012  1.00 71.62      B    C  
ATOM   4764  CG2 ILE B 117      57.351 -14.562  -7.184  1.00 68.04      B    C  
ATOM   4765  CD1 ILE B 117      55.547 -12.792  -5.495  1.00 61.13      B    C  
ATOM   4766  N   PRO B 118      57.445 -15.268 -10.657  1.00 79.93      B    N  
ATOM   4767  CA  PRO B 118      57.801 -16.454 -11.417  1.00 79.91      B    C  
ATOM   4768  C   PRO B 118      57.979 -17.666 -10.501  1.00 80.13      B    C  
ATOM   4769  O   PRO B 118      58.507 -17.563  -9.394  1.00 76.36      B    O  
ATOM   4770  CB  PRO B 118      59.081 -16.093 -12.176  1.00 76.21      B    C  
ATOM   4771  CG  PRO B 118      59.684 -14.956 -11.352  1.00 74.65      B    C  
ATOM   4772  CD  PRO B 118      58.467 -14.252 -10.775  1.00 77.05      B    C  
ATOM   4773  N   VAL B 119      57.558 -18.832 -10.980  1.00 76.86      B    N  
ATOM   4774  CA  VAL B 119      57.739 -20.086 -10.252  1.00 76.45      B    C  
ATOM   4775  C   VAL B 119      59.207 -20.489 -10.320  1.00 77.03      B    C  
ATOM   4776  O   VAL B 119      59.770 -20.640 -11.402  1.00 74.26      B    O  
ATOM   4777  CB  VAL B 119      56.827 -21.194 -10.797  1.00 72.49      B    C  
ATOM   4778  CG1 VAL B 119      56.957 -22.475  -9.975  1.00 64.17      B    C  
ATOM   4779  CG2 VAL B 119      55.357 -20.768 -10.765  1.00 65.80      B    C  
ATOM   4780  N   LEU B 120      59.829 -20.678  -9.161  1.00 77.30      B    N  
ATOM   4781  CA  LEU B 120      61.193 -21.173  -9.050  1.00 76.61      B    C  
ATOM   4782  C   LEU B 120      61.177 -22.607  -8.512  1.00 77.25      B    C  
ATOM   4783  O   LEU B 120      60.447 -22.932  -7.585  1.00 74.01      B    O  
ATOM   4784  CB  LEU B 120      62.026 -20.237  -8.168  1.00 72.73      B    C  
ATOM   4785  CG  LEU B 120      62.302 -18.852  -8.794  1.00 68.81      B    C  
ATOM   4786  CD1 LEU B 120      63.037 -17.977  -7.787  1.00 64.63      B    C  
ATOM   4787  CD2 LEU B 120      63.158 -18.932 -10.051  1.00 63.07      B    C  
ATOM   4788  N   SER B 121      62.018 -23.456  -9.090  1.00 77.00      B    N  
ATOM   4789  CA  SER B 121      62.236 -24.803  -8.589  1.00 76.45      B    C  
ATOM   4790  C   SER B 121      63.418 -24.811  -7.628  1.00 75.90      B    C  
ATOM   4791  O   SER B 121      64.557 -24.551  -8.032  1.00 71.93      B    O  
ATOM   4792  CB  SER B 121      62.451 -25.783  -9.740  1.00 72.57      B    C  
ATOM   4793  OG  SER B 121      62.480 -27.102  -9.247  1.00 63.09      B    O  
ATOM   4794  N   PHE B 122      63.168 -25.098  -6.371  1.00 76.02      B    N  
ATOM   4795  CA  PHE B 122      64.200 -25.218  -5.354  1.00 74.71      B    C  
ATOM   4796  C   PHE B 122      64.595 -26.682  -5.174  1.00 74.94      B    C  
ATOM   4797  O   PHE B 122      63.727 -27.559  -5.066  1.00 71.28      B    O  
ATOM   4798  CB  PHE B 122      63.725 -24.613  -4.030  1.00 71.45      B    C  
ATOM   4799  CG  PHE B 122      63.613 -23.111  -4.081  1.00 70.44      B    C  
ATOM   4800  CD1 PHE B 122      64.707 -22.310  -3.735  1.00 65.35      B    C  
ATOM   4801  CD2 PHE B 122      62.417 -22.510  -4.511  1.00 63.36      B    C  
ATOM   4802  CE1 PHE B 122      64.611 -20.913  -3.810  1.00 59.71      B    C  
ATOM   4803  CE2 PHE B 122      62.324 -21.120  -4.588  1.00 60.55      B    C  
ATOM   4804  CZ  PHE B 122      63.415 -20.317  -4.243  1.00 60.50      B    C  
ATOM   4805  N   PRO B 123      65.903 -26.985  -5.119  1.00 74.43      B    N  
ATOM   4806  CA  PRO B 123      66.371 -28.336  -4.897  1.00 73.09      B    C  
ATOM   4807  C   PRO B 123      65.893 -28.855  -3.539  1.00 71.97      B    C  
ATOM   4808  O   PRO B 123      66.069 -28.201  -2.507  1.00 66.44      B    O  
ATOM   4809  CB  PRO B 123      67.900 -28.257  -5.010  1.00 70.26      B    C  
ATOM   4810  CG  PRO B 123      68.220 -26.802  -4.695  1.00 69.51      B    C  
ATOM   4811  CD  PRO B 123      67.001 -26.043  -5.197  1.00 71.82      B    C  
ATOM   4812  N   GLY B 124      65.248 -30.007  -3.532  1.00 69.99      B    N  
ATOM   4813  CA  GLY B 124      64.730 -30.675  -2.335  1.00 69.25      B    C  
ATOM   4814  C   GLY B 124      63.379 -30.160  -1.817  1.00 69.73      B    C  
ATOM   4815  O   GLY B 124      62.706 -30.898  -1.099  1.00 65.07      B    O  
ATOM   4816  N   ILE B 125      62.959 -28.940  -2.212  1.00 71.63      B    N  
ATOM   4817  CA  ILE B 125      61.673 -28.345  -1.790  1.00 71.20      B    C  
ATOM   4818  C   ILE B 125      60.616 -28.449  -2.909  1.00 71.19      B    C  
ATOM   4819  O   ILE B 125      59.437 -28.665  -2.632  1.00 65.62      B    O  
ATOM   4820  CB  ILE B 125      61.893 -26.895  -1.310  1.00 67.71      B    C  
ATOM   4821  CG1 ILE B 125      62.926 -26.835  -0.161  1.00 63.30      B    C  
ATOM   4822  CG2 ILE B 125      60.566 -26.261  -0.851  1.00 60.85      B    C  
ATOM   4823  CD1 ILE B 125      63.373 -25.416   0.219  1.00 54.91      B    C  
ATOM   4824  N   GLY B 126      61.045 -28.319  -4.174  1.00 70.91      B    N  
ATOM   4825  CA  GLY B 126      60.167 -28.358  -5.336  1.00 71.31      B    C  
ATOM   4826  C   GLY B 126      59.852 -26.967  -5.893  1.00 72.67      B    C  
ATOM   4827  O   GLY B 126      60.608 -26.019  -5.690  1.00 68.65      B    O  
ATOM   4828  N   ALA B 127      58.766 -26.846  -6.644  1.00 74.42      B    N  
ATOM   4829  CA  ALA B 127      58.342 -25.591  -7.254  1.00 74.01      B    C  
ATOM   4830  C   ALA B 127      57.638 -24.697  -6.226  1.00 73.79      B    C  
ATOM   4831  O   ALA B 127      56.690 -25.132  -5.571  1.00 70.32      B    O  
ATOM   4832  CB  ALA B 127      57.455 -25.899  -8.457  1.00 70.45      B    C  
ATOM   4833  N   ILE B 128      58.079 -23.441  -6.129  1.00 74.81      B    N  
ATOM   4834  CA  ILE B 128      57.457 -22.411  -5.280  1.00 74.68      B    C  
ATOM   4835  C   ILE B 128      57.121 -21.194  -6.157  1.00 75.18      B    C  
ATOM   4836  O   ILE B 128      58.004 -20.694  -6.852  1.00 70.90      B    O  
ATOM   4837  CB  ILE B 128      58.377 -22.020  -4.100  1.00 70.78      B    C  
ATOM   4838  CG1 ILE B 128      58.735 -23.243  -3.237  1.00 66.58      B    C  
ATOM   4839  CG2 ILE B 128      57.693 -20.945  -3.239  1.00 64.68      B    C  
ATOM   4840  CD1 ILE B 128      59.672 -22.934  -2.076  1.00 58.60      B    C  
ATOM   4841  N   PRO B 129      55.882 -20.666  -6.134  1.00 76.35      B    N  
ATOM   4842  CA  PRO B 129      54.708 -21.188  -5.434  1.00 75.74      B    C  
ATOM   4843  C   PRO B 129      54.064 -22.369  -6.170  1.00 77.56      B    C  
ATOM   4844  O   PRO B 129      54.167 -22.487  -7.389  1.00 73.26      B    O  
ATOM   4845  CB  PRO B 129      53.761 -19.994  -5.351  1.00 70.26      B    C  
ATOM   4846  CG  PRO B 129      54.052 -19.213  -6.629  1.00 67.91      B    C  
ATOM   4847  CD  PRO B 129      55.552 -19.430  -6.835  1.00 69.31      B    C  
ATOM   4848  N   ASN B 130      53.345 -23.193  -5.447  1.00 75.77      B    N  
ATOM   4849  CA  ASN B 130      52.453 -24.206  -6.007  1.00 76.16      B    C  
ATOM   4850  C   ASN B 130      51.005 -23.718  -5.881  1.00 76.82      B    C  
ATOM   4851  O   ASN B 130      50.364 -23.911  -4.850  1.00 72.41      B    O  
ATOM   4852  CB  ASN B 130      52.699 -25.557  -5.332  1.00 71.06      B    C  
ATOM   4853  CG  ASN B 130      51.928 -26.675  -6.003  1.00 64.62      B    C  
ATOM   4854  ND2 ASN B 130      51.813 -27.806  -5.355  1.00 57.37      B    N  
ATOM   4855  OD1 ASN B 130      51.432 -26.571  -7.112  1.00 58.23      B    O  
ATOM   4856  N   LEU B 131      50.527 -23.038  -6.914  1.00 76.35      B    N  
ATOM   4857  CA  LEU B 131      49.196 -22.437  -6.975  1.00 76.90      B    C  
ATOM   4858  C   LEU B 131      48.334 -23.154  -8.022  1.00 78.80      B    C  
ATOM   4859  O   LEU B 131      48.880 -23.738  -8.958  1.00 75.85      B    O  
ATOM   4860  CB  LEU B 131      49.324 -20.933  -7.269  1.00 73.49      B    C  
ATOM   4861  CG  LEU B 131      49.972 -20.126  -6.130  1.00 71.73      B    C  
ATOM   4862  CD1 LEU B 131      50.243 -18.706  -6.604  1.00 68.01      B    C  
ATOM   4863  CD2 LEU B 131      49.065 -20.048  -4.892  1.00 66.66      B    C  
ATOM   4864  N   PRO B 132      46.990 -23.095  -7.913  1.00 78.57      B    N  
ATOM   4865  CA  PRO B 132      46.111 -23.574  -8.964  1.00 77.90      B    C  
ATOM   4866  C   PRO B 132      46.327 -22.795 -10.271  1.00 79.65      B    C  
ATOM   4867  O   PRO B 132      46.762 -21.642 -10.256  1.00 77.35      B    O  
ATOM   4868  CB  PRO B 132      44.687 -23.419  -8.407  1.00 74.72      B    C  
ATOM   4869  CG  PRO B 132      44.822 -22.278  -7.395  1.00 72.98      B    C  
ATOM   4870  CD  PRO B 132      46.234 -22.481  -6.839  1.00 75.49      B    C  
ATOM   4871  N   GLN B 133      45.966 -23.395 -11.404  1.00 79.50      B    N  
ATOM   4872  CA  GLN B 133      46.095 -22.782 -12.732  1.00 81.10      B    C  
ATOM   4873  C   GLN B 133      45.357 -21.437 -12.844  1.00 83.47      B    C  
ATOM   4874  O   GLN B 133      45.813 -20.517 -13.522  1.00 80.62      B    O  
ATOM   4875  CB  GLN B 133      45.554 -23.790 -13.767  1.00 78.57      B    C  
ATOM   4876  CG  GLN B 133      45.812 -23.358 -15.232  1.00 71.78      B    C  
ATOM   4877  CD  GLN B 133      47.293 -23.385 -15.620  1.00 66.56      B    C  
ATOM   4878  NE2 GLN B 133      47.655 -22.724 -16.696  1.00 55.94      B    N  
ATOM   4879  OE1 GLN B 133      48.125 -23.997 -14.977  1.00 58.34      B    O  
ATOM   4880  N   THR B 134      44.217 -21.322 -12.169  1.00 81.20      B    N  
ATOM   4881  CA  THR B 134      43.382 -20.125 -12.144  1.00 81.83      B    C  
ATOM   4882  C   THR B 134      43.004 -19.768 -10.709  1.00 83.05      B    C  
ATOM   4883  O   THR B 134      42.557 -20.629  -9.947  1.00 81.54      B    O  
ATOM   4884  CB  THR B 134      42.107 -20.302 -12.982  1.00 80.17      B    C  
ATOM   4885  CG2 THR B 134      42.399 -20.378 -14.472  1.00 69.86      B    C  
ATOM   4886  OG1 THR B 134      41.432 -21.493 -12.624  1.00 69.18      B    O  
ATOM   4887  N   LEU B 135      43.143 -18.485 -10.375  1.00 86.07      B    N  
ATOM   4888  CA  LEU B 135      42.553 -17.915  -9.160  1.00 85.01      B    C  
ATOM   4889  C   LEU B 135      41.156 -17.419  -9.523  1.00 86.82      B    C  
ATOM   4890  O   LEU B 135      41.033 -16.473 -10.299  1.00 85.90      B    O  
ATOM   4891  CB  LEU B 135      43.434 -16.768  -8.643  1.00 83.66      B    C  
ATOM   4892  CG  LEU B 135      44.879 -17.180  -8.309  1.00 81.23      B    C  
ATOM   4893  CD1 LEU B 135      45.688 -15.939  -7.966  1.00 75.84      B    C  
ATOM   4894  CD2 LEU B 135      44.944 -18.146  -7.130  1.00 75.85      B    C  
ATOM   4895  N   LYS B 136      40.120 -18.064  -9.011  1.00 87.20      B    N  
ATOM   4896  CA  LYS B 136      38.725 -17.808  -9.368  1.00 88.15      B    C  
ATOM   4897  C   LYS B 136      37.899 -17.489  -8.128  1.00 87.81      B    C  
ATOM   4898  O   LYS B 136      38.048 -18.152  -7.101  1.00 85.00      B    O  
ATOM   4899  CB  LYS B 136      38.179 -19.019 -10.162  1.00 85.57      B    C  
ATOM   4900  CG  LYS B 136      36.678 -18.898 -10.462  1.00 80.60      B    C  
ATOM   4901  CD  LYS B 136      36.139 -20.052 -11.330  1.00 80.58      B    C  
ATOM   4902  CE  LYS B 136      34.632 -19.875 -11.378  1.00 70.39      B    C  
ATOM   4903  NZ  LYS B 136      33.931 -20.740 -12.366  1.00 64.18      B    N1+
ATOM   4904  N   ALA B 137      36.983 -16.518  -8.251  1.00 90.52      B    N  
ATOM   4905  CA  ALA B 137      35.922 -16.283  -7.289  1.00 90.03      B    C  
ATOM   4906  C   ALA B 137      34.597 -16.075  -8.023  1.00 91.09      B    C  
ATOM   4907  O   ALA B 137      34.566 -15.504  -9.111  1.00 88.95      B    O  
ATOM   4908  CB  ALA B 137      36.279 -15.094  -6.409  1.00 88.11      B    C  
ATOM   4909  N   SER B 138      33.502 -16.521  -7.417  1.00 89.16      B    N  
ATOM   4910  CA  SER B 138      32.156 -16.311  -7.927  1.00 89.13      B    C  
ATOM   4911  C   SER B 138      31.187 -16.000  -6.792  1.00 89.69      B    C  
ATOM   4912  O   SER B 138      31.335 -16.507  -5.680  1.00 86.11      B    O  
ATOM   4913  CB  SER B 138      31.659 -17.515  -8.737  1.00 86.39      B    C  
ATOM   4914  OG  SER B 138      31.609 -18.692  -7.959  1.00 74.78      B    O  
ATOM   4915  N   ALA B 139      30.176 -15.176  -7.082  1.00 89.62      B    N  
ATOM   4916  CA  ALA B 139      29.032 -14.938  -6.231  1.00 88.21      B    C  
ATOM   4917  C   ALA B 139      27.755 -15.250  -7.002  1.00 88.95      B    C  
ATOM   4918  O   ALA B 139      27.689 -15.046  -8.213  1.00 86.67      B    O  
ATOM   4919  CB  ALA B 139      29.072 -13.493  -5.722  1.00 86.70      B    C  
ATOM   4920  N   ASN B 140      26.735 -15.767  -6.307  1.00 85.17      B    N  
ATOM   4921  CA  ASN B 140      25.443 -16.076  -6.892  1.00 83.77      B    C  
ATOM   4922  C   ASN B 140      24.336 -15.539  -5.977  1.00 84.05      B    C  
ATOM   4923  O   ASN B 140      24.326 -15.831  -4.784  1.00 81.13      B    O  
ATOM   4924  CB  ASN B 140      25.360 -17.596  -7.129  1.00 81.20      B    C  
ATOM   4925  CG  ASN B 140      24.286 -17.964  -8.136  1.00 74.84      B    C  
ATOM   4926  ND2 ASN B 140      24.613 -18.830  -9.068  1.00 67.05      B    N  
ATOM   4927  OD1 ASN B 140      23.163 -17.502  -8.101  1.00 66.73      B    O  
ATOM   4928  N   LEU B 141      23.431 -14.743  -6.548  1.00 83.96      B    N  
ATOM   4929  CA  LEU B 141      22.380 -14.048  -5.814  1.00 83.43      B    C  
ATOM   4930  C   LEU B 141      21.027 -14.296  -6.473  1.00 83.71      B    C  
ATOM   4931  O   LEU B 141      20.902 -14.215  -7.695  1.00 81.65      B    O  
ATOM   4932  CB  LEU B 141      22.741 -12.552  -5.743  1.00 81.26      B    C  
ATOM   4933  CG  LEU B 141      21.796 -11.705  -4.871  1.00 77.94      B    C  
ATOM   4934  CD1 LEU B 141      21.940 -12.039  -3.384  1.00 72.32      B    C  
ATOM   4935  CD2 LEU B 141      22.128 -10.235  -5.051  1.00 71.89      B    C  
ATOM   4936  N   LEU B 142      20.015 -14.578  -5.663  1.00 80.76      B    N  
ATOM   4937  CA  LEU B 142      18.618 -14.588  -6.103  1.00 77.61      B    C  
ATOM   4938  C   LEU B 142      18.110 -13.141  -6.149  1.00 76.69      B    C
[truncated: 1,146 more chars]
