# Supplementary material for: Tad pili with adaptable tips mediate contact-dependent killing during bacterial predation
Source: Nat Commun. 2025 May 13;16:4425. doi: 10.1038/s41467-025-58967-0 (PMC12075869; doi:10.1038/s41467-025-58967-0)
Supplement: Supplementary file 6 — Supplementary Data 5 [file 41467_2025_58967_MOESM6_ESM.zip › Supplementary Data 5/CYFUS_7230_7231_7232.pdb]

ATOM      1  N   GLN A   1     -40.380  48.692  45.179  1.00 53.28      A    N  
ATOM      2  CA  GLN A   1     -39.460  48.807  44.027  1.00 58.94      A    C  
ATOM      3  C   GLN A   1     -38.433  47.684  44.007  1.00 60.26      A    C  
ATOM      4  O   GLN A   1     -38.485  46.886  43.089  1.00 54.85      A    O  
ATOM      5  CB  GLN A   1     -38.810  50.190  43.949  1.00 54.27      A    C  
ATOM      6  CG  GLN A   1     -39.742  51.191  43.270  1.00 49.07      A    C  
ATOM      7  CD  GLN A   1     -39.205  52.620  43.293  1.00 45.52      A    C  
ATOM      8  NE2 GLN A   1     -39.593  53.464  42.376  1.00 38.10      A    N  
ATOM      9  OE1 GLN A   1     -38.450  52.987  44.158  1.00 42.79      A    O  
ATOM     10  N   ALA A   2     -37.617  47.544  45.054  1.00 58.86      A    N  
ATOM     11  CA  ALA A   2     -36.577  46.509  45.080  1.00 62.27      A    C  
ATOM     12  C   ALA A   2     -37.105  45.077  44.866  1.00 64.22      A    C  
ATOM     13  O   ALA A   2     -36.483  44.292  44.155  1.00 60.16      A    O  
ATOM     14  CB  ALA A   2     -35.836  46.608  46.415  1.00 58.02      A    C  
ATOM     15  N   ALA A   3     -38.278  44.725  45.430  1.00 63.23      A    N  
ATOM     16  CA  ALA A   3     -38.879  43.409  45.233  1.00 66.34      A    C  
ATOM     17  C   ALA A   3     -39.353  43.173  43.790  1.00 68.28      A    C  
ATOM     18  O   ALA A   3     -39.220  42.069  43.275  1.00 65.52      A    O  
ATOM     19  CB  ALA A   3     -40.041  43.253  46.220  1.00 63.40      A    C  
ATOM     20  N   VAL A   4     -39.883  44.207  43.128  1.00 66.79      A    N  
ATOM     21  CA  VAL A   4     -40.329  44.128  41.729  1.00 67.97      A    C  
ATOM     22  C   VAL A   4     -39.129  44.047  40.790  1.00 67.86      A    C  
ATOM     23  O   VAL A   4     -39.120  43.221  39.878  1.00 64.96      A    O  
ATOM     24  CB  VAL A   4     -41.227  45.325  41.357  1.00 66.29      A    C  
ATOM     25  CG1 VAL A   4     -41.694  45.263  39.897  1.00 58.89      A    C  
ATOM     26  CG2 VAL A   4     -42.467  45.377  42.246  1.00 59.28      A    C  
ATOM     27  N   GLU A   5     -38.084  44.838  41.056  1.00 75.17      A    N  
ATOM     28  CA  GLU A   5     -36.819  44.738  40.325  1.00 70.46      A    C  
ATOM     29  C   GLU A   5     -36.192  43.353  40.486  1.00 70.59      A    C  
ATOM     30  O   GLU A   5     -35.805  42.740  39.499  1.00 67.97      A    O  
ATOM     31  CB  GLU A   5     -35.825  45.797  40.813  1.00 65.51      A    C  
ATOM     32  CG  GLU A   5     -36.146  47.203  40.315  1.00 63.34      A    C  
ATOM     33  CD  GLU A   5     -35.091  48.223  40.781  1.00 57.47      A    C  
ATOM     34  OE1 GLU A   5     -34.902  49.230  40.075  1.00 51.48      A    O  
ATOM     35  OE2 GLU A   5     -34.463  47.998  41.844  1.00 51.69      A    O1-
ATOM     36  N   ALA A   6     -36.159  42.817  41.723  1.00 70.27      A    N  
ATOM     37  CA  ALA A   6     -35.646  41.482  41.963  1.00 69.93      A    C  
ATOM     38  C   ALA A   6     -36.477  40.404  41.249  1.00 72.14      A    C  
ATOM     39  O   ALA A   6     -35.906  39.492  40.657  1.00 69.37      A    O  
ATOM     40  CB  ALA A   6     -35.582  41.233  43.472  1.00 66.20      A    C  
ATOM     41  N   ALA A   7     -37.818  40.531  41.243  1.00 71.87      A    N  
ATOM     42  CA  ALA A   7     -38.705  39.588  40.570  1.00 72.13      A    C  
ATOM     43  C   ALA A   7     -38.539  39.580  39.039  1.00 73.59      A    C  
ATOM     44  O   ALA A   7     -38.805  38.557  38.418  1.00 71.57      A    O  
ATOM     45  CB  ALA A   7     -40.144  39.898  40.965  1.00 70.63      A    C  
ATOM     46  N   LEU A   8     -38.104  40.677  38.430  1.00 71.63      A    N  
ATOM     47  CA  LEU A   8     -37.805  40.760  36.998  1.00 71.82      A    C  
ATOM     48  C   LEU A   8     -36.374  40.320  36.670  1.00 73.13      A    C  
ATOM     49  O   LEU A   8     -36.152  39.635  35.671  1.00 71.73      A    O  
ATOM     50  CB  LEU A   8     -38.061  42.209  36.531  1.00 69.05      A    C  
ATOM     51  CG  LEU A   8     -39.513  42.427  36.088  1.00 62.40      A    C  
ATOM     52  CD1 LEU A   8     -39.897  43.898  36.193  1.00 56.92      A    C  
ATOM     53  CD2 LEU A   8     -39.683  41.993  34.626  1.00 56.21      A    C  
ATOM     54  N   ILE A   9     -35.406  40.703  37.497  1.00 74.99      A    N  
ATOM     55  CA  ILE A   9     -33.989  40.516  37.205  1.00 74.68      A    C  
ATOM     56  C   ILE A   9     -33.517  39.100  37.515  1.00 75.89      A    C  
ATOM     57  O   ILE A   9     -32.705  38.563  36.776  1.00 74.28      A    O  
ATOM     58  CB  ILE A   9     -33.159  41.597  37.912  1.00 71.29      A    C  
ATOM     59  CG1 ILE A   9     -33.450  42.955  37.238  1.00 65.58      A    C  
ATOM     60  CG2 ILE A   9     -31.652  41.296  37.864  1.00 62.51      A    C  
ATOM     61  CD1 ILE A   9     -32.924  44.153  38.012  1.00 55.87      A    C  
ATOM     62  N   ILE A  10     -34.018  38.443  38.583  1.00 76.85      A    N  
ATOM     63  CA  ILE A  10     -33.629  37.074  38.923  1.00 76.69      A    C  
ATOM     64  C   ILE A  10     -33.983  36.098  37.795  1.00 78.10      A    C  
ATOM     65  O   ILE A  10     -33.089  35.374  37.358  1.00 76.63      A    O  
ATOM     66  CB  ILE A  10     -34.155  36.638  40.308  1.00 73.86      A    C  
ATOM     67  CG1 ILE A  10     -33.485  37.458  41.426  1.00 67.22      A    C  
ATOM     68  CG2 ILE A  10     -33.933  35.130  40.543  1.00 63.55      A    C  
ATOM     69  CD1 ILE A  10     -34.140  37.279  42.807  1.00 56.54      A    C  
ATOM     70  N   PRO A  11     -35.229  36.090  37.252  1.00 76.84      A    N  
ATOM     71  CA  PRO A  11     -35.556  35.254  36.098  1.00 76.68      A    C  
ATOM     72  C   PRO A  11     -34.663  35.548  34.898  1.00 77.67      A    C  
ATOM     73  O   PRO A  11     -34.191  34.626  34.245  1.00 76.07      A    O  
ATOM     74  CB  PRO A  11     -37.027  35.527  35.781  1.00 74.74      A    C  
ATOM     75  CG  PRO A  11     -37.602  35.988  37.119  1.00 73.07      A    C  
ATOM     76  CD  PRO A  11     -36.431  36.741  37.740  1.00 74.81      A    C  
ATOM     77  N   MET A  12     -34.376  36.812  34.620  1.00 78.68      A    N  
ATOM     78  CA  MET A  12     -33.550  37.220  33.487  1.00 78.18      A    C  
ATOM     79  C   MET A  12     -32.101  36.737  33.625  1.00 79.52      A    C  
ATOM     80  O   MET A  12     -31.514  36.233  32.664  1.00 78.25      A    O  
ATOM     81  CB  MET A  12     -33.647  38.740  33.344  1.00 75.13      A    C  
ATOM     82  CG  MET A  12     -33.353  39.209  31.923  1.00 67.05      A    C  
ATOM     83  SD  MET A  12     -33.521  40.995  31.722  1.00 60.29      A    S  
ATOM     84  CE  MET A  12     -33.543  41.113  29.921  1.00 53.14      A    C  
ATOM     85  N   MET A  13     -31.536  36.820  34.841  1.00 78.71      A    N  
ATOM     86  CA  MET A  13     -30.210  36.274  35.166  1.00 78.74      A    C  
ATOM     87  C   MET A  13     -30.172  34.754  35.014  1.00 80.61      A    C  
ATOM     88  O   MET A  13     -29.261  34.229  34.383  1.00 79.67      A    O  
ATOM     89  CB  MET A  13     -29.825  36.664  36.597  1.00 75.37      A    C  
ATOM     90  CG  MET A  13     -29.159  38.043  36.647  1.00 66.57      A    C  
ATOM     91  SD  MET A  13     -27.399  37.999  36.216  1.00 60.80      A    S  
ATOM     92  CE  MET A  13     -26.704  37.837  37.872  1.00 53.22      A    C  
ATOM     93  N   VAL A  14     -31.169  34.043  35.546  1.00 79.91      A    N  
ATOM     94  CA  VAL A  14     -31.276  32.583  35.400  1.00 80.38      A    C  
ATOM     95  C   VAL A  14     -31.367  32.206  33.920  1.00 81.75      A    C  
ATOM     96  O   VAL A  14     -30.665  31.298  33.482  1.00 81.03      A    O  
ATOM     97  CB  VAL A  14     -32.465  32.031  36.199  1.00 78.47      A    C  
ATOM     98  CG1 VAL A  14     -32.723  30.544  35.925  1.00 71.43      A    C  
ATOM     99  CG2 VAL A  14     -32.207  32.164  37.704  1.00 71.76      A    C  
ATOM    100  N   PHE A  15     -32.156  32.934  33.122  1.00 80.55      A    N  
ATOM    101  CA  PHE A  15     -32.250  32.728  31.686  1.00 80.14      A    C  
ATOM    102  C   PHE A  15     -30.915  32.945  30.969  1.00 81.89      A    C  
ATOM    103  O   PHE A  15     -30.549  32.127  30.129  1.00 80.63      A    O  
ATOM    104  CB  PHE A  15     -33.317  33.649  31.093  1.00 76.66      A    C  
ATOM    105  CG  PHE A  15     -34.483  32.894  30.524  1.00 68.17      A    C  
ATOM    106  CD1 PHE A  15     -34.382  32.316  29.246  1.00 60.75      A    C  
ATOM    107  CD2 PHE A  15     -35.667  32.748  31.265  1.00 57.78      A    C  
ATOM    108  CE1 PHE A  15     -35.473  31.620  28.702  1.00 50.35      A    C  
ATOM    109  CE2 PHE A  15     -36.762  32.061  30.726  1.00 50.15      A    C  
ATOM    110  CZ  PHE A  15     -36.668  31.497  29.438  1.00 50.14      A    C  
ATOM    111  N   MET A  16     -30.181  34.015  31.299  1.00 80.65      A    N  
ATOM    112  CA  MET A  16     -28.852  34.251  30.717  1.00 80.64      A    C  
ATOM    113  C   MET A  16     -27.882  33.126  31.068  1.00 82.53      A    C  
ATOM    114  O   MET A  16     -27.200  32.624  30.184  1.00 81.81      A    O  
ATOM    115  CB  MET A  16     -28.282  35.592  31.176  1.00 77.62      A    C  
ATOM    116  CG  MET A  16     -28.850  36.766  30.391  1.00 69.98      A    C  
ATOM    117  SD  MET A  16     -28.017  38.349  30.726  1.00 63.92      A    S  
ATOM    118  CE  MET A  16     -26.523  38.171  29.715  1.00 55.20      A    C  
ATOM    119  N   VAL A  17     -27.837  32.686  32.326  1.00 82.01      A    N  
ATOM    120  CA  VAL A  17     -26.960  31.605  32.771  1.00 82.25      A    C  
ATOM    121  C   VAL A  17     -27.304  30.298  32.063  1.00 83.56      A    C  
ATOM    122  O   VAL A  17     -26.423  29.677  31.468  1.00 82.99      A    O  
ATOM    123  CB  VAL A  17     -27.008  31.459  34.303  1.00 80.52      A    C  
ATOM    124  CG1 VAL A  17     -26.262  30.221  34.801  1.00 73.79      A    C  
ATOM    125  CG2 VAL A  17     -26.358  32.681  34.974  1.00 74.35      A    C  
ATOM    126  N   LEU A  18     -28.581  29.899  32.045  1.00 83.93      A    N  
ATOM    127  CA  LEU A  18     -29.025  28.692  31.351  1.00 83.87      A    C  
ATOM    128  C   LEU A  18     -28.778  28.775  29.836  1.00 84.83      A    C  
ATOM    129  O   LEU A  18     -28.384  27.788  29.222  1.00 83.84      A    O  
ATOM    130  CB  LEU A  18     -30.519  28.452  31.636  1.00 82.31      A    C  
ATOM    131  CG  LEU A  18     -30.866  28.041  33.090  1.00 78.85      A    C  
ATOM    132  CD1 LEU A  18     -32.383  27.945  33.233  1.00 73.11      A    C  
ATOM    133  CD2 LEU A  18     -30.264  26.693  33.469  1.00 72.19      A    C  
ATOM    134  N   GLY A  19     -28.962  29.962  29.247  1.00 84.01      A    N  
ATOM    135  CA  GLY A  19     -28.667  30.223  27.844  1.00 83.20      A    C  
ATOM    136  C   GLY A  19     -27.195  30.015  27.504  1.00 84.64      A    C  
ATOM    137  O   GLY A  19     -26.879  29.330  26.543  1.00 83.21      A    O  
ATOM    138  N   ILE A  20     -26.298  30.545  28.350  1.00 85.42      A    N  
ATOM    139  CA  ILE A  20     -24.856  30.361  28.149  1.00 84.72      A    C  
ATOM    140  C   ILE A  20     -24.443  28.899  28.347  1.00 85.29      A    C  
ATOM    141  O   ILE A  20     -23.636  28.398  27.571  1.00 84.05      A    O  
ATOM    142  CB  ILE A  20     -24.043  31.323  29.049  1.00 83.19      A    C  
ATOM    143  CG1 ILE A  20     -24.311  32.783  28.625  1.00 77.78      A    C  
ATOM    144  CG2 ILE A  20     -22.531  31.033  28.935  1.00 76.29      A    C  
ATOM    145  CD1 ILE A  20     -23.853  33.812  29.654  1.00 69.57      A    C  
ATOM    146  N   ILE A  21     -25.035  28.185  29.306  1.00 85.99      A    N  
ATOM    147  CA  ILE A  21     -24.814  26.740  29.478  1.00 84.87      A    C  
ATOM    148  C   ILE A  21     -25.230  25.991  28.204  1.00 85.27      A    C  
ATOM    149  O   ILE A  21     -24.449  25.186  27.683  1.00 84.14      A    O  
ATOM    150  CB  ILE A  21     -25.535  26.201  30.737  1.00 83.71      A    C  
ATOM    151  CG1 ILE A  21     -24.878  26.759  32.019  1.00 79.07      A    C  
ATOM    152  CG2 ILE A  21     -25.512  24.659  30.786  1.00 77.56      A    C  
ATOM    153  CD1 ILE A  21     -25.677  26.511  33.308  1.00 70.61      A    C  
ATOM    154  N   GLN A  22     -26.427  26.279  27.685  1.00 87.95      A    N  
ATOM    155  CA  GLN A  22     -26.919  25.619  26.475  1.00 87.50      A    C  
ATOM    156  C   GLN A  22     -26.053  25.942  25.249  1.00 87.71      A    C  
ATOM    157  O   GLN A  22     -25.756  25.044  24.461  1.00 86.41      A    O  
ATOM    158  CB  GLN A  22     -28.396  26.003  26.249  1.00 86.86      A    C  
ATOM    159  CG  GLN A  22     -29.055  25.238  25.092  1.00 81.94      A    C  
ATOM    160  CD  GLN A  22     -29.057  23.719  25.330  1.00 82.94      A    C  
ATOM    161  NE2 GLN A  22     -28.220  22.980  24.647  1.00 71.14      A    N  
ATOM    162  OE1 GLN A  22     -29.798  23.193  26.136  1.00 72.93      A    O  
ATOM    163  N   LEU A  23     -25.599  27.180  25.091  1.00 86.45      A    N  
ATOM    164  CA  LEU A  23     -24.665  27.578  24.037  1.00 84.72      A    C  
ATOM    165  C   LEU A  23     -23.316  26.855  24.177  1.00 85.00      A    C  
ATOM    166  O   LEU A  23     -22.793  26.371  23.178  1.00 83.10      A    O  
ATOM    167  CB  LEU A  23     -24.469  29.103  24.053  1.00 83.05      A    C  
ATOM    168  CG  LEU A  23     -25.669  29.912  23.514  1.00 77.17      A    C  
ATOM    169  CD1 LEU A  23     -25.460  31.395  23.798  1.00 72.02      A    C  
ATOM    170  CD2 LEU A  23     -25.853  29.733  22.010  1.00 70.15      A    C  
ATOM    171  N   GLY A  24     -22.793  26.721  25.389  1.00 85.99      A    N  
ATOM    172  CA  GLY A  24     -21.572  25.965  25.671  1.00 84.48      A    C  
ATOM    173  C   GLY A  24     -21.693  24.490  25.267  1.00 85.65      A    C  
ATOM    174  O   GLY A  24     -20.840  23.980  24.544  1.00 83.61      A    O  
ATOM    175  N   MET A  25     -22.805  23.832  25.635  1.00 85.06      A    N  
ATOM    176  CA  MET A  25     -23.102  22.465  25.197  1.00 84.91      A    C  
ATOM    177  C   MET A  25     -23.231  22.365  23.673  1.00 85.77      A    C  
ATOM    178  O   MET A  25     -22.747  21.410  23.066  1.00 84.38      A    O  
ATOM    179  CB  MET A  25     -24.396  21.962  25.849  1.00 83.76      A    C  
ATOM    180  CG  MET A  25     -24.225  21.676  27.340  1.00 79.39      A    C  
ATOM    181  SD  MET A  25     -25.743  21.009  28.094  1.00 74.81      A    S  
ATOM    182  CE  MET A  25     -25.071  20.458  29.674  1.00 65.31      A    C  
ATOM    183  N   MET A  26     -23.824  23.359  23.018  1.00 87.39      A    N  
ATOM    184  CA  MET A  26     -23.939  23.396  21.566  1.00 87.55      A    C  
ATOM    185  C   MET A  26     -22.579  23.561  20.877  1.00 88.25      A    C  
ATOM    186  O   MET A  26     -22.352  22.969  19.826  1.00 86.14      A    O  
ATOM    187  CB  MET A  26     -24.925  24.502  21.164  1.00 85.98      A    C  
ATOM    188  CG  MET A  26     -25.379  24.364  19.716  1.00 78.17      A    C  
ATOM    189  SD  MET A  26     -26.576  25.621  19.185  1.00 74.86      A    S  
ATOM    190  CE  MET A  26     -25.511  27.078  19.132  1.00 65.12      A    C  
ATOM    191  N   TYR A  27     -21.642  24.326  21.468  1.00 87.94      A    N  
ATOM    192  CA  TYR A  27     -20.268  24.394  20.975  1.00 86.57      A    C  
ATOM    193  C   TYR A  27     -19.541  23.057  21.093  1.00 87.42      A    C  
ATOM    194  O   TYR A  27     -18.877  22.651  20.147  1.00 85.95      A    O  
ATOM    195  CB  TYR A  27     -19.475  25.493  21.692  1.00 84.30      A    C  
ATOM    196  CG  TYR A  27     -19.853  26.903  21.284  1.00 77.91      A    C  
ATOM    197  CD1 TYR A  27     -19.813  27.279  19.927  1.00 70.92      A    C  
ATOM    198  CD2 TYR A  27     -20.247  27.844  22.254  1.00 67.75      A    C  
ATOM    199  CE1 TYR A  27     -20.207  28.567  19.538  1.00 62.28      A    C  
ATOM    200  CE2 TYR A  27     -20.641  29.132  21.874  1.00 60.83      A    C  
ATOM    201  CZ  TYR A  27     -20.630  29.481  20.506  1.00 60.81      A    C  
ATOM    202  OH  TYR A  27     -21.057  30.726  20.121  1.00 55.79      A    O  
ATOM    203  N   GLN A  28     -19.725  22.332  22.211  1.00 86.42      A    N  
ATOM    204  CA  GLN A  28     -19.193  20.978  22.355  1.00 85.73      A    C  
ATOM    205  C   GLN A  28     -19.769  20.047  21.283  1.00 87.27      A    C  
ATOM    206  O   GLN A  28     -19.016  19.350  20.614  1.00 86.07      A    O  
ATOM    207  CB  GLN A  28     -19.482  20.435  23.759  1.00 83.18      A    C  
ATOM    208  CG  GLN A  28     -18.709  21.188  24.846  1.00 76.93      A    C  
ATOM    209  CD  GLN A  28     -19.054  20.722  26.265  1.00 73.66      A    C  
ATOM    210  NE2 GLN A  28     -18.520  21.353  27.272  1.00 63.68      A    N  
ATOM    211  OE1 GLN A  28     -19.806  19.789  26.475  1.00 66.88      A    O  
ATOM    212  N   ALA A  29     -21.086  20.102  21.038  1.00 89.11      A    N  
ATOM    213  CA  ALA A  29     -21.736  19.309  19.996  1.00 89.75      A    C  
ATOM    214  C   ALA A  29     -21.226  19.658  18.585  1.00 90.68      A    C  
ATOM    215  O   ALA A  29     -21.003  18.762  17.779  1.00 89.21      A    O  
ATOM    216  CB  ALA A  29     -23.251  19.493  20.118  1.00 89.60      A    C  
ATOM    217  N   ARG A  30     -20.978  20.945  18.287  1.00 90.07      A    N  
ATOM    218  CA  ARG A  30     -20.348  21.365  17.023  1.00 89.86      A    C  
ATOM    219  C   ARG A  30     -18.947  20.788  16.860  1.00 90.36      A    C  
ATOM    220  O   ARG A  30     -18.637  20.268  15.800  1.00 88.43      A    O  
ATOM    221  CB  ARG A  30     -20.292  22.899  16.916  1.00 88.17      A    C  
ATOM    222  CG  ARG A  30     -21.642  23.491  16.512  1.00 78.21      A    C  
ATOM    223  CD  ARG A  30     -21.543  25.012  16.397  1.00 75.15      A    C  
ATOM    224  NE  ARG A  30     -22.826  25.596  15.980  1.00 68.20      A    N  
ATOM    225  CZ  ARG A  30     -23.044  26.870  15.704  1.00 61.76      A    C  
ATOM    226  NH1 ARG A  30     -22.101  27.765  15.796  1.00 56.88      A    N1+
ATOM    227  NH2 ARG A  30     -24.232  27.265  15.338  1.00 54.66      A    N  
ATOM    228  N   LEU A  31     -18.126  20.814  17.898  1.00 90.02      A    N  
ATOM    229  CA  LEU A  31     -16.779  20.241  17.883  1.00 89.62      A    C  
ATOM    230  C   LEU A  31     -16.810  18.722  17.686  1.00 90.30      A    C  
ATOM    231  O   LEU A  31     -16.034  18.203  16.890  1.00 88.92      A    O  
ATOM    232  CB  LEU A  31     -16.052  20.607  19.179  1.00 88.43      A    C  
ATOM    233  CG  LEU A  31     -15.699  22.100  19.294  1.00 82.68      A    C  
ATOM    234  CD1 LEU A  31     -15.324  22.440  20.734  1.00 77.65      A    C  
ATOM    235  CD2 LEU A  31     -14.536  22.471  18.363  1.00 77.81      A    C  
ATOM    236  N   MET A  32     -17.747  18.025  18.356  1.00 89.84      A    N  
ATOM    237  CA  MET A  32     -17.944  16.588  18.130  1.00 89.49      A    C  
ATOM    238  C   MET A  32     -18.436  16.294  16.714  1.00 90.76      A    C  
ATOM    239  O   MET A  32     -18.067  15.268  16.162  1.00 89.48      A    O  
ATOM    240  CB  MET A  32     -18.937  16.001  19.144  1.00 87.64      A    C  
ATOM    241  CG  MET A  32     -18.387  16.000  20.573  1.00 82.91      A    C  
ATOM    242  SD  MET A  32     -16.797  15.177  20.748  1.00 75.51      A    S  
ATOM    243  CE  MET A  32     -15.878  16.512  21.491  1.00 66.07      A    C  
ATOM    244  N   THR A  33     -19.212  17.188  16.097  1.00 91.99      A    N  
ATOM    245  CA  THR A  33     -19.667  17.031  14.707  1.00 92.70      A    C  
ATOM    246  C   THR A  33     -18.501  17.160  13.721  1.00 92.95      A    C  
ATOM    247  O   THR A  33     -18.419  16.369  12.787  1.00 91.68      A    O  
ATOM    248  CB  THR A  33     -20.772  18.030  14.365  1.00 92.58      A    C  
ATOM    249  CG2 THR A  33     -21.413  17.738  13.006  1.00 83.71      A    C  
ATOM    250  OG1 THR A  33     -21.825  17.980  15.305  1.00 82.49      A    O  
ATOM    251  N   GLU A  34     -17.563  18.081  13.933  1.00 92.39      A    N  
ATOM    252  CA  GLU A  34     -16.319  18.172  13.151  1.00 91.86      A    C  
ATOM    253  C   GLU A  34     -15.480  16.888  13.286  1.00 92.42      A    C  
ATOM    254  O   GLU A  34     -15.017  16.328  12.298  1.00 91.10      A    O  
ATOM    255  CB  GLU A  34     -15.486  19.385  13.603  1.00 91.10      A    C  
ATOM    256  CG  GLU A  34     -16.099  20.762  13.282  1.00 85.23      A    C  
ATOM    257  CD  GLU A  34     -16.093  21.142  11.791  1.00 82.29      A    C  
ATOM    258  OE1 GLU A  34     -16.799  22.109  11.436  1.00 74.02      A    O  
ATOM    259  OE2 GLU A  34     -15.400  20.491  10.992  1.00 74.26      A    O1-
ATOM    260  N   TYR A  35     -15.357  16.362  14.511  1.00 91.60      A    N  
ATOM    261  CA  TYR A  35     -14.653  15.104  14.753  1.00 90.90      A    C  
ATOM    262  C   TYR A  35     -15.371  13.903  14.122  1.00 91.51      A    C  
ATOM    263  O   TYR A  35     -14.718  13.026  13.547  1.00 90.63      A    O  
ATOM    264  CB  TYR A  35     -14.460  14.909  16.259  1.00 89.49      A    C  
ATOM    265  CG  TYR A  35     -13.599  13.714  16.606  1.00 87.90      A    C  
ATOM    266  CD1 TYR A  35     -14.110  12.649  17.376  1.00 84.56      A    C  
ATOM    267  CD2 TYR A  35     -12.271  13.654  16.129  1.00 84.56      A    C  
ATOM    268  CE1 TYR A  35     -13.308  11.549  17.674  1.00 83.21      A    C  
ATOM    269  CE2 TYR A  35     -11.463  12.545  16.416  1.00 82.51      A    C  
ATOM    270  CZ  TYR A  35     -11.986  11.485  17.193  1.00 83.29      A    C  
ATOM    271  OH  TYR A  35     -11.202  10.386  17.452  1.00 81.55      A    O  
ATOM    272  N   ALA A  36     -16.706  13.879  14.149  1.00 91.47      A    N  
ATOM    273  CA  ALA A  36     -17.514  12.855  13.510  1.00 91.86      A    C  
ATOM    274  C   ALA A  36     -17.342  12.857  11.987  1.00 92.73      A    C  
ATOM    275  O   ALA A  36     -17.251  11.788  11.388  1.00 91.77      A    O  
ATOM    276  CB  ALA A  36     -18.980  13.061  13.902  1.00 91.53      A    C  
ATOM    277  N   ALA A  37     -17.235  14.028  11.358  1.00 93.57      A    N  
ATOM    278  CA  ALA A  37     -16.952  14.132   9.932  1.00 93.83      A    C  
ATOM    279  C   ALA A  37     -15.574  13.551   9.588  1.00 94.22      A    C  
ATOM    280  O   ALA A  37     -15.464  12.728   8.682  1.00 92.83      A    O  
ATOM    281  CB  ALA A  37     -17.085  15.597   9.500  1.00 93.28      A    C  
ATOM    282  N   TYR A  38     -14.532  13.869  10.371  1.00 93.17      A    N  
ATOM    283  CA  TYR A  38     -13.192  13.299  10.226  1.00 93.09      A    C  
ATOM    284  C   TYR A  38     -13.196  11.767  10.350  1.00 93.03      A    C  
ATOM    285  O   TYR A  38     -12.707  11.065   9.465  1.00 91.87      A    O  
ATOM    286  CB  TYR A  38     -12.259  13.923  11.265  1.00 92.91      A    C  
ATOM    287  CG  TYR A  38     -10.859  13.343  11.240  1.00 93.20      A    C  
ATOM    288  CD1 TYR A  38     -10.482  12.304  12.121  1.00 90.93      A    C  
ATOM    289  CD2 TYR A  38      -9.918  13.829  10.315  1.00 91.23      A    C  
ATOM    290  CE1 TYR A  38      -9.192  11.752  12.061  1.00 90.33      A    C  
ATOM    291  CE2 TYR A  38      -8.630  13.284  10.245  1.00 90.42      A    C  
ATOM    292  CZ  TYR A  38      -8.268  12.251  11.118  1.00 91.49      A    C  
ATOM    293  OH  TYR A  38      -7.003  11.721  11.044  1.00 90.29      A    O  
ATOM    294  N   ARG A  39     -13.782  11.231  11.427  1.00 91.84      A    N  
ATOM    295  CA  ARG A  39     -13.833   9.784  11.674  1.00 90.76      A    C  
ATOM    296  C   ARG A  39     -14.664   9.044  10.629  1.00 90.88      A    C  
ATOM    297  O   ARG A  39     -14.261   7.973  10.204  1.00 89.39      A    O  
ATOM    298  CB  ARG A  39     -14.354   9.508  13.088  1.00 89.13      A    C  
ATOM    299  CG  ARG A  39     -13.335   9.858  14.195  1.00 83.08      A    C  
ATOM    300  CD  ARG A  39     -12.078   8.986  14.095  1.00 80.87      A    C  
ATOM    301  NE  ARG A  39     -11.151   9.196  15.228  1.00 76.69      A    N  
ATOM    302  CZ  ARG A  39     -10.076   8.472  15.446  1.00 73.12      A    C  
ATOM    303  NH1 ARG A  39      -9.665   7.547  14.629  1.00 65.32      A    N1+
ATOM    304  NH2 ARG A  39      -9.358   8.653  16.515  1.00 67.72      A    N  
ATOM    305  N   SER A  40     -15.777   9.620  10.171  1.00 92.01      A    N  
ATOM    306  CA  SER A  40     -16.613   9.033   9.123  1.00 92.48      A    C  
ATOM    307  C   SER A  40     -15.901   8.976   7.775  1.00 92.75      A    C  
ATOM    308  O   SER A  40     -15.942   7.945   7.118  1.00 91.29      A    O  
ATOM    309  CB  SER A  40     -17.916   9.816   8.951  1.00 91.99      A    C  
ATOM    310  OG  SER A  40     -18.624   9.838  10.160  1.00 78.52      A    O  
ATOM    311  N   ALA A  41     -15.213  10.046   7.382  1.00 93.31      A    N  
ATOM    312  CA  ALA A  41     -14.427  10.063   6.157  1.00 93.56      A    C  
ATOM    313  C   ALA A  41     -13.296   9.030   6.214  1.00 93.69      A    C  
ATOM    314  O   ALA A  41     -13.144   8.228   5.295  1.00 92.22      A    O  
ATOM    315  CB  ALA A  41     -13.902  11.475   5.916  1.00 93.41      A    C  
ATOM    316  N   ARG A  42     -12.563   8.960   7.335  1.00 92.87      A    N  
ATOM    317  CA  ARG A  42     -11.494   7.982   7.538  1.00 92.22      A    C  
ATOM    318  C   ARG A  42     -12.003   6.546   7.530  1.00 92.05      A    C  
ATOM    319  O   ARG A  42     -11.392   5.697   6.898  1.00 90.08      A    O  
ATOM    320  CB  ARG A  42     -10.746   8.314   8.837  1.00 91.36      A    C  
ATOM    321  CG  ARG A  42      -9.466   7.480   8.971  1.00 87.69      A    C  
ATOM    322  CD  ARG A  42      -8.694   7.856  10.231  1.00 85.28      A    C  
ATOM    323  NE  ARG A  42      -7.496   7.020  10.377  1.00 83.24      A    N  
ATOM    324  CZ  ARG A  42      -7.411   5.821  10.951  1.00 82.94      A    C  
ATOM    325  NH1 ARG A  42      -8.405   5.270  11.572  1.00 71.80      A    N1+
ATOM    326  NH2 ARG A  42      -6.301   5.171  10.884  1.00 77.82      A    N  
ATOM    327  N   ALA A  43     -13.141   6.273   8.154  1.00 90.63      A    N  
ATOM    328  CA  ALA A  43     -13.787   4.965   8.091  1.00 89.77      A    C  
ATOM    329  C   ALA A  43     -14.220   4.618   6.658  1.00 90.35      A    C  
ATOM    330  O   ALA A  43     -14.037   3.489   6.212  1.00 88.92      A    O  
ATOM    331  CB  ALA A  43     -14.984   4.958   9.041  1.00 88.32      A    C  
ATOM    332  N   GLY A  44     -14.760   5.586   5.915  1.00 91.26      A    N  
ATOM    333  CA  GLY A  44     -15.196   5.416   4.542  1.00 91.58      A    C  
ATOM    334  C   GLY A  44     -14.058   5.080   3.579  1.00 92.38      A    C  
ATOM    335  O   GLY A  44     -14.195   4.144   2.791  1.00 90.84      A    O  
ATOM    336  N   ILE A  45     -12.918   5.761   3.668  1.00 93.29      A    N  
ATOM    337  CA  ILE A  45     -11.794   5.545   2.736  1.00 93.06      A    C  
ATOM    338  C   ILE A  45     -11.147   4.163   2.870  1.00 93.15      A    C  
ATOM    339  O   ILE A  45     -10.640   3.645   1.887  1.00 91.08      A    O  
ATOM    340  CB  ILE A  45     -10.723   6.654   2.830  1.00 92.43      A    C  
ATOM    341  CG1 ILE A  45     -10.047   6.726   4.207  1.00 87.40      A    C  
ATOM    342  CG2 ILE A  45     -11.324   8.007   2.416  1.00 85.79      A    C  
ATOM    343  CD1 ILE A  45      -8.793   7.601   4.280  1.00 84.74      A    C  
ATOM    344  N   VAL A  46     -11.181   3.558   4.057  1.00 92.22      A    N  
ATOM    345  CA  VAL A  46     -10.587   2.232   4.293  1.00 91.06      A    C  
ATOM    346  C   VAL A  46     -11.592   1.083   4.148  1.00 90.21      A    C  
ATOM    347  O   VAL A  46     -11.176  -0.061   3.974  1.00 86.61      A    O  
ATOM    348  CB  VAL A  46      -9.829   2.151   5.634  1.00 89.83      A    C  
ATOM    349  CG1 VAL A  46      -8.700   3.197   5.692  1.00 83.28      A    C  
ATOM    350  CG2 VAL A  46     -10.731   2.323   6.851  1.00 83.76      A    C  
ATOM    351  N   ASN A  47     -12.901   1.369   4.157  1.00 91.22      A    N  
ATOM    352  CA  ASN A  47     -13.989   0.385   4.121  1.00 90.62      A    C  
ATOM    353  C   ASN A  47     -14.922   0.589   2.913  1.00 91.37      A    C  
ATOM    354  O   ASN A  47     -16.149   0.546   3.050  1.00 89.02      A    O  
ATOM    355  CB  ASN A  47     -14.757   0.397   5.450  1.00 88.80      A    C  
ATOM    356  CG  ASN A  47     -13.919  -0.044   6.633  1.00 86.34      A    C  
ATOM    357  ND2 ASN A  47     -13.677   0.842   7.567  1.00 77.90      A    N  
ATOM    358  OD1 ASN A  47     -13.511  -1.184   6.747  1.00 78.61      A    O  
ATOM    359  N   HIS A  48     -14.361   0.820   1.731  1.00 92.11      A    N  
ATOM    360  CA  HIS A  48     -15.095   0.828   0.452  1.00 92.64      A    C  
ATOM    361  C   HIS A  48     -16.211   1.889   0.331  1.00 92.97      A    C  
ATOM    362  O   HIS A  48     -17.120   1.748  -0.488  1.00 88.56      A    O  
ATOM    363  CB  HIS A  48     -15.615  -0.583   0.144  1.00 91.71      A    C  
ATOM    364  CG  HIS A  48     -14.599  -1.664   0.379  1.00 91.84      A    C  
ATOM    365  CD2 HIS A  48     -14.602  -2.590   1.385  1.00 82.32      A    C  
ATOM    366  ND1 HIS A  48     -13.458  -1.874  -0.366  1.00 82.10      A    N  
ATOM    367  CE1 HIS A  48     -12.797  -2.904   0.175  1.00 83.15      A    C  
ATOM    368  NE2 HIS A  48     -13.463  -3.369   1.241  1.00 84.77      A    N  
ATOM    369  N   GLY A  49     -16.171   2.960   1.128  1.00 91.59      A    N  
ATOM    370  CA  GLY A  49     -17.247   3.948   1.201  1.00 91.92      A    C  
ATOM    371  C   GLY A  49     -18.514   3.428   1.888  1.00 92.77      A    C  
ATOM    372  O   GLY A  49     -19.616   3.883   1.585  1.00 89.26      A    O  
ATOM    373  N   HIS A  50     -18.380   2.464   2.817  1.00 91.46      A    N  
ATOM    374  CA  HIS A  50     -19.510   1.804   3.468  1.00 91.19      A    C  
ATOM    375  C   HIS A  50     -20.317   2.762   4.360  1.00 91.43      A    C  
ATOM    376  O   HIS A  50     -19.887   3.133   5.454  1.00 89.94      A    O  
ATOM    377  CB  HIS A  50     -18.986   0.596   4.245  1.00 89.67      A    C  
ATOM    378  CG  HIS A  50     -20.069  -0.345   4.695  1.00 89.30      A    C  
ATOM    379  CD2 HIS A  50     -20.253  -1.631   4.265  1.00 79.68      A    C  
ATOM    380  ND1 HIS A  50     -21.066  -0.087   5.604  1.00 78.32      A    N  
ATOM    381  CE1 HIS A  50     -21.830  -1.190   5.712  1.00 79.80      A    C  
ATOM    382  NE2 HIS A  50     -21.355  -2.145   4.919  1.00 82.28      A    N  
ATOM    383  N   CYS A  51     -21.528   3.125   3.926  1.00 91.40      A    N  
ATOM    384  CA  CYS A  51     -22.392   4.093   4.599  1.00 91.58      A    C  
ATOM    385  C   CYS A  51     -22.689   3.742   6.071  1.00 91.78      A    C  
ATOM    386  O   CYS A  51     -22.702   4.630   6.917  1.00 88.84      A    O  
ATOM    387  CB  CYS A  51     -23.715   4.200   3.832  1.00 90.23      A    C  
ATOM    388  SG  CYS A  51     -23.565   4.895   2.163  1.00 85.37      A    S  
ATOM    389  N   GLU A  52     -22.916   2.460   6.402  1.00 89.20      A    N  
ATOM    390  CA  GLU A  52     -23.195   2.052   7.785  1.00 88.36      A    C  
ATOM    391  C   GLU A  52     -21.970   2.202   8.689  1.00 88.27      A    C  
ATOM    392  O   GLU A  52     -22.106   2.690   9.807  1.00 86.25      A    O  
ATOM    393  CB  GLU A  52     -23.699   0.607   7.869  1.00 86.86      A    C  
ATOM    394  CG  GLU A  52     -25.076   0.429   7.219  1.00 77.68      A    C  
ATOM    395  CD  GLU A  52     -25.730  -0.916   7.534  1.00 74.85      A    C  
ATOM    396  OE1 GLU A  52     -26.951  -1.015   7.285  1.00 67.36      A    O  
ATOM    397  OE2 GLU A  52     -25.049  -1.816   8.069  1.00 68.37      A    O1-
ATOM    398  N   LEU A  53     -20.778   1.856   8.215  1.00 88.49      A    N  
ATOM    399  CA  LEU A  53     -19.550   2.014   8.991  1.00 87.62      A    C  
ATOM    400  C   LEU A  53     -19.217   3.491   9.213  1.00 88.06      A    C  
ATOM    401  O   LEU A  53     -18.864   3.878  10.321  1.00 86.40      A    O  
ATOM    402  CB  LEU A  53     -18.380   1.276   8.320  1.00 85.82      A    C  
ATOM    403  CG  LEU A  53     -18.548  -0.253   8.238  1.00 82.16      A    C  
ATOM    404  CD1 LEU A  53     -17.270  -0.871   7.668  1.00 76.43      A    C  
ATOM    405  CD2 LEU A  53     -18.818  -0.904   9.591  1.00 75.75      A    C  
ATOM    406  N   MET A  54     -19.429   4.344   8.198  1.00 89.31      A    N  
ATOM    407  CA  MET A  54     -19.302   5.790   8.351  1.00 89.78      A    C  
ATOM    408  C   MET A  54     -20.301   6.345   9.374  1.00 89.88      A    C  
ATOM    409  O   MET A  54     -19.934   7.163  10.213  1.00 88.84      A    O  
ATOM    410  CB  MET A  54     -19.499   6.488   7.005  1.00 90.56      A    C  
ATOM    411  CG  MET A  54     -18.346   6.216   6.032  1.00 88.90      A    C  
ATOM    412  SD  MET A  54     -18.381   7.270   4.556  1.00 87.71      A    S  
ATOM    413  CE  MET A  54     -19.765   6.553   3.659  1.00 78.45      A    C  
ATOM    414  N   ARG A  55     -21.540   5.856   9.354  1.00 89.88      A    N  
ATOM    415  CA  ARG A  55     -22.557   6.224  10.344  1.00 89.60      A    C  
ATOM    416  C   ARG A  55     -22.159   5.775  11.749  1.00 88.98      A    C  
ATOM    417  O   ARG A  55     -22.253   6.572  12.676  1.00 87.34      A    O  
ATOM    418  CB  ARG A  55     -23.913   5.623   9.933  1.00 88.99      A    C  
ATOM    419  CG  ARG A  55     -25.057   6.076  10.844  1.00 85.68      A    C  
ATOM    420  CD  ARG A  55     -26.353   5.305  10.532  1.00 85.65      A    C  
ATOM    421  NE  ARG A  55     -26.227   3.904  10.944  1.00 81.19      A    N  
ATOM    422  CZ  ARG A  55     -26.900   2.865  10.452  1.00 80.54      A    C  
ATOM    423  NH1 ARG A  55     -27.806   2.992   9.530  1.00 71.05      A    N1+
ATOM    424  NH2 ARG A  55     -26.659   1.672  10.900  1.00 72.85      A    N  
ATOM    425  N   ASN A  56     -21.673   4.553  11.901  1.00 88.05      A    N  
ATOM    426  CA  ASN A  56     -21.234   4.029  13.188  1.00 86.37      A    C  
ATOM    427  C   ASN A  56     -20.050   4.832  13.753  1.00 86.01      A    C  
ATOM    428  O   ASN A  56     -20.074   5.203  14.923  1.00 84.15      A    O  
ATOM    429  CB  ASN A  56     -20.898   2.532  13.035  1.00 84.99      A    C  
ATOM    430  CG  ASN A  56     -22.100   1.652  12.747  1.00 82.41      A    C  
ATOM    431  ND2 ASN A  56     -21.862   0.380  12.516  1.00 75.34      A    N  
ATOM    432  OD1 ASN A  56     -23.241   2.070  12.737  1.00 75.69      A    O  
ATOM    433  N   ALA A  57     -19.083   5.190  12.914  1.00 87.64      A    N  
ATOM    434  CA  ALA A  57     -17.973   6.063  13.298  1.00 86.91      A    C  
ATOM    435  C   ALA A  57     -18.458   7.458  13.734  1.00 87.49      A    C  
ATOM    436  O   ALA A  57     -17.994   7.991  14.744  1.00 86.14      A    O  
ATOM    437  CB  ALA A  57     -16.998   6.155  12.121  1.00 86.67      A    C  
ATOM    438  N   ALA A  58     -19.444   8.028  13.024  1.00 89.07      A    N  
ATOM    439  CA  ALA A  58     -20.045   9.303  13.395  1.00 89.44      A    C  
ATOM    440  C   ALA A  58     -20.788   9.215  14.736  1.00 89.50      A    C  
ATOM    441  O   ALA A  58     -20.608  10.080  15.589  1.00 87.96      A    O  
ATOM    442  CB  ALA A  58     -20.984   9.762  12.279  1.00 90.10      A    C  
ATOM    443  N   TYR A  59     -21.573   8.143  14.958  1.00 87.41      A    N  
ATOM    444  CA  TYR A  59     -22.246   7.911  16.236  1.00 87.43      A    C  
ATOM    445  C   TYR A  59     -21.249   7.789  17.382  1.00 86.51      A    C  
ATOM    446  O   TYR A  59     -21.431   8.449  18.399  1.00 84.06      A    O  
ATOM    447  CB  TYR A  59     -23.126   6.657  16.165  1.00 87.81      A    C  
ATOM    448  CG  TYR A  59     -24.564   6.958  15.793  1.00 88.71      A    C  
ATOM    449  CD1 TYR A  59     -25.449   7.463  16.758  1.00 85.03      A    C  
ATOM    450  CD2 TYR A  59     -25.015   6.756  14.479  1.00 85.03      A    C  
ATOM    451  CE1 TYR A  59     -26.776   7.771  16.414  1.00 83.56      A    C  
ATOM    452  CE2 TYR A  59     -26.335   7.058  14.122  1.00 83.98      A    C  
ATOM    453  CZ  TYR A  59     -27.210   7.566  15.092  1.00 86.40      A    C  
ATOM    454  OH  TYR A  59     -28.502   7.884  14.738  1.00 85.29      A    O  
ATOM    455  N   PHE A  60     -20.175   7.027  17.208  1.00 85.55      A    N  
ATOM    456  CA  PHE A  60     -19.142   6.894  18.223  1.00 83.28      A    C  
ATOM    457  C   PHE A  60     -18.503   8.242  18.575  1.00 83.53      A    C  
ATOM    458  O   PHE A  60     -18.372   8.579  19.749  1.00 81.33      A    O  
ATOM    459  CB  PHE A  60     -18.094   5.879  17.763  1.00 80.26      A    C  
ATOM    460  CG  PHE A  60     -17.046   5.645  18.813  1.00 76.00      A    C  
ATOM    461  CD1 PHE A  60     -15.725   6.124  18.641  1.00 68.94      A    C  
ATOM    462  CD2 PHE A  60     -17.405   5.054  20.031  1.00 66.00      A    C  
ATOM    463  CE1 PHE A  60     -14.799   6.030  19.679  1.00 60.87      A    C  
ATOM    464  CE2 PHE A  60     -16.481   4.967  21.084  1.00 59.91      A    C  
ATOM    465  CZ  PHE A  60     -15.176   5.469  20.912  1.00 59.80      A    C  
ATOM    466  N   ALA A  61     -18.202   9.063  17.570  1.00 84.03      A    N  
ATOM    467  CA  ALA A  61     -17.607  10.376  17.787  1.00 84.20      A    C  
ATOM    468  C   ALA A  61     -18.528  11.351  18.535  1.00 85.14      A    C  
ATOM    469  O   ALA A  61     -18.046  12.186  19.301  1.00 83.62      A    O  
ATOM    470  CB  ALA A  61     -17.193  10.935  16.429  1.00 84.29      A    C  
ATOM    471  N   VAL A  62     -19.857  11.254  18.363  1.00 86.24      A    N  
ATOM    472  CA  VAL A  62     -20.825  12.130  19.042  1.00 86.44      A    C  
ATOM    473  C   VAL A  62     -21.419  11.535  20.324  1.00 85.33      A    C  
ATOM    474  O   VAL A  62     -22.218  12.205  20.975  1.00 82.35      A    O  
ATOM    475  CB  VAL A  62     -21.930  12.651  18.106  1.00 87.27      A    C  
ATOM    476  CG1 VAL A  62     -21.345  13.383  16.892  1.00 81.67      A    C  
ATOM    477  CG2 VAL A  62     -22.893  11.557  17.629  1.00 82.22      A    C  
ATOM    478  N   LEU A  63     -21.023  10.310  20.726  1.00 84.37      A    N  
ATOM    479  CA  LEU A  63     -21.511   9.649  21.949  1.00 82.77      A    C  
ATOM    480  C   LEU A  63     -21.527  10.565  23.189  1.00 82.23      A    C  
ATOM    481  O   LEU A  63     -22.552  10.573  23.879  1.00 78.66      A    O  
ATOM    482  CB  LEU A  63     -20.690   8.390  22.270  1.00 80.88      A    C  
ATOM    483  CG  LEU A  63     -21.073   7.113  21.501  1.00 77.50      A    C  
ATOM    484  CD1 LEU A  63     -20.083   6.002  21.854  1.00 72.74      A    C  
ATOM    485  CD2 LEU A  63     -22.475   6.623  21.851  1.00 72.38      A    C  
ATOM    486  N   PRO A  64     -20.499  11.385  23.478  1.00 81.75      A    N  
ATOM    487  CA  PRO A  64     -20.490  12.260  24.653  1.00 79.22      A    C  
ATOM    488  C   PRO A  64     -21.628  13.286  24.676  1.00 79.72      A    C  
ATOM    489  O   PRO A  64     -21.979  13.795  25.738  1.00 74.52      A    O  
ATOM    490  CB  PRO A  64     -19.126  12.957  24.638  1.00 76.76      A    C  
ATOM    491  CG  PRO A  64     -18.244  12.046  23.786  1.00 75.38      A    C  
ATOM    492  CD  PRO A  64     -19.232  11.480  22.770  1.00 78.07      A    C  
ATOM    493  N   THR A  65     -22.221  13.592  23.519  1.00 82.62      A    N  
ATOM    494  CA  THR A  65     -23.254  14.628  23.368  1.00 82.29      A    C  
ATOM    495  C   THR A  65     -24.647  14.069  23.052  1.00 82.16      A    C  
ATOM    496  O   THR A  65     -25.617  14.820  23.080  1.00 77.96      A    O  
ATOM    497  CB  THR A  65     -22.835  15.675  22.337  1.00 81.13      A    C  
ATOM    498  CG2 THR A  65     -21.537  16.388  22.725  1.00 74.25      A    C  
ATOM    499  OG1 THR A  65     -22.622  15.099  21.079  1.00 73.87      A    O  
ATOM    500  N   LEU A  66     -24.788  12.760  22.808  1.00 83.63      A    N  
ATOM    501  CA  LEU A  66     -26.072  12.115  22.508  1.00 81.98      A    C  
ATOM    502  C   LEU A  66     -27.043  12.078  23.700  1.00 80.64      A    C  
ATOM    503  O   LEU A  66     -28.258  11.984  23.511  1.00 72.54      A    O  
ATOM    504  CB  LEU A  66     -25.820  10.696  21.975  1.00 80.10      A    C  
ATOM    505  CG  LEU A  66     -25.538  10.650  20.459  1.00 79.75      A    C  
ATOM    506  CD1 LEU A  66     -24.966   9.293  20.070  1.00 75.12      A    C  
ATOM    507  CD2 LEU A  66     -26.802  10.869  19.643  1.00 74.64      A    C  
ATOM    508  N   GLY A  67     -26.520  12.167  24.920  1.00 79.55      A    N  
ATOM    509  CA  GLY A  67     -27.314  12.092  26.147  1.00 78.78      A    C  
ATOM    510  C   GLY A  67     -27.701  10.658  26.518  1.00 80.61      A    C  
ATOM    511  O   GLY A  67     -26.988   9.731  26.153  1.00 74.96      A    O  
ATOM    512  N   PRO A  68     -28.822  10.451  27.264  1.00 79.77      A    N  
ATOM    513  CA  PRO A  68     -29.251   9.124  27.709  1.00 78.79      A    C  
ATOM    514  C   PRO A  68     -29.380   8.130  26.559  1.00 80.27      A    C  
ATOM    515  O   PRO A  68     -29.855   8.481  25.474  1.00 76.04      A    O  
ATOM    516  CB  PRO A  68     -30.595   9.319  28.413  1.00 75.61      A    C  
ATOM    517  CG  PRO A  68     -30.541  10.775  28.871  1.00 73.83      A    C  
ATOM    518  CD  PRO A  68     -29.702  11.457  27.798  1.00 77.06      A    C  
ATOM    519  N   ARG A  69     -29.006   6.876  26.831  1.00 80.17      A    N  
ATOM    520  CA  ARG A  69     -29.090   5.788  25.866  1.00 81.12      A    C  
ATOM    521  C   ARG A  69     -30.550   5.445  25.547  1.00 81.61      A    C  
ATOM    522  O   ARG A  69     -31.428   5.701  26.371  1.00 77.78      A    O  
ATOM    523  CB  ARG A  69     -28.351   4.551  26.391  1.00 78.48      A    C  
ATOM    524  CG  ARG A  69     -26.872   4.807  26.710  1.00 75.03      A    C  
ATOM    525  CD  ARG A  69     -26.243   3.494  27.136  1.00 73.95      A    C  
ATOM    526  NE  ARG A  69     -24.910   3.679  27.729  1.00 69.33      A    N  
ATOM    527  CZ  ARG A  69     -24.276   2.751  28.415  1.00 66.75      A    C  
ATOM    528  NH1 ARG A  69     -24.753   1.548  28.555  1.00 63.00      A    N1+
ATOM    529  NH2 ARG A  69     -23.150   3.023  28.999  1.00 60.16      A    N  
ATOM    530  N   PRO A  70     -30.826   4.823  24.394  1.00 79.78      A    N  
ATOM    531  CA  PRO A  70     -32.164   4.335  24.053  1.00 77.72      A    C  
ATOM    532  C   PRO A  70     -32.742   3.348  25.062  1.00 78.73      A    C  
ATOM    533  O   PRO A  70     -33.948   3.350  25.286  1.00 72.66      A    O  
ATOM    534  CB  PRO A  70     -32.015   3.677  22.678  1.00 74.39      A    C  
ATOM    535  CG  PRO A  70     -30.795   4.353  22.075  1.00 74.41      A    C  
ATOM    536  CD  PRO A  70     -29.907   4.608  23.289  1.00 77.44      A    C  
ATOM    537  N   SER A  71     -31.882   2.557  25.717  1.00 78.64      A    N  
ATOM    538  CA  SER A  71     -32.250   1.632  26.802  1.00 75.95      A    C  
ATOM    539  C   SER A  71     -32.732   2.333  28.082  1.00 75.87      A    C  
ATOM    540  O   SER A  71     -33.267   1.690  28.975  1.00 68.35      A    O  
ATOM    541  CB  SER A  71     -31.044   0.753  27.140  1.00 73.69      A    C  
ATOM    542  OG  SER A  71     -29.941   1.553  27.519  1.00 68.72      A    O  
ATOM    543  N   GLY A  72     -32.540   3.637  28.183  1.00 75.59      A    N  
ATOM    544  CA  GLY A  72     -32.823   4.432  29.378  1.00 74.11      A    C  
ATOM    545  C   GLY A  72     -31.646   4.544  30.349  1.00 75.88      A    C  
ATOM    546  O   GLY A  72     -31.732   5.291  31.329  1.00 69.44      A    O  
ATOM    547  N   GLU A  73     -30.540   3.858  30.084  1.00 73.87      A    N  
ATOM    548  CA  GLU A  73     -29.330   4.002  30.880  1.00 73.11      A    C  
ATOM    549  C   GLU A  73     -28.689   5.389  30.741  1.00 73.48      A    C  
ATOM    550  O   GLU A  73     -28.947   6.162  29.818  1.00 67.69      A    O  
ATOM    551  CB  GLU A  73     -28.299   2.922  30.543  1.00 69.93      A    C  
ATOM    552  CG  GLU A  73     -28.721   1.520  30.980  1.00 65.09      A    C  
ATOM    553  CD  GLU A  73     -27.530   0.554  31.000  1.00 60.84      A    C  
ATOM    554  OE1 GLU A  73     -27.649  -0.482  31.696  1.00 53.19      A    O  
ATOM    555  OE2 GLU A  73     -26.483   0.893  30.387  1.00 55.66      A    O1-
ATOM    556  N   SER A  74     -27.807   5.697  31.681  1.00 76.45      A    N  
ATOM    557  CA  SER A  74     -27.022   6.926  31.647  1.00 74.51      A    C  
ATOM    558  C   SER A  74     -26.204   7.013  30.359  1.00 74.76      A    C  
ATOM    559  O   SER A  74     -25.459   6.094  30.030  1.00 68.45      A    O  
ATOM    560  CB  SER A  74     -26.094   6.995  32.855  1.00 71.09      A    C  
ATOM    561  OG  SER A  74     -25.310   8.167  32.813  1.00 63.78      A    O  
ATOM    562  N   GLY A  75     -26.279   8.147  29.684  1.00 71.73      A    N  
ATOM    563  CA  GLY A  75     -25.454   8.455  28.523  1.00 69.24      A    C  
ATOM    564  C   GLY A  75     -24.006   8.826  28.851  1.00 70.96      A    C  
ATOM    565  O   GLY A  75     -23.311   9.378  27.991  1.00 66.04      A    O  
ATOM    566  N   ARG A  76     -23.535   8.576  30.085  1.00 69.99      A    N  
ATOM    567  CA  ARG A  76     -22.128   8.789  30.430  1.00 68.80      A    C  
ATOM    568  C   ARG A  76     -21.251   7.794  29.678  1.00 68.70      A    C  
ATOM    569  O   ARG A  76     -21.498   6.594  29.711  1.00 64.64      A    O  
ATOM    570  CB  ARG A  76     -21.884   8.671  31.940  1.00 65.54      A    C  
ATOM    571  CG  ARG A  76     -22.389   9.902  32.697  1.00 60.57      A    C  
ATOM    572  CD  ARG A  76     -21.977   9.785  34.159  1.00 57.05      A    C  
ATOM    573  NE  ARG A  76     -22.348  10.983  34.922  1.00 52.11      A    N  
ATOM    574  CZ  ARG A  76     -22.016  11.223  36.187  1.00 46.47      A    C  
ATOM    575  NH1 ARG A  76     -21.319  10.363  36.878  1.00 43.96      A    N1+
ATOM    576  NH2 ARG A  76     -22.382  12.323  36.757  1.00 41.57      A    N  
ATOM    577  N   VAL A  77     -20.221   8.340  29.043  1.00 70.24      A    N  
ATOM    578  CA  VAL A  77     -19.180   7.605  28.313  1.00 67.54      A    C  
ATOM    579  C   VAL A  77     -17.807   7.983  28.866  1.00 67.78      A    C  
ATOM    580  O   VAL A  77     -16.880   8.282  28.131  1.00 62.19      A    O  
ATOM    581  CB  VAL A  77     -19.303   7.823  26.788  1.00 64.19      A    C  
ATOM    582  CG1 VAL A  77     -20.567   7.158  26.241  1.00 60.37      A    C  
ATOM    583  CG2 VAL A  77     -19.345   9.307  26.404  1.00 62.17      A    C  
ATOM    584  N   ASP A  78     -17.717   8.049  30.192  1.00 64.15      A    N  
ATOM    585  CA  ASP A  78     -16.523   8.427  30.938  1.00 61.56      A    C  
ATOM    586  C   ASP A  78     -15.490   7.303  31.031  1.00 62.83      A    C  
ATOM    587  O   ASP A  78     -14.312   7.584  31.251  1.00 57.94      A    O  
ATOM    588  CB  ASP A  78     -16.927   8.987  32.321  1.00 56.75      A    C  
ATOM    589  CG  ASP A  78     -17.936   8.162  33.146  1.00 52.87      A    C  
ATOM    590  OD1 ASP A  78     -18.856   7.537  32.570  1.00 47.82      A    O  
ATOM    591  OD2 ASP A  78     -17.921   8.258  34.393  1.00 47.98      A    O1-
ATOM    592  N   ASP A  79     -15.910   6.053  30.804  1.00 62.24      A    N  
ATOM    593  CA  ASP A  79     -15.028   4.902  30.658  1.00 62.58      A    C  
ATOM    594  C   ASP A  79     -15.267   4.154  29.331  1.00 64.49      A    C  
ATOM    595  O   ASP A  79     -16.315   4.286  28.688  1.00 61.56      A    O  
ATOM    596  CB  ASP A  79     -15.120   3.991  31.901  1.00 58.55      A    C  
ATOM    597  CG  ASP A  79     -16.481   3.347  32.138  1.00 54.83      A    C  
ATOM    598  OD1 ASP A  79     -17.051   2.773  31.192  1.00 50.79      A    O  
ATOM    599  OD2 ASP A  79     -16.950   3.363  33.298  1.00 50.03      A    O1-
ATOM    600  N   LEU A  80     -14.290   3.361  28.918  1.00 64.06      A    N  
ATOM    601  CA  LEU A  80     -14.341   2.603  27.672  1.00 63.50      A    C  
ATOM    602  C   LEU A  80     -15.486   1.586  27.660  1.00 65.91      A    C  
ATOM    603  O   LEU A  80     -16.138   1.406  26.634  1.00 64.07      A    O  
ATOM    604  CB  LEU A  80     -12.983   1.903  27.471  1.00 60.09      A    C  
ATOM    605  CG  LEU A  80     -12.854   1.171  26.123  1.00 54.86      A    C  
ATOM    606  CD1 LEU A  80     -12.873   2.145  24.940  1.00 51.50      A    C  
ATOM    607  CD2 LEU A  80     -11.550   0.385  26.060  1.00 48.93      A    C  
ATOM    608  N   GLU A  81     -15.781   0.938  28.784  1.00 64.45      A    N  
ATOM    609  CA  GLU A  81     -16.838  -0.071  28.899  1.00 65.47      A    C  
ATOM    610  C   GLU A  81     -18.222   0.538  28.643  1.00 68.14      A    C  
ATOM    611  O   GLU A  81     -19.024   0.004  27.865  1.00 66.36      A    O  
ATOM    612  CB  GLU A  81     -16.732  -0.707  30.288  1.00 61.76      A    C  
ATOM    613  CG  GLU A  81     -17.592  -1.960  30.463  1.00 55.60      A    C  
ATOM    614  CD  GLU A  81     -17.419  -2.601  31.857  1.00 50.85      A    C  
ATOM    615  OE1 GLU A  81     -17.962  -3.696  32.071  1.00 45.02      A    O  
ATOM    616  OE2 GLU A  81     -16.737  -2.019  32.730  1.00 43.83      A    O1-
ATOM    617  N   ARG A  82     -18.482   1.722  29.209  1.00 67.85      A    N  
ATOM    618  CA  ARG A  82     -19.699   2.489  28.949  1.00 68.92      A    C  
ATOM    619  C   ARG A  82     -19.758   3.000  27.514  1.00 71.27      A    C  
ATOM    620  O   ARG A  82     -20.830   2.974  26.923  1.00 69.93      A    O  
ATOM    621  CB  ARG A  82     -19.818   3.663  29.913  1.00 66.63      A    C  
ATOM    622  CG  ARG A  82     -20.166   3.198  31.329  1.00 62.56      A    C  
ATOM    623  CD  ARG A  82     -20.252   4.426  32.231  1.00 60.57      A    C  
ATOM    624  NE  ARG A  82     -20.378   4.020  33.638  1.00 56.18      A    N  
ATOM    625  CZ  ARG A  82     -20.257   4.824  34.670  1.00 51.29      A    C  
ATOM    626  NH1 ARG A  82     -20.147   6.107  34.516  1.00 48.85      A    N1+
ATOM    627  NH2 ARG A  82     -20.226   4.342  35.866  1.00 45.34      A    N  
ATOM    628  N   ALA A  83     -18.635   3.437  26.961  1.00 72.56      A    N  
ATOM    629  CA  ALA A  83     -18.562   3.880  25.576  1.00 72.16      A    C  
ATOM    630  C   ALA A  83     -18.885   2.734  24.608  1.00 73.83      A    C  
ATOM    631  O   ALA A  83     -19.720   2.906  23.720  1.00 73.65      A    O  
ATOM    632  CB  ALA A  83     -17.179   4.487  25.306  1.00 70.54      A    C  
ATOM    633  N   ILE A  84     -18.333   1.537  24.828  1.00 71.19      A    N  
ATOM    634  CA  ILE A  84     -18.625   0.330  24.041  1.00 71.14      A    C  
ATOM    635  C   ILE A  84     -20.099  -0.059  24.168  1.00 73.56      A    C  
ATOM    636  O   ILE A  84     -20.764  -0.286  23.161  1.00 72.42      A    O  
ATOM    637  CB  ILE A  84     -17.696  -0.836  24.456  1.00 68.49      A    C  
ATOM    638  CG1 ILE A  84     -16.240  -0.537  24.045  1.00 62.91      A    C  
ATOM    639  CG2 ILE A  84     -18.151  -2.159  23.820  1.00 60.53      A    C  
ATOM    640  CD1 ILE A  84     -15.204  -1.468  24.685  1.00 56.36      A    C  
ATOM    641  N   ALA A  85     -20.642  -0.089  25.385  1.00 74.88      A    N  
ATOM    642  CA  ALA A  85     -22.038  -0.430  25.607  1.00 75.64      A    C  
ATOM    643  C   ALA A  85     -22.990   0.587  24.949  1.00 77.87      A    C  
ATOM    644  O   ALA A  85     -23.978   0.188  24.328  1.00 76.59      A    O  
ATOM    645  CB  ALA A  85     -22.270  -0.552  27.111  1.00 74.00      A    C  
ATOM    646  N   ALA A  86     -22.686   1.876  25.025  1.00 78.76      A    N  
ATOM    647  CA  ALA A  86     -23.457   2.910  24.346  1.00 79.32      A    C  
ATOM    648  C   ALA A  86     -23.349   2.793  22.825  1.00 81.12      A    C  
ATOM    649  O   ALA A  86     -24.357   2.897  22.123  1.00 79.93      A    O  
ATOM    650  CB  ALA A  86     -22.996   4.292  24.831  1.00 78.31      A    C  
ATOM    651  N   TYR A  87     -22.162   2.520  22.308  1.00 79.50      A    N  
ATOM    652  CA  TYR A  87     -21.933   2.316  20.885  1.00 79.35      A    C  
ATOM    653  C   TYR A  87     -22.724   1.121  20.345  1.00 80.42      A    C  
ATOM    654  O   TYR A  87     -23.400   1.268  19.328  1.00 80.06      A    O  
ATOM    655  CB  TYR A  87     -20.437   2.151  20.626  1.00 78.30      A    C  
ATOM    656  CG  TYR A  87     -20.131   1.764  19.199  1.00 77.17      A    C  
ATOM    657  CD1 TYR A  87     -19.798   0.429  18.875  1.00 73.99      A    C  
ATOM    658  CD2 TYR A  87     -20.207   2.720  18.172  1.00 73.76      A    C  
ATOM    659  CE1 TYR A  87     -19.540   0.065  17.549  1.00 70.99      A    C  
ATOM    660  CE2 TYR A  87     -19.951   2.365  16.840  1.00 71.25      A    C  
ATOM    661  CZ  TYR A  87     -19.622   1.032  16.535  1.00 72.18      A    C  
ATOM    662  OH  TYR A  87     -19.368   0.680  15.234  1.00 69.34      A    O  
ATOM    663  N   LYS A  88     -22.731  -0.022  21.054  1.00 78.28      A    N  
ATOM    664  CA  LYS A  88     -23.497  -1.218  20.665  1.00 78.57      A    C  
ATOM    665  C   LYS A  88     -24.997  -0.938  20.493  1.00 80.57      A    C  
ATOM    666  O   LYS A  88     -25.615  -1.509  19.600  1.00 78.56      A    O  
ATOM    667  CB  LYS A  88     -23.290  -2.348  21.692  1.00 75.48      A    C  
ATOM    668  CG  LYS A  88     -21.929  -3.033  21.543  1.00 68.97      A    C  
ATOM    669  CD  LYS A  88     -21.742  -4.172  22.566  1.00 64.57      A    C  
ATOM    670  CE  LYS A  88     -20.404  -4.862  22.334  1.00 56.83      A    C  
ATOM    671  NZ  LYS A  88     -20.159  -6.028  23.210  1.00 49.74      A    N1+
ATOM    672  N   GLU A  89     -25.575  -0.041  21.282  1.00 81.14      A    N  
ATOM    673  CA  GLU A  89     -26.989   0.341  21.135  1.00 81.78      A    C  
ATOM    674  C   GLU A  89     -27.268   1.137  19.850  1.00 83.40      A    C  
ATOM    675  O   GLU A  89     -28.372   1.064  19.312  1.00 80.84      A    O  
ATOM    676  CB  GLU A  89     -27.456   1.162  22.347  1.00 80.17      A    C  
ATOM    677  CG  GLU A  89     -27.539   0.348  23.649  1.00 75.81      A    C  
ATOM    678  CD  GLU A  89     -28.138   1.155  24.815  1.00 73.83      A    C  
ATOM    679  OE1 GLU A  89     -27.925   0.769  25.977  1.00 66.42      A    O  
ATOM    680  OE2 GLU A  89     -28.843   2.162  24.575  1.00 69.67      A    O1-
ATOM    681  N   TYR A  90     -26.281   1.888  19.339  1.00 82.84      A    N  
ATOM    682  CA  TYR A  90     -26.418   2.704  18.129  1.00 83.32      A    C  
ATOM    683  C   TYR A  90     -25.868   2.030  16.861  1.00 83.70      A    C  
ATOM    684  O   TYR A  90     -26.270   2.404  15.753  1.00 79.20      A    O  
ATOM    685  CB  TYR A  90     -25.746   4.063  18.353  1.00 82.84      A    C  
ATOM    686  CG  TYR A  90     -26.415   4.937  19.389  1.00 84.94      A    C  
ATOM    687  CD1 TYR A  90     -27.680   5.501  19.140  1.00 81.57      A    C  
ATOM    688  CD2 TYR A  90     -25.776   5.202  20.616  1.00 82.79      A    C  
ATOM    689  CE1 TYR A  90     -28.296   6.314  20.104  1.00 80.76      A    C  
ATOM    690  CE2 TYR A  90     -26.381   6.013  21.584  1.00 81.81      A    C  
ATOM    691  CZ  TYR A  90     -27.646   6.566  21.324  1.00 83.18      A    C  
ATOM    692  OH  TYR A  90     -28.239   7.362  22.279  1.00 80.86      A    O  
ATOM    693  N   ALA A  91     -24.978   1.038  16.993  1.00 82.73      A    N  
ATOM    694  CA  ALA A  91     -24.350   0.309  15.893  1.00 81.00      A    C  
ATOM    695  C   ALA A  91     -25.275  -0.771  15.295  1.00 81.94      A    C  
ATOM    696  O   ALA A  91     -24.916  -1.942  15.176  1.00 78.54      A    O  
ATOM    697  CB  ALA A  91     -23.003  -0.240  16.369  1.00 77.72      A    C  
ATOM    698  N   VAL A  92     -26.494  -0.374  14.930  1.00 82.72      A    N  
ATOM    699  CA  VAL A  92     -27.501  -1.260  14.346  1.00 81.78      A    C  
ATOM    700  C   VAL A  92     -27.304  -1.409  12.830  1.00 81.89      A    C  
ATOM    701  O   VAL A  92     -26.799  -0.505  12.158  1.00 78.25      A    O  
ATOM    702  CB  VAL A  92     -28.925  -0.796  14.688  1.00 80.13      A    C  
ATOM    703  CG1 VAL A  92     -29.173  -0.873  16.195  1.00 72.73      A    C  
ATOM    704  CG2 VAL A  92     -29.211   0.633  14.211  1.00 73.76      A    C  
ATOM    705  N   LYS A  93     -27.745  -2.551  12.280  1.00 82.53      A    N  
ATOM    706  CA  LYS A  93     -27.766  -2.766  10.832  1.00 81.33      A    C  
ATOM    707  C   LYS A  93     -28.972  -2.096  10.179  1.00 81.98      A    C  
ATOM    708  O   LYS A  93     -30.038  -1.967  10.780  1.00 75.50      A    O  
ATOM    709  CB  LYS A  93     -27.700  -4.263  10.491  1.00 77.52      A    C  
ATOM    710  CG  LYS A  93     -26.323  -4.871  10.822  1.00 70.49      A    C  
ATOM    711  CD  LYS A  93     -26.192  -6.289  10.259  1.00 65.08      A    C  
ATOM    712  CE  LYS A  93     -24.780  -6.811  10.514  1.00 56.08      A    C  
ATOM    713  NZ  LYS A  93     -24.515  -8.113   9.849  1.00 48.84      A    N1+
ATOM    714  N   GLY A  94     -28.809  -1.694   8.927  1.00 81.71      A    N  
ATOM    715  CA  GLY A  94     -29.857  -1.039   8.167  1.00 81.46      A    C  
ATOM    716  C   GLY A  94     -30.112   0.407   8.598  1.00 83.61      A    C  
ATOM    717  O   GLY A  94     -29.442   0.979   9.456  1.00 78.57      A    O  
ATOM    718  N   THR A  95     -31.121   1.027   7.979  1.00 83.63      A    N  
ATOM    719  CA  THR A  95     -31.436   2.455   8.142  1.00 82.88      A    C  
ATOM    720  C   THR A  95     -32.807   2.705   8.773  1.00 84.25      A    C  
ATOM    721  O   THR A  95     -33.250   3.849   8.841  1.00 78.56      A    O  
ATOM    722  CB  THR A  95     -31.344   3.187   6.794  1.00 79.58      A    C  
ATOM    723  CG2 THR A  95     -29.926   3.158   6.221  1.00 71.19      A    C  
ATOM    724  OG1 THR A  95     -32.189   2.562   5.860  1.00 72.53      A    O  
ATOM    725  N   THR A  96     -33.512   1.644   9.199  1.00 83.73      A    N  
ATOM    726  CA  THR A  96     -34.913   1.713   9.648  1.00 82.89      A    C  
ATOM    727  C   THR A  96     -35.082   1.557  11.152  1.00 83.89      A    C  
ATOM    728  O   THR A  96     -36.188   1.748  11.654  1.00 78.21      A    O  
ATOM    729  CB  THR A  96     -35.761   0.655   8.941  1.00 79.94      A    C  
ATOM    730  CG2 THR A  96     -35.856   0.923   7.436  1.00 71.32      A    C  
ATOM    731  OG1 THR A  96     -35.186  -0.624   9.101  1.00 73.38      A    O  
ATOM    732  N   ASP A  97     -34.016   1.204  11.877  1.00 82.92      A    N  
ATOM    733  CA  ASP A  97     -34.088   0.972  13.320  1.00 82.02      A    C  
ATOM    734  C   ASP A  97     -34.520   2.252  14.066  1.00 83.64      A    C  
ATOM    735  O   ASP A  97     -33.928   3.319  13.866  1.00 80.23      A    O  
ATOM    736  CB  ASP A  97     -32.748   0.444  13.837  1.00 78.56      A    C  
ATOM    737  CG  ASP A  97     -32.881  -0.132  15.241  1.00 76.70      A    C  
ATOM    738  OD1 ASP A  97     -33.332   0.611  16.139  1.00 69.64      A    O  
ATOM    739  OD2 ASP A  97     -32.591  -1.331  15.401  1.00 70.95      A    O1-
ATOM    740  N   PRO A  98     -35.528   2.173  14.955  1.00 83.76      A    N  
ATOM    741  CA  PRO A  98     -36.020   3.325  15.712  1.00 81.90      A    C  
ATOM    742  C   PRO A  98     -34.942   4.042  16.538  1.00 83.59      A    C  
ATOM    743  O   PRO A  98     -35.063   5.233  16.801  1.00 79.01      A    O  
ATOM    744  CB  PRO A  98     -37.113   2.772  16.629  1.00 78.84      A    C  
ATOM    745  CG  PRO A  98     -37.591   1.507  15.914  1.00 78.61      A    C  
ATOM    746  CD  PRO A  98     -36.326   0.998  15.241  1.00 82.72      A    C  
ATOM    747  N   VAL A  99     -33.897   3.327  16.949  1.00 84.36      A    N  
ATOM    748  CA  VAL A  99     -32.772   3.880  17.721  1.00 83.27      A    C  
ATOM    749  C   VAL A  99     -32.057   5.007  16.962  1.00 84.32      A    C  
ATOM    750  O   VAL A  99     -31.567   5.955  17.584  1.00 81.57      A    O  
ATOM    751  CB  VAL A  99     -31.783   2.756  18.079  1.00 81.88      A    C  
ATOM    752  CG1 VAL A  99     -30.517   3.273  18.753  1.00 72.09      A    C  
ATOM    753  CG2 VAL A  99     -32.447   1.755  19.045  1.00 74.53      A    C  
ATOM    754  N   LEU A 100     -32.063   4.950  15.632  1.00 84.84      A    N  
ATOM    755  CA  LEU A 100     -31.419   5.942  14.771  1.00 84.35      A    C  
ATOM    756  C   LEU A 100     -32.215   7.241  14.656  1.00 86.47      A    C  
ATOM    757  O   LEU A 100     -31.663   8.260  14.247  1.00 83.49      A    O  
ATOM    758  CB  LEU A 100     -31.201   5.334  13.377  1.00 82.03      A    C  
ATOM    759  CG  LEU A 100     -30.317   4.071  13.358  1.00 82.75      A    C  
ATOM    760  CD1 LEU A 100     -30.253   3.535  11.926  1.00 78.32      A    C  
ATOM    761  CD2 LEU A 100     -28.903   4.359  13.837  1.00 79.58      A    C  
ATOM    762  N   PHE A 101     -33.491   7.219  15.030  1.00 87.45      A    N  
ATOM    763  CA  PHE A 101     -34.397   8.345  14.868  1.00 86.56      A    C  
ATOM    764  C   PHE A 101     -34.732   9.011  16.201  1.00 86.77      A    C  
ATOM    765  O   PHE A 101     -34.715   8.399  17.278  1.00 81.78      A    O  
ATOM    766  CB  PHE A 101     -35.648   7.902  14.111  1.00 84.32      A    C  
ATOM    767  CG  PHE A 101     -35.346   7.352  12.732  1.00 86.67      A    C  
ATOM    768  CD1 PHE A 101     -35.228   8.215  11.626  1.00 82.89      A    C  
ATOM    769  CD2 PHE A 101     -35.146   5.972  12.540  1.00 83.45      A    C  
ATOM    770  CE1 PHE A 101     -34.911   7.711  10.355  1.00 81.82      A    C  
ATOM    771  CE2 PHE A 101     -34.825   5.463  11.277  1.00 82.76      A    C  
ATOM    772  CZ  PHE A 101     -34.706   6.328  10.176  1.00 84.01      A    C  
ATOM    773  N   HIS A 102     -35.084  10.286  16.143  1.00 85.54      A    N  
ATOM    774  CA  HIS A 102     -35.743  10.941  17.256  1.00 83.26      A    C  
ATOM    775  C   HIS A 102     -37.134  10.332  17.474  1.00 82.85      A    C  
ATOM    776  O   HIS A 102     -37.886  10.088  16.535  1.00 77.64      A    O  
ATOM    777  CB  HIS A 102     -35.808  12.449  17.030  1.00 80.93      A    C  
ATOM    778  CG  HIS A 102     -34.475  13.104  17.241  1.00 84.26      A    C  
ATOM    779  CD2 HIS A 102     -33.651  13.608  16.271  1.00 73.56      A    C  
ATOM    780  ND1 HIS A 102     -33.844  13.285  18.464  1.00 74.34      A    N  
ATOM    781  CE1 HIS A 102     -32.679  13.893  18.223  1.00 77.59      A    C  
ATOM    782  NE2 HIS A 102     -32.524  14.102  16.904  1.00 79.16      A    N  
ATOM    783  N   SER A 103     -37.488  10.100  18.744  1.00 81.63      A    N  
ATOM    784  CA  SER A 103     -38.667   9.340  19.158  1.00 78.45      A    C  
ATOM    785  C   SER A 103     -39.954   9.715  18.425  1.00 78.75      A    C  
ATOM    786  O   SER A 103     -40.467  10.827  18.577  1.00 68.85      A    O  
ATOM    787  CB  SER A 103     -38.871   9.499  20.671  1.00 71.36      A    C  
ATOM    788  OG  SER A 103     -39.025  10.860  21.034  1.00 62.00      A    O  
ATOM    789  N   GLY A 104     -40.513   8.754  17.680  1.00 76.84      A    N  
ATOM    790  CA  GLY A 104     -41.777   8.911  16.961  1.00 75.79      A    C  
ATOM    791  C   GLY A 104     -41.734   9.880  15.776  1.00 78.41      A    C  
ATOM    792  O   GLY A 104     -42.759  10.449  15.421  1.00 71.03      A    O  
ATOM    793  N   THR A 105     -40.560  10.085  15.194  1.00 81.14      A    N  
ATOM    794  CA  THR A 105     -40.377  10.892  13.985  1.00 80.38      A    C  
ATOM    795  C   THR A 105     -39.513  10.155  12.966  1.00 82.25      A    C  
ATOM    796  O   THR A 105     -38.917   9.124  13.276  1.00 77.12      A    O  
ATOM    797  CB  THR A 105     -39.761  12.261  14.281  1.00 75.41      A    C  
ATOM    798  CG2 THR A 105     -40.524  13.020  15.361  1.00 66.09      A    C  
ATOM    799  OG1 THR A 105     -38.421  12.150  14.678  1.00 67.11      A    O  
ATOM    800  N   LYS A 106     -39.432  10.698  11.759  1.00 83.05      A    N  
ATOM    801  CA  LYS A 106     -38.511  10.230  10.720  1.00 83.58      A    C  
ATOM    802  C   LYS A 106     -37.195  11.018  10.692  1.00 86.22      A    C  
ATOM    803  O   LYS A 106     -36.449  10.910   9.731  1.00 81.30      A    O  
ATOM    804  CB  LYS A 106     -39.200  10.255   9.347  1.00 78.16      A    C  
ATOM    805  CG  LYS A 106     -40.363   9.257   9.252  1.00 70.12      A    C  
ATOM    806  CD  LYS A 106     -40.873   9.205   7.804  1.00 61.88      A    C  
ATOM    807  CE  LYS A 106     -41.981   8.161   7.668  1.00 53.40      A    C  
ATOM    808  NZ  LYS A 106     -42.425   8.029   6.258  1.00 45.70      A    N1+
ATOM    809  N   LEU A 107     -36.942  11.853  11.696  1.00 84.94      A    N  
ATOM    810  CA  LEU A 107     -35.719  12.642  11.786  1.00 85.77      A    C  
ATOM    811  C   LEU A 107     -34.608  11.784  12.399  1.00 87.12      A    C  
ATOM    812  O   LEU A 107     -34.732  11.338  13.540  1.00 83.91      A    O  
ATOM    813  CB  LEU A 107     -35.996  13.916  12.588  1.00 83.82      A    C  
ATOM    814  CG  LEU A 107     -34.848  14.948  12.488  1.00 83.37      A    C  
ATOM    815  CD1 LEU A 107     -34.780  15.582  11.100  1.00 78.71      A    C  
ATOM    816  CD2 LEU A 107     -35.091  16.062  13.501  1.00 79.10      A    C  
ATOM    817  N   GLU A 108     -33.546  11.583  11.637  1.00 88.44      A    N  
ATOM    818  CA  GLU A 108     -32.352  10.872  12.081  1.00 88.47      A    C  
ATOM    819  C   GLU A 108     -31.639  11.657  13.198  1.00 89.48      A    C  
ATOM    820  O   GLU A 108     -31.699  12.880  13.230  1.00 85.50      A    O  
ATOM    821  CB  GLU A 108     -31.418  10.668  10.873  1.00 85.38      A    C  
ATOM    822  CG  GLU A 108     -32.031   9.796   9.755  1.00 77.93      A    C  
ATOM    823  CD  GLU A 108     -31.406  10.067   8.379  1.00 77.77      A    C  
ATOM    824  OE1 GLU A 108     -32.178  10.239   7.408  1.00 69.42      A    O  
ATOM    825  OE2 GLU A 108     -30.175  10.205   8.269  1.00 72.82      A    O1-
ATOM    826  N   LYS A 109     -30.956  10.971  14.108  1.00 89.31      A    N  
ATOM    827  CA  LYS A 109     -30.095  11.640  15.106  1.00 89.87      A    C  
ATOM    828  C   LYS A 109     -28.787  12.108  14.469  1.00 90.74      A    C  
ATOM    829  O   LYS A 109     -28.369  13.235  14.678  1.00 87.99      A    O  
ATOM    830  CB  LYS A 109     -29.815  10.706  16.291  1.00 88.51      A    C  
ATOM    831  CG  LYS A 109     -31.065  10.372  17.116  1.00 87.72      A    C  
ATOM    832  CD  LYS A 109     -30.727   9.345  18.205  1.00 85.82      A    C  
ATOM    833  CE  LYS A 109     -31.993   8.935  18.961  1.00 80.17      A    C  
ATOM    834  NZ  LYS A 109     -31.788   7.697  19.736  1.00 74.37      A    N1+
ATOM    835  N   VAL A 110     -28.171  11.231  13.686  1.00 91.53      A    N  
ATOM    836  CA  VAL A 110     -26.948  11.518  12.927  1.00 91.52      A    C  
ATOM    837  C   VAL A 110     -27.159  11.044  11.501  1.00 91.72      A    C  
ATOM    838  O   VAL A 110     -27.495   9.887  11.270  1.00 88.80      A    O  
ATOM    839  CB  VAL A 110     -25.713  10.838  13.547  1.00 90.31      A    C  
ATOM    840  CG1 VAL A 110     -24.447  11.173  12.766  1.00 84.88      A    C  
ATOM    841  CG2 VAL A 110     -25.496  11.282  15.000  1.00 85.65      A    C  
ATOM    842  N   ARG A 111     -26.964  11.930  10.535  1.00 92.52      A    N  
ATOM    843  CA  ARG A 111     -27.065  11.628   9.106  1.00 92.10      A    C  
ATOM    844  C   ARG A 111     -25.688  11.676   8.464  1.00 92.49      A    C  
ATOM    845  O   ARG A 111     -24.936  12.619   8.690  1.00 90.23      A    O  
ATOM    846  CB  ARG A 111     -28.044  12.610   8.459  1.00 90.35      A    C  
ATOM    847  CG  ARG A 111     -28.285  12.278   6.979  1.00 85.80      A    C  
ATOM    848  CD  ARG A 111     -29.235  13.310   6.354  1.00 85.43      A    C  
ATOM    849  NE  ARG A 111     -30.578  13.236   6.952  1.00 81.80      A    N  
ATOM    850  CZ  ARG A 111     -31.486  14.196   6.893  1.00 81.82      A    C  
ATOM    851  NH1 ARG A 111     -31.268  15.301   6.255  1.00 72.98      A    N1+
ATOM    852  NH2 ARG A 111     -32.635  14.058   7.488  1.00 73.42      A    N  
ATOM    853  N   VAL A 112     -25.399  10.674   7.647  1.00 92.89      A    N  
ATOM    854  CA  VAL A 112     -24.212  10.614   6.789  1.00 92.50      A    C  
ATOM    855  C   VAL A 112     -24.654  10.782   5.347  1.00 92.65      A    C  
ATOM    856  O   VAL A 112     -25.529  10.055   4.877  1.00 90.11      A    O  
ATOM    857  CB  VAL A 112     -23.455   9.291   6.973  1.00 91.28      A    C  
ATOM    858  CG1 VAL A 112     -22.197   9.251   6.105  1.00 85.57      A    C  
ATOM    859  CG2 VAL A 112     -23.040   9.091   8.433  1.00 86.15      A    C  
ATOM    860  N   GLU A 113     -24.057  11.738   4.647  1.00 92.35      A    N  
ATOM    861  CA  GLU A 113     -24.292  11.998   3.231  1.00 91.93      A    C  
ATOM    862  C   GLU A 113     -22.946  12.015   2.498  1.00 92.44      A    C  
ATOM    863  O   GLU A 113     -22.030  12.728   2.896  1.00 90.65      A    O  
ATOM    864  CB  GLU A 113     -25.056  13.313   3.048  1.00 90.33      A    C  
ATOM    865  CG  GLU A 113     -26.438  13.289   3.715  1.00 86.19      A    C  
ATOM    866  CD  GLU A 113     -27.214  14.606   3.592  1.00 86.26      A    C  
ATOM    867  OE1 GLU A 113     -28.361  14.566   3.105  1.00 77.73      A    O  
ATOM    868  OE2 GLU A 113     -26.708  15.648   4.058  1.00 79.96      A    O1-
ATOM    869  N   VAL A 114     -22.832  11.243   1.427  1.00 93.01      A    N  
ATOM    870  CA  VAL A 114     -21.680  11.310   0.526  1.00 92.94      A    C  
ATOM    871  C   VAL A 114     -21.984  12.338  -0.557  1.00 92.31      A    C  
ATOM    872  O   VAL A 114     -22.898  12.148  -1.366  1.00 90.10      A    O  
ATOM    873  CB  VAL A 114     -21.341   9.932  -0.060  1.00 92.34      A    C  
ATOM    874  CG1 VAL A 114     -20.218  10.017  -1.092  1.00 88.94      A    C  
ATOM    875  CG2 VAL A 114     -20.874   8.977   1.053  1.00 90.03      A    C  
ATOM    876  N   LEU A 115     -21.230  13.434  -0.561  1.00 92.38      A    N  
ATOM    877  CA  LEU A 115     -21.359  14.528  -1.528  1.00 91.28      A    C  
ATOM    878  C   LEU A 115     -20.550  14.274  -2.801  1.00 91.10      A    C  
ATOM    879  O   LEU A 115     -20.945  14.699  -3.892  1.00 86.82      A    O  
ATOM    880  CB  LEU A 115     -20.884  15.834  -0.878  1.00 89.73      A    C  
ATOM    881  CG  LEU A 115     -21.628  16.247   0.414  1.00 88.66      A    C  
ATOM    882  CD1 LEU A 115     -21.042  17.571   0.909  1.00 83.46      A    C  
ATOM    883  CD2 LEU A 115     -23.116  16.423   0.172  1.00 83.00      A    C  
ATOM    884  N   ASN A 116     -19.427  13.566  -2.679  1.00 91.14      A    N  
ATOM    885  CA  ASN A 116     -18.612  13.128  -3.801  1.00 91.02      A    C  
ATOM    886  C   ASN A 116     -18.155  11.680  -3.573  1.00 91.59      A    C  
ATOM    887  O   ASN A 116     -17.588  11.389  -2.527  1.00 86.87      A    O  
ATOM    888  CB  ASN A 116     -17.430  14.086  -3.985  1.00 89.29      A    C  
ATOM    889  CG  ASN A 116     -16.681  13.764  -5.259  1.00 89.70      A    C  
ATOM    890  ND2 ASN A 116     -15.454  13.336  -5.154  1.00 80.74      A    N  
ATOM    891  OD1 ASN A 116     -17.219  13.852  -6.350  1.00 80.60      A    O  
ATOM    892  N   PRO A 117     -18.390  10.756  -4.550  1.00 91.97      A    N  
ATOM    893  CA  PRO A 117     -19.073  10.968  -5.821  1.00 91.84      A    C  
ATOM    894  C   PRO A 117     -20.569  11.278  -5.643  1.00 92.20      A    C  
ATOM    895  O   PRO A 117     -21.220  10.779  -4.727  1.00 88.33      A    O  
ATOM    896  CB  PRO A 117     -18.857   9.680  -6.610  1.00 89.48      A    C  
ATOM    897  CG  PRO A 117     -18.742   8.622  -5.522  1.00 87.11      A    C  
ATOM    898  CD  PRO A 117     -18.019   9.365  -4.397  1.00 89.17      A    C  
ATOM    899  N   ARG A 118     -21.128  12.089  -6.555  1.00 91.30      A    N  
ATOM    900  CA  ARG A 118     -22.553  12.439  -6.554  1.00 91.21      A    C  
ATOM    901  C   ARG A 118     -23.411  11.237  -6.908  1.00 91.94      A    C  
ATOM    902  O   ARG A 118     -23.038  10.453  -7.779  1.00 89.24      A    O  
ATOM    903  CB  ARG A 118     -22.828  13.590  -7.527  1.00 89.13      A    C  
ATOM    904  CG  ARG A 118     -22.215  14.914  -7.027  1.00 82.50      A    C  
ATOM    905  CD  ARG A 118     -22.483  16.065  -8.002  1.00 80.19      A    C  
ATOM    906  NE  ARG A 118     -21.688  15.921  -9.233  1.00 69.94      A    N  
ATOM    907  CZ  ARG A 118     -21.505  16.861 -10.148  1.00 63.34      A    C  
ATOM    908  NH1 ARG A 118     -22.065  18.032 -10.037  1.00 57.24      A    N1+
ATOM    909  NH2 ARG A 118     -20.738  16.633 -11.174  1.00 53.83      A    N  
ATOM    910  N   ARG A 119     -24.591  11.131  -6.327  1.00 91.56      A    N  
ATOM    911  CA  ARG A 119     -25.523  10.010  -6.579  1.00 91.85      A    C  
ATOM    912  C   ARG A 119     -25.841   9.831  -8.064  1.00 92.53      A    C  
ATOM    913  O   ARG A 119     -25.879   8.701  -8.540  1.00 89.48      A    O  
ATOM    914  CB  ARG A 119     -26.793  10.243  -5.752  1.00 90.15      A    C  
ATOM    915  CG  ARG A 119     -27.739   9.046  -5.850  1.00 85.60      A    C  
ATOM    916  CD  ARG A 119     -28.952   9.275  -4.958  1.00 80.66      A    C  
ATOM    917  NE  ARG A 119     -29.863   8.128  -5.017  1.00 71.40      A    N  
ATOM    918  CZ  ARG A 119     -30.913   7.933  -4.243  1.00 64.56      A    C  
ATOM    919  NH1 ARG A 119     -31.267   8.817  -3.353  1.00 58.14      A    N1+
ATOM    920  NH2 ARG A 119     -31.622   6.843  -4.360  1.00 56.67      A    N  
ATOM    921  N   SER A 120     -26.045  10.931  -8.797  1.00 92.62      A    N  
ATOM    922  CA  SER A 120     -26.379  10.914 -10.223  1.00 92.19      A    C  
ATOM    923  C   SER A 120     -25.278  10.334 -11.108  1.00 92.75      A    C  
ATOM    924  O   SER A 120     -25.580   9.738 -12.136  1.00 89.21      A    O  
ATOM    925  CB  SER A 120     -26.698  12.337 -10.697  1.00 90.51      A    C  
ATOM    926  OG  SER A 120     -25.664  13.233 -10.352  1.00 80.99      A    O  
ATOM    927  N   GLN A 121     -23.995  10.457 -10.710  1.00 92.33      A    N  
ATOM    928  CA  GLN A 121     -22.875   9.946 -11.504  1.00 92.05      A    C  
ATOM    929  C   GLN A 121     -22.477   8.509 -11.150  1.00 93.37      A    C  
ATOM    930  O   GLN A 121     -21.813   7.873 -11.957  1.00 91.31      A    O  
ATOM    931  CB  GLN A 121     -21.686  10.921 -11.470  1.00 89.11      A    C  
ATOM    932  CG  GLN A 121     -21.040  11.045 -10.087  1.00 80.68      A    C  
ATOM    933  CD  GLN A 121     -19.872  12.028 -10.021  1.00 80.91      A    C  
ATOM    934  NE2 GLN A 121     -19.173  12.091  -8.915  1.00 71.72      A    N  
ATOM    935  OE1 GLN A 121     -19.580  12.776 -10.930  1.00 72.67      A    O  
ATOM    936  N   ILE A 122     -22.898   7.970 -10.006  1.00 92.35      A    N  
ATOM    937  CA  ILE A 122     -22.458   6.654  -9.512  1.00 92.41      A    C  
ATOM    938  C   ILE A 122     -22.669   5.558 -10.565  1.00 92.85      A    C  
ATOM    939  O   ILE A 122     -21.719   4.882 -10.932  1.00 90.22      A    O  
ATOM    940  CB  ILE A 122     -23.142   6.310  -8.162  1.00 91.07      A    C  
ATOM    941  CG1 ILE A 122     -22.510   7.178  -7.051  1.00 88.08      A    C  
ATOM    942  CG2 ILE A 122     -23.014   4.823  -7.802  1.00 87.21      A    C  
ATOM    943  CD1 ILE A 122     -23.170   7.021  -5.679  1.00 79.95      A    C  
ATOM    944  N   SER A 123     -23.877   5.416 -11.107  1.00 93.00      A    N  
ATOM    945  CA  SER A 123     -24.174   4.356 -12.079  1.00 92.09      A    C  
ATOM    946  C   SER A 123     -23.264   4.406 -13.309  1.00 92.67      A    C  
ATOM    947  O   SER A 123     -22.744   3.376 -13.738  1.00 89.12      A    O  
ATOM    948  CB  SER A 123     -25.645   4.452 -12.501  1.00 90.19      A    C  
ATOM    949  OG  SER A 123     -25.964   3.447 -13.439  1.00 76.66      A    O  
ATOM    950  N   GLY A 124     -23.047   5.598 -13.873  1.00 92.29      A    N  
ATOM    951  CA  GLY A 124     -22.157   5.784 -15.020  1.00 92.10      A    C  
ATOM    952  C   GLY A 124     -20.686   5.543 -14.673  1.00 93.26      A    C  
ATOM    953  O   GLY A 124     -19.948   4.972 -15.468  1.00 90.43      A    O  
ATOM    954  N   LEU A 125     -20.277   5.916 -13.465  1.00 92.44      A    N  
ATOM    955  CA  LEU A 125     -18.906   5.776 -12.986  1.00 92.15      A    C  
ATOM    956  C   LEU A 125     -18.524   4.297 -12.843  1.00 93.15      A    C  
ATOM    957  O   LEU A 125     -17.554   3.853 -13.445  1.00 91.03      A    O  
ATOM    958  CB  LEU A 125     -18.792   6.562 -11.674  1.00 90.80      A    C  
ATOM    959  CG  LEU A 125     -17.367   7.078 -11.415  1.00 87.96      A    C  
ATOM    960  CD1 LEU A 125     -17.428   8.591 -11.209  1.00 83.24      A    C  
ATOM    961  CD2 LEU A 125     -16.770   6.411 -10.185  1.00 83.07      A    C  
ATOM    962  N   PHE A 126     -19.340   3.512 -12.131  1.00 93.33      A    N  
ATOM    963  CA  PHE A 126     -19.087   2.083 -11.948  1.00 93.22      A    C  
ATOM    964  C   PHE A 126     -19.202   1.289 -13.258  1.00 93.23      A    C  
ATOM    965  O   PHE A 126     -18.427   0.362 -13.472  1.00 89.66      A    O  
ATOM    966  CB  PHE A 126     -20.025   1.520 -10.878  1.00 92.36      A    C  
ATOM    967  CG  PHE A 126     -19.608   1.870  -9.467  1.00 93.90      A    C  
ATOM    968  CD1 PHE A 126     -18.735   1.026  -8.763  1.00 90.40      A    C  
ATOM    969  CD2 PHE A 126     -20.069   3.037  -8.850  1.00 90.54      A    C  
ATOM    970  CE1 PHE A 126     -18.329   1.352  -7.459  1.00 89.39      A    C  
ATOM    971  CE2 PHE A 126     -19.659   3.372  -7.544  1.00 89.65      A    C  
ATOM    972  CZ  PHE A 126     -18.788   2.530  -6.846  1.00 91.26      A    C  
ATOM    973  N   SER A 127     -20.100   1.662 -14.164  1.00 93.44      A    N  
ATOM    974  CA  SER A 127     -20.204   0.981 -15.461  1.00 92.52      A    C  
ATOM    975  C   SER A 127     -19.029   1.281 -16.392  1.00 92.66      A    C  
ATOM    976  O   SER A 127     -18.634   0.410 -17.169  1.00 89.33      A    O  
ATOM    977  CB  SER A 127     -21.532   1.311 -16.153  1.00 91.74      A    C  
ATOM    978  OG  SER A 127     -21.643   2.682 -16.456  1.00 79.49      A    O  
ATOM    979  N   THR A 128     -18.448   2.474 -16.317  1.00 92.63      A    N  
ATOM    980  CA  THR A 128     -17.365   2.909 -17.213  1.00 91.84      A    C  
ATOM    981  C   THR A 128     -15.985   2.481 -16.712  1.00 92.09      A    C  
ATOM    982  O   THR A 128     -15.137   2.081 -17.505  1.00 88.66      A    O  
ATOM    983  CB  THR A 128     -17.391   4.434 -17.410  1.00 90.61      A    C  
ATOM    984  CG2 THR A 128     -16.443   4.904 -18.505  1.00 78.52      A    C  
ATOM    985  OG1 THR A 128     -18.676   4.864 -17.783  1.00 79.56      A    O  
ATOM    986  N   TYR A 129     -15.757   2.569 -15.400  1.00 92.34      A    N  
ATOM    987  CA  TYR A 129     -14.444   2.360 -14.793  1.00 92.10      A    C  
ATOM    988  C   TYR A 129     -14.314   1.030 -14.048  1.00 92.25      A    C  
ATOM    989  O   TYR A 129     -13.195   0.593 -13.794  1.00 87.06      A    O  
ATOM    990  CB  TYR A 129     -14.113   3.538 -13.871  1.00 91.75      A    C  
ATOM    991  CG  TYR A 129     -14.044   4.876 -14.585  1.00 93.51      A    C  
ATOM    992  CD1 TYR A 129     -12.867   5.269 -15.250  1.00 90.34      A    C  
ATOM    993  CD2 TYR A 129     -15.146   5.739 -14.585  1.00 90.89      A    C  
ATOM    994  CE1 TYR A 129     -12.796   6.499 -15.909  1.00 89.68      A    C  
ATOM    995  CE2 TYR A 129     -15.094   6.980 -15.242  1.00 90.33      A    C  
ATOM    996  CZ  TYR A 129     -13.917   7.358 -15.909  1.00 91.56      A    C  
ATOM    997  OH  TYR A 129     -13.866   8.564 -16.553  1.00 89.88      A    O  
ATOM    998  N   GLY A 130     -15.424   0.382 -13.702  1.00 91.94      A    N  
ATOM    999  CA  GLY A 130     -15.470  -0.874 -12.962  1.00 91.12      A    C  
ATOM   1000  C   GLY A 130     -15.784  -2.104 -13.820  1.00 91.87      A    C  
ATOM   1001  O   GLY A 130     -16.229  -3.117 -13.285  1.00 87.53      A    O  
ATOM   1002  N   ASP A 131     -15.584  -2.039 -15.141  1.00 91.41      A    N  
ATOM   1003  CA  ASP A 131     -15.939  -3.115 -16.079  1.00 89.73      A    C  
ATOM   1004  C   ASP A 131     -15.230  -4.444 -15.765  1.00 90.33      A    C  
ATOM   1005  O   ASP A 131     -15.871  -5.504 -15.782  1.00 85.60      A    O  
ATOM   1006  CB  ASP A 131     -15.701  -2.665 -17.529  1.00 86.35      A    C  
ATOM   1007  CG  ASP A 131     -14.269  -2.270 -17.910  1.00 78.65      A    C  
ATOM   1008  OD1 ASP A 131     -13.431  -2.021 -17.025  1.00 68.25      A    O  
ATOM   1009  OD2 ASP A 131     -14.006  -2.143 -19.145  1.00 72.08      A    O1-
ATOM   1010  N   ALA A 132     -13.958  -4.397 -15.366  1.00 89.66      A    N  
ATOM   1011  CA  ALA A 132     -13.191  -5.566 -14.949  1.00 88.93      A    C  
ATOM   1012  C   ALA A 132     -13.731  -6.234 -13.671  1.00 90.10      A    C  
ATOM   1013  O   ALA A 132     -13.472  -7.415 -13.427  1.00 85.38      A    O  
ATOM   1014  CB  ALA A 132     -11.729  -5.137 -14.777  1.00 86.57      A    C  
ATOM   1015  N   MET A 133     -14.496  -5.501 -12.864  1.00 90.34      A    N  
ATOM   1016  CA  MET A 133     -15.100  -5.936 -11.601  1.00 90.40      A    C  
ATOM   1017  C   MET A 133     -16.629  -5.997 -11.686  1.00 91.17      A    C  
ATOM   1018  O   MET A 133     -17.338  -5.808 -10.701  1.00 87.22      A    O  
ATOM   1019  CB  MET A 133     -14.614  -5.017 -10.468  1.00 88.85      A    C  
ATOM   1020  CG  MET A 133     -13.108  -5.152 -10.227  1.00 87.85      A    C  
ATOM   1021  SD  MET A 133     -12.423  -3.875  -9.145  1.00 84.20      A    S  
ATOM   1022  CE  MET A 133     -12.496  -2.463 -10.274  1.00 73.14      A    C  
ATOM   1023  N   MET A 134     -17.171  -6.254 -12.872  1.00 91.04      A    N  
ATOM   1024  CA  MET A 134     -18.617  -6.381 -13.140  1.00 90.84      A    C  
ATOM   1025  C   MET A 134     -19.429  -5.153 -12.679  1.00 91.99      A    C  
ATOM   1026  O   MET A 134     -20.570  -5.286 -12.227  1.00 88.10      A    O  
ATOM   1027  CB  MET A 134     -19.163  -7.688 -12.550  1.00 89.62      A    C  
ATOM   1028  CG  MET A 134     -18.375  -8.934 -12.982  1.00 84.54      A    C  
ATOM   1029  SD  MET A 134     -19.039 -10.461 -12.265  1.00 74.97      A    S  
ATOM   1030  CE  MET A 134     -17.770 -11.616 -12.832  1.00 63.12      A    C  
ATOM   1031  N   SER A 135     -18.859  -3.959 -12.786  1.00 90.94      A    N  
ATOM   1032  CA  SER A 135     -19.459  -2.686 -12.360  1.00 91.40      A    C  
ATOM   1033  C   SER A 135     -19.828  -2.612 -10.862  1.00 92.50      A    C  
ATOM   1034  O   SER A 135     -20.650  -1.785 -10.470  1.00 88.32      A    O  
ATOM   1035  CB  SER A 135     -20.645  -2.305 -13.244  1.00 89.85      A    C  
ATOM   1036  OG  SER A 135     -20.300  -2.374 -14.620  1.00 81.31      A    O  
ATOM   1037  N   GLN A 136     -19.239  -3.475 -10.017  1.00 91.65      A    N  
ATOM   1038  CA  GLN A 136     -19.504  -3.485  -8.578  1.00 91.89      A    C  
ATOM   1039  C   GLN A 136     -18.537  -2.586  -7.800  1.00 92.36      A    C  
ATOM   1040  O   GLN A 136     -18.916  -2.038  -6.770  1.00 87.91      A    O  
ATOM   1041  CB  GLN A 136     -19.444  -4.924  -8.037  1.00 91.25      A    C  
ATOM   1042  CG  GLN A 136     -20.492  -5.822  -8.720  1.00 89.34      A    C  
ATOM   1043  CD  GLN A 136     -20.570  -7.220  -8.107  1.00 86.06      A    C  
ATOM   1044  NE2 GLN A 136     -20.900  -8.211  -8.895  1.00 73.42      A    N  
ATOM   1045  OE1 GLN A 136     -20.373  -7.436  -6.928  1.00 75.22      A    O  
ATOM   1046  N   GLU A 137     -17.327  -2.420  -8.316  1.00 93.46      A    N  
ATOM   1047  CA  GLU A 137     -16.251  -1.655  -7.699  1.00 93.11      A    C  
ATOM   1048  C   GLU A 137     -15.591  -0.725  -8.716  1.00 93.97      A    C  
ATOM   1049  O   GLU A 137     -15.658  -0.952  -9.927  1.00 91.35      A    O  
ATOM   1050  CB  GLU A 137     -15.190  -2.600  -7.098  1.00 90.04      A    C  
ATOM   1051  CG  GLU A 137     -15.763  -3.625  -6.130  1.00 84.21      A    C  
ATOM   1052  CD  GLU A 137     -14.708  -4.540  -5.487  1.00 87.58      A    C  
ATOM   1053  OE1 GLU A 137     -15.118  -5.411  -4.685  1.00 81.31      A    O  
ATOM   1054  OE2 GLU A 137     -13.504  -4.411  -5.791  1.00 83.46      A    O1-
ATOM   1055  N   ILE A 138     -14.919   0.314  -8.217  1.00 93.62      A    N  
ATOM   1056  CA  ILE A 138     -13.953   1.104  -8.976  1.00 93.52      A    C  
ATOM   1057  C   ILE A 138     -12.615   1.069  -8.241  1.00 93.87      A    C  
ATOM   1058  O   ILE A 138     -12.572   1.140  -7.012  1.00 91.27      A    O  
ATOM   1059  CB  ILE A 138     -14.429   2.557  -9.212  1.00 91.96      A    C  
ATOM   1060  CG1 ILE A 138     -14.791   3.289  -7.901  1.00 84.22      A    C  
ATOM   1061  CG2 ILE A 138     -15.595   2.543 -10.209  1.00 81.67      A    C  
ATOM   1062  CD1 ILE A 138     -15.127   4.775  -8.082  1.00 81.55      A    C  
ATOM   1063  N   ASP A 139     -11.515   0.978  -9.001  1.00 93.42      A    N  
ATOM   1064  CA  ASP A 139     -10.181   0.929  -8.418  1.00 93.51      A    C  
ATOM   1065  C   ASP A 139      -9.811   2.266  -7.772  1.00 93.76      A    C  
ATOM   1066  O   ASP A 139      -9.897   3.321  -8.394  1.00 90.27      A    O  
ATOM   1067  CB  ASP A 139      -9.145   0.521  -9.469  1.00 91.71      A    C  
ATOM   1068  CG  ASP A 139      -9.302  -0.925  -9.942  1.00 90.79      A    C  
ATOM   1069  OD1 ASP A 139      -9.641  -1.789  -9.105  1.00 83.80      A    O  
ATOM   1070  OD2 ASP A 139      -9.057  -1.187 -11.138  1.00 84.64      A    O1-
ATOM   1071  N   TYR A 140      -9.361   2.232  -6.522  1.00 93.54      A    N  
ATOM   1072  CA  TYR A 140      -8.925   3.429  -5.794  1.00 93.29      A    C  
ATOM   1073  C   TYR A 140      -7.622   4.019  -6.359  1.00 93.00      A    C  
ATOM   1074  O   TYR A 140      -7.346   5.204  -6.178  1.00 87.82      A    O  
ATOM   1075  CB  TYR A 140      -8.775   3.097  -4.301  1.00 92.20      A    C  
ATOM   1076  CG  TYR A 140      -7.443   2.460  -3.936  1.00 93.68      A    C  
ATOM   1077  CD1 TYR A 140      -7.220   1.081  -4.146  1.00 91.52      A    C  
ATOM   1078  CD2 TYR A 140      -6.393   3.258  -3.462  1.00 92.27      A    C  
ATOM   1079  CE1 TYR A 140      -5.962   0.519  -3.900  1.00 91.15      A    C  
ATOM   1080  CE2 TYR A 140      -5.121   2.703  -3.213  1.00 91.23      A    C  
ATOM   1081  CZ  TYR A 140      -4.917   1.340  -3.448  1.00 91.71      A    C  
ATOM   1082  OH  TYR A 140      -3.658   0.806  -3.243  1.00 89.95      A    O  
ATOM   1083  N   ASP A 141      -6.817   3.189  -7.036  1.00 93.39      A    N  
ATOM   1084  CA  ASP A 141      -5.557   3.539  -7.675  1.00 92.13      A    C  
ATOM   1085  C   ASP A 141      -5.687   3.741  -9.191  1.00 92.31      A    C  
ATOM   1086  O   ASP A 141      -4.674   3.866  -9.885  1.00 85.56      A    O  
ATOM   1087  CB  ASP A 141      -4.477   2.506  -7.297  1.00 88.84      A    C  
ATOM   1088  CG  ASP A 141      -4.663   1.142  -7.962  1.00 88.39      A    C  
ATOM   1089  OD1 ASP A 141      -5.805   0.699  -8.141  1.00 79.66      A    O  
ATOM   1090  OD2 ASP A 141      -3.623   0.521  -8.268  1.00 82.28      A    O1-
ATOM   1091  N   ASP A 142      -6.910   3.805  -9.717  1.00 91.85      A    N  
ATOM   1092  CA  ASP A 142      -7.152   4.178 -11.103  1.00 91.58      A    C  
ATOM   1093  C   ASP A 142      -6.905   5.683 -11.296  1.00 91.65      A    C  
ATOM   1094  O   ASP A 142      -7.575   6.544 -10.715  1.00 87.61      A    O  
ATOM   1095  CB  ASP A 142      -8.552   3.758 -11.552  1.00 89.83      A    C  
ATOM   1096  CG  ASP A 142      -8.761   3.849 -13.064  1.00 89.74      A    C  
ATOM   1097  OD1 ASP A 142      -7.918   4.416 -13.793  1.00 84.31      A    O  
ATOM   1098  OD2 ASP A 142      -9.784   3.312 -13.546  1.00 84.79      A    O1-
ATOM   1099  N   VAL A 143      -5.928   5.992 -12.131  1.00 92.31      A    N  
ATOM   1100  CA  VAL A 143      -5.471   7.351 -12.428  1.00 91.46      A    C  
ATOM   1101  C   VAL A 143      -5.528   7.652 -13.925  1.00 91.29      A    C  
ATOM   1102  O   VAL A 143      -4.775   8.483 -14.421  1.00 85.24      A    O  
ATOM   1103  CB  VAL A 143      -4.076   7.610 -11.818  1.00 89.49      A    C  
ATOM   1104  CG1 VAL A 143      -4.122   7.617 -10.285  1.00 83.78      A    C  
ATOM   1105  CG2 VAL A 143      -3.050   6.560 -12.266  1.00 84.01      A    C  
ATOM   1106  N   ARG A 144      -6.414   6.963 -14.668  1.00 91.42      A    N  
ATOM   1107  CA  ARG A 144      -6.484   7.093 -16.128  1.00 90.89      A    C  
ATOM   1108  C   ARG A 144      -6.934   8.473 -16.603  1.00 91.29      A    C  
ATOM   1109  O   ARG A 144      -6.494   8.915 -17.659  1.00 87.90      A    O  
ATOM   1110  CB  ARG A 144      -7.371   5.974 -16.712  1.00 88.37      A    C  
ATOM   1111  CG  ARG A 144      -8.880   6.238 -16.565  1.00 85.03      A    C  
ATOM   1112  CD  ARG A 144      -9.728   5.102 -17.145  1.00 86.23      A    C  
ATOM   1113  NE  ARG A 144      -9.713   3.917 -16.274  1.00 83.78      A    N  
ATOM   1114  CZ  ARG A 144     -10.354   2.783 -16.483  1.00 85.30      A    C  
ATOM   1115  NH1 ARG A 144     -11.017   2.558 -17.575  1.00 76.01      A    N1+
ATOM   1116  NH2 ARG A 144     -10.344   1.841 -15.586  1.00 77.55      A    N  
ATOM   1117  N   ASP A 145      -7.817   9.121 -15.849  1.00 91.03      A    N  
ATOM   1118  CA  ASP A 145      -8.341  10.447 -16.158  1.00 90.67      A    C  
ATOM   1119  C   ASP A 145      -8.766  11.214 -14.894  1.00 91.77      A    C  
ATOM   1120  O   ASP A 145      -8.823  10.672 -13.784  1.00 87.73      A    O  
ATOM   1121  CB  ASP A 145      -9.467  10.354 -17.209  1.00 87.20      A    C  
ATOM   1122  CG  ASP A 145     -10.744   9.657 -16.735  1.00 84.47      A    C  
ATOM   1123  OD1 ASP A 145     -11.211   9.946 -15.616  1.00 73.97      A    O  
ATOM   1124  OD2 ASP A 145     -11.323   8.882 -17.522  1.00 78.54      A    O1-
ATOM   1125  N   ASP A 146      -9.061  12.502 -15.071  1.00 91.03      A    N  
ATOM   1126  CA  ASP A 146      -9.427  13.386 -13.963  1.00 90.36      A    C  
ATOM   1127  C   ASP A 146     -10.795  13.041 -13.352  1.00 91.41      A    C  
ATOM   1128  O   ASP A 146     -11.077  13.370 -12.201  1.00 88.72      A    O  
ATOM   1129  CB  ASP A 146      -9.367  14.834 -14.482  1.00 87.57      A    C  
ATOM   1130  CG  ASP A 146      -8.956  15.873 -13.420  1.00 77.04      A    C  
ATOM   1131  OD1 ASP A 146      -8.171  15.529 -12.503  1.00 66.85      A    O  
ATOM   1132  OD2 ASP A 146      -9.396  17.033 -13.547  1.00 67.40      A    O1-
ATOM   1133  N   THR A 147     -11.664  12.337 -14.098  1.00 90.64      A    N  
ATOM   1134  CA  THR A 147     -13.009  11.940 -13.632  1.00 91.03      A    C  
ATOM   1135  C   THR A 147     -12.910  10.885 -12.546  1.00 92.06      A    C  
ATOM   1136  O   THR A 147     -13.497  11.051 -11.476  1.00 89.60      A    O  
ATOM   1137  CB  THR A 147     -13.874  11.424 -14.791  1.00 90.08      A    C  
ATOM   1138  CG2 THR A 147     -15.321  11.168 -14.359  1.00 77.88      A    C  
ATOM   1139  OG1 THR A 147     -13.919  12.368 -15.829  1.00 78.58      A    O  
ATOM   1140  N   ILE A 148     -12.136   9.821 -12.771  1.00 92.94      A    N  
ATOM   1141  CA  ILE A 148     -11.950   8.756 -11.770  1.00 93.12      A    C  
ATOM   1142  C   ILE A 148     -11.101   9.243 -10.592  1.00 93.62      A    C  
ATOM   1143  O   ILE A 148     -11.396   8.920  -9.446  1.00 92.03      A    O  
ATOM   1144  CB  ILE A 148     -11.398   7.476 -12.434  1.00 91.99      A    C  
ATOM   1145  CG1 ILE A 148     -11.428   6.251 -11.495  1.00 87.88      A    C  
ATOM   1146  CG2 ILE A 148      -9.960   7.657 -12.966  1.00 86.85      A    C  
ATOM   1147  CD1 ILE A 148     -12.827   5.814 -11.109  1.00 81.42      A    C  
ATOM   1148  N   VAL A 149     -10.100  10.100 -10.846  1.00 92.63      A    N  
ATOM   1149  CA  VAL A 149      -9.281  10.703  -9.789  1.00 92.10      A    C  
ATOM   1150  C   VAL A 149     -10.146  11.564  -8.856  1.00 92.42      A    C  
ATOM   1151  O   VAL A 149      -9.999  11.470  -7.638  1.00 90.70      A    O  
ATOM   1152  CB  VAL A 149      -8.122  11.510 -10.392  1.00 91.41      A    C  
ATOM   1153  CG1 VAL A 149      -7.375  12.346  -9.351  1.00 86.27      A    C  
ATOM   1154  CG2 VAL A 149      -7.093  10.572 -11.026  1.00 87.05      A    C  
ATOM   1155  N   ARG A 150     -11.070  12.354  -9.398  1.00 92.34      A    N  
ATOM   1156  CA  ARG A 150     -12.039  13.112  -8.594  1.00 91.55      A    C  
ATOM   1157  C   ARG A 150     -13.039  12.210  -7.879  1.00 92.01      A    C  
ATOM   1158  O   ARG A 150     -13.363  12.485  -6.734  1.00 89.81      A    O  
ATOM   1159  CB  ARG A 150     -12.805  14.118  -9.461  1.00 89.46      A    C  
ATOM   1160  CG  ARG A 150     -12.137  15.490  -9.420  1.00 77.99      A    C  
ATOM   1161  CD  ARG A 150     -12.984  16.496 -10.190  1.00 71.91      A    C  
ATOM   1162  NE  ARG A 150     -12.468  17.850 -10.005  1.00 62.34      A    N  
ATOM   1163  CZ  ARG A 150     -12.928  18.956 -10.560  1.00 54.69      A    C  
ATOM   1164  NH1 ARG A 150     -13.961  18.929 -11.359  1.00 49.92      A    N1+
ATOM   1165  NH2 ARG A 150     -12.351  20.084 -10.308  1.00 47.51      A    N  
ATOM   1166  N   ALA A 151     -13.523  11.163  -8.525  1.00 92.45      A    N  
ATOM   1167  CA  ALA A 151     -14.487  10.253  -7.918  1.00 92.24      A    C  
ATOM   1168  C   ALA A 151     -13.907   9.511  -6.706  1.00 93.04      A    C  
ATOM   1169  O   ALA A 151     -14.612   9.281  -5.730  1.00 90.96      A    O  
ATOM   1170  CB  ALA A 151     -14.941   9.277  -8.984  1.00 91.49      A    C  
ATOM   1171  N   ASN A 152     -12.599   9.229  -6.724  1.00 93.45      A    N  
ATOM   1172  CA  ASN A 152     -11.877   8.627  -5.614  1.00 93.56      A    C  
ATOM   1173  C   ASN A 152     -11.510   9.618  -4.482  1.00 93.76      A    C  
ATOM   1174  O   ASN A 152     -10.801   9.251  -3.552  1.00 90.91      A    O  
ATOM   1175  CB  ASN A 152     -10.666   7.869  -6.180  1.00 92.73      A    C  
ATOM   1176  CG  ASN A 152     -11.051   6.516  -6.763  1.00 92.13      A    C  
ATOM   1177  ND2 ASN A 152     -10.395   6.080  -7.814  1.00 83.61      A    N  
ATOM   1178  OD1 ASN A 152     -11.918   5.821  -6.258  1.00 83.40      A    O  
ATOM   1179  N   LEU A 153     -11.998  10.863  -4.533  1.00 93.27      A    N  
ATOM   1180  CA  LEU A 153     -11.972  11.780  -3.401  1.00 92.91      A    C  
ATOM   1181  C   LEU A 153     -13.322  11.714  -2.683  1.00 93.04      A    C  
ATOM   1182  O   LEU A 153     -14.295  12.326  -3.110  1.00 90.17      A    O  
ATOM   1183  CB  LEU A 153     -11.631  13.195  -3.895  1.00 91.80      A    C  
ATOM   1184  CG  LEU A 153     -11.521  14.222  -2.747  1.00 90.69      A    C  
ATOM   1185  CD1 LEU A 153     -10.262  13.994  -1.915  1.00 86.73      A    C  
ATOM   1186  CD2 LEU A 153     -11.458  15.633  -3.330  1.00 86.17      A    C  
ATOM   1187  N   LEU A 154     -13.388  10.964  -1.582  1.00 93.35      A    N  
ATOM   1188  CA  LEU A 154     -14.599  10.829  -0.787  1.00 93.30      A    C  
ATOM   1189  C   LEU A 154     -14.849  12.112   0.005  1.00 93.71      A    C  
ATOM   1190  O   LEU A 154     -14.081  12.457   0.894  1.00 91.81      A    O  
ATOM   1191  CB  LEU A 154     -14.470   9.593   0.120  1.00 92.79      A    C  
ATOM   1192  CG  LEU A 154     -15.746   9.282   0.925  1.00 92.99      A    C  
ATOM   1193  CD1 LEU A 154     -16.859   8.739   0.016  1.00 89.05      A    C  
ATOM   1194  CD2 LEU A 154     -15.451   8.229   1.984  1.00 89.32      A    C  
ATOM   1195  N   THR A 155     -15.964  12.789  -0.264  1.00 93.46      A    N  
ATOM   1196  CA  THR A 155     -16.439  13.919   0.536  1.00 93.08      A    C  
ATOM   1197  C   THR A 155     -17.690  13.497   1.296  1.00 93.34      A    C  
ATOM   1198  O   THR A 155     -18.699  13.136   0.699  1.00 91.58      A    O  
ATOM   1199  CB  THR A 155     -16.714  15.160  -0.313  1.00 91.93      A    C  
ATOM   1200  CG2 THR A 155     -17.113  16.356   0.540  1.00 83.01      A    C  
ATOM   1201  OG1 THR A 155     -15.550  15.524  -1.014  1.00 83.65      A    O  
ATOM   1202  N   VAL A 156     -17.625  13.558   2.620  1.00 93.57      A    N  
ATOM   1203  CA  VAL A 156     -18.702  13.166   3.527  1.00 93.55      A    C  
ATOM   1204  C   VAL A 156     -19.220  14.395   4.260  1.00 93.26      A    C  
ATOM   1205  O   VAL A 156     -18.446  15.175   4.808  1.00 91.24      A    O  
ATOM   1206  CB  VAL A 156     -18.234  12.087   4.523  1.00 92.61      A    C  
ATOM   1207  CG1 VAL A 156     -19.387  11.588   5.392  1.00 85.85      A    C  
ATOM   1208  CG2 VAL A 156     -17.648  10.872   3.796  1.00 85.38      A    C  
ATOM   1209  N   ARG A 157     -20.539  14.552   4.308  1.00 93.03      A    N  
ATOM   1210  CA  ARG A 157     -21.232  15.515   5.168  1.00 92.70      A    C  
ATOM   1211  C   ARG A 157     -21.892  14.770   6.313  1.00 93.05      A    C  
ATOM   1212  O   ARG A 157     -22.743  13.907   6.092  1.00 91.47      A    O  
ATOM   1213  CB  ARG A 157     -22.238  16.324   4.339  1.00 91.30      A    C  
ATOM   1214  CG  ARG A 157     -23.084  17.287   5.185  1.00 88.56      A    C  
ATOM   1215  CD  ARG A 157     -24.114  18.044   4.326  1.00 86.55      A    C  
ATOM   1216  NE  ARG A 157     -23.461  19.003   3.431  1.00 80.22      A    N  
ATOM   1217  CZ  ARG A 157     -23.904  19.474   2.265  1.00 77.93      A    C  
ATOM   1218  NH1 ARG A 157     -25.056  19.156   1.768  1.00 69.84      A    N1+
ATOM   1219  NH2 ARG A 157     -23.157  20.292   1.578  1.00 68.84      A    N  
ATOM   1220  N   ILE A 158     -21.550  15.143   7.542  1.00 93.05      A    N  
ATOM   1221  CA  ILE A 158     -22.249  14.700   8.739  1.00 93.04      A    C  
ATOM   1222  C   ILE A 158     -23.200  15.801   9.178  1.00 92.75      A    C  
ATOM   1223  O   ILE A 158     -22.798  16.946   9.355  1.00 91.01      A    O  
ATOM   1224  CB  ILE A 158     -21.263  14.302   9.858  1.00 92.58      A    C  
ATOM   1225  CG1 ILE A 158     -20.311  13.170   9.418  1.00 88.63      A    C  
ATOM   1226  CG2 ILE A 158     -22.016  13.896  11.135  1.00 88.90      A    C  
ATOM   1227  CD1 ILE A 158     -21.018  11.884   8.961  1.00 80.10      A    C  
ATOM   1228  N   THR A 159     -24.477  15.454   9.379  1.00 92.82      A    N  
ATOM   1229  CA  THR A 159     -25.468  16.313  10.012  1.00 92.59      A    C  
ATOM   1230  C   THR A 159     -25.901  15.669  11.321  1.00 92.92      A    C  
ATOM   1231  O   THR A 159     -26.542  14.623  11.324  1.00 91.07      A    O  
ATOM   1232  CB  THR A 159     -26.663  16.582   9.100  1.00 91.35      A    C  
ATOM   1233  CG2 THR A 159     -27.594  17.641   9.677  1.00 79.89      A    C  
ATOM   1234  OG1 THR A 159     -26.230  17.065   7.844  1.00 80.83      A    O  
ATOM   1235  N   TYR A 160     -25.553  16.298  12.438  1.00 92.16      A    N  
ATOM   1236  CA  TYR A 160     -25.968  15.890  13.770  1.00 92.54      A    C  
ATOM   1237  C   TYR A 160     -27.184  16.714  14.195  1.00 92.71      A    C  
ATOM   1238  O   TYR A 160     -27.086  17.921  14.408  1.00 90.47      A    O  
ATOM   1239  CB  TYR A 160     -24.787  16.030  14.741  1.00 91.59      A    C  
ATOM   1240  CG  TYR A 160     -25.078  15.674  16.196  1.00 92.26      A    C  
ATOM   1241  CD1 TYR A 160     -24.320  16.269  17.219  1.00 87.74      A    C  
ATOM   1242  CD2 TYR A 160     -26.071  14.744  16.536  1.00 88.80      A    C  
ATOM   1243  CE1 TYR A 160     -24.547  15.930  18.562  1.00 87.89      A    C  
ATOM   1244  CE2 TYR A 160     -26.318  14.409  17.872  1.00 87.57      A    C  
ATOM   1245  CZ  TYR A 160     -25.551  15.007  18.882  1.00 89.28      A    C  
ATOM   1246  OH  TYR A 160     -25.784  14.672  20.194  1.00 87.61      A    O  
ATOM   1247  N   PHE A 161     -28.335  16.063  14.329  1.00 91.91      A    N  
ATOM   1248  CA  PHE A 161     -29.562  16.661  14.836  1.00 91.83      A    C  
ATOM   1249  C   PHE A 161     -29.517  16.704  16.369  1.00 91.70      A    C  
ATOM   1250  O   PHE A 161     -30.093  15.870  17.067  1.00 88.36      A    O  
ATOM   1251  CB  PHE A 161     -30.771  15.921  14.271  1.00 90.88      A    C  
ATOM   1252  CG  PHE A 161     -30.921  16.084  12.777  1.00 91.70      A    C  
ATOM   1253  CD1 PHE A 161     -31.472  17.261  12.239  1.00 87.22      A    C  
ATOM   1254  CD2 PHE A 161     -30.482  15.071  11.905  1.00 88.08      A    C  
ATOM   1255  CE1 PHE A 161     -31.595  17.424  10.856  1.00 86.60      A    C  
ATOM   1256  CE2 PHE A 161     -30.600  15.228  10.518  1.00 86.74      A    C  
ATOM   1257  CZ  PHE A 161     -31.159  16.401   9.995  1.00 88.67      A    C  
ATOM   1258  N   TYR A 162     -28.781  17.682  16.901  1.00 90.60      A    N  
ATOM   1259  CA  TYR A 162     -28.512  17.827  18.325  1.00 90.63      A    C  
ATOM   1260  C   TYR A 162     -29.761  18.272  19.090  1.00 90.96      A    C  
ATOM   1261  O   TYR A 162     -30.354  19.305  18.796  1.00 89.20      A    O  
ATOM   1262  CB  TYR A 162     -27.353  18.804  18.519  1.00 89.77      A    C  
ATOM   1263  CG  TYR A 162     -27.064  19.110  19.970  1.00 90.58      A    C  
ATOM   1264  CD1 TYR A 162     -27.355  20.380  20.508  1.00 86.37      A    C  
ATOM   1265  CD2 TYR A 162     -26.531  18.116  20.810  1.00 87.31      A    C  
ATOM   1266  CE1 TYR A 162     -27.106  20.657  21.865  1.00 85.79      A    C  
ATOM   1267  CE2 TYR A 162     -26.289  18.371  22.160  1.00 85.86      A    C  
ATOM   1268  CZ  TYR A 162     -26.577  19.649  22.689  1.00 87.11      A    C  
ATOM   1269  OH  TYR A 162     -26.339  19.904  24.015  1.00 85.35      A    O  
ATOM   1270  N   GLU A 163     -30.142  17.496  20.112  1.00 89.36      A    N  
ATOM   1271  CA  GLU A 163     -31.231  17.842  21.016  1.00 88.91      A    C  
ATOM   1272  C   GLU A 163     -30.715  18.737  22.141  1.00 89.15      A    C  
ATOM   1273  O   GLU A 163     -29.930  18.312  22.987  1.00 85.48      A    O  
ATOM   1274  CB  GLU A 163     -31.906  16.561  21.539  1.00 86.95      A    C  
ATOM   1275  CG  GLU A 163     -33.190  16.850  22.330  1.00 79.66      A    C  
ATOM   1276  CD  GLU A 163     -33.884  15.581  22.893  1.00 77.33      A    C  
ATOM   1277  OE1 GLU A 163     -34.719  15.722  23.813  1.00 68.67      A    O  
ATOM   1278  OE2 GLU A 163     -33.628  14.457  22.429  1.00 71.96      A    O1-
ATOM   1279  N   MET A 164     -31.194  19.976  22.194  1.00 88.71      A    N  
ATOM   1280  CA  MET A 164     -30.928  20.883  23.312  1.00 88.22      A    C  
ATOM   1281  C   MET A 164     -31.764  20.478  24.528  1.00 88.13      A    C  
ATOM   1282  O   MET A 164     -32.989  20.452  24.471  1.00 85.03      A    O  
ATOM   1283  CB  MET A 164     -31.224  22.327  22.917  1.00 86.62      A    C  
ATOM   1284  CG  MET A 164     -30.324  22.847  21.791  1.00 82.91      A    C  
ATOM   1285  SD  MET A 164     -30.520  24.622  21.502  1.00 80.93      A    S  
ATOM   1286  CE  MET A 164     -32.221  24.668  20.915  1.00 68.94      A    C  
ATOM   1287  N   ARG A 165     -31.107  20.175  25.643  1.00 86.99      A    N  
ATOM   1288  CA  ARG A 165     -31.742  19.596  26.836  1.00 85.86      A    C  
ATOM   1289  C   ARG A 165     -31.885  20.559  28.011  1.00 85.72      A    C  
ATOM   1290  O   ARG A 165     -32.592  20.229  28.964  1.00 80.16      A    O  
ATOM   1291  CB  ARG A 165     -30.972  18.338  27.259  1.00 83.14      A    C  
ATOM   1292  CG  ARG A 165     -31.054  17.240  26.198  1.00 80.02      A    C  
ATOM   1293  CD  ARG A 165     -30.297  15.993  26.642  1.00 75.47      A    C  
ATOM   1294  NE  ARG A 165     -30.352  14.959  25.599  1.00 70.37      A    N  
ATOM   1295  CZ  ARG A 165     -31.009  13.815  25.637  1.00 64.31      A    C  
ATOM   1296  NH1 ARG A 165     -31.609  13.385  26.711  1.00 59.17      A    N1+
ATOM   1297  NH2 ARG A 165     -31.064  13.086  24.563  1.00 59.60      A    N  
ATOM   1298  N   ILE A 166     -31.250  21.724  27.987  1.00 85.72      A    N  
ATOM   1299  CA  ILE A 166     -31.337  22.703  29.073  1.00 85.63      A    C  
ATOM   1300  C   ILE A 166     -32.728  23.357  29.055  1.00 86.79      A    C  
ATOM   1301  O   ILE A 166     -33.057  24.023  28.072  1.00 83.72      A    O  
ATOM   1302  CB  ILE A 166     -30.210  23.751  29.000  1.00 83.65      A    C  
ATOM   1303  CG1 ILE A 166     -28.798  23.119  29.034  1.00 79.44      A    C  
ATOM   1304  CG2 ILE A 166     -30.347  24.781  30.137  1.00 78.47      A    C  
ATOM   1305  CD1 ILE A 166     -28.482  22.315  30.300  1.00 71.84      A    C  
ATOM   1306  N   PRO A 167     -33.542  23.201  30.106  1.00 85.13      A    N  
ATOM   1307  CA  PRO A 167     -34.883  23.767  30.150  1.00 83.48      A    C  
ATOM   1308  C   PRO A 167     -34.890  25.277  29.933  1.00 82.70      A    C  
ATOM   1309  O   PRO A 167     -33.935  25.963  30.293  1.00 77.17      A    O  
ATOM   1310  CB  PRO A 167     -35.441  23.399  31.522  1.00 80.90      A    C  
ATOM   1311  CG  PRO A 167     -34.622  22.179  31.939  1.00 80.16      A    C  
ATOM   1312  CD  PRO A 167     -33.266  22.468  31.322  1.00 83.49      A    C  
ATOM   1313  N   PHE A 168     -35.990  25.799  29.389  1.00 82.87      A    N  
ATOM   1314  CA  PHE A 168     -36.177  27.213  29.057  1.00 81.92      A    C  
ATOM   1315  C   PHE A 168     -35.163  27.773  28.059  1.00 83.32      A    C  
ATOM   1316  O   PHE A 168     -35.566  28.390  27.071  1.00 79.24      A    O  
ATOM   1317  CB  PHE A 168     -36.241  28.074  30.329  1.00 77.99      A    C  
ATOM   1318  CG  PHE A 168     -37.256  27.642  31.344  1.00 71.32      A    C  
ATOM   1319  CD1 PHE A 168     -38.617  27.945  31.142  1.00 64.92      A    C  
ATOM   1320  CD2 PHE A 168     -36.867  26.937  32.487  1.00 62.10      A    C  
ATOM   1321  CE1 PHE A 168     -39.578  27.555  32.083  1.00 54.48      A    C  
ATOM   1322  CE2 PHE A 168     -37.821  26.542  33.428  1.00 54.63      A    C  
ATOM   1323  CZ  PHE A 168     -39.178  26.848  33.230  1.00 54.77      A    C  
ATOM   1324  N   ALA A 169     -33.882  27.566  28.253  1.00 82.86      A    N  
ATOM   1325  CA  ALA A 169     -32.841  28.016  27.337  1.00 81.70      A    C  
ATOM   1326  C   ALA A 169     -32.979  27.358  25.960  1.00 83.74      A    C  
ATOM   1327  O   ALA A 169     -32.872  28.043  24.942  1.00 80.97      A    O  
ATOM   1328  CB  ALA A 169     -31.476  27.721  27.955  1.00 79.68      A    C  
ATOM   1329  N   ASN A 170     -33.272  26.045  25.913  1.00 84.49      A    N  
ATOM   1330  CA  ASN A 170     -33.536  25.328  24.669  1.00 83.22      A    C  
ATOM   1331  C   ASN A 170     -34.736  25.918  23.909  1.00 84.27      A    C  
ATOM   1332  O   ASN A 170     -34.626  26.190  22.722  1.00 79.67      A    O  
ATOM   1333  CB  ASN A 170     -33.695  23.827  24.945  1.00 79.68      A    C  
ATOM   1334  CG  ASN A 170     -34.769  23.425  25.941  1.00 78.09      A    C  
ATOM   1335  ND2 ASN A 170     -34.917  22.133  26.171  1.00 73.74      A    N  
ATOM   1336  OD1 ASN A 170     -35.471  24.225  26.524  1.00 66.79      A    O  
ATOM   1337  N   TRP A 171     -35.829  26.180  24.604  1.00 83.20      A    N  
ATOM   1338  CA  TRP A 171     -37.027  26.801  24.035  1.00 81.04      A    C  
ATOM   1339  C   TRP A 171     -36.721  28.176  23.432  1.00 82.03      A    C  
ATOM   1340  O   TRP A 171     -37.072  28.439  22.281  1.00 78.91      A    O  
ATOM   1341  CB  TRP A 171     -38.098  26.888  25.129  1.00 78.52      A    C  
ATOM   1342  CG  TRP A 171     -39.331  27.655  24.773  1.00 77.14      A    C  
ATOM   1343  CD1 TRP A 171     -40.397  27.148  24.131  1.00 68.82      A    C  
ATOM   1344  CD2 TRP A 171     -39.636  29.060  25.042  1.00 75.41      A    C  
ATOM   1345  CE2 TRP A 171     -40.926  29.328  24.518  1.00 72.80      A    C  
ATOM   1346  CE3 TRP A 171     -38.944  30.117  25.679  1.00 68.42      A    C  
ATOM   1347  NE1 TRP A 171     -41.357  28.149  23.972  1.00 68.26      A    N  
ATOM   1348  CZ2 TRP A 171     -41.523  30.615  24.600  1.00 70.97      A    C  
ATOM   1349  CZ3 TRP A 171     -39.532  31.395  25.760  1.00 63.48      A    C  
ATOM   1350  CH2 TRP A 171     -40.807  31.635  25.222  1.00 64.86      A    C  
ATOM   1351  N   LEU A 172     -36.014  29.032  24.176  1.00 82.53      A    N  
ATOM   1352  CA  LEU A 172     -35.693  30.383  23.733  1.00 81.00      A    C  
ATOM   1353  C   LEU A 172     -34.709  30.377  22.550  1.00 82.05      A    C  
ATOM   1354  O   LEU A 172     -34.960  31.020  21.530  1.00 80.98      A    O  
ATOM   1355  CB  LEU A 172     -35.128  31.171  24.933  1.00 78.16      A    C  
ATOM   1356  CG  LEU A 172     -35.133  32.688  24.681  1.00 71.35      A    C  
ATOM   1357  CD1 LEU A 172     -36.487  33.307  25.028  1.00 66.07      A    C  
ATOM   1358  CD2 LEU A 172     -34.072  33.385  25.534  1.00 64.99      A    C  
ATOM   1359  N   ILE A 173     -33.613  29.638  22.674  1.00 82.44      A    N  
ATOM   1360  CA  ILE A 173     -32.569  29.553  21.643  1.00 81.35      A    C  
ATOM   1361  C   ILE A 173     -33.128  28.929  20.360  1.00 82.32      A    C  
ATOM   1362  O   ILE A 173     -32.823  29.401  19.274  1.00 80.58      A    O  
ATOM   1363  CB  ILE A 173     -31.336  28.783  22.164  1.00 80.41      A    C  
ATOM   1364  CG1 ILE A 173     -30.642  29.567  23.301  1.00 77.45      A    C  
ATOM   1365  CG2 ILE A 173     -30.317  28.503  21.040  1.00 77.17      A    C  
ATOM   1366  CD1 ILE A 173     -29.622  28.744  24.087  1.00 70.35      A    C  
ATOM   1367  N   HIS A 174     -33.966  27.905  20.483  1.00 83.94      A    N  
ATOM   1368  CA  HIS A 174     -34.573  27.255  19.323  1.00 83.27      A    C  
ATOM   1369  C   HIS A 174     -35.556  28.184  18.607  1.00 82.91      A    C  
ATOM   1370  O   HIS A 174     -35.479  28.331  17.389  1.00 79.30      A    O  
ATOM   1371  CB  HIS A 174     -35.249  25.953  19.745  1.00 82.19      A    C  
ATOM   1372  CG  HIS A 174     -35.573  25.078  18.580  1.00 85.25      A    C  
ATOM   1373  CD2 HIS A 174     -34.745  24.136  17.998  1.00 76.41      A    C  
ATOM   1374  ND1 HIS A 174     -36.754  25.046  17.872  1.00 73.92      A    N  
ATOM   1375  CE1 HIS A 174     -36.644  24.115  16.908  1.00 78.99      A    C  
ATOM   1376  NE2 HIS A 174     -35.436  23.549  16.964  1.00 81.65      A    N  
ATOM   1377  N   GLY A 175     -36.391  28.894  19.345  1.00 82.24      A    N  
ATOM   1378  CA  GLY A 175     -37.267  29.916  18.776  1.00 80.00      A    C  
ATOM   1379  C   GLY A 175     -36.495  31.008  18.039  1.00 80.87      A    C  
ATOM   1380  O   GLY A 175     -36.828  31.357  16.907  1.00 78.71      A    O  
ATOM   1381  N   TRP A 176     -35.417  31.514  18.640  1.00 82.38      A    N  
ATOM   1382  CA  TRP A 176     -34.533  32.492  17.998  1.00 79.75      A    C  
ATOM   1383  C   TRP A 176     -33.821  31.917  16.769  1.00 80.06      A    C  
ATOM   1384  O   TRP A 176     -33.718  32.604  15.758  1.00 76.90      A    O  
ATOM   1385  CB  TRP A 176     -33.505  33.018  18.998  1.00 76.98      A    C  
ATOM   1386  CG  TRP A 176     -34.026  33.950  20.046  1.00 72.88      A    C  
ATOM   1387  CD1 TRP A 176     -35.279  34.460  20.137  1.00 64.24      A    C  
ATOM   1388  CD2 TRP A 176     -33.281  34.530  21.163  1.00 67.98      A    C  
ATOM   1389  CE2 TRP A 176     -34.150  35.390  21.883  1.00 63.15      A    C  
ATOM   1390  CE3 TRP A 176     -31.944  34.412  21.622  1.00 59.04      A    C  
ATOM   1391  NE1 TRP A 176     -35.362  35.315  21.228  1.00 58.73      A    N  
ATOM   1392  CZ2 TRP A 176     -33.719  36.115  23.012  1.00 59.75      A    C  
ATOM   1393  CZ3 TRP A 176     -31.519  35.133  22.753  1.00 54.80      A    C  
ATOM   1394  CH2 TRP A 176     -32.399  35.976  23.432  1.00 55.78      A    C  
ATOM   1395  N   PHE A 177     -33.374  30.664  16.824  1.00 83.28      A    N  
ATOM   1396  CA  PHE A 177     -32.744  30.001  15.686  1.00 81.41      A    C  
ATOM   1397  C   PHE A 177     -33.722  29.831  14.518  1.00 81.47      A    C  
ATOM   1398  O   PHE A 177     -33.388  30.174  13.383  1.00 79.64      A    O  
ATOM   1399  CB  PHE A 177     -32.171  28.646  16.141  1.00 80.64      A    C  
ATOM   1400  CG  PHE A 177     -31.670  27.798  14.992  1.00 80.87      A    C  
ATOM   1401  CD1 PHE A 177     -32.460  26.743  14.493  1.00 75.97      A    C  
ATOM   1402  CD2 PHE A 177     -30.438  28.088  14.378  1.00 75.71      A    C  
ATOM   1403  CE1 PHE A 177     -32.017  25.981  13.402  1.00 73.79      A    C  
ATOM   1404  CE2 PHE A 177     -29.994  27.331  13.289  1.00 73.58      A    C  
ATOM   1405  CZ  PHE A 177     -30.780  26.276  12.800  1.00 75.99      A    C  
ATOM   1406  N   MET A 178     -34.935  29.356  14.791  1.00 81.60      A    N  
ATOM   1407  CA  MET A 178     -35.952  29.112  13.767  1.00 80.06      A    C  
ATOM   1408  C   MET A 178     -36.500  30.415  13.165  1.00 79.91      A    C  
ATOM   1409  O   MET A 178     -36.667  30.515  11.946  1.00 73.65      A    O  
ATOM   1410  CB  MET A 178     -37.076  28.253  14.363  1.00 77.79      A    C  
ATOM   1411  CG  MET A 178     -36.615  26.806  14.628  1.00 77.54      A    C  
ATOM   1412  SD  MET A 178     -36.264  25.839  13.124  1.00 74.83      A    S  
ATOM   1413  CE  MET A 178     -37.925  25.247  12.759  1.00 64.73      A    C  
ATOM   1414  N   GLY A 179     -36.722  31.428  13.990  1.00 75.97      A    N  
ATOM   1415  CA  GLY A 179     -37.258  32.725  13.578  1.00 73.43      A    C  
ATOM   1416  C   GLY A 179     -36.211  33.817  13.351  1.00 74.38      A    C  
ATOM   1417  O   GLY A 179     -36.582  34.983  13.355  1.00 69.79      A    O  
ATOM   1418  N   PHE A 180     -34.931  33.488  13.187  1.00 75.20      A    N  
ATOM   1419  CA  PHE A 180     -33.830  34.460  13.178  1.00 72.70      A    C  
ATOM   1420  C   PHE A 180     -34.055  35.619  12.203  1.00 72.01      A    C  
ATOM   1421  O   PHE A 180     -33.932  36.776  12.591  1.00 66.23      A    O  
ATOM   1422  CB  PHE A 180     -32.511  33.737  12.864  1.00 67.91      A    C  
ATOM   1423  CG  PHE A 180     -31.289  34.610  13.072  1.00 63.69      A    C  
ATOM   1424  CD1 PHE A 180     -30.711  35.295  11.992  1.00 59.71      A    C  
ATOM   1425  CD2 PHE A 180     -30.746  34.758  14.361  1.00 56.93      A    C  
ATOM   1426  CE1 PHE A 180     -29.594  36.120  12.199  1.00 52.30      A    C  
ATOM   1427  CE2 PHE A 180     -29.635  35.580  14.569  1.00 52.47      A    C  
ATOM   1428  CZ  PHE A 180     -29.054  36.266  13.491  1.00 51.61      A    C  
ATOM   1429  N   ASP A 181     -34.504  35.327  10.997  1.00 68.53      A    N  
ATOM   1430  CA  ASP A 181     -34.743  36.323   9.935  1.00 66.61      A    C  
ATOM   1431  C   ASP A 181     -35.990  37.207  10.186  1.00 66.13      A    C  
ATOM   1432  O   ASP A 181     -36.325  38.081   9.377  1.00 60.49      A    O  
ATOM   1433  CB  ASP A 181     -34.856  35.598   8.580  1.00 62.46      A    C  
ATOM   1434  CG  ASP A 181     -33.740  34.565   8.357  1.00 58.42      A    C  
ATOM   1435  OD1 ASP A 181     -32.564  34.901   8.580  1.00 52.83      A    O  
ATOM   1436  OD2 ASP A 181     -34.084  33.402   8.065  1.00 51.55      A    O1-
ATOM   1437  N   SER A 182     -36.730  36.958  11.254  1.00 63.85      A    N  
ATOM   1438  CA  SER A 182     -37.964  37.670  11.617  1.00 62.88      A    C  
ATOM   1439  C   SER A 182     -37.917  38.251  13.034  1.00 62.98      A    C  
ATOM   1440  O   SER A 182     -38.926  38.776  13.506  1.00 57.81      A    O  
ATOM   1441  CB  SER A 182     -39.173  36.744  11.463  1.00 58.34      A    C  
ATOM   1442  OG  SER A 182     -39.242  36.226  10.139  1.00 54.06      A    O  
ATOM   1443  N   LEU A 183     -36.781  38.168  13.729  1.00 62.84      A    N  
ATOM   1444  CA  LEU A 183     -36.621  38.675  15.096  1.00 60.63      A    C  
ATOM   1445  C   LEU A 183     -36.792  40.192  15.182  1.00 60.55      A    C  
ATOM   1446  O   LEU A 183     -37.344  40.693  16.151  1.00 56.66      A    O  
ATOM   1447  CB  LEU A 183     -35.227  38.286  15.621  1.00 57.20      A    C  
ATOM   1448  CG  LEU A 183     -35.097  36.809  16.047  1.00 53.96      A    C  
ATOM   1449  CD1 LEU A 183     -33.633  36.481  16.331  1.00 51.46      A    C  
ATOM   1450  CD2 LEU A 183     -35.896  36.511  17.312  1.00 51.70      A    C  
ATOM   1451  N   ASP A 184     -36.372  40.907  14.151  1.00 61.52      A    N  
ATOM   1452  CA  ASP A 184     -36.525  42.351  13.994  1.00 58.62      A    C  
ATOM   1453  C   ASP A 184     -37.993  42.792  13.893  1.00 57.22      A    C  
ATOM   1454  O   ASP A 184     -38.330  43.940  14.211  1.00 53.20      A    O  
ATOM   1455  CB  ASP A 184     -35.712  42.780  12.760  1.00 54.80      A    C  
ATOM   1456  CG  ASP A 184     -36.128  42.068  11.462  1.00 51.14      A    C  
ATOM   1457  OD1 ASP A 184     -36.360  40.835  11.487  1.00 45.93      A    O  
ATOM   1458  OD2 ASP A 184     -36.246  42.767  10.426  1.00 45.56      A    O1-
ATOM   1459  N   LYS A 185     -38.890  41.882  13.527  1.00 60.18      A    N  
ATOM   1460  CA  LYS A 185     -40.335  42.146  13.446  1.00 58.98      A    C  
ATOM   1461  C   LYS A 185     -41.054  41.988  14.794  1.00 57.85      A    C  
ATOM   1462  O   LYS A 185     -42.215  42.400  14.906  1.00 53.74      A    O  
ATOM   1463  CB  LYS A 185     -40.978  41.241  12.388  1.00 56.12      A    C  
ATOM   1464  CG  LYS A 185     -40.375  41.490  11.001  1.00 52.90      A    C  
ATOM   1465  CD  LYS A 185     -41.019  40.570   9.963  1.00 49.66      A    C  
ATOM   1466  CE  LYS A 185     -40.320  40.782   8.632  1.00 44.73      A    C  
ATOM   1467  NZ  LYS A 185     -40.719  39.768   7.627  1.00 40.26      A    N1+
ATOM   1468  N   LEU A 186     -40.407  41.394  15.797  1.00 56.19      A    N  
ATOM   1469  CA  LEU A 186     -40.970  41.248  17.133  1.00 53.79      A    C  
ATOM   1470  C   LEU A 186     -40.970  42.605  17.837  1.00 52.53      A    C  
ATOM   1471  O   LEU A 186     -39.923  43.182  18.128  1.00 49.93      A    O  
ATOM   1472  CB  LEU A 186     -40.189  40.192  17.937  1.00 50.50      A    C  
ATOM   1473  CG  LEU A 186     -40.415  38.753  17.462  1.00 47.76      A    C  
ATOM   1474  CD1 LEU A 186     -39.361  37.833  18.076  1.00 45.94      A    C  
ATOM   1475  CD2 LEU A 186     -41.792  38.229  17.889  1.00 46.15      A    C  
ATOM   1476  N   ARG A 187     -42.163  43.111  18.164  1.00 51.18      A    N  
ATOM   1477  CA  ARG A 187     -42.341  44.334  18.950  1.00 50.15      A    C  
ATOM   1478  C   ARG A 187     -42.930  43.993  20.313  1.00 49.39      A    C  
ATOM   1479  O   ARG A 187     -43.960  43.336  20.402  1.00 45.24      A    O  
ATOM   1480  CB  ARG A 187     -43.207  45.349  18.196  1.00 46.55      A    C  
ATOM   1481  CG  ARG A 187     -42.509  45.891  16.926  1.00 42.42      A    C  
ATOM   1482  CD  ARG A 187     -43.351  47.005  16.296  1.00 40.21      A    C  
ATOM   1483  NE  ARG A 187     -42.712  47.545  15.092  1.00 36.02      A    N  
ATOM   1484  CZ  ARG A 187     -43.134  48.585  14.375  1.00 32.64      A    C  
ATOM   1485  NH1 ARG A 187     -44.196  49.247  14.711  1.00 30.98      A    N1+
ATOM   1486  NH2 ARG A 187     -42.471  48.968  13.315  1.00 28.83      A    N  
ATOM   1487  N   GLY A 188     -42.295  44.467  21.377  1.00 45.49      A    N  
ATOM   1488  CA  GLY A 188     -42.741  44.286  22.754  1.00 45.29      A    C  
ATOM   1489  C   GLY A 188     -41.577  44.329  23.746  1.00 45.14      A    C  
ATOM   1490  O   GLY A 188     -40.415  44.313  23.346  1.00 42.64      A    O  
ATOM   1491  N   LEU A 189     -41.912  44.388  25.043  1.00 44.34      A    N  
ATOM   1492  CA  LEU A 189     -40.903  44.498  26.109  1.00 44.26      A    C  
ATOM   1493  C   LEU A 189     -40.285  43.146  26.495  1.00 45.30      A    C  
ATOM   1494  O   LEU A 189     -39.093  43.078  26.771  1.00 42.29      A    O  
ATOM   1495  CB  LEU A 189     -41.553  45.161  27.339  1.00 39.35      A    C  
ATOM   1496  CG  LEU A 189     -41.510  46.703  27.292  1.00 35.20      A    C  
ATOM   1497  CD1 LEU A 189     -42.623  47.294  28.147  1.00 32.46      A    C  
ATOM   1498  CD2 LEU A 189     -40.176  47.228  27.817  1.00 32.37      A    C  
ATOM   1499  N   GLN A 190     -41.124  42.098  26.562  1.00 47.37      A    N  
ATOM   1500  CA  GLN A 190     -40.677  40.754  26.929  1.00 47.83      A    C  
ATOM   1501  C   GLN A 190     -41.027  39.771  25.816  1.00 48.59      A    C  
ATOM   1502  O   GLN A 190     -42.173  39.734  25.369  1.00 46.25      A    O  
ATOM   1503  CB  GLN A 190     -41.311  40.304  28.245  1.00 44.29      A    C  
ATOM   1504  CG  GLN A 190     -40.604  40.882  29.473  1.00 40.09      A    C  
ATOM   1505  CD  GLN A 190     -41.208  40.372  30.780  1.00 37.39      A    C  
ATOM   1506  NE2 GLN A 190     -40.486  40.436  31.867  1.00 33.16      A    N  
ATOM   1507  OE1 GLN A 190     -42.336  39.927  30.841  1.00 35.71      A    O  
ATOM   1508  N   PHE A 191     -40.058  38.937  25.448  1.00 51.11      A    N  
ATOM   1509  CA  PHE A 191     -40.223  37.945  24.380  1.00 50.13      A    C  
ATOM   1510  C   PHE A 191     -41.413  37.008  24.607  1.00 50.08      A    C  
ATOM   1511  O   PHE A 191     -42.180  36.750  23.678  1.00 48.41      A    O  
ATOM   1512  CB  PHE A 191     -38.915  37.150  24.259  1.00 47.67      A    C  
ATOM   1513  CG  PHE A 191     -38.937  36.141  23.127  1.00 46.40      A    C  
ATOM   1514  CD1 PHE A 191     -39.225  34.789  23.385  1.00 44.39      A    C  
ATOM   1515  CD2 PHE A 191     -38.695  36.559  21.812  1.00 43.26      A    C  
ATOM   1516  CE1 PHE A 191     -39.266  33.851  22.321  1.00 39.87      A    C  
ATOM   1517  CE2 PHE A 191     -38.739  35.633  20.752  1.00 40.26      A    C  
ATOM   1518  CZ  PHE A 191     -39.028  34.280  21.009  1.00 40.03      A    C  
ATOM   1519  N   GLU A 192     -41.634  36.574  25.854  1.00 52.46      A    N  
ATOM   1520  CA  GLU A 192     -42.727  35.674  26.239  1.00 51.97      A    C  
ATOM   1521  C   GLU A 192     -44.119  36.252  25.948  1.00 52.62      A    C  
ATOM   1522  O   GLU A 192     -45.058  35.518  25.641  1.00 49.50      A    O  
ATOM   1523  CB  GLU A 192     -42.620  35.385  27.740  1.00 48.28      A    C  
ATOM   1524  CG  GLU A 192     -41.302  34.684  28.119  1.00 45.09      A    C  
ATOM   1525  CD  GLU A 192     -41.125  34.494  29.635  1.00 42.07      A    C  
ATOM   1526  OE1 GLU A 192     -40.099  33.905  29.996  1.00 38.23      A    O  
ATOM   1527  OE2 GLU A 192     -41.996  34.961  30.403  1.00 38.62      A    O1-
ATOM   1528  N   ASN A 193     -44.248  37.567  26.027  1.00 51.65      A    N  
ATOM   1529  CA  ASN A 193     -45.502  38.287  25.821  1.00 51.88      A    C  
ATOM   1530  C   ASN A 193     -45.638  38.871  24.409  1.00 52.31      A    C  
ATOM   1531  O   ASN A 193     -46.685  39.433  24.076  1.00 48.93      A    O  
ATOM   1532  CB  ASN A 193     -45.620  39.362  26.909  1.00 48.01      A    C  
ATOM   1533  CG  ASN A 193     -45.821  38.779  28.300  1.00 44.13      A    C  
ATOM   1534  ND2 ASN A 193     -45.446  39.503  29.328  1.00 41.02      A    N  
ATOM   1535  OD1 ASN A 193     -46.347  37.706  28.487  1.00 41.61      A    O  
ATOM   1536  N   GLN A 194     -44.599  38.767  23.580  1.00 52.67      A    N  
ATOM   1537  CA  GLN A 194     -44.661  39.243  22.208  1.00 52.42      A    C  
ATOM   1538  C   GLN A 194     -45.556  38.333  21.364  1.00 52.99      A    C  
ATOM   1539  O   GLN A 194     -45.528  37.111  21.471  1.00 50.33      A    O  
ATOM   1540  CB  GLN A 194     -43.263  39.385  21.600  1.00 48.78      A    C  
ATOM   1541  CG  GLN A 194     -42.536  40.619  22.139  1.00 45.91      A    C  
ATOM   1542  CD  GLN A 194     -41.109  40.756  21.622  1.00 42.86      A    C  
ATOM   1543  NE2 GLN A 194     -40.407  41.795  22.011  1.00 40.32      A    N  
ATOM   1544  OE1 GLN A 194     -40.601  39.954  20.866  1.00 41.43      A    O  
ATOM   1545  N   ARG A 195     -46.360  38.933  20.496  1.00 51.52      A    N  
ATOM   1546  CA  ARG A 195     -47.191  38.230  19.508  1.00 52.10      A    C  
ATOM   1547  C   ARG A 195     -46.750  38.616  18.104  1.00 51.08      A    C  
ATOM   1548  O   ARG A 195     -46.502  39.789  17.818  1.00 48.83      A    O  
ATOM   1549  CB  ARG A 195     -48.679  38.506  19.733  1.00 49.19      A    C  
ATOM   1550  CG  ARG A 195     -49.185  37.866  21.043  1.00 45.52      A    C  
ATOM   1551  CD  ARG A 195     -50.711  37.977  21.117  1.00 43.64      A    C  
ATOM   1552  NE  ARG A 195     -51.227  37.324  22.323  1.00 39.34      A    N  
ATOM   1553  CZ  ARG A 195     -52.506  37.066  22.593  1.00 36.05      A    C  
ATOM   1554  NH1 ARG A 195     -53.455  37.418  21.767  1.00 34.14      A    N1+
ATOM   1555  NH2 ARG A 195     -52.833  36.459  23.684  1.00 32.04      A    N  
ATOM   1556  N   LEU A 196     -46.723  37.641  17.236  1.00 49.34      A    N  
ATOM   1557  CA  LEU A 196     -46.407  37.802  15.827  1.00 50.05      A    C  
ATOM   1558  C   LEU A 196     -47.561  37.211  15.007  1.00 49.44      A    C  
ATOM   1559  O   LEU A 196     -47.886  36.039  15.156  1.00 46.61      A    O  
ATOM   1560  CB  LEU A 196     -45.031  37.157  15.554  1.00 47.27      A    C  
ATOM   1561  CG  LEU A 196     -44.276  37.833  14.392  1.00 43.64      A    C  
ATOM   1562  CD1 LEU A 196     -42.875  38.240  14.819  1.00 40.33      A    C  
ATOM   1563  CD2 LEU A 196     -44.150  36.916  13.176  1.00 41.38      A    C  
ATOM   1564  N   GLY A 197     -48.264  38.042  14.246  1.00 46.47      A    N  
ATOM   1565  CA  GLY A 197     -49.438  37.603  13.482  1.00 46.05      A    C  
ATOM   1566  C   GLY A 197     -50.617  37.081  14.320  1.00 46.72      A    C  
ATOM   1567  O   GLY A 197     -51.412  36.290  13.832  1.00 43.50      A    O  
ATOM   1568  N   GLY A 198     -50.710  37.472  15.591  1.00 48.25      A    N  
ATOM   1569  CA  GLY A 198     -51.769  37.058  16.521  1.00 47.98      A    C  
ATOM   1570  C   GLY A 198     -51.479  35.774  17.312  1.00 49.69      A    C  
ATOM   1571  O   GLY A 198     -52.119  35.542  18.337  1.00 46.19      A    O  
ATOM   1572  N   GLU A 199     -50.499  34.973  16.907  1.00 54.67      A    N  
ATOM   1573  CA  GLU A 199     -50.014  33.816  17.667  1.00 56.10      A    C  
ATOM   1574  C   GLU A 199     -48.951  34.218  18.707  1.00 57.11      A    C  
ATOM   1575  O   GLU A 199     -48.356  35.296  18.636  1.00 52.83      A    O  
ATOM   1576  CB  GLU A 199     -49.493  32.714  16.734  1.00 52.11      A    C  
ATOM   1577  CG  GLU A 199     -50.625  32.068  15.913  1.00 48.37      A    C  
ATOM   1578  CD  GLU A 199     -50.175  30.799  15.180  1.00 44.20      A    C  
ATOM   1579  OE1 GLU A 199     -51.040  29.971  14.818  1.00 40.49      A    O  
ATOM   1580  OE2 GLU A 199     -48.965  30.576  14.971  1.00 42.75      A    O1-
ATOM   1581  N   ALA A 200     -48.718  33.329  19.683  1.00 62.81      A    N  
ATOM   1582  CA  ALA A 200     -47.620  33.496  20.618  1.00 64.26      A    C  
ATOM   1583  C   ALA A 200     -46.286  33.591  19.847  1.00 66.89      A    C  
ATOM   1584  O   ALA A 200     -46.055  32.814  18.918  1.00 63.30      A    O  
ATOM   1585  CB  ALA A 200     -47.619  32.336  21.617  1.00 59.77      A    C  
ATOM   1586  N   SER A 201     -45.413  34.498  20.262  1.00 69.85      A    N  
ATOM   1587  CA  SER A 201     -44.173  34.816  19.548  1.00 70.40      A    C  
ATOM   1588  C   SER A 201     -43.329  33.580  19.248  1.00 74.52      A    C  
ATOM   1589  O   SER A 201     -42.899  33.394  18.106  1.00 71.68      A    O  
ATOM   1590  CB  SER A 201     -43.356  35.826  20.353  1.00 64.57      A    C  
ATOM   1591  OG  SER A 201     -43.066  35.326  21.648  1.00 57.40      A    O  
ATOM   1592  N   HIS A 202     -43.159  32.680  20.217  1.00 73.29      A    N  
ATOM   1593  CA  HIS A 202     -42.401  31.447  20.030  1.00 73.61      A    C  
ATOM   1594  C   HIS A 202     -43.026  30.525  18.977  1.00 75.98      A    C  
ATOM   1595  O   HIS A 202     -42.332  30.080  18.071  1.00 74.40      A    O  
ATOM   1596  CB  HIS A 202     -42.279  30.727  21.373  1.00 71.18      A    C  
ATOM   1597  CG  HIS A 202     -41.441  29.494  21.275  1.00 70.18      A    C  
ATOM   1598  CD2 HIS A 202     -40.076  29.416  21.460  1.00 61.80      A    C  
ATOM   1599  ND1 HIS A 202     -41.861  28.234  20.906  1.00 62.25      A    N  
ATOM   1600  CE1 HIS A 202     -40.787  27.431  20.885  1.00 60.48      A    C  
ATOM   1601  NE2 HIS A 202     -39.687  28.115  21.218  1.00 61.42      A    N  
ATOM   1602  N   GLN A 203     -44.350  30.278  19.049  1.00 74.65      A    N  
ATOM   1603  CA  GLN A 203     -45.021  29.426  18.061  1.00 74.62      A    C  
ATOM   1604  C   GLN A 203     -44.949  30.020  16.651  1.00 76.31      A    C  
ATOM   1605  O   GLN A 203     -44.769  29.283  15.679  1.00 73.40      A    O  
ATOM   1606  CB  GLN A 203     -46.497  29.230  18.436  1.00 72.35      A    C  
ATOM   1607  CG  GLN A 203     -46.691  28.300  19.645  1.00 68.13      A    C  
ATOM   1608  CD  GLN A 203     -48.170  28.076  19.966  1.00 63.52      A    C  
ATOM   1609  NE2 GLN A 203     -48.477  27.122  20.816  1.00 53.91      A    N  
ATOM   1610  OE1 GLN A 203     -49.061  28.741  19.479  1.00 56.46      A    O  
ATOM   1611  N   ALA A 204     -45.047  31.340  16.532  1.00 74.58      A    N  
ATOM   1612  CA  ALA A 204     -44.915  32.023  15.259  1.00 74.03      A    C  
ATOM   1613  C   ALA A 204     -43.494  31.879  14.674  1.00 75.83      A    C  
ATOM   1614  O   ALA A 204     -43.359  31.582  13.487  1.00 74.09      A    O  
ATOM   1615  CB  ALA A 204     -45.305  33.491  15.461  1.00 71.53      A    C  
ATOM   1616  N   LEU A 205     -42.466  32.010  15.514  1.00 76.67      A    N  
ATOM   1617  CA  LEU A 205     -41.074  31.820  15.101  1.00 74.99      A    C  
ATOM   1618  C   LEU A 205     -40.794  30.369  14.680  1.00 76.43      A    C  
ATOM   1619  O   LEU A 205     -40.183  30.155  13.634  1.00 75.64      A    O  
ATOM   1620  CB  LEU A 205     -40.135  32.238  16.248  1.00 73.49      A    C  
ATOM   1621  CG  LEU A 205     -40.095  33.750  16.532  1.00 71.10      A    C  
ATOM   1622  CD1 LEU A 205     -39.288  34.001  17.808  1.00 66.24      A    C  
ATOM   1623  CD2 LEU A 205     -39.448  34.545  15.413  1.00 68.16      A    C  
ATOM   1624  N   GLU A 206     -41.281  29.372  15.415  1.00 78.91      A    N  
ATOM   1625  CA  GLU A 206     -41.137  27.950  15.076  1.00 76.55      A    C  
ATOM   1626  C   GLU A 206     -41.810  27.604  13.742  1.00 78.78      A    C  
ATOM   1627  O   GLU A 206     -41.238  26.904  12.902  1.00 76.72      A    O  
ATOM   1628  CB  GLU A 206     -41.742  27.083  16.196  1.00 74.13      A    C  
ATOM   1629  CG  GLU A 206     -40.910  27.050  17.483  1.00 72.89      A    C  
ATOM   1630  CD  GLU A 206     -39.530  26.395  17.316  1.00 70.84      A    C  
ATOM   1631  OE1 GLU A 206     -38.688  26.592  18.205  1.00 63.03      A    O  
ATOM   1632  OE2 GLU A 206     -39.313  25.684  16.309  1.00 67.59      A    O1-
ATOM   1633  N   LYS A 207     -43.018  28.126  13.497  1.00 75.67      A    N  
ATOM   1634  CA  LYS A 207     -43.720  27.949  12.220  1.00 75.05      A    C  
ATOM   1635  C   LYS A 207     -42.999  28.623  11.052  1.00 75.69      A    C  
ATOM   1636  O   LYS A 207     -42.944  28.050   9.963  1.00 73.59      A    O  
ATOM   1637  CB  LYS A 207     -45.155  28.484  12.321  1.00 73.68      A    C  
ATOM   1638  CG  LYS A 207     -46.083  27.549  13.111  1.00 71.68      A    C  
ATOM   1639  CD  LYS A 207     -47.468  28.194  13.204  1.00 68.77      A    C  
ATOM   1640  CE  LYS A 207     -48.429  27.339  14.026  1.00 60.08      A    C  
ATOM   1641  NZ  LYS A 207     -49.743  28.014  14.172  1.00 52.15      A    N1+
ATOM   1642  N   LEU A 208     -42.433  29.812  11.265  1.00 76.34      A    N  
ATOM   1643  CA  LEU A 208     -41.613  30.492  10.264  1.00 74.15      A    C  
ATOM   1644  C   LEU A 208     -40.365  29.674   9.914  1.00 75.14      A    C  
ATOM   1645  O   LEU A 208     -40.051  29.507   8.736  1.00 71.62      A    O  
ATOM   1646  CB  LEU A 208     -41.235  31.894  10.782  1.00 71.46      A    C  
ATOM   1647  CG  LEU A 208     -42.320  32.945  10.497  1.00 66.63      A    C  
ATOM   1648  CD1 LEU A 208     -42.179  34.125  11.446  1.00 60.86      A    C  
ATOM   1649  CD2 LEU A 208     -42.207  33.470   9.070  1.00 60.86      A    C  
ATOM   1650  N   GLY A 209     -39.709  29.112  10.926  1.00 76.39      A    N  
ATOM   1651  CA  GLY A 209     -38.524  28.279  10.751  1.00 74.02      A    C  
ATOM   1652  C   GLY A 209     -38.788  26.978   9.993  1.00 76.38      A    C  
ATOM   1653  O   GLY A 209     -37.882  26.480   9.330  1.00 72.86      A    O  
ATOM   1654  N   ALA A 210     -40.035  26.479   9.963  1.00 77.91      A    N  
ATOM   1655  CA  ALA A 210     -40.406  25.302   9.167  1.00 75.74      A    C  
ATOM   1656  C   ALA A 210     -40.195  25.481   7.646  1.00 77.35      A    C  
ATOM   1657  O   ALA A 210     -40.156  24.503   6.906  1.00 73.29      A    O  
ATOM   1658  CB  ALA A 210     -41.869  24.955   9.462  1.00 72.42      A    C  
ATOM   1659  N   ASN A 211     -40.060  26.721   7.178  1.00 77.94      A    N  
ATOM   1660  CA  ASN A 211     -39.785  27.055   5.780  1.00 76.14      A    C  
ATOM   1661  C   ASN A 211     -38.291  27.232   5.475  1.00 77.24      A    C  
ATOM   1662  O   ASN A 211     -37.938  27.476   4.317  1.00 71.64      A    O  
ATOM   1663  CB  ASN A 211     -40.604  28.290   5.394  1.00 72.31      A    C  
ATOM   1664  CG  ASN A 211     -42.096  28.031   5.407  1.00 67.74      A    C  
ATOM   1665  ND2 ASN A 211     -42.881  29.012   5.784  1.00 59.32      A    N  
ATOM   1666  OD1 ASN A 211     -42.577  26.969   5.061  1.00 59.49      A    O  
ATOM   1667  N   LYS A 212     -37.409  27.089   6.478  1.00 77.31      A    N  
ATOM   1668  CA  LYS A 212     -35.962  27.126   6.268  1.00 76.57      A    C  
ATOM   1669  C   LYS A 212     -35.478  25.933   5.446  1.00 76.35      A    C  
ATOM   1670  O   LYS A 212     -36.161  24.915   5.286  1.00 70.88      A    O  
ATOM   1671  CB  LYS A 212     -35.212  27.237   7.614  1.00 73.29      A    C  
ATOM   1672  CG  LYS A 212     -35.314  28.655   8.201  1.00 71.35      A    C  
ATOM   1673  CD  LYS A 212     -34.399  28.840   9.412  1.00 70.39      A    C  
ATOM   1674  CE  LYS A 212     -34.344  30.342   9.690  1.00 63.22      A    C  
ATOM   1675  NZ  LYS A 212     -33.326  30.734  10.683  1.00 59.17      A    N1+
ATOM   1676  N   GLY A 213     -34.268  26.068   4.925  1.00 77.10      A    N  
ATOM   1677  CA  GLY A 213     -33.596  25.049   4.124  1.00 75.59      A    C  
ATOM   1678  C   GLY A 213     -33.439  25.456   2.659  1.00 77.64      A    C  
ATOM   1679  O   GLY A 213     -34.330  26.051   2.047  1.00 72.44      A    O  
ATOM   1680  N   LYS A 214     -32.277  25.105   2.102  1.00 78.24      A    N  
ATOM   1681  CA  LYS A 214     -31.941  25.362   0.699  1.00 77.63      A    C  
ATOM   1682  C   LYS A 214     -32.375  24.197  -0.192  1.00 79.24      A    C  
ATOM   1683  O   LYS A 214     -32.998  24.418  -1.231  1.00 73.63      A    O  
ATOM   1684  CB  LYS A 214     -30.432  25.631   0.549  1.00 72.72      A    C  
ATOM   1685  CG  LYS A 214     -29.980  26.944   1.213  1.00 64.93      A    C  
ATOM   1686  CD  LYS A 214     -28.486  27.171   0.954  1.00 59.16      A    C  
ATOM   1687  CE  LYS A 214     -27.980  28.480   1.567  1.00 51.36      A    C  
ATOM   1688  NZ  LYS A 214     -26.539  28.693   1.278  1.00 45.34      A    N1+
ATOM   1689  N   THR A 215     -32.122  22.967   0.241  1.00 80.11      A    N  
ATOM   1690  CA  THR A 215     -32.492  21.757  -0.503  1.00 79.20      A    C  
ATOM   1691  C   THR A 215     -33.863  21.232  -0.060  1.00 81.64      A    C  
ATOM   1692  O   THR A 215     -34.363  21.539   1.027  1.00 78.28      A    O  
ATOM   1693  CB  THR A 215     -31.425  20.659  -0.372  1.00 75.57      A    C  
ATOM   1694  CG2 THR A 215     -30.019  21.160  -0.709  1.00 66.59      A    C  
ATOM   1695  OG1 THR A 215     -31.411  20.129   0.928  1.00 67.42      A    O  
ATOM   1696  N   ASN A 216     -34.491  20.391  -0.893  1.00 80.72      A    N  
ATOM   1697  CA  ASN A 216     -35.767  19.764  -0.537  1.00 80.80      A    C  
ATOM   1698  C   ASN A 216     -35.663  18.898   0.725  1.00 82.93      A    C  
ATOM   1699  O   ASN A 216     -36.586  18.880   1.537  1.00 80.42      A    O  
ATOM   1700  CB  ASN A 216     -36.282  18.932  -1.721  1.00 78.18      A    C  
ATOM   1701  CG  ASN A 216     -36.890  19.780  -2.831  1.00 73.02      A    C  
ATOM   1702  ND2 ASN A 216     -37.031  19.212  -4.005  1.00 63.01      A    N  
ATOM   1703  OD1 ASN A 216     -37.250  20.928  -2.649  1.00 63.87      A    O  
ATOM   1704  N   ARG A 217     -34.524  18.217   0.915  1.00 81.12      A    N  
ATOM   1705  CA  ARG A 217     -34.272  17.402   2.114  1.00 82.45      A    C  
ATOM   1706  C   ARG A 217     -34.184  18.284   3.358  1.00 84.64      A    C  
ATOM   1707  O   ARG A 217     -34.929  18.044   4.302  1.00 82.60      A    O  
ATOM   1708  CB  ARG A 217     -33.024  16.535   1.903  1.00 79.41      A    C  
ATOM   1709  CG  ARG A 217     -32.956  15.389   2.928  1.00 73.98      A    C  
ATOM   1710  CD  ARG A 217     -31.737  14.497   2.643  1.00 72.73      A    C  
ATOM   1711  NE  ARG A 217     -31.737  13.281   3.488  1.00 66.59      A    N  
ATOM   1712  CZ  ARG A 217     -30.813  12.330   3.482  1.00 62.10      A    C  
ATOM   1713  NH1 ARG A 217     -29.758  12.387   2.720  1.00 58.35      A    N1+
ATOM   1714  NH2 ARG A 217     -30.925  11.296   4.255  1.00 54.17      A    N  
ATOM   1715  N   GLN A 218     -33.422  19.366   3.310  1.00 82.48      A    N  
ATOM   1716  CA  GLN A 218     -33.327  20.332   4.410  1.00 82.42      A    C  
ATOM   1717  C   GLN A 218     -34.687  20.966   4.732  1.00 84.33      A    C  
ATOM   1718  O   GLN A 218     -35.034  21.099   5.902  1.00 83.20      A    O  
ATOM   1719  CB  GLN A 218     -32.334  21.443   4.057  1.00 80.49      A    C  
ATOM   1720  CG  GLN A 218     -30.867  20.990   4.096  1.00 76.68      A    C  
ATOM   1721  CD  GLN A 218     -29.925  22.101   3.618  1.00 74.32      A    C  
ATOM   1722  NE2 GLN A 218     -28.636  21.875   3.652  1.00 66.43      A    N  
ATOM   1723  OE1 GLN A 218     -30.339  23.180   3.211  1.00 68.31      A    O  
ATOM   1724  N   LYS A 219     -35.517  21.307   3.738  1.00 82.56      A    N  
ATOM   1725  CA  LYS A 219     -36.882  21.806   3.973  1.00 81.88      A    C  
ATOM   1726  C   LYS A 219     -37.752  20.775   4.703  1.00 83.35      A    C  
ATOM   1727  O   LYS A 219     -38.552  21.151   5.553  1.00 81.38      A    O  
ATOM   1728  CB  LYS A 219     -37.547  22.207   2.659  1.00 80.76      A    C  
ATOM   1729  CG  LYS A 219     -36.955  23.503   2.074  1.00 78.02      A    C  
ATOM   1730  CD  LYS A 219     -37.600  23.808   0.725  1.00 74.06      A    C  
ATOM   1731  CE  LYS A 219     -36.965  25.067   0.145  1.00 67.16      A    C  
ATOM   1732  NZ  LYS A 219     -37.511  25.393  -1.193  1.00 58.81      A    N1+
ATOM   1733  N   GLY A 220     -37.609  19.494   4.368  1.00 84.08      A    N  
ATOM   1734  CA  GLY A 220     -38.256  18.398   5.087  1.00 83.27      A    C  
ATOM   1735  C   GLY A 220     -37.770  18.297   6.535  1.00 85.30      A    C  
ATOM   1736  O   GLY A 220     -38.592  18.195   7.441  1.00 82.51      A    O  
ATOM   1737  N   ASP A 221     -36.474  18.421   6.752  1.00 85.73      A    N  
ATOM   1738  CA  ASP A 221     -35.859  18.374   8.081  1.00 84.85      A    C  
ATOM   1739  C   ASP A 221     -36.354  19.524   8.964  1.00 86.14      A    C  
ATOM   1740  O   ASP A 221     -36.795  19.281  10.086  1.00 84.21      A    O  
ATOM   1741  CB  ASP A 221     -34.324  18.427   7.975  1.00 82.54      A    C  
ATOM   1742  CG  ASP A 221     -33.724  17.281   7.173  1.00 81.54      A    C  
ATOM   1743  OD1 ASP A 221     -34.296  16.173   7.144  1.00 74.68      A    O  
ATOM   1744  OD2 ASP A 221     -32.642  17.488   6.577  1.00 75.83      A    O1-
ATOM   1745  N   TYR A 222     -36.378  20.766   8.461  1.00 85.61      A    N  
ATOM   1746  CA  TYR A 222     -36.876  21.911   9.223  1.00 85.68      A    C  
ATOM   1747  C   TYR A 222     -38.360  21.797   9.567  1.00 86.60      A    C  
ATOM   1748  O   TYR A 222     -38.755  22.197  10.664  1.00 84.58      A    O  
ATOM   1749  CB  TYR A 222     -36.596  23.215   8.464  1.00 84.28      A    C  
ATOM   1750  CG  TYR A 222     -35.183  23.717   8.633  1.00 85.12      A    C  
ATOM   1751  CD1 TYR A 222     -34.757  24.231   9.873  1.00 80.36      A    C  
ATOM   1752  CD2 TYR A 222     -34.274  23.680   7.552  1.00 81.36      A    C  
ATOM   1753  CE1 TYR A 222     -33.434  24.702  10.036  1.00 79.01      A    C  
ATOM   1754  CE2 TYR A 222     -32.960  24.144   7.709  1.00 79.34      A    C  
ATOM   1755  CZ  TYR A 222     -32.535  24.650   8.949  1.00 81.43      A    C  
ATOM   1756  OH  TYR A 222     -31.246  25.098   9.100  1.00 78.88      A    O  
ATOM   1757  N   LYS A 223     -39.185  21.191   8.706  1.00 85.20      A    N  
ATOM   1758  CA  LYS A 223     -40.584  20.887   9.053  1.00 84.67      A    C  
ATOM   1759  C   LYS A 223     -40.678  19.889  10.203  1.00 85.73      A    C  
ATOM   1760  O   LYS A 223     -41.486  20.093  11.112  1.00 83.90      A    O  
ATOM   1761  CB  LYS A 223     -41.350  20.350   7.842  1.00 84.24      A    C  
ATOM   1762  CG  LYS A 223     -41.763  21.478   6.884  1.00 78.01      A    C  
ATOM   1763  CD  LYS A 223     -42.562  20.905   5.715  1.00 73.50      A    C  
ATOM   1764  CE  LYS A 223     -43.028  22.044   4.815  1.00 62.93      A    C  
ATOM   1765  NZ  LYS A 223     -43.882  21.556   3.710  1.00 53.96      A    N1+
ATOM   1766  N   LEU A 224     -39.861  18.831  10.205  1.00 83.86      A    N  
ATOM   1767  CA  LEU A 224     -39.818  17.858  11.293  1.00 83.10      A    C  
ATOM   1768  C   LEU A 224     -39.295  18.480  12.590  1.00 84.56      A    C  
ATOM   1769  O   LEU A 224     -39.862  18.225  13.656  1.00 83.62      A    O  
ATOM   1770  CB  LEU A 224     -38.942  16.659  10.878  1.00 83.04      A    C  
ATOM   1771  CG  LEU A 224     -39.571  15.761   9.794  1.00 80.98      A    C  
ATOM   1772  CD1 LEU A 224     -38.533  14.776   9.267  1.00 74.47      A    C  
ATOM   1773  CD2 LEU A 224     -40.751  14.954  10.348  1.00 75.60      A    C  
ATOM   1774  N   ILE A 225     -38.276  19.345  12.514  1.00 85.85      A    N  
ATOM   1775  CA  ILE A 225     -37.744  20.093  13.654  1.00 84.40      A    C  
ATOM   1776  C   ILE A 225     -38.813  21.007  14.257  1.00 85.38      A    C  
ATOM   1777  O   ILE A 225     -39.022  20.974  15.465  1.00 82.66      A    O  
ATOM   1778  CB  ILE A 225     -36.480  20.882  13.219  1.00 83.53      A    C  
ATOM   1779  CG1 ILE A 225     -35.309  19.914  12.949  1.00 81.05      A    C  
ATOM   1780  CG2 ILE A 225     -36.063  21.908  14.287  1.00 81.13      A    C  
ATOM   1781  CD1 ILE A 225     -34.142  20.556  12.191  1.00 76.06      A    C  
ATOM   1782  N   SER A 226     -39.533  21.750  13.430  1.00 85.71      A    N  
ATOM   1783  CA  SER A 226     -40.628  22.614  13.876  1.00 83.62      A    C  
ATOM   1784  C   SER A 226     -41.753  21.807  14.532  1.00 84.25      A    C  
ATOM   1785  O   SER A 226     -42.211  22.166  15.614  1.00 82.60      A    O  
ATOM   1786  CB  SER A 226     -41.161  23.426  12.692  1.00 82.65      A    C  
ATOM   1787  OG  SER A 226     -42.263  24.220  13.068  1.00 73.05      A    O  
ATOM   1788  N   SER A 227     -42.166  20.673  13.952  1.00 85.32      A    N  
ATOM   1789  CA  SER A 227     -43.196  19.818  14.549  1.00 83.98      A    C  
ATOM   1790  C   SER A 227     -42.753  19.225  15.893  1.00 84.53      A    C  
ATOM   1791  O   SER A 227     -43.532  19.200  16.832  1.00 81.90      A    O  
ATOM   1792  CB  SER A 227     -43.619  18.704  13.583  1.00 82.91      A    C  
ATOM   1793  OG  SER A 227     -42.649  17.680  13.448  1.00 71.38      A    O  
ATOM   1794  N   LEU A 228     -41.479  18.826  16.023  1.00 83.59      A    N  
ATOM   1795  CA  LEU A 228     -40.925  18.339  17.285  1.00 82.02      A    C  
ATOM   1796  C   LEU A 228     -40.912  19.411  18.371  1.00 83.36      A    C  
ATOM   1797  O   LEU A 228     -41.209  19.105  19.535  1.00 81.43      A    O  
ATOM   1798  CB  LEU A 228     -39.498  17.821  17.040  1.00 81.74      A    C  
ATOM   1799  CG  LEU A 228     -39.469  16.366  16.555  1.00 81.31      A    C  
ATOM   1800  CD1 LEU A 228     -38.105  16.049  15.938  1.00 74.66      A    C  
ATOM   1801  CD2 LEU A 228     -39.684  15.407  17.731  1.00 76.95      A    C  
ATOM   1802  N   ALA A 229     -40.597  20.653  18.018  1.00 84.63      A    N  
ATOM   1803  CA  ALA A 229     -40.608  21.769  18.947  1.00 83.01      A    C  
ATOM   1804  C   ALA A 229     -42.029  22.109  19.416  1.00 83.86      A    C  
ATOM   1805  O   ALA A 229     -42.272  22.264  20.611  1.00 81.28      A    O  
ATOM   1806  CB  ALA A 229     -39.922  22.961  18.274  1.00 81.45      A    C  
ATOM   1807  N   LEU A 230     -42.993  22.155  18.497  1.00 82.65      A    N  
ATOM   1808  CA  LEU A 230     -44.376  22.538  18.781  1.00 81.94      A    C  
ATOM   1809  C   LEU A 230     -45.163  21.425  19.489  1.00 82.80      A    C  
ATOM   1810  O   LEU A 230     -45.777  21.680  20.523  1.00 78.89      A    O  
ATOM   1811  CB  LEU A 230     -45.062  22.954  17.464  1.00 79.73      A    C  
ATOM   1812  CG  LEU A 230     -44.505  24.261  16.849  1.00 76.84      A    C  
ATOM   1813  CD1 LEU A 230     -45.098  24.473  15.454  1.00 70.76      A    C  
ATOM   1814  CD2 LEU A 230     -44.844  25.482  17.698  1.00 71.52      A    C  
ATOM   1815  N   ASP A 231     -45.114  20.191  18.985  1.00 85.02      A    N  
ATOM   1816  CA  ASP A 231     -45.963  19.092  19.461  1.00 83.60      A    C  
ATOM   1817  C   ASP A 231     -45.343  18.340  20.640  1.00 84.33      A    C  
ATOM   1818  O   ASP A 231     -46.039  17.937  21.580  1.00 79.58      A    O  
ATOM   1819  CB  ASP A 231     -46.233  18.110  18.310  1.00 81.16      A    C  
ATOM   1820  CG  ASP A 231     -46.912  18.725  17.086  1.00 75.03      A    C  
ATOM   1821  OD1 ASP A 231     -47.612  19.745  17.244  1.00 66.73      A    O  
ATOM   1822  OD2 ASP A 231     -46.727  18.140  15.998  1.00 66.95      A    O1-
ATOM   1823  N   LYS A 232     -44.024  18.114  20.618  1.00 84.84      A    N  
ATOM   1824  CA  LYS A 232     -43.320  17.293  21.609  1.00 83.87      A    C  
ATOM   1825  C   LYS A 232     -42.399  18.081  22.536  1.00 84.81      A    C  
ATOM   1826  O   LYS A 232     -41.785  17.480  23.415  1.00 80.40      A    O  
ATOM   1827  CB  LYS A 232     -42.579  16.138  20.924  1.00 81.49      A    C  
ATOM   1828  CG  LYS A 232     -43.541  15.178  20.201  1.00 77.92      A    C  
ATOM   1829  CD  LYS A 232     -42.838  13.874  19.845  1.00 72.02      A    C  
ATOM   1830  CE  LYS A 232     -43.848  12.903  19.212  1.00 64.05      A    C  
ATOM   1831  NZ  LYS A 232     -43.298  11.547  19.074  1.00 57.02      A    N1+
ATOM   1832  N   ARG A 233     -42.278  19.390  22.359  1.00 83.50      A    N  
ATOM   1833  CA  ARG A 233     -41.330  20.265  23.083  1.00 84.32      A    C  
ATOM   1834  C   ARG A 233     -39.886  19.750  23.039  1.00 85.74      A    C  
ATOM   1835  O   ARG A 233     -39.144  19.883  24.015  1.00 80.69      A    O  
ATOM   1836  CB  ARG A 233     -41.816  20.539  24.514  1.00 81.79      A    C  
ATOM   1837  CG  ARG A 233     -43.197  21.203  24.559  1.00 76.37      A    C  
ATOM   1838  CD  ARG A 233     -43.530  21.536  26.007  1.00 69.73      A    C  
ATOM   1839  NE  ARG A 233     -44.820  22.232  26.127  1.00 61.00      A    N  
ATOM   1840  CZ  ARG A 233     -45.345  22.713  27.243  1.00 53.31      A    C  
ATOM   1841  NH1 ARG A 233     -44.750  22.581  28.399  1.00 49.28      A    N1+
ATOM   1842  NH2 ARG A 233     -46.489  23.331  27.207  1.00 47.32      A    N  
ATOM   1843  N   LYS A 234     -39.499  19.132  21.922  1.00 85.58      A    N  
ATOM   1844  CA  LYS A 234     -38.124  18.745  21.641  1.00 85.78      A    C  
ATOM   1845  C   LYS A 234     -37.475  19.779  20.732  1.00 86.65      A    C  
ATOM   1846  O   LYS A 234     -37.935  19.987  19.609  1.00 83.15      A    O  
ATOM   1847  CB  LYS A 234     -38.055  17.358  21.011  1.00 84.12      A    C  
ATOM   1848  CG  LYS A 234     -38.270  16.249  22.041  1.00 78.50      A    C  
ATOM   1849  CD  LYS A 234     -37.899  14.899  21.414  1.00 74.68      A    C  
ATOM   1850  CE  LYS A 234     -37.749  13.832  22.493  1.00 66.04      A    C  
ATOM   1851  NZ  LYS A 234     -36.633  12.921  22.156  1.00 58.99      A    N1+
ATOM   1852  N   TYR A 235     -36.431  20.396  21.220  1.00 87.13      A    N  
ATOM   1853  CA  TYR A 235     -35.745  21.482  20.538  1.00 87.01      A    C  
ATOM   1854  C   TYR A 235     -34.464  20.963  19.896  1.00 87.76      A    C  
ATOM   1855  O   TYR A 235     -33.473  20.727  20.586  1.00 84.43      A    O  
ATOM   1856  CB  TYR A 235     -35.506  22.611  21.531  1.00 85.58      A    C  
ATOM   1857  CG  TYR A 235     -36.784  23.086  22.184  1.00 86.65      A    C  
ATOM   1858  CD1 TYR A 235     -37.743  23.794  21.448  1.00 81.77      A    C  
ATOM   1859  CD2 TYR A 235     -37.051  22.761  23.530  1.00 83.59      A    C  
ATOM   1860  CE1 TYR A 235     -38.951  24.194  22.038  1.00 81.29      A    C  
ATOM   1861  CE2 TYR A 235     -38.262  23.155  24.134  1.00 81.65      A    C  
ATOM   1862  CZ  TYR A 235     -39.206  23.871  23.385  1.00 83.50      A    C  
ATOM   1863  OH  TYR A 235     -40.392  24.258  23.966  1.00 81.42      A    O  
ATOM   1864  N   ILE A 236     -34.496  20.730  18.594  1.00 88.34      A    N  
ATOM   1865  CA  ILE A 236     -33.418  20.104  17.831  1.00 88.02      A    C  
ATOM   1866  C   ILE A 236     -32.802  21.128  16.885  1.00 88.21      A    C  
ATOM   1867  O   ILE A 236     -33.520  21.810  16.157  1.00 84.90      A    O  
ATOM   1868  CB  ILE A 236     -33.935  18.852  17.103  1.00 86.84      A    C  
ATOM   1869  CG1 ILE A 236     -34.397  17.798  18.134  1.00 84.16      A    C  
ATOM   1870  CG2 ILE A 236     -32.855  18.265  16.179  1.00 83.47      A    C  
ATOM   1871  CD1 ILE A 236     -35.170  16.635  17.533  1.00 76.01      A    C  
ATOM   1872  N   ILE A 237     -31.479  21.200  16.869  1.00 88.89      A    N  
ATOM   1873  CA  ILE A 237     -30.730  22.048  15.931  1.00 88.25      A    C  
ATOM   1874  C   ILE A 237     -29.856  21.151  15.049  1.00 88.92      A    C  
ATOM   1875  O   ILE A 237     -29.109  20.329  15.588  1.00 86.84      A    O  
ATOM   1876  CB  ILE A 237     -29.922  23.133  16.686  1.00 85.58      A    C  
ATOM   1877  CG1 ILE A 237     -30.911  24.117  17.349  1.00 74.62      A    C  
ATOM   1878  CG2 ILE A 237     -28.961  23.870  15.742  1.00 72.33      A    C  
ATOM   1879  CD1 ILE A 237     -30.258  25.303  18.071  1.00 67.04      A    C  
ATOM   1880  N   PRO A 238     -29.903  21.308  13.715  1.00 90.04      A    N  
ATOM   1881  CA  PRO A 238     -28.988  20.615  12.831  1.00 89.16      A    C  
ATOM   1882  C   PRO A 238     -27.597  21.255  12.891  1.00 89.70      A    C  
ATOM   1883  O   PRO A 238     -27.430  22.449  12.646  1.00 86.51      A    O  
ATOM   1884  CB  PRO A 238     -29.627  20.711  11.439  1.00 86.41      A    C  
ATOM   1885  CG  PRO A 238     -30.394  22.030  11.494  1.00 83.68      A    C  
ATOM   1886  CD  PRO A 238     -30.820  22.144  12.956  1.00 87.47      A    C  
ATOM   1887  N   LEU A 239     -26.588  20.436  13.185  1.00 89.71      A    N  
ATOM   1888  CA  LEU A 239     -25.182  20.800  13.126  1.00 89.63      A    C  
ATOM   1889  C   LEU A 239     -24.542  19.998  11.990  1.00 90.19      A    C  
ATOM   1890  O   LEU A 239     -24.604  18.775  12.008  1.00 87.83      A    O  
ATOM   1891  CB  LEU A 239     -24.502  20.496  14.476  1.00 88.58      A    C  
ATOM   1892  CG  LEU A 239     -25.157  21.167  15.699  1.00 87.60      A    C  
ATOM   1893  CD1 LEU A 239     -24.483  20.677  16.976  1.00 82.81      A    C  
ATOM   1894  CD2 LEU A 239     -25.042  22.691  15.647  1.00 82.92      A    C  
ATOM   1895  N   SER A 240     -23.951  20.664  11.011  1.00 90.49      A    N  
ATOM   1896  CA  SER A 240     -23.327  19.998   9.876  1.00 89.39      A    C  
ATOM   1897  C   SER A 240     -21.840  20.312   9.777  1.00 89.52      A    C  
ATOM   1898  O   SER A 240     -21.401  21.422  10.086  1.00 86.41      A    O  
ATOM   1899  CB  SER A 240     -24.057  20.316   8.564  1.00 86.77      A    C  
ATOM   1900  OG  SER A 240     -24.031  21.704   8.285  1.00 72.21      A    O  
ATOM   1901  N   SER A 241     -21.079  19.324   9.326  1.00 90.49      A    N  
ATOM   1902  CA  SER A 241     -19.670  19.467   8.980  1.00 90.71      A    C  
ATOM   1903  C   SER A 241     -19.340  18.546   7.804  1.00 91.58      A    C  
ATOM   1904  O   SER A 241     -19.947  17.485   7.660  1.00 89.55      A    O  
ATOM   1905  CB  SER A 241     -18.778  19.143  10.178  1.00 88.86      A    C  
ATOM   1906  OG  SER A 241     -17.424  19.291   9.805  1.00 75.64      A    O  
ATOM   1907  N   ASN A 242     -18.382  18.954   6.982  1.00 91.29      A    N  
ATOM   1908  CA  ASN A 242     -17.898  18.196   5.841  1.00 91.01      A    C  
ATOM   1909  C   ASN A 242     -16.435  17.823   6.056  1.00 92.19      A    C  
ATOM   1910  O   ASN A 242     -15.691  18.570   6.678  1.00 88.98      A    O  
ATOM   1911  CB  ASN A 242     -18.074  19.004   4.540  1.00 87.67      A    C  
ATOM   1912  CG  ASN A 242     -19.508  19.411   4.247  1.00 83.05      A    C  
ATOM   1913  ND2 ASN A 242     -19.701  20.250   3.250  1.00 73.44      A    N  
ATOM   1914  OD1 ASN A 242     -20.463  19.028   4.895  1.00 70.63      A    O  
ATOM   1915  N   TYR A 243     -16.028  16.680   5.494  1.00 91.50      A    N  
ATOM   1916  CA  TYR A 243     -14.622  16.284   5.435  1.00 92.40      A    C  
ATOM   1917  C   TYR A 243     -14.361  15.519   4.142  1.00 92.53      A    C  
ATOM   1918  O   TYR A 243     -15.186  14.717   3.705  1.00 90.65      A    O  
ATOM   1919  CB  TYR A 243     -14.265  15.452   6.675  1.00 92.09      A    C  
ATOM   1920  CG  TYR A 243     -12.825  15.605   7.084  1.00 92.97      A    C  
ATOM   1921  CD1 TYR A 243     -11.796  14.924   6.402  1.00 90.38      A    C  
ATOM   1922  CD2 TYR A 243     -12.487  16.467   8.150  1.00 90.45      A    C  
ATOM   1923  CE1 TYR A 243     -10.462  15.103   6.761  1.00 89.17      A    C  
ATOM   1924  CE2 TYR A 243     -11.145  16.651   8.522  1.00 88.91      A    C  
ATOM   1925  CZ  TYR A 243     -10.137  15.970   7.817  1.00 90.04      A    C  
ATOM   1926  OH  TYR A 243      -8.821  16.163   8.161  1.00 87.85      A    O  
ATOM   1927  N   SER A 244     -13.221  15.771   3.511  1.00 93.06      A    N  
ATOM   1928  CA  SER A 244     -12.815  15.116   2.268  1.00 92.97      A    C  
ATOM   1929  C   SER A 244     -11.526  14.339   2.482  1.00 93.25      A    C  
ATOM   1930  O   SER A 244     -10.554  14.874   3.008  1.00 90.42      A    O  
ATOM   1931  CB  SER A 244     -12.653  16.130   1.136  1.00 91.31      A    C  
ATOM   1932  OG  SER A 244     -13.874  16.804   0.879  1.00 80.77      A    O  
ATOM   1933  N   MET A 245     -11.498  13.073   2.056  1.00 93.30      A    N  
ATOM   1934  CA  MET A 245     -10.309  12.223   2.067  1.00 93.54      A    C  
ATOM   1935  C   MET A 245     -10.231  11.407   0.779  1.00 94.25      A    C  
ATOM   1936  O   MET A 245     -11.241  10.939   0.258  1.00 92.34      A    O  
ATOM   1937  CB  MET A 245     -10.296  11.276   3.271  1.00 92.24      A    C  
ATOM   1938  CG  MET A 245     -10.135  11.981   4.617  1.00 87.89      A    C  
ATOM   1939  SD  MET A 245      -9.821  10.831   5.983  1.00 86.62      A    S  
ATOM   1940  CE  MET A 245      -9.791  11.971   7.361  1.00 78.57      A    C  
ATOM   1941  N   ARG A 246      -9.008  11.187   0.266  1.00 93.97      A    N  
ATOM   1942  CA  ARG A 246      -8.786  10.290  -0.865  1.00 94.03      A    C  
ATOM   1943  C   ARG A 246      -9.017   8.842  -0.463  1.00 94.59      A    C  
ATOM   1944  O   ARG A 246      -8.512   8.406   0.569  1.00 91.88      A    O  
ATOM   1945  CB  ARG A 246      -7.381  10.535  -1.441  1.00 92.70      A    C  
ATOM   1946  CG  ARG A 246      -7.061   9.604  -2.618  1.00 88.32      A    C  
ATOM   1947  CD  ARG A 246      -5.889  10.121  -3.455  1.00 87.81      A    C  
ATOM   1948  NE  ARG A 246      -6.303  11.251  -4.298  1.00 85.50      A    N  
ATOM   1949  CZ  ARG A 246      -6.973  11.182  -5.439  1.00 87.38      A    C  
ATOM   1950  NH1 ARG A 246      -7.241  10.051  -6.027  1.00 75.79      A    N1+
ATOM   1951  NH2 ARG A 246      -7.408  12.259  -6.006  1.00 80.09      A    N  
ATOM   1952  N   MET A 247      -9.754   8.090  -1.298  1.00 94.29      A    N  
ATOM   1953  CA  MET A 247     -10.013   6.667  -1.089  1.00 94.41      A    C  
ATOM   1954  C   MET A 247      -8.702   5.882  -0.989  1.00 94.85      A    C  
ATOM   1955  O   MET A 247      -7.739   6.129  -1.722  1.00 92.73      A    O  
ATOM   1956  CB  MET A 247     -10.885   6.109  -2.222  1.00 93.55      A    C  
ATOM   1957  CG  MET A 247     -12.342   6.574  -2.136  1.00 89.68      A    C  
ATOM   1958  SD  MET A 247     -13.268   6.008  -0.668  1.00 89.61      A    S  
ATOM   1959  CE  MET A 247     -13.304   4.223  -0.943  1.00 82.76      A    C  
ATOM   1960  N   GLN A 248      -8.684   4.914  -0.091  1.00 93.64      A    N  
ATOM   1961  CA  GLN A 248      -7.572   3.986   0.156  1.00 93.75      A    C  
ATOM   1962  C   GLN A 248      -7.992   2.520  -0.056  1.00 93.82      A    C  
ATOM   1963  O   GLN A 248      -7.232   1.595   0.213  1.00 89.49      A    O  
ATOM   1964  CB  GLN A 248      -7.033   4.225   1.577  1.00 92.53      A    C  
ATOM   1965  CG  GLN A 248      -6.502   5.646   1.812  1.00 91.38      A    C  
ATOM   1966  CD  GLN A 248      -5.261   5.962   0.981  1.00 91.63      A    C  
ATOM   1967  NE2 GLN A 248      -5.214   7.094   0.328  1.00 80.22      A    N  
ATOM   1968  OE1 GLN A 248      -4.312   5.196   0.934  1.00 81.77      A    O  
ATOM   1969  N   SER A 249      -9.225   2.306  -0.539  1.00 93.27      A    N  
ATOM   1970  CA  SER A 249      -9.795   1.013  -0.896  1.00 92.87      A    C  
ATOM   1971  C   SER A 249     -10.749   1.207  -2.067  1.00 93.08      A    C  
ATOM   1972  O   SER A 249     -11.246   2.315  -2.276  1.00 88.50      A    O  
ATOM   1973  CB  SER A 249     -10.549   0.415   0.303  1.00 90.58      A    C  
ATOM   1974  OG  SER A 249     -11.619   1.234   0.718  1.00 84.84      A    O  
ATOM   1975  N   ASN A 250     -11.038   0.139  -2.812  1.00 92.77      A    N  
ATOM   1976  CA  ASN A 250     -12.005   0.221  -3.907  1.00 93.00      A    C  
ATOM   1977  C   ASN A 250     -13.380   0.629  -3.381  1.00 93.21      A    C  
ATOM   1978  O   ASN A 250     -13.908   0.021  -2.453  1.00 88.31      A    O  
ATOM   1979  CB  ASN A 250     -12.070  -1.113  -4.666  1.00 91.32      A    C  
ATOM   1980  CG  ASN A 250     -10.909  -1.296  -5.622  1.00 91.36      A    C  
ATOM   1981  ND2 ASN A 250     -11.019  -2.249  -6.516  1.00 85.41      A    N  
ATOM   1982  OD1 ASN A 250      -9.921  -0.579  -5.601  1.00 83.43      A    O  
ATOM   1983  N   MET A 251     -13.951   1.651  -3.986  1.00 93.46      A    N  
ATOM   1984  CA  MET A 251     -15.306   2.060  -3.661  1.00 93.66      A    C  
ATOM   1985  C   MET A 251     -16.291   1.038  -4.236  1.00 93.90      A    C  
ATOM   1986  O   MET A 251     -16.251   0.752  -5.424  1.00 90.90      A    O  
ATOM   1987  CB  MET A 251     -15.540   3.471  -4.191  1.00 91.84      A    C  
ATOM   1988  CG  MET A 251     -16.856   4.065  -3.680  1.00 87.04      A    C  
ATOM   1989  SD  MET A 251     -17.181   5.752  -4.283  1.00 86.54      A    S  
ATOM   1990  CE  MET A 251     -15.773   6.644  -3.579  1.00 76.60      A    C  
ATOM   1991  N   MET A 252     -17.179   0.496  -3.395  1.00 92.88      A    N  
ATOM   1992  CA  MET A 252     -18.198  -0.463  -3.817  1.00 92.59      A    C  
ATOM   1993  C   MET A 252     -19.537   0.236  -4.021  1.00 92.80      A    C  
ATOM   1994  O   MET A 252     -20.043   0.907  -3.125  1.00 90.07      A    O  
ATOM   1995  CB  MET A 252     -18.334  -1.610  -2.809  1.00 90.98      A    C  
ATOM   1996  CG  MET A 252     -17.059  -2.441  -2.673  1.00 87.41      A    C  
ATOM   1997  SD  MET A 252     -17.286  -3.883  -1.595  1.00 85.06      A    S  
ATOM   1998  CE  MET A 252     -15.639  -4.603  -1.697  1.00 75.28      A    C  
ATOM   1999  N   GLN A 253     -20.146   0.040  -5.186  1.00 92.26      A    N  
ATOM   2000  CA  GLN A 253     -21.400   0.703  -5.553  1.00 92.14      A    C  
ATOM   2001  C   GLN A 253     -22.524   0.435  -4.549  1.00 92.67      A    C  
ATOM   2002  O   GLN A 253     -23.232   1.363  -4.144  1.00 89.55      A    O  
ATOM   2003  CB  GLN A 253     -21.810   0.259  -6.966  1.00 90.84      A    C  
ATOM   2004  CG  GLN A 253     -23.036   1.042  -7.470  1.00 87.76      A    C  
ATOM   2005  CD  GLN A 253     -23.427   0.694  -8.906  1.00 87.82      A    C  
ATOM   2006  NE2 GLN A 253     -24.402   1.364  -9.468  1.00 78.57      A    N  
ATOM   2007  OE1 GLN A 253     -22.889  -0.176  -9.546  1.00 80.56      A    O  
ATOM   2008  N   LYS A 254     -22.670  -0.806  -4.086  1.00 92.35      A    N  
ATOM   2009  CA  LYS A 254     -23.699  -1.195  -3.113  1.00 91.60      A    C  
ATOM   2010  C   LYS A 254     -23.536  -0.530  -1.748  1.00 91.95      A    C  
ATOM   2011  O   LYS A 254     -24.523  -0.340  -1.050  1.00 88.15      A    O  
ATOM   2012  CB  LYS A 254     -23.767  -2.728  -2.990  1.00 89.40      A    C  
ATOM   2013  CG  LYS A 254     -22.589  -3.347  -2.217  1.00 83.13      A    C  
ATOM   2014  CD  LYS A 254     -22.790  -4.852  -2.020  1.00 82.46      A    C  
ATOM   2015  CE  LYS A 254     -21.758  -5.376  -1.026  1.00 71.78      A    C  
ATOM   2016  NZ  LYS A 254     -22.072  -6.733  -0.555  1.00 66.64      A    N1+
ATOM   2017  N   HIS A 255     -22.300  -0.181  -1.366  1.00 91.72      A    N  
ATOM   2018  CA  HIS A 255     -22.004   0.386  -0.056  1.00 91.48      A    C  
ATOM   2019  C   HIS A 255     -22.072   1.911  -0.039  1.00 91.59      A    C  
ATOM   2020  O   HIS A 255     -22.562   2.474   0.936  1.00 87.57      A    O  
ATOM   2021  CB  HIS A 255     -20.640  -0.115   0.426  1.00 90.11      A    C  
ATOM   2022  CG  HIS A 255     -20.644  -1.578   0.769  1.00 90.65      A    C  
ATOM   2023  CD2 HIS A 255     -19.685  -2.494   0.435  1.00 80.22      A    C  
ATOM   2024  ND1 HIS A 255     -21.599  -2.247   1.518  1.00 79.68      A    N  
ATOM   2025  CE1 HIS A 255     -21.218  -3.520   1.627  1.00 81.98      A    C  
ATOM   2026  NE2 HIS A 255     -20.062  -3.719   0.982  1.00 84.11      A    N  
ATOM   2027  N   VAL A 256     -21.668   2.585  -1.112  1.00 91.94      A    N  
ATOM   2028  CA  VAL A 256     -21.665   4.051  -1.181  1.00 91.66      A    C  
ATOM   2029  C   VAL A 256     -23.009   4.634  -1.637  1.00 91.30      A    C  
ATOM   2030  O   VAL A 256     -23.405   5.706  -1.184  1.00 87.80      A    O  
ATOM   2031  CB  VAL A 256     -20.491   4.539  -2.050  1.00 90.38      A    C  
ATOM   2032  CG1 VAL A 256     -20.734   4.377  -3.552  1.00 82.25      A    C  
ATOM   2033  CG2 VAL A 256     -20.165   6.003  -1.758  1.00 83.85      A    C  
ATOM   2034  N   SER A 257     -23.751   3.928  -2.499  1.00 91.74      A    N  
ATOM   2035  CA  SER A 257     -24.989   4.452  -3.091  1.00 90.52      A    C  
ATOM   2036  C   SER A 257     -26.120   4.772  -2.101  1.00 90.71      A    C  
ATOM   2037  O   SER A 257     -26.838   5.740  -2.364  1.00 86.72      A    O  
ATOM   2038  CB  SER A 257     -25.487   3.553  -4.221  1.00 88.63      A    C  
ATOM   2039  OG  SER A 257     -25.808   2.262  -3.771  1.00 77.03      A    O  
ATOM   2040  N   PRO A 258     -26.298   4.069  -0.957  1.00 91.85      A    N  
ATOM   2041  CA  PRO A 258     -27.410   4.362  -0.041  1.00 90.59      A    C  
ATOM   2042  C   PRO A 258     -27.354   5.746   0.604  1.00 90.75      A    C  
ATOM   2043  O   PRO A 258     -28.397   6.319   0.899  1.00 84.53      A    O  
ATOM   2044  CB  PRO A 258     -27.362   3.262   1.025  1.00 88.40      A    C  
ATOM   2045  CG  PRO A 258     -26.633   2.119   0.341  1.00 87.99      A    C  
ATOM   2046  CD  PRO A 258     -25.635   2.851  -0.548  1.00 91.28      A    C  
ATOM   2047  N   CYS A 259     -26.155   6.292   0.837  1.00 91.63      A    N  
ATOM   2048  CA  CYS A 259     -25.965   7.606   1.456  1.00 91.23      A    C  
ATOM   2049  C   CYS A 259     -25.447   8.680   0.497  1.00 91.98      A    C  
ATOM   2050  O   CYS A 259     -25.253   9.817   0.912  1.00 86.92      A    O  
ATOM   2051  CB  CYS A 259     -25.080   7.454   2.697  1.00 88.35      A    C  
ATOM   2052  SG  CYS A 259     -23.398   6.853   2.379  1.00 83.57      A    S  
ATOM   2053  N   ALA A 260     -25.255   8.353  -0.779  1.00 90.62      A    N  
ATOM   2054  CA  ALA A 260     -24.850   9.332  -1.770  1.00 90.13      A    C  
ATOM   2055  C   ALA A 260     -26.007  10.273  -2.128  1.00 90.19      A    C  
ATOM   2056  O   ALA A 260     -27.149   9.843  -2.327  1.00 87.15      A    O  
ATOM   2057  CB  ALA A 260     -24.298   8.616  -2.995  1.00 88.92      A    C  
ATOM   2058  N   VAL A 261     -25.686  11.558  -2.232  1.00 89.95      A    N  
ATOM   2059  CA  VAL A 261     -26.646  12.616  -2.560  1.00 88.65      A    C  
ATOM   2060  C   VAL A 261     -26.133  13.469  -3.717  1.00 88.37      A    C  
ATOM   2061  O   VAL A 261     -24.934  13.513  -3.993  1.00 83.86      A    O  
ATOM   2062  CB  VAL A 261     -26.992  13.475  -1.324  1.00 86.36      A    C  
ATOM   2063  CG1 VAL A 261     -27.658  12.623  -0.238  1.00 77.16      A    C  
ATOM   2064  CG2 VAL A 261     -25.783  14.189  -0.731  1.00 78.52      A    C  
ATOM   2065  N   ASP A 262     -27.062  14.134  -4.392  1.00 87.04      A    N  
ATOM   2066  CA  ASP A 262     -26.761  15.249  -5.280  1.00 81.80      A    C  
ATOM   2067  C   ASP A 262     -26.949  16.549  -4.491  1.00 77.76      A    C  
ATOM   2068  O   ASP A 262     -27.912  16.674  -3.728  1.00 66.47      A    O  
ATOM   2069  CB  ASP A 262     -27.648  15.190  -6.527  1.00 78.10      A    C  
ATOM   2070  CG  ASP A 262     -27.321  13.981  -7.413  1.00 76.51      A    C  
ATOM   2071  OD1 ASP A 262     -26.163  13.861  -7.857  1.00 69.35      A    O  
ATOM   2072  OD2 ASP A 262     -28.229  13.177  -7.706  1.00 70.99      A    O1-
ATOM   2073  N   GLU A 263     -26.023  17.485  -4.633  1.00 76.24      A    N  
ATOM   2074  CA  GLU A 263     -26.135  18.831  -4.074  1.00 73.27      A    C  
ATOM   2075  C   GLU A 263     -26.981  19.771  -4.932  1.00 67.93      A    C  
ATOM   2076  O   GLU A 263     -26.924  19.668  -6.173  1.00 58.03      A    O  
ATOM   2077  CB  GLU A 263     -24.755  19.450  -3.789  1.00 65.72      A    C  
ATOM   2078  CG  GLU A 263     -24.277  19.099  -2.381  1.00 59.23      A    C  
ATOM   2079  CD  GLU A 263     -23.103  19.949  -1.895  1.00 54.17      A    C  
ATOM   2080  OE1 GLU A 263     -23.078  20.206  -0.673  1.00 48.86      A    O  
ATOM   2081  OE2 GLU A 263     -22.244  20.338  -2.696  1.00 49.02      A    O1-
ATOM   2082  OXT GLU A 263     -27.667  20.609  -4.317  1.00 51.69      A    O1-
TER   
ATOM   2083  N   GLN B   1     -26.811  38.105  48.392  1.00 55.56      B    N  
ATOM   2084  CA  GLN B   1     -27.038  36.715  47.930  1.00 59.01      B    C  
ATOM   2085  C   GLN B   1     -26.995  36.602  46.410  1.00 60.38      B    C  
ATOM   2086  O   GLN B   1     -26.192  35.822  45.923  1.00 56.37      B    O  
ATOM   2087  CB  GLN B   1     -28.338  36.135  48.499  1.00 55.10      B    C  
ATOM   2088  CG  GLN B   1     -28.144  35.659  49.941  1.00 50.14      B    C  
ATOM   2089  CD  GLN B   1     -29.425  35.095  50.551  1.00 45.93      B    C  
ATOM   2090  NE2 GLN B   1     -29.341  34.336  51.618  1.00 38.47      B    N  
ATOM   2091  OE1 GLN B   1     -30.509  35.358  50.092  1.00 42.56      B    O  
ATOM   2092  N   ALA B   2     -27.770  37.410  45.663  1.00 58.72      B    N  
ATOM   2093  CA  ALA B   2     -27.776  37.344  44.200  1.00 59.65      B    C  
ATOM   2094  C   ALA B   2     -26.379  37.531  43.587  1.00 60.93      B    C  
ATOM   2095  O   ALA B   2     -26.013  36.795  42.675  1.00 58.60      B    O  
ATOM   2096  CB  ALA B   2     -28.764  38.381  43.671  1.00 56.03      B    C  
ATOM   2097  N   MET B   3     -25.550  38.418  44.136  1.00 66.83      B    N  
ATOM   2098  CA  MET B   3     -24.174  38.632  43.675  1.00 68.27      B    C  
ATOM   2099  C   MET B   3     -23.265  37.411  43.898  1.00 70.36      B    C  
ATOM   2100  O   MET B   3     -22.439  37.098  43.051  1.00 69.02      B    O  
ATOM   2101  CB  MET B   3     -23.598  39.866  44.375  1.00 63.98      B    C  
ATOM   2102  CG  MET B   3     -22.617  40.628  43.498  1.00 58.63      B    C  
ATOM   2103  SD  MET B   3     -21.957  42.101  44.309  1.00 53.68      B    S  
ATOM   2104  CE  MET B   3     -21.606  43.122  42.863  1.00 47.78      B    C  
ATOM   2105  N   ILE B   4     -23.448  36.685  45.006  1.00 70.98      B    N  
ATOM   2106  CA  ILE B   4     -22.706  35.446  45.299  1.00 72.35      B    C  
ATOM   2107  C   ILE B   4     -23.144  34.337  44.334  1.00 73.72      B    C  
ATOM   2108  O   ILE B   4     -22.301  33.671  43.743  1.00 72.48      B    O  
ATOM   2109  CB  ILE B   4     -22.883  35.016  46.768  1.00 70.26      B    C  
ATOM   2110  CG1 ILE B   4     -22.323  36.103  47.713  1.00 63.96      B    C  
ATOM   2111  CG2 ILE B   4     -22.188  33.666  47.026  1.00 62.36      B    C  
ATOM   2112  CD1 ILE B   4     -22.640  35.848  49.198  1.00 55.58      B    C  
ATOM   2113  N   ILE B   5     -24.452  34.180  44.116  1.00 70.45      B    N  
ATOM   2114  CA  ILE B   5     -25.002  33.229  43.144  1.00 69.86      B    C  
ATOM   2115  C   ILE B   5     -24.513  33.583  41.737  1.00 71.25      B    C  
ATOM   2116  O   ILE B   5     -24.090  32.701  41.000  1.00 69.43      B    O  
ATOM   2117  CB  ILE B   5     -26.548  33.194  43.219  1.00 66.42      B    C  
ATOM   2118  CG1 ILE B   5     -27.002  32.675  44.602  1.00 61.23      B    C  
ATOM   2119  CG2 ILE B   5     -27.132  32.313  42.113  1.00 58.77      B    C  
ATOM   2120  CD1 ILE B   5     -28.508  32.866  44.870  1.00 52.51      B    C  
ATOM   2121  N   GLY B   6     -24.494  34.882  41.398  1.00 70.94      B    N  
ATOM   2122  CA  GLY B   6     -23.951  35.386  40.149  1.00 69.83      B    C  
ATOM   2123  C   GLY B   6     -22.462  35.081  39.974  1.00 72.29      B    C  
ATOM   2124  O   GLY B   6     -22.066  34.611  38.913  1.00 71.64      B    O  
ATOM   2125  N   ALA B   7     -21.660  35.271  41.025  1.00 76.21      B    N  
ATOM   2126  CA  ALA B   7     -20.237  34.953  40.994  1.00 76.40      B    C  
ATOM   2127  C   ALA B   7     -19.977  33.449  40.829  1.00 78.09      B    C  
ATOM   2128  O   ALA B   7     -19.144  33.057  40.018  1.00 77.01      B    O  
ATOM   2129  CB  ALA B   7     -19.571  35.502  42.265  1.00 74.20      B    C  
ATOM   2130  N   ILE B   8     -20.741  32.595  41.531  1.00 77.57      B    N  
ATOM   2131  CA  ILE B   8     -20.678  31.132  41.380  1.00 77.94      B    C  
ATOM   2132  C   ILE B   8     -21.112  30.729  39.963  1.00 79.49      B    C  
ATOM   2133  O   ILE B   8     -20.432  29.940  39.327  1.00 79.25      B    O  
ATOM   2134  CB  ILE B   8     -21.528  30.431  42.462  1.00 76.54      B    C  
ATOM   2135  CG1 ILE B   8     -20.906  30.657  43.862  1.00 70.54      B    C  
ATOM   2136  CG2 ILE B   8     -21.641  28.924  42.180  1.00 67.33      B    C  
ATOM   2137  CD1 ILE B   8     -21.846  30.271  45.023  1.00 60.95      B    C  
ATOM   2138  N   ALA B   9     -22.221  31.313  39.464  1.00 77.42      B    N  
ATOM   2139  CA  ALA B   9     -22.677  31.058  38.102  1.00 76.86      B    C  
ATOM   2140  C   ALA B   9     -21.617  31.468  37.066  1.00 78.76      B    C  
ATOM   2141  O   ALA B   9     -21.329  30.688  36.165  1.00 77.20      B    O  
ATOM   2142  CB  ALA B   9     -24.006  31.778  37.873  1.00 74.03      B    C  
ATOM   2143  N   MET B  10     -20.981  32.642  37.221  1.00 78.90      B    N  
ATOM   2144  CA  MET B  10     -19.873  33.050  36.361  1.00 78.74      B    C  
ATOM   2145  C   MET B  10     -18.692  32.091  36.422  1.00 80.87      B    C  
ATOM   2146  O   MET B  10     -18.115  31.792  35.383  1.00 80.02      B    O  
ATOM   2147  CB  MET B  10     -19.374  34.446  36.712  1.00 75.32      B    C  
ATOM   2148  CG  MET B  10     -19.954  35.511  35.787  1.00 67.18      B    C  
ATOM   2149  SD  MET B  10     -18.762  36.843  35.451  1.00 62.01      B    S  
ATOM   2150  CE  MET B  10     -18.558  37.527  37.103  1.00 53.40      B    C  
ATOM   2151  N   LEU B  11     -18.335  31.598  37.617  1.00 77.54      B    N  
ATOM   2152  CA  LEU B  11     -17.263  30.627  37.766  1.00 77.21      B    C  
ATOM   2153  C   LEU B  11     -17.593  29.328  37.017  1.00 78.41      B    C  
ATOM   2154  O   LEU B  11     -16.767  28.833  36.258  1.00 78.91      B    O  
ATOM   2155  CB  LEU B  11     -17.018  30.367  39.265  1.00 76.13      B    C  
ATOM   2156  CG  LEU B  11     -15.684  29.632  39.518  1.00 68.77      B    C  
ATOM   2157  CD1 LEU B  11     -14.533  30.617  39.650  1.00 61.30      B    C  
ATOM   2158  CD2 LEU B  11     -15.766  28.802  40.803  1.00 61.89      B    C  
ATOM   2159  N   ILE B  12     -18.827  28.813  37.183  1.00 80.96      B    N  
ATOM   2160  CA  ILE B  12     -19.310  27.619  36.472  1.00 80.35      B    C  
ATOM   2161  C   ILE B  12     -19.277  27.845  34.960  1.00 81.56      B    C  
ATOM   2162  O   ILE B  12     -18.777  26.994  34.220  1.00 80.98      B    O  
ATOM   2163  CB  ILE B  12     -20.723  27.223  36.967  1.00 78.70      B    C  
ATOM   2164  CG1 ILE B  12     -20.665  26.741  38.433  1.00 73.12      B    C  
ATOM   2165  CG2 ILE B  12     -21.338  26.122  36.079  1.00 70.51      B    C  
ATOM   2166  CD1 ILE B  12     -22.048  26.655  39.110  1.00 64.13      B    C  
ATOM   2167  N   LEU B  13     -19.749  29.007  34.483  1.00 80.83      B    N  
ATOM   2168  CA  LEU B  13     -19.739  29.352  33.067  1.00 80.22      B    C  
ATOM   2169  C   LEU B  13     -18.320  29.485  32.511  1.00 81.97      B    C  
ATOM   2170  O   LEU B  13     -18.042  28.976  31.427  1.00 81.16      B    O  
ATOM   2171  CB  LEU B  13     -20.526  30.654  32.849  1.00 78.43      B    C  
ATOM   2172  CG  LEU B  13     -22.045  30.517  33.045  1.00 73.33      B    C  
ATOM   2173  CD1 LEU B  13     -22.685  31.910  33.023  1.00 67.30      B    C  
ATOM   2174  CD2 LEU B  13     -22.694  29.658  31.968  1.00 68.11      B    C  
ATOM   2175  N   ALA B  14     -17.406  30.106  33.254  1.00 81.86      B    N  
ATOM   2176  CA  ALA B  14     -16.004  30.219  32.865  1.00 80.19      B    C  
ATOM   2177  C   ALA B  14     -15.337  28.838  32.773  1.00 80.69      B    C  
ATOM   2178  O   ALA B  14     -14.673  28.542  31.787  1.00 79.11      B    O  
ATOM   2179  CB  ALA B  14     -15.281  31.134  33.864  1.00 78.64      B    C  
ATOM   2180  N   VAL B  15     -15.599  27.956  33.762  1.00 81.60      B    N  
ATOM   2181  CA  VAL B  15     -15.139  26.566  33.727  1.00 80.32      B    C  
ATOM   2182  C   VAL B  15     -15.726  25.832  32.524  1.00 80.34      B    C  
ATOM   2183  O   VAL B  15     -15.002  25.122  31.830  1.00 79.41      B    O  
ATOM   2184  CB  VAL B  15     -15.474  25.838  35.046  1.00 79.68      B    C  
ATOM   2185  CG1 VAL B  15     -15.199  24.330  34.983  1.00 71.93      B    C  
ATOM   2186  CG2 VAL B  15     -14.619  26.395  36.195  1.00 72.69      B    C  
ATOM   2187  N   MET B  16     -17.005  26.036  32.211  1.00 80.60      B    N  
ATOM   2188  CA  MET B  16     -17.660  25.399  31.067  1.00 79.25      B    C  
ATOM   2189  C   MET B  16     -17.086  25.866  29.720  1.00 80.34      B    C  
ATOM   2190  O   MET B  16     -16.861  25.052  28.826  1.00 79.01      B    O  
ATOM   2191  CB  MET B  16     -19.168  25.654  31.159  1.00 76.40      B    C  
ATOM   2192  CG  MET B  16     -19.926  24.649  30.294  1.00 67.28      B    C  
ATOM   2193  SD  MET B  16     -21.711  24.887  30.332  1.00 61.84      B    S  
ATOM   2194  CE  MET B  16     -22.225  23.250  29.749  1.00 54.03      B    C  
ATOM   2195  N   VAL B  17     -16.800  27.159  29.573  1.00 81.01      B    N  
ATOM   2196  CA  VAL B  17     -16.121  27.706  28.391  1.00 80.01      B    C  
ATOM   2197  C   VAL B  17     -14.707  27.132  28.271  1.00 80.33      B    C  
ATOM   2198  O   VAL B  17     -14.352  26.624  27.209  1.00 79.27      B    O  
ATOM   2199  CB  VAL B  17     -16.105  29.248  28.405  1.00 79.08      B    C  
ATOM   2200  CG1 VAL B  17     -15.242  29.842  27.283  1.00 72.10      B    C  
ATOM   2201  CG2 VAL B  17     -17.521  29.800  28.219  1.00 73.51      B    C  
ATOM   2202  N   MET B  18     -13.940  27.117  29.370  1.00 81.03      B    N  
ATOM   2203  CA  MET B  18     -12.593  26.525  29.391  1.00 79.58      B    C  
ATOM   2204  C   MET B  18     -12.618  25.032  29.057  1.00 80.15      B    C  
ATOM   2205  O   MET B  18     -11.777  24.556  28.293  1.00 78.17      B    O  
ATOM   2206  CB  MET B  18     -11.948  26.762  30.762  1.00 76.78      B    C  
ATOM   2207  CG  MET B  18     -11.514  28.218  30.955  1.00 67.99      B    C  
ATOM   2208  SD  MET B  18     -10.211  28.790  29.832  1.00 60.29      B    S  
ATOM   2209  CE  MET B  18      -8.777  27.968  30.555  1.00 51.68      B    C  
ATOM   2210  N   THR B  19     -13.621  24.297  29.557  1.00 79.35      B    N  
ATOM   2211  CA  THR B  19     -13.843  22.882  29.235  1.00 78.70      B    C  
ATOM   2212  C   THR B  19     -14.163  22.697  27.752  1.00 80.10      B    C  
ATOM   2213  O   THR B  19     -13.605  21.818  27.108  1.00 78.31      B    O  
ATOM   2214  CB  THR B  19     -14.971  22.299  30.095  1.00 76.95      B    C  
ATOM   2215  CG2 THR B  19     -15.140  20.798  29.909  1.00 67.64      B    C  
ATOM   2216  OG1 THR B  19     -14.689  22.482  31.461  1.00 68.09      B    O  
ATOM   2217  N   SER B  20     -14.987  23.561  27.163  1.00 80.61      B    N  
ATOM   2218  CA  SER B  20     -15.315  23.519  25.733  1.00 79.63      B    C  
ATOM   2219  C   SER B  20     -14.088  23.804  24.855  1.00 80.78      B    C  
ATOM   2220  O   SER B  20     -13.863  23.121  23.860  1.00 78.65      B    O  
ATOM   2221  CB  SER B  20     -16.431  24.518  25.414  1.00 77.89      B    C  
ATOM   2222  OG  SER B  20     -17.569  24.263  26.208  1.00 69.49      B    O  
ATOM   2223  N   VAL B  21     -13.249  24.770  25.262  1.00 80.76      B    N  
ATOM   2224  CA  VAL B  21     -11.969  25.051  24.596  1.00 80.61      B    C  
ATOM   2225  C   VAL B  21     -11.009  23.862  24.724  1.00 81.60      B    C  
ATOM   2226  O   VAL B  21     -10.346  23.499  23.749  1.00 80.45      B    O  
ATOM   2227  CB  VAL B  21     -11.328  26.333  25.161  1.00 79.84      B    C  
ATOM   2228  CG1 VAL B  21      -9.929  26.603  24.589  1.00 72.63      B    C  
ATOM   2229  CG2 VAL B  21     -12.191  27.552  24.828  1.00 74.15      B    C  
ATOM   2230  N   SER B  22     -10.952  23.231  25.901  1.00 80.59      B    N  
ATOM   2231  CA  SER B  22     -10.159  22.030  26.156  1.00 79.67      B    C  
ATOM   2232  C   SER B  22     -10.587  20.874  25.249  1.00 80.83      B    C  
ATOM   2233  O   SER B  22      -9.743  20.281  24.587  1.00 78.51      B    O  
ATOM   2234  CB  SER B  22     -10.273  21.660  27.628  1.00 77.14      B    C  
ATOM   2235  OG  SER B  22      -9.609  20.455  27.893  1.00 66.70      B    O  
ATOM   2236  N   ILE B  23     -11.895  20.610  25.130  1.00 79.93      B    N  
ATOM   2237  CA  ILE B  23     -12.463  19.610  24.222  1.00 79.57      B    C  
ATOM   2238  C   ILE B  23     -12.071  19.911  22.772  1.00 81.27      B    C  
ATOM   2239  O   ILE B  23     -11.554  19.037  22.086  1.00 80.32      B    O  
ATOM   2240  CB  ILE B  23     -14.002  19.540  24.383  1.00 77.76      B    C  
ATOM   2241  CG1 ILE B  23     -14.363  18.906  25.744  1.00 72.48      B    C  
ATOM   2242  CG2 ILE B  23     -14.655  18.736  23.248  1.00 70.82      B    C  
ATOM   2243  CD1 ILE B  23     -15.841  19.068  26.124  1.00 64.81      B    C  
ATOM   2244  N   GLY B  24     -12.252  21.138  22.302  1.00 82.58      B    N  
ATOM   2245  CA  GLY B  24     -11.897  21.517  20.939  1.00 82.41      B    C  
ATOM   2246  C   GLY B  24     -10.414  21.344  20.631  1.00 84.92      B    C  
ATOM   2247  O   GLY B  24     -10.044  20.840  19.573  1.00 83.53      B    O  
ATOM   2248  N   HIS B  25      -9.548  21.677  21.584  1.00 84.31      B    N  
ATOM   2249  CA  HIS B  25      -8.125  21.430  21.434  1.00 83.76      B    C  
ATOM   2250  C   HIS B  25      -7.776  19.937  21.489  1.00 84.95      B    C  
ATOM   2251  O   HIS B  25      -6.840  19.511  20.816  1.00 83.52      B    O  
ATOM   2252  CB  HIS B  25      -7.353  22.233  22.486  1.00 81.99      B    C  
ATOM   2253  CG  HIS B  25      -5.903  22.377  22.136  1.00 77.26      B    C  
ATOM   2254  CD2 HIS B  25      -5.212  23.551  21.929  1.00 67.01      B    C  
ATOM   2255  ND1 HIS B  25      -4.998  21.370  21.921  1.00 66.36      B    N  
ATOM   2256  CE1 HIS B  25      -3.812  21.918  21.602  1.00 63.92      B    C  
ATOM   2257  NE2 HIS B  25      -3.908  23.238  21.600  1.00 65.19      B    N  
ATOM   2258  N   GLY B  26      -8.534  19.140  22.256  1.00 82.64      B    N  
ATOM   2259  CA  GLY B  26      -8.444  17.685  22.269  1.00 82.38      B    C  
ATOM   2260  C   GLY B  26      -8.805  17.079  20.916  1.00 84.48      B    C  
ATOM   2261  O   GLY B  26      -8.023  16.311  20.378  1.00 83.02      B    O  
ATOM   2262  N   VAL B  27      -9.922  17.488  20.307  1.00 85.18      B    N  
ATOM   2263  CA  VAL B  27     -10.348  17.078  18.966  1.00 85.99      B    C  
ATOM   2264  C   VAL B  27      -9.262  17.383  17.930  1.00 87.33      B    C  
ATOM   2265  O   VAL B  27      -8.821  16.474  17.226  1.00 87.22      B    O  
ATOM   2266  CB  VAL B  27     -11.672  17.758  18.549  1.00 85.37      B    C  
ATOM   2267  CG1 VAL B  27     -12.035  17.513  17.087  1.00 79.23      B    C  
ATOM   2268  CG2 VAL B  27     -12.842  17.241  19.376  1.00 80.51      B    C  
ATOM   2269  N   TYR B  28      -8.771  18.619  17.883  1.00 87.83      B    N  
ATOM   2270  CA  TYR B  28      -7.685  19.008  16.995  1.00 88.97      B    C  
ATOM   2271  C   TYR B  28      -6.420  18.162  17.225  1.00 89.51      B    C  
ATOM   2272  O   TYR B  28      -5.808  17.679  16.275  1.00 89.19      B    O  
ATOM   2273  CB  TYR B  28      -7.387  20.504  17.188  1.00 89.54      B    C  
ATOM   2274  CG  TYR B  28      -6.059  20.919  16.599  1.00 90.81      B    C  
ATOM   2275  CD1 TYR B  28      -4.938  21.045  17.442  1.00 88.35      B    C  
ATOM   2276  CD2 TYR B  28      -5.911  21.080  15.214  1.00 89.04      B    C  
ATOM   2277  CE1 TYR B  28      -3.668  21.313  16.897  1.00 88.77      B    C  
ATOM   2278  CE2 TYR B  28      -4.642  21.350  14.660  1.00 88.51      B    C  
ATOM   2279  CZ  TYR B  28      -3.526  21.453  15.516  1.00 89.44      B    C  
ATOM   2280  OH  TYR B  28      -2.282  21.670  14.994  1.00 88.09      B    O  
ATOM   2281  N   SER B  29      -6.043  17.945  18.482  1.00 88.14      B    N  
ATOM   2282  CA  SER B  29      -4.849  17.165  18.816  1.00 87.76      B    C  
ATOM   2283  C   SER B  29      -4.978  15.707  18.400  1.00 88.54      B    C  
ATOM   2284  O   SER B  29      -4.000  15.147  17.918  1.00 86.78      B    O  
ATOM   2285  CB  SER B  29      -4.538  17.248  20.311  1.00 86.19      B    C  
ATOM   2286  OG  SER B  29      -4.210  18.577  20.665  1.00 73.36      B    O  
ATOM   2287  N   LYS B  30      -6.174  15.096  18.541  1.00 87.92      B    N  
ATOM   2288  CA  LYS B  30      -6.451  13.712  18.136  1.00 87.31      B    C  
ATOM   2289  C   LYS B  30      -6.463  13.569  16.614  1.00 88.89      B    C  
ATOM   2290  O   LYS B  30      -5.877  12.630  16.101  1.00 87.92      B    O  
ATOM   2291  CB  LYS B  30      -7.748  13.213  18.815  1.00 84.50      B    C  
ATOM   2292  CG  LYS B  30      -7.883  11.675  18.810  1.00 75.73      B    C  
ATOM   2293  CD  LYS B  30      -8.970  11.162  19.786  1.00 71.22      B    C  
ATOM   2294  CE  LYS B  30      -9.025   9.616  19.835  1.00 64.12      B    C  
ATOM   2295  NZ  LYS B  30      -9.937   9.057  20.886  1.00 58.00      B    N1+
ATOM   2296  N   ILE B  31      -7.028  14.545  15.886  1.00 89.33      B    N  
ATOM   2297  CA  ILE B  31      -6.966  14.607  14.421  1.00 90.53      B    C  
ATOM   2298  C   ILE B  31      -5.509  14.669  13.947  1.00 91.27      B    C  
ATOM   2299  O   ILE B  31      -5.106  13.858  13.122  1.00 90.72      B    O  
ATOM   2300  CB  ILE B  31      -7.797  15.796  13.882  1.00 90.83      B    C  
ATOM   2301  CG1 ILE B  31      -9.301  15.500  14.067  1.00 88.36      B    C  
ATOM   2302  CG2 ILE B  31      -7.489  16.089  12.400  1.00 88.54      B    C  
ATOM   2303  CD1 ILE B  31     -10.219  16.695  13.787  1.00 84.84      B    C  
ATOM   2304  N   LYS B  32      -4.687  15.565  14.500  1.00 91.54      B    N  
ATOM   2305  CA  LYS B  32      -3.278  15.690  14.107  1.00 92.39      B    C  
ATOM   2306  C   LYS B  32      -2.441  14.463  14.458  1.00 92.77      B    C  
ATOM   2307  O   LYS B  32      -1.615  14.071  13.646  1.00 91.66      B    O  
ATOM   2308  CB  LYS B  32      -2.663  16.958  14.718  1.00 91.77      B    C  
ATOM   2309  CG  LYS B  32      -3.134  18.246  14.033  1.00 86.89      B    C  
ATOM   2310  CD  LYS B  32      -2.712  18.361  12.557  1.00 86.10      B    C  
ATOM   2311  CE  LYS B  32      -1.190  18.368  12.393  1.00 84.47      B    C  
ATOM   2312  NZ  LYS B  32      -0.797  18.617  10.997  1.00 80.62      B    N1+
ATOM   2313  N   ALA B  33      -2.670  13.835  15.602  1.00 90.96      B    N  
ATOM   2314  CA  ALA B  33      -2.005  12.588  15.960  1.00 90.46      B    C  
ATOM   2315  C   ALA B  33      -2.389  11.462  14.985  1.00 90.96      B    C  
ATOM   2316  O   ALA B  33      -1.520  10.704  14.554  1.00 89.55      B    O  
ATOM   2317  CB  ALA B  33      -2.366  12.235  17.404  1.00 89.09      B    C  
ATOM   2318  N   GLN B  34      -3.668  11.382  14.585  1.00 90.62      B    N  
ATOM   2319  CA  GLN B  34      -4.133  10.415  13.593  1.00 90.78      B    C  
ATOM   2320  C   GLN B  34      -3.549  10.700  12.205  1.00 91.93      B    C  
ATOM   2321  O   GLN B  34      -3.139   9.767  11.529  1.00 91.10      B    O  
ATOM   2322  CB  GLN B  34      -5.672  10.420  13.563  1.00 89.81      B    C  
ATOM   2323  CG  GLN B  34      -6.238   9.296  12.695  1.00 86.13      B    C  
ATOM   2324  CD  GLN B  34      -5.971   7.920  13.303  1.00 85.05      B    C  
ATOM   2325  NE2 GLN B  34      -5.199   7.096  12.657  1.00 75.10      B    N  
ATOM   2326  OE1 GLN B  34      -6.469   7.589  14.368  1.00 77.65      B    O  
ATOM   2327  N   ASP B  35      -3.460  11.967  11.795  1.00 93.58      B    N  
ATOM   2328  CA  ASP B  35      -2.828  12.352  10.531  1.00 93.72      B    C  
ATOM   2329  C   ASP B  35      -1.339  11.993  10.508  1.00 94.38      B    C  
ATOM   2330  O   ASP B  35      -0.847  11.515   9.491  1.00 93.38      B    O  
ATOM   2331  CB  ASP B  35      -3.010  13.863  10.273  1.00 93.04      B    C  
ATOM   2332  CG  ASP B  35      -4.428  14.276   9.875  1.00 90.81      B    C  
ATOM   2333  OD1 ASP B  35      -5.229  13.407   9.477  1.00 85.41      B    O  
ATOM   2334  OD2 ASP B  35      -4.693  15.501   9.891  1.00 85.82      B    O1-
ATOM   2335  N   ALA B  36      -0.628  12.157  11.617  1.00 93.86      B    N  
ATOM   2336  CA  ALA B  36       0.767  11.757  11.749  1.00 93.48      B    C  
ATOM   2337  C   ALA B  36       0.940  10.233  11.658  1.00 93.63      B    C  
ATOM   2338  O   ALA B  36       1.828   9.754  10.949  1.00 92.11      B    O  
ATOM   2339  CB  ALA B  36       1.329  12.307  13.065  1.00 92.76      B    C  
ATOM   2340  N   ALA B  37       0.063   9.464  12.321  1.00 92.45      B    N  
ATOM   2341  CA  ALA B  37       0.057   8.016  12.230  1.00 91.87      B    C  
ATOM   2342  C   ALA B  37      -0.258   7.538  10.804  1.00 92.54      B    C  
ATOM   2343  O   ALA B  37       0.444   6.679  10.280  1.00 91.38      B    O  
ATOM   2344  CB  ALA B  37      -0.939   7.456  13.259  1.00 90.66      B    C  
ATOM   2345  N   ASP B  38      -1.256   8.135  10.146  1.00 93.78      B    N  
ATOM   2346  CA  ASP B  38      -1.630   7.826   8.763  1.00 93.73      B    C  
ATOM   2347  C   ASP B  38      -0.486   8.152   7.790  1.00 94.21      B    C  
ATOM   2348  O   ASP B  38      -0.144   7.331   6.943  1.00 93.12      B    O  
ATOM   2349  CB  ASP B  38      -2.917   8.586   8.368  1.00 93.00      B    C  
ATOM   2350  CG  ASP B  38      -4.229   8.066   8.980  1.00 91.79      B    C  
ATOM   2351  OD1 ASP B  38      -4.259   6.985   9.600  1.00 86.98      B    O  
ATOM   2352  OD2 ASP B  38      -5.284   8.715   8.783  1.00 87.22      B    O1-
ATOM   2353  N   ALA B  39       0.151   9.317   7.926  1.00 94.15      B    N  
ATOM   2354  CA  ALA B  39       1.271   9.727   7.085  1.00 93.93      B    C  
ATOM   2355  C   ALA B  39       2.488   8.806   7.240  1.00 94.00      B    C  
ATOM   2356  O   ALA B  39       3.092   8.400   6.242  1.00 92.81      B    O  
ATOM   2357  CB  ALA B  39       1.631  11.181   7.431  1.00 93.64      B    C  
ATOM   2358  N   GLN B  40       2.826   8.419   8.471  1.00 93.17      B    N  
ATOM   2359  CA  GLN B  40       3.923   7.498   8.753  1.00 92.57      B    C  
ATOM   2360  C   GLN B  40       3.635   6.093   8.213  1.00 92.92      B    C  
ATOM   2361  O   GLN B  40       4.465   5.522   7.516  1.00 92.13      B    O  
ATOM   2362  CB  GLN B  40       4.171   7.471  10.273  1.00 91.47      B    C  
ATOM   2363  CG  GLN B  40       5.309   6.531  10.690  1.00 87.47      B    C  
ATOM   2364  CD  GLN B  40       6.694   6.972  10.221  1.00 82.80      B    C  
ATOM   2365  NE2 GLN B  40       7.671   6.096  10.292  1.00 71.70      B    N  
ATOM   2366  OE1 GLN B  40       6.919   8.095   9.818  1.00 74.94      B    O  
ATOM   2367  N   SER B  41       2.446   5.558   8.490  1.00 92.85      B    N  
ATOM   2368  CA  SER B  41       2.031   4.222   8.066  1.00 92.60      B    C  
ATOM   2369  C   SER B  41       1.986   4.092   6.539  1.00 93.17      B    C  
ATOM   2370  O   SER B  41       2.543   3.154   5.973  1.00 91.43      B    O  
ATOM   2371  CB  SER B  41       0.662   3.930   8.677  1.00 91.22      B    C  
ATOM   2372  OG  SER B  41       0.291   2.606   8.417  1.00 77.12      B    O  
ATOM   2373  N   TYR B  42       1.417   5.082   5.856  1.00 93.78      B    N  
ATOM   2374  CA  TYR B  42       1.418   5.151   4.396  1.00 94.00      B    C  
ATOM   2375  C   TYR B  42       2.848   5.256   3.844  1.00 94.04      B    C  
ATOM   2376  O   TYR B  42       3.191   4.558   2.889  1.00 93.05      B    O  
ATOM   2377  CB  TYR B  42       0.567   6.338   3.946  1.00 94.17      B    C  
ATOM   2378  CG  TYR B  42       0.334   6.366   2.452  1.00 95.12      B    C  
ATOM   2379  CD1 TYR B  42       1.228   7.034   1.597  1.00 93.52      B    C  
ATOM   2380  CD2 TYR B  42      -0.769   5.681   1.900  1.00 93.52      B    C  
ATOM   2381  CE1 TYR B  42       1.022   7.017   0.204  1.00 93.18      B    C  
ATOM   2382  CE2 TYR B  42      -0.979   5.658   0.517  1.00 92.81      B    C  
ATOM   2383  CZ  TYR B  42      -0.072   6.323  -0.332  1.00 94.10      B    C  
ATOM   2384  OH  TYR B  42      -0.268   6.288  -1.690  1.00 92.86      B    O  
ATOM   2385  N   SER B  43       3.719   6.049   4.460  1.00 93.55      B    N  
ATOM   2386  CA  SER B  43       5.105   6.210   4.021  1.00 93.08      B    C  
ATOM   2387  C   SER B  43       5.951   4.946   4.199  1.00 93.09      B    C  
ATOM   2388  O   SER B  43       6.802   4.661   3.357  1.00 91.80      B    O  
ATOM   2389  CB  SER B  43       5.764   7.378   4.767  1.00 92.43      B    C  
ATOM   2390  OG  SER B  43       5.064   8.575   4.490  1.00 83.43      B    O  
ATOM   2391  N   ILE B  44       5.702   4.139   5.237  1.00 92.70      B    N  
ATOM   2392  CA  ILE B  44       6.297   2.808   5.399  1.00 92.22      B    C  
ATOM   2393  C   ILE B  44       5.833   1.895   4.264  1.00 92.69      B    C  
ATOM   2394  O   ILE B  44       6.664   1.288   3.595  1.00 91.90      B    O  
ATOM   2395  CB  ILE B  44       5.991   2.216   6.794  1.00 91.28      B    C  
ATOM   2396  CG1 ILE B  44       6.702   3.024   7.898  1.00 88.60      B    C  
ATOM   2397  CG2 ILE B  44       6.431   0.736   6.865  1.00 88.46      B    C  
ATOM   2398  CD1 ILE B  44       6.213   2.699   9.321  1.00 82.92      B    C  
ATOM   2399  N   ALA B  45       4.535   1.858   3.964  1.00 93.61      B    N  
ATOM   2400  CA  ALA B  45       3.995   1.056   2.872  1.00 93.62      B    C  
ATOM   2401  C   ALA B  45       4.552   1.477   1.494  1.00 94.03      B    C  
ATOM   2402  O   ALA B  45       4.867   0.624   0.672  1.00 93.15      B    O  
ATOM   2403  CB  ALA B  45       2.463   1.132   2.917  1.00 93.37      B    C  
ATOM   2404  N   VAL B  46       4.758   2.775   1.252  1.00 93.84      B    N  
ATOM   2405  CA  VAL B  46       5.447   3.288   0.056  1.00 93.69      B    C  
ATOM   2406  C   VAL B  46       6.879   2.769  -0.009  1.00 93.67      B    C  
ATOM   2407  O   VAL B  46       7.339   2.342  -1.063  1.00 92.87      B    O  
ATOM   2408  CB  VAL B  46       5.436   4.828   0.011  1.00 93.37      B    C  
ATOM   2409  CG1 VAL B  46       6.359   5.399  -1.071  1.00 89.61      B    C  
ATOM   2410  CG2 VAL B  46       4.034   5.362  -0.276  1.00 90.03      B    C  
ATOM   2411  N   THR B  47       7.592   2.770   1.110  1.00 93.04      B    N  
ATOM   2412  CA  THR B  47       8.981   2.302   1.174  1.00 92.56      B    C  
ATOM   2413  C   THR B  47       9.086   0.795   0.900  1.00 92.82      B    C  
ATOM   2414  O   THR B  47       9.975   0.364   0.175  1.00 91.61      B    O  
ATOM   2415  CB  THR B  47       9.599   2.652   2.543  1.00 90.91      B    C  
ATOM   2416  CG2 THR B  47      11.095   2.346   2.595  1.00 75.67      B    C  
ATOM   2417  OG1 THR B  47       9.478   4.030   2.781  1.00 77.28      B    O  
ATOM   2418  N   GLN B  48       8.146  -0.000   1.411  1.00 93.59      B    N  
ATOM   2419  CA  GLN B  48       8.013  -1.430   1.108  1.00 93.31      B    C  
ATOM   2420  C   GLN B  48       7.744  -1.641  -0.393  1.00 93.95      B    C  
ATOM   2421  O   GLN B  48       8.523  -2.322  -1.068  1.00 92.97      B    O  
ATOM   2422  CB  GLN B  48       6.877  -2.032   1.948  1.00 92.03      B    C  
ATOM   2423  CG  GLN B  48       7.187  -2.107   3.440  1.00 87.89      B    C  
ATOM   2424  CD  GLN B  48       5.977  -2.546   4.277  1.00 86.36      B    C  
ATOM   2425  NE2 GLN B  48       6.182  -3.114   5.433  1.00 77.04      B    N  
ATOM   2426  OE1 GLN B  48       4.831  -2.365   3.899  1.00 79.05      B    O  
ATOM   2427  N   ALA B  49       6.722  -0.984  -0.944  1.00 94.41      B    N  
ATOM   2428  CA  ALA B  49       6.345  -1.091  -2.348  1.00 94.58      B    C  
ATOM   2429  C   ALA B  49       7.491  -0.684  -3.289  1.00 94.89      B    C  
ATOM   2430  O   ALA B  49       7.763  -1.368  -4.284  1.00 93.67      B    O  
ATOM   2431  CB  ALA B  49       5.112  -0.213  -2.581  1.00 94.31      B    C  
ATOM   2432  N   ARG B  50       8.219   0.370  -2.955  1.00 94.60      B    N  
ATOM   2433  CA  ARG B  50       9.408   0.830  -3.687  1.00 94.04      B    C  
ATOM   2434  C   ARG B  50      10.485  -0.249  -3.757  1.00 94.57      B    C  
ATOM   2435  O   ARG B  50      11.037  -0.493  -4.832  1.00 93.19      B    O  
ATOM   2436  CB  ARG B  50       9.921   2.101  -2.988  1.00 91.65      B    C  
ATOM   2437  CG  ARG B  50      11.093   2.733  -3.730  1.00 83.01      B    C  
ATOM   2438  CD  ARG B  50      11.512   4.041  -3.058  1.00 84.96      B    C  
ATOM   2439  NE  ARG B  50      12.110   3.803  -1.740  1.00 79.65      B    N  
ATOM   2440  CZ  ARG B  50      12.578   4.725  -0.921  1.00 79.45      B    C  
ATOM   2441  NH1 ARG B  50      12.540   5.997  -1.223  1.00 71.70      B    N1+
ATOM   2442  NH2 ARG B  50      13.099   4.385   0.218  1.00 70.58      B    N  
ATOM   2443  N   THR B  51      10.755  -0.922  -2.643  1.00 93.61      B    N  
ATOM   2444  CA  THR B  51      11.730  -2.009  -2.596  1.00 93.65      B    C  
ATOM   2445  C   THR B  51      11.284  -3.192  -3.453  1.00 94.17      B    C  
ATOM   2446  O   THR B  51      12.048  -3.651  -4.288  1.00 93.03      B    O  
ATOM   2447  CB  THR B  51      12.016  -2.448  -1.152  1.00 92.51      B    C  
ATOM   2448  CG2 THR B  51      13.125  -3.494  -1.076  1.00 81.95      B    C  
ATOM   2449  OG1 THR B  51      12.455  -1.314  -0.434  1.00 81.71      B    O  
ATOM   2450  N   TYR B  52      10.025  -3.630  -3.355  1.00 94.83      B    N  
ATOM   2451  CA  TYR B  52       9.497  -4.723  -4.178  1.00 94.94      B    C  
ATOM   2452  C   TYR B  52       9.523  -4.400  -5.675  1.00 95.15      B    C  
ATOM   2453  O   TYR B  52       9.879  -5.249  -6.500  1.00 93.42      B    O  
ATOM   2454  CB  TYR B  52       8.077  -5.053  -3.734  1.00 94.22      B    C  
ATOM   2455  CG  TYR B  52       7.907  -5.434  -2.277  1.00 94.15      B    C  
ATOM   2456  CD1 TYR B  52       8.868  -6.204  -1.594  1.00 91.48      B    C  
ATOM   2457  CD2 TYR B  52       6.745  -5.025  -1.590  1.00 91.37      B    C  
ATOM   2458  CE1 TYR B  52       8.676  -6.570  -0.250  1.00 90.69      B    C  
ATOM   2459  CE2 TYR B  52       6.540  -5.383  -0.254  1.00 90.52      B    C  
ATOM   2460  CZ  TYR B  52       7.507  -6.156   0.409  1.00 91.55      B    C  
ATOM   2461  OH  TYR B  52       7.301  -6.522   1.717  1.00 89.98      B    O  
ATOM   2462  N   ASN B  53       9.229  -3.158  -6.064  1.00 95.06      B    N  
ATOM   2463  CA  ASN B  53       9.328  -2.716  -7.446  1.00 95.06      B    C  
ATOM   2464  C   ASN B  53      10.783  -2.730  -7.950  1.00 95.02      B    C  
ATOM   2465  O   ASN B  53      11.027  -3.133  -9.087  1.00 93.65      B    O  
ATOM   2466  CB  ASN B  53       8.681  -1.329  -7.581  1.00 94.79      B    C  
ATOM   2467  CG  ASN B  53       7.161  -1.376  -7.478  1.00 94.55      B    C  
ATOM   2468  ND2 ASN B  53       6.548  -0.262  -7.135  1.00 86.64      B    N  
ATOM   2469  OD1 ASN B  53       6.512  -2.375  -7.732  1.00 86.71      B    O  
ATOM   2470  N   PHE B  54      11.762  -2.368  -7.105  1.00 94.79      B    N  
ATOM   2471  CA  PHE B  54      13.181  -2.488  -7.447  1.00 94.01      B    C  
ATOM   2472  C   PHE B  54      13.596  -3.948  -7.690  1.00 94.34      B    C  
ATOM   2473  O   PHE B  54      14.285  -4.223  -8.671  1.00 93.50      B    O  
ATOM   2474  CB  PHE B  54      14.021  -1.851  -6.342  1.00 93.11      B    C  
ATOM   2475  CG  PHE B  54      15.507  -1.938  -6.586  1.00 92.99      B    C  
ATOM   2476  CD1 PHE B  54      16.246  -3.032  -6.097  1.00 89.74      B    C  
ATOM   2477  CD2 PHE B  54      16.162  -0.929  -7.308  1.00 89.96      B    C  
ATOM   2478  CE1 PHE B  54      17.636  -3.105  -6.317  1.00 88.77      B    C  
ATOM   2479  CE2 PHE B  54      17.545  -1.000  -7.534  1.00 88.48      B    C  
ATOM   2480  CZ  PHE B  54      18.283  -2.086  -7.037  1.00 89.53      B    C  
ATOM   2481  N   LEU B  55      13.120  -4.897  -6.874  1.00 94.62      B    N  
ATOM   2482  CA  LEU B  55      13.342  -6.330  -7.090  1.00 94.41      B    C  
ATOM   2483  C   LEU B  55      12.806  -6.766  -8.464  1.00 94.76      B    C  
ATOM   2484  O   LEU B  55      13.499  -7.451  -9.207  1.00 93.30      B    O  
ATOM   2485  CB  LEU B  55      12.682  -7.173  -5.980  1.00 93.83      B    C  
ATOM   2486  CG  LEU B  55      13.108  -6.875  -4.532  1.00 92.71      B    C  
ATOM   2487  CD1 LEU B  55      12.402  -7.827  -3.565  1.00 87.97      B    C  
ATOM   2488  CD2 LEU B  55      14.614  -7.002  -4.318  1.00 87.44      B    C  
ATOM   2489  N   ALA B  56      11.619  -6.303  -8.848  1.00 95.33      B    N  
ATOM   2490  CA  ALA B  56      11.021  -6.630 -10.132  1.00 95.13      B    C  
ATOM   2491  C   ALA B  56      11.827  -6.076 -11.319  1.00 95.47      B    C  
ATOM   2492  O   ALA B  56      12.109  -6.810 -12.267  1.00 93.98      B    O  
ATOM   2493  CB  ALA B  56       9.575  -6.130 -10.137  1.00 94.38      B    C  
ATOM   2494  N   TYR B  57      12.264  -4.814 -11.283  1.00 94.95      B    N  
ATOM   2495  CA  TYR B  57      13.083  -4.235 -12.354  1.00 94.65      B    C  
ATOM   2496  C   TYR B  57      14.430  -4.943 -12.513  1.00 94.51      B    C  
ATOM   2497  O   TYR B  57      14.854  -5.219 -13.639  1.00 93.35      B    O  
ATOM   2498  CB  TYR B  57      13.337  -2.745 -12.099  1.00 94.29      B    C  
ATOM   2499  CG  TYR B  57      12.123  -1.853 -12.246  1.00 94.79      B    C  
ATOM   2500  CD1 TYR B  57      11.406  -1.806 -13.457  1.00 92.18      B    C  
ATOM   2501  CD2 TYR B  57      11.699  -1.065 -11.166  1.00 92.25      B    C  
ATOM   2502  CE1 TYR B  57      10.257  -1.020 -13.576  1.00 91.26      B    C  
ATOM   2503  CE2 TYR B  57      10.548  -0.268 -11.264  1.00 91.29      B    C  
ATOM   2504  CZ  TYR B  57       9.821  -0.262 -12.470  1.00 93.15      B    C  
ATOM   2505  OH  TYR B  57       8.662   0.477 -12.553  1.00 91.59      B    O  
ATOM   2506  N   THR B  58      15.100  -5.268 -11.406  1.00 95.18      B    N  
ATOM   2507  CA  THR B  58      16.399  -5.945 -11.431  1.00 94.52      B    C  
ATOM   2508  C   THR B  58      16.268  -7.402 -11.868  1.00 94.61      B    C  
ATOM   2509  O   THR B  58      17.068  -7.834 -12.696  1.00 93.41      B    O  
ATOM   2510  CB  THR B  58      17.120  -5.837 -10.085  1.00 93.30      B    C  
ATOM   2511  CG2 THR B  58      17.619  -4.415  -9.822  1.00 85.26      B    C  
ATOM   2512  OG1 THR B  58      16.257  -6.157  -9.030  1.00 84.23      B    O  
ATOM   2513  N   ASN B  59      15.216  -8.128 -11.482  1.00 95.13      B    N  
ATOM   2514  CA  ASN B  59      14.924  -9.461 -12.012  1.00 95.12      B    C  
ATOM   2515  C   ASN B  59      14.690  -9.434 -13.529  1.00 95.34      B    C  
ATOM   2516  O   ASN B  59      15.216 -10.280 -14.260  1.00 93.65      B    O  
ATOM   2517  CB  ASN B  59      13.712 -10.060 -11.276  1.00 94.81      B    C  
ATOM   2518  CG  ASN B  59      14.043 -10.561  -9.874  1.00 94.35      B    C  
ATOM   2519  ND2 ASN B  59      13.038 -10.842  -9.077  1.00 87.23      B    N  
ATOM   2520  OD1 ASN B  59      15.183 -10.737  -9.498  1.00 86.79      B    O  
ATOM   2521  N   ARG B  60      13.969  -8.444 -14.055  1.00 95.33      B    N  
ATOM   2522  CA  ARG B  60      13.799  -8.272 -15.511  1.00 95.29      B    C  
ATOM   2523  C   ARG B  60      15.111  -7.945 -16.224  1.00 95.21      B    C  
ATOM   2524  O   ARG B  60      15.337  -8.458 -17.313  1.00 93.20      B    O  
ATOM   2525  CB  ARG B  60      12.737  -7.202 -15.801  1.00 94.22      B    C  
ATOM   2526  CG  ARG B  60      11.303  -7.622 -15.419  1.00 89.86      B    C  
ATOM   2527  CD  ARG B  60      10.781  -8.791 -16.250  1.00 90.41      B    C  
ATOM   2528  NE  ARG B  60       9.392  -9.110 -15.900  1.00 89.88      B    N  
ATOM   2529  CZ  ARG B  60       8.684 -10.141 -16.310  1.00 91.59      B    C  
ATOM   2530  NH1 ARG B  60       9.142 -11.020 -17.158  1.00 82.51      B    N1+
ATOM   2531  NH2 ARG B  60       7.479 -10.322 -15.868  1.00 85.30      B    N  
ATOM   2532  N   ALA B  61      16.002  -7.160 -15.616  1.00 95.07      B    N  
ATOM   2533  CA  ALA B  61      17.337  -6.914 -16.163  1.00 94.19      B    C  
ATOM   2534  C   ALA B  61      18.178  -8.202 -16.212  1.00 94.47      B    C  
ATOM   2535  O   ALA B  61      18.821  -8.469 -17.234  1.00 93.22      B    O  
ATOM   2536  CB  ALA B  61      18.020  -5.805 -15.348  1.00 93.19      B    C  
ATOM   2537  N   MET B  62      18.124  -9.057 -15.188  1.00 94.77      B    N  
ATOM   2538  CA  MET B  62      18.780 -10.372 -15.190  1.00 94.62      B    C  
ATOM   2539  C   MET B  62      18.269 -11.250 -16.339  1.00 94.89      B    C  
ATOM   2540  O   MET B  62      19.071 -11.870 -17.036  1.00 93.85      B    O  
ATOM   2541  CB  MET B  62      18.558 -11.106 -13.860  1.00 94.01      B    C  
ATOM   2542  CG  MET B  62      19.223 -10.433 -12.662  1.00 91.42      B    C  
ATOM   2543  SD  MET B  62      18.868 -11.311 -11.111  1.00 90.32      B    S  
ATOM   2544  CE  MET B  62      19.487 -10.113  -9.913  1.00 81.22      B    C  
ATOM   2545  N   VAL B  63      16.955 -11.266 -16.608  1.00 95.28      B    N  
ATOM   2546  CA  VAL B  63      16.369 -12.001 -17.740  1.00 95.28      B    C  
ATOM   2547  C   VAL B  63      16.936 -11.512 -19.080  1.00 95.08      B    C  
ATOM   2548  O   VAL B  63      17.267 -12.330 -19.940  1.00 93.67      B    O  
ATOM   2549  CB  VAL B  63      14.826 -11.898 -17.729  1.00 94.73      B    C  
ATOM   2550  CG1 VAL B  63      14.182 -12.503 -18.980  1.00 90.57      B    C  
ATOM   2551  CG2 VAL B  63      14.232 -12.633 -16.528  1.00 91.25      B    C  
ATOM   2552  N   VAL B  64      17.103 -10.194 -19.266  1.00 94.95      B    N  
ATOM   2553  CA  VAL B  64      17.744  -9.626 -20.468  1.00 94.26      B    C  
ATOM   2554  C   VAL B  64      19.178 -10.137 -20.613  1.00 94.22      B    C  
ATOM   2555  O   VAL B  64      19.572 -10.531 -21.710  1.00 93.15      B    O  
ATOM   2556  CB  VAL B  64      17.722  -8.090 -20.447  1.00 93.35      B    C  
ATOM   2557  CG1 VAL B  64      18.506  -7.477 -21.614  1.00 88.01      B    C  
ATOM   2558  CG2 VAL B  64      16.290  -7.555 -20.533  1.00 88.73      B    C  
ATOM   2559  N   HIS B  65      19.950 -10.192 -19.525  1.00 94.50      B    N  
ATOM   2560  CA  HIS B  65      21.322 -10.697 -19.552  1.00 93.96      B    C  
ATOM   2561  C   HIS B  65      21.385 -12.187 -19.910  1.00 94.00      B    C  
ATOM   2562  O   HIS B  65      22.197 -12.558 -20.751  1.00 92.88      B    O  
ATOM   2563  CB  HIS B  65      22.009 -10.433 -18.205  1.00 93.11      B    C  
ATOM   2564  CG  HIS B  65      22.130  -8.984 -17.820  1.00 92.72      B    C  
ATOM   2565  CD2 HIS B  65      22.126  -7.884 -18.638  1.00 83.37      B    C  
ATOM   2566  ND1 HIS B  65      22.276  -8.510 -16.527  1.00 82.42      B    N  
ATOM   2567  CE1 HIS B  65      22.361  -7.174 -16.581  1.00 85.26      B    C  
ATOM   2568  NE2 HIS B  65      22.267  -6.756 -17.840  1.00 86.79      B    N  
ATOM   2569  N   TYR B  66      20.492 -13.031 -19.382  1.00 94.95      B    N  
ATOM   2570  CA  TYR B  66      20.415 -14.446 -19.777  1.00 94.90      B    C  
ATOM   2571  C   TYR B  66      20.055 -14.617 -21.259  1.00 94.50      B    C  
ATOM   2572  O   TYR B  66      20.668 -15.425 -21.956  1.00 92.89      B    O  
ATOM   2573  CB  TYR B  66      19.408 -15.193 -18.895  1.00 94.91      B    C  
ATOM   2574  CG  TYR B  66      19.819 -15.345 -17.448  1.00 95.39      B    C  
ATOM   2575  CD1 TYR B  66      21.060 -15.922 -17.111  1.00 92.95      B    C  
ATOM   2576  CD2 TYR B  66      18.961 -14.912 -16.410  1.00 92.99      B    C  
ATOM   2577  CE1 TYR B  66      21.452 -16.046 -15.775  1.00 92.17      B    C  
ATOM   2578  CE2 TYR B  66      19.345 -15.031 -15.064  1.00 92.27      B    C  
ATOM   2579  CZ  TYR B  66      20.602 -15.589 -14.753  1.00 93.74      B    C  
ATOM   2580  OH  TYR B  66      20.997 -15.683 -13.446  1.00 92.37      B    O  
ATOM   2581  N   SER B  67      19.127 -13.816 -21.778  1.00 94.61      B    N  
ATOM   2582  CA  SER B  67      18.786 -13.829 -23.199  1.00 93.92      B    C  
ATOM   2583  C   SER B  67      19.971 -13.399 -24.081  1.00 93.76      B    C  
ATOM   2584  O   SER B  67      20.207 -13.993 -25.136  1.00 91.79      B    O  
ATOM   2585  CB  SER B  67      17.579 -12.920 -23.449  1.00 93.02      B    C  
ATOM   2586  OG  SER B  67      17.118 -13.054 -24.774  1.00 80.83      B    O  
ATOM   2587  N   ALA B  68      20.766 -12.412 -23.628  1.00 93.54      B    N  
ATOM   2588  CA  ALA B  68      21.980 -11.991 -24.319  1.00 92.27      B    C  
ATOM   2589  C   ALA B  68      23.046 -13.092 -24.322  1.00 92.41      B    C  
ATOM   2590  O   ALA B  68      23.605 -13.390 -25.382  1.00 91.10      B    O  
ATOM   2591  CB  ALA B  68      22.500 -10.704 -23.666  1.00 90.93      B    C  
ATOM   2592  N   MET B  69      23.293 -13.763 -23.196  1.00 93.30      B    N  
ATOM   2593  CA  MET B  69      24.210 -14.902 -23.112  1.00 93.10      B    C  
ATOM   2594  C   MET B  69      23.811 -16.025 -24.074  1.00 93.35      B    C  
ATOM   2595  O   MET B  69      24.651 -16.544 -24.804  1.00 92.20      B    O  
ATOM   2596  CB  MET B  69      24.251 -15.460 -21.677  1.00 92.41      B    C  
ATOM   2597  CG  MET B  69      24.836 -14.518 -20.623  1.00 89.45      B    C  
ATOM   2598  SD  MET B  69      24.752 -15.254 -18.960  1.00 88.69      B    S  
ATOM   2599  CE  MET B  69      25.041 -13.805 -17.923  1.00 79.52      B    C  
ATOM   2600  N   LEU B  70      22.516 -16.349 -24.149  1.00 93.67      B    N  
ATOM   2601  CA  LEU B  70      21.988 -17.332 -25.099  1.00 93.67      B    C  
ATOM   2602  C   LEU B  70      22.219 -16.936 -26.558  1.00 93.80      B    C  
ATOM   2603  O   LEU B  70      22.570 -17.771 -27.381  1.00 92.32      B    O  
ATOM   2604  CB  LEU B  70      20.477 -17.501 -24.844  1.00 93.08      B    C  
ATOM   2605  CG  LEU B  70      20.160 -18.733 -23.997  1.00 88.94      B    C  
ATOM   2606  CD1 LEU B  70      18.742 -18.618 -23.440  1.00 85.78      B    C  
ATOM   2607  CD2 LEU B  70      20.252 -20.006 -24.830  1.00 85.53      B    C  
ATOM   2608  N   THR B  71      22.062 -15.652 -26.882  1.00 92.87      B    N  
ATOM   2609  CA  THR B  71      22.303 -15.130 -28.236  1.00 91.70      B    C  
ATOM   2610  C   THR B  71      23.785 -15.228 -28.604  1.00 91.63      B    C  
ATOM   2611  O   THR B  71      24.108 -15.644 -29.714  1.00 90.17      B    O  
ATOM   2612  CB  THR B  71      21.789 -13.692 -28.358  1.00 90.77      B    C  
ATOM   2613  CG2 THR B  71      21.908 -13.157 -29.786  1.00 79.03      B    C  
ATOM   2614  OG1 THR B  71      20.421 -13.648 -28.031  1.00 79.51      B    O  
ATOM   2615  N   LEU B  72      24.694 -14.939 -27.653  1.00 91.85      B    N  
ATOM   2616  CA  LEU B  72      26.141 -15.110 -27.852  1.00 91.13      B    C  
ATOM   2617  C   LEU B  72      26.514 -16.577 -28.097  1.00 91.63      B    C  
ATOM   2618  O   LEU B  72      27.232 -16.872 -29.052  1.00 90.48      B    O  
ATOM   2619  CB  LEU B  72      26.897 -14.557 -26.634  1.00 89.96      B    C  
ATOM   2620  CG  LEU B  72      26.849 -13.027 -26.481  1.00 86.96      B    C  
ATOM   2621  CD1 LEU B  72      27.446 -12.635 -25.124  1.00 81.39      B    C  
ATOM   2622  CD2 LEU B  72      27.643 -12.314 -27.575  1.00 80.52      B    C  
ATOM   2623  N   MET B  73      25.980 -17.515 -27.313  1.00 92.45      B    N  
ATOM   2624  CA  MET B  73      26.189 -18.946 -27.558  1.00 92.83      B    C  
ATOM   2625  C   MET B  73      25.618 -19.399 -28.902  1.00 93.10      B    C  
ATOM   2626  O   MET B  73      26.208 -20.240 -29.582  1.00 91.92      B    O  
ATOM   2627  CB  MET B  73      25.574 -19.756 -26.411  1.00 92.70      B    C  
ATOM   2628  CG  MET B  73      26.371 -19.622 -25.111  1.00 88.60      B    C  
ATOM   2629  SD  MET B  73      28.128 -20.097 -25.218  1.00 87.43      B    S  
ATOM   2630  CE  MET B  73      27.988 -21.840 -25.643  1.00 78.94      B    C  
ATOM   2631  N   SER B  74      24.526 -18.791 -29.352  1.00 92.39      B    N  
ATOM   2632  CA  SER B  74      23.954 -19.044 -30.675  1.00 91.89      B    C  
ATOM   2633  C   SER B  74      24.871 -18.571 -31.805  1.00 91.72      B    C  
ATOM   2634  O   SER B  74      24.927 -19.225 -32.838  1.00 89.75      B    O  
ATOM   2635  CB  SER B  74      22.584 -18.379 -30.813  1.00 91.47      B    C  
ATOM   2636  OG  SER B  74      21.718 -18.814 -29.798  1.00 80.06      B    O  
ATOM   2637  N   TYR B  75      25.646 -17.485 -31.609  1.00 91.36      B    N  
ATOM   2638  CA  TYR B  75      26.680 -17.088 -32.566  1.00 90.08      B    C  
ATOM   2639  C   TYR B  75      27.787 -18.134 -32.660  1.00 90.46      B    C  
ATOM   2640  O   TYR B  75      28.184 -18.476 -33.774  1.00 89.06      B    O  
ATOM   2641  CB  TYR B  75      27.311 -15.744 -32.188  1.00 88.36      B    C  
ATOM   2642  CG  TYR B  75      26.409 -14.544 -32.163  1.00 86.31      B    C  
ATOM   2643  CD1 TYR B  75      25.316 -14.426 -33.042  1.00 81.76      B    C  
ATOM   2644  CD2 TYR B  75      26.699 -13.488 -31.267  1.00 81.49      B    C  
ATOM   2645  CE1 TYR B  75      24.522 -13.275 -33.031  1.00 79.33      B    C  
ATOM   2646  CE2 TYR B  75      25.910 -12.338 -31.255  1.00 79.17      B    C  
ATOM   2647  CZ  TYR B  75      24.830 -12.233 -32.138  1.00 79.94      B    C  
ATOM   2648  OH  TYR B  75      24.066 -11.106 -32.140  1.00 76.66      B    O  
ATOM   2649  N   VAL B  76      28.265 -18.671 -31.534  1.00 90.92      B    N  
ATOM   2650  CA  VAL B  76      29.304 -19.707 -31.516  1.00 90.78      B    C  
ATOM   2651  C   VAL B  76      28.817 -20.956 -32.249  1.00 91.11      B    C  
ATOM   2652  O   VAL B  76      29.515 -21.441 -33.141  1.00 89.90      B    O  
ATOM   2653  CB  VAL B  76      29.738 -20.049 -30.081  1.00 90.40      B    C  
ATOM   2654  CG1 VAL B  76      30.837 -21.117 -30.072  1.00 84.96      B    C  
ATOM   2655  CG2 VAL B  76      30.299 -18.824 -29.350  1.00 85.68      B    C  
ATOM   2656  N   SER B  77      27.599 -21.427 -31.955  1.00 91.47      B    N  
ATOM   2657  CA  SER B  77      27.001 -22.580 -32.633  1.00 91.39      B    C  
ATOM   2658  C   SER B  77      26.894 -22.367 -34.143  1.00 91.39      B    C  
ATOM   2659  O   SER B  77      27.311 -23.213 -34.928  1.00 89.33      B    O  
ATOM   2660  CB  SER B  77      25.607 -22.850 -32.045  1.00 90.91      B    C  
ATOM   2661  OG  SER B  77      25.006 -23.972 -32.669  1.00 81.69      B    O  
ATOM   2662  N   HIS B  78      26.404 -21.208 -34.567  1.00 90.60      B    N  
ATOM   2663  CA  HIS B  78      26.246 -20.876 -35.979  1.00 89.29      B    C  
ATOM   2664  C   HIS B  78      27.592 -20.729 -36.700  1.00 89.60      B    C  
ATOM   2665  O   HIS B  78      27.755 -21.236 -37.813  1.00 88.35      B    O  
ATOM   2666  CB  HIS B  78      25.413 -19.594 -36.089  1.00 87.89      B    C  
ATOM   2667  CG  HIS B  78      25.116 -19.234 -37.508  1.00 87.34      B    C  
ATOM   2668  CD2 HIS B  78      25.473 -18.075 -38.164  1.00 77.21      B    C  
ATOM   2669  ND1 HIS B  78      24.457 -20.022 -38.437  1.00 76.00      B    N  
ATOM   2670  CE1 HIS B  78      24.415 -19.349 -39.604  1.00 77.80      B    C  
ATOM   2671  NE2 HIS B  78      25.024 -18.169 -39.472  1.00 79.93      B    N  
ATOM   2672  N   ALA B  79      28.586 -20.094 -36.068  1.00 89.82      B    N  
ATOM   2673  CA  ALA B  79      29.926 -19.950 -36.614  1.00 88.67      B    C  
ATOM   2674  C   ALA B  79      30.612 -21.314 -36.785  1.00 89.39      B    C  
ATOM   2675  O   ALA B  79      31.161 -21.597 -37.854  1.00 88.02      B    O  
ATOM   2676  CB  ALA B  79      30.726 -19.019 -35.696  1.00 87.40      B    C  
ATOM   2677  N   LEU B  80      30.507 -22.206 -35.789  1.00 90.04      B    N  
ATOM   2678  CA  LEU B  80      31.026 -23.568 -35.872  1.00 89.74      B    C  
ATOM   2679  C   LEU B  80      30.345 -24.365 -36.989  1.00 90.19      B    C  
ATOM   2680  O   LEU B  80      31.016 -25.068 -37.745  1.00 88.32      B    O  
ATOM   2681  CB  LEU B  80      30.827 -24.270 -34.512  1.00 89.28      B    C  
ATOM   2682  CG  LEU B  80      32.073 -25.072 -34.093  1.00 81.70      B    C  
ATOM   2683  CD1 LEU B  80      32.958 -24.231 -33.177  1.00 75.32      B    C  
ATOM   2684  CD2 LEU B  80      31.696 -26.343 -33.346  1.00 76.64      B    C  
ATOM   2685  N   TYR B  81      29.018 -24.211 -37.133  1.00 89.99      B    N  
ATOM   2686  CA  TYR B  81      28.264 -24.816 -38.227  1.00 89.06      B    C  
ATOM   2687  C   TYR B  81      28.762 -24.328 -39.595  1.00 89.33      B    C  
ATOM   2688  O   TYR B  81      29.029 -25.153 -40.467  1.00 88.34      B    O  
ATOM   2689  CB  TYR B  81      26.768 -24.530 -38.035  1.00 88.51      B    C  
ATOM   2690  CG  TYR B  81      25.946 -24.806 -39.273  1.00 87.81      B    C  
ATOM   2691  CD1 TYR B  81      25.619 -23.757 -40.162  1.00 82.40      B    C  
ATOM   2692  CD2 TYR B  81      25.579 -26.126 -39.596  1.00 82.96      B    C  
ATOM   2693  CE1 TYR B  81      24.955 -24.020 -41.357  1.00 81.16      B    C  
ATOM   2694  CE2 TYR B  81      24.910 -26.397 -40.792  1.00 80.65      B    C  
ATOM   2695  CZ  TYR B  81      24.604 -25.344 -41.683  1.00 82.13      B    C  
ATOM   2696  OH  TYR B  81      23.996 -25.604 -42.878  1.00 80.81      B    O  
ATOM   2697  N   LEU B  82      28.958 -23.015 -39.777  1.00 87.70      B    N  
ATOM   2698  CA  LEU B  82      29.480 -22.452 -41.023  1.00 86.22      B    C  
ATOM   2699  C   LEU B  82      30.891 -22.965 -41.321  1.00 86.63      B    C  
ATOM   2700  O   LEU B  82      31.169 -23.353 -42.457  1.00 85.52      B    O  
ATOM   2701  CB  LEU B  82      29.466 -20.916 -40.950  1.00 85.10      B    C  
ATOM   2702  CG  LEU B  82      28.071 -20.272 -41.064  1.00 81.52      B    C  
ATOM   2703  CD1 LEU B  82      28.203 -18.762 -40.842  1.00 76.86      B    C  
ATOM   2704  CD2 LEU B  82      27.441 -20.492 -42.442  1.00 75.80      B    C  
ATOM   2705  N   GLN B  83      31.773 -23.040 -40.307  1.00 86.36      B    N  
ATOM   2706  CA  GLN B  83      33.124 -23.564 -40.470  1.00 85.95      B    C  
ATOM   2707  C   GLN B  83      33.120 -25.026 -40.927  1.00 86.09      B    C  
ATOM   2708  O   GLN B  83      33.841 -25.402 -41.856  1.00 83.11      B    O  
ATOM   2709  CB  GLN B  83      33.878 -23.421 -39.135  1.00 85.07      B    C  
ATOM   2710  CG  GLN B  83      35.377 -23.667 -39.326  1.00 81.93      B    C  
ATOM   2711  CD  GLN B  83      36.157 -23.604 -38.009  1.00 81.66      B    C  
ATOM   2712  NE2 GLN B  83      37.332 -23.035 -38.012  1.00 72.37      B    N  
ATOM   2713  OE1 GLN B  83      35.727 -24.099 -36.982  1.00 73.59      B    O  
ATOM   2714  N   LYS B  84      32.270 -25.860 -40.323  1.00 87.25      B    N  
ATOM   2715  CA  LYS B  84      32.200 -27.290 -40.633  1.00 85.69      B    C  
ATOM   2716  C   LYS B  84      31.460 -27.613 -41.933  1.00 86.06      B    C  
ATOM   2717  O   LYS B  84      31.650 -28.702 -42.471  1.00 82.00      B    O  
ATOM   2718  CB  LYS B  84      31.578 -28.038 -39.447  1.00 85.17      B    C  
ATOM   2719  CG  LYS B  84      32.415 -27.979 -38.154  1.00 82.55      B    C  
ATOM   2720  CD  LYS B  84      33.727 -28.772 -38.234  1.00 76.80      B    C  
ATOM   2721  CE  LYS B  84      34.431 -28.701 -36.885  1.00 71.18      B    C  
ATOM   2722  NZ  LYS B  84      35.699 -29.452 -36.849  1.00 63.28      B    N1+
ATOM   2723  N   THR B  85      30.670 -26.705 -42.468  1.00 85.39      B    N  
ATOM   2724  CA  THR B  85      29.909 -26.897 -43.712  1.00 83.18      B    C  
ATOM   2725  C   THR B  85      30.486 -26.074 -44.855  1.00 83.67      B    C  
ATOM   2726  O   THR B  85      31.240 -26.599 -45.676  1.00 79.65      B    O  
ATOM   2727  CB  THR B  85      28.401 -26.643 -43.523  1.00 81.05      B    C  
ATOM   2728  CG2 THR B  85      27.762 -27.632 -42.556  1.00 72.34      B    C  
ATOM   2729  OG1 THR B  85      28.179 -25.343 -43.024  1.00 73.45      B    O  
ATOM   2730  N   VAL B  86      30.191 -24.782 -44.905  1.00 82.50      B    N  
ATOM   2731  CA  VAL B  86      30.643 -23.868 -45.966  1.00 80.47      B    C  
ATOM   2732  C   VAL B  86      32.168 -23.751 -45.968  1.00 81.99      B    C  
ATOM   2733  O   VAL B  86      32.783 -23.836 -47.024  1.00 79.77      B    O  
ATOM   2734  CB  VAL B  86      29.995 -22.476 -45.829  1.00 78.84      B    C  
ATOM   2735  CG1 VAL B  86      30.421 -21.539 -46.954  1.00 71.98      B    C  
ATOM   2736  CG2 VAL B  86      28.462 -22.570 -45.862  1.00 73.35      B    C  
ATOM   2737  N   GLY B  87      32.807 -23.637 -44.806  1.00 81.75      B    N  
ATOM   2738  CA  GLY B  87      34.263 -23.595 -44.671  1.00 79.60      B    C  
ATOM   2739  C   GLY B  87      34.931 -24.870 -45.175  1.00 82.07      B    C  
ATOM   2740  O   GLY B  87      35.905 -24.811 -45.922  1.00 79.63      B    O  
ATOM   2741  N   THR B  88      34.373 -26.040 -44.861  1.00 81.85      B    N  
ATOM   2742  CA  THR B  88      34.872 -27.326 -45.372  1.00 80.56      B    C  
ATOM   2743  C   THR B  88      34.700 -27.431 -46.892  1.00 81.78      B    C  
ATOM   2744  O   THR B  88      35.610 -27.888 -47.575  1.00 78.13      B    O  
ATOM   2745  CB  THR B  88      34.204 -28.512 -44.677  1.00 78.14      B    C  
ATOM   2746  CG2 THR B  88      34.831 -29.849 -45.063  1.00 70.36      B    C  
ATOM   2747  OG1 THR B  88      34.344 -28.403 -43.282  1.00 71.59      B    O  
ATOM   2748  N   ALA B  89      33.568 -26.977 -47.451  1.00 83.08      B    N  
ATOM   2749  CA  ALA B  89      33.363 -26.929 -48.891  1.00 80.35      B    C  
ATOM   2750  C   ALA B  89      34.359 -25.970 -49.569  1.00 81.82      B    C  
ATOM   2751  O   ALA B  89      34.994 -26.339 -50.562  1.00 79.95      B    O  
ATOM   2752  CB  ALA B  89      31.903 -26.538 -49.176  1.00 78.68      B    C  
ATOM   2753  N   ALA B  90      34.582 -24.786 -49.006  1.00 82.77      B    N  
ATOM   2754  CA  ALA B  90      35.550 -23.803 -49.488  1.00 80.94      B    C  
ATOM   2755  C   ALA B  90      36.979 -24.358 -49.490  1.00 83.00      B    C  
ATOM   2756  O   ALA B  90      37.724 -24.121 -50.442  1.00 81.74      B    O  
ATOM   2757  CB  ALA B  90      35.434 -22.545 -48.628  1.00 79.63      B    C  
ATOM   2758  N   LYS B  91      37.335 -25.190 -48.500  1.00 83.16      B    N  
ATOM   2759  CA  LYS B  91      38.642 -25.857 -48.393  1.00 81.22      B    C  
ATOM   2760  C   LYS B  91      38.976 -26.742 -49.602  1.00 82.86      B    C  
ATOM   2761  O   LYS B  91      40.150 -26.867 -49.945  1.00 77.80      B    O  
ATOM   2762  CB  LYS B  91      38.668 -26.684 -47.100  1.00 78.86      B    C  
ATOM   2763  CG  LYS B  91      39.981 -26.509 -46.350  1.00 72.54      B    C  
ATOM   2764  CD  LYS B  91      39.936 -27.218 -45.000  1.00 69.12      B    C  
ATOM   2765  CE  LYS B  91      41.148 -26.805 -44.174  1.00 61.14      B    C  
ATOM   2766  NZ  LYS B  91      41.056 -27.294 -42.768  1.00 54.10      B    N1+
ATOM   2767  N   TYR B  92      37.981 -27.327 -50.244  1.00 84.81      B    N  
ATOM   2768  CA  TYR B  92      38.157 -28.105 -51.474  1.00 83.54      B    C  
ATOM   2769  C   TYR B  92      37.991 -27.242 -52.731  1.00 84.69      B    C  
ATOM   2770  O   TYR B  92      38.759 -27.369 -53.682  1.00 80.66      B    O  
ATOM   2771  CB  TYR B  92      37.174 -29.282 -51.488  1.00 81.84      B    C  
ATOM   2772  CG  TYR B  92      37.421 -30.277 -50.368  1.00 78.84      B    C  
ATOM   2773  CD1 TYR B  92      38.528 -31.141 -50.414  1.00 71.93      B    C  
ATOM   2774  CD2 TYR B  92      36.543 -30.339 -49.269  1.00 72.32      B    C  
ATOM   2775  CE1 TYR B  92      38.769 -32.046 -49.372  1.00 66.96      B    C  
ATOM   2776  CE2 TYR B  92      36.776 -31.242 -48.225  1.00 66.57      B    C  
ATOM   2777  CZ  TYR B  92      37.890 -32.095 -48.275  1.00 67.97      B    C  
ATOM   2778  OH  TYR B  92      38.122 -32.979 -47.246  1.00 66.42      B    O  
ATOM   2779  N   LEU B  93      37.027 -26.315 -52.736  1.00 81.98      B    N  
ATOM   2780  CA  LEU B  93      36.710 -25.475 -53.891  1.00 79.86      B    C  
ATOM   2781  C   LEU B  93      37.792 -24.416 -54.180  1.00 82.15      B    C  
ATOM   2782  O   LEU B  93      37.902 -23.975 -55.322  1.00 80.40      B    O  
ATOM   2783  CB  LEU B  93      35.335 -24.825 -53.679  1.00 77.99      B    C  
ATOM   2784  CG  LEU B  93      34.148 -25.813 -53.692  1.00 75.00      B    C  
ATOM   2785  CD1 LEU B  93      32.871 -25.081 -53.274  1.00 67.31      B    C  
ATOM   2786  CD2 LEU B  93      33.916 -26.427 -55.064  1.00 70.43      B    C  
ATOM   2787  N   LYS B  94      38.640 -24.054 -53.208  1.00 82.97      B    N  
ATOM   2788  CA  LYS B  94      39.747 -23.106 -53.393  1.00 81.37      B    C  
ATOM   2789  C   LYS B  94      40.807 -23.555 -54.398  1.00 83.21      B    C  
ATOM   2790  O   LYS B  94      41.557 -22.724 -54.895  1.00 80.20      B    O  
ATOM   2791  CB  LYS B  94      40.385 -22.769 -52.034  1.00 78.55      B    C  
ATOM   2792  CG  LYS B  94      41.225 -23.906 -51.427  1.00 75.60      B    C  
ATOM   2793  CD  LYS B  94      41.635 -23.517 -50.007  1.00 74.53      B    C  
ATOM   2794  CE  LYS B  94      42.450 -24.586 -49.311  1.00 67.68      B    C  
ATOM   2795  NZ  LYS B  94      42.646 -24.214 -47.886  1.00 61.37      B    N1+
ATOM   2796  N   TYR B  95      40.875 -24.837 -54.704  1.00 83.94      B    N  
ATOM   2797  CA  TYR B  95      41.785 -25.374 -55.718  1.00 82.60      B    C  
ATOM   2798  C   TYR B  95      41.239 -25.246 -57.148  1.00 83.78      B    C  
ATOM   2799  O   TYR B  95      41.974 -25.479 -58.106  1.00 78.12      B    O  
ATOM   2800  CB  TYR B  95      42.116 -26.827 -55.391  1.00 80.01      B    C  
ATOM   2801  CG  TYR B  95      42.822 -26.994 -54.057  1.00 77.42      B    C  
ATOM   2802  CD1 TYR B  95      44.157 -26.574 -53.903  1.00 70.95      B    C  
ATOM   2803  CD2 TYR B  95      42.150 -27.565 -52.959  1.00 70.44      B    C  
ATOM   2804  CE1 TYR B  95      44.821 -26.728 -52.669  1.00 65.29      B    C  
ATOM   2805  CE2 TYR B  95      42.797 -27.719 -51.726  1.00 65.08      B    C  
ATOM   2806  CZ  TYR B  95      44.131 -27.306 -51.588  1.00 66.59      B    C  
ATOM   2807  OH  TYR B  95      44.775 -27.461 -50.386  1.00 64.71      B    O  
ATOM   2808  N   ILE B  96      39.962 -24.864 -57.308  1.00 82.16      B    N  
ATOM   2809  CA  ILE B  96      39.360 -24.666 -58.633  1.00 80.88      B    C  
ATOM   2810  C   ILE B  96      39.846 -23.327 -59.196  1.00 81.34      B    C  
ATOM   2811  O   ILE B  96      39.680 -22.284 -58.555  1.00 78.30      B    O  
ATOM   2812  CB  ILE B  96      37.819 -24.761 -58.585  1.00 77.91      B    C  
ATOM   2813  CG1 ILE B  96      37.381 -26.118 -58.006  1.00 73.01      B    C  
ATOM   2814  CG2 ILE B  96      37.238 -24.564 -59.987  1.00 69.82      B    C  
ATOM   2815  CD1 ILE B  96      35.858 -26.293 -57.877  1.00 63.01      B    C  
ATOM   2816  N   PRO B  97      40.445 -23.302 -60.403  1.00 79.93      B    N  
ATOM   2817  CA  PRO B  97      40.882 -22.058 -61.027  1.00 78.53      B    C  
ATOM   2818  C   PRO B  97      39.709 -21.093 -61.240  1.00 78.94      B    C  
ATOM   2819  O   PRO B  97      38.557 -21.502 -61.364  1.00 73.19      B    O  
ATOM   2820  CB  PRO B  97      41.585 -22.470 -62.325  1.00 75.00      B    C  
ATOM   2821  CG  PRO B  97      41.027 -23.863 -62.626  1.00 74.24      B    C  
ATOM   2822  CD  PRO B  97      40.722 -24.439 -61.251  1.00 76.69      B    C  
ATOM   2823  N   ALA B  98      40.009 -19.807 -61.293  1.00 77.35      B    N  
ATOM   2824  CA  ALA B  98      39.080 -18.679 -61.370  1.00 78.19      B    C  
ATOM   2825  C   ALA B  98      38.264 -18.401 -60.096  1.00 79.87      B    C  
ATOM   2826  O   ALA B  98      38.241 -17.260 -59.635  1.00 73.97      B    O  
ATOM   2827  CB  ALA B  98      38.196 -18.769 -62.629  1.00 75.27      B    C  
ATOM   2828  N   ILE B  99      37.629 -19.398 -59.482  1.00 80.75      B    N  
ATOM   2829  CA  ILE B  99      36.816 -19.212 -58.272  1.00 79.67      B    C  
ATOM   2830  C   ILE B  99      37.560 -19.546 -56.974  1.00 81.45      B    C  
ATOM   2831  O   ILE B  99      37.115 -19.173 -55.889  1.00 77.37      B    O  
ATOM   2832  CB  ILE B  99      35.482 -19.990 -58.374  1.00 75.96      B    C  
ATOM   2833  CG1 ILE B  99      35.693 -21.457 -58.793  1.00 69.23      B    C  
ATOM   2834  CG2 ILE B  99      34.545 -19.265 -59.355  1.00 64.94      B    C  
ATOM   2835  CD1 ILE B  99      34.435 -22.325 -58.662  1.00 60.63      B    C  
ATOM   2836  N   GLY B 100      38.728 -20.195 -57.064  1.00 79.33      B    N  
ATOM   2837  CA  GLY B 100      39.512 -20.627 -55.902  1.00 77.54      B    C  
ATOM   2838  C   GLY B 100      39.889 -19.505 -54.939  1.00 80.88      B    C  
ATOM   2839  O   GLY B 100      39.801 -19.684 -53.724  1.00 78.13      B    O  
ATOM   2840  N   ALA B 101      40.249 -18.322 -55.461  1.00 83.40      B    N  
ATOM   2841  CA  ALA B 101      40.577 -17.170 -54.629  1.00 82.92      B    C  
ATOM   2842  C   ALA B 101      39.381 -16.688 -53.780  1.00 84.37      B    C  
ATOM   2843  O   ALA B 101      39.554 -16.331 -52.613  1.00 81.05      B    O  
ATOM   2844  CB  ALA B 101      41.089 -16.046 -55.531  1.00 81.17      B    C  
ATOM   2845  N   ILE B 102      38.160 -16.741 -54.330  1.00 84.37      B    N  
ATOM   2846  CA  ILE B 102      36.929 -16.371 -53.622  1.00 83.33      B    C  
ATOM   2847  C   ILE B 102      36.663 -17.367 -52.487  1.00 84.72      B    C  
ATOM   2848  O   ILE B 102      36.420 -16.957 -51.355  1.00 83.23      B    O  
ATOM   2849  CB  ILE B 102      35.732 -16.280 -54.595  1.00 81.44      B    C  
ATOM   2850  CG1 ILE B 102      35.993 -15.219 -55.686  1.00 74.26      B    C  
ATOM   2851  CG2 ILE B 102      34.432 -15.960 -53.822  1.00 71.79      B    C  
ATOM   2852  CD1 ILE B 102      34.930 -15.187 -56.799  1.00 64.82      B    C  
ATOM   2853  N   PHE B 103      36.788 -18.674 -52.750  1.00 83.16      B    N  
ATOM   2854  CA  PHE B 103      36.594 -19.693 -51.728  1.00 82.41      B    C  
ATOM   2855  C   PHE B 103      37.681 -19.683 -50.645  1.00 84.60      B    C  
ATOM   2856  O   PHE B 103      37.372 -19.906 -49.481  1.00 82.96      B    O  
ATOM   2857  CB  PHE B 103      36.457 -21.070 -52.382  1.00 80.00      B    C  
ATOM   2858  CG  PHE B 103      35.123 -21.282 -53.050  1.00 78.66      B    C  
ATOM   2859  CD1 PHE B 103      33.952 -21.376 -52.270  1.00 71.33      B    C  
ATOM   2860  CD2 PHE B 103      35.021 -21.373 -54.445  1.00 74.63      B    C  
ATOM   2861  CE1 PHE B 103      32.703 -21.560 -52.882  1.00 69.13      B    C  
ATOM   2862  CE2 PHE B 103      33.770 -21.558 -55.068  1.00 69.47      B    C  
ATOM   2863  CZ  PHE B 103      32.617 -21.648 -54.281  1.00 72.13      B    C  
ATOM   2864  N   ALA B 104      38.937 -19.355 -51.005  1.00 85.48      B    N  
ATOM   2865  CA  ALA B 104      40.007 -19.158 -50.026  1.00 83.74      B    C  
ATOM   2866  C   ALA B 104      39.721 -17.965 -49.099  1.00 84.96      B    C  
ATOM   2867  O   ALA B 104      39.934 -18.062 -47.886  1.00 82.24      B    O  
ATOM   2868  CB  ALA B 104      41.332 -18.989 -50.770  1.00 82.88      B    C  
ATOM   2869  N   ALA B 105      39.180 -16.868 -49.638  1.00 84.08      B    N  
ATOM   2870  CA  ALA B 105      38.766 -15.720 -48.840  1.00 82.16      B    C  
ATOM   2871  C   ALA B 105      37.577 -16.057 -47.926  1.00 83.42      B    C  
ATOM   2872  O   ALA B 105      37.569 -15.650 -46.771  1.00 82.74      B    O  
ATOM   2873  CB  ALA B 105      38.448 -14.546 -49.778  1.00 81.73      B    C  
ATOM   2874  N   ILE B 106      36.619 -16.841 -48.415  1.00 82.97      B    N  
ATOM   2875  CA  ILE B 106      35.486 -17.318 -47.612  1.00 81.04      B    C  
ATOM   2876  C   ILE B 106      35.973 -18.212 -46.464  1.00 82.87      B    C  
ATOM   2877  O   ILE B 106      35.550 -18.012 -45.331  1.00 82.70      B    O  
ATOM   2878  CB  ILE B 106      34.430 -18.033 -48.491  1.00 79.70      B    C  
ATOM   2879  CG1 ILE B 106      33.720 -17.007 -49.411  1.00 74.72      B    C  
ATOM   2880  CG2 ILE B 106      33.383 -18.771 -47.646  1.00 73.06      B    C  
ATOM   2881  CD1 ILE B 106      32.884 -17.654 -50.531  1.00 67.14      B    C  
ATOM   2882  N   GLU B 107      36.869 -19.157 -46.705  1.00 84.83      B    N  
ATOM   2883  CA  GLU B 107      37.457 -20.029 -45.684  1.00 83.34      B    C  
ATOM   2884  C   GLU B 107      38.147 -19.199 -44.587  1.00 84.10      B    C  
ATOM   2885  O   GLU B 107      37.822 -19.352 -43.415  1.00 82.56      B    O  
ATOM   2886  CB  GLU B 107      38.438 -21.023 -46.352  1.00 81.98      B    C  
ATOM   2887  CG  GLU B 107      38.998 -22.095 -45.386  1.00 76.78      B    C  
ATOM   2888  CD  GLU B 107      40.059 -23.026 -46.036  1.00 73.45      B    C  
ATOM   2889  OE1 GLU B 107      40.570 -23.949 -45.368  1.00 66.46      B    O  
ATOM   2890  OE2 GLU B 107      40.428 -22.851 -47.216  1.00 68.98      B    O1-
ATOM   2891  N   GLN B 108      39.026 -18.246 -44.970  1.00 86.48      B    N  
ATOM   2892  CA  GLN B 108      39.693 -17.365 -44.013  1.00 85.11      B    C  
ATOM   2893  C   GLN B 108      38.720 -16.489 -43.226  1.00 86.09      B    C  
ATOM   2894  O   GLN B 108      38.918 -16.291 -42.028  1.00 84.21      B    O  
ATOM   2895  CB  GLN B 108      40.707 -16.457 -44.731  1.00 84.35      B    C  
ATOM   2896  CG  GLN B 108      42.078 -17.116 -44.858  1.00 76.24      B    C  
ATOM   2897  CD  GLN B 108      43.138 -16.160 -45.431  1.00 70.89      B    C  
ATOM   2898  NE2 GLN B 108      44.408 -16.498 -45.316  1.00 58.80      B    N  
ATOM   2899  OE1 GLN B 108      42.864 -15.103 -45.971  1.00 61.88      B    O  
ATOM   2900  N   ALA B 109      37.684 -15.952 -43.883  1.00 84.51      B    N  
ATOM   2901  CA  ALA B 109      36.690 -15.115 -43.222  1.00 82.33      B    C  
ATOM   2902  C   ALA B 109      35.886 -15.900 -42.179  1.00 83.87      B    C  
ATOM   2903  O   ALA B 109      35.659 -15.397 -41.082  1.00 82.76      B    O  
ATOM   2904  CB  ALA B 109      35.783 -14.482 -44.287  1.00 80.66      B    C  
ATOM   2905  N   ILE B 110      35.502 -17.143 -42.484  1.00 82.94      B    N  
ATOM   2906  CA  ILE B 110      34.776 -18.015 -41.549  1.00 82.69      B    C  
ATOM   2907  C   ILE B 110      35.673 -18.412 -40.372  1.00 83.83      B    C  
ATOM   2908  O   ILE B 110      35.247 -18.292 -39.231  1.00 83.21      B    O  
ATOM   2909  CB  ILE B 110      34.186 -19.241 -42.288  1.00 81.80      B    C  
ATOM   2910  CG1 ILE B 110      33.072 -18.798 -43.252  1.00 76.53      B    C  
ATOM   2911  CG2 ILE B 110      33.629 -20.262 -41.274  1.00 76.18      B    C  
ATOM   2912  CD1 ILE B 110      32.608 -19.902 -44.213  1.00 70.52      B    C  
ATOM   2913  N   ASP B 111      36.924 -18.806 -40.611  1.00 86.44      B    N  
ATOM   2914  CA  ASP B 111      37.858 -19.172 -39.536  1.00 85.35      B    C  
ATOM   2915  C   ASP B 111      38.172 -17.992 -38.607  1.00 85.97      B    C  
ATOM   2916  O   ASP B 111      38.240 -18.150 -37.380  1.00 83.62      B    O  
ATOM   2917  CB  ASP B 111      39.158 -19.729 -40.144  1.00 84.72      B    C  
ATOM   2918  CG  ASP B 111      39.059 -21.167 -40.666  1.00 81.15      B    C  
ATOM   2919  OD1 ASP B 111      38.136 -21.905 -40.243  1.00 74.10      B    O  
ATOM   2920  OD2 ASP B 111      39.971 -21.565 -41.414  1.00 74.19      B    O1-
ATOM   2921  N   ALA B 112      38.330 -16.785 -39.161  1.00 86.56      B    N  
ATOM   2922  CA  ALA B 112      38.484 -15.564 -38.379  1.00 84.82      B    C  
ATOM   2923  C   ALA B 112      37.217 -15.263 -37.566  1.00 85.36      B    C  
ATOM   2924  O   ALA B 112      37.304 -14.926 -36.388  1.00 83.50      B    O  
ATOM   2925  CB  ALA B 112      38.845 -14.409 -39.317  1.00 84.04      B    C  
ATOM   2926  N   TRP B 113      36.025 -15.429 -38.164  1.00 85.09      B    N  
ATOM   2927  CA  TRP B 113      34.743 -15.198 -37.508  1.00 83.96      B    C  
ATOM   2928  C   TRP B 113      34.528 -16.120 -36.313  1.00 85.37      B    C  
ATOM   2929  O   TRP B 113      34.166 -15.640 -35.245  1.00 84.35      B    O  
ATOM   2930  CB  TRP B 113      33.610 -15.347 -38.532  1.00 81.85      B    C  
ATOM   2931  CG  TRP B 113      32.259 -15.056 -37.967  1.00 79.23      B    C  
ATOM   2932  CD1 TRP B 113      31.254 -15.944 -37.815  1.00 73.13      B    C  
ATOM   2933  CD2 TRP B 113      31.778 -13.792 -37.426  1.00 75.25      B    C  
ATOM   2934  CE2 TRP B 113      30.450 -13.999 -36.961  1.00 72.42      B    C  
ATOM   2935  CE3 TRP B 113      32.333 -12.497 -37.273  1.00 69.38      B    C  
ATOM   2936  NE1 TRP B 113      30.167 -15.318 -37.224  1.00 69.92      B    N  
ATOM   2937  CZ2 TRP B 113      29.704 -12.961 -36.348  1.00 68.85      B    C  
ATOM   2938  CZ3 TRP B 113      31.590 -11.464 -36.678  1.00 65.27      B    C  
ATOM   2939  CH2 TRP B 113      30.295 -11.699 -36.218  1.00 65.69      B    C  
ATOM   2940  N   VAL B 114      34.836 -17.426 -36.461  1.00 86.05      B    N  
ATOM   2941  CA  VAL B 114      34.744 -18.393 -35.356  1.00 85.90      B    C  
ATOM   2942  C   VAL B 114      35.610 -17.946 -34.181  1.00 86.54      B    C  
ATOM   2943  O   VAL B 114      35.122 -17.866 -33.061  1.00 85.36      B    O  
ATOM   2944  CB  VAL B 114      35.136 -19.810 -35.808  1.00 85.45      B    C  
ATOM   2945  CG1 VAL B 114      35.210 -20.805 -34.638  1.00 77.59      B    C  
ATOM   2946  CG2 VAL B 114      34.110 -20.372 -36.798  1.00 77.89      B    C  
ATOM   2947  N   LYS B 115      36.877 -17.569 -34.425  1.00 87.58      B    N  
ATOM   2948  CA  LYS B 115      37.770 -17.092 -33.363  1.00 86.71      B    C  
ATOM   2949  C   LYS B 115      37.262 -15.826 -32.679  1.00 86.44      B    C  
ATOM   2950  O   LYS B 115      37.328 -15.736 -31.459  1.00 84.25      B    O  
ATOM   2951  CB  LYS B 115      39.181 -16.829 -33.912  1.00 86.82      B    C  
ATOM   2952  CG  LYS B 115      39.995 -18.120 -33.985  1.00 78.49      B    C  
ATOM   2953  CD  LYS B 115      41.432 -17.795 -34.432  1.00 73.70      B    C  
ATOM   2954  CE  LYS B 115      42.277 -19.064 -34.397  1.00 63.50      B    C  
ATOM   2955  NZ  LYS B 115      43.658 -18.803 -34.842  1.00 54.96      B    N1+
ATOM   2956  N   ILE B 116      36.767 -14.846 -33.454  1.00 86.77      B    N  
ATOM   2957  CA  ILE B 116      36.256 -13.586 -32.908  1.00 84.84      B    C  
ATOM   2958  C   ILE B 116      35.061 -13.854 -31.996  1.00 85.60      B    C  
ATOM   2959  O   ILE B 116      35.032 -13.365 -30.880  1.00 84.63      B    O  
ATOM   2960  CB  ILE B 116      35.919 -12.590 -34.036  1.00 82.95      B    C  
ATOM   2961  CG1 ILE B 116      37.214 -12.093 -34.716  1.00 76.07      B    C  
ATOM   2962  CG2 ILE B 116      35.115 -11.390 -33.504  1.00 74.26      B    C  
ATOM   2963  CD1 ILE B 116      36.983 -11.399 -36.059  1.00 67.61      B    C  
ATOM   2964  N   VAL B 117      34.099 -14.649 -32.461  1.00 85.86      B    N  
ATOM   2965  CA  VAL B 117      32.870 -14.939 -31.702  1.00 85.79      B    C  
ATOM   2966  C   VAL B 117      33.175 -15.756 -30.448  1.00 86.42      B    C  
ATOM   2967  O   VAL B 117      32.598 -15.482 -29.398  1.00 84.97      B    O  
ATOM   2968  CB  VAL B 117      31.842 -15.648 -32.599  1.00 84.93      B    C  
ATOM   2969  CG1 VAL B 117      30.595 -16.069 -31.826  1.00 76.36      B    C  
ATOM   2970  CG2 VAL B 117      31.351 -14.714 -33.710  1.00 77.57      B    C  
ATOM   2971  N   ASP B 118      34.126 -16.698 -30.525  1.00 87.44      B    N  
ATOM   2972  CA  ASP B 118      34.545 -17.515 -29.379  1.00 86.81      B    C  
ATOM   2973  C   ASP B 118      35.182 -16.654 -28.283  1.00 87.89      B    C  
ATOM   2974  O   ASP B 118      34.725 -16.650 -27.140  1.00 86.25      B    O  
ATOM   2975  CB  ASP B 118      35.484 -18.626 -29.881  1.00 85.31      B    C  
ATOM   2976  CG  ASP B 118      35.376 -19.927 -29.104  1.00 79.82      B    C  
ATOM   2977  OD1 ASP B 118      34.288 -20.202 -28.566  1.00 72.78      B    O  
ATOM   2978  OD2 ASP B 118      36.362 -20.693 -29.113  1.00 73.17      B    O1-
ATOM   2979  N   ILE B 119      36.151 -15.793 -28.638  1.00 85.93      B    N  
ATOM   2980  CA  ILE B 119      36.794 -14.849 -27.709  1.00 84.78      B    C  
ATOM   2981  C   ILE B 119      35.766 -13.886 -27.116  1.00 84.78      B    C  
ATOM   2982  O   ILE B 119      35.781 -13.606 -25.919  1.00 83.27      B    O  
ATOM   2983  CB  ILE B 119      37.932 -14.083 -28.420  1.00 83.99      B    C  
ATOM   2984  CG1 ILE B 119      39.088 -15.048 -28.784  1.00 77.57      B    C  
ATOM   2985  CG2 ILE B 119      38.470 -12.926 -27.553  1.00 75.75      B    C  
ATOM   2986  CD1 ILE B 119      40.094 -14.453 -29.786  1.00 69.37      B    C  
ATOM   2987  N   LEU B 120      34.852 -13.366 -27.949  1.00 84.84      B    N  
ATOM   2988  CA  LEU B 120      33.819 -12.435 -27.508  1.00 83.96      B    C  
ATOM   2989  C   LEU B 120      32.914 -13.062 -26.452  1.00 85.65      B    C  
ATOM   2990  O   LEU B 120      32.618 -12.451 -25.428  1.00 85.02      B    O  
ATOM   2991  CB  LEU B 120      32.979 -12.006 -28.726  1.00 82.02      B    C  
ATOM   2992  CG  LEU B 120      32.326 -10.639 -28.476  1.00 74.70      B    C  
ATOM   2993  CD1 LEU B 120      33.226  -9.563 -29.057  1.00 69.79      B    C  
ATOM   2994  CD2 LEU B 120      30.944 -10.547 -29.113  1.00 68.62      B    C  
ATOM   2995  N   THR B 121      32.494 -14.300 -26.689  1.00 87.05      B    N  
ATOM   2996  CA  THR B 121      31.594 -15.039 -25.808  1.00 87.50      B    C  
ATOM   2997  C   THR B 121      32.277 -15.397 -24.491  1.00 87.85      B    C  
ATOM   2998  O   THR B 121      31.719 -15.159 -23.431  1.00 85.93      B    O  
ATOM   2999  CB  THR B 121      31.061 -16.292 -26.522  1.00 87.52      B    C  
ATOM   3000  CG2 THR B 121      29.968 -16.984 -25.724  1.00 75.55      B    C  
ATOM   3001  OG1 THR B 121      30.469 -15.912 -27.738  1.00 75.47      B    O  
ATOM   3002  N   GLN B 122      33.547 -15.862 -24.553  1.00 86.99      B    N  
ATOM   3003  CA  GLN B 122      34.366 -16.133 -23.371  1.00 86.51      B    C  
ATOM   3004  C   GLN B 122      34.598 -14.880 -22.514  1.00 86.48      B    C  
ATOM   3005  O   GLN B 122      34.659 -14.985 -21.296  1.00 83.64      B    O  
ATOM   3006  CB  GLN B 122      35.723 -16.690 -23.815  1.00 86.27      B    C  
ATOM   3007  CG  GLN B 122      35.636 -18.132 -24.332  1.00 82.04      B    C  
ATOM   3008  CD  GLN B 122      36.979 -18.634 -24.880  1.00 79.82      B    C  
ATOM   3009  NE2 GLN B 122      37.008 -19.809 -25.452  1.00 69.94      B    N  
ATOM   3010  OE1 GLN B 122      38.008 -17.984 -24.794  1.00 71.30      B    O  
ATOM   3011  N   ALA B 123      34.718 -13.709 -23.123  1.00 85.90      B    N  
ATOM   3012  CA  ALA B 123      34.912 -12.458 -22.401  1.00 84.32      B    C  
ATOM   3013  C   ALA B 123      33.606 -11.908 -21.801  1.00 85.27      B    C  
ATOM   3014  O   ALA B 123      33.603 -11.401 -20.685  1.00 83.38      B    O  
ATOM   3015  CB  ALA B 123      35.571 -11.442 -23.344  1.00 82.32      B    C  
ATOM   3016  N   ILE B 124      32.496 -11.984 -22.543  1.00 85.34      B    N  
ATOM   3017  CA  ILE B 124      31.247 -11.305 -22.159  1.00 85.42      B    C  
ATOM   3018  C   ILE B 124      30.413 -12.106 -21.164  1.00 87.06      B    C  
ATOM   3019  O   ILE B 124      29.858 -11.512 -20.238  1.00 86.46      B    O  
ATOM   3020  CB  ILE B 124      30.450 -10.886 -23.409  1.00 83.78      B    C  
ATOM   3021  CG1 ILE B 124      31.219  -9.772 -24.149  1.00 79.25      B    C  
ATOM   3022  CG2 ILE B 124      29.033 -10.411 -23.047  1.00 77.47      B    C  
ATOM   3023  CD1 ILE B 124      30.569  -9.325 -25.449  1.00 70.48      B    C  
ATOM   3024  N   ILE B 125      30.315 -13.439 -21.299  1.00 87.07      B    N  
ATOM   3025  CA  ILE B 125      29.494 -14.269 -20.398  1.00 87.87      B    C  
ATOM   3026  C   ILE B 125      29.901 -14.103 -18.919  1.00 88.30      B    C  
ATOM   3027  O   ILE B 125      29.013 -13.865 -18.097  1.00 86.76      B    O  
ATOM   3028  CB  ILE B 125      29.453 -15.748 -20.862  1.00 88.08      B    C  
ATOM   3029  CG1 ILE B 125      28.610 -15.859 -22.146  1.00 85.62      B    C  
ATOM   3030  CG2 ILE B 125      28.904 -16.670 -19.756  1.00 85.49      B    C  
ATOM   3031  CD1 ILE B 125      28.580 -17.264 -22.748  1.00 80.42      B    C  
ATOM   3032  N   PRO B 126      31.209 -14.146 -18.550  1.00 87.42      B    N  
ATOM   3033  CA  PRO B 126      31.630 -13.891 -17.174  1.00 86.22      B    C  
ATOM   3034  C   PRO B 126      31.240 -12.491 -16.693  1.00 87.13      B    C  
ATOM   3035  O   PRO B 126      30.741 -12.353 -15.580  1.00 85.26      B    O  
ATOM   3036  CB  PRO B 126      33.138 -14.097 -17.154  1.00 84.48      B    C  
ATOM   3037  CG  PRO B 126      33.388 -15.037 -18.325  1.00 82.48      B    C  
ATOM   3038  CD  PRO B 126      32.344 -14.579 -19.337  1.00 85.89      B    C  
ATOM   3039  N   VAL B 127      31.402 -11.461 -17.522  1.00 85.57      B    N  
ATOM   3040  CA  VAL B 127      31.062 -10.084 -17.151  1.00 84.77      B    C  
ATOM   3041  C   VAL B 127      29.556  -9.938 -16.894  1.00 86.21      B    C  
ATOM   3042  O   VAL B 127      29.179  -9.373 -15.867  1.00 85.88      B    O  
ATOM   3043  CB  VAL B 127      31.544  -9.075 -18.210  1.00 82.91      B    C  
ATOM   3044  CG1 VAL B 127      31.138  -7.643 -17.831  1.00 76.45      B    C  
ATOM   3045  CG2 VAL B 127      33.066  -9.089 -18.339  1.00 76.85      B    C  
ATOM   3046  N   LEU B 128      28.715 -10.494 -17.766  1.00 86.94      B    N  
ATOM   3047  CA  LEU B 128      27.262 -10.488 -17.551  1.00 88.04      B    C  
ATOM   3048  C   LEU B 128      26.867 -11.263 -16.290  1.00 89.11      B    C  
ATOM   3049  O   LEU B 128      25.966 -10.854 -15.570  1.00 88.50      B    O  
ATOM   3050  CB  LEU B 128      26.540 -11.064 -18.779  1.00 87.74      B    C  
ATOM   3051  CG  LEU B 128      26.577 -10.174 -20.035  1.00 86.46      B    C  
ATOM   3052  CD1 LEU B 128      25.896 -10.895 -21.195  1.00 82.52      B    C  
ATOM   3053  CD2 LEU B 128      25.848  -8.847 -19.817  1.00 82.53      B    C  
ATOM   3054  N   THR B 129      27.586 -12.347 -15.983  1.00 88.63      B    N  
ATOM   3055  CA  THR B 129      27.377 -13.119 -14.753  1.00 88.57      B    C  
ATOM   3056  C   THR B 129      27.718 -12.291 -13.512  1.00 89.19      B    C  
ATOM   3057  O   THR B 129      26.934 -12.254 -12.573  1.00 87.87      B    O  
ATOM   3058  CB  THR B 129      28.185 -14.425 -14.773  1.00 88.19      B    C  
ATOM   3059  CG2 THR B 129      27.899 -15.306 -13.564  1.00 77.42      B    C  
ATOM   3060  OG1 THR B 129      27.851 -15.170 -15.912  1.00 77.38      B    O  
ATOM   3061  N   PHE B 130      28.858 -11.551 -13.537  1.00 86.92      B    N  
ATOM   3062  CA  PHE B 130      29.198 -10.632 -12.451  1.00 85.76      B    C  
ATOM   3063  C   PHE B 130      28.177  -9.500 -12.300  1.00 86.89      B    C  
ATOM   3064  O   PHE B 130      27.834  -9.154 -11.176  1.00 85.24      B    O  
ATOM   3065  CB  PHE B 130      30.604 -10.046 -12.659  1.00 83.16      B    C  
ATOM   3066  CG  PHE B 130      31.728 -11.012 -12.348  1.00 75.90      B    C  
ATOM   3067  CD1 PHE B 130      31.845 -11.559 -11.061  1.00 68.52      B    C  
ATOM   3068  CD2 PHE B 130      32.670 -11.350 -13.335  1.00 65.63      B    C  
ATOM   3069  CE1 PHE B 130      32.883 -12.463 -10.767  1.00 56.40      B    C  
ATOM   3070  CE2 PHE B 130      33.708 -12.243 -13.043  1.00 55.36      B    C  
ATOM   3071  CZ  PHE B 130      33.810 -12.806 -11.765  1.00 54.74      B    C  
ATOM   3072  N   VAL B 131      27.644  -8.959 -13.396  1.00 87.54      B    N  
ATOM   3073  CA  VAL B 131      26.580  -7.950 -13.349  1.00 87.92      B    C  
ATOM   3074  C   VAL B 131      25.309  -8.527 -12.704  1.00 89.37      B    C  
ATOM   3075  O   VAL B 131      24.742  -7.874 -11.837  1.00 89.06      B    O  
ATOM   3076  CB  VAL B 131      26.285  -7.351 -14.731  1.00 86.83      B    C  
ATOM   3077  CG1 VAL B 131      25.087  -6.385 -14.705  1.00 81.37      B    C  
ATOM   3078  CG2 VAL B 131      27.484  -6.534 -15.245  1.00 82.24      B    C  
ATOM   3079  N   ASN B 132      24.918  -9.759 -13.045  1.00 90.35      B    N  
ATOM   3080  CA  ASN B 132      23.765 -10.414 -12.418  1.00 91.09      B    C  
ATOM   3081  C   ASN B 132      23.971 -10.657 -10.913  1.00 91.49      B    C  
ATOM   3082  O   ASN B 132      23.067 -10.394 -10.123  1.00 90.06      B    O  
ATOM   3083  CB  ASN B 132      23.443 -11.736 -13.147  1.00 90.99      B    C  
ATOM   3084  CG  ASN B 132      22.630 -11.537 -14.415  1.00 91.31      B    C  
ATOM   3085  ND2 ASN B 132      22.385 -12.599 -15.136  1.00 84.34      B    N  
ATOM   3086  OD1 ASN B 132      22.175 -10.462 -14.762  1.00 84.26      B    O  
ATOM   3087  N   ILE B 133      25.167 -11.086 -10.499  1.00 89.95      B    N  
ATOM   3088  CA  ILE B 133      25.504 -11.231  -9.073  1.00 89.48      B    C  
ATOM   3089  C   ILE B 133      25.460  -9.863  -8.377  1.00 89.68      B    C  
ATOM   3090  O   ILE B 133      24.925  -9.753  -7.278  1.00 88.25      B    O  
ATOM   3091  CB  ILE B 133      26.875 -11.921  -8.893  1.00 88.72      B    C  
ATOM   3092  CG1 ILE B 133      26.813 -13.390  -9.385  1.00 85.97      B    C  
ATOM   3093  CG2 ILE B 133      27.330 -11.887  -7.421  1.00 85.64      B    C  
ATOM   3094  CD1 ILE B 133      28.178 -14.061  -9.523  1.00 79.10      B    C  
ATOM   3095  N   GLY B 134      25.972  -8.820  -9.017  1.00 88.99      B    N  
ATOM   3096  CA  GLY B 134      25.921  -7.455  -8.499  1.00 87.81      B    C  
ATOM   3097  C   GLY B 134      24.495  -6.930  -8.338  1.00 89.12      B    C  
ATOM   3098  O   GLY B 134      24.178  -6.337  -7.307  1.00 88.08      B    O  
ATOM   3099  N   LEU B 135      23.615  -7.206  -9.300  1.00 90.36      B    N  
ATOM   3100  CA  LEU B 135      22.191  -6.862  -9.215  1.00 90.66      B    C  
ATOM   3101  C   LEU B 135      21.501  -7.618  -8.076  1.00 91.32      B    C  
ATOM   3102  O   LEU B 135      20.732  -7.009  -7.333  1.00 90.50      B    O  
ATOM   3103  CB  LEU B 135      21.488  -7.151 -10.551  1.00 90.51      B    C  
ATOM   3104  CG  LEU B 135      21.831  -6.184 -11.698  1.00 89.23      B    C  
ATOM   3105  CD1 LEU B 135      21.155  -6.671 -12.986  1.00 85.67      B    C  
ATOM   3106  CD2 LEU B 135      21.357  -4.759 -11.429  1.00 85.22      B    C  
ATOM   3107  N   TRP B 136      21.795  -8.903  -7.874  1.00 91.33      B    N  
ATOM   3108  CA  TRP B 136      21.285  -9.667  -6.733  1.00 91.71      B    C  
ATOM   3109  C   TRP B 136      21.769  -9.095  -5.400  1.00 91.80      B    C  
ATOM   3110  O   TRP B 136      20.963  -8.877  -4.496  1.00 90.47      B    O  
ATOM   3111  CB  TRP B 136      21.670 -11.138  -6.866  1.00 91.35      B    C  
ATOM   3112  CG  TRP B 136      21.449 -11.918  -5.617  1.00 91.71      B    C  
ATOM   3113  CD1 TRP B 136      20.257 -12.116  -5.010  1.00 88.29      B    C  
ATOM   3114  CD2 TRP B 136      22.454 -12.531  -4.746  1.00 90.27      B    C  
ATOM   3115  CE2 TRP B 136      21.782 -13.094  -3.632  1.00 90.00      B    C  
ATOM   3116  CE3 TRP B 136      23.860 -12.664  -4.811  1.00 88.71      B    C  
ATOM   3117  NE1 TRP B 136      20.451 -12.824  -3.825  1.00 88.72      B    N  
ATOM   3118  CZ2 TRP B 136      22.485 -13.765  -2.594  1.00 88.99      B    C  
ATOM   3119  CZ3 TRP B 136      24.552 -13.338  -3.787  1.00 85.64      B    C  
ATOM   3120  CH2 TRP B 136      23.870 -13.872  -2.694  1.00 86.09      B    C  
ATOM   3121  N   LEU B 137      23.063  -8.760  -5.282  1.00 90.13      B    N  
ATOM   3122  CA  LEU B 137      23.581  -8.124  -4.069  1.00 88.92      B    C  
ATOM   3123  C   LEU B 137      22.943  -6.752  -3.826  1.00 88.96      B    C  
ATOM   3124  O   LEU B 137      22.724  -6.386  -2.677  1.00 87.76      B    O  
ATOM   3125  CB  LEU B 137      25.106  -8.003  -4.151  1.00 88.08      B    C  
ATOM   3126  CG  LEU B 137      25.857  -9.339  -4.027  1.00 83.13      B    C  
ATOM   3127  CD1 LEU B 137      27.338  -9.098  -4.286  1.00 77.71      B    C  
ATOM   3128  CD2 LEU B 137      25.723  -9.966  -2.638  1.00 77.35      B    C  
ATOM   3129  N   ALA B 138      22.589  -6.009  -4.880  1.00 90.37      B    N  
ATOM   3130  CA  ALA B 138      21.841  -4.764  -4.766  1.00 89.51      B    C  
ATOM   3131  C   ALA B 138      20.419  -4.997  -4.240  1.00 90.19      B    C  
ATOM   3132  O   ALA B 138      19.954  -4.232  -3.395  1.00 89.05      B    O  
ATOM   3133  CB  ALA B 138      21.840  -4.043  -6.122  1.00 89.02      B    C  
ATOM   3134  N   GLN B 139      19.752  -6.077  -4.687  1.00 90.49      B    N  
ATOM   3135  CA  GLN B 139      18.450  -6.499  -4.154  1.00 90.20      B    C  
ATOM   3136  C   GLN B 139      18.544  -6.810  -2.658  1.00 90.32      B    C  
ATOM   3137  O   GLN B 139      17.800  -6.229  -1.873  1.00 88.72      B    O  
ATOM   3138  CB  GLN B 139      17.912  -7.732  -4.905  1.00 89.97      B    C  
ATOM   3139  CG  GLN B 139      17.553  -7.485  -6.367  1.00 88.99      B    C  
ATOM   3140  CD  GLN B 139      17.072  -8.759  -7.078  1.00 90.92      B    C  
ATOM   3141  NE2 GLN B 139      16.223  -8.631  -8.066  1.00 82.31      B    N  
ATOM   3142  OE1 GLN B 139      17.443  -9.873  -6.756  1.00 82.41      B    O  
ATOM   3143  N   GLU B 140      19.493  -7.659  -2.260  1.00 90.44      B    N  
ATOM   3144  CA  GLU B 140      19.695  -8.046  -0.860  1.00 89.44      B    C  
ATOM   3145  C   GLU B 140      20.058  -6.847   0.025  1.00 89.59      B    C  
ATOM   3146  O   GLU B 140      19.538  -6.697   1.129  1.00 87.80      B    O  
ATOM   3147  CB  GLU B 140      20.811  -9.095  -0.762  1.00 88.70      B    C  
ATOM   3148  CG  GLU B 140      20.502 -10.435  -1.429  1.00 84.44      B    C  
ATOM   3149  CD  GLU B 140      19.430 -11.284  -0.734  1.00 85.20      B    C  
ATOM   3150  OE1 GLU B 140      19.143 -12.377  -1.248  1.00 75.83      B    O  
ATOM   3151  OE2 GLU B 140      18.884 -10.901   0.325  1.00 77.51      B    O1-
ATOM   3152  N   ALA B 141      20.914  -5.948  -0.466  1.00 88.90      B    N  
ATOM   3153  CA  ALA B 141      21.312  -4.754   0.265  1.00 87.22      B    C  
ATOM   3154  C   ALA B 141      20.137  -3.791   0.471  1.00 87.33      B    C  
ATOM   3155  O   ALA B 141      19.957  -3.281   1.576  1.00 85.93      B    O  
ATOM   3156  CB  ALA B 141      22.470  -4.079  -0.472  1.00 86.14      B    C  
ATOM   3157  N   LEU B 142      19.319  -3.559  -0.564  1.00 87.90      B    N  
ATOM   3158  CA  LEU B 142      18.144  -2.698  -0.453  1.00 88.13      B    C  
ATOM   3159  C   LEU B 142      17.076  -3.310   0.455  1.00 88.23      B    C  
ATOM   3160  O   LEU B 142      16.479  -2.610   1.268  1.00 87.23      B    O  
ATOM   3161  CB  LEU B 142      17.590  -2.399  -1.856  1.00 88.58      B    C  
ATOM   3162  CG  LEU B 142      16.392  -1.431  -1.829  1.00 86.36      B    C  
ATOM   3163  CD1 LEU B 142      16.753  -0.055  -1.255  1.00 82.06      B    C  
ATOM   3164  CD2 LEU B 142      15.861  -1.220  -3.240  1.00 82.20      B    C  
ATOM   3165  N   LEU B 143      16.856  -4.633   0.340  1.00 88.75      B    N  
ATOM   3166  CA  LEU B 143      15.943  -5.385   1.187  1.00 88.31      B    C  
ATOM   3167  C   LEU B 143      16.339  -5.267   2.663  1.00 88.06      B    C  
ATOM   3168  O   LEU B 143      15.535  -4.853   3.489  1.00 86.58      B    O  
ATOM   3169  CB  LEU B 143      15.962  -6.845   0.721  1.00 88.56      B    C  
ATOM   3170  CG  LEU B 143      14.874  -7.702   1.400  1.00 86.79      B    C  
ATOM   3171  CD1 LEU B 143      13.534  -7.518   0.696  1.00 81.78      B    C  
ATOM   3172  CD2 LEU B 143      15.293  -9.159   1.349  1.00 81.48      B    C  
ATOM   3173  N   MET B 144      17.617  -5.548   2.975  1.00 87.87      B    N  
ATOM   3174  CA  MET B 144      18.149  -5.469   4.336  1.00 85.80      B    C  
ATOM   3175  C   MET B 144      18.111  -4.040   4.878  1.00 85.63      B    C  
ATOM   3176  O   MET B 144      17.749  -3.816   6.026  1.00 83.54      B    O  
ATOM   3177  CB  MET B 144      19.575  -6.026   4.333  1.00 83.77      B    C  
ATOM   3178  CG  MET B 144      20.147  -6.185   5.741  1.00 74.60      B    C  
ATOM   3179  SD  MET B 144      19.226  -7.321   6.801  1.00 67.55      B    S  
ATOM   3180  CE  MET B 144      20.597  -8.268   7.491  1.00 58.56      B    C  
ATOM   3181  N   SER B 145      18.445  -3.047   4.051  1.00 85.42      B    N  
ATOM   3182  CA  SER B 145      18.371  -1.636   4.428  1.00 84.79      B    C  
ATOM   3183  C   SER B 145      16.939  -1.219   4.761  1.00 85.27      B    C  
ATOM   3184  O   SER B 145      16.701  -0.564   5.767  1.00 83.67      B    O  
ATOM   3185  CB  SER B 145      18.925  -0.767   3.295  1.00 84.13      B    C  
ATOM   3186  OG  SER B 145      18.873   0.591   3.656  1.00 71.86      B    O  
ATOM   3187  N   THR B 146      15.967  -1.646   3.950  1.00 86.84      B    N  
ATOM   3188  CA  THR B 146      14.548  -1.340   4.173  1.00 87.42      B    C  
ATOM   3189  C   THR B 146      14.031  -2.038   5.427  1.00 87.49      B    C  
ATOM   3190  O   THR B 146      13.392  -1.390   6.245  1.00 86.20      B    O  
ATOM   3191  CB  THR B 146      13.697  -1.728   2.949  1.00 88.41      B    C  
ATOM   3192  CG2 THR B 146      12.245  -1.284   3.105  1.00 80.69      B    C  
ATOM   3193  OG1 THR B 146      14.201  -1.086   1.801  1.00 80.19      B    O  
ATOM   3194  N   TYR B 147      14.375  -3.319   5.626  1.00 86.66      B    N  
ATOM   3195  CA  TYR B 147      14.057  -4.058   6.846  1.00 86.19      B    C  
ATOM   3196  C   TYR B 147      14.590  -3.351   8.095  1.00 85.77      B    C  
ATOM   3197  O   TYR B 147      13.833  -3.075   9.016  1.00 84.67      B    O  
ATOM   3198  CB  TYR B 147      14.624  -5.482   6.736  1.00 86.05      B    C  
ATOM   3199  CG  TYR B 147      14.507  -6.280   8.021  1.00 86.48      B    C  
ATOM   3200  CD1 TYR B 147      15.567  -6.294   8.957  1.00 83.39      B    C  
ATOM   3201  CD2 TYR B 147      13.319  -6.980   8.312  1.00 82.96      B    C  
ATOM   3202  CE1 TYR B 147      15.430  -6.994  10.167  1.00 81.99      B    C  
ATOM   3203  CE2 TYR B 147      13.184  -7.684   9.515  1.00 81.57      B    C  
ATOM   3204  CZ  TYR B 147      14.239  -7.686  10.440  1.00 82.01      B    C  
ATOM   3205  OH  TYR B 147      14.099  -8.372  11.625  1.00 80.47      B    O  
ATOM   3206  N   MET B 148      15.866  -2.976   8.095  1.00 85.34      B    N  
ATOM   3207  CA  MET B 148      16.488  -2.291   9.231  1.00 83.13      B    C  
ATOM   3208  C   MET B 148      15.895  -0.900   9.476  1.00 82.81      B    C  
ATOM   3209  O   MET B 148      15.770  -0.491  10.622  1.00 79.97      B    O  
ATOM   3210  CB  MET B 148      18.004  -2.189   9.013  1.00 81.26      B    C  
ATOM   3211  CG  MET B 148      18.710  -3.536   9.189  1.00 74.45      B    C  
ATOM   3212  SD  MET B 148      18.633  -4.196  10.876  1.00 67.80      B    S  
ATOM   3213  CE  MET B 148      19.609  -5.703  10.679  1.00 60.05      B    C  
ATOM   3214  N   ASN B 149      15.488  -0.183   8.422  1.00 84.65      B    N  
ATOM   3215  CA  ASN B 149      14.813   1.105   8.564  1.00 83.26      B    C  
ATOM   3216  C   ASN B 149      13.426   0.956   9.203  1.00 83.46      B    C  
ATOM   3217  O   ASN B 149      13.037   1.813   9.997  1.00 81.43      B    O  
ATOM   3218  CB  ASN B 149      14.692   1.787   7.201  1.00 81.67      B    C  
ATOM   3219  CG  ASN B 149      16.012   2.359   6.708  1.00 76.09      B    C  
ATOM   3220  ND2 ASN B 149      16.155   2.496   5.411  1.00 68.73      B    N  
ATOM   3221  OD1 ASN B 149      16.886   2.740   7.458  1.00 67.32      B    O  
ATOM   3222  N   ILE B 150      12.687  -0.120   8.884  1.00 85.41      B    N  
ATOM   3223  CA  ILE B 150      11.384  -0.405   9.495  1.00 85.69      B    C  
ATOM   3224  C   ILE B 150      11.570  -0.874  10.940  1.00 84.64      B    C  
ATOM   3225  O   ILE B 150      10.881  -0.386  11.836  1.00 82.17      B    O  
ATOM   3226  CB  ILE B 150      10.594  -1.419   8.645  1.00 86.61      B    C  
ATOM   3227  CG1 ILE B 150      10.258  -0.829   7.254  1.00 85.62      B    C  
ATOM   3228  CG2 ILE B 150       9.286  -1.827   9.350  1.00 85.11      B    C  
ATOM   3229  CD1 ILE B 150       9.795  -1.883   6.247  1.00 81.76      B    C  
ATOM   3230  N   TYR B 151      12.518  -1.773  11.182  1.00 84.08      B    N  
ATOM   3231  CA  TYR B 151      12.804  -2.311  12.515  1.00 82.17      B    C  
ATOM   3232  C   TYR B 151      13.300  -1.235  13.492  1.00 80.98      B    C  
ATOM   3233  O   TYR B 151      12.832  -1.152  14.623  1.00 76.93      B    O  
ATOM   3234  CB  TYR B 151      13.829  -3.444  12.385  1.00 80.89      B    C  
ATOM   3235  CG  TYR B 151      14.076  -4.151  13.697  1.00 80.44      B    C  
ATOM   3236  CD1 TYR B 151      15.116  -3.733  14.555  1.00 76.01      B    C  
ATOM   3237  CD2 TYR B 151      13.209  -5.186  14.107  1.00 75.08      B    C  
ATOM   3238  CE1 TYR B 151      15.272  -4.331  15.816  1.00 72.13      B    C  
ATOM   3239  CE2 TYR B 151      13.363  -5.783  15.365  1.00 71.84      B    C  
ATOM   3240  CZ  TYR B 151      14.390  -5.353  16.220  1.00 71.37      B    C  
ATOM   3241  OH  TYR B 151      14.518  -5.918  17.469  1.00 69.99      B    O  
ATOM   3242  N   ASN B 152      14.209  -0.381  13.035  1.00 80.58      B    N  
ATOM   3243  CA  ASN B 152      14.739   0.727  13.832  1.00 77.46      B    C  
ATOM   3244  C   ASN B 152      13.947   2.020  13.654  1.00 76.09      B    C  
ATOM   3245  O   ASN B 152      14.453   3.090  14.000  1.00 70.45      B    O  
ATOM   3246  CB  ASN B 152      16.231   0.914  13.523  1.00 74.82      B    C  
ATOM   3247  CG  ASN B 152      17.056  -0.299  13.903  1.00 70.56      B    C  
ATOM   3248  ND2 ASN B 152      17.961  -0.704  13.043  1.00 64.57      B    N  
ATOM   3249  OD1 ASN B 152      16.928  -0.869  14.974  1.00 63.91      B    O  
ATOM   3250  N   ALA B 153      12.726   1.954  13.093  1.00 73.81      B    N  
ATOM   3251  CA  ALA B 153      11.918   3.134  12.866  1.00 71.54      B    C  
ATOM   3252  C   ALA B 153      11.698   3.875  14.187  1.00 72.71      B    C  
ATOM   3253  O   ALA B 153      11.025   3.416  15.103  1.00 68.70      B    O  
ATOM   3254  CB  ALA B 153      10.596   2.758  12.183  1.00 66.61      B    C  
ATOM   3255  N   GLN B 154      12.276   5.065  14.250  1.00 71.45      B    N  
ATOM   3256  CA  GLN B 154      11.941   6.076  15.230  1.00 69.10      B    C  
ATOM   3257  C   GLN B 154      10.965   7.065  14.598  1.00 70.71      B    C  
ATOM   3258  O   GLN B 154      10.421   6.819  13.511  1.00 64.42      B    O  
ATOM   3259  CB  GLN B 154      13.228   6.710  15.775  1.00 62.55      B    C  
ATOM   3260  CG  GLN B 154      14.105   5.673  16.504  1.00 54.57      B    C  
ATOM   3261  CD  GLN B 154      15.234   6.306  17.318  1.00 49.06      B    C  
ATOM   3262  NE2 GLN B 154      16.053   5.505  17.957  1.00 41.19      B    N  
ATOM   3263  OE1 GLN B 154      15.376   7.509  17.423  1.00 44.22      B    O  
ATOM   3264  N   ALA B 155      10.721   8.195  15.243  1.00 66.78      B    N  
ATOM   3265  CA  ALA B 155       9.955   9.284  14.660  1.00 64.84      B    C  
ATOM   3266  C   ALA B 155      10.643   9.797  13.376  1.00 69.10      B    C  
ATOM   3267  O   ALA B 155      11.531  10.644  13.437  1.00 63.59      B    O  
ATOM   3268  CB  ALA B 155       9.800  10.361  15.734  1.00 57.27      B    C  
ATOM   3269  N   SER B 156      10.252   9.246  12.223  1.00 78.04      B    N  
ATOM   3270  CA  SER B 156      10.752   9.674  10.923  1.00 79.57      B    C  
ATOM   3271  C   SER B 156      10.123  11.002  10.485  1.00 83.71      B    C  
ATOM   3272  O   SER B 156       9.144  11.468  11.078  1.00 81.32      B    O  
ATOM   3273  CB  SER B 156      10.524   8.564   9.884  1.00 74.01      B    C  
ATOM   3274  OG  SER B 156       9.163   8.453   9.587  1.00 66.47      B    O  
ATOM   3275  N   GLU B 157      10.653  11.615   9.427  1.00 80.43      B    N  
ATOM   3276  CA  GLU B 157      10.163  12.893   8.922  1.00 81.91      B    C  
ATOM   3277  C   GLU B 157       8.664  12.924   8.574  1.00 85.36      B    C  
ATOM   3278  O   GLU B 157       8.030  13.933   8.875  1.00 82.37      B    O  
ATOM   3279  CB  GLU B 157      10.968  13.359   7.703  1.00 77.65      B    C  
ATOM   3280  CG  GLU B 157      12.420  13.708   8.033  1.00 71.66      B    C  
ATOM   3281  CD  GLU B 157      13.127  14.411   6.877  1.00 64.80      B    C  
ATOM   3282  OE1 GLU B 157      14.131  15.102   7.163  1.00 56.62      B    O  
ATOM   3283  OE2 GLU B 157      12.664  14.292   5.717  1.00 58.42      B    O1-
ATOM   3284  N   PRO B 158       8.029  11.864   8.013  1.00 85.73      B    N  
ATOM   3285  CA  PRO B 158       6.581  11.857   7.814  1.00 84.77      B    C  
ATOM   3286  C   PRO B 158       5.795  12.026   9.111  1.00 87.04      B    C  
ATOM   3287  O   PRO B 158       4.787  12.725   9.139  1.00 84.07      B    O  
ATOM   3288  CB  PRO B 158       6.264  10.518   7.143  1.00 81.04      B    C  
ATOM   3289  CG  PRO B 158       7.551  10.180   6.421  1.00 82.98      B    C  
ATOM   3290  CD  PRO B 158       8.623  10.711   7.372  1.00 87.47      B    C  
ATOM   3291  N   PHE B 159       6.268  11.424  10.203  1.00 86.67      B    N  
ATOM   3292  CA  PHE B 159       5.617  11.516  11.501  1.00 86.42      B    C  
ATOM   3293  C   PHE B 159       5.860  12.876  12.161  1.00 87.09      B    C  
ATOM   3294  O   PHE B 159       4.914  13.619  12.428  1.00 84.71      B    O  
ATOM   3295  CB  PHE B 159       6.089  10.356  12.376  1.00 85.10      B    C  
ATOM   3296  CG  PHE B 159       5.276  10.197  13.642  1.00 87.26      B    C  
ATOM   3297  CD1 PHE B 159       5.647  10.866  14.819  1.00 85.23      B    C  
ATOM   3298  CD2 PHE B 159       4.140   9.373  13.637  1.00 85.44      B    C  
ATOM   3299  CE1 PHE B 159       4.882  10.708  15.987  1.00 84.12      B    C  
ATOM   3300  CE2 PHE B 159       3.381   9.210  14.808  1.00 84.74      B    C  
ATOM   3301  CZ  PHE B 159       3.751   9.872  15.980  1.00 85.55      B    C  
ATOM   3302  N   THR B 160       7.121  13.258  12.351  1.00 86.68      B    N  
ATOM   3303  CA  THR B 160       7.500  14.511  13.023  1.00 84.71      B    C  
ATOM   3304  C   THR B 160       7.137  15.749  12.211  1.00 85.07      B    C  
ATOM   3305  O   THR B 160       6.794  16.781  12.787  1.00 81.88      B    O  
ATOM   3306  CB  THR B 160       9.000  14.557  13.323  1.00 83.46      B    C  
ATOM   3307  CG2 THR B 160       9.418  13.473  14.302  1.00 74.97      B    C  
ATOM   3308  OG1 THR B 160       9.761  14.377  12.148  1.00 75.59      B    O  
ATOM   3309  N   GLY B 161       7.180  15.667  10.886  1.00 86.65      B    N  
ATOM   3310  CA  GLY B 161       6.777  16.733   9.985  1.00 85.03      B    C  
ATOM   3311  C   GLY B 161       5.268  16.959   9.951  1.00 87.41      B    C  
ATOM   3312  O   GLY B 161       4.830  18.056   9.606  1.00 83.59      B    O  
ATOM   3313  N   THR B 162       4.462  15.962  10.335  1.00 89.84      B    N  
ATOM   3314  CA  THR B 162       2.997  16.077  10.390  1.00 89.32      B    C  
ATOM   3315  C   THR B 162       2.502  16.534  11.762  1.00 90.34      B    C  
ATOM   3316  O   THR B 162       1.701  17.466  11.839  1.00 85.99      B    O  
ATOM   3317  CB  THR B 162       2.321  14.760   9.993  1.00 87.62      B    C  
ATOM   3318  CG2 THR B 162       0.804  14.883   9.961  1.00 82.62      B    C  
ATOM   3319  OG1 THR B 162       2.738  14.392   8.699  1.00 80.14      B    O  
ATOM   3320  N   ASP B 163       2.974  15.919  12.840  1.00 89.24      B    N  
ATOM   3321  CA  ASP B 163       2.675  16.355  14.207  1.00 88.53      B    C  
ATOM   3322  C   ASP B 163       3.918  16.268  15.104  1.00 88.73      B    C  
ATOM   3323  O   ASP B 163       4.188  15.225  15.702  1.00 85.19      B    O  
ATOM   3324  CB  ASP B 163       1.502  15.567  14.799  1.00 86.08      B    C  
ATOM   3325  CG  ASP B 163       1.019  16.133  16.146  1.00 86.49      B    C  
ATOM   3326  OD1 ASP B 163       1.550  17.147  16.648  1.00 81.17      B    O  
ATOM   3327  OD2 ASP B 163       0.037  15.602  16.712  1.00 82.57      B    O1-
ATOM   3328  N   PRO B 164       4.653  17.367  15.273  1.00 87.02      B    N  
ATOM   3329  CA  PRO B 164       5.852  17.381  16.114  1.00 85.33      B    C  
ATOM   3330  C   PRO B 164       5.567  17.208  17.608  1.00 86.34      B    C  
ATOM   3331  O   PRO B 164       6.494  17.073  18.395  1.00 81.71      B    O  
ATOM   3332  CB  PRO B 164       6.503  18.737  15.814  1.00 82.62      B    C  
ATOM   3333  CG  PRO B 164       5.325  19.630  15.439  1.00 82.95      B    C  
ATOM   3334  CD  PRO B 164       4.404  18.668  14.687  1.00 86.92      B    C  
ATOM   3335  N   LYS B 165       4.294  17.234  18.033  1.00 85.44      B    N  
ATOM   3336  CA  LYS B 165       3.888  17.033  19.425  1.00 84.43      B    C  
ATOM   3337  C   LYS B 165       3.496  15.590  19.734  1.00 84.87      B    C  
ATOM   3338  O   LYS B 165       3.363  15.249  20.908  1.00 80.81      B    O  
ATOM   3339  CB  LYS B 165       2.731  17.962  19.792  1.00 82.97      B    C  
ATOM   3340  CG  LYS B 165       3.109  19.441  19.684  1.00 79.99      B    C  
ATOM   3341  CD  LYS B 165       1.970  20.301  20.239  1.00 73.23      B    C  
ATOM   3342  CE  LYS B 165       2.380  21.767  20.192  1.00 63.63      B    C  
ATOM   3343  NZ  LYS B 165       1.390  22.626  20.874  1.00 55.26      B    N1+
ATOM   3344  N   ALA B 166       3.271  14.762  18.717  1.00 85.61      B    N  
ATOM   3345  CA  ALA B 166       2.995  13.350  18.892  1.00 85.84      B    C  
ATOM   3346  C   ALA B 166       4.308  12.576  19.097  1.00 87.22      B    C  
ATOM   3347  O   ALA B 166       5.360  12.938  18.565  1.00 85.39      B    O  
ATOM   3348  CB  ALA B 166       2.179  12.831  17.710  1.00 84.15      B    C  
ATOM   3349  N   LYS B 167       4.238  11.487  19.871  1.00 85.08      B    N  
ATOM   3350  CA  LYS B 167       5.333  10.546  20.050  1.00 84.21      B    C  
ATOM   3351  C   LYS B 167       5.061   9.294  19.224  1.00 85.08      B    C  
ATOM   3352  O   LYS B 167       3.978   8.732  19.289  1.00 82.56      B    O  
ATOM   3353  CB  LYS B 167       5.540  10.260  21.549  1.00 82.31      B    C  
ATOM   3354  CG  LYS B 167       6.761   9.356  21.783  1.00 78.83      B    C  
ATOM   3355  CD  LYS B 167       7.122   9.227  23.257  1.00 74.54      B    C  
ATOM   3356  CE  LYS B 167       8.328   8.300  23.373  1.00 66.45      B    C  
ATOM   3357  NZ  LYS B 167       8.801   8.111  24.766  1.00 57.94      B    N1+
ATOM   3358  N   TYR B 168       6.055   8.840  18.478  1.00 85.73      B    N  
ATOM   3359  CA  TYR B 168       5.996   7.569  17.766  1.00 84.81      B    C  
ATOM   3360  C   TYR B 168       6.062   6.400  18.761  1.00 84.27      B    C  
ATOM   3361  O   TYR B 168       6.986   6.351  19.580  1.00 80.15      B    O  
ATOM   3362  CB  TYR B 168       7.141   7.512  16.752  1.00 83.32      B    C  
ATOM   3363  CG  TYR B 168       7.094   6.306  15.857  1.00 85.03      B    C  
ATOM   3364  CD1 TYR B 168       7.965   5.218  16.064  1.00 81.62      B    C  
ATOM   3365  CD2 TYR B 168       6.165   6.253  14.798  1.00 82.50      B    C  
ATOM   3366  CE1 TYR B 168       7.920   4.108  15.217  1.00 81.15      B    C  
ATOM   3367  CE2 TYR B 168       6.116   5.140  13.950  1.00 81.17      B    C  
ATOM   3368  CZ  TYR B 168       6.993   4.066  14.158  1.00 82.27      B    C  
ATOM   3369  OH  TYR B 168       6.933   2.983  13.329  1.00 78.97      B    O  
ATOM   3370  N   GLY B 169       5.081   5.503  18.697  1.00 82.94      B    N  
ATOM   3371  CA  GLY B 169       4.908   4.437  19.668  1.00 81.68      B    C  
ATOM   3372  C   GLY B 169       4.342   4.944  20.995  1.00 83.06      B    C  
ATOM   3373  O   GLY B 169       3.372   5.703  21.003  1.00 79.38      B    O  
ATOM   3374  N   PHE B 170       4.939   4.515  22.101  1.00 82.09      B    N  
ATOM   3375  CA  PHE B 170       4.431   4.750  23.447  1.00 81.71      B    C  
ATOM   3376  C   PHE B 170       5.408   5.542  24.321  1.00 81.67      B    C  
ATOM   3377  O   PHE B 170       6.612   5.592  24.063  1.00 77.52      B    O  
ATOM   3378  CB  PHE B 170       4.048   3.414  24.085  1.00 79.26      B    C  
ATOM   3379  CG  PHE B 170       3.042   2.626  23.270  1.00 80.06      B    C  
ATOM   3380  CD1 PHE B 170       1.670   2.921  23.368  1.00 76.80      B    C  
ATOM   3381  CD2 PHE B 170       3.482   1.631  22.391  1.00 77.52      B    C  
ATOM   3382  CE1 PHE B 170       0.741   2.214  22.593  1.00 74.99      B    C  
ATOM   3383  CE2 PHE B 170       2.553   0.919  21.608  1.00 75.16      B    C  
ATOM   3384  CZ  PHE B 170       1.182   1.211  21.711  1.00 75.36      B    C  
ATOM   3385  N   PHE B 171       4.888   6.162  25.376  1.00 80.34      B    N  
ATOM   3386  CA  PHE B 171       5.722   6.716  26.425  1.00 79.69      B    C  
ATOM   3387  C   PHE B 171       6.287   5.588  27.296  1.00 78.76      B    C  
ATOM   3388  O   PHE B 171       5.602   4.619  27.592  1.00 74.00      B    O  
ATOM   3389  CB  PHE B 171       4.960   7.756  27.248  1.00 77.84      B    C  
ATOM   3390  CG  PHE B 171       4.620   9.023  26.479  1.00 79.65      B    C  
ATOM   3391  CD1 PHE B 171       5.557  10.075  26.426  1.00 76.26      B    C  
ATOM   3392  CD2 PHE B 171       3.388   9.156  25.826  1.00 76.65      B    C  
ATOM   3393  CE1 PHE B 171       5.254  11.249  25.718  1.00 74.21      B    C  
ATOM   3394  CE2 PHE B 171       3.087  10.326  25.115  1.00 74.82      B    C  
ATOM   3395  CZ  PHE B 171       4.018  11.380  25.052  1.00 76.32      B    C  
ATOM   3396  N   THR B 172       7.543   5.711  27.701  1.00 80.27      B    N  
ATOM   3397  CA  THR B 172       8.268   4.707  28.499  1.00 76.93      B    C  
ATOM   3398  C   THR B 172       8.453   5.128  29.960  1.00 75.78      B    C  
ATOM   3399  O   THR B 172       9.286   4.569  30.673  1.00 67.63      B    O  
ATOM   3400  CB  THR B 172       9.625   4.382  27.845  1.00 72.50      B    C  
ATOM   3401  CG2 THR B 172       9.444   3.763  26.457  1.00 65.58      B    C  
ATOM   3402  OG1 THR B 172      10.377   5.567  27.677  1.00 67.26      B    O  
ATOM   3403  N   GLY B 173       7.730   6.145  30.400  1.00 74.16      B    N  
ATOM   3404  CA  GLY B 173       7.761   6.642  31.771  1.00 72.16      B    C  
ATOM   3405  C   GLY B 173       6.584   6.124  32.609  1.00 72.57      B    C  
ATOM   3406  O   GLY B 173       5.602   5.617  32.066  1.00 65.41      B    O  
ATOM   3407  N   GLY B 174       6.663   6.275  33.924  1.00 70.91      B    N  
ATOM   3408  CA  GLY B 174       5.584   5.897  34.840  1.00 69.33      B    C  
ATOM   3409  C   GLY B 174       5.395   4.385  34.989  1.00 71.52      B    C  
ATOM   3410  O   GLY B 174       6.268   3.591  34.630  1.00 64.92      B    O  
ATOM   3411  N   GLN B 175       4.240   3.988  35.545  1.00 65.52      B    N  
ATOM   3412  CA  GLN B 175       3.924   2.577  35.822  1.00 64.60      B    C  
ATOM   3413  C   GLN B 175       3.704   1.752  34.545  1.00 65.37      B    C  
ATOM   3414  O   GLN B 175       4.006   0.566  34.525  1.00 59.15      B    O  
ATOM   3415  CB  GLN B 175       2.670   2.489  36.714  1.00 60.64      B    C  
ATOM   3416  CG  GLN B 175       2.917   3.023  38.133  1.00 55.56      B    C  
ATOM   3417  CD  GLN B 175       1.690   2.855  39.046  1.00 50.87      B    C  
ATOM   3418  NE2 GLN B 175       1.832   3.121  40.320  1.00 44.38      B    N  
ATOM   3419  OE1 GLN B 175       0.611   2.493  38.643  1.00 46.40      B    O  
ATOM   3420  N   GLY B 176       3.220   2.383  33.478  1.00 69.05      B    N  
ATOM   3421  CA  GLY B 176       3.022   1.735  32.177  1.00 67.89      B    C  
ATOM   3422  C   GLY B 176       4.273   1.707  31.295  1.00 70.55      B    C  
ATOM   3423  O   GLY B 176       4.210   1.199  30.179  1.00 65.84      B    O  
ATOM   3424  N   GLY B 177       5.395   2.248  31.762  1.00 71.93      B    N  
ATOM   3425  CA  GLY B 177       6.570   2.475  30.933  1.00 71.83      B    C  
ATOM   3426  C   GLY B 177       7.175   1.209  30.324  1.00 75.73      B    C  
ATOM   3427  O   GLY B 177       7.515   1.212  29.139  1.00 72.50      B    O  
ATOM   3428  N   GLN B 178       7.257   0.117  31.097  1.00 73.63      B    N  
ATOM   3429  CA  GLN B 178       7.776  -1.160  30.606  1.00 74.62      B    C  
ATOM   3430  C   GLN B 178       6.852  -1.767  29.554  1.00 76.46      B    C  
ATOM   3431  O   GLN B 178       7.308  -2.118  28.469  1.00 74.76      B    O  
ATOM   3432  CB  GLN B 178       8.014  -2.129  31.778  1.00 72.85      B    C  
ATOM   3433  CG  GLN B 178       8.724  -3.418  31.317  1.00 66.81      B    C  
ATOM   3434  CD  GLN B 178      10.101  -3.132  30.704  1.00 61.94      B    C  
ATOM   3435  NE2 GLN B 178      10.436  -3.737  29.590  1.00 52.17      B    N  
ATOM   3436  OE1 GLN B 178      10.877  -2.339  31.221  1.00 56.13      B    O  
ATOM   3437  N   LEU B 179       5.536  -1.805  29.823  1.00 74.97      B    N  
ATOM   3438  CA  LEU B 179       4.557  -2.303  28.858  1.00 74.33      B    C  
ATOM   3439  C   LEU B 179       4.563  -1.466  27.569  1.00 76.23      B    C  
ATOM   3440  O   LEU B 179       4.445  -2.011  26.476  1.00 73.93      B    O  
ATOM   3441  CB  LEU B 179       3.173  -2.302  29.537  1.00 71.64      B    C  
ATOM   3442  CG  LEU B 179       2.052  -2.877  28.656  1.00 65.40      B    C  
ATOM   3443  CD1 LEU B 179       2.252  -4.364  28.363  1.00 61.32      B    C  
ATOM   3444  CD2 LEU B 179       0.717  -2.720  29.368  1.00 60.45      B    C  
ATOM   3445  N   GLY B 180       4.737  -0.150  27.673  1.00 76.91      B    N  
ATOM   3446  CA  GLY B 180       4.881   0.748  26.537  1.00 77.51      B    C  
ATOM   3447  C   GLY B 180       6.111   0.436  25.691  1.00 79.96      B    C  
ATOM   3448  O   GLY B 180       6.017   0.431  24.462  1.00 78.51      B    O  
ATOM   3449  N   GLN B 181       7.234   0.129  26.335  1.00 79.24      B    N  
ATOM   3450  CA  GLN B 181       8.457  -0.283  25.649  1.00 79.54      B    C  
ATOM   3451  C   GLN B 181       8.280  -1.641  24.966  1.00 81.23      B    C  
ATOM   3452  O   GLN B 181       8.588  -1.751  23.780  1.00 79.46      B    O  
ATOM   3453  CB  GLN B 181       9.634  -0.285  26.640  1.00 78.21      B    C  
ATOM   3454  CG  GLN B 181      10.980  -0.561  25.943  1.00 72.76      B    C  
ATOM   3455  CD  GLN B 181      11.337   0.510  24.903  1.00 69.29      B    C  
ATOM   3456  NE2 GLN B 181      11.855   0.119  23.767  1.00 59.44      B    N  
ATOM   3457  OE1 GLN B 181      11.169   1.706  25.101  1.00 63.11      B    O  
ATOM   3458  N   ASP B 182       7.709  -2.634  25.667  1.00 77.66      B    N  
ATOM   3459  CA  ASP B 182       7.485  -3.977  25.128  1.00 76.95      B    C  
ATOM   3460  C   ASP B 182       6.550  -3.930  23.906  1.00 78.00      B    C  
ATOM   3461  O   ASP B 182       6.855  -4.503  22.865  1.00 77.13      B    O  
ATOM   3462  CB  ASP B 182       6.894  -4.892  26.216  1.00 75.81      B    C  
ATOM   3463  CG  ASP B 182       7.784  -5.114  27.444  1.00 71.76      B    C  
ATOM   3464  OD1 ASP B 182       9.001  -4.825  27.396  1.00 65.71      B    O  
ATOM   3465  OD2 ASP B 182       7.230  -5.559  28.476  1.00 66.29      B    O1-
ATOM   3466  N   LEU B 183       5.446  -3.175  23.978  1.00 78.52      B    N  
ATOM   3467  CA  LEU B 183       4.534  -2.982  22.850  1.00 77.88      B    C  
ATOM   3468  C   LEU B 183       5.187  -2.249  21.679  1.00 79.03      B    C  
ATOM   3469  O   LEU B 183       4.911  -2.556  20.524  1.00 78.09      B    O  
ATOM   3470  CB  LEU B 183       3.296  -2.193  23.316  1.00 76.12      B    C  
ATOM   3471  CG  LEU B 183       2.285  -3.024  24.124  1.00 70.51      B    C  
ATOM   3472  CD1 LEU B 183       1.197  -2.100  24.668  1.00 65.07      B    C  
ATOM   3473  CD2 LEU B 183       1.629  -4.081  23.252  1.00 65.44      B    C  
ATOM   3474  N   PHE B 184       6.056  -1.278  21.955  1.00 82.03      B    N  
ATOM   3475  CA  PHE B 184       6.791  -0.568  20.915  1.00 82.79      B    C  
ATOM   3476  C   PHE B 184       7.809  -1.473  20.215  1.00 83.47      B    C  
ATOM   3477  O   PHE B 184       7.968  -1.389  18.996  1.00 82.23      B    O  
ATOM   3478  CB  PHE B 184       7.467   0.661  21.519  1.00 82.01      B    C  
ATOM   3479  CG  PHE B 184       8.244   1.485  20.516  1.00 82.13      B    C  
ATOM   3480  CD1 PHE B 184       9.631   1.655  20.646  1.00 78.35      B    C  
ATOM   3481  CD2 PHE B 184       7.573   2.087  19.444  1.00 78.46      B    C  
ATOM   3482  CE1 PHE B 184      10.340   2.434  19.714  1.00 76.50      B    C  
ATOM   3483  CE2 PHE B 184       8.274   2.856  18.505  1.00 76.03      B    C  
ATOM   3484  CZ  PHE B 184       9.662   3.038  18.638  1.00 76.69      B    C  
ATOM   3485  N   ASP B 185       8.467  -2.362  20.962  1.00 82.08      B    N  
ATOM   3486  CA  ASP B 185       9.405  -3.331  20.408  1.00 81.57      B    C  
ATOM   3487  C   ASP B 185       8.673  -4.398  19.581  1.00 82.10      B    C  
ATOM   3488  O   ASP B 185       9.070  -4.638  18.442  1.00 80.90      B    O  
ATOM   3489  CB  ASP B 185      10.282  -3.915  21.523  1.00 80.82      B    C  
ATOM   3490  CG  ASP B 185      11.284  -2.878  22.064  1.00 77.63      B    C  
ATOM   3491  OD1 ASP B 185      11.684  -1.960  21.307  1.00 72.17      B    O  
ATOM   3492  OD2 ASP B 185      11.701  -3.002  23.236  1.00 72.47      B    O1-
ATOM   3493  N   ILE B 186       7.533  -4.915  20.068  1.00 81.08      B    N  
ATOM   3494  CA  ILE B 186       6.644  -5.793  19.289  1.00 79.96      B    C  
ATOM   3495  C   ILE B 186       6.204  -5.095  17.999  1.00 80.75      B    C  
ATOM   3496  O   ILE B 186       6.344  -5.674  16.925  1.00 79.40      B    O  
ATOM   3497  CB  ILE B 186       5.429  -6.253  20.138  1.00 77.89      B    C  
ATOM   3498  CG1 ILE B 186       5.881  -7.197  21.276  1.00 71.93      B    C  
ATOM   3499  CG2 ILE B 186       4.381  -6.975  19.268  1.00 70.46      B    C  
ATOM   3500  CD1 ILE B 186       4.822  -7.395  22.368  1.00 66.50      B    C  
ATOM   3501  N   MET B 187       5.743  -3.845  18.045  1.00 81.19      B    N  
ATOM   3502  CA  MET B 187       5.330  -3.096  16.856  1.00 81.45      B    C  
ATOM   3503  C   MET B 187       6.449  -2.986  15.808  1.00 82.13      B    C  
ATOM   3504  O   MET B 187       6.205  -3.170  14.619  1.00 81.70      B    O  
ATOM   3505  CB  MET B 187       4.858  -1.691  17.267  1.00 81.21      B    C  
ATOM   3506  CG  MET B 187       4.415  -0.834  16.077  1.00 77.31      B    C  
ATOM   3507  SD  MET B 187       4.180   0.930  16.438  1.00 75.02      B    S  
ATOM   3508  CE  MET B 187       5.902   1.441  16.581  1.00 67.77      B    C  
ATOM   3509  N   LYS B 188       7.683  -2.690  16.224  1.00 84.13      B    N  
ATOM   3510  CA  LYS B 188       8.820  -2.606  15.299  1.00 83.91      B    C  
ATOM   3511  C   LYS B 188       9.147  -3.968  14.687  1.00 84.66      B    C  
ATOM   3512  O   LYS B 188       9.397  -4.040  13.485  1.00 82.86      B    O  
ATOM   3513  CB  LYS B 188      10.058  -2.078  16.025  1.00 82.24      B    C  
ATOM   3514  CG  LYS B 188       9.981  -0.576  16.354  1.00 76.09      B    C  
ATOM   3515  CD  LYS B 188      11.268  -0.118  17.060  1.00 73.84      B    C  
ATOM   3516  CE  LYS B 188      11.347  -0.781  18.431  1.00 66.63      B    C  
ATOM   3517  NZ  LYS B 188      12.684  -0.699  19.055  1.00 60.95      B    N1+
ATOM   3518  N   GLU B 189       9.132  -5.023  15.502  1.00 82.51      B    N  
ATOM   3519  CA  GLU B 189       9.446  -6.377  15.066  1.00 81.80      B    C  
ATOM   3520  C   GLU B 189       8.386  -6.918  14.107  1.00 82.56      B    C  
ATOM   3521  O   GLU B 189       8.729  -7.413  13.031  1.00 81.06      B    O  
ATOM   3522  CB  GLU B 189       9.621  -7.271  16.300  1.00 79.99      B    C  
ATOM   3523  CG  GLU B 189      10.095  -8.679  15.919  1.00 70.51      B    C  
ATOM   3524  CD  GLU B 189      10.472  -9.543  17.139  1.00 66.49      B    C  
ATOM   3525  OE1 GLU B 189      11.071 -10.624  16.902  1.00 58.65      B    O  
ATOM   3526  OE2 GLU B 189      10.197  -9.138  18.284  1.00 58.46      B    O1-
ATOM   3527  N   THR B 190       7.095  -6.750  14.411  1.00 82.64      B    N  
ATOM   3528  CA  THR B 190       5.996  -7.196  13.550  1.00 82.01      B    C  
ATOM   3529  C   THR B 190       5.974  -6.411  12.241  1.00 83.28      B    C  
ATOM   3530  O   THR B 190       5.842  -7.015  11.182  1.00 81.57      B    O  
ATOM   3531  CB  THR B 190       4.626  -7.101  14.235  1.00 79.78      B    C  
ATOM   3532  CG2 THR B 190       4.532  -8.014  15.456  1.00 67.39      B    C  
ATOM   3533  OG1 THR B 190       4.335  -5.790  14.644  1.00 69.39      B    O  
ATOM   3534  N   ASN B 191       6.214  -5.106  12.257  1.00 85.01      B    N  
ATOM   3535  CA  ASN B 191       6.313  -4.301  11.040  1.00 85.88      B    C  
ATOM   3536  C   ASN B 191       7.473  -4.748  10.137  1.00 86.57      B    C  
ATOM   3537  O   ASN B 191       7.308  -4.839   8.920  1.00 84.92      B    O  
ATOM   3538  CB  ASN B 191       6.468  -2.817  11.415  1.00 85.72      B    C  
ATOM   3539  CG  ASN B 191       5.195  -2.166  11.912  1.00 86.25      B    C  
ATOM   3540  ND2 ASN B 191       5.307  -0.944  12.396  1.00 81.78      B    N  
ATOM   3541  OD1 ASN B 191       4.103  -2.680  11.836  1.00 81.15      B    O  
ATOM   3542  N   ALA B 192       8.634  -5.046  10.724  1.00 85.71      B    N  
ATOM   3543  CA  ALA B 192       9.794  -5.519   9.983  1.00 85.46      B    C  
ATOM   3544  C   ALA B 192       9.592  -6.935   9.435  1.00 86.06      B    C  
ATOM   3545  O   ALA B 192       9.917  -7.208   8.279  1.00 84.45      B    O  
ATOM   3546  CB  ALA B 192      11.012  -5.431  10.900  1.00 84.67      B    C  
ATOM   3547  N   THR B 193       8.982  -7.835  10.221  1.00 84.30      B    N  
ATOM   3548  CA  THR B 193       8.683  -9.220   9.806  1.00 83.47      B    C  
ATOM   3549  C   THR B 193       7.635  -9.253   8.700  1.00 84.13      B    C  
ATOM   3550  O   THR B 193       7.814  -9.956   7.709  1.00 81.96      B    O  
ATOM   3551  CB  THR B 193       8.225 -10.060  11.007  1.00 81.44      B    C  
ATOM   3552  CG2 THR B 193       8.097 -11.542  10.654  1.00 69.17      B    C  
ATOM   3553  OG1 THR B 193       9.190  -9.983  12.034  1.00 70.91      B    O  
ATOM   3554  N   ASN B 194       6.589  -8.420   8.784  1.00 84.49      B    N  
ATOM   3555  CA  ASN B 194       5.579  -8.279   7.738  1.00 84.13      B    C  
ATOM   3556  C   ASN B 194       6.151  -7.758   6.411  1.00 85.32      B    C  
ATOM   3557  O   ASN B 194       5.643  -8.105   5.353  1.00 83.09      B    O  
ATOM   3558  CB  ASN B 194       4.450  -7.367   8.242  1.00 81.99      B    C  
ATOM   3559  CG  ASN B 194       3.386  -8.140   9.000  1.00 77.42      B    C  
ATOM   3560  ND2 ASN B 194       3.387  -8.063  10.304  1.00 69.24      B    N  
ATOM   3561  OD1 ASN B 194       2.561  -8.799   8.408  1.00 69.41      B    O  
ATOM   3562  N   PHE B 195       7.243  -6.972   6.435  1.00 86.16      B    N  
ATOM   3563  CA  PHE B 195       7.937  -6.585   5.210  1.00 87.04      B    C  
ATOM   3564  C   PHE B 195       8.567  -7.782   4.483  1.00 87.22      B    C  
ATOM   3565  O   PHE B 195       8.638  -7.792   3.257  1.00 85.41      B    O  
ATOM   3566  CB  PHE B 195       8.990  -5.521   5.541  1.00 87.16      B    C  
ATOM   3567  CG  PHE B 195       9.909  -5.183   4.390  1.00 89.21      B    C  
ATOM   3568  CD1 PHE B 195      11.278  -5.482   4.465  1.00 87.14      B    C  
ATOM   3569  CD2 PHE B 195       9.394  -4.620   3.216  1.00 87.43      B    C  
ATOM   3570  CE1 PHE B 195      12.121  -5.219   3.380  1.00 86.90      B    C  
ATOM   3571  CE2 PHE B 195      10.231  -4.357   2.125  1.00 86.80      B    C  
ATOM   3572  CZ  PHE B 195      11.595  -4.659   2.204  1.00 88.20      B    C  
ATOM   3573  N   LEU B 196       8.997  -8.813   5.221  1.00 86.65      B    N  
ATOM   3574  CA  LEU B 196       9.652 -10.004   4.682  1.00 86.00      B    C  
ATOM   3575  C   LEU B 196       8.681 -11.142   4.350  1.00 85.42      B    C  
ATOM   3576  O   LEU B 196       9.084 -12.103   3.715  1.00 81.25      B    O  
ATOM   3577  CB  LEU B 196      10.744 -10.469   5.667  1.00 84.90      B    C  
ATOM   3578  CG  LEU B 196      11.854  -9.441   5.958  1.00 84.54      B    C  
ATOM   3579  CD1 LEU B 196      12.842 -10.044   6.952  1.00 81.61      B    C  
ATOM   3580  CD2 LEU B 196      12.622  -9.024   4.702  1.00 81.72      B    C  
ATOM   3581  N   HIS B 197       7.401 -11.059   4.745  1.00 84.98      B    N  
ATOM   3582  CA  HIS B 197       6.460 -12.181   4.658  1.00 83.06      B    C  
ATOM   3583  C   HIS B 197       6.157 -12.645   3.221  1.00 83.77      B    C  
ATOM   3584  O   HIS B 197       5.817 -13.801   3.010  1.00 79.20      B    O  
ATOM   3585  CB  HIS B 197       5.183 -11.842   5.434  1.00 78.92      B    C  
ATOM   3586  CG  HIS B 197       3.959 -11.651   4.595  1.00 71.36      B    C  
ATOM   3587  CD2 HIS B 197       3.020 -12.587   4.291  1.00 62.24      B    C  
ATOM   3588  ND1 HIS B 197       3.573 -10.493   3.946  1.00 62.39      B    N  
ATOM   3589  CE1 HIS B 197       2.440 -10.739   3.280  1.00 56.09      B    C  
ATOM   3590  NE2 HIS B 197       2.065 -11.998   3.466  1.00 58.76      B    N  
ATOM   3591  N   VAL B 198       6.305 -11.770   2.224  1.00 85.78      B    N  
ATOM   3592  CA  VAL B 198       6.108 -12.097   0.804  1.00 86.23      B    C  
ATOM   3593  C   VAL B 198       7.350 -12.679   0.135  1.00 86.39      B    C  
ATOM   3594  O   VAL B 198       7.301 -13.011  -1.043  1.00 82.77      B    O  
ATOM   3595  CB  VAL B 198       5.599 -10.889  -0.003  1.00 85.10      B    C  
ATOM   3596  CG1 VAL B 198       4.187 -10.484   0.437  1.00 78.74      B    C  
ATOM   3597  CG2 VAL B 198       6.529  -9.679   0.113  1.00 80.59      B    C  
ATOM   3598  N   LEU B 199       8.471 -12.775   0.841  1.00 85.35      B    N  
ATOM   3599  CA  LEU B 199       9.702 -13.324   0.302  1.00 84.36      B    C  
ATOM   3600  C   LEU B 199       9.678 -14.843   0.346  1.00 83.14      B    C  
ATOM   3601  O   LEU B 199       9.363 -15.445   1.372  1.00 79.13      B    O  
ATOM   3602  CB  LEU B 199      10.912 -12.800   1.088  1.00 83.37      B    C  
ATOM   3603  CG  LEU B 199      11.230 -11.334   0.760  1.00 82.31      B    C  
ATOM   3604  CD1 LEU B 199      12.002 -10.715   1.903  1.00 75.94      B    C  
ATOM   3605  CD2 LEU B 199      12.082 -11.236  -0.502  1.00 75.65      B    C  
ATOM   3606  N   ASP B 200      10.101 -15.470  -0.744  1.00 82.71      B    N  
ATOM   3607  CA  ASP B 200      10.477 -16.871  -0.739  1.00 79.29      B    C  
ATOM   3608  C   ASP B 200      11.823 -17.051  -0.011  1.00 77.02      B    C  
ATOM   3609  O   ASP B 200      12.716 -16.212  -0.107  1.00 67.12      B    O  
ATOM   3610  CB  ASP B 200      10.516 -17.389  -2.179  1.00 74.84      B    C  
ATOM   3611  CG  ASP B 200      10.509 -18.902  -2.243  1.00 72.80      B    C  
ATOM   3612  OD1 ASP B 200      10.340 -19.569  -1.209  1.00 66.34      B    O  
ATOM   3613  OD2 ASP B 200      10.723 -19.438  -3.349  1.00 66.48      B    O1-
ATOM   3614  N   ASP B 201      11.931 -18.131   0.757  1.00 77.07      B    N  
ATOM   3615  CA  ASP B 201      13.011 -18.369   1.732  1.00 74.34      B    C  
ATOM   3616  C   ASP B 201      13.187 -17.251   2.773  1.00 73.61      B    C  
ATOM   3617  O   ASP B 201      14.204 -17.194   3.470  1.00 64.83      B    O  
ATOM   3618  CB  ASP B 201      14.323 -18.754   1.031  1.00 69.62      B    C  
ATOM   3619  CG  ASP B 201      14.151 -19.944   0.110  1.00 68.58      B    C  
ATOM   3620  OD1 ASP B 201      13.528 -20.949   0.519  1.00 63.49      B    O  
ATOM   3621  OD2 ASP B 201      14.619 -19.894  -1.048  1.00 63.75      B    O1-
ATOM   3622  N   GLY B 202      12.205 -16.367   2.900  1.00 69.57      B    N  
ATOM   3623  CA  GLY B 202      12.114 -15.407   3.986  1.00 67.23      B    C  
ATOM   3624  C   GLY B 202      11.628 -16.053   5.291  1.00 69.20      B    C  
ATOM   3625  O   GLY B 202      11.190 -17.200   5.309  1.00 64.80      B    O  
ATOM   3626  N   PRO B 203      11.691 -15.326   6.403  1.00 67.45      B    N  
ATOM   3627  CA  PRO B 203      11.152 -15.801   7.669  1.00 64.60      B    C  
ATOM   3628  C   PRO B 203       9.644 -16.048   7.547  1.00 65.15      B    C  
ATOM   3629  O   PRO B 203       8.911 -15.263   6.945  1.00 60.32      B    O  
ATOM   3630  CB  PRO B 203      11.475 -14.719   8.689  1.00 60.63      B    C  
ATOM   3631  CG  PRO B 203      11.569 -13.453   7.854  1.00 60.38      B    C  
ATOM   3632  CD  PRO B 203      12.135 -13.947   6.526  1.00 62.99      B    C  
ATOM   3633  N   SER B 204       9.169 -17.143   8.151  1.00 63.58      B    N  
ATOM   3634  CA  SER B 204       7.725 -17.373   8.221  1.00 61.77      B    C  
ATOM   3635  C   SER B 204       7.072 -16.362   9.154  1.00 61.75      B    C  
ATOM   3636  O   SER B 204       7.579 -16.131  10.255  1.00 57.04      B    O  
ATOM   3637  CB  SER B 204       7.414 -18.821   8.626  1.00 57.29      B    C  
ATOM   3638  OG  SER B 204       7.229 -19.009  10.004  1.00 52.78      B    O  
ATOM   3639  N   SER B 205       5.913 -15.841   8.779  1.00 57.35      B    N  
ATOM   3640  CA  SER B 205       5.151 -14.896   9.596  1.00 55.42      B    C  
ATOM   3641  C   SER B 205       4.786 -15.414  10.996  1.00 55.55      B    C  
ATOM   3642  O   SER B 205       4.563 -14.623  11.898  1.00 51.98      B    O  
ATOM   3643  CB  SER B 205       3.865 -14.518   8.848  1.00 50.93      B    C  
ATOM   3644  OG  SER B 205       3.192 -15.675   8.388  1.00 48.09      B    O  
ATOM   3645  N   ASN B 206       4.761 -16.744  11.186  1.00 55.44      B    N  
ATOM   3646  CA  ASN B 206       4.402 -17.387  12.449  1.00 54.51      B    C  
ATOM   3647  C   ASN B 206       5.607 -17.698  13.343  1.00 54.82      B    C  
ATOM   3648  O   ASN B 206       5.432 -18.036  14.507  1.00 50.91      B    O  
ATOM   3649  CB  ASN B 206       3.646 -18.698  12.165  1.00 50.01      B    C  
ATOM   3650  CG  ASN B 206       2.373 -18.500  11.378  1.00 46.22      B    C  
ATOM   3651  ND2 ASN B 206       1.664 -19.571  11.095  1.00 41.57      B    N  
ATOM   3652  OD1 ASN B 206       2.016 -17.412  10.979  1.00 43.02      B    O  
ATOM   3653  N   ALA B 207       6.816 -17.667  12.789  1.00 56.61      B    N  
ATOM   3654  CA  ALA B 207       8.010 -17.964  13.557  1.00 56.18      B    C  
ATOM   3655  C   ALA B 207       8.706 -16.649  13.918  1.00 57.26      B    C  
ATOM   3656  O   ALA B 207       9.006 -15.866  13.021  1.00 52.91      B    O  
ATOM   3657  CB  ALA B 207       8.917 -18.910  12.764  1.00 51.37      B    C  
ATOM   3658  N   PRO B 208       9.035 -16.433  15.205  1.00 52.58      B    N  
ATOM   3659  CA  PRO B 208       9.935 -15.354  15.566  1.00 51.64      B    C  
ATOM   3660  C   PRO B 208      11.274 -15.608  14.873  1.00 54.43      B    C  
ATOM   3661  O   PRO B 208      12.010 -16.538  15.200  1.00 51.90      B    O  
ATOM   3662  CB  PRO B 208      10.009 -15.376  17.101  1.00 46.86      B    C  
ATOM   3663  CG  PRO B 208       9.647 -16.809  17.473  1.00 46.34      B    C  
ATOM   3664  CD  PRO B 208       8.708 -17.254  16.356  1.00 48.91      B    C  
ATOM   3665  N   SER B 209      11.563 -14.818  13.835  1.00 57.25      B    N  
ATOM   3666  CA  SER B 209      12.813 -14.888  13.111  1.00 57.06      B    C  
ATOM   3667  C   SER B 209      13.889 -14.096  13.845  1.00 59.83      B    C  
ATOM   3668  O   SER B 209      13.610 -13.084  14.483  1.00 56.62      B    O  
ATOM   3669  CB  SER B 209      12.634 -14.402  11.671  1.00 51.63      B    C  
ATOM   3670  OG  SER B 209      12.159 -13.076  11.641  1.00 47.25      B    O  
ATOM   3671  N   ALA B 210      15.127 -14.532  13.712  1.00 62.47      B    N  
ATOM   3672  CA  ALA B 210      16.246 -13.723  14.175  1.00 63.77      B    C  
ATOM   3673  C   ALA B 210      16.246 -12.380  13.434  1.00 66.13      B    C  
ATOM   3674  O   ALA B 210      16.036 -12.322  12.224  1.00 63.45      B    O  
ATOM   3675  CB  ALA B 210      17.546 -14.500  13.974  1.00 59.02      B    C  
ATOM   3676  N   ILE B 211      16.519 -11.309  14.158  1.00 66.46      B    N  
ATOM   3677  CA  ILE B 211      16.597  -9.957  13.602  1.00 65.68      B    C  
ATOM   3678  C   ILE B 211      17.575  -9.949  12.416  1.00 67.88      B    C  
ATOM   3679  O   ILE B 211      18.752 -10.285  12.566  1.00 62.70      B    O  
ATOM   3680  CB  ILE B 211      17.003  -8.942  14.686  1.00 61.54      B    C  
ATOM   3681  CG1 ILE B 211      15.981  -8.921  15.842  1.00 56.30      B    C  
ATOM   3682  CG2 ILE B 211      17.174  -7.537  14.079  1.00 53.94      B    C  
ATOM   3683  CD1 ILE B 211      16.500  -8.207  17.103  1.00 49.76      B    C  
ATOM   3684  N   GLY B 212      17.093  -9.549  11.247  1.00 67.63      B    N  
ATOM   3685  CA  GLY B 212      17.893  -9.447  10.027  1.00 67.43      B    C  
ATOM   3686  C   GLY B 212      18.037 -10.747   9.235  1.00 71.34      B    C  
ATOM   3687  O   GLY B 212      18.830 -10.772   8.293  1.00 66.62      B    O  
ATOM   3688  N   ASP B 213      17.294 -11.812   9.555  1.00 74.23      B    N  
ATOM   3689  CA  ASP B 213      17.229 -12.981   8.680  1.00 74.98      B    C  
ATOM   3690  C   ASP B 213      16.263 -12.722   7.517  1.00 76.74      B    C  
ATOM   3691  O   ASP B 213      15.047 -12.855   7.633  1.00 72.06      B    O  
ATOM   3692  CB  ASP B 213      16.901 -14.263   9.451  1.00 70.18      B    C  
ATOM   3693  CG  ASP B 213      17.260 -15.506   8.630  1.00 64.77      B    C  
ATOM   3694  OD1 ASP B 213      17.630 -15.349   7.442  1.00 59.34      B    O  
ATOM   3695  OD2 ASP B 213      17.289 -16.599   9.230  1.00 59.41      B    O1-
ATOM   3696  N   THR B 214      16.823 -12.348   6.367  1.00 80.55      B    N  
ATOM   3697  CA  THR B 214      16.072 -12.091   5.133  1.00 80.34      B    C  
ATOM   3698  C   THR B 214      16.027 -13.305   4.200  1.00 80.95      B    C  
ATOM   3699  O   THR B 214      15.550 -13.188   3.070  1.00 74.23      B    O  
ATOM   3700  CB  THR B 214      16.644 -10.881   4.386  1.00 77.62      B    C  
ATOM   3701  CG2 THR B 214      16.584  -9.604   5.224  1.00 70.99      B    C  
ATOM   3702  OG1 THR B 214      17.994 -11.107   4.052  1.00 71.03      B    O  
ATOM   3703  N   GLY B 215      16.565 -14.468   4.605  1.00 79.87      B    N  
ATOM   3704  CA  GLY B 215      16.734 -15.643   3.749  1.00 80.39      B    C  
ATOM   3705  C   GLY B 215      17.944 -15.580   2.813  1.00 83.39      B    C  
ATOM   3706  O   GLY B 215      18.134 -16.451   1.968  1.00 80.32      B    O  
ATOM   3707  N   LEU B 216      18.829 -14.584   2.978  1.00 81.88      B    N  
ATOM   3708  CA  LEU B 216      20.072 -14.443   2.202  1.00 81.80      B    C  
ATOM   3709  C   LEU B 216      20.921 -15.723   2.220  1.00 83.34      B    C  
ATOM   3710  O   LEU B 216      21.527 -16.089   1.213  1.00 82.11      B    O  
ATOM   3711  CB  LEU B 216      20.879 -13.265   2.799  1.00 79.90      B    C  
ATOM   3712  CG  LEU B 216      22.287 -13.079   2.195  1.00 79.15      B    C  
ATOM   3713  CD1 LEU B 216      22.243 -12.649   0.732  1.00 73.68      B    C  
ATOM   3714  CD2 LEU B 216      23.058 -12.018   2.973  1.00 73.92      B    C  
ATOM   3715  N   LYS B 217      20.973 -16.432   3.351  1.00 83.09      B    N  
ATOM   3716  CA  LYS B 217      21.758 -17.656   3.514  1.00 82.71      B    C  
ATOM   3717  C   LYS B 217      21.288 -18.766   2.573  1.00 84.68      B    C  
ATOM   3718  O   LYS B 217      22.124 -19.498   2.056  1.00 81.98      B    O  
ATOM   3719  CB  LYS B 217      21.681 -18.148   4.962  1.00 79.90      B    C  
ATOM   3720  CG  LYS B 217      22.381 -17.209   5.955  1.00 70.33      B    C  
ATOM   3721  CD  LYS B 217      22.167 -17.744   7.376  1.00 64.19      B    C  
ATOM   3722  CE  LYS B 217      22.724 -16.783   8.424  1.00 54.14      B    C  
ATOM   3723  NZ  LYS B 217      22.147 -17.076   9.769  1.00 46.56      B    N1+
ATOM   3724  N   ASP B 218      19.978 -18.876   2.343  1.00 83.66      B    N  
ATOM   3725  CA  ASP B 218      19.393 -19.904   1.480  1.00 84.07      B    C  
ATOM   3726  C   ASP B 218      19.563 -19.541   0.004  1.00 86.27      B    C  
ATOM   3727  O   ASP B 218      20.068 -20.359  -0.771  1.00 83.87      B    O  
ATOM   3728  CB  ASP B 218      17.930 -20.147   1.877  1.00 80.99      B    C  
ATOM   3729  CG  ASP B 218      17.888 -20.731   3.287  1.00 76.50      B    C  
ATOM   3730  OD1 ASP B 218      18.599 -21.745   3.511  1.00 69.59      B    O  
ATOM   3731  OD2 ASP B 218      17.252 -20.104   4.154  1.00 69.24      B    O1-
ATOM   3732  N   ARG B 219      19.308 -18.290  -0.374  1.00 85.60      B    N  
ATOM   3733  CA  ARG B 219      19.551 -17.811  -1.742  1.00 86.39      B    C  
ATOM   3734  C   ARG B 219      21.026 -17.901  -2.150  1.00 87.26      B    C  
ATOM   3735  O   ARG B 219      21.335 -18.281  -3.281  1.00 85.39      B    O  
ATOM   3736  CB  ARG B 219      19.018 -16.383  -1.891  1.00 85.49      B    C  
ATOM   3737  CG  ARG B 219      17.482 -16.345  -1.831  1.00 84.81      B    C  
ATOM   3738  CD  ARG B 219      16.916 -14.960  -2.165  1.00 85.06      B    C  
ATOM   3739  NE  ARG B 219      17.223 -13.957  -1.136  1.00 82.27      B    N  
ATOM   3740  CZ  ARG B 219      16.518 -13.689  -0.039  1.00 84.34      B    C  
ATOM   3741  NH1 ARG B 219      15.428 -14.330   0.272  1.00 73.46      B    N1+
ATOM   3742  NH2 ARG B 219      16.902 -12.740   0.762  1.00 77.30      B    N  
ATOM   3743  N   LYS B 220      21.952 -17.653  -1.220  1.00 86.98      B    N  
ATOM   3744  CA  LYS B 220      23.391 -17.786  -1.467  1.00 86.09      B    C  
ATOM   3745  C   LYS B 220      23.809 -19.213  -1.859  1.00 86.44      B    C  
ATOM   3746  O   LYS B 220      24.823 -19.373  -2.541  1.00 83.75      B    O  
ATOM   3747  CB  LYS B 220      24.158 -17.281  -0.235  1.00 84.08      B    C  
ATOM   3748  CG  LYS B 220      25.681 -17.224  -0.460  1.00 76.91      B    C  
ATOM   3749  CD  LYS B 220      26.397 -16.677   0.776  1.00 74.52      B    C  
ATOM   3750  CE  LYS B 220      27.913 -16.671   0.525  1.00 63.03      B    C  
ATOM   3751  NZ  LYS B 220      28.653 -16.169   1.697  1.00 56.58      B    N1+
ATOM   3752  N   LYS B 221      23.047 -20.263  -1.489  1.00 86.84      B    N  
ATOM   3753  CA  LYS B 221      23.337 -21.655  -1.873  1.00 86.30      B    C  
ATOM   3754  C   LYS B 221      23.322 -21.856  -3.387  1.00 86.81      B    C  
ATOM   3755  O   LYS B 221      24.037 -22.723  -3.867  1.00 83.92      B    O  
ATOM   3756  CB  LYS B 221      22.364 -22.626  -1.194  1.00 85.34      B    C  
ATOM   3757  CG  LYS B 221      22.529 -22.696   0.338  1.00 80.97      B    C  
ATOM   3758  CD  LYS B 221      21.369 -23.488   0.957  1.00 77.35      B    C  
ATOM   3759  CE  LYS B 221      21.455 -23.498   2.485  1.00 68.28      B    C  
ATOM   3760  NZ  LYS B 221      20.150 -23.869   3.104  1.00 59.98      B    N1+
ATOM   3761  N   LEU B 222      22.622 -21.005  -4.167  1.00 86.84      B    N  
ATOM   3762  CA  LEU B 222      22.663 -21.035  -5.637  1.00 85.71      B    C  
ATOM   3763  C   LEU B 222      24.079 -20.823  -6.202  1.00 86.70      B    C  
ATOM   3764  O   LEU B 222      24.387 -21.322  -7.280  1.00 83.99      B    O  
ATOM   3765  CB  LEU B 222      21.707 -19.966  -6.200  1.00 85.66      B    C  
ATOM   3766  CG  LEU B 222      20.218 -20.346  -6.100  1.00 86.95      B    C  
ATOM   3767  CD1 LEU B 222      19.342 -19.109  -6.302  1.00 82.13      B    C  
ATOM   3768  CD2 LEU B 222      19.829 -21.359  -7.170  1.00 81.98      B    C  
ATOM   3769  N   LEU B 223      24.981 -20.153  -5.475  1.00 87.84      B    N  
ATOM   3770  CA  LEU B 223      26.394 -19.994  -5.845  1.00 86.68      B    C  
ATOM   3771  C   LEU B 223      27.292 -21.114  -5.299  1.00 86.53      B    C  
ATOM   3772  O   LEU B 223      28.453 -21.221  -5.704  1.00 82.30      B    O  
ATOM   3773  CB  LEU B 223      26.893 -18.625  -5.364  1.00 85.59      B    C  
ATOM   3774  CG  LEU B 223      26.208 -17.419  -6.031  1.00 84.87      B    C  
ATOM   3775  CD1 LEU B 223      26.684 -16.135  -5.349  1.00 81.04      B    C  
ATOM   3776  CD2 LEU B 223      26.542 -17.332  -7.522  1.00 81.20      B    C  
ATOM   3777  N   SER B 224      26.798 -21.934  -4.372  1.00 87.04      B    N  
ATOM   3778  CA  SER B 224      27.582 -22.974  -3.709  1.00 85.49      B    C  
ATOM   3779  C   SER B 224      27.509 -24.310  -4.444  1.00 85.51      B    C  
ATOM   3780  O   SER B 224      26.641 -24.529  -5.284  1.00 80.30      B    O  
ATOM   3781  CB  SER B 224      27.149 -23.124  -2.249  1.00 82.39      B    C  
ATOM   3782  OG  SER B 224      25.980 -23.903  -2.133  1.00 72.13      B    O  
ATOM   3783  N   ASN B 225      28.387 -25.245  -4.102  1.00 85.19      B    N  
ATOM   3784  CA  ASN B 225      28.351 -26.587  -4.678  1.00 83.95      B    C  
ATOM   3785  C   ASN B 225      27.140 -27.407  -4.219  1.00 84.80      B    C  
ATOM   3786  O   ASN B 225      26.814 -28.370  -4.887  1.00 78.62      B    O  
ATOM   3787  CB  ASN B 225      29.679 -27.302  -4.383  1.00 80.53      B    C  
ATOM   3788  CG  ASN B 225      30.852 -26.717  -5.151  1.00 75.51      B    C  
ATOM   3789  ND2 ASN B 225      32.055 -27.067  -4.754  1.00 67.43      B    N  
ATOM   3790  OD1 ASN B 225      30.721 -25.958  -6.096  1.00 66.73      B    O  
ATOM   3791  N   SER B 226      26.442 -27.012  -3.168  1.00 83.65      B    N  
ATOM   3792  CA  SER B 226      25.209 -27.687  -2.735  1.00 82.75      B    C  
ATOM   3793  C   SER B 226      23.982 -27.363  -3.602  1.00 84.42      B    C  
ATOM   3794  O   SER B 226      22.885 -27.779  -3.276  1.00 78.17      B    O  
ATOM   3795  CB  SER B 226      24.919 -27.369  -1.271  1.00 79.52      B    C  
ATOM   3796  OG  SER B 226      24.594 -26.003  -1.097  1.00 71.79      B    O  
ATOM   3797  N   ASN B 227      24.139 -26.583  -4.679  1.00 86.72      B    N  
ATOM   3798  CA  ASN B 227      23.055 -26.254  -5.589  1.00 86.42      B    C  
ATOM   3799  C   ASN B 227      22.761 -27.441  -6.520  1.00 87.07      B    C  
ATOM   3800  O   ASN B 227      23.337 -27.545  -7.611  1.00 81.92      B    O  
ATOM   3801  CB  ASN B 227      23.414 -24.962  -6.341  1.00 83.26      B    C  
ATOM   3802  CG  ASN B 227      22.372 -24.547  -7.362  1.00 83.78      B    C  
ATOM   3803  ND2 ASN B 227      22.632 -23.484  -8.091  1.00 78.42      B    N  
ATOM   3804  OD1 ASN B 227      21.342 -25.155  -7.565  1.00 76.91      B    O  
ATOM   3805  N   THR B 228      21.867 -28.336  -6.089  1.00 86.21      B    N  
ATOM   3806  CA  THR B 228      21.362 -29.453  -6.884  1.00 85.95      B    C  
ATOM   3807  C   THR B 228      19.955 -29.150  -7.385  1.00 87.70      B    C  
ATOM   3808  O   THR B 228      19.160 -28.489  -6.716  1.00 83.63      B    O  
ATOM   3809  CB  THR B 228      21.373 -30.769  -6.099  1.00 82.54      B    C  
ATOM   3810  CG2 THR B 228      22.769 -31.136  -5.619  1.00 71.63      B    C  
ATOM   3811  OG1 THR B 228      20.547 -30.687  -4.973  1.00 71.62      B    O  
ATOM   3812  N   LEU B 229      19.617 -29.657  -8.579  1.00 86.25      B    N  
ATOM   3813  CA  LEU B 229      18.253 -29.511  -9.099  1.00 86.21      B    C  
ATOM   3814  C   LEU B 229      17.246 -30.440  -8.384  1.00 88.20      B    C  
ATOM   3815  O   LEU B 229      16.046 -30.209  -8.477  1.00 84.97      B    O  
ATOM   3816  CB  LEU B 229      18.274 -29.748 -10.621  1.00 83.87      B    C  
ATOM   3817  CG  LEU B 229      17.028 -29.207 -11.346  1.00 84.17      B    C  
ATOM   3818  CD1 LEU B 229      16.980 -27.673 -11.349  1.00 80.66      B    C  
ATOM   3819  CD2 LEU B 229      17.038 -29.661 -12.801  1.00 80.59      B    C  
ATOM   3820  N   SER B 230      17.740 -31.451  -7.667  1.00 86.81      B    N  
ATOM   3821  CA  SER B 230      16.937 -32.323  -6.810  1.00 85.79      B    C  
ATOM   3822  C   SER B 230      16.516 -31.661  -5.492  1.00 87.47      B    C  
ATOM   3823  O   SER B 230      15.586 -32.149  -4.859  1.00 83.41      B    O  
ATOM   3824  CB  SER B 230      17.702 -33.620  -6.518  1.00 83.98      B    C  
ATOM   3825  OG  SER B 230      19.009 -33.343  -6.059  1.00 77.09      B    O  
ATOM   3826  N   ASP B 231      17.174 -30.571  -5.095  1.00 87.10      B    N  
ATOM   3827  CA  ASP B 231      16.728 -29.751  -3.970  1.00 86.92      B    C  
ATOM   3828  C   ASP B 231      15.594 -28.812  -4.428  1.00 88.28      B    C  
ATOM   3829  O   ASP B 231      15.829 -27.938  -5.271  1.00 85.43      B    O  
ATOM   3830  CB  ASP B 231      17.921 -28.976  -3.375  1.00 84.62      B    C  
ATOM   3831  CG  ASP B 231      17.574 -28.091  -2.170  1.00 82.47      B    C  
ATOM   3832  OD1 ASP B 231      16.376 -27.949  -1.836  1.00 76.59      B    O  
ATOM   3833  OD2 ASP B 231      18.515 -27.506  -1.598  1.00 77.36      B    O1-
ATOM   3834  N   PRO B 232      14.367 -28.957  -3.893  1.00 86.84      B    N  
ATOM   3835  CA  PRO B 232      13.240 -28.110  -4.277  1.00 86.10      B    C  
ATOM   3836  C   PRO B 232      13.505 -26.623  -4.023  1.00 87.62      B    C  
ATOM   3837  O   PRO B 232      13.026 -25.782  -4.785  1.00 84.43      B    O  
ATOM   3838  CB  PRO B 232      12.050 -28.636  -3.469  1.00 83.65      B    C  
ATOM   3839  CG  PRO B 232      12.679 -29.330  -2.269  1.00 83.28      B    C  
ATOM   3840  CD  PRO B 232      13.974 -29.892  -2.850  1.00 86.98      B    C  
ATOM   3841  N   ASN B 233      14.321 -26.286  -3.020  1.00 87.94      B    N  
ATOM   3842  CA  ASN B 233      14.664 -24.907  -2.701  1.00 86.87      B    C  
ATOM   3843  C   ASN B 233      15.614 -24.267  -3.720  1.00 87.76      B    C  
ATOM   3844  O   ASN B 233      15.621 -23.054  -3.862  1.00 84.25      B    O  
ATOM   3845  CB  ASN B 233      15.242 -24.835  -1.277  1.00 84.64      B    C  
ATOM   3846  CG  ASN B 233      14.190 -25.121  -0.230  1.00 80.87      B    C  
ATOM   3847  ND2 ASN B 233      14.561 -25.807   0.830  1.00 72.15      B    N  
ATOM   3848  OD1 ASN B 233      13.045 -24.723  -0.340  1.00 72.28      B    O  
ATOM   3849  N   MET B 234      16.392 -25.058  -4.445  1.00 87.80      B    N  
ATOM   3850  CA  MET B 234      17.207 -24.580  -5.565  1.00 87.94      B    C  
ATOM   3851  C   MET B 234      16.443 -24.672  -6.894  1.00 89.50      B    C  
ATOM   3852  O   MET B 234      16.519 -23.774  -7.725  1.00 87.58      B    O  
ATOM   3853  CB  MET B 234      18.518 -25.380  -5.631  1.00 86.81      B    C  
ATOM   3854  CG  MET B 234      19.383 -25.252  -4.367  1.00 85.97      B    C  
ATOM   3855  SD  MET B 234      19.979 -23.565  -4.004  1.00 82.49      B    S  
ATOM   3856  CE  MET B 234      18.869 -23.097  -2.666  1.00 71.30      B    C  
ATOM   3857  N   ALA B 235      15.673 -25.748  -7.078  1.00 88.64      B    N  
ATOM   3858  CA  ALA B 235      14.912 -25.989  -8.293  1.00 88.11      B    C  
ATOM   3859  C   ALA B 235      13.884 -24.883  -8.574  1.00 89.67      B    C  
ATOM   3860  O   ALA B 235      13.769 -24.458  -9.723  1.00 88.19      B    O  
ATOM   3861  CB  ALA B 235      14.235 -27.353  -8.178  1.00 86.91      B    C  
ATOM   3862  N   LYS B 236      13.194 -24.360  -7.547  1.00 89.48      B    N  
ATOM   3863  CA  LYS B 236      12.211 -23.278  -7.711  1.00 88.70      B    C  
ATOM   3864  C   LYS B 236      12.811 -22.030  -8.362  1.00 89.97      B    C  
ATOM   3865  O   LYS B 236      12.201 -21.488  -9.281  1.00 87.79      B    O  
ATOM   3866  CB  LYS B 236      11.531 -22.964  -6.360  1.00 86.33      B    C  
ATOM   3867  CG  LYS B 236      12.455 -22.316  -5.322  1.00 82.99      B    C  
ATOM   3868  CD  LYS B 236      11.792 -22.204  -3.937  1.00 82.31      B    C  
ATOM   3869  CE  LYS B 236      12.789 -21.591  -2.961  1.00 75.88      B    C  
ATOM   3870  NZ  LYS B 236      12.245 -21.450  -1.594  1.00 72.87      B    N1+
ATOM   3871  N   TYR B 237      14.036 -21.639  -7.977  1.00 90.96      B    N  
ATOM   3872  CA  TYR B 237      14.728 -20.505  -8.586  1.00 91.08      B    C  
ATOM   3873  C   TYR B 237      15.196 -20.819 -10.009  1.00 92.08      B    C  
ATOM   3874  O   TYR B 237      14.894 -20.087 -10.949  1.00 89.93      B    O  
ATOM   3875  CB  TYR B 237      15.933 -20.105  -7.721  1.00 89.99      B    C  
ATOM   3876  CG  TYR B 237      15.571 -19.524  -6.374  1.00 91.16      B    C  
ATOM   3877  CD1 TYR B 237      15.205 -18.167  -6.263  1.00 88.11      B    C  
ATOM   3878  CD2 TYR B 237      15.591 -20.332  -5.228  1.00 88.37      B    C  
ATOM   3879  CE1 TYR B 237      14.862 -17.622  -5.017  1.00 86.83      B    C  
ATOM   3880  CE2 TYR B 237      15.249 -19.797  -3.973  1.00 86.90      B    C  
ATOM   3881  CZ  TYR B 237      14.883 -18.439  -3.874  1.00 88.10      B    C  
ATOM   3882  OH  TYR B 237      14.532 -17.922  -2.654  1.00 85.73      B    O  
ATOM   3883  N   ARG B 238      15.892 -21.934 -10.180  1.00 91.20      B    N  
ATOM   3884  CA  ARG B 238      16.530 -22.314 -11.449  1.00 91.21      B    C  
ATOM   3885  C   ARG B 238      15.511 -22.602 -12.546  1.00 92.05      B    C  
ATOM   3886  O   ARG B 238      15.643 -22.081 -13.647  1.00 90.05      B    O  
ATOM   3887  CB  ARG B 238      17.451 -23.524 -11.219  1.00 90.04      B    C  
ATOM   3888  CG  ARG B 238      18.666 -23.180 -10.333  1.00 88.08      B    C  
ATOM   3889  CD  ARG B 238      19.474 -24.428  -9.961  1.00 87.86      B    C  
ATOM   3890  NE  ARG B 238      20.024 -25.082 -11.145  1.00 85.11      B    N  
ATOM   3891  CZ  ARG B 238      20.576 -26.287 -11.224  1.00 86.94      B    C  
ATOM   3892  NH1 ARG B 238      20.746 -27.047 -10.181  1.00 77.68      B    N1+
ATOM   3893  NH2 ARG B 238      20.961 -26.746 -12.374  1.00 78.07      B    N  
ATOM   3894  N   LEU B 239      14.488 -23.410 -12.255  1.00 90.74      B    N  
ATOM   3895  CA  LEU B 239      13.466 -23.767 -13.229  1.00 90.48      B    C  
ATOM   3896  C   LEU B 239      12.614 -22.560 -13.640  1.00 91.52      B    C  
ATOM   3897  O   LEU B 239      12.294 -22.424 -14.816  1.00 89.66      B    O  
ATOM   3898  CB  LEU B 239      12.567 -24.888 -12.675  1.00 90.05      B    C  
ATOM   3899  CG  LEU B 239      13.261 -26.240 -12.435  1.00 90.30      B    C  
ATOM   3900  CD1 LEU B 239      12.264 -27.224 -11.817  1.00 86.33      B    C  
ATOM   3901  CD2 LEU B 239      13.800 -26.860 -13.721  1.00 86.49      B    C  
ATOM   3902  N   LEU B 240      12.296 -21.658 -12.708  1.00 91.18      B    N  
ATOM   3903  CA  LEU B 240      11.520 -20.455 -13.007  1.00 90.31      B    C  
ATOM   3904  C   LEU B 240      12.327 -19.474 -13.864  1.00 91.48      B    C  
ATOM   3905  O   LEU B 240      11.876 -19.101 -14.946  1.00 90.42      B    O  
ATOM   3906  CB  LEU B 240      11.045 -19.809 -11.697  1.00 89.97      B    C  
ATOM   3907  CG  LEU B 240      10.207 -18.535 -11.923  1.00 90.64      B    C  
ATOM   3908  CD1 LEU B 240       8.870 -18.832 -12.607  1.00 84.91      B    C  
ATOM   3909  CD2 LEU B 240       9.920 -17.876 -10.581  1.00 85.08      B    C  
ATOM   3910  N   MET B 241      13.520 -19.067 -13.412  1.00 93.44      B    N  
ATOM   3911  CA  MET B 241      14.345 -18.099 -14.138  1.00 93.67      B    C  
ATOM   3912  C   MET B 241      14.758 -18.631 -15.515  1.00 94.08      B    C  
ATOM   3913  O   MET B 241      14.647 -17.912 -16.508  1.00 92.01      B    O  
ATOM   3914  CB  MET B 241      15.572 -17.723 -13.289  1.00 92.58      B    C  
ATOM   3915  CG  MET B 241      16.427 -16.640 -13.951  1.00 91.18      B    C  
ATOM   3916  SD  MET B 241      15.622 -15.025 -14.207  1.00 89.50      B    S  
ATOM   3917  CE  MET B 241      15.804 -14.312 -12.557  1.00 81.26      B    C  
ATOM   3918  N   GLY B 242      15.154 -19.899 -15.611  1.00 92.15      B    N  
ATOM   3919  CA  GLY B 242      15.476 -20.548 -16.880  1.00 91.55      B    C  
ATOM   3920  C   GLY B 242      14.283 -20.573 -17.838  1.00 92.99      B    C  
ATOM   3921  O   GLY B 242      14.434 -20.279 -19.021  1.00 90.15      B    O  
ATOM   3922  N   ASN B 243      13.075 -20.847 -17.342  1.00 93.21      B    N  
ATOM   3923  CA  ASN B 243      11.866 -20.846 -18.164  1.00 92.73      B    C  
ATOM   3924  C   ASN B 243      11.487 -19.441 -18.654  1.00 93.14      B    C  
ATOM   3925  O   ASN B 243      11.171 -19.272 -19.835  1.00 90.48      B    O  
ATOM   3926  CB  ASN B 243      10.724 -21.498 -17.366  1.00 91.34      B    C  
ATOM   3927  CG  ASN B 243       9.514 -21.733 -18.249  1.00 91.45      B    C  
ATOM   3928  ND2 ASN B 243       9.531 -22.798 -19.023  1.00 80.47      B    N  
ATOM   3929  OD1 ASN B 243       8.561 -20.977 -18.281  1.00 79.50      B    O  
ATOM   3930  N   ILE B 244      11.592 -18.426 -17.800  1.00 93.41      B    N  
ATOM   3931  CA  ILE B 244      11.323 -17.032 -18.177  1.00 93.03      B    C  
ATOM   3932  C   ILE B 244      12.367 -16.530 -19.189  1.00 93.24      B    C  
ATOM   3933  O   ILE B 244      11.997 -15.952 -20.210  1.00 90.66      B    O  
ATOM   3934  CB  ILE B 244      11.230 -16.131 -16.928  1.00 92.88      B    C  
ATOM   3935  CG1 ILE B 244       9.982 -16.521 -16.092  1.00 91.05      B    C  
ATOM   3936  CG2 ILE B 244      11.150 -14.644 -17.318  1.00 91.49      B    C  
ATOM   3937  CD1 ILE B 244       9.880 -15.812 -14.739  1.00 85.88      B    C  
ATOM   3938  N   ALA B 245      13.653 -16.824 -18.975  1.00 94.06      B    N  
ATOM   3939  CA  ALA B 245      14.722 -16.481 -19.908  1.00 93.02      B    C  
ATOM   3940  C   ALA B 245      14.538 -17.176 -21.266  1.00 93.56      B    C  
ATOM   3941  O   ALA B 245      14.708 -16.557 -22.318  1.00 90.86      B    O  
ATOM   3942  CB  ALA B 245      16.069 -16.841 -19.266  1.00 92.37      B    C  
ATOM   3943  N   ASN B 246      14.097 -18.432 -21.277  1.00 93.86      B    N  
ATOM   3944  CA  ASN B 246      13.735 -19.132 -22.505  1.00 93.18      B    C  
ATOM   3945  C   ASN B 246      12.496 -18.526 -23.186  1.00 93.22      B    C  
ATOM   3946  O   ASN B 246      12.389 -18.581 -24.413  1.00 89.14      B    O  
ATOM   3947  CB  ASN B 246      13.519 -20.627 -22.198  1.00 92.14      B    C  
ATOM   3948  CG  ASN B 246      14.823 -21.382 -21.978  1.00 92.49      B    C  
ATOM   3949  ND2 ASN B 246      14.740 -22.557 -21.391  1.00 84.61      B    N  
ATOM   3950  OD1 ASN B 246      15.897 -20.971 -22.368  1.00 84.80      B    O  
ATOM   3951  N   GLY B 247      11.584 -17.932 -22.432  1.00 92.95      B    N  
ATOM   3952  CA  GLY B 247      10.385 -17.290 -22.956  1.00 91.81      B    C  
ATOM   3953  C   GLY B 247      10.631 -16.008 -23.750  1.00 92.72      B    C  
ATOM   3954  O   GLY B 247       9.850 -15.674 -24.637  1.00 89.29      B    O  
ATOM   3955  N   VAL B 248      11.745 -15.317 -23.482  1.00 93.39      B    N  
ATOM   3956  CA  VAL B 248      12.087 -14.039 -24.134  1.00 92.32      B    C  
ATOM   3957  C   VAL B 248      13.071 -14.186 -25.297  1.00 92.38      B    C  
ATOM   3958  O   VAL B 248      13.471 -13.186 -25.893  1.00 87.50      B    O  
ATOM   3959  CB  VAL B 248      12.564 -12.986 -23.126  1.00 90.67      B    C  
ATOM   3960  CG1 VAL B 248      11.507 -12.731 -22.051  1.00 83.90      B    C  
ATOM   3961  CG2 VAL B 248      13.874 -13.380 -22.438  1.00 84.85      B    C  
ATOM   3962  N   ARG B 249      13.456 -15.423 -25.643  1.00 91.41      B    N  
ATOM   3963  CA  ARG B 249      14.334 -15.683 -26.790  1.00 91.05      B    C  
ATOM   3964  C   ARG B 249      13.693 -15.163 -28.067  1.00 91.22      B    C  
ATOM   3965  O   ARG B 249      12.540 -15.495 -28.373  1.00 88.63      B    O  
ATOM   3966  CB  ARG B 249      14.614 -17.179 -26.941  1.00 89.17      B    C  
ATOM   3967  CG  ARG B 249      15.432 -17.759 -25.782  1.00 87.34      B    C  
ATOM   3968  CD  ARG B 249      15.549 -19.282 -25.904  1.00 87.84      B    C  
ATOM   3969  NE  ARG B 249      14.230 -19.919 -25.789  1.00 85.99      B    N  
ATOM   3970  CZ  ARG B 249      13.871 -21.100 -26.272  1.00 88.39      B    C  
ATOM   3971  NH1 ARG B 249      14.704 -21.899 -26.854  1.00 77.57      B    N1+
ATOM   3972  NH2 ARG B 249      12.630 -21.489 -26.175  1.00 80.38      B    N  
ATOM   3973  N   LYS B 250      14.450 -14.400 -28.855  1.00 90.99      B    N  
ATOM   3974  CA  LYS B 250      14.029 -13.983 -30.185  1.00 89.36      B    C  
ATOM   3975  C   LYS B 250      14.096 -15.151 -31.165  1.00 89.94      B    C  
ATOM   3976  O   LYS B 250      14.768 -16.152 -30.926  1.00 86.59      B    O  
ATOM   3977  CB  LYS B 250      14.877 -12.810 -30.665  1.00 86.34      B    C  
ATOM   3978  CG  LYS B 250      14.619 -11.533 -29.860  1.00 79.46      B    C  
ATOM   3979  CD  LYS B 250      15.444 -10.426 -30.503  1.00 73.52      B    C  
ATOM   3980  CE  LYS B 250      15.284  -9.062 -29.887  1.00 65.18      B    C  
ATOM   3981  NZ  LYS B 250      16.145  -8.092 -30.592  1.00 57.79      B    N1+
ATOM   3982  N   LYS B 251      13.416 -14.986 -32.300  1.00 88.57      B    N  
ATOM   3983  CA  LYS B 251      13.282 -16.043 -33.304  1.00 87.92      B    C  
ATOM   3984  C   LYS B 251      14.625 -16.573 -33.806  1.00 88.17      B    C  
ATOM   3985  O   LYS B 251      14.797 -17.782 -33.886  1.00 83.85      B    O  
ATOM   3986  CB  LYS B 251      12.433 -15.510 -34.459  1.00 86.07      B    C  
ATOM   3987  CG  LYS B 251      12.012 -16.644 -35.393  1.00 83.50      B    C  
ATOM   3988  CD  LYS B 251      11.129 -16.084 -36.508  1.00 79.77      B    C  
ATOM   3989  CE  LYS B 251      10.801 -17.192 -37.503  1.00 71.36      B    C  
ATOM   3990  NZ  LYS B 251      10.160 -16.617 -38.691  1.00 63.27      B    N1+
ATOM   3991  N   TRP B 252      15.605 -15.690 -34.064  1.00 87.99      B    N  
ATOM   3992  CA  TRP B 252      16.940 -16.095 -34.516  1.00 86.76      B    C  
ATOM   3993  C   TRP B 252      17.663 -16.982 -33.495  1.00 87.12      B    C  
ATOM   3994  O   TRP B 252      18.295 -17.968 -33.870  1.00 84.47      B    O  
ATOM   3995  CB  TRP B 252      17.768 -14.847 -34.841  1.00 85.23      B    C  
ATOM   3996  CG  TRP B 252      19.074 -15.174 -35.490  1.00 84.56      B    C  
ATOM   3997  CD1 TRP B 252      19.267 -15.364 -36.816  1.00 78.74      B    C  
ATOM   3998  CD2 TRP B 252      20.368 -15.430 -34.855  1.00 84.06      B    C  
ATOM   3999  CE2 TRP B 252      21.284 -15.791 -35.869  1.00 82.80      B    C  
ATOM   4000  CE3 TRP B 252      20.827 -15.407 -33.522  1.00 79.96      B    C  
ATOM   4001  NE1 TRP B 252      20.585 -15.722 -37.052  1.00 79.43      B    N  
ATOM   4002  CZ2 TRP B 252      22.625 -16.139 -35.574  1.00 80.30      B    C  
ATOM   4003  CZ3 TRP B 252      22.160 -15.744 -33.235  1.00 74.97      B    C  
ATOM   4004  CH2 TRP B 252      23.043 -16.118 -34.248  1.00 76.49      B    C  
ATOM   4005  N   THR B 253      17.522 -16.682 -32.217  1.00 89.04      B    N  
ATOM   4006  CA  THR B 253      18.122 -17.460 -31.126  1.00 88.15      B    C  
ATOM   4007  C   THR B 253      17.350 -18.755 -30.875  1.00 88.63      B    C  
ATOM   4008  O   THR B 253      17.958 -19.817 -30.787  1.00 85.76      B    O  
ATOM   4009  CB  THR B 253      18.176 -16.610 -29.843  1.00 87.17      B    C  
ATOM   4010  CG2 THR B 253      18.911 -17.300 -28.702  1.00 79.82      B    C  
ATOM   4011  OG1 THR B 253      18.857 -15.406 -30.107  1.00 78.32      B    O  
ATOM   4012  N   ALA B 254      16.022 -18.696 -30.813  1.00 89.60      B    N  
ATOM   4013  CA  ALA B 254      15.191 -19.825 -30.400  1.00 88.07      B    C  
ATOM   4014  C   ALA B 254      15.047 -20.908 -31.478  1.00 88.44      B    C  
ATOM   4015  O   ALA B 254      15.202 -22.093 -31.198  1.00 84.42      B    O  
ATOM   4016  CB  ALA B 254      13.826 -19.284 -29.980  1.00 86.36      B    C  
ATOM   4017  N   GLU B 255      14.723 -20.506 -32.705  1.00 89.80      B    N  
ATOM   4018  CA  GLU B 255      14.431 -21.427 -33.812  1.00 88.23      B    C  
ATOM   4019  C   GLU B 255      15.358 -21.236 -35.017  1.00 88.27      B    C  
ATOM   4020  O   GLU B 255      15.483 -22.116 -35.869  1.00 80.58      B    O  
ATOM   4021  CB  GLU B 255      12.981 -21.245 -34.279  1.00 84.35      B    C  
ATOM   4022  CG  GLU B 255      11.910 -21.574 -33.228  1.00 76.76      B    C  
ATOM   4023  CD  GLU B 255      10.490 -21.600 -33.838  1.00 75.49      B    C  
ATOM   4024  OE1 GLU B 255       9.586 -22.172 -33.206  1.00 68.94      B    O  
ATOM   4025  OE2 GLU B 255      10.306 -21.115 -34.990  1.00 71.90      B    O1-
ATOM   4026  N   GLY B 256      16.002 -20.088 -35.108  1.00 86.37      B    N  
ATOM   4027  CA  GLY B 256      16.782 -19.643 -36.256  1.00 85.63      B    C  
ATOM   4028  C   GLY B 256      15.944 -18.941 -37.327  1.00 86.83      B    C  
ATOM   4029  O   GLY B 256      14.729 -19.102 -37.438  1.00 82.05      B    O  
ATOM   4030  N   GLU B 257      16.649 -18.158 -38.160  1.00 84.23      B    N  
ATOM   4031  CA  GLU B 257      16.082 -17.467 -39.325  1.00 83.05      B    C  
ATOM   4032  C   GLU B 257      16.973 -17.669 -40.559  1.00 82.35      B    C  
ATOM   4033  O   GLU B 257      18.125 -18.115 -40.455  1.00 75.85      B    O  
ATOM   4034  CB  GLU B 257      15.857 -15.978 -39.030  1.00 79.93      B    C  
ATOM   4035  CG  GLU B 257      14.768 -15.755 -37.966  1.00 75.89      B    C  
ATOM   4036  CD  GLU B 257      14.247 -14.318 -37.953  1.00 74.36      B    C  
ATOM   4037  OE1 GLU B 257      13.005 -14.167 -37.878  1.00 66.34      B    O  
ATOM   4038  OE2 GLU B 257      15.072 -13.382 -38.051  1.00 68.31      B    O1-
ATOM   4039  N   GLY B 258      16.435 -17.339 -41.731  1.00 82.76      B    N  
ATOM   4040  CA  GLY B 258      17.193 -17.277 -42.972  1.00 80.18      B    C  
ATOM   4041  C   GLY B 258      18.333 -16.254 -42.914  1.00 79.22      B    C  
ATOM   4042  O   GLY B 258      18.574 -15.633 -41.882  1.00 71.62      B    O  
ATOM   4043  N   PRO B 259      19.055 -16.040 -44.031  1.00 81.20      B    N  
ATOM   4044  CA  PRO B 259      18.795 -16.463 -45.404  1.00 81.28      B    C  
ATOM   4045  C   PRO B 259      19.163 -17.928 -45.688  1.00 82.78      B    C  
ATOM   4046  O   PRO B 259      19.763 -18.620 -44.871  1.00 78.02      B    O  
ATOM   4047  CB  PRO B 259      19.597 -15.485 -46.259  1.00 76.29      B    C  
ATOM   4048  CG  PRO B 259      20.797 -15.149 -45.373  1.00 73.28      B    C  
ATOM   4049  CD  PRO B 259      20.183 -15.144 -43.972  1.00 76.76      B    C  
ATOM   4050  N   LEU B 260      18.806 -18.387 -46.889  1.00 80.68      B    N  
ATOM   4051  CA  LEU B 260      19.114 -19.719 -47.386  1.00 80.78      B    C  
ATOM   4052  C   LEU B 260      20.632 -19.970 -47.391  1.00 81.01      B    C  
ATOM   4053  O   LEU B 260      21.402 -19.067 -47.713  1.00 77.28      B    O  
ATOM   4054  CB  LEU B 260      18.533 -19.856 -48.804  1.00 78.85      B    C  
ATOM   4055  CG  LEU B 260      18.015 -21.272 -49.112  1.00 72.73      B    C  
ATOM   4056  CD1 LEU B 260      16.490 -21.302 -49.013  1.00 66.00      B    C  
ATOM   4057  CD2 LEU B 260      18.403 -21.701 -50.519  1.00 65.96      B    C  
ATOM   4058  N   LEU B 261      21.067 -21.172 -47.073  1.00 79.04      B    N  
ATOM   4059  CA  LEU B 261      22.465 -21.644 -46.994  1.00 78.67      B    C  
ATOM   4060  C   LEU B 261      23.308 -21.062 -45.843  1.00 80.02      B    C  
ATOM   4061  O   LEU B 261      24.160 -21.770 -45.318  1.00 75.78      B    O  
ATOM   4062  CB  LEU B 261      23.188 -21.454 -48.346  1.00 75.56      B    C  
ATOM   4063  CG  LEU B 261      22.555 -22.208 -49.532  1.00 71.41      B    C  
ATOM   4064  CD1 LEU B 261      23.040 -21.610 -50.862  1.00 65.26      B    C  
ATOM   4065  CD2 LEU B 261      22.951 -23.686 -49.505  1.00 65.10      B    C  
ATOM   4066  N   ILE B 262      23.074 -19.807 -45.459  1.00 80.93      B    N  
ATOM   4067  CA  ILE B 262      23.893 -19.108 -44.456  1.00 80.04      B    C  
ATOM   4068  C   ILE B 262      23.153 -18.975 -43.123  1.00 81.32      B    C  
ATOM   4069  O   ILE B 262      23.768 -19.010 -42.071  1.00 76.44      B    O  
ATOM   4070  CB  ILE B 262      24.340 -17.719 -44.985  1.00 76.17      B    C  
ATOM   4071  CG1 ILE B 262      24.831 -17.777 -46.453  1.00 69.28      B    C  
ATOM   4072  CG2 ILE B 262      25.453 -17.154 -44.090  1.00 65.63      B    C  
ATOM   4073  CD1 ILE B 262      25.217 -16.408 -47.045  1.00 60.50      B    C  
ATOM   4074  N   GLY B 263      21.838 -18.859 -43.161  1.00 81.07      B    N  
ATOM   4075  CA  GLY B 263      21.023 -18.679 -41.966  1.00 80.87      B    C  
ATOM   4076  C   GLY B 263      20.970 -19.906 -41.054  1.00 83.36      B    C  
ATOM   4077  O   GLY B 263      21.321 -21.023 -41.436  1.00 80.95      B    O  
ATOM   4078  N   ARG B 264      20.470 -19.712 -39.820  1.00 84.95      B    N  
ATOM   4079  CA  ARG B 264      20.284 -20.809 -38.856  1.00 86.31      B    C  
ATOM   4080  C   ARG B 264      19.087 -21.695 -39.203  1.00 87.38      B    C  
ATOM   4081  O   ARG B 264      19.076 -22.856 -38.812  1.00 83.78      B    O  
ATOM   4082  CB  ARG B 264      20.140 -20.275 -37.429  1.00 83.97      B    C  
ATOM   4083  CG  ARG B 264      21.439 -19.623 -36.914  1.00 83.01      B    C  
ATOM   4084  CD  ARG B 264      21.345 -19.329 -35.412  1.00 80.91      B    C  
ATOM   4085  NE  ARG B 264      21.507 -20.548 -34.604  1.00 79.52      B    N  
ATOM   4086  CZ  ARG B 264      21.056 -20.770 -33.372  1.00 80.42      B    C  
ATOM   4087  NH1 ARG B 264      20.345 -19.888 -32.717  1.00 73.24      B    N1+
ATOM   4088  NH2 ARG B 264      21.324 -21.891 -32.789  1.00 75.30      B    N  
ATOM   4089  N   ARG B 265      18.091 -21.183 -39.939  1.00 87.30      B    N  
ATOM   4090  CA  ARG B 265      16.903 -21.944 -40.340  1.00 87.68      B    C  
ATOM   4091  C   ARG B 265      16.553 -21.688 -41.789  1.00 87.97      B    C  
ATOM   4092  O   ARG B 265      16.252 -20.565 -42.167  1.00 82.95      B    O  
ATOM   4093  CB  ARG B 265      15.743 -21.616 -39.391  1.00 85.79      B    C  
ATOM   4094  CG  ARG B 265      14.502 -22.482 -39.656  1.00 83.60      B    C  
ATOM   4095  CD  ARG B 265      13.448 -22.150 -38.607  1.00 80.92      B    C  
ATOM   4096  NE  ARG B 265      12.221 -22.957 -38.753  1.00 73.00      B    N  
ATOM   4097  CZ  ARG B 265      11.269 -23.006 -37.823  1.00 66.59      B    C  
ATOM   4098  NH1 ARG B 265      11.367 -22.319 -36.733  1.00 60.13      B    N1+
ATOM   4099  NH2 ARG B 265      10.221 -23.736 -37.975  1.00 58.85      B    N  
ATOM   4100  N   TRP B 266      16.566 -22.748 -42.572  1.00 88.39      B    N  
ATOM   4101  CA  TRP B 266      16.153 -22.737 -43.968  1.00 87.97      B    C  
ATOM   4102  C   TRP B 266      15.859 -24.156 -44.455  1.00 88.56      B    C  
ATOM   4103  O   TRP B 266      16.267 -25.147 -43.841  1.00 84.44      B    O  
ATOM   4104  CB  TRP B 266      17.237 -22.062 -44.822  1.00 85.36      B    C  
ATOM   4105  CG  TRP B 266      18.622 -22.602 -44.661  1.00 86.33      B    C  
ATOM   4106  CD1 TRP B 266      19.552 -22.139 -43.796  1.00 79.80      B    C  
ATOM   4107  CD2 TRP B 266      19.257 -23.700 -45.387  1.00 85.30      B    C  
ATOM   4108  CE2 TRP B 266      20.583 -23.837 -44.893  1.00 84.26      B    C  
ATOM   4109  CE3 TRP B 266      18.835 -24.578 -46.399  1.00 80.64      B    C  
ATOM   4110  NE1 TRP B 266      20.727 -22.872 -43.932  1.00 80.33      B    N  
ATOM   4111  CZ2 TRP B 266      21.475 -24.817 -45.394  1.00 82.08      B    C  
ATOM   4112  CZ3 TRP B 266      19.716 -25.559 -46.898  1.00 78.01      B    C  
ATOM   4113  CH2 TRP B 266      21.010 -25.671 -46.395  1.00 79.40      B    C  
ATOM   4114  N   SER B 267      15.164 -24.263 -45.575  1.00 88.95      B    N  
ATOM   4115  CA  SER B 267      14.908 -25.543 -46.222  1.00 88.07      B    C  
ATOM   4116  C   SER B 267      15.035 -25.431 -47.735  1.00 87.87      B    C  
ATOM   4117  O   SER B 267      14.665 -24.419 -48.330  1.00 83.35      B    O  
ATOM   4118  CB  SER B 267      13.535 -26.103 -45.815  1.00 85.34      B    C  
ATOM   4119  OG  SER B 267      12.472 -25.297 -46.299  1.00 74.42      B    O  
ATOM   4120  N   ILE B 268      15.554 -26.479 -48.372  1.00 85.92      B    N  
ATOM   4121  CA  ILE B 268      15.583 -26.647 -49.828  1.00 85.17      B    C  
ATOM   4122  C   ILE B 268      14.847 -27.931 -50.156  1.00 85.93      B    C  
ATOM   4123  O   ILE B 268      15.153 -28.989 -49.609  1.00 82.99      B    O  
ATOM   4124  CB  ILE B 268      17.031 -26.652 -50.363  1.00 82.09      B    C  
ATOM   4125  CG1 ILE B 268      17.664 -25.258 -50.213  1.00 73.51      B    C  
ATOM   4126  CG2 ILE B 268      17.075 -27.099 -51.832  1.00 71.88      B    C  
ATOM   4127  CD1 ILE B 268      19.174 -25.224 -50.550  1.00 67.49      B    C  
ATOM   4128  N   ASN B 269      13.900 -27.840 -51.067  1.00 86.38      B    N  
ATOM   4129  CA  ASN B 269      13.190 -28.994 -51.579  1.00 84.15      B    C  
ATOM   4130  C   ASN B 269      13.137 -28.911 -53.112  1.00 83.88      B    C  
ATOM   4131  O   ASN B 269      12.387 -28.124 -53.677  1.00 79.10      B    O  
ATOM   4132  CB  ASN B 269      11.809 -29.065 -50.897  1.00 80.74      B    C  
ATOM   4133  CG  ASN B 269      11.330 -30.488 -50.673  1.00 72.15      B    C  
ATOM   4134  ND2 ASN B 269      10.192 -30.640 -50.028  1.00 63.51      B    N  
ATOM   4135  OD1 ASN B 269      11.948 -31.466 -51.026  1.00 63.28      B    O  
ATOM   4136  N   ILE B 270      13.991 -29.699 -53.787  1.00 84.52      B    N  
ATOM   4137  CA  ILE B 270      14.090 -29.753 -55.252  1.00 83.38      B    C  
ATOM   4138  C   ILE B 270      13.713 -31.160 -55.694  1.00 83.07      B    C  
ATOM   4139  O   ILE B 270      14.200 -32.140 -55.135  1.00 79.34      B    O  
ATOM   4140  CB  ILE B 270      15.503 -29.344 -55.736  1.00 80.16      B    C  
ATOM   4141  CG1 ILE B 270      15.891 -27.928 -55.222  1.00 71.59      B    C  
ATOM   4142  CG2 ILE B 270      15.570 -29.385 -57.271  1.00 69.21      B    C  
ATOM   4143  CD1 ILE B 270      17.337 -27.514 -55.543  1.00 63.75      B    C  
ATOM   4144  N   CYS B 271      12.870 -31.264 -56.702  1.00 82.35      B    N  
ATOM   4145  CA  CYS B 271      12.482 -32.549 -57.286  1.00 80.11      B    C  
ATOM   4146  C   CYS B 271      12.529 -32.466 -58.815  1.00 79.83      B    C  
ATOM   4147  O   CYS B 271      11.626 -31.930 -59.447  1.00 71.78      B    O  
ATOM   4148  CB  CYS B 271      11.107 -32.953 -56.739  1.00 75.65      B    C  
ATOM   4149  SG  CYS B 271      10.530 -34.582 -57.298  1.00 67.42      B    S  
ATOM   4150  N   LEU B 272      13.604 -33.014 -59.406  1.00 80.91      B    N  
ATOM   4151  CA  LEU B 272      13.857 -33.093 -60.855  1.00 80.69      B    C  
ATOM   4152  C   LEU B 272      14.225 -34.547 -61.215  1.00 81.11      B    C  
ATOM   4153  O   LEU B 272      15.346 -34.841 -61.611  1.00 74.89      B    O  
ATOM   4154  CB  LEU B 272      14.958 -32.094 -61.239  1.00 76.51      B    C  
ATOM   4155  CG  LEU B 272      14.519 -30.618 -61.255  1.00 70.92      B    C  
ATOM   4156  CD1 LEU B 272      15.757 -29.710 -61.285  1.00 65.10      B    C  
ATOM   4157  CD2 LEU B 272      13.664 -30.296 -62.478  1.00 63.55      B    C  
ATOM   4158  N   GLY B 273      13.292 -35.472 -60.966  1.00 79.12      B    N  
ATOM   4159  CA  GLY B 273      13.552 -36.913 -61.044  1.00 78.83      B    C  
ATOM   4160  C   GLY B 273      14.292 -37.432 -59.810  1.00 80.30      B    C  
ATOM   4161  O   GLY B 273      13.770 -38.280 -59.085  1.00 75.03      B    O  
ATOM   4162  N   ILE B 274      15.472 -36.859 -59.524  1.00 82.71      B    N  
ATOM   4163  CA  ILE B 274      16.157 -36.973 -58.241  1.00 82.84      B    C  
ATOM   4164  C   ILE B 274      15.727 -35.788 -57.383  1.00 83.19      B    C  
ATOM   4165  O   ILE B 274      15.764 -34.642 -57.828  1.00 79.04      B    O  
ATOM   4166  CB  ILE B 274      17.689 -37.069 -58.432  1.00 80.00      B    C  
ATOM   4167  CG1 ILE B 274      18.035 -38.292 -59.313  1.00 74.00      B    C  
ATOM   4168  CG2 ILE B 274      18.389 -37.155 -57.066  1.00 71.52      B    C  
ATOM   4169  CD1 ILE B 274      19.527 -38.406 -59.666  1.00 65.48      B    C  
ATOM   4170  N   GLY B 275      15.306 -36.077 -56.158  1.00 84.01      B    N  
ATOM   4171  CA  GLY B 275      14.911 -35.064 -55.194  1.00 83.14      B    C  
ATOM   4172  C   GLY B 275      15.994 -34.832 -54.155  1.00 84.93      B    C  
ATOM   4173  O   GLY B 275      16.557 -35.784 -53.630  1.00 81.50      B    O  
ATOM   4174  N   ILE B 276      16.265 -33.587 -53.855  1.00 85.58      B    N  
ATOM   4175  CA  ILE B 276      17.132 -33.178 -52.755  1.00 84.64      B    C  
ATOM   4176  C   ILE B 276      16.273 -32.419 -51.757  1.00 85.59      B    C  
ATOM   4177  O   ILE B 276      15.673 -31.403 -52.097  1.00 83.68      B    O  
ATOM   4178  CB  ILE B 276      18.339 -32.354 -53.241  1.00 81.65      B    C  
ATOM   4179  CG1 ILE B 276      19.183 -33.163 -54.256  1.00 73.10      B    C  
ATOM   4180  CG2 ILE B 276      19.196 -31.923 -52.038  1.00 71.21      B    C  
ATOM   4181  CD1 ILE B 276      20.351 -32.375 -54.873  1.00 64.92      B    C  
ATOM   4182  N   ASN B 277      16.226 -32.916 -50.530  1.00 87.87      B    N  
ATOM   4183  CA  ASN B 277      15.521 -32.280 -49.438  1.00 86.15      B    C  
ATOM   4184  C   ASN B 277      16.523 -31.965 -48.324  1.00 86.68      B    C  
ATOM   4185  O   ASN B 277      17.096 -32.874 -47.737  1.00 83.82      B    O  
ATOM   4186  CB  ASN B 277      14.365 -33.205 -49.001  1.00 83.58      B    C  
ATOM   4187  CG  ASN B 277      13.210 -32.440 -48.383  1.00 73.92      B    C  
ATOM   4188  ND2 ASN B 277      12.061 -33.059 -48.282  1.00 65.88      B    N  
ATOM   4189  OD1 ASN B 277      13.294 -31.289 -48.015  1.00 63.96      B    O  
ATOM   4190  N   ILE B 278      16.776 -30.680 -48.088  1.00 86.40      B    N  
ATOM   4191  CA  ILE B 278      17.694 -30.203 -47.054  1.00 85.05      B    C  
ATOM   4192  C   ILE B 278      16.877 -29.387 -46.058  1.00 85.83      B    C  
ATOM   4193  O   ILE B 278      16.220 -28.424 -46.439  1.00 84.26      B    O  
ATOM   4194  CB  ILE B 278      18.868 -29.386 -47.630  1.00 83.24      B    C  
ATOM   4195  CG1 ILE B 278      19.584 -30.124 -48.789  1.00 78.06      B    C  
ATOM   4196  CG2 ILE B 278      19.856 -29.049 -46.502  1.00 78.33      B    C  
ATOM   4197  CD1 ILE B 278      20.715 -29.313 -49.450  1.00 73.17      B    C  
ATOM   4198  N   ASN B 279      16.941 -29.763 -44.802  1.00 89.05      B    N  
ATOM   4199  CA  ASN B 279      16.351 -29.010 -43.709  1.00 88.01      B    C  
ATOM   4200  C   ASN B 279      17.428 -28.603 -42.723  1.00 88.60      B    C  
ATOM   4201  O   ASN B 279      18.106 -29.455 -42.147  1.00 85.25      B    O  
ATOM   4202  CB  ASN B 279      15.240 -29.845 -43.038  1.00 86.16      B    C  
ATOM   4203  CG  ASN B 279      13.840 -29.465 -43.492  1.00 78.29      B    C  
ATOM   4204  ND2 ASN B 279      12.869 -30.301 -43.220  1.00 68.60      B    N  
ATOM   4205  OD1 ASN B 279      13.575 -28.423 -44.050  1.00 68.11      B    O  
ATOM   4206  N   LYS B 280      17.577 -27.294 -42.496  1.00 89.95      B    N  
ATOM   4207  CA  LYS B 280      18.395 -26.704 -41.446  1.00 89.44      B    C  
ATOM   4208  C   LYS B 280      17.488 -26.226 -40.317  1.00 89.39      B    C  
ATOM   4209  O   LYS B 280      16.555 -25.469 -40.557  1.00 86.45      B    O  
ATOM   4210  CB  LYS B 280      19.223 -25.561 -42.040  1.00 88.03      B    C  
ATOM   4211  CG  LYS B 280      20.099 -24.816 -41.027  1.00 86.39      B    C  
ATOM   4212  CD  LYS B 280      21.175 -25.711 -40.403  1.00 83.42      B    C  
ATOM   4213  CE  LYS B 280      22.111 -24.887 -39.511  1.00 82.10      B    C  
ATOM   4214  NZ  LYS B 280      21.548 -24.603 -38.189  1.00 77.43      B    N1+
ATOM   4215  N   VAL B 281      17.788 -26.666 -39.113  1.00 90.67      B    N  
ATOM   4216  CA  VAL B 281      17.112 -26.251 -37.883  1.00 89.99      B    C  
ATOM   4217  C   VAL B 281      18.140 -25.836 -36.845  1.00 90.11      B    C  
ATOM   4218  O   VAL B 281      19.278 -26.301 -36.872  1.00 86.12      B    O  
ATOM   4219  CB  VAL B 281      16.154 -27.328 -37.321  1.00 87.77      B    C  
ATOM   4220  CG1 VAL B 281      14.779 -27.195 -37.983  1.00 76.83      B    C  
ATOM   4221  CG2 VAL B 281      16.657 -28.763 -37.534  1.00 77.85      B    C  
ATOM   4222  N   ALA B 282      17.739 -24.945 -35.956  1.00 90.81      B    N  
ATOM   4223  CA  ALA B 282      18.542 -24.490 -34.845  1.00 90.10      B    C  
ATOM   4224  C   ALA B 282      17.686 -24.452 -33.571  1.00 90.57      B    C  
ATOM   4225  O   ALA B 282      16.484 -24.235 -33.630  1.00 86.71      B    O  
ATOM   4226  CB  ALA B 282      19.130 -23.120 -35.182  1.00 87.47      B    C  
ATOM   4227  N   ASP B 283      18.340 -24.639 -32.442  1.00 91.05      B    N  
ATOM   4228  CA  ASP B 283      17.760 -24.478 -31.113  1.00 90.63      B    C  
ATOM   4229  C   ASP B 283      18.784 -23.779 -30.213  1.00 91.47      B    C  
ATOM   4230  O   ASP B 283      19.993 -23.955 -30.374  1.00 87.31      B    O  
ATOM   4231  CB  ASP B 283      17.342 -25.849 -30.550  1.00 88.18      B    C  
ATOM   4232  CG  ASP B 283      16.782 -25.763 -29.123  1.00 85.74      B    C  
ATOM   4233  OD1 ASP B 283      16.156 -24.736 -28.792  1.00 78.57      B    O  
ATOM   4234  OD2 ASP B 283      17.001 -26.709 -28.346  1.00 78.97      B    O1-
ATOM   4235  N   SER B 284      18.334 -22.971 -29.300  1.00 91.97      B    N  
ATOM   4236  CA  SER B 284      19.153 -22.433 -28.217  1.00 91.83      B    C  
ATOM   4237  C   SER B 284      18.271 -22.221 -27.009  1.00 92.31      B    C  
ATOM   4238  O   SER B 284      17.215 -21.613 -27.129  1.00 89.14      B    O  
ATOM   4239  CB  SER B 284      19.819 -21.112 -28.599  1.00 89.82      B    C  
ATOM   4240  OG  SER B 284      20.582 -21.266 -29.778  1.00 82.07      B    O  
ATOM   4241  N   GLN B 285      18.683 -22.712 -25.849  1.00 92.81      B    N  
ATOM   4242  CA  GLN B 285      17.898 -22.614 -24.631  1.00 92.47      B    C  
ATOM   4243  C   GLN B 285      18.784 -22.724 -23.395  1.00 93.25      B    C  
ATOM   4244  O   GLN B 285      19.903 -23.234 -23.458  1.00 90.95      B    O  
ATOM   4245  CB  GLN B 285      16.783 -23.682 -24.617  1.00 89.92      B    C  
ATOM   4246  CG  GLN B 285      17.301 -25.120 -24.709  1.00 85.65      B    C  
ATOM   4247  CD  GLN B 285      16.160 -26.133 -24.733  1.00 87.51      B    C  
ATOM   4248  NE2 GLN B 285      16.056 -26.927 -25.775  1.00 77.26      B    N  
ATOM   4249  OE1 GLN B 285      15.368 -26.224 -23.817  1.00 78.18      B    O  
ATOM   4250  N   ILE B 286      18.272 -22.265 -22.261  1.00 92.31      B    N  
ATOM   4251  CA  ILE B 286      18.850 -22.597 -20.953  1.00 92.20      B    C  
ATOM   4252  C   ILE B 286      18.288 -23.954 -20.540  1.00 92.47      B    C  
ATOM   4253  O   ILE B 286      17.072 -24.156 -20.543  1.00 90.20      B    O  
ATOM   4254  CB  ILE B 286      18.580 -21.499 -19.907  1.00 91.64      B    C  
ATOM   4255  CG1 ILE B 286      19.199 -20.165 -20.386  1.00 88.13      B    C  
ATOM   4256  CG2 ILE B 286      19.153 -21.921 -18.544  1.00 88.73      B    C  
ATOM   4257  CD1 ILE B 286      19.001 -18.988 -19.432  1.00 82.26      B    C  
ATOM   4258  N   LYS B 287      19.183 -24.879 -20.179  1.00 90.21      B    N  
ATOM   4259  CA  LYS B 287      18.846 -26.195 -19.634  1.00 90.20      B    C  
ATOM   4260  C   LYS B 287      19.348 -26.277 -18.200  1.00 90.22      B    C  
ATOM   4261  O   LYS B 287      20.476 -25.893 -17.921  1.00 87.00      B    O  
ATOM   4262  CB  LYS B 287      19.473 -27.306 -20.488  1.00 89.17      B    C  
ATOM   4263  CG  LYS B 287      18.968 -27.300 -21.934  1.00 89.88      B    C  
ATOM   4264  CD  LYS B 287      19.602 -28.461 -22.709  1.00 89.43      B    C  
ATOM   4265  CE  LYS B 287      19.102 -28.477 -24.151  1.00 85.25      B    C  
ATOM   4266  NZ  LYS B 287      19.756 -29.566 -24.917  1.00 80.40      B    N1+
ATOM   4267  N   SER B 288      18.523 -26.783 -17.292  1.00 90.83      B    N  
ATOM   4268  CA  SER B 288      18.917 -27.036 -15.909  1.00 90.11      B    C  
ATOM   4269  C   SER B 288      19.098 -28.537 -15.712  1.00 90.40      B    C  
ATOM   4270  O   SER B 288      18.158 -29.302 -15.907  1.00 87.67      B    O  
ATOM   4271  CB  SER B 288      17.897 -26.457 -14.937  1.00 88.82      B    C  
ATOM   4272  OG  SER B 288      17.839 -25.050 -15.069  1.00 82.41      B    O  
ATOM   4273  N   PHE B 289      20.313 -28.949 -15.345  1.00 90.37      B    N  
ATOM   4274  CA  PHE B 289      20.704 -30.346 -15.160  1.00 89.54      B    C  
ATOM   4275  C   PHE B 289      20.741 -30.719 -13.678  1.00 89.44      B    C  
ATOM   4276  O   PHE B 289      21.059 -29.893 -12.827  1.00 85.49      B    O  
ATOM   4277  CB  PHE B 289      22.065 -30.609 -15.817  1.00 87.96      B    C  
ATOM   4278  CG  PHE B 289      22.030 -30.574 -17.325  1.00 89.54      B    C  
ATOM   4279  CD1 PHE B 289      21.896 -31.774 -18.051  1.00 85.18      B    C  
ATOM   4280  CD2 PHE B 289      22.120 -29.360 -18.014  1.00 85.73      B    C  
ATOM   4281  CE1 PHE B 289      21.854 -31.754 -19.451  1.00 84.13      B    C  
ATOM   4282  CE2 PHE B 289      22.073 -29.329 -19.415  1.00 84.86      B    C  
ATOM   4283  CZ  PHE B 289      21.944 -30.532 -20.137  1.00 86.93      B    C  
ATOM   4284  N   VAL B 290      20.474 -31.977 -13.394  1.00 89.08      B    N  
ATOM   4285  CA  VAL B 290      20.580 -32.555 -12.043  1.00 86.99      B    C  
ATOM   4286  C   VAL B 290      22.019 -32.574 -11.548  1.00 86.54      B    C  
ATOM   4287  O   VAL B 290      22.274 -32.339 -10.372  1.00 80.50      B    O  
ATOM   4288  CB  VAL B 290      20.016 -33.987 -12.025  1.00 84.79      B    C  
ATOM   4289  CG1 VAL B 290      19.992 -34.579 -10.603  1.00 75.40      B    C  
ATOM   4290  CG2 VAL B 290      18.604 -34.037 -12.583  1.00 77.64      B    C  
ATOM   4291  N   SER B 291      22.976 -32.840 -12.449  1.00 86.69      B    N  
ATOM   4292  CA  SER B 291      24.398 -32.885 -12.131  1.00 84.40      B    C  
ATOM   4293  C   SER B 291      24.874 -31.544 -11.560  1.00 84.97      B    C  
ATOM   4294  O   SER B 291      24.755 -30.503 -12.206  1.00 80.13      B    O  
ATOM   4295  CB  SER B 291      25.212 -33.252 -13.373  1.00 80.56      B    C  
ATOM   4296  OG  SER B 291      26.594 -33.048 -13.142  1.00 71.46      B    O  
ATOM   4297  N   GLU B 292      25.479 -31.589 -10.359  1.00 81.46      B    N  
ATOM   4298  CA  GLU B 292      26.096 -30.412  -9.733  1.00 79.16      B    C  
ATOM   4299  C   GLU B 292      27.218 -29.800 -10.568  1.00 81.24      B    C  
ATOM   4300  O   GLU B 292      27.463 -28.599 -10.484  1.00 75.47      B    O  
ATOM   4301  CB  GLU B 292      26.724 -30.789  -8.390  1.00 73.55      B    C  
ATOM   4302  CG  GLU B 292      25.724 -31.072  -7.275  1.00 64.24      B    C  
ATOM   4303  CD  GLU B 292      26.427 -31.084  -5.911  1.00 56.04      B    C  
ATOM   4304  OE1 GLU B 292      25.793 -30.627  -4.937  1.00 49.03      B    O  
ATOM   4305  OE2 GLU B 292      27.619 -31.455  -5.851  1.00 48.82      B    O1-
ATOM   4306  N   GLU B 293      27.915 -30.625 -11.344  1.00 81.31      B    N  
ATOM   4307  CA  GLU B 293      29.056 -30.215 -12.164  1.00 80.77      B    C  
ATOM   4308  C   GLU B 293      28.581 -29.354 -13.335  1.00 82.84      B    C  
ATOM   4309  O   GLU B 293      29.172 -28.311 -13.605  1.00 78.11      B    O  
ATOM   4310  CB  GLU B 293      29.781 -31.465 -12.679  1.00 77.04      B    C  
ATOM   4311  CG  GLU B 293      30.400 -32.294 -11.542  1.00 68.85      B    C  
ATOM   4312  CD  GLU B 293      31.058 -33.600 -12.005  1.00 61.46      B    C  
ATOM   4313  OE1 GLU B 293      31.667 -34.272 -11.138  1.00 53.98      B    O  
ATOM   4314  OE2 GLU B 293      30.907 -33.963 -13.193  1.00 53.90      B    O1-
ATOM   4315  N   ARG B 294      27.477 -29.725 -13.974  1.00 82.92      B    N  
ATOM   4316  CA  ARG B 294      26.900 -28.974 -15.097  1.00 83.32      B    C  
ATOM   4317  C   ARG B 294      26.020 -27.820 -14.635  1.00 84.86      B    C  
ATOM   4318  O   ARG B 294      26.061 -26.754 -15.240  1.00 78.99      B    O  
ATOM   4319  CB  ARG B 294      26.130 -29.913 -16.034  1.00 80.20      B    C  
ATOM   4320  CG  ARG B 294      27.062 -30.948 -16.679  1.00 76.66      B    C  
ATOM   4321  CD  ARG B 294      26.317 -31.811 -17.709  1.00 75.04      B    C  
ATOM   4322  NE  ARG B 294      25.963 -31.033 -18.899  1.00 72.52      B    N  
ATOM   4323  CZ  ARG B 294      25.464 -31.509 -20.033  1.00 70.51      B    C  
ATOM   4324  NH1 ARG B 294      25.179 -32.767 -20.182  1.00 66.53      B    N1+
ATOM   4325  NH2 ARG B 294      25.263 -30.718 -21.033  1.00 64.00      B    N  
ATOM   4326  N   ARG B 295      25.235 -27.995 -13.579  1.00 87.73      B    N  
ATOM   4327  CA  ARG B 295      24.193 -27.074 -13.112  1.00 88.77      B    C  
ATOM   4328  C   ARG B 295      23.238 -26.649 -14.229  1.00 90.45      B    C  
ATOM   4329  O   ARG B 295      22.489 -27.470 -14.747  1.00 85.00      B    O  
ATOM   4330  CB  ARG B 295      24.789 -25.859 -12.389  1.00 84.88      B    C  
ATOM   4331  CG  ARG B 295      25.368 -26.159 -11.007  1.00 80.56      B    C  
ATOM   4332  CD  ARG B 295      25.605 -24.807 -10.342  1.00 78.85      B    C  
ATOM   4333  NE  ARG B 295      26.255 -24.944  -9.024  1.00 75.24      B    N  
ATOM   4334  CZ  ARG B 295      26.767 -23.959  -8.339  1.00 71.61      B    C  
ATOM   4335  NH1 ARG B 295      26.666 -22.714  -8.715  1.00 65.11      B    N1+
ATOM   4336  NH2 ARG B 295      27.416 -24.199  -7.244  1.00 65.50      B    N  
ATOM   4337  N   ASP B 296      23.251 -25.356 -14.542  1.00 89.82      B    N  
ATOM   4338  CA  ASP B 296      22.542 -24.778 -15.672  1.00 90.00      B    C  
ATOM   4339  C   ASP B 296      23.502 -24.624 -16.846  1.00 90.96      B    C  
ATOM   4340  O   ASP B 296      24.702 -24.408 -16.673  1.00 87.22      B    O  
ATOM   4341  CB  ASP B 296      21.899 -23.438 -15.286  1.00 87.76      B    C  
ATOM   4342  CG  ASP B 296      21.079 -23.553 -14.013  1.00 89.24      B    C  
ATOM   4343  OD1 ASP B 296      20.116 -24.358 -13.992  1.00 81.17      B    O  
ATOM   4344  OD2 ASP B 296      21.434 -22.904 -13.007  1.00 82.72      B    O1-
ATOM   4345  N   GLU B 297      22.981 -24.756 -18.056  1.00 90.35      B    N  
ATOM   4346  CA  GLU B 297      23.747 -24.739 -19.288  1.00 90.54      B    C  
ATOM   4347  C   GLU B 297      23.103 -23.793 -20.304  1.00 91.62      B    C  
ATOM   4348  O   GLU B 297      21.911 -23.871 -20.593  1.00 89.13      B    O  
ATOM   4349  CB  GLU B 297      23.857 -26.182 -19.811  1.00 87.99      B    C  
ATOM   4350  CG  GLU B 297      24.735 -26.315 -21.048  1.00 84.24      B    C  
ATOM   4351  CD  GLU B 297      24.921 -27.805 -21.388  1.00 84.75      B    C  
ATOM   4352  OE1 GLU B 297      26.022 -28.346 -21.173  1.00 76.66      B    O  
ATOM   4353  OE2 GLU B 297      23.952 -28.470 -21.800  1.00 79.57      B    O1-
ATOM   4354  N   LEU B 298      23.927 -22.913 -20.875  1.00 91.15      B    N  
ATOM   4355  CA  LEU B 298      23.584 -22.154 -22.072  1.00 90.12      B    C  
ATOM   4356  C   LEU B 298      23.822 -23.054 -23.274  1.00 91.28      B    C  
ATOM   4357  O   LEU B 298      24.959 -23.180 -23.742  1.00 89.38      B    O  
ATOM   4358  CB  LEU B 298      24.436 -20.881 -22.156  1.00 89.57      B    C  
ATOM   4359  CG  LEU B 298      24.225 -19.873 -21.016  1.00 90.45      B    C  
ATOM   4360  CD1 LEU B 298      25.338 -18.831 -21.056  1.00 85.90      B    C  
ATOM   4361  CD2 LEU B 298      22.894 -19.154 -21.151  1.00 87.06      B    C  
ATOM   4362  N   PHE B 299      22.779 -23.688 -23.765  1.00 91.78      B    N  
ATOM   4363  CA  PHE B 299      22.858 -24.617 -24.885  1.00 90.99      B    C  
ATOM   4364  C   PHE B 299      22.462 -23.943 -26.197  1.00 91.36      B    C  
ATOM   4365  O   PHE B 299      21.437 -23.271 -26.274  1.00 89.37      B    O  
ATOM   4366  CB  PHE B 299      21.969 -25.826 -24.586  1.00 89.91      B    C  
ATOM   4367  CG  PHE B 299      21.937 -26.833 -25.701  1.00 91.33      B    C  
ATOM   4368  CD1 PHE B 299      20.929 -26.786 -26.679  1.00 86.84      B    C  
ATOM   4369  CD2 PHE B 299      22.924 -27.845 -25.770  1.00 87.62      B    C  
ATOM   4370  CE1 PHE B 299      20.890 -27.737 -27.706  1.00 85.99      B    C  
ATOM   4371  CE2 PHE B 299      22.881 -28.796 -26.790  1.00 86.35      B    C  
ATOM   4372  CZ  PHE B 299      21.864 -28.757 -27.758  1.00 87.60      B    C  
ATOM   4373  N   ALA B 300      23.254 -24.183 -27.253  1.00 91.89      B    N  
ATOM   4374  CA  ALA B 300      22.923 -23.822 -28.621  1.00 91.03      B    C  
ATOM   4375  C   ALA B 300      23.229 -24.988 -29.562  1.00 91.25      B    C  
ATOM   4376  O   ALA B 300      24.254 -25.654 -29.426  1.00 89.09      B    O  
ATOM   4377  CB  ALA B 300      23.670 -22.547 -29.004  1.00 89.85      B    C  
ATOM   4378  N   SER B 301      22.344 -25.224 -30.521  1.00 91.81      B    N  
ATOM   4379  CA  SER B 301      22.528 -26.266 -31.517  1.00 91.10      B    C  
ATOM   4380  C   SER B 301      22.164 -25.802 -32.918  1.00 91.08      B    C  
ATOM   4381  O   SER B 301      21.308 -24.942 -33.121  1.00 87.57      B    O  
ATOM   4382  CB  SER B 301      21.783 -27.553 -31.140  1.00 88.97      B    C  
ATOM   4383  OG  SER B 301      20.392 -27.429 -31.310  1.00 80.21      B    O  
ATOM   4384  N   ASP B 302      22.854 -26.395 -33.899  1.00 90.73      B    N  
ATOM   4385  CA  ASP B 302      22.658 -26.166 -35.321  1.00 89.86      B    C  
ATOM   4386  C   ASP B 302      22.694 -27.517 -36.047  1.00 90.10      B    C  
ATOM   4387  O   ASP B 302      23.755 -28.123 -36.211  1.00 86.44      B    O  
ATOM   4388  CB  ASP B 302      23.739 -25.200 -35.824  1.00 87.64      B    C  
ATOM   4389  CG  ASP B 302      23.295 -23.739 -35.728  1.00 87.04      B    C  
ATOM   4390  OD1 ASP B 302      22.638 -23.293 -36.699  1.00 78.53      B    O  
ATOM   4391  OD2 ASP B 302      23.582 -23.058 -34.746  1.00 79.89      B    O1-
ATOM   4392  N   ASP B 303      21.543 -28.007 -36.484  1.00 91.07      B    N  
ATOM   4393  CA  ASP B 303      21.391 -29.306 -37.133  1.00 90.09      B    C  
ATOM   4394  C   ASP B 303      21.023 -29.122 -38.608  1.00 90.52      B    C  
ATOM   4395  O   ASP B 303      20.092 -28.394 -38.945  1.00 87.00      B    O  
ATOM   4396  CB  ASP B 303      20.330 -30.159 -36.407  1.00 87.64      B    C  
ATOM   4397  CG  ASP B 303      20.766 -30.747 -35.059  1.00 82.75      B    C  
ATOM   4398  OD1 ASP B 303      21.958 -30.688 -34.721  1.00 75.53      B    O  
ATOM   4399  OD2 ASP B 303      19.908 -31.375 -34.403  1.00 76.11      B    O1-
ATOM   4400  N   ILE B 304      21.721 -29.835 -39.497  1.00 88.63      B    N  
ATOM   4401  CA  ILE B 304      21.358 -29.952 -40.909  1.00 87.82      B    C  
ATOM   4402  C   ILE B 304      21.058 -31.402 -41.253  1.00 88.10      B    C  
ATOM   4403  O   ILE B 304      21.820 -32.315 -40.943  1.00 85.94      B    O  
ATOM   4404  CB  ILE B 304      22.406 -29.301 -41.839  1.00 85.87      B    C  
ATOM   4405  CG1 ILE B 304      21.846 -29.153 -43.270  1.00 75.98      B    C  
ATOM   4406  CG2 ILE B 304      23.746 -30.061 -41.840  1.00 75.60      B    C  
ATOM   4407  CD1 ILE B 304      22.738 -28.318 -44.200  1.00 70.69      B    C  
ATOM   4408  N   ARG B 305      19.932 -31.632 -41.924  1.00 87.81      B    N  
ATOM   4409  CA  ARG B 305      19.518 -32.932 -42.441  1.00 87.37      B    C  
ATOM   4410  C   ARG B 305      19.358 -32.852 -43.949  1.00 87.72      B    C  
ATOM   4411  O   ARG B 305      18.517 -32.103 -44.433  1.00 84.28      B    O  
ATOM   4412  CB  ARG B 305      18.228 -33.396 -41.768  1.00 85.03      B    C  
ATOM   4413  CG  ARG B 305      18.431 -33.662 -40.276  1.00 73.00      B    C  
ATOM   4414  CD  ARG B 305      17.179 -34.274 -39.652  1.00 72.73      B    C  
ATOM   4415  NE  ARG B 305      17.433 -34.635 -38.262  1.00 62.47      B    N  
ATOM   4416  CZ  ARG B 305      16.533 -35.048 -37.371  1.00 55.79      B    C  
ATOM   4417  NH1 ARG B 305      15.277 -35.184 -37.679  1.00 51.63      B    N1+
ATOM   4418  NH2 ARG B 305      16.916 -35.306 -36.160  1.00 47.07      B    N  
ATOM   4419  N   MET B 306      20.135 -33.657 -44.684  1.00 87.25      B    N  
ATOM   4420  CA  MET B 306      19.998 -33.822 -46.123  1.00 85.33      B    C  
ATOM   4421  C   MET B 306      19.444 -35.209 -46.434  1.00 86.22      B    C  
ATOM   4422  O   MET B 306      19.903 -36.223 -45.900  1.00 84.29      B    O  
ATOM   4423  CB  MET B 306      21.347 -33.539 -46.808  1.00 82.22      B    C  
ATOM   4424  CG  MET B 306      21.244 -33.611 -48.340  1.00 74.29      B    C  
ATOM   4425  SD  MET B 306      22.811 -33.362 -49.211  1.00 69.39      B    S  
ATOM   4426  CE  MET B 306      23.126 -31.610 -48.895  1.00 60.68      B    C  
ATOM   4427  N   ARG B 307      18.443 -35.263 -47.301  1.00 85.11      B    N  
ATOM   4428  CA  ARG B 307      17.880 -36.494 -47.842  1.00 83.97      B    C  
ATOM   4429  C   ARG B 307      17.855 -36.405 -49.361  1.00 84.87      B    C  
ATOM   4430  O   ARG B 307      17.292 -35.464 -49.908  1.00 81.52      B    O  
ATOM   4431  CB  ARG B 307      16.470 -36.738 -47.275  1.00 82.45      B    C  
ATOM   4432  CG  ARG B 307      16.413 -36.870 -45.737  1.00 81.65      B    C  
ATOM   4433  CD  ARG B 307      17.085 -38.149 -45.236  1.00 78.37      B    C  
ATOM   4434  NE  ARG B 307      17.066 -38.250 -43.765  1.00 75.29      B    N  
ATOM   4435  CZ  ARG B 307      18.059 -37.897 -42.943  1.00 69.53      B    C  
ATOM   4436  NH1 ARG B 307      19.165 -37.386 -43.364  1.00 61.47      B    N1+
ATOM   4437  NH2 ARG B 307      17.952 -38.059 -41.660  1.00 65.91      B    N  
ATOM   4438  N   VAL B 308      18.459 -37.387 -50.039  1.00 85.11      B    N  
ATOM   4439  CA  VAL B 308      18.381 -37.527 -51.497  1.00 83.47      B    C  
ATOM   4440  C   VAL B 308      17.398 -38.638 -51.810  1.00 83.93      B    C  
ATOM   4441  O   VAL B 308      17.515 -39.751 -51.292  1.00 82.13      B    O  
ATOM   4442  CB  VAL B 308      19.758 -37.757 -52.141  1.00 81.72      B    C  
ATOM   4443  CG1 VAL B 308      19.651 -37.770 -53.666  1.00 73.85      B    C  
ATOM   4444  CG2 VAL B 308      20.752 -36.657 -51.744  1.00 75.99      B    C  
ATOM   4445  N   LEU B 309      16.406 -38.335 -52.650  1.00 85.61      B    N  
ATOM   4446  CA  LEU B 309      15.322 -39.235 -53.038  1.00 82.06      B    C  
ATOM   4447  C   LEU B 309      15.421 -39.529 -54.536  1.00 81.83      B    C  
ATOM   4448  O   LEU B 309      15.515 -38.607 -55.335  1.00 78.35      B    O  
ATOM   4449  CB  LEU B 309      13.980 -38.584 -52.681  1.00 78.97      B    C  
ATOM   4450  CG  LEU B 309      13.761 -38.380 -51.165  1.00 74.62      B    C  
ATOM   4451  CD1 LEU B 309      13.327 -36.947 -50.862  1.00 66.14      B    C  
ATOM   4452  CD2 LEU B 309      12.669 -39.318 -50.644  1.00 67.19      B    C  
ATOM   4453  N   ALA B 310      15.357 -40.804 -54.909  1.00 81.83      B    N  
ATOM   4454  CA  ALA B 310      15.284 -41.233 -56.298  1.00 80.51      B    C  
ATOM   4455  C   ALA B 310      14.377 -42.470 -56.425  1.00 81.19      B    C  
ATOM   4456  O   ALA B 310      14.727 -43.539 -55.916  1.00 74.46      B    O  
ATOM   4457  CB  ALA B 310      16.701 -41.510 -56.823  1.00 75.84      B    C  
ATOM   4458  N   PRO B 311      13.222 -42.360 -57.102  1.00 80.51      B    N  
ATOM   4459  CA  PRO B 311      12.589 -41.142 -57.579  1.00 79.87      B    C  
ATOM   4460  C   PRO B 311      12.070 -40.265 -56.429  1.00 80.98      B    C  
ATOM   4461  O   PRO B 311      11.845 -40.748 -55.314  1.00 73.73      B    O  
ATOM   4462  CB  PRO B 311      11.467 -41.632 -58.500  1.00 74.56      B    C  
ATOM   4463  CG  PRO B 311      11.064 -42.965 -57.879  1.00 70.98      B    C  
ATOM   4464  CD  PRO B 311      12.383 -43.512 -57.353  1.00 74.18      B    C  
ATOM   4465  N   CYS B 312      11.863 -38.983 -56.713  1.00 81.75      B    N  
ATOM   4466  CA  CYS B 312      11.344 -38.037 -55.718  1.00 79.54      B    C  
ATOM   4467  C   CYS B 312       9.816 -37.868 -55.721  1.00 80.61      B    C  
ATOM   4468  O   CYS B 312       9.273 -37.161 -54.871  1.00 73.46      B    O  
ATOM   4469  CB  CYS B 312      12.061 -36.688 -55.865  1.00 75.34      B    C  
ATOM   4470  SG  CYS B 312      11.920 -35.927 -57.501  1.00 70.24      B    S  
ATOM   4471  N   PHE B 313       9.130 -38.526 -56.664  1.00 79.33      B    N  
ATOM   4472  CA  PHE B 313       7.679 -38.481 -56.822  1.00 78.15      B    C  
ATOM   4473  C   PHE B 313       7.079 -39.875 -56.995  1.00 77.80      B    C  
ATOM   4474  O   PHE B 313       7.765 -40.824 -57.370  1.00 69.38      B    O  
ATOM   4475  CB  PHE B 313       7.295 -37.522 -57.960  1.00 72.37      B    C  
ATOM   4476  CG  PHE B 313       8.162 -37.591 -59.207  1.00 67.11      B    C  
ATOM   4477  CD1 PHE B 313       9.086 -36.555 -59.457  1.00 60.94      B    C  
ATOM   4478  CD2 PHE B 313       8.060 -38.657 -60.105  1.00 60.35      B    C  
ATOM   4479  CE1 PHE B 313       9.877 -36.591 -60.611  1.00 53.19      B    C  
ATOM   4480  CE2 PHE B 313       8.862 -38.697 -61.263  1.00 53.16      B    C  
ATOM   4481  CZ  PHE B 313       9.775 -37.659 -61.520  1.00 52.63      B    C  
ATOM   4482  N   GLY B 314       5.795 -39.998 -56.756  1.00 76.28      B    N  
ATOM   4483  CA  GLY B 314       5.033 -41.232 -56.903  1.00 76.33      B    C  
ATOM   4484  C   GLY B 314       5.180 -42.222 -55.738  1.00 77.63      B    C  
ATOM   4485  O   GLY B 314       5.862 -41.947 -54.749  1.00 71.44      B    O  
ATOM   4486  N   PRO B 315       4.528 -43.410 -55.852  1.00 78.91      B    N  
ATOM   4487  CA  PRO B 315       4.480 -44.398 -54.766  1.00 79.19      B    C  
ATOM   4488  C   PRO B 315       5.832 -45.064 -54.482  1.00 80.11      B    C  
ATOM   4489  O   PRO B 315       6.057 -45.588 -53.400  1.00 72.89      B    O  
ATOM   4490  CB  PRO B 315       3.408 -45.400 -55.205  1.00 74.81      B    C  
ATOM   4491  CG  PRO B 315       3.431 -45.316 -56.738  1.00 73.09      B    C  
ATOM   4492  CD  PRO B 315       3.756 -43.847 -56.985  1.00 77.14      B    C  
ATOM   4493  N   PHE B 316       6.755 -45.014 -55.425  1.00 78.69      B    N  
ATOM   4494  CA  PHE B 316       8.084 -45.620 -55.308  1.00 78.32      B    C  
ATOM   4495  C   PHE B 316       9.131 -44.665 -54.721  1.00 79.76      B    C  
ATOM   4496  O   PHE B 316      10.324 -44.837 -54.941  1.00 73.31      B    O  
ATOM   4497  CB  PHE B 316       8.510 -46.190 -56.663  1.00 73.85      B    C  
ATOM   4498  CG  PHE B 316       7.539 -47.204 -57.208  1.00 69.92      B    C  
ATOM   4499  CD1 PHE B 316       7.427 -48.466 -56.602  1.00 64.45      B    C  
ATOM   4500  CD2 PHE B 316       6.720 -46.886 -58.295  1.00 62.60      B    C  
ATOM   4501  CE1 PHE B 316       6.511 -49.404 -57.092  1.00 56.10      B    C  
ATOM   4502  CE2 PHE B 316       5.803 -47.822 -58.786  1.00 56.28      B    C  
ATOM   4503  CZ  PHE B 316       5.690 -49.084 -58.187  1.00 56.11      B    C  
ATOM   4504  N   ARG B 317       8.718 -43.637 -53.980  1.00 80.04      B    N  
ATOM   4505  CA  ARG B 317       9.599 -42.642 -53.369  1.00 79.28      B    C  
ATOM   4506  C   ARG B 317      10.604 -43.339 -52.448  1.00 79.98      B    C  
ATOM   4507  O   ARG B 317      10.231 -43.882 -51.410  1.00 75.70      B    O  
ATOM   4508  CB  ARG B 317       8.743 -41.607 -52.632  1.00 74.80      B    C  
ATOM   4509  CG  ARG B 317       9.364 -40.208 -52.701  1.00 67.87      B    C  
ATOM   4510  CD  ARG B 317       8.508 -39.202 -51.951  1.00 65.86      B    C  
ATOM   4511  NE  ARG B 317       8.939 -37.819 -52.237  1.00 59.92      B    N  
ATOM   4512  CZ  ARG B 317       8.549 -36.720 -51.613  1.00 55.83      B    C  
ATOM   4513  NH1 ARG B 317       7.726 -36.770 -50.606  1.00 52.88      B    N1+
ATOM   4514  NH2 ARG B 317       8.989 -35.560 -52.000  1.00 49.45      B    N  
ATOM   4515  N   LYS B 318      11.903 -43.348 -52.837  1.00 81.18      B    N  
ATOM   4516  CA  LYS B 318      12.950 -44.073 -52.112  1.00 81.83      B    C  
ATOM   4517  C   LYS B 318      14.077 -43.127 -51.731  1.00 83.76      B    C  
ATOM   4518  O   LYS B 318      14.626 -42.446 -52.589  1.00 78.77      B    O  
ATOM   4519  CB  LYS B 318      13.413 -45.272 -52.955  1.00 76.24      B    C  
ATOM   4520  CG  LYS B 318      14.051 -46.369 -52.092  1.00 68.24      B    C  
ATOM   4521  CD  LYS B 318      14.433 -47.589 -52.940  1.00 64.70      B    C  
ATOM   4522  CE  LYS B 318      14.962 -48.719 -52.047  1.00 55.72      B    C  
ATOM   4523  NZ  LYS B 318      15.355 -49.914 -52.833  1.00 48.90      B    N1+
ATOM   4524  N   THR B 319      14.426 -43.083 -50.450  1.00 80.86      B    N  
ATOM   4525  CA  THR B 319      15.593 -42.343 -49.980  1.00 79.04      B    C  
ATOM   4526  C   THR B 319      16.849 -43.154 -50.274  1.00 79.64      B    C  
ATOM   4527  O   THR B 319      17.000 -44.245 -49.731  1.00 75.08      B    O  
ATOM   4528  CB  THR B 319      15.501 -42.024 -48.483  1.00 75.70      B    C  
ATOM   4529  CG2 THR B 319      16.572 -41.024 -48.049  1.00 66.23      B    C  
ATOM   4530  OG1 THR B 319      14.252 -41.455 -48.167  1.00 67.14      B    O  
ATOM   4531  N   ILE B 320      17.730 -42.618 -51.130  1.00 83.48      B    N  
ATOM   4532  CA  ILE B 320      18.991 -43.259 -51.530  1.00 81.52      B    C  
ATOM   4533  C   ILE B 320      20.190 -42.757 -50.729  1.00 83.26      B    C  
ATOM   4534  O   ILE B 320      21.167 -43.484 -50.575  1.00 78.09      B    O  
ATOM   4535  CB  ILE B 320      19.233 -43.096 -53.045  1.00 77.56      B    C  
ATOM   4536  CG1 ILE B 320      19.025 -41.647 -53.541  1.00 69.54      B    C  
ATOM   4537  CG2 ILE B 320      18.325 -44.078 -53.815  1.00 65.78      B    C  
ATOM   4538  CD1 ILE B 320      19.644 -41.387 -54.923  1.00 63.04      B    C  
ATOM   4539  N   PHE B 321      20.132 -41.553 -50.196  1.00 83.98      B    N  
ATOM   4540  CA  PHE B 321      21.203 -40.971 -49.396  1.00 82.63      B    C  
ATOM   4541  C   PHE B 321      20.621 -40.196 -48.214  1.00 83.97      B    C  
ATOM   4542  O   PHE B 321      19.626 -39.485 -48.336  1.00 80.94      B    O  
ATOM   4543  CB  PHE B 321      22.083 -40.092 -50.299  1.00 79.16      B    C  
ATOM   4544  CG  PHE B 321      23.267 -39.483 -49.587  1.00 75.66      B    C  
ATOM   4545  CD1 PHE B 321      23.280 -38.120 -49.266  1.00 67.98      B    C  
ATOM   4546  CD2 PHE B 321      24.379 -40.283 -49.261  1.00 68.04      B    C  
ATOM   4547  CE1 PHE B 321      24.391 -37.552 -48.627  1.00 64.05      B    C  
ATOM   4548  CE2 PHE B 321      25.490 -39.723 -48.620  1.00 63.49      B    C  
ATOM   4549  CZ  PHE B 321      25.502 -38.358 -48.303  1.00 66.02      B    C  
ATOM   4550  N   LYS B 322      21.252 -40.364 -47.053  1.00 84.97      B    N  
ATOM   4551  CA  LYS B 322      20.938 -39.641 -45.819  1.00 83.85      B    C  
ATOM   4552  C   LYS B 322      22.224 -39.027 -45.289  1.00 83.75      B    C  
ATOM   4553  O   LYS B 322      23.195 -39.750 -45.097  1.00 79.50      B    O  
ATOM   4554  CB  LYS B 322      20.315 -40.569 -44.763  1.00 81.00      B    C  
ATOM   4555  CG  LYS B 322      18.997 -41.219 -45.211  1.00 73.65      B    C  
ATOM   4556  CD  LYS B 322      18.386 -42.043 -44.072  1.00 72.76      B    C  
ATOM   4557  CE  LYS B 322      17.081 -42.688 -44.531  1.00 61.85      B    C  
ATOM   4558  NZ  LYS B 322      16.489 -43.582 -43.486  1.00 55.22      B    N1+
ATOM   4559  N   PHE B 323      22.223 -37.726 -45.043  1.00 85.78      B    N  
ATOM   4560  CA  PHE B 323      23.297 -37.017 -44.378  1.00 83.98      B    C  
ATOM   4561  C   PHE B 323      22.705 -36.177 -43.251  1.00 85.87      B    C  
ATOM   4562  O   PHE B 323      21.794 -35.385 -43.497  1.00 83.36      B    O  
ATOM   4563  CB  PHE B 323      24.053 -36.171 -45.403  1.00 80.03      B    C  
ATOM   4564  CG  PHE B 323      25.161 -35.338 -44.804  1.00 77.48      B    C  
ATOM   4565  CD1 PHE B 323      24.964 -33.959 -44.558  1.00 70.71      B    C  
ATOM   4566  CD2 PHE B 323      26.395 -35.929 -44.491  1.00 70.08      B    C  
ATOM   4567  CE1 PHE B 323      25.997 -33.188 -44.012  1.00 66.76      B    C  
ATOM   4568  CE2 PHE B 323      27.433 -35.155 -43.950  1.00 65.99      B    C  
ATOM   4569  CZ  PHE B 323      27.231 -33.784 -43.716  1.00 67.08      B    C  
ATOM   4570  N   ASP B 324      23.197 -36.421 -42.048  1.00 87.33      B    N  
ATOM   4571  CA  ASP B 324      22.843 -35.637 -40.875  1.00 86.21      B    C  
ATOM   4572  C   ASP B 324      24.127 -35.071 -40.288  1.00 86.57      B    C  
ATOM   4573  O   ASP B 324      25.075 -35.817 -40.056  1.00 82.46      B    O  
ATOM   4574  CB  ASP B 324      22.064 -36.496 -39.855  1.00 83.87      B    C  
ATOM   4575  CG  ASP B 324      20.689 -36.944 -40.352  1.00 79.58      B    C  
ATOM   4576  OD1 ASP B 324      20.089 -36.275 -41.217  1.00 72.16      B    O  
ATOM   4577  OD2 ASP B 324      20.139 -37.976 -39.903  1.00 72.87      B    O1-
ATOM   4578  N   TYR B 325      24.179 -33.761 -40.062  1.00 87.07      B    N  
ATOM   4579  CA  TYR B 325      25.290 -33.098 -39.398  1.00 86.89      B    C  
ATOM   4580  C   TYR B 325      24.749 -32.262 -38.240  1.00 87.83      B    C  
ATOM   4581  O   TYR B 325      23.850 -31.444 -38.435  1.00 85.20      B    O  
ATOM   4582  CB  TYR B 325      26.088 -32.260 -40.402  1.00 84.61      B    C  
ATOM   4583  CG  TYR B 325      27.473 -31.917 -39.915  1.00 83.74      B    C  
ATOM   4584  CD1 TYR B 325      27.701 -30.775 -39.120  1.00 78.02      B    C  
ATOM   4585  CD2 TYR B 325      28.551 -32.768 -40.234  1.00 78.60      B    C  
ATOM   4586  CE1 TYR B 325      28.988 -30.507 -38.628  1.00 74.92      B    C  
ATOM   4587  CE2 TYR B 325      29.839 -32.503 -39.752  1.00 75.09      B    C  
ATOM   4588  CZ  TYR B 325      30.051 -31.380 -38.947  1.00 76.57      B    C  
ATOM   4589  OH  TYR B 325      31.302 -31.145 -38.446  1.00 73.94      B    O  
ATOM   4590  N   ARG B 326      25.279 -32.502 -37.049  1.00 89.39      B    N  
ATOM   4591  CA  ARG B 326      24.842 -31.840 -35.821  1.00 89.05      B    C  
ATOM   4592  C   ARG B 326      26.000 -31.084 -35.203  1.00 89.63      B    C  
ATOM   4593  O   ARG B 326      27.059 -31.662 -34.977  1.00 85.49      B    O  
ATOM   4594  CB  ARG B 326      24.265 -32.861 -34.829  1.00 86.21      B    C  
ATOM   4595  CG  ARG B 326      23.057 -33.605 -35.408  1.00 76.92      B    C  
ATOM   4596  CD  ARG B 326      22.411 -34.481 -34.331  1.00 74.39      B    C  
ATOM   4597  NE  ARG B 326      21.233 -35.173 -34.853  1.00 64.57      B    N  
ATOM   4598  CZ  ARG B 326      20.560 -36.125 -34.222  1.00 57.85      B    C  
ATOM   4599  NH1 ARG B 326      20.895 -36.536 -33.034  1.00 53.57      B    N1+
ATOM   4600  NH2 ARG B 326      19.534 -36.674 -34.804  1.00 49.20      B    N  
ATOM   4601  N   VAL B 327      25.793 -29.817 -34.915  1.00 89.66      B    N  
ATOM   4602  CA  VAL B 327      26.686 -28.992 -34.112  1.00 89.02      B    C  
ATOM   4603  C   VAL B 327      25.965 -28.651 -32.818  1.00 89.76      B    C  
ATOM   4604  O   VAL B 327      24.801 -28.262 -32.846  1.00 86.99      B    O  
ATOM   4605  CB  VAL B 327      27.119 -27.725 -34.869  1.00 87.39      B    C  
ATOM   4606  CG1 VAL B 327      28.029 -26.840 -34.017  1.00 81.50      B    C  
ATOM   4607  CG2 VAL B 327      27.886 -28.098 -36.142  1.00 82.94      B    C  
ATOM   4608  N   ARG B 328      26.645 -28.814 -31.691  1.00 90.91      B    N  
ATOM   4609  CA  ARG B 328      26.149 -28.449 -30.365  1.00 90.14      B    C  
ATOM   4610  C   ARG B 328      27.228 -27.674 -29.631  1.00 90.68      B    C  
ATOM   4611  O   ARG B 328      28.396 -28.038 -29.690  1.00 86.98      B    O  
ATOM   4612  CB  ARG B 328      25.742 -29.701 -29.576  1.00 87.98      B    C  
ATOM   4613  CG  ARG B 328      24.601 -30.481 -30.248  1.00 81.94      B    C  
ATOM   4614  CD  ARG B 328      24.239 -31.692 -29.399  1.00 79.16      B    C  
ATOM   4615  NE  ARG B 328      23.091 -32.433 -29.968  1.00 71.41      B    N  
ATOM   4616  CZ  ARG B 328      22.571 -33.539 -29.466  1.00 65.15      B    C  
ATOM   4617  NH1 ARG B 328      23.066 -34.117 -28.409  1.00 57.51      B    N1+
ATOM   4618  NH2 ARG B 328      21.545 -34.077 -30.032  1.00 57.29      B    N  
ATOM   4619  N   VAL B 329      26.847 -26.602 -28.955  1.00 91.03      B    N  
ATOM   4620  CA  VAL B 329      27.740 -25.784 -28.148  1.00 90.60      B    C  
ATOM   4621  C   VAL B 329      27.052 -25.524 -26.814  1.00 91.02      B    C  
ATOM   4622  O   VAL B 329      25.859 -25.241 -26.786  1.00 88.67      B    O  
ATOM   4623  CB  VAL B 329      28.110 -24.461 -28.838  1.00 89.25      B    C  
ATOM   4624  CG1 VAL B 329      29.287 -23.804 -28.133  1.00 81.46      B    C  
ATOM   4625  CG2 VAL B 329      28.533 -24.661 -30.298  1.00 82.42      B    C  
ATOM   4626  N   ALA B 330      27.811 -25.637 -25.739  1.00 91.75      B    N  
ATOM   4627  CA  ALA B 330      27.295 -25.376 -24.409  1.00 90.60      B    C  
ATOM   4628  C   ALA B 330      28.273 -24.535 -23.589  1.00 90.76      B    C  
ATOM   4629  O   ALA B 330      29.486 -24.684 -23.716  1.00 87.46      B    O  
ATOM   4630  CB  ALA B 330      26.980 -26.712 -23.735  1.00 88.79      B    C  
ATOM   4631  N   ALA B 331      27.740 -23.670 -22.733  1.00 90.91      B    N  
ATOM   4632  CA  ALA B 331      28.464 -23.029 -21.650  1.00 89.58      B    C  
ATOM   4633  C   ALA B 331      27.878 -23.518 -20.319  1.00 90.09      B    C  
ATOM   4634  O   ALA B 331      26.673 -23.382 -20.094  1.00 87.76      B    O  
ATOM   4635  CB  ALA B 331      28.389 -21.507 -21.783  1.00 88.80      B    C  
ATOM   4636  N   ASN B 332      28.709 -24.102 -19.468  1.00 90.20      B    N  
ATOM   4637  CA  ASN B 332      28.301 -24.639 -18.171  1.00 88.83      B    C  
ATOM   4638  C   ASN B 332      29.435 -24.492 -17.146  1.00 88.74      B    C  
ATOM   4639  O   ASN B 332      30.501 -23.935 -17.439  1.00 82.44      B    O  
ATOM   4640  CB  ASN B 332      27.785 -26.083 -18.362  1.00 85.06      B    C  
ATOM   4641  CG  ASN B 332      28.834 -27.057 -18.873  1.00 85.22      B    C  
ATOM   4642  ND2 ASN B 332      28.422 -28.092 -19.570  1.00 78.64      B    N  
ATOM   4643  OD1 ASN B 332      30.008 -26.912 -18.642  1.00 75.28      B    O  
ATOM   4644  N   LYS B 333      29.215 -24.980 -15.926  1.00 87.94      B    N  
ATOM   4645  CA  LYS B 333      30.191 -24.893 -14.827  1.00 86.16      B    C  
ATOM   4646  C   LYS B 333      31.461 -25.707 -15.101  1.00 85.57      B    C  
ATOM   4647  O   LYS B 333      32.536 -25.301 -14.681  1.00 79.22      B    O  
ATOM   4648  CB  LYS B 333      29.501 -25.335 -13.531  1.00 84.12      B    C  
ATOM   4649  CG  LYS B 333      30.354 -25.070 -12.285  1.00 80.78      B    C  
ATOM   4650  CD  LYS B 333      29.666 -25.668 -11.052  1.00 77.69      B    C  
ATOM   4651  CE  LYS B 333      30.614 -25.679  -9.858  1.00 70.96      B    C  
ATOM   4652  NZ  LYS B 333      30.214 -26.720  -8.885  1.00 63.46      B    N1+
ATOM   4653  N   ASP B 334      31.358 -26.805 -15.864  1.00 87.40      B    N  
ATOM   4654  CA  ASP B 334      32.468 -27.690 -16.247  1.00 85.65      B    C  
ATOM   4655  C   ASP B 334      33.340 -27.130 -17.383  1.00 86.24      B    C  
ATOM   4656  O   ASP B 334      34.142 -27.850 -17.978  1.00 76.58      B    O  
ATOM   4657  CB  ASP B 334      31.922 -29.076 -16.613  1.00 81.55      B    C  
ATOM   4658  CG  ASP B 334      31.857 -30.063 -15.456  1.00 74.60      B    C  
ATOM   4659  OD1 ASP B 334      32.402 -29.750 -14.376  1.00 65.60      B    O  
ATOM   4660  OD2 ASP B 334      31.256 -31.126 -15.683  1.00 68.07      B    O1-
ATOM   4661  N   GLY B 335      33.197 -25.857 -17.736  1.00 84.90      B    N  
ATOM   4662  CA  GLY B 335      33.939 -25.228 -18.833  1.00 83.67      B    C  
ATOM   4663  C   GLY B 335      33.255 -25.323 -20.194  1.00 85.62      B    C  
ATOM   4664  O   GLY B 335      33.761 -24.773 -21.170  1.00 77.14      B    O  
ATOM   4665  N   GLY B 336      32.107 -25.984 -20.258  1.00 86.38      B    N  
ATOM   4666  CA  GLY B 336      31.324 -26.115 -21.486  1.00 86.19      B    C  
ATOM   4667  C   GLY B 336      31.998 -26.996 -22.537  1.00 88.18      B    C  
ATOM   4668  O   GLY B 336      33.046 -27.597 -22.321  1.00 82.68      B    O  
ATOM   4669  N   PHE B 337      31.363 -27.091 -23.698  1.00 88.95      B    N  
ATOM   4670  CA  PHE B 337      31.886 -27.903 -24.798  1.00 89.27      B    C  
ATOM   4671  C   PHE B 337      31.470 -27.378 -26.169  1.00 90.46      B    C  
ATOM   4672  O   PHE B 337      30.435 -26.725 -26.331  1.00 87.14      B    O  
ATOM   4673  CB  PHE B 337      31.459 -29.369 -24.617  1.00 86.16      B    C  
ATOM   4674  CG  PHE B 337      29.959 -29.607 -24.662  1.00 87.51      B    C  
ATOM   4675  CD1 PHE B 337      29.215 -29.703 -23.466  1.00 82.62      B    C  
ATOM   4676  CD2 PHE B 337      29.302 -29.759 -25.894  1.00 82.44      B    C  
ATOM   4677  CE1 PHE B 337      27.831 -29.954 -23.512  1.00 80.56      B    C  
ATOM   4678  CE2 PHE B 337      27.916 -30.004 -25.944  1.00 80.95      B    C  
ATOM   4679  CZ  PHE B 337      27.188 -30.103 -24.750  1.00 82.19      B    C  
ATOM   4680  N   HIS B 338      32.261 -27.750 -27.186  1.00 89.67      B    N  
ATOM   4681  CA  HIS B 338      31.873 -27.724 -28.586  1.00 88.52      B    C  
ATOM   4682  C   HIS B 338      31.773 -29.162 -29.085  1.00 88.56      B    C  
ATOM   4683  O   HIS B 338      32.706 -29.944 -28.930  1.00 84.53      B    O  
ATOM   4684  CB  HIS B 338      32.892 -26.931 -29.426  1.00 86.37      B    C  
ATOM   4685  CG  HIS B 338      32.986 -25.464 -29.132  1.00 86.21      B    C  
ATOM   4686  CD2 HIS B 338      32.261 -24.733 -28.237  1.00 78.25      B    C  
ATOM   4687  ND1 HIS B 338      33.840 -24.579 -29.769  1.00 77.40      B    N  
ATOM   4688  CE1 HIS B 338      33.636 -23.366 -29.249  1.00 80.13      B    C  
ATOM   4689  NE2 HIS B 338      32.680 -23.423 -28.323  1.00 82.80      B    N  
ATOM   4690  N   GLU B 339      30.672 -29.537 -29.701  1.00 88.13      B    N  
ATOM   4691  CA  GLU B 339      30.463 -30.846 -30.303  1.00 87.41      B    C  
ATOM   4692  C   GLU B 339      30.079 -30.682 -31.773  1.00 87.52      B    C  
ATOM   4693  O   GLU B 339      29.117 -29.995 -32.109  1.00 84.19      B    O  
ATOM   4694  CB  GLU B 339      29.405 -31.629 -29.510  1.00 85.23      B    C  
ATOM   4695  CG  GLU B 339      29.306 -33.091 -29.961  1.00 79.30      B    C  
ATOM   4696  CD  GLU B 339      28.159 -33.870 -29.295  1.00 77.91      B    C  
ATOM   4697  OE1 GLU B 339      27.910 -35.003 -29.761  1.00 68.41      B    O  
ATOM   4698  OE2 GLU B 339      27.501 -33.338 -28.377  1.00 71.00      B    O1-
ATOM   4699  N   ALA B 340      30.850 -31.318 -32.659  1.00 87.92      B    N  
ATOM   4700  CA  ALA B 340      30.565 -31.356 -34.079  1.00 86.18      B    C  
ATOM   4701  C   ALA B 340      30.490 -32.818 -34.539  1.00 86.55      B    C  
ATOM   4702  O   ALA B 340      31.508 -33.500 -34.623  1.00 81.19      B    O  
ATOM   4703  CB  ALA B 340      31.618 -30.538 -34.828  1.00 82.70      B    C  
ATOM   4704  N   ASN B 341      29.292 -33.282 -34.845  1.00 85.89      B    N  
ATOM   4705  CA  ASN B 341      29.003 -34.627 -35.341  1.00 84.17      B    C  
ATOM   4706  C   ASN B 341      29.598 -35.762 -34.475  1.00 84.63      B    C  
ATOM   4707  O   ASN B 341      30.204 -36.698 -34.989  1.00 74.57      B    O  
ATOM   4708  CB  ASN B 341      29.374 -34.689 -36.829  1.00 79.19      B    C  
ATOM   4709  CG  ASN B 341      28.404 -35.513 -37.659  1.00 74.88      B    C  
ATOM   4710  ND2 ASN B 341      28.866 -36.058 -38.765  1.00 66.68      B    N  
ATOM   4711  OD1 ASN B 341      27.227 -35.614 -37.382  1.00 65.56      B    O  
ATOM   4712  N   GLY B 342      29.463 -35.620 -33.138  1.00 82.15      B    N  
ATOM   4713  CA  GLY B 342      29.977 -36.569 -32.148  1.00 81.16      B    C  
ATOM   4714  C   GLY B 342      31.424 -36.340 -31.699  1.00 83.62      B    C  
ATOM   4715  O   GLY B 342      31.846 -36.907 -30.702  1.00 76.67      B    O  
ATOM   4716  N   SER B 343      32.195 -35.487 -32.395  1.00 84.30      B    N  
ATOM   4717  CA  SER B 343      33.508 -35.050 -31.917  1.00 84.64      B    C  
ATOM   4718  C   SER B 343      33.338 -33.909 -30.921  1.00 86.24      B    C  
ATOM   4719  O   SER B 343      32.994 -32.795 -31.316  1.00 80.92      B    O  
ATOM   4720  CB  SER B 343      34.389 -34.619 -33.086  1.00 81.20      B    C  
ATOM   4721  OG  SER B 343      35.680 -34.284 -32.615  1.00 70.17      B    O  
ATOM   4722  N   LYS B 344      33.612 -34.187 -29.643  1.00 85.31      B    N  
ATOM   4723  CA  LYS B 344      33.463 -33.236 -28.543  1.00 85.53      B    C  
ATOM   4724  C   LYS B 344      34.822 -32.699 -28.100  1.00 86.09      B    C  
ATOM   4725  O   LYS B 344      35.771 -33.462 -27.945  1.00 80.83      B    O  
ATOM   4726  CB  LYS B 344      32.680 -33.933 -27.414  1.00 82.35      B    C  
ATOM   4727  CG  LYS B 344      32.152 -32.964 -26.350  1.00 77.49      B    C  
ATOM   4728  CD  LYS B 344      31.289 -33.720 -25.325  1.00 76.51      B    C  
ATOM   4729  CE  LYS B 344      30.729 -32.754 -24.282  1.00 69.04      B    C  
ATOM   4730  NZ  LYS B 344      29.832 -33.422 -23.302  1.00 63.07      B    N1+
ATOM   4731  N   SER B 345      34.924 -31.402 -27.892  1.00 86.95      B    N  
ATOM   4732  CA  SER B 345      36.037 -30.744 -27.208  1.00 86.08      B    C  
ATOM   4733  C   SER B 345      35.499 -29.929 -26.036  1.00 86.72      B    C  
ATOM   4734  O   SER B 345      34.464 -29.283 -26.178  1.00 80.88      B    O  
ATOM   4735  CB  SER B 345      36.842 -29.875 -28.173  1.00 82.78      B    C  
ATOM   4736  OG  SER B 345      36.065 -28.875 -28.779  1.00 74.55      B    O  
ATOM   4737  N   ASN B 346      36.182 -29.960 -24.887  1.00 85.93      B    N  
ATOM   4738  CA  ASN B 346      35.726 -29.351 -23.641  1.00 83.72      B    C  
ATOM   4739  C   ASN B 346      36.464 -28.030 -23.359  1.00 82.62      B    C  
ATOM   4740  O   ASN B 346      37.349 -27.630 -24.126  1.00 72.99      B    O  
ATOM   4741  CB  ASN B 346      35.880 -30.383 -22.505  1.00 80.29      B    C  
ATOM   4742  CG  ASN B 346      35.067 -31.653 -22.718  1.00 77.08      B    C  
ATOM   4743  ND2 ASN B 346      35.442 -32.713 -22.030  1.00 69.50      B    N  
ATOM   4744  OD1 ASN B 346      34.120 -31.742 -23.472  1.00 67.11      B    O  
ATOM   4745  N   ASP B 347      36.101 -27.373 -22.264  1.00 83.61      B    N  
ATOM   4746  CA  ASP B 347      36.769 -26.181 -21.705  1.00 82.16      B    C  
ATOM   4747  C   ASP B 347      36.786 -24.949 -22.618  1.00 83.85      B    C  
ATOM   4748  O   ASP B 347      37.716 -24.141 -22.599  1.00 75.46      B    O  
ATOM   4749  CB  ASP B 347      38.143 -26.545 -21.119  1.00 77.92      B    C  
ATOM   4750  CG  ASP B 347      38.048 -27.620 -20.040  1.00 73.82      B    C  
ATOM   4751  OD1 ASP B 347      37.079 -27.569 -19.258  1.00 66.71      B    O  
ATOM   4752  OD2 ASP B 347      38.950 -28.481 -20.007  1.00 66.97      B    O1-
ATOM   4753  N   HIS B 348      35.715 -24.750 -23.393  1.00 86.05      B    N  
ATOM   4754  CA  HIS B 348      35.550 -23.566 -24.238  1.00 84.36      B    C  
ATOM   4755  C   HIS B 348      34.839 -22.418 -23.523  1.00 85.97      B    C  
ATOM   4756  O   HIS B 348      35.226 -21.259 -23.679  1.00 79.27      B    O  
ATOM   4757  CB  HIS B 348      34.797 -23.949 -25.512  1.00 81.21      B    C  
ATOM   4758  CG  HIS B 348      35.609 -24.822 -26.416  1.00 82.03      B    C  
ATOM   4759  CD2 HIS B 348      35.498 -26.178 -26.550  1.00 71.70      B    C  
ATOM   4760  ND1 HIS B 348      36.636 -24.400 -27.253  1.00 72.84      B    N  
ATOM   4761  CE1 HIS B 348      37.119 -25.486 -27.870  1.00 72.47      B    C  
ATOM   4762  NE2 HIS B 348      36.452 -26.574 -27.469  1.00 74.20      B    N  
ATOM   4763  N   HIS B 349      33.794 -22.718 -22.753  1.00 87.88      B    N  
ATOM   4764  CA  HIS B 349      32.919 -21.709 -22.168  1.00 87.57      B    C  
ATOM   4765  C   HIS B 349      32.523 -22.086 -20.739  1.00 88.23      B    C  
ATOM   4766  O   HIS B 349      31.702 -22.983 -20.527  1.00 83.90      B    O  
ATOM   4767  CB  HIS B 349      31.665 -21.540 -23.035  1.00 85.72      B    C  
ATOM   4768  CG  HIS B 349      31.965 -21.061 -24.421  1.00 87.05      B    C  
ATOM   4769  CD2 HIS B 349      31.903 -21.801 -25.571  1.00 79.42      B    C  
ATOM   4770  ND1 HIS B 349      32.429 -19.803 -24.762  1.00 78.91      B    N  
ATOM   4771  CE1 HIS B 349      32.654 -19.809 -26.080  1.00 80.69      B    C  
ATOM   4772  NE2 HIS B 349      32.333 -20.996 -26.600  1.00 82.55      B    N  
ATOM   4773  N   THR B 350      33.061 -21.369 -19.764  1.00 87.10      B    N  
ATOM   4774  CA  THR B 350      32.679 -21.552 -18.362  1.00 86.36      B    C  
ATOM   4775  C   THR B 350      31.521 -20.623 -18.011  1.00 87.19      B    C  
ATOM   4776  O   THR B 350      31.592 -19.413 -18.219  1.00 83.26      B    O  
ATOM   4777  CB  THR B 350      33.869 -21.330 -17.422  1.00 83.61      B    C  
ATOM   4778  CG2 THR B 350      33.555 -21.771 -15.990  1.00 73.31      B    C  
ATOM   4779  OG1 THR B 350      34.977 -22.093 -17.846  1.00 74.07      B    O  
ATOM   4780  N   TRP B 351      30.458 -21.182 -17.426  1.00 88.33      B    N  
ATOM   4781  CA  TRP B 351      29.332 -20.418 -16.895  1.00 89.19      B    C  
ATOM   4782  C   TRP B 351      28.848 -21.022 -15.572  1.00 89.09      B    C  
ATOM   4783  O   TRP B 351      28.623 -22.217 -15.478  1.00 84.71      B    O  
ATOM   4784  CB  TRP B 351      28.206 -20.377 -17.926  1.00 88.13      B    C  
ATOM   4785  CG  TRP B 351      27.028 -19.549 -17.517  1.00 90.54      B    C  
ATOM   4786  CD1 TRP B 351      27.075 -18.263 -17.131  1.00 86.30      B    C  
ATOM   4787  CD2 TRP B 351      25.619 -19.950 -17.450  1.00 90.51      B    C  
ATOM   4788  CE2 TRP B 351      24.872 -18.826 -17.023  1.00 90.87      B    C  
ATOM   4789  CE3 TRP B 351      24.925 -21.150 -17.716  1.00 89.21      B    C  
ATOM   4790  NE1 TRP B 351      25.792 -17.825 -16.829  1.00 87.59      B    N  
ATOM   4791  CZ2 TRP B 351      23.460 -18.872 -16.877  1.00 90.35      B    C  
ATOM   4792  CZ3 TRP B 351      23.535 -21.191 -17.570  1.00 85.97      B    C  
ATOM   4793  CH2 TRP B 351      22.817 -20.062 -17.151  1.00 86.89      B    C  
ATOM   4794  N   GLN B 352      28.715 -20.188 -14.539  1.00 89.38      B    N  
ATOM   4795  CA  GLN B 352      28.338 -20.668 -13.202  1.00 87.68      B    C  
ATOM   4796  C   GLN B 352      26.879 -21.138 -13.090  1.00 89.09      B    C  
ATOM   4797  O   GLN B 352      26.513 -21.719 -12.074  1.00 83.08      B    O  
ATOM   4798  CB  GLN B 352      28.633 -19.607 -12.145  1.00 83.71      B    C  
ATOM   4799  CG  GLN B 352      30.147 -19.367 -11.976  1.00 73.36      B    C  
ATOM   4800  CD  GLN B 352      30.493 -18.681 -10.652  1.00 66.39      B    C  
ATOM   4801  NE2 GLN B 352      31.752 -18.434 -10.390  1.00 55.55      B    N  
ATOM   4802  OE1 GLN B 352      29.652 -18.387  -9.812  1.00 58.18      B    O  
ATOM   4803  N   GLY B 353      26.064 -20.906 -14.112  1.00 87.98      B    N  
ATOM   4804  CA  GLY B 353      24.633 -21.175 -14.091  1.00 88.51      B    C  
ATOM   4805  C   GLY B 353      23.810 -19.945 -13.707  1.00 90.77      B    C  
ATOM   4806  O   GLY B 353      24.304 -18.812 -13.694  1.00 86.48      B    O  
ATOM   4807  N   ILE B 354      22.550 -20.183 -13.411  1.00 89.39      B    N  
ATOM   4808  CA  ILE B 354      21.618 -19.151 -12.945  1.00 89.06      B    C  
ATOM   4809  C   ILE B 354      22.073 -18.658 -11.574  1.00 90.03      B    C  
ATOM   4810  O   ILE B 354      22.233 -19.433 -10.627  1.00 86.74      B    O  
ATOM   4811  CB  ILE B 354      20.166 -19.683 -12.952  1.00 88.18      B    C  
ATOM   4812  CG1 ILE B 354      19.712 -19.924 -14.412  1.00 86.66      B    C  
ATOM   4813  CG2 ILE B 354      19.209 -18.711 -12.246  1.00 86.89      B    C  
ATOM   4814  CD1 ILE B 354      18.417 -20.727 -14.545  1.00 79.96      B    C  
ATOM   4815  N   THR B 355      22.299 -17.358 -11.474  1.00 90.31      B    N  
ATOM   4816  CA  THR B 355      22.733 -16.693 -10.249  1.00 89.62      B    C  
ATOM   4817  C   THR B 355      21.552 -16.421  -9.314  1.00 90.30      B    C  
ATOM   4818  O   THR B 355      20.408 -16.412  -9.770  1.00 87.13      B    O  
ATOM   4819  CB  THR B 355      23.502 -15.408 -10.568  1.00 87.40      B    C  
ATOM   4820  CG2 THR B 355      24.824 -15.716 -11.266  1.00 80.68      B    C  
ATOM   4821  OG1 THR B 355      22.760 -14.572 -11.434  1.00 81.20      B    O  
ATOM   4822  N   PRO B 356      21.800 -16.192  -8.013  1.00 89.70      B    N  
ATOM   4823  CA  PRO B 356      20.738 -15.890  -7.067  1.00 87.81      B    C  
ATOM   4824  C   PRO B 356      19.938 -14.636  -7.438  1.00 89.76      B    C  
ATOM   4825  O   PRO B 356      20.458 -13.682  -8.008  1.00 87.84      B    O  
ATOM   4826  CB  PRO B 356      21.413 -15.728  -5.704  1.00 83.84      B    C  
ATOM   4827  CG  PRO B 356      22.717 -16.504  -5.853  1.00 85.89      B    C  
ATOM   4828  CD  PRO B 356      23.068 -16.314  -7.323  1.00 89.91      B    C  
ATOM   4829  N   PHE B 357      18.672 -14.654  -7.067  1.00 91.81      B    N  
ATOM   4830  CA  PHE B 357      17.758 -13.520  -7.149  1.00 91.40      B    C  
ATOM   4831  C   PHE B 357      16.676 -13.687  -6.085  1.00 91.60      B    C  
ATOM   4832  O   PHE B 357      16.532 -14.754  -5.503  1.00 88.68      B    O  
ATOM   4833  CB  PHE B 357      17.161 -13.426  -8.563  1.00 89.46      B    C  
ATOM   4834  CG  PHE B 357      16.296 -14.605  -8.966  1.00 92.22      B    C  
ATOM   4835  CD1 PHE B 357      16.883 -15.794  -9.459  1.00 89.86      B    C  
ATOM   4836  CD2 PHE B 357      14.897 -14.539  -8.853  1.00 90.01      B    C  
ATOM   4837  CE1 PHE B 357      16.084 -16.890  -9.821  1.00 88.98      B    C  
ATOM   4838  CE2 PHE B 357      14.095 -15.634  -9.215  1.00 89.70      B    C  
ATOM   4839  CZ  PHE B 357      14.693 -16.808  -9.697  1.00 90.64      B    C  
ATOM   4840  N   ILE B 358      15.919 -12.634  -5.810  1.00 86.56      B    N  
ATOM   4841  CA  ILE B 358      14.834 -12.683  -4.834  1.00 86.13      B    C  
ATOM   4842  C   ILE B 358      13.537 -13.059  -5.542  1.00 85.87      B    C  
ATOM   4843  O   ILE B 358      13.137 -12.430  -6.523  1.00 84.97      B    O  
ATOM   4844  CB  ILE B 358      14.740 -11.376  -4.026  1.00 86.36      B    C  
ATOM   4845  CG1 ILE B 358      16.091 -11.141  -3.307  1.00 86.04      B    C  
ATOM   4846  CG2 ILE B 358      13.582 -11.459  -3.023  1.00 86.35      B    C  
ATOM   4847  CD1 ILE B 358      16.137  -9.907  -2.414  1.00 78.09      B    C  
ATOM   4848  N   LEU B 359      12.882 -14.103  -5.021  1.00 89.43      B    N  
ATOM   4849  CA  LEU B 359      11.588 -14.593  -5.470  1.00 88.01      B    C  
ATOM   4850  C   LEU B 359      10.508 -14.214  -4.452  1.00 88.25      B    C  
ATOM   4851  O   LEU B 359      10.794 -14.071  -3.259  1.00 84.18      B    O  
ATOM   4852  CB  LEU B 359      11.694 -16.117  -5.678  1.00 84.33      B    C  
ATOM   4853  CG  LEU B 359      10.553 -16.718  -6.514  1.00 81.29      B    C  
ATOM   4854  CD1 LEU B 359      10.641 -16.269  -7.972  1.00 75.08      B    C  
ATOM   4855  CD2 LEU B 359      10.623 -18.236  -6.497  1.00 75.40      B    C  
ATOM   4856  N   ALA B 360       9.276 -14.046  -4.920  1.00 89.09      B    N  
ATOM   4857  CA  ALA B 360       8.117 -13.923  -4.052  1.00 87.78      B    C  
ATOM   4858  C   ALA B 360       7.469 -15.292  -3.840  1.00 87.67      B    C  
ATOM   4859  O   ALA B 360       7.222 -16.019  -4.799  1.00 83.25      B    O  
ATOM   4860  CB  ALA B 360       7.131 -12.914  -4.644  1.00 85.54      B    C  
ATOM   4861  N   ASP B 361       7.145 -15.608  -2.593  1.00 85.44      B    N  
ATOM   4862  CA  ASP B 361       6.263 -16.696  -2.201  1.00 83.12      B    C  
ATOM   4863  C   ASP B 361       5.197 -16.157  -1.235  1.00 83.56      B    C  
ATOM   4864  O   ASP B 361       5.333 -16.257  -0.016  1.00 75.42      B    O  
ATOM   4865  CB  ASP B 361       7.057 -17.862  -1.598  1.00 77.15      B    C  
ATOM   4866  CG  ASP B 361       6.151 -19.043  -1.228  1.00 70.44      B    C  
ATOM   4867  OD1 ASP B 361       4.979 -19.054  -1.668  1.00 60.94      B    O  
ATOM   4868  OD2 ASP B 361       6.610 -19.946  -0.502  1.00 63.53      B    O1-
ATOM   4869  N   PRO B 362       4.140 -15.513  -1.762  1.00 80.77      B    N  
ATOM   4870  CA  PRO B 362       3.027 -15.089  -0.939  1.00 78.33      B    C  
ATOM   4871  C   PRO B 362       2.230 -16.323  -0.516  1.00 78.63      B    C  
ATOM   4872  O   PRO B 362       1.224 -16.674  -1.125  1.00 71.07      B    O  
ATOM   4873  CB  PRO B 362       2.257 -14.102  -1.819  1.00 74.69      B    C  
ATOM   4874  CG  PRO B 362       2.481 -14.627  -3.232  1.00 72.94      B    C  
ATOM   4875  CD  PRO B 362       3.889 -15.219  -3.170  1.00 75.31      B    C  
ATOM   4876  N   SER B 363       2.692 -17.013   0.516  1.00 74.44      B    N  
ATOM   4877  CA  SER B 363       2.035 -18.205   1.037  1.00 72.78      B    C  
ATOM   4878  C   SER B 363       0.629 -17.882   1.546  1.00 75.57      B    C  
ATOM   4879  O   SER B 363       0.460 -17.308   2.622  1.00 69.88      B    O  
ATOM   4880  CB  SER B 363       2.881 -18.845   2.145  1.00 65.28      B    C  
ATOM   4881  OG  SER B 363       4.064 -19.399   1.648  1.00 59.30      B    O  
ATOM   4882  N   TYR B 364      -0.399 -18.288   0.790  1.00 77.75      B    N  
ATOM   4883  CA  TYR B 364      -1.807 -18.090   1.141  1.00 78.20      B    C  
ATOM   4884  C   TYR B 364      -2.303 -19.181   2.116  1.00 80.05      B    C  
ATOM   4885  O   TYR B 364      -3.311 -19.849   1.874  1.00 74.60      B    O  
ATOM   4886  CB  TYR B 364      -2.677 -17.951  -0.109  1.00 73.36      B    C  
ATOM   4887  CG  TYR B 364      -2.568 -16.608  -0.796  1.00 76.90      B    C  
ATOM   4888  CD1 TYR B 364      -3.569 -15.632  -0.634  1.00 74.32      B    C  
ATOM   4889  CD2 TYR B 364      -1.458 -16.310  -1.596  1.00 73.39      B    C  
ATOM   4890  CE1 TYR B 364      -3.456 -14.379  -1.255  1.00 70.97      B    C  
ATOM   4891  CE2 TYR B 364      -1.331 -15.060  -2.216  1.00 71.14      B    C  
ATOM   4892  CZ  TYR B 364      -2.331 -14.092  -2.046  1.00 73.87      B    C  
ATOM   4893  OH  TYR B 364      -2.197 -12.865  -2.646  1.00 69.40      B    O  
ATOM   4894  N   TYR B 365      -1.591 -19.360   3.232  1.00 77.28      B    N  
ATOM   4895  CA  TYR B 365      -2.057 -20.126   4.374  1.00 77.04      B    C  
ATOM   4896  C   TYR B 365      -2.881 -19.231   5.297  1.00 78.15      B    C  
ATOM   4897  O   TYR B 365      -2.366 -18.222   5.771  1.00 73.82      B    O  
ATOM   4898  CB  TYR B 365      -0.873 -20.711   5.141  1.00 73.99      B    C  
ATOM   4899  CG  TYR B 365      -0.440 -22.048   4.623  1.00 72.69      B    C  
ATOM   4900  CD1 TYR B 365      -1.255 -23.178   4.831  1.00 68.90      B    C  
ATOM   4901  CD2 TYR B 365       0.793 -22.180   3.964  1.00 67.91      B    C  
ATOM   4902  CE1 TYR B 365      -0.832 -24.442   4.407  1.00 63.57      B    C  
ATOM   4903  CE2 TYR B 365       1.229 -23.444   3.537  1.00 63.92      B    C  
ATOM   4904  CZ  TYR B 365       0.420 -24.579   3.769  1.00 63.78      B    C  
ATOM   4905  OH  TYR B 365       0.853 -25.801   3.380  1.00 57.40      B    O  
ATOM   4906  N   SER B 366      -4.140 -19.568   5.527  1.00 77.00      B    N  
ATOM   4907  CA  SER B 366      -5.068 -18.781   6.342  1.00 77.07      B    C  
ATOM   4908  C   SER B 366      -4.980 -17.269   6.054  1.00 78.60      B    C  
ATOM   4909  O   SER B 366      -4.781 -16.472   6.968  1.00 74.33      B    O  
ATOM   4910  CB  SER B 366      -4.882 -19.091   7.827  1.00 73.39      B    C  
ATOM   4911  OG  SER B 366      -5.093 -20.458   8.071  1.00 69.09      B    O  
ATOM   4912  N   PRO B 367      -5.107 -16.837   4.787  1.00 80.49      B    N  
ATOM   4913  CA  PRO B 367      -4.790 -15.466   4.388  1.00 79.54      B    C  
ATOM   4914  C   PRO B 367      -5.638 -14.411   5.103  1.00 81.28      B    C  
ATOM   4915  O   PRO B 367      -5.225 -13.262   5.212  1.00 77.38      B    O  
ATOM   4916  CB  PRO B 367      -4.999 -15.426   2.870  1.00 74.54      B    C  
ATOM   4917  CG  PRO B 367      -5.977 -16.565   2.610  1.00 75.95      B    C  
ATOM   4918  CD  PRO B 367      -5.575 -17.605   3.643  1.00 80.76      B    C  
ATOM   4919  N   TRP B 368      -6.779 -14.804   5.651  1.00 79.57      B    N  
ATOM   4920  CA  TRP B 368      -7.626 -13.936   6.472  1.00 77.19      B    C  
ATOM   4921  C   TRP B 368      -6.966 -13.524   7.801  1.00 76.93      B    C  
ATOM   4922  O   TRP B 368      -7.298 -12.461   8.330  1.00 73.78      B    O  
ATOM   4923  CB  TRP B 368      -8.958 -14.658   6.715  1.00 74.80      B    C  
ATOM   4924  CG  TRP B 368      -8.874 -15.908   7.548  1.00 75.55      B    C  
ATOM   4925  CD1 TRP B 368      -8.661 -17.163   7.084  1.00 70.28      B    C  
ATOM   4926  CD2 TRP B 368      -8.989 -16.018   8.999  1.00 75.45      B    C  
ATOM   4927  CE2 TRP B 368      -8.841 -17.385   9.338  1.00 74.47      B    C  
ATOM   4928  CE3 TRP B 368      -9.220 -15.097  10.035  1.00 72.80      B    C  
ATOM   4929  NE1 TRP B 368      -8.637 -18.055   8.150  1.00 69.51      B    N  
ATOM   4930  CZ2 TRP B 368      -8.905 -17.832  10.686  1.00 71.98      B    C  
ATOM   4931  CZ3 TRP B 368      -9.282 -15.539  11.373  1.00 67.06      B    C  
ATOM   4932  CH2 TRP B 368      -9.124 -16.892  11.684  1.00 67.52      B    C  
ATOM   4933  N   THR B 369      -6.016 -14.314   8.307  1.00 77.78      B    N  
ATOM   4934  CA  THR B 369      -5.216 -13.962   9.500  1.00 74.86      B    C  
ATOM   4935  C   THR B 369      -3.952 -13.179   9.139  1.00 73.90      B    C  
ATOM   4936  O   THR B 369      -3.472 -12.397   9.955  1.00 68.96      B    O  
ATOM   4937  CB  THR B 369      -4.833 -15.191  10.338  1.00 71.53      B    C  
ATOM   4938  CG2 THR B 369      -6.049 -15.946  10.865  1.00 65.02      B    C
[truncated: 304,012 more chars]
