# Supplementary material for: Tad pili with adaptable tips mediate contact-dependent killing during bacterial predation
Source: Nat Commun. 2025 May 13;16:4425. doi: 10.1038/s41467-025-58967-0 (PMC12075869; doi:10.1038/s41467-025-58967-0)
Supplement: Supplementary file 6 — Supplementary Data 5 [file 41467_2025_58967_MOESM6_ESM.zip › Supplementary Data 5/JQX13_39865_39870_39875.pdb]

ATOM      1  N   GLN A   1     -27.974  63.734 -31.114  1.00 53.26      A    N  
ATOM      2  CA  GLN A   1     -28.669  62.436 -31.229  1.00 59.50      A    C  
ATOM      3  C   GLN A   1     -27.677  61.276 -31.178  1.00 60.88      A    C  
ATOM      4  O   GLN A   1     -27.734  60.524 -30.221  1.00 56.38      A    O  
ATOM      5  CB  GLN A   1     -29.562  62.426 -32.472  1.00 55.37      A    C  
ATOM      6  CG  GLN A   1     -30.725  61.442 -32.314  1.00 50.32      A    C  
ATOM      7  CD  GLN A   1     -31.788  61.636 -33.404  1.00 46.87      A    C  
ATOM      8  NE2 GLN A   1     -32.832  60.846 -33.412  1.00 39.13      A    N  
ATOM      9  OE1 GLN A   1     -31.688  62.505 -34.241  1.00 44.07      A    O  
ATOM     10  N   ALA A   2     -26.701  61.233 -32.070  1.00 60.75      A    N  
ATOM     11  CA  ALA A   2     -25.675  60.194 -32.057  1.00 63.67      A    C  
ATOM     12  C   ALA A   2     -24.898  60.090 -30.730  1.00 65.31      A    C  
ATOM     13  O   ALA A   2     -24.616  58.991 -30.261  1.00 61.85      A    O  
ATOM     14  CB  ALA A   2     -24.706  60.458 -33.224  1.00 59.97      A    C  
ATOM     15  N   ALA A   3     -24.598  61.222 -30.080  1.00 62.02      A    N  
ATOM     16  CA  ALA A   3     -23.952  61.221 -28.770  1.00 65.21      A    C  
ATOM     17  C   ALA A   3     -24.856  60.654 -27.657  1.00 66.97      A    C  
ATOM     18  O   ALA A   3     -24.361  59.988 -26.748  1.00 64.08      A    O  
ATOM     19  CB  ALA A   3     -23.513  62.647 -28.432  1.00 63.05      A    C  
ATOM     20  N   VAL A   4     -26.172  60.898 -27.739  1.00 64.76      A    N  
ATOM     21  CA  VAL A   4     -27.155  60.365 -26.795  1.00 65.39      A    C  
ATOM     22  C   VAL A   4     -27.358  58.868 -27.036  1.00 65.66      A    C  
ATOM     23  O   VAL A   4     -27.301  58.103 -26.086  1.00 63.31      A    O  
ATOM     24  CB  VAL A   4     -28.488  61.131 -26.873  1.00 63.44      A    C  
ATOM     25  CG1 VAL A   4     -29.529  60.572 -25.901  1.00 56.42      A    C  
ATOM     26  CG2 VAL A   4     -28.291  62.616 -26.530  1.00 57.82      A    C  
ATOM     27  N   GLU A   5     -27.498  58.433 -28.289  1.00 66.85      A    N  
ATOM     28  CA  GLU A   5     -27.561  57.007 -28.640  1.00 63.46      A    C  
ATOM     29  C   GLU A   5     -26.279  56.260 -28.240  1.00 63.37      A    C  
ATOM     30  O   GLU A   5     -26.360  55.163 -27.681  1.00 62.40      A    O  
ATOM     31  CB  GLU A   5     -27.786  56.844 -30.149  1.00 59.56      A    C  
ATOM     32  CG  GLU A   5     -29.234  57.141 -30.547  1.00 58.20      A    C  
ATOM     33  CD  GLU A   5     -29.457  57.132 -32.062  1.00 52.26      A    C  
ATOM     34  OE1 GLU A   5     -30.645  57.120 -32.473  1.00 48.10      A    O  
ATOM     35  OE2 GLU A   5     -28.460  57.247 -32.815  1.00 49.15      A    O1-
ATOM     36  N   ALA A   6     -25.122  56.870 -28.435  1.00 66.97      A    N  
ATOM     37  CA  ALA A   6     -23.865  56.308 -27.973  1.00 66.51      A    C  
ATOM     38  C   ALA A   6     -23.821  56.205 -26.441  1.00 68.22      A    C  
ATOM     39  O   ALA A   6     -23.423  55.174 -25.912  1.00 65.56      A    O  
ATOM     40  CB  ALA A   6     -22.701  57.144 -28.517  1.00 63.47      A    C  
ATOM     41  N   ALA A   7     -24.284  57.230 -25.712  1.00 65.39      A    N  
ATOM     42  CA  ALA A   7     -24.347  57.192 -24.248  1.00 65.40      A    C  
ATOM     43  C   ALA A   7     -25.349  56.142 -23.727  1.00 66.96      A    C  
ATOM     44  O   ALA A   7     -25.110  55.541 -22.685  1.00 65.47      A    O  
ATOM     45  CB  ALA A   7     -24.697  58.585 -23.724  1.00 63.52      A    C  
ATOM     46  N   LEU A   8     -26.444  55.882 -24.450  1.00 64.23      A    N  
ATOM     47  CA  LEU A   8     -27.453  54.885 -24.094  1.00 64.56      A    C  
ATOM     48  C   LEU A   8     -27.011  53.453 -24.402  1.00 66.92      A    C  
ATOM     49  O   LEU A   8     -27.420  52.527 -23.707  1.00 65.23      A    O  
ATOM     50  CB  LEU A   8     -28.754  55.219 -24.843  1.00 61.68      A    C  
ATOM     51  CG  LEU A   8     -29.458  56.489 -24.333  1.00 57.57      A    C  
ATOM     52  CD1 LEU A   8     -30.552  56.899 -25.325  1.00 51.74      A    C  
ATOM     53  CD2 LEU A   8     -30.083  56.292 -22.963  1.00 53.37      A    C  
ATOM     54  N   THR A   9     -26.178  53.249 -25.409  1.00 72.45      A    N  
ATOM     55  CA  THR A   9     -25.665  51.926 -25.792  1.00 73.10      A    C  
ATOM     56  C   THR A   9     -24.326  51.586 -25.131  1.00 75.82      A    C  
ATOM     57  O   THR A   9     -23.960  50.412 -25.064  1.00 73.04      A    O  
ATOM     58  CB  THR A   9     -25.553  51.781 -27.311  1.00 68.16      A    C  
ATOM     59  CG2 THR A   9     -26.919  51.763 -27.984  1.00 59.71      A    C  
ATOM     60  OG1 THR A   9     -24.820  52.848 -27.863  1.00 61.93      A    O  
ATOM     61  N   LEU A  10     -23.624  52.576 -24.593  1.00 76.33      A    N  
ATOM     62  CA  LEU A  10     -22.345  52.383 -23.909  1.00 77.54      A    C  
ATOM     63  C   LEU A  10     -22.418  51.391 -22.733  1.00 80.13      A    C  
ATOM     64  O   LEU A  10     -21.561  50.515 -22.676  1.00 77.30      A    O  
ATOM     65  CB  LEU A  10     -21.776  53.748 -23.470  1.00 73.81      A    C  
ATOM     66  CG  LEU A  10     -20.263  53.719 -23.211  1.00 67.36      A    C  
ATOM     67  CD1 LEU A  10     -19.494  53.928 -24.515  1.00 61.82      A    C  
ATOM     68  CD2 LEU A  10     -19.871  54.825 -22.243  1.00 60.00      A    C  
ATOM     69  N   PRO A  11     -23.419  51.451 -21.837  1.00 80.69      A    N  
ATOM     70  CA  PRO A  11     -23.538  50.492 -20.733  1.00 81.97      A    C  
ATOM     71  C   PRO A  11     -23.675  49.051 -21.224  1.00 83.09      A    C  
ATOM     72  O   PRO A  11     -23.024  48.159 -20.692  1.00 80.89      A    O  
ATOM     73  CB  PRO A  11     -24.747  50.933 -19.913  1.00 79.07      A    C  
ATOM     74  CG  PRO A  11     -24.933  52.399 -20.269  1.00 77.50      A    C  
ATOM     75  CD  PRO A  11     -24.471  52.451 -21.715  1.00 79.82      A    C  
ATOM     76  N   LEU A  12     -24.465  48.835 -22.270  1.00 81.68      A    N  
ATOM     77  CA  LEU A  12     -24.644  47.508 -22.863  1.00 81.32      A    C  
ATOM     78  C   LEU A  12     -23.336  46.978 -23.462  1.00 82.16      A    C  
ATOM     79  O   LEU A  12     -22.973  45.825 -23.233  1.00 80.69      A    O  
ATOM     80  CB  LEU A  12     -25.755  47.588 -23.923  1.00 79.33      A    C  
ATOM     81  CG  LEU A  12     -26.134  46.223 -24.532  1.00 73.77      A    C  
ATOM     82  CD1 LEU A  12     -26.855  45.334 -23.535  1.00 67.35      A    C  
ATOM     83  CD2 LEU A  12     -27.052  46.432 -25.731  1.00 66.85      A    C  
ATOM     84  N   ALA A  13     -22.615  47.818 -24.193  1.00 82.78      A    N  
ATOM     85  CA  ALA A  13     -21.332  47.444 -24.779  1.00 82.36      A    C  
ATOM     86  C   ALA A  13     -20.276  47.134 -23.699  1.00 84.18      A    C  
ATOM     87  O   ALA A  13     -19.561  46.140 -23.808  1.00 81.85      A    O  
ATOM     88  CB  ALA A  13     -20.877  48.571 -25.710  1.00 79.34      A    C  
ATOM     89  N   VAL A  14     -20.213  47.931 -22.646  1.00 84.63      A    N  
ATOM     90  CA  VAL A  14     -19.315  47.702 -21.510  1.00 85.44      A    C  
ATOM     91  C   VAL A  14     -19.701  46.414 -20.782  1.00 86.36      A    C  
ATOM     92  O   VAL A  14     -18.821  45.609 -20.465  1.00 84.79      A    O  
ATOM     93  CB  VAL A  14     -19.305  48.903 -20.554  1.00 84.07      A    C  
ATOM     94  CG1 VAL A  14     -18.534  48.631 -19.259  1.00 76.76      A    C  
ATOM     95  CG2 VAL A  14     -18.630  50.112 -21.216  1.00 77.38      A    C  
ATOM     96  N   PHE A  15     -21.005  46.184 -20.567  1.00 86.61      A    N  
ATOM     97  CA  PHE A  15     -21.485  44.951 -19.950  1.00 86.99      A    C  
ATOM     98  C   PHE A  15     -21.173  43.717 -20.796  1.00 87.80      A    C  
ATOM     99  O   PHE A  15     -20.760  42.711 -20.237  1.00 86.72      A    O  
ATOM    100  CB  PHE A  15     -22.987  45.038 -19.674  1.00 85.67      A    C  
ATOM    101  CG  PHE A  15     -23.527  43.788 -19.031  1.00 85.14      A    C  
ATOM    102  CD1 PHE A  15     -24.279  42.856 -19.774  1.00 81.67      A    C  
ATOM    103  CD2 PHE A  15     -23.216  43.500 -17.688  1.00 80.64      A    C  
ATOM    104  CE1 PHE A  15     -24.743  41.668 -19.182  1.00 77.90      A    C  
ATOM    105  CE2 PHE A  15     -23.681  42.312 -17.089  1.00 78.05      A    C  
ATOM    106  CZ  PHE A  15     -24.439  41.404 -17.838  1.00 80.19      A    C  
ATOM    107  N   LEU A  16     -21.310  43.787 -22.122  1.00 85.79      A    N  
ATOM    108  CA  LEU A  16     -20.941  42.674 -23.002  1.00 85.04      A    C  
ATOM    109  C   LEU A  16     -19.477  42.266 -22.831  1.00 86.26      A    C  
ATOM    110  O   LEU A  16     -19.184  41.081 -22.708  1.00 84.88      A    O  
ATOM    111  CB  LEU A  16     -21.248  43.063 -24.464  1.00 82.54      A    C  
ATOM    112  CG  LEU A  16     -22.628  42.582 -24.926  1.00 74.57      A    C  
ATOM    113  CD1 LEU A  16     -23.117  43.399 -26.116  1.00 68.83      A    C  
ATOM    114  CD2 LEU A  16     -22.575  41.113 -25.351  1.00 67.41      A    C  
ATOM    115  N   VAL A  17     -18.577  43.231 -22.757  1.00 88.19      A    N  
ATOM    116  CA  VAL A  17     -17.143  42.952 -22.574  1.00 88.47      A    C  
ATOM    117  C   VAL A  17     -16.853  42.446 -21.160  1.00 89.54      A    C  
ATOM    118  O   VAL A  17     -16.292  41.361 -20.985  1.00 88.63      A    O  
ATOM    119  CB  VAL A  17     -16.291  44.192 -22.923  1.00 86.73      A    C  
ATOM    120  CG1 VAL A  17     -14.799  43.938 -22.690  1.00 80.48      A    C  
ATOM    121  CG2 VAL A  17     -16.466  44.582 -24.385  1.00 80.80      A    C  
ATOM    122  N   LEU A  18     -17.255  43.200 -20.133  1.00 90.22      A    N  
ATOM    123  CA  LEU A  18     -16.980  42.863 -18.733  1.00 90.67      A    C  
ATOM    124  C   LEU A  18     -17.735  41.615 -18.261  1.00 91.24      A    C  
ATOM    125  O   LEU A  18     -17.186  40.794 -17.539  1.00 90.09      A    O  
ATOM    126  CB  LEU A  18     -17.305  44.064 -17.831  1.00 89.99      A    C  
ATOM    127  CG  LEU A  18     -16.430  45.320 -18.044  1.00 87.15      A    C  
ATOM    128  CD1 LEU A  18     -16.872  46.406 -17.060  1.00 82.69      A    C  
ATOM    129  CD2 LEU A  18     -14.944  45.053 -17.815  1.00 82.26      A    C  
ATOM    130  N   GLY A  19     -18.985  41.450 -18.700  1.00 89.70      A    N  
ATOM    131  CA  GLY A  19     -19.813  40.289 -18.411  1.00 89.67      A    C  
ATOM    132  C   GLY A  19     -19.259  39.015 -19.032  1.00 90.97      A    C  
ATOM    133  O   GLY A  19     -19.226  37.977 -18.378  1.00 89.35      A    O  
ATOM    134  N   THR A  20     -18.743  39.086 -20.257  1.00 92.45      A    N  
ATOM    135  CA  THR A  20     -18.060  37.950 -20.881  1.00 92.27      A    C  
ATOM    136  C   THR A  20     -16.791  37.577 -20.120  1.00 92.71      A    C  
ATOM    137  O   THR A  20     -16.541  36.402 -19.869  1.00 91.25      A    O  
ATOM    138  CB  THR A  20     -17.713  38.248 -22.349  1.00 90.84      A    C  
ATOM    139  CG2 THR A  20     -17.136  37.024 -23.051  1.00 79.25      A    C  
ATOM    140  OG1 THR A  20     -18.864  38.611 -23.075  1.00 79.48      A    O  
ATOM    141  N   LEU A  21     -16.016  38.569 -19.696  1.00 92.10      A    N  
ATOM    142  CA  LEU A  21     -14.816  38.339 -18.895  1.00 91.99      A    C  
ATOM    143  C   LEU A  21     -15.157  37.654 -17.561  1.00 92.71      A    C  
ATOM    144  O   LEU A  21     -14.535  36.658 -17.200  1.00 91.70      A    O  
ATOM    145  CB  LEU A  21     -14.101  39.689 -18.697  1.00 90.74      A    C  
ATOM    146  CG  LEU A  21     -12.585  39.517 -18.464  1.00 82.78      A    C  
ATOM    147  CD1 LEU A  21     -11.802  40.192 -19.582  1.00 77.26      A    C  
ATOM    148  CD2 LEU A  21     -12.146  40.136 -17.141  1.00 76.91      A    C  
ATOM    149  N   GLN A  22     -16.189  38.136 -16.874  1.00 94.38      A    N  
ATOM    150  CA  GLN A  22     -16.680  37.550 -15.624  1.00 94.60      A    C  
ATOM    151  C   GLN A  22     -17.226  36.128 -15.822  1.00 95.09      A    C  
ATOM    152  O   GLN A  22     -16.973  35.258 -14.986  1.00 94.37      A    O  
ATOM    153  CB  GLN A  22     -17.752  38.483 -15.026  1.00 94.12      A    C  
ATOM    154  CG  GLN A  22     -18.182  38.103 -13.602  1.00 90.52      A    C  
ATOM    155  CD  GLN A  22     -17.021  38.180 -12.604  1.00 91.05      A    C  
ATOM    156  NE2 GLN A  22     -16.503  37.067 -12.174  1.00 78.21      A    N  
ATOM    157  OE1 GLN A  22     -16.566  39.247 -12.224  1.00 81.30      A    O  
ATOM    158  N   LEU A  23     -17.918  35.862 -16.922  1.00 93.09      A    N  
ATOM    159  CA  LEU A  23     -18.439  34.537 -17.269  1.00 93.09      A    C  
ATOM    160  C   LEU A  23     -17.308  33.519 -17.435  1.00 93.65      A    C  
ATOM    161  O   LEU A  23     -17.377  32.432 -16.863  1.00 92.82      A    O  
ATOM    162  CB  LEU A  23     -19.273  34.657 -18.553  1.00 92.08      A    C  
ATOM    163  CG  LEU A  23     -19.847  33.312 -19.066  1.00 88.61      A    C  
ATOM    164  CD1 LEU A  23     -20.897  32.742 -18.113  1.00 83.66      A    C  
ATOM    165  CD2 LEU A  23     -20.477  33.526 -20.434  1.00 82.67      A    C  
ATOM    166  N   PHE A  24     -16.249  33.847 -18.173  1.00 94.61      A    N  
ATOM    167  CA  PHE A  24     -15.129  32.922 -18.347  1.00 94.88      A    C  
ATOM    168  C   PHE A  24     -14.327  32.701 -17.059  1.00 95.15      A    C  
ATOM    169  O   PHE A  24     -13.912  31.576 -16.791  1.00 93.99      A    O  
ATOM    170  CB  PHE A  24     -14.240  33.360 -19.518  1.00 94.44      A    C  
ATOM    171  CG  PHE A  24     -14.830  33.020 -20.858  1.00 93.60      A    C  
ATOM    172  CD1 PHE A  24     -14.964  31.675 -21.252  1.00 89.32      A    C  
ATOM    173  CD2 PHE A  24     -15.278  34.033 -21.722  1.00 88.96      A    C  
ATOM    174  CE1 PHE A  24     -15.558  31.349 -22.481  1.00 86.89      A    C  
ATOM    175  CE2 PHE A  24     -15.868  33.720 -22.953  1.00 87.08      A    C  
ATOM    176  CZ  PHE A  24     -16.018  32.380 -23.333  1.00 88.50      A    C  
ATOM    177  N   LEU A  25     -14.189  33.717 -16.210  1.00 94.97      A    N  
ATOM    178  CA  LEU A  25     -13.623  33.546 -14.869  1.00 94.76      A    C  
ATOM    179  C   LEU A  25     -14.485  32.607 -14.008  1.00 95.19      A    C  
ATOM    180  O   LEU A  25     -13.942  31.763 -13.296  1.00 94.34      A    O  
ATOM    181  CB  LEU A  25     -13.473  34.913 -14.181  1.00 94.31      A    C  
ATOM    182  CG  LEU A  25     -12.371  35.815 -14.768  1.00 91.48      A    C  
ATOM    183  CD1 LEU A  25     -12.444  37.196 -14.114  1.00 87.33      A    C  
ATOM    184  CD2 LEU A  25     -10.974  35.252 -14.533  1.00 87.17      A    C  
ATOM    185  N   LEU A  26     -15.811  32.693 -14.116  1.00 94.88      A    N  
ATOM    186  CA  LEU A  26     -16.740  31.798 -13.434  1.00 94.82      A    C  
ATOM    187  C   LEU A  26     -16.597  30.349 -13.920  1.00 95.35      A    C  
ATOM    188  O   LEU A  26     -16.564  29.422 -13.110  1.00 94.35      A    O  
ATOM    189  CB  LEU A  26     -18.173  32.320 -13.652  1.00 93.83      A    C  
ATOM    190  CG  LEU A  26     -19.236  31.578 -12.824  1.00 90.88      A    C  
ATOM    191  CD1 LEU A  26     -19.249  32.079 -11.382  1.00 84.47      A    C  
ATOM    192  CD2 LEU A  26     -20.618  31.808 -13.426  1.00 83.24      A    C  
ATOM    193  N   LEU A  27     -16.459  30.134 -15.226  1.00 95.00      A    N  
ATOM    194  CA  LEU A  27     -16.267  28.799 -15.808  1.00 95.07      A    C  
ATOM    195  C   LEU A  27     -14.923  28.176 -15.405  1.00 95.31      A    C  
ATOM    196  O   LEU A  27     -14.866  26.991 -15.091  1.00 94.56      A    O  
ATOM    197  CB  LEU A  27     -16.396  28.894 -17.338  1.00 94.69      A    C  
ATOM    198  CG  LEU A  27     -17.826  29.196 -17.846  1.00 92.60      A    C  
ATOM    199  CD1 LEU A  27     -17.786  29.506 -19.339  1.00 89.21      A    C  
ATOM    200  CD2 LEU A  27     -18.775  28.018 -17.625  1.00 88.64      A    C  
ATOM    201  N   GLN A  28     -13.861  28.976 -15.332  1.00 95.71      A    N  
ATOM    202  CA  GLN A  28     -12.571  28.534 -14.804  1.00 95.33      A    C  
ATOM    203  C   GLN A  28     -12.683  28.161 -13.314  1.00 96.09      A    C  
ATOM    204  O   GLN A  28     -12.201  27.106 -12.902  1.00 95.38      A    O  
ATOM    205  CB  GLN A  28     -11.515  29.637 -14.990  1.00 94.40      A    C  
ATOM    206  CG  GLN A  28     -11.118  29.828 -16.461  1.00 90.98      A    C  
ATOM    207  CD  GLN A  28     -10.234  31.055 -16.694  1.00 89.47      A    C  
ATOM    208  NE2 GLN A  28     -10.196  31.573 -17.894  1.00 78.87      A    N  
ATOM    209  OE1 GLN A  28      -9.562  31.564 -15.807  1.00 81.25      A    O  
ATOM    210  N   ALA A  29     -13.374  28.981 -12.523  1.00 96.23      A    N  
ATOM    211  CA  ALA A  29     -13.614  28.698 -11.115  1.00 96.46      A    C  
ATOM    212  C   ALA A  29     -14.468  27.434 -10.915  1.00 96.65      A    C  
ATOM    213  O   ALA A  29     -14.221  26.685  -9.978  1.00 95.62      A    O  
ATOM    214  CB  ALA A  29     -14.269  29.928 -10.470  1.00 96.02      A    C  
ATOM    215  N   ARG A  30     -15.412  27.149 -11.823  1.00 96.69      A    N  
ATOM    216  CA  ARG A  30     -16.199  25.902 -11.807  1.00 96.24      A    C  
ATOM    217  C   ARG A  30     -15.306  24.672 -11.925  1.00 96.79      A    C  
ATOM    218  O   ARG A  30     -15.419  23.776 -11.098  1.00 95.80      A    O  
ATOM    219  CB  ARG A  30     -17.262  25.955 -12.922  1.00 94.97      A    C  
ATOM    220  CG  ARG A  30     -18.113  24.679 -13.022  1.00 89.68      A    C  
ATOM    221  CD  ARG A  30     -18.961  24.451 -11.771  1.00 84.83      A    C  
ATOM    222  NE  ARG A  30     -19.677  23.172 -11.858  1.00 81.78      A    N  
ATOM    223  CZ  ARG A  30     -20.136  22.485 -10.817  1.00 77.15      A    C  
ATOM    224  NH1 ARG A  30     -20.139  22.986  -9.618  1.00 68.79      A    N1+
ATOM    225  NH2 ARG A  30     -20.562  21.282 -10.975  1.00 73.23      A    N  
ATOM    226  N   ALA A  31     -14.396  24.641 -12.889  1.00 96.21      A    N  
ATOM    227  CA  ALA A  31     -13.444  23.543 -13.043  1.00 96.36      A    C  
ATOM    228  C   ALA A  31     -12.533  23.402 -11.808  1.00 96.71      A    C  
ATOM    229  O   ALA A  31     -12.296  22.300 -11.317  1.00 95.61      A    O  
ATOM    230  CB  ALA A  31     -12.635  23.788 -14.326  1.00 95.51      A    C  
ATOM    231  N   LEU A  32     -12.081  24.524 -11.245  1.00 97.00      A    N  
ATOM    232  CA  LEU A  32     -11.249  24.511 -10.047  1.00 97.17      A    C  
ATOM    233  C   LEU A  32     -12.015  24.032  -8.806  1.00 97.40      A    C  
ATOM    234  O   LEU A  32     -11.417  23.436  -7.916  1.00 96.56      A    O  
ATOM    235  CB  LEU A  32     -10.640  25.907  -9.851  1.00 96.28      A    C  
ATOM    236  CG  LEU A  32      -9.347  25.885  -9.007  1.00 92.45      A    C  
ATOM    237  CD1 LEU A  32      -8.198  25.170  -9.716  1.00 87.52      A    C  
ATOM    238  CD2 LEU A  32      -8.888  27.314  -8.753  1.00 87.52      A    C  
ATOM    239  N   THR A  33     -13.334  24.252  -8.749  1.00 97.67      A    N  
ATOM    240  CA  THR A  33     -14.198  23.774  -7.667  1.00 97.76      A    C  
ATOM    241  C   THR A  33     -14.312  22.242  -7.671  1.00 97.70      A    C  
ATOM    242  O   THR A  33     -14.249  21.634  -6.612  1.00 96.92      A    O  
ATOM    243  CB  THR A  33     -15.596  24.410  -7.733  1.00 97.13      A    C  
ATOM    244  CG2 THR A  33     -16.454  24.083  -6.509  1.00 90.13      A    C  
ATOM    245  OG1 THR A  33     -15.509  25.820  -7.754  1.00 88.63      A    O  
ATOM    246  N   GLU A  34     -14.377  21.609  -8.846  1.00 97.57      A    N  
ATOM    247  CA  GLU A  34     -14.309  20.144  -8.961  1.00 97.29      A    C  
ATOM    248  C   GLU A  34     -12.973  19.603  -8.433  1.00 97.53      A    C  
ATOM    249  O   GLU A  34     -12.925  18.649  -7.661  1.00 96.93      A    O  
ATOM    250  CB  GLU A  34     -14.503  19.706 -10.430  1.00 96.36      A    C  
ATOM    251  CG  GLU A  34     -15.883  20.029 -11.024  1.00 92.09      A    C  
ATOM    252  CD  GLU A  34     -17.061  19.273 -10.389  1.00 89.48      A    C  
ATOM    253  OE1 GLU A  34     -18.217  19.720 -10.596  1.00 82.28      A    O  
ATOM    254  OE2 GLU A  34     -16.844  18.284  -9.669  1.00 82.55      A    O1-
ATOM    255  N   TYR A  35     -11.866  20.266  -8.773  1.00 97.62      A    N  
ATOM    256  CA  TYR A  35     -10.552  19.893  -8.258  1.00 97.70      A    C  
ATOM    257  C   TYR A  35     -10.420  20.112  -6.742  1.00 97.92      A    C  
ATOM    258  O   TYR A  35      -9.775  19.316  -6.052  1.00 97.46      A    O  
ATOM    259  CB  TYR A  35      -9.466  20.657  -9.029  1.00 97.43      A    C  
ATOM    260  CG  TYR A  35      -8.054  20.308  -8.613  1.00 97.18      A    C  
ATOM    261  CD1 TYR A  35      -7.154  21.317  -8.200  1.00 95.12      A    C  
ATOM    262  CD2 TYR A  35      -7.615  18.968  -8.623  1.00 95.47      A    C  
ATOM    263  CE1 TYR A  35      -5.857  20.992  -7.800  1.00 94.66      A    C  
ATOM    264  CE2 TYR A  35      -6.321  18.632  -8.213  1.00 94.49      A    C  
ATOM    265  CZ  TYR A  35      -5.440  19.652  -7.796  1.00 94.97      A    C  
ATOM    266  OH  TYR A  35      -4.178  19.318  -7.367  1.00 93.33      A    O  
ATOM    267  N   ALA A  36     -11.043  21.148  -6.203  1.00 97.96      A    N  
ATOM    268  CA  ALA A  36     -11.087  21.391  -4.764  1.00 98.06      A    C  
ATOM    269  C   ALA A  36     -11.868  20.301  -4.018  1.00 98.10      A    C  
ATOM    270  O   ALA A  36     -11.403  19.828  -2.986  1.00 97.49      A    O  
ATOM    271  CB  ALA A  36     -11.676  22.778  -4.510  1.00 97.57      A    C  
ATOM    272  N   ALA A  37     -13.009  19.853  -4.566  1.00 97.83      A    N  
ATOM    273  CA  ALA A  37     -13.775  18.729  -4.015  1.00 97.80      A    C  
ATOM    274  C   ALA A  37     -12.946  17.434  -4.028  1.00 97.95      A    C  
ATOM    275  O   ALA A  37     -12.849  16.768  -2.999  1.00 96.93      A    O  
ATOM    276  CB  ALA A  37     -15.082  18.583  -4.799  1.00 97.05      A    C  
ATOM    277  N   PHE A  38     -12.265  17.131  -5.135  1.00 97.63      A    N  
ATOM    278  CA  PHE A  38     -11.347  15.993  -5.251  1.00 97.74      A    C  
ATOM    279  C   PHE A  38     -10.258  16.012  -4.175  1.00 97.86      A    C  
ATOM    280  O   PHE A  38     -10.089  15.038  -3.437  1.00 97.29      A    O  
ATOM    281  CB  PHE A  38     -10.729  16.002  -6.654  1.00 97.57      A    C  
ATOM    282  CG  PHE A  38      -9.558  15.058  -6.831  1.00 97.63      A    C  
ATOM    283  CD1 PHE A  38      -8.250  15.561  -6.957  1.00 95.91      A    C  
ATOM    284  CD2 PHE A  38      -9.771  13.672  -6.896  1.00 96.15      A    C  
ATOM    285  CE1 PHE A  38      -7.171  14.679  -7.173  1.00 95.47      A    C  
ATOM    286  CE2 PHE A  38      -8.708  12.798  -7.109  1.00 95.50      A    C  
ATOM    287  CZ  PHE A  38      -7.402  13.297  -7.253  1.00 95.90      A    C  
ATOM    288  N   ARG A  39      -9.546  17.120  -4.011  1.00 97.90      A    N  
ATOM    289  CA  ARG A  39      -8.495  17.241  -2.992  1.00 97.84      A    C  
ATOM    290  C   ARG A  39      -9.041  17.149  -1.567  1.00 98.04      A    C  
ATOM    291  O   ARG A  39      -8.419  16.495  -0.740  1.00 97.33      A    O  
ATOM    292  CB  ARG A  39      -7.710  18.543  -3.164  1.00 96.93      A    C  
ATOM    293  CG  ARG A  39      -6.462  18.344  -4.032  1.00 90.57      A    C  
ATOM    294  CD  ARG A  39      -5.456  19.434  -3.703  1.00 87.49      A    C  
ATOM    295  NE  ARG A  39      -4.202  19.291  -4.479  1.00 83.86      A    N  
ATOM    296  CZ  ARG A  39      -3.111  20.008  -4.296  1.00 80.52      A    C  
ATOM    297  NH1 ARG A  39      -3.025  20.957  -3.400  1.00 71.27      A    N1+
ATOM    298  NH2 ARG A  39      -2.071  19.794  -5.043  1.00 76.08      A    N  
ATOM    299  N   ALA A  40     -10.168  17.782  -1.282  1.00 98.03      A    N  
ATOM    300  CA  ALA A  40     -10.789  17.723   0.038  1.00 98.02      A    C  
ATOM    301  C   ALA A  40     -11.170  16.293   0.416  1.00 98.19      A    C  
ATOM    302  O   ALA A  40     -10.844  15.840   1.512  1.00 97.32      A    O  
ATOM    303  CB  ALA A  40     -12.004  18.663   0.047  1.00 97.46      A    C  
ATOM    304  N   VAL A  41     -11.785  15.540  -0.498  1.00 98.08      A    N  
ATOM    305  CA  VAL A  41     -12.180  14.141  -0.255  1.00 98.07      A    C  
ATOM    306  C   VAL A  41     -10.971  13.233  -0.091  1.00 98.10      A    C  
ATOM    307  O   VAL A  41     -10.950  12.452   0.850  1.00 97.21      A    O  
ATOM    308  CB  VAL A  41     -13.120  13.623  -1.356  1.00 97.28      A    C  
ATOM    309  CG1 VAL A  41     -13.408  12.130  -1.209  1.00 93.68      A    C  
ATOM    310  CG2 VAL A  41     -14.456  14.358  -1.263  1.00 93.45      A    C  
ATOM    311  N   ARG A  42      -9.932  13.352  -0.920  1.00 97.80      A    N  
ATOM    312  CA  ARG A  42      -8.678  12.602  -0.731  1.00 97.71      A    C  
ATOM    313  C   ARG A  42      -8.070  12.864   0.634  1.00 97.87      A    C  
ATOM    314  O   ARG A  42      -7.766  11.930   1.352  1.00 96.79      A    O  
ATOM    315  CB  ARG A  42      -7.654  12.943  -1.825  1.00 96.55      A    C  
ATOM    316  CG  ARG A  42      -7.826  12.056  -3.056  1.00 91.24      A    C  
ATOM    317  CD  ARG A  42      -6.755  12.317  -4.116  1.00 89.53      A    C  
ATOM    318  NE  ARG A  42      -5.393  11.978  -3.662  1.00 87.97      A    N  
ATOM    319  CZ  ARG A  42      -4.422  12.805  -3.312  1.00 88.47      A    C  
ATOM    320  NH1 ARG A  42      -4.542  14.092  -3.393  1.00 77.02      A    N1+
ATOM    321  NH2 ARG A  42      -3.295  12.356  -2.872  1.00 82.24      A    N  
ATOM    322  N   THR A  43      -7.962  14.128   1.025  1.00 97.85      A    N  
ATOM    323  CA  THR A  43      -7.408  14.516   2.326  1.00 97.89      A    C  
ATOM    324  C   THR A  43      -8.247  13.947   3.473  1.00 97.89      A    C  
ATOM    325  O   THR A  43      -7.693  13.399   4.416  1.00 96.61      A    O  
ATOM    326  CB  THR A  43      -7.322  16.044   2.442  1.00 97.13      A    C  
ATOM    327  CG2 THR A  43      -6.578  16.478   3.701  1.00 89.87      A    C  
ATOM    328  OG1 THR A  43      -6.618  16.590   1.354  1.00 89.99      A    O  
ATOM    329  N   GLY A  44      -9.570  14.008   3.379  1.00 97.54      A    N  
ATOM    330  CA  GLY A  44     -10.470  13.416   4.368  1.00 97.31      A    C  
ATOM    331  C   GLY A  44     -10.354  11.894   4.460  1.00 97.67      A    C  
ATOM    332  O   GLY A  44     -10.312  11.350   5.558  1.00 96.39      A    O  
ATOM    333  N   SER A  45     -10.229  11.221   3.325  1.00 97.53      A    N  
ATOM    334  CA  SER A  45     -10.077   9.757   3.252  1.00 97.57      A    C  
ATOM    335  C   SER A  45      -8.822   9.257   3.971  1.00 97.40      A    C  
ATOM    336  O   SER A  45      -8.870   8.237   4.650  1.00 95.57      A    O  
ATOM    337  CB  SER A  45     -10.054   9.329   1.784  1.00 96.80      A    C  
ATOM    338  OG  SER A  45      -9.873   7.935   1.669  1.00 89.69      A    O  
ATOM    339  N   VAL A  46      -7.713   9.997   3.880  1.00 97.40      A    N  
ATOM    340  CA  VAL A  46      -6.435   9.628   4.511  1.00 97.32      A    C  
ATOM    341  C   VAL A  46      -6.216  10.251   5.901  1.00 97.09      A    C  
ATOM    342  O   VAL A  46      -5.285   9.866   6.594  1.00 93.99      A    O  
ATOM    343  CB  VAL A  46      -5.237   9.913   3.587  1.00 96.09      A    C  
ATOM    344  CG1 VAL A  46      -5.390   9.195   2.243  1.00 91.65      A    C  
ATOM    345  CG2 VAL A  46      -5.005  11.402   3.342  1.00 91.52      A    C  
ATOM    346  N   LYS A  47      -7.082  11.175   6.333  1.00 97.28      A    N  
ATOM    347  CA  LYS A  47      -7.024  11.857   7.642  1.00 97.07      A    C  
ATOM    348  C   LYS A  47      -8.281  11.649   8.489  1.00 97.13      A    C  
ATOM    349  O   LYS A  47      -8.717  12.562   9.189  1.00 94.90      A    O  
ATOM    350  CB  LYS A  47      -6.658  13.345   7.485  1.00 96.16      A    C  
ATOM    351  CG  LYS A  47      -5.212  13.528   7.023  1.00 93.96      A    C  
ATOM    352  CD  LYS A  47      -4.694  14.946   7.286  1.00 90.68      A    C  
ATOM    353  CE  LYS A  47      -3.200  14.943   6.972  1.00 88.24      A    C  
ATOM    354  NZ  LYS A  47      -2.475  16.148   7.439  1.00 84.00      A    N1+
ATOM    355  N   HIS A  48      -8.853  10.464   8.460  1.00 96.94      A    N  
ATOM    356  CA  HIS A  48      -9.970  10.066   9.322  1.00 96.94      A    C  
ATOM    357  C   HIS A  48     -11.231  10.948   9.216  1.00 96.86      A    C  
ATOM    358  O   HIS A  48     -12.054  10.977  10.138  1.00 93.72      A    O  
ATOM    359  CB  HIS A  48      -9.483   9.938  10.773  1.00 96.29      A    C  
ATOM    360  CG  HIS A  48      -8.259   9.084  10.937  1.00 96.56      A    C  
ATOM    361  CD2 HIS A  48      -6.963   9.497  11.080  1.00 85.95      A    C  
ATOM    362  ND1 HIS A  48      -8.247   7.702  10.981  1.00 85.94      A    N  
ATOM    363  CE1 HIS A  48      -6.977   7.305  11.145  1.00 87.92      A    C  
ATOM    364  NE2 HIS A  48      -6.170   8.368  11.213  1.00 89.89      A    N  
ATOM    365  N   GLY A  49     -11.396  11.684   8.108  1.00 95.95      A    N  
ATOM    366  CA  GLY A  49     -12.486  12.635   7.909  1.00 95.93      A    C  
ATOM    367  C   GLY A  49     -12.280  13.986   8.607  1.00 96.48      A    C  
ATOM    368  O   GLY A  49     -13.260  14.676   8.883  1.00 93.58      A    O  
ATOM    369  N   ASP A  50     -11.034  14.391   8.887  1.00 96.42      A    N  
ATOM    370  CA  ASP A  50     -10.717  15.683   9.518  1.00 96.65      A    C  
ATOM    371  C   ASP A  50     -11.178  16.874   8.665  1.00 97.18      A    C  
ATOM    372  O   ASP A  50     -10.642  17.151   7.587  1.00 96.01      A    O  
ATOM    373  CB  ASP A  50      -9.216  15.756   9.828  1.00 95.40      A    C  
ATOM    374  CG  ASP A  50      -8.811  17.015  10.611  1.00 94.83      A    C  
ATOM    375  OD1 ASP A  50      -9.655  17.927  10.766  1.00 89.05      A    O  
ATOM    376  OD2 ASP A  50      -7.647  17.068  11.049  1.00 88.24      A    O1-
ATOM    377  N   CYS A  51     -12.162  17.626   9.173  1.00 97.26      A    N  
ATOM    378  CA  CYS A  51     -12.705  18.801   8.513  1.00 97.50      A    C  
ATOM    379  C   CYS A  51     -11.706  19.959   8.396  1.00 97.92      A    C  
ATOM    380  O   CYS A  51     -11.775  20.694   7.420  1.00 96.71      A    O  
ATOM    381  CB  CYS A  51     -13.947  19.267   9.270  1.00 96.50      A    C  
ATOM    382  SG  CYS A  51     -15.443  18.349   8.800  1.00 94.10      A    S  
ATOM    383  N   GLU A  52     -10.791  20.141   9.350  1.00 97.12      A    N  
ATOM    384  CA  GLU A  52      -9.780  21.195   9.264  1.00 97.25      A    C  
ATOM    385  C   GLU A  52      -8.845  20.930   8.075  1.00 97.67      A    C  
ATOM    386  O   GLU A  52      -8.659  21.798   7.221  1.00 96.89      A    O  
ATOM    387  CB  GLU A  52      -8.996  21.306  10.590  1.00 96.36      A    C  
ATOM    388  CG  GLU A  52      -8.077  22.538  10.617  1.00 92.00      A    C  
ATOM    389  CD  GLU A  52      -7.200  22.673  11.880  1.00 90.13      A    C  
ATOM    390  OE1 GLU A  52      -6.553  23.730  12.053  1.00 81.44      A    O  
ATOM    391  OE2 GLU A  52      -7.057  21.712  12.674  1.00 83.39      A    O1-
ATOM    392  N   ALA A  53      -8.345  19.707   7.961  1.00 97.36      A    N  
ATOM    393  CA  ALA A  53      -7.486  19.292   6.870  1.00 97.51      A    C  
ATOM    394  C   ALA A  53      -8.193  19.383   5.506  1.00 97.84      A    C  
ATOM    395  O   ALA A  53      -7.644  19.957   4.561  1.00 96.68      A    O  
ATOM    396  CB  ALA A  53      -6.990  17.876   7.159  1.00 96.82      A    C  
ATOM    397  N   MET A  54      -9.433  18.900   5.404  1.00 97.66      A    N  
ATOM    398  CA  MET A  54     -10.240  18.977   4.186  1.00 97.62      A    C  
ATOM    399  C   MET A  54     -10.491  20.420   3.746  1.00 97.82      A    C  
ATOM    400  O   MET A  54     -10.374  20.751   2.566  1.00 96.91      A    O  
ATOM    401  CB  MET A  54     -11.594  18.291   4.411  1.00 96.74      A    C  
ATOM    402  CG  MET A  54     -11.487  16.775   4.584  1.00 94.38      A    C  
ATOM    403  SD  MET A  54     -13.053  15.992   5.087  1.00 93.13      A    S  
ATOM    404  CE  MET A  54     -14.045  16.275   3.612  1.00 84.44      A    C  
ATOM    405  N   THR A  55     -10.808  21.293   4.700  1.00 97.82      A    N  
ATOM    406  CA  THR A  55     -11.072  22.713   4.445  1.00 97.87      A    C  
ATOM    407  C   THR A  55      -9.811  23.421   3.968  1.00 97.90      A    C  
ATOM    408  O   THR A  55      -9.849  24.144   2.974  1.00 97.24      A    O  
ATOM    409  CB  THR A  55     -11.640  23.397   5.691  1.00 97.13      A    C  
ATOM    410  CG2 THR A  55     -12.034  24.849   5.435  1.00 89.61      A    C  
ATOM    411  OG1 THR A  55     -12.817  22.746   6.116  1.00 90.80      A    O  
ATOM    412  N   HIS A  56      -8.670  23.183   4.610  1.00 97.86      A    N  
ATOM    413  CA  HIS A  56      -7.391  23.746   4.184  1.00 97.91      A    C  
ATOM    414  C   HIS A  56      -6.980  23.269   2.783  1.00 97.85      A    C  
ATOM    415  O   HIS A  56      -6.527  24.081   1.984  1.00 96.74      A    O  
ATOM    416  CB  HIS A  56      -6.303  23.384   5.205  1.00 97.57      A    C  
ATOM    417  CG  HIS A  56      -6.327  24.173   6.482  1.00 97.71      A    C  
ATOM    418  CD2 HIS A  56      -7.319  24.981   6.970  1.00 90.94      A    C  
ATOM    419  ND1 HIS A  56      -5.284  24.240   7.382  1.00 90.24      A    N  
ATOM    420  CE1 HIS A  56      -5.651  25.059   8.385  1.00 91.88      A    C  
ATOM    421  NE2 HIS A  56      -6.873  25.531   8.164  1.00 93.16      A    N  
ATOM    422  N   ALA A  57      -7.200  21.996   2.455  1.00 97.89      A    N  
ATOM    423  CA  ALA A  57      -6.923  21.460   1.126  1.00 97.62      A    C  
ATOM    424  C   ALA A  57      -7.787  22.138   0.046  1.00 97.66      A    C  
ATOM    425  O   ALA A  57      -7.263  22.558  -0.987  1.00 96.42      A    O  
ATOM    426  CB  ALA A  57      -7.141  19.946   1.154  1.00 97.06      A    C  
ATOM    427  N   ALA A  58      -9.083  22.303   0.313  1.00 97.95      A    N  
ATOM    428  CA  ALA A  58      -9.993  22.989  -0.601  1.00 97.97      A    C  
ATOM    429  C   ALA A  58      -9.609  24.461  -0.805  1.00 98.03      A    C  
ATOM    430  O   ALA A  58      -9.496  24.917  -1.933  1.00 97.08      A    O  
ATOM    431  CB  ALA A  58     -11.423  22.843  -0.071  1.00 97.28      A    C  
ATOM    432  N   ILE A  59      -9.339  25.205   0.279  1.00 97.97      A    N  
ATOM    433  CA  ILE A  59      -8.947  26.620   0.219  1.00 97.83      A    C  
ATOM    434  C   ILE A  59      -7.653  26.788  -0.584  1.00 97.78      A    C  
ATOM    435  O   ILE A  59      -7.612  27.617  -1.482  1.00 96.79      A    O  
ATOM    436  CB  ILE A  59      -8.819  27.221   1.632  1.00 96.96      A    C  
ATOM    437  CG1 ILE A  59     -10.216  27.349   2.271  1.00 93.51      A    C  
ATOM    438  CG2 ILE A  59      -8.140  28.607   1.608  1.00 94.06      A    C  
ATOM    439  CD1 ILE A  59     -10.164  27.610   3.769  1.00 85.77      A    C  
ATOM    440  N   ALA A  60      -6.636  25.981  -0.322  1.00 97.53      A    N  
ATOM    441  CA  ALA A  60      -5.354  26.087  -1.016  1.00 96.94      A    C  
ATOM    442  C   ALA A  60      -5.490  25.913  -2.534  1.00 96.80      A    C  
ATOM    443  O   ALA A  60      -4.792  26.577  -3.300  1.00 95.20      A    O  
ATOM    444  CB  ALA A  60      -4.396  25.054  -0.431  1.00 95.88      A    C  
ATOM    445  N   VAL A  61      -6.417  25.063  -2.987  1.00 96.90      A    N  
ATOM    446  CA  VAL A  61      -6.736  24.900  -4.418  1.00 96.73      A    C  
ATOM    447  C   VAL A  61      -7.438  26.132  -4.977  1.00 96.70      A    C  
ATOM    448  O   VAL A  61      -7.166  26.522  -6.112  1.00 95.41      A    O  
ATOM    449  CB  VAL A  61      -7.592  23.644  -4.628  1.00 95.83      A    C  
ATOM    450  CG1 VAL A  61      -8.157  23.519  -6.046  1.00 91.77      A    C  
ATOM    451  CG2 VAL A  61      -6.763  22.391  -4.351  1.00 91.39      A    C  
ATOM    452  N   LEU A  62      -8.343  26.758  -4.216  1.00 97.53      A    N  
ATOM    453  CA  LEU A  62      -9.216  27.830  -4.690  1.00 97.44      A    C  
ATOM    454  C   LEU A  62      -8.582  29.225  -4.630  1.00 97.08      A    C  
ATOM    455  O   LEU A  62      -9.032  30.110  -5.356  1.00 95.33      A    O  
ATOM    456  CB  LEU A  62     -10.537  27.783  -3.910  1.00 97.05      A    C  
ATOM    457  CG  LEU A  62     -11.371  26.523  -4.198  1.00 96.45      A    C  
ATOM    458  CD1 LEU A  62     -12.518  26.438  -3.197  1.00 94.41      A    C  
ATOM    459  CD2 LEU A  62     -11.963  26.529  -5.611  1.00 94.20      A    C  
ATOM    460  N   LEU A  63      -7.513  29.417  -3.845  1.00 97.01      A    N  
ATOM    461  CA  LEU A  63      -6.800  30.693  -3.698  1.00 96.66      A    C  
ATOM    462  C   LEU A  63      -6.519  31.442  -5.018  1.00 96.19      A    C  
ATOM    463  O   LEU A  63      -6.772  32.649  -5.050  1.00 94.07      A    O  
ATOM    464  CB  LEU A  63      -5.475  30.485  -2.941  1.00 95.85      A    C  
ATOM    465  CG  LEU A  63      -5.596  30.274  -1.424  1.00 94.35      A    C  
ATOM    466  CD1 LEU A  63      -4.217  29.937  -0.857  1.00 91.99      A    C  
ATOM    467  CD2 LEU A  63      -6.130  31.506  -0.699  1.00 91.49      A    C  
ATOM    468  N   PRO A  64      -6.069  30.793  -6.118  1.00 95.56      A    N  
ATOM    469  CA  PRO A  64      -5.788  31.500  -7.372  1.00 94.03      A    C  
ATOM    470  C   PRO A  64      -6.988  32.226  -7.984  1.00 93.93      A    C  
ATOM    471  O   PRO A  64      -6.800  33.126  -8.797  1.00 90.48      A    O  
ATOM    472  CB  PRO A  64      -5.271  30.426  -8.336  1.00 92.23      A    C  
ATOM    473  CG  PRO A  64      -4.723  29.345  -7.417  1.00 90.18      A    C  
ATOM    474  CD  PRO A  64      -5.673  29.404  -6.231  1.00 93.91      A    C  
ATOM    475  N   THR A  65      -8.220  31.878  -7.619  1.00 94.51      A    N  
ATOM    476  CA  THR A  65      -9.438  32.520  -8.153  1.00 93.92      A    C  
ATOM    477  C   THR A  65      -9.728  33.889  -7.533  1.00 93.53      A    C  
ATOM    478  O   THR A  65     -10.412  34.706  -8.157  1.00 90.35      A    O  
ATOM    479  CB  THR A  65     -10.677  31.636  -7.975  1.00 92.95      A    C  
ATOM    480  CG2 THR A  65     -10.524  30.275  -8.652  1.00 84.20      A    C  
ATOM    481  OG1 THR A  65     -10.958  31.417  -6.617  1.00 83.38      A    O  
ATOM    482  N   PHE A  66      -9.216  34.164  -6.325  1.00 94.22      A    N  
ATOM    483  CA  PHE A  66      -9.527  35.401  -5.599  1.00 93.62      A    C  
ATOM    484  C   PHE A  66      -8.327  36.039  -4.883  1.00 93.44      A    C  
ATOM    485  O   PHE A  66      -8.460  37.144  -4.355  1.00 89.00      A    O  
ATOM    486  CB  PHE A  66     -10.685  35.134  -4.631  1.00 92.44      A    C  
ATOM    487  CG  PHE A  66     -10.383  34.102  -3.577  1.00 94.98      A    C  
ATOM    488  CD1 PHE A  66     -10.796  32.770  -3.753  1.00 92.14      A    C  
ATOM    489  CD2 PHE A  66      -9.705  34.460  -2.402  1.00 91.77      A    C  
ATOM    490  CE1 PHE A  66     -10.525  31.811  -2.767  1.00 90.27      A    C  
ATOM    491  CE2 PHE A  66      -9.430  33.506  -1.415  1.00 90.32      A    C  
ATOM    492  CZ  PHE A  66      -9.839  32.176  -1.594  1.00 92.15      A    C  
ATOM    493  N   ALA A  67      -7.163  35.405  -4.880  1.00 92.53      A    N  
ATOM    494  CA  ALA A  67      -5.949  35.942  -4.292  1.00 92.24      A    C  
ATOM    495  C   ALA A  67      -4.755  35.803  -5.250  1.00 92.30      A    C  
ATOM    496  O   ALA A  67      -4.777  35.039  -6.215  1.00 88.09      A    O  
ATOM    497  CB  ALA A  67      -5.694  35.256  -2.943  1.00 90.55      A    C  
ATOM    498  N   ARG A  68      -3.703  36.547  -4.971  1.00 91.41      A    N  
ATOM    499  CA  ARG A  68      -2.459  36.469  -5.746  1.00 91.34      A    C  
ATOM    500  C   ARG A  68      -1.614  35.285  -5.258  1.00 91.88      A    C  
ATOM    501  O   ARG A  68      -1.247  35.251  -4.095  1.00 87.90      A    O  
ATOM    502  CB  ARG A  68      -1.730  37.810  -5.648  1.00 88.41      A    C  
ATOM    503  CG  ARG A  68      -0.575  37.884  -6.648  1.00 77.61      A    C  
ATOM    504  CD  ARG A  68       0.097  39.256  -6.581  1.00 72.39      A    C  
ATOM    505  NE  ARG A  68       1.214  39.320  -7.520  1.00 63.82      A    N  
ATOM    506  CZ  ARG A  68       1.994  40.342  -7.793  1.00 56.12      A    C  
ATOM    507  NH1 ARG A  68       1.828  41.502  -7.211  1.00 51.92      A    N1+
ATOM    508  NH2 ARG A  68       2.946  40.189  -8.652  1.00 49.87      A    N  
ATOM    509  N   THR A  69      -1.275  34.372  -6.167  1.00 91.44      A    N  
ATOM    510  CA  THR A  69      -0.519  33.140  -5.876  1.00 90.91      A    C  
ATOM    511  C   THR A  69       0.604  32.890  -6.880  1.00 90.10      A    C  
ATOM    512  O   THR A  69       0.945  31.752  -7.181  1.00 84.38      A    O  
ATOM    513  CB  THR A  69      -1.465  31.914  -5.818  1.00 89.49      A    C  
ATOM    514  CG2 THR A  69      -2.525  32.047  -4.729  1.00 81.97      A    C  
ATOM    515  OG1 THR A  69      -2.131  31.767  -7.053  1.00 82.73      A    O  
ATOM    516  N   ASP A  70       1.173  33.955  -7.435  1.00 90.62      A    N  
ATOM    517  CA  ASP A  70       2.168  33.915  -8.506  1.00 88.47      A    C  
ATOM    518  C   ASP A  70       3.605  33.633  -8.033  1.00 88.82      A    C  
ATOM    519  O   ASP A  70       4.534  33.586  -8.836  1.00 82.65      A    O  
ATOM    520  CB  ASP A  70       2.075  35.217  -9.323  1.00 84.48      A    C  
ATOM    521  CG  ASP A  70       2.360  36.500  -8.534  1.00 79.07      A    C  
ATOM    522  OD1 ASP A  70       2.142  36.550  -7.304  1.00 68.51      A    O  
ATOM    523  OD2 ASP A  70       2.705  37.522  -9.157  1.00 74.11      A    O1-
ATOM    524  N   SER A  71       3.788  33.422  -6.732  1.00 89.30      A    N  
ATOM    525  CA  SER A  71       5.047  32.969  -6.140  1.00 90.10      A    C  
ATOM    526  C   SER A  71       4.791  32.131  -4.885  1.00 92.08      A    C  
ATOM    527  O   SER A  71       3.725  32.261  -4.274  1.00 89.90      A    O  
ATOM    528  CB  SER A  71       5.940  34.179  -5.820  1.00 87.96      A    C  
ATOM    529  OG  SER A  71       5.423  34.927  -4.736  1.00 82.74      A    O  
ATOM    530  N   PRO A  72       5.755  31.318  -4.425  1.00 92.27      A    N  
ATOM    531  CA  PRO A  72       5.620  30.571  -3.178  1.00 92.79      A    C  
ATOM    532  C   PRO A  72       5.296  31.458  -1.967  1.00 93.99      A    C  
ATOM    533  O   PRO A  72       4.431  31.133  -1.158  1.00 92.72      A    O  
ATOM    534  CB  PRO A  72       6.962  29.843  -3.001  1.00 91.01      A    C  
ATOM    535  CG  PRO A  72       7.472  29.678  -4.427  1.00 89.13      A    C  
ATOM    536  CD  PRO A  72       6.990  30.958  -5.111  1.00 91.08      A    C  
ATOM    537  N   ALA A  73       5.938  32.632  -1.869  1.00 92.76      A    N  
ATOM    538  CA  ALA A  73       5.690  33.593  -0.788  1.00 93.21      A    C  
ATOM    539  C   ALA A  73       4.288  34.220  -0.874  1.00 94.16      A    C  
ATOM    540  O   ALA A  73       3.625  34.403   0.152  1.00 92.60      A    O  
ATOM    541  CB  ALA A  73       6.786  34.658  -0.831  1.00 92.08      A    C  
ATOM    542  N   ALA A  74       3.818  34.519  -2.085  1.00 94.19      A    N  
ATOM    543  CA  ALA A  74       2.477  35.032  -2.312  1.00 94.20      A    C  
ATOM    544  C   ALA A  74       1.417  33.983  -1.947  1.00 95.27      A    C  
ATOM    545  O   ALA A  74       0.459  34.311  -1.245  1.00 93.79      A    O  
ATOM    546  CB  ALA A  74       2.344  35.495  -3.766  1.00 93.08      A    C  
ATOM    547  N   LEU A  75       1.625  32.717  -2.324  1.00 94.91      A    N  
ATOM    548  CA  LEU A  75       0.763  31.596  -1.952  1.00 95.31      A    C  
ATOM    549  C   LEU A  75       0.660  31.438  -0.429  1.00 96.22      A    C  
ATOM    550  O   LEU A  75      -0.440  31.373   0.108  1.00 95.54      A    O  
ATOM    551  CB  LEU A  75       1.309  30.315  -2.612  1.00 94.75      A    C  
ATOM    552  CG  LEU A  75       0.503  29.047  -2.277  1.00 93.98      A    C  
ATOM    553  CD1 LEU A  75      -0.905  29.093  -2.866  1.00 90.55      A    C  
ATOM    554  CD2 LEU A  75       1.218  27.820  -2.839  1.00 90.39      A    C  
ATOM    555  N   GLY A  76       1.791  31.443   0.277  1.00 95.40      A    N  
ATOM    556  CA  GLY A  76       1.805  31.352   1.736  1.00 95.75      A    C  
ATOM    557  C   GLY A  76       1.088  32.520   2.416  1.00 96.46      A    C  
ATOM    558  O   GLY A  76       0.348  32.330   3.378  1.00 95.37      A    O  
ATOM    559  N   THR A  77       1.247  33.728   1.888  1.00 96.49      A    N  
ATOM    560  CA  THR A  77       0.555  34.918   2.405  1.00 96.37      A    C  
ATOM    561  C   THR A  77      -0.951  34.845   2.151  1.00 96.66      A    C  
ATOM    562  O   THR A  77      -1.731  35.082   3.067  1.00 95.31      A    O  
ATOM    563  CB  THR A  77       1.135  36.199   1.790  1.00 95.35      A    C  
ATOM    564  CG2 THR A  77       0.529  37.460   2.411  1.00 82.95      A    C  
ATOM    565  OG1 THR A  77       2.527  36.255   2.026  1.00 85.06      A    O  
ATOM    566  N   ALA A  78      -1.351  34.461   0.941  1.00 96.00      A    N  
ATOM    567  CA  ALA A  78      -2.749  34.279   0.584  1.00 96.00      A    C  
ATOM    568  C   ALA A  78      -3.416  33.223   1.475  1.00 96.65      A    C  
ATOM    569  O   ALA A  78      -4.477  33.477   2.046  1.00 95.38      A    O  
ATOM    570  CB  ALA A  78      -2.836  33.907  -0.894  1.00 95.35      A    C  
ATOM    571  N   PHE A  79      -2.759  32.079   1.693  1.00 96.81      A    N  
ATOM    572  CA  PHE A  79      -3.283  31.046   2.578  1.00 97.02      A    C  
ATOM    573  C   PHE A  79      -3.399  31.527   4.026  1.00 97.37      A    C  
ATOM    574  O   PHE A  79      -4.444  31.352   4.643  1.00 96.68      A    O  
ATOM    575  CB  PHE A  79      -2.420  29.782   2.489  1.00 97.07      A    C  
ATOM    576  CG  PHE A  79      -2.985  28.666   3.337  1.00 97.74      A    C  
ATOM    577  CD1 PHE A  79      -2.462  28.410   4.621  1.00 96.58      A    C  
ATOM    578  CD2 PHE A  79      -4.118  27.962   2.903  1.00 96.70      A    C  
ATOM    579  CE1 PHE A  79      -3.076  27.466   5.460  1.00 96.24      A    C  
ATOM    580  CE2 PHE A  79      -4.738  27.015   3.735  1.00 96.28      A    C  
ATOM    581  CZ  PHE A  79      -4.223  26.788   5.020  1.00 96.68      A    C  
ATOM    582  N   ARG A  80      -2.382  32.200   4.561  1.00 96.73      A    N  
ATOM    583  CA  ARG A  80      -2.412  32.730   5.927  1.00 96.55      A    C  
ATOM    584  C   ARG A  80      -3.603  33.667   6.168  1.00 96.46      A    C  
ATOM    585  O   ARG A  80      -4.180  33.656   7.248  1.00 95.01      A    O  
ATOM    586  CB  ARG A  80      -1.090  33.442   6.222  1.00 95.89      A    C  
ATOM    587  CG  ARG A  80      -0.958  33.808   7.713  1.00 88.73      A    C  
ATOM    588  CD  ARG A  80       0.367  34.533   7.979  1.00 86.10      A    C  
ATOM    589  NE  ARG A  80       1.522  33.678   7.651  1.00 76.10      A    N  
ATOM    590  CZ  ARG A  80       2.776  34.075   7.478  1.00 68.89      A    C  
ATOM    591  NH1 ARG A  80       3.136  35.312   7.659  1.00 59.95      A    N1+
ATOM    592  NH2 ARG A  80       3.691  33.210   7.113  1.00 62.27      A    N  
ATOM    593  N   ASN A  81      -3.954  34.453   5.160  1.00 95.96      A    N  
ATOM    594  CA  ASN A  81      -5.082  35.372   5.237  1.00 95.21      A    C  
ATOM    595  C   ASN A  81      -6.431  34.651   5.233  1.00 95.41      A    C  
ATOM    596  O   ASN A  81      -7.370  35.156   5.846  1.00 92.82      A    O  
ATOM    597  CB  ASN A  81      -4.964  36.393   4.095  1.00 94.19      A    C  
ATOM    598  CG  ASN A  81      -3.813  37.375   4.285  1.00 92.06      A    C  
ATOM    599  ND2 ASN A  81      -3.516  38.142   3.266  1.00 81.70      A    N  
ATOM    600  OD1 ASN A  81      -3.202  37.482   5.333  1.00 82.88      A    O  
ATOM    601  N   HIS A  82      -6.517  33.466   4.621  1.00 96.18      A    N  
ATOM    602  CA  HIS A  82      -7.779  32.742   4.392  1.00 96.62      A    C  
ATOM    603  C   HIS A  82      -7.888  31.395   5.115  1.00 96.51      A    C  
ATOM    604  O   HIS A  82      -8.887  30.708   4.964  1.00 93.93      A    O  
ATOM    605  CB  HIS A  82      -7.981  32.585   2.886  1.00 96.08      A    C  
ATOM    606  CG  HIS A  82      -8.011  33.899   2.164  1.00 96.66      A    C  
ATOM    607  CD2 HIS A  82      -9.046  34.785   2.122  1.00 87.40      A    C  
ATOM    608  ND1 HIS A  82      -6.955  34.444   1.446  1.00 85.65      A    N  
ATOM    609  CE1 HIS A  82      -7.366  35.625   0.978  1.00 88.37      A    C  
ATOM    610  NE2 HIS A  82      -8.620  35.867   1.367  1.00 90.94      A    N  
ATOM    611  N   ARG A  83      -6.912  31.002   5.946  1.00 95.97      A    N  
ATOM    612  CA  ARG A  83      -6.893  29.700   6.660  1.00 95.51      A    C  
ATOM    613  C   ARG A  83      -8.098  29.467   7.584  1.00 95.18      A    C  
ATOM    614  O   ARG A  83      -8.412  28.329   7.892  1.00 92.34      A    O  
ATOM    615  CB  ARG A  83      -5.575  29.554   7.423  1.00 93.62      A    C  
ATOM    616  CG  ARG A  83      -5.508  30.480   8.652  1.00 90.47      A    C  
ATOM    617  CD  ARG A  83      -4.187  30.345   9.377  1.00 89.84      A    C  
ATOM    618  NE  ARG A  83      -4.239  31.119  10.628  1.00 84.81      A    N  
ATOM    619  CZ  ARG A  83      -3.282  31.204  11.536  1.00 82.79      A    C  
ATOM    620  NH1 ARG A  83      -2.124  30.614  11.364  1.00 73.84      A    N1+
ATOM    621  NH2 ARG A  83      -3.491  31.870  12.631  1.00 76.37      A    N  
ATOM    622  N   GLU A  84      -8.755  30.539   8.023  1.00 95.77      A    N  
ATOM    623  CA  GLU A  84      -9.953  30.500   8.872  1.00 95.19      A    C  
ATOM    624  C   GLU A  84     -11.245  30.208   8.065  1.00 95.25      A    C  
ATOM    625  O   GLU A  84     -12.344  30.269   8.606  1.00 90.87      A    O  
ATOM    626  CB  GLU A  84     -10.098  31.845   9.623  1.00 93.64      A    C  
ATOM    627  CG  GLU A  84      -8.876  32.270  10.466  1.00 87.77      A    C  
ATOM    628  CD  GLU A  84      -8.715  31.560  11.821  1.00 78.36      A    C  
ATOM    629  OE1 GLU A  84      -7.558  31.580  12.316  1.00 68.03      A    O  
ATOM    630  OE2 GLU A  84      -9.714  31.052  12.350  1.00 69.82      A    O1-
ATOM    631  N   ASN A  85     -11.124  29.938   6.783  1.00 94.85      A    N  
ATOM    632  CA  ASN A  85     -12.239  29.743   5.846  1.00 95.28      A    C  
ATOM    633  C   ASN A  85     -13.169  30.963   5.718  1.00 95.42      A    C  
ATOM    634  O   ASN A  85     -14.379  30.823   5.548  1.00 91.71      A    O  
ATOM    635  CB  ASN A  85     -12.951  28.424   6.184  1.00 93.69      A    C  
ATOM    636  CG  ASN A  85     -13.976  27.999   5.147  1.00 95.03      A    C  
ATOM    637  ND2 ASN A  85     -14.930  27.192   5.535  1.00 89.19      A    N  
ATOM    638  OD1 ASN A  85     -13.922  28.363   3.985  1.00 89.40      A    O  
ATOM    639  N   GLN A  86     -12.616  32.177   5.805  1.00 95.07      A    N  
ATOM    640  CA  GLN A  86     -13.369  33.412   5.674  1.00 94.73      A    C  
ATOM    641  C   GLN A  86     -12.673  34.390   4.735  1.00 95.15      A    C  
ATOM    642  O   GLN A  86     -11.450  34.540   4.761  1.00 91.94      A    O  
ATOM    643  CB  GLN A  86     -13.613  34.059   7.042  1.00 92.48      A    C  
ATOM    644  CG  GLN A  86     -14.502  33.188   7.937  1.00 86.78      A    C  
ATOM    645  CD  GLN A  86     -14.927  33.877   9.238  1.00 84.44      A    C  
ATOM    646  NE2 GLN A  86     -15.544  33.152  10.136  1.00 71.45      A    N  
ATOM    647  OE1 GLN A  86     -14.732  35.050   9.457  1.00 74.05      A    O  
ATOM    648  N   TYR A  87     -13.480  35.099   3.921  1.00 95.17      A    N  
ATOM    649  CA  TYR A  87     -13.024  36.259   3.174  1.00 95.32      A    C  
ATOM    650  C   TYR A  87     -12.692  37.407   4.126  1.00 95.03      A    C  
ATOM    651  O   TYR A  87     -13.396  37.648   5.108  1.00 92.41      A    O  
ATOM    652  CB  TYR A  87     -14.080  36.693   2.158  1.00 94.85      A    C  
ATOM    653  CG  TYR A  87     -14.231  35.744   0.996  1.00 95.99      A    C  
ATOM    654  CD1 TYR A  87     -13.172  35.567   0.088  1.00 93.92      A    C  
ATOM    655  CD2 TYR A  87     -15.429  35.020   0.808  1.00 94.03      A    C  
ATOM    656  CE1 TYR A  87     -13.295  34.683  -0.990  1.00 93.26      A    C  
ATOM    657  CE2 TYR A  87     -15.561  34.141  -0.273  1.00 93.42      A    C  
ATOM    658  CZ  TYR A  87     -14.493  33.967  -1.166  1.00 94.49      A    C  
ATOM    659  OH  TYR A  87     -14.614  33.101  -2.220  1.00 93.25      A    O  
ATOM    660  N   ARG A  88     -11.643  38.146   3.799  1.00 93.21      A    N  
ATOM    661  CA  ARG A  88     -11.244  39.352   4.505  1.00 92.46      A    C  
ATOM    662  C   ARG A  88     -11.520  40.570   3.628  1.00 92.16      A    C  
ATOM    663  O   ARG A  88     -10.858  40.712   2.600  1.00 87.36      A    O  
ATOM    664  CB  ARG A  88      -9.771  39.277   4.893  1.00 90.37      A    C  
ATOM    665  CG  ARG A  88      -9.525  38.177   5.931  1.00 85.09      A    C  
ATOM    666  CD  ARG A  88      -8.096  38.303   6.452  1.00 82.00      A    C  
ATOM    667  NE  ARG A  88      -7.829  37.302   7.481  1.00 76.10      A    N  
ATOM    668  CZ  ARG A  88      -6.829  37.336   8.339  1.00 70.82      A    C  
ATOM    669  NH1 ARG A  88      -5.958  38.305   8.319  1.00 64.52      A    N1+
ATOM    670  NH2 ARG A  88      -6.703  36.391   9.213  1.00 64.06      A    N  
ATOM    671  N   PRO A  89     -12.422  41.473   4.034  1.00 93.19      A    N  
ATOM    672  CA  PRO A  89     -12.796  42.641   3.232  1.00 91.35      A    C  
ATOM    673  C   PRO A  89     -11.607  43.483   2.763  1.00 91.11      A    C  
ATOM    674  O   PRO A  89     -11.595  43.999   1.646  1.00 85.35      A    O  
ATOM    675  CB  PRO A  89     -13.727  43.457   4.134  1.00 89.29      A    C  
ATOM    676  CG  PRO A  89     -14.346  42.411   5.056  1.00 87.80      A    C  
ATOM    677  CD  PRO A  89     -13.222  41.408   5.249  1.00 91.83      A    C  
ATOM    678  N   GLU A  90     -10.582  43.584   3.594  1.00 91.64      A    N  
ATOM    679  CA  GLU A  90      -9.348  44.324   3.329  1.00 90.73      A    C  
ATOM    680  C   GLU A  90      -8.456  43.703   2.233  1.00 90.85      A    C  
ATOM    681  O   GLU A  90      -7.690  44.411   1.589  1.00 86.49      A    O  
ATOM    682  CB  GLU A  90      -8.598  44.475   4.663  1.00 89.23      A    C  
ATOM    683  CG  GLU A  90      -8.324  43.137   5.384  1.00 79.48      A    C  
ATOM    684  CD  GLU A  90      -8.044  43.260   6.885  1.00 74.12      A    C  
ATOM    685  OE1 GLU A  90      -7.725  42.214   7.485  1.00 63.42      A    O  
ATOM    686  OE2 GLU A  90      -8.178  44.379   7.435  1.00 67.29      A    O1-
ATOM    687  N   HIS A  91      -8.585  42.400   1.994  1.00 90.99      A    N  
ATOM    688  CA  HIS A  91      -7.820  41.676   0.979  1.00 90.03      A    C  
ATOM    689  C   HIS A  91      -8.665  41.231  -0.216  1.00 90.31      A    C  
ATOM    690  O   HIS A  91      -8.142  41.131  -1.331  1.00 84.61      A    O  
ATOM    691  CB  HIS A  91      -7.126  40.474   1.640  1.00 87.98      A    C  
ATOM    692  CG  HIS A  91      -6.098  40.885   2.657  1.00 87.87      A    C  
ATOM    693  CD2 HIS A  91      -5.947  40.401   3.938  1.00 75.24      A    C  
ATOM    694  ND1 HIS A  91      -5.105  41.828   2.476  1.00 76.35      A    N  
ATOM    695  CE1 HIS A  91      -4.398  41.926   3.614  1.00 76.54      A    C  
ATOM    696  NE2 HIS A  91      -4.877  41.063   4.517  1.00 78.71      A    N  
ATOM    697  N   ASP A  92      -9.966  41.033  -0.015  1.00 89.69      A    N  
ATOM    698  CA  ASP A  92     -10.852  40.361  -0.960  1.00 89.08      A    C  
ATOM    699  C   ASP A  92     -11.882  41.302  -1.599  1.00 88.94      A    C  
ATOM    700  O   ASP A  92     -13.039  40.938  -1.833  1.00 83.28      A    O  
ATOM    701  CB  ASP A  92     -11.485  39.138  -0.286  1.00 87.21      A    C  
ATOM    702  CG  ASP A  92     -10.420  38.190   0.240  1.00 88.37      A    C  
ATOM    703  OD1 ASP A  92      -9.436  37.936  -0.492  1.00 81.95      A    O  
ATOM    704  OD2 ASP A  92     -10.561  37.734   1.387  1.00 83.58      A    O1-
ATOM    705  N   SER A  93     -11.471  42.525  -1.901  1.00 87.69      A    N  
ATOM    706  CA  SER A  93     -12.312  43.513  -2.601  1.00 86.35      A    C  
ATOM    707  C   SER A  93     -13.642  43.824  -1.883  1.00 87.40      A    C  
ATOM    708  O   SER A  93     -14.647  44.105  -2.537  1.00 80.76      A    O  
ATOM    709  CB  SER A  93     -12.548  43.114  -4.071  1.00 82.89      A    C  
ATOM    710  OG  SER A  93     -11.380  42.627  -4.688  1.00 73.88      A    O  
ATOM    711  N   GLY A  94     -13.661  43.757  -0.553  1.00 86.79      A    N  
ATOM    712  CA  GLY A  94     -14.839  44.007   0.275  1.00 86.89      A    C  
ATOM    713  C   GLY A  94     -15.703  42.777   0.565  1.00 89.12      A    C  
ATOM    714  O   GLY A  94     -16.631  42.884   1.357  1.00 83.12      A    O  
ATOM    715  N   HIS A  95     -15.410  41.620  -0.033  1.00 91.33      A    N  
ATOM    716  CA  HIS A  95     -16.128  40.380   0.259  1.00 92.15      A    C  
ATOM    717  C   HIS A  95     -15.914  39.917   1.700  1.00 92.51      A    C  
ATOM    718  O   HIS A  95     -14.845  40.092   2.294  1.00 89.15      A    O  
ATOM    719  CB  HIS A  95     -15.733  39.286  -0.738  1.00 90.90      A    C  
ATOM    720  CG  HIS A  95     -16.251  39.530  -2.121  1.00 91.41      A    C  
ATOM    721  CD2 HIS A  95     -15.579  40.073  -3.188  1.00 80.03      A    C  
ATOM    722  ND1 HIS A  95     -17.532  39.264  -2.572  1.00 79.20      A    N  
ATOM    723  CE1 HIS A  95     -17.611  39.642  -3.851  1.00 81.97      A    C  
ATOM    724  NE2 HIS A  95     -16.450  40.134  -4.266  1.00 84.74      A    N  
ATOM    725  N   SER A  96     -16.947  39.288   2.285  1.00 91.04      A    N  
ATOM    726  CA  SER A  96     -16.943  38.759   3.642  1.00 89.98      A    C  
ATOM    727  C   SER A  96     -17.728  37.446   3.740  1.00 89.49      A    C  
ATOM    728  O   SER A  96     -18.498  37.089   2.850  1.00 78.87      A    O  
ATOM    729  CB  SER A  96     -17.499  39.815   4.617  1.00 86.43      A    C  
ATOM    730  OG  SER A  96     -18.879  40.029   4.430  1.00 79.69      A    O  
ATOM    731  N   GLY A  97     -17.556  36.717   4.830  1.00 90.44      A    N  
ATOM    732  CA  GLY A  97     -18.207  35.431   5.065  1.00 91.29      A    C  
ATOM    733  C   GLY A  97     -17.375  34.229   4.619  1.00 93.50      A    C  
ATOM    734  O   GLY A  97     -16.200  34.361   4.281  1.00 89.71      A    O  
ATOM    735  N   SER A  98     -17.983  33.056   4.636  1.00 93.98      A    N  
ATOM    736  CA  SER A  98     -17.296  31.797   4.354  1.00 94.60      A    C  
ATOM    737  C   SER A  98     -16.821  31.713   2.897  1.00 95.45      A    C  
ATOM    738  O   SER A  98     -17.516  32.180   1.989  1.00 92.96      A    O  
ATOM    739  CB  SER A  98     -18.203  30.604   4.654  1.00 92.34      A    C  
ATOM    740  OG  SER A  98     -18.878  30.776   5.883  1.00 79.87      A    O  
ATOM    741  N   ILE A  99     -15.669  31.088   2.676  1.00 95.11      A    N  
ATOM    742  CA  ILE A  99     -15.133  30.798   1.340  1.00 95.75      A    C  
ATOM    743  C   ILE A  99     -15.753  29.508   0.805  1.00 96.13      A    C  
ATOM    744  O   ILE A  99     -16.299  29.492  -0.298  1.00 94.29      A    O  
ATOM    745  CB  ILE A  99     -13.591  30.704   1.379  1.00 95.23      A    C  
ATOM    746  CG1 ILE A  99     -12.960  32.014   1.917  1.00 91.99      A    C  
ATOM    747  CG2 ILE A  99     -13.041  30.391  -0.025  1.00 91.53      A    C  
ATOM    748  CD1 ILE A  99     -11.463  31.909   2.195  1.00 88.18      A    C  
ATOM    749  N   VAL A 100     -15.689  28.445   1.598  1.00 96.47      A    N  
ATOM    750  CA  VAL A 100     -16.216  27.127   1.234  1.00 96.85      A    C  
ATOM    751  C   VAL A 100     -17.138  26.579   2.309  1.00 96.96      A    C  
ATOM    752  O   VAL A 100     -16.895  26.740   3.505  1.00 94.87      A    O  
ATOM    753  CB  VAL A 100     -15.107  26.103   0.900  1.00 95.19      A    C  
ATOM    754  CG1 VAL A 100     -14.355  26.501  -0.362  1.00 87.90      A    C  
ATOM    755  CG2 VAL A 100     -14.084  25.908   2.024  1.00 87.32      A    C  
ATOM    756  N   TRP A 101     -18.180  25.892   1.871  1.00 97.13      A    N  
ATOM    757  CA  TRP A 101     -18.960  24.985   2.687  1.00 97.13      A    C  
ATOM    758  C   TRP A 101     -18.648  23.550   2.271  1.00 97.11      A    C  
ATOM    759  O   TRP A 101     -18.560  23.258   1.087  1.00 95.42      A    O  
ATOM    760  CB  TRP A 101     -20.448  25.299   2.537  1.00 96.69      A    C  
ATOM    761  CG  TRP A 101     -20.924  26.571   3.162  1.00 96.48      A    C  
ATOM    762  CD1 TRP A 101     -20.215  27.393   3.967  1.00 94.14      A    C  
ATOM    763  CD2 TRP A 101     -22.261  27.159   3.067  1.00 95.61      A    C  
ATOM    764  CE2 TRP A 101     -22.282  28.333   3.860  1.00 95.12      A    C  
ATOM    765  CE3 TRP A 101     -23.446  26.790   2.396  1.00 94.05      A    C  
ATOM    766  NE1 TRP A 101     -21.022  28.453   4.381  1.00 93.96      A    N  
ATOM    767  CZ2 TRP A 101     -23.451  29.110   4.002  1.00 93.10      A    C  
ATOM    768  CZ3 TRP A 101     -24.607  27.575   2.536  1.00 91.72      A    C  
ATOM    769  CH2 TRP A 101     -24.602  28.718   3.334  1.00 91.74      A    C  
ATOM    770  N   ILE A 102     -18.480  22.660   3.247  1.00 96.64      A    N  
ATOM    771  CA  ILE A 102     -18.176  21.251   3.018  1.00 96.88      A    C  
ATOM    772  C   ILE A 102     -19.214  20.413   3.773  1.00 96.57      A    C  
ATOM    773  O   ILE A 102     -19.153  20.290   4.995  1.00 94.82      A    O  
ATOM    774  CB  ILE A 102     -16.727  20.907   3.411  1.00 96.33      A    C  
ATOM    775  CG1 ILE A 102     -15.722  21.753   2.589  1.00 94.42      A    C  
ATOM    776  CG2 ILE A 102     -16.465  19.410   3.201  1.00 94.53      A    C  
ATOM    777  CD1 ILE A 102     -14.249  21.524   2.950  1.00 90.66      A    C  
ATOM    778  N   ALA A 103     -20.151  19.838   3.035  1.00 96.45      A    N  
ATOM    779  CA  ALA A 103     -21.123  18.889   3.554  1.00 96.07      A    C  
ATOM    780  C   ALA A 103     -20.600  17.466   3.350  1.00 96.22      A    C  
ATOM    781  O   ALA A 103     -20.345  17.045   2.217  1.00 94.85      A    O  
ATOM    782  CB  ALA A 103     -22.465  19.134   2.861  1.00 94.71      A    C  
ATOM    783  N   ARG A 104     -20.453  16.707   4.431  1.00 95.77      A    N  
ATOM    784  CA  ARG A 104     -20.162  15.268   4.393  1.00 95.45      A    C  
ATOM    785  C   ARG A 104     -21.486  14.505   4.331  1.00 95.10      A    C  
ATOM    786  O   ARG A 104     -22.115  14.276   5.360  1.00 92.32      A    O  
ATOM    787  CB  ARG A 104     -19.311  14.857   5.594  1.00 93.15      A    C  
ATOM    788  CG  ARG A 104     -17.912  15.490   5.559  1.00 90.23      A    C  
ATOM    789  CD  ARG A 104     -17.079  15.071   6.762  1.00 91.12      A    C  
ATOM    790  NE  ARG A 104     -17.656  15.601   7.999  1.00 90.13      A    N  
ATOM    791  CZ  ARG A 104     -17.172  15.437   9.222  1.00 93.29      A    C  
ATOM    792  NH1 ARG A 104     -16.069  14.797   9.458  1.00 82.53      A    N1+
ATOM    793  NH2 ARG A 104     -17.812  15.935  10.245  1.00 83.44      A    N  
ATOM    794  N   GLU A 105     -21.905  14.121   3.140  1.00 94.94      A    N  
ATOM    795  CA  GLU A 105     -23.165  13.404   2.928  1.00 94.16      A    C  
ATOM    796  C   GLU A 105     -23.064  11.938   3.359  1.00 94.35      A    C  
ATOM    797  O   GLU A 105     -24.035  11.354   3.840  1.00 91.57      A    O  
ATOM    798  CB  GLU A 105     -23.575  13.505   1.458  1.00 92.52      A    C  
ATOM    799  CG  GLU A 105     -23.835  14.954   0.995  1.00 88.18      A    C  
ATOM    800  CD  GLU A 105     -24.393  15.041  -0.429  1.00 83.27      A    C  
ATOM    801  OE1 GLU A 105     -24.971  16.089  -0.783  1.00 74.81      A    O  
ATOM    802  OE2 GLU A 105     -24.241  14.080  -1.213  1.00 75.48      A    O1-
ATOM    803  N   ARG A 106     -21.884  11.351   3.203  1.00 94.10      A    N  
ATOM    804  CA  ARG A 106     -21.519  10.020   3.706  1.00 94.23      A    C  
ATOM    805  C   ARG A 106     -20.072  10.023   4.212  1.00 94.47      A    C  
ATOM    806  O   ARG A 106     -19.262  10.802   3.714  1.00 91.37      A    O  
ATOM    807  CB  ARG A 106     -21.705   8.970   2.605  1.00 92.74      A    C  
ATOM    808  CG  ARG A 106     -23.169   8.738   2.180  1.00 89.95      A    C  
ATOM    809  CD  ARG A 106     -24.002   8.083   3.289  1.00 87.40      A    C  
ATOM    810  NE  ARG A 106     -25.383   7.834   2.852  1.00 84.82      A    N  
ATOM    811  CZ  ARG A 106     -26.420   8.642   3.018  1.00 82.14      A    C  
ATOM    812  NH1 ARG A 106     -26.315   9.799   3.633  1.00 73.37      A    N1+
ATOM    813  NH2 ARG A 106     -27.578   8.312   2.562  1.00 77.41      A    N  
ATOM    814  N   PRO A 107     -19.702   9.163   5.200  1.00 95.31      A    N  
ATOM    815  CA  PRO A 107     -20.594   8.321   6.002  1.00 95.22      A    C  
ATOM    816  C   PRO A 107     -21.491   9.162   6.910  1.00 95.56      A    C  
ATOM    817  O   PRO A 107     -21.105  10.237   7.376  1.00 92.86      A    O  
ATOM    818  CB  PRO A 107     -19.665   7.411   6.800  1.00 93.13      A    C  
ATOM    819  CG  PRO A 107     -18.416   8.262   6.996  1.00 91.44      A    C  
ATOM    820  CD  PRO A 107     -18.336   9.055   5.698  1.00 93.50      A    C  
ATOM    821  N   LEU A 108     -22.683   8.653   7.208  1.00 94.21      A    N  
ATOM    822  CA  LEU A 108     -23.502   9.216   8.268  1.00 93.90      A    C  
ATOM    823  C   LEU A 108     -22.886   8.873   9.624  1.00 94.14      A    C  
ATOM    824  O   LEU A 108     -22.357   7.781   9.818  1.00 91.79      A    O  
ATOM    825  CB  LEU A 108     -24.946   8.682   8.185  1.00 92.50      A    C  
ATOM    826  CG  LEU A 108     -25.701   9.097   6.915  1.00 90.51      A    C  
ATOM    827  CD1 LEU A 108     -27.065   8.400   6.883  1.00 85.84      A    C  
ATOM    828  CD2 LEU A 108     -25.946  10.611   6.853  1.00 85.45      A    C  
ATOM    829  N   ARG A 109     -23.013   9.766  10.603  1.00 94.25      A    N  
ATOM    830  CA  ARG A 109     -22.525   9.521  11.974  1.00 93.58      A    C  
ATOM    831  C   ARG A 109     -23.019   8.202  12.576  1.00 93.76      A    C  
ATOM    832  O   ARG A 109     -22.306   7.600  13.360  1.00 90.86      A    O  
ATOM    833  CB  ARG A 109     -22.993  10.672  12.869  1.00 91.17      A    C  
ATOM    834  CG  ARG A 109     -22.112  11.918  12.727  1.00 83.12      A    C  
ATOM    835  CD  ARG A 109     -22.694  13.128  13.454  1.00 83.75      A    C  
ATOM    836  NE  ARG A 109     -23.316  12.759  14.741  1.00 77.63      A    N  
ATOM    837  CZ  ARG A 109     -23.892  13.580  15.595  1.00 73.76      A    C  
ATOM    838  NH1 ARG A 109     -23.883  14.876  15.431  1.00 65.53      A    N1+
ATOM    839  NH2 ARG A 109     -24.509  13.105  16.634  1.00 64.24      A    N  
ATOM    840  N   GLY A 110     -24.242   7.773  12.241  1.00 93.48      A    N  
ATOM    841  CA  GLY A 110     -24.810   6.508  12.703  1.00 93.16      A    C  
ATOM    842  C   GLY A 110     -24.242   5.257  12.022  1.00 93.91      A    C  
ATOM    843  O   GLY A 110     -24.430   4.160  12.543  1.00 91.05      A    O  
ATOM    844  N   GLU A 111     -23.548   5.415  10.903  1.00 94.26      A    N  
ATOM    845  CA  GLU A 111     -22.894   4.305  10.191  1.00 93.85      A    C  
ATOM    846  C   GLU A 111     -21.506   3.985  10.775  1.00 94.75      A    C  
ATOM    847  O   GLU A 111     -20.998   2.882  10.584  1.00 92.58      A    O  
ATOM    848  CB  GLU A 111     -22.766   4.648   8.688  1.00 91.99      A    C  
ATOM    849  CG  GLU A 111     -24.130   4.765   7.980  1.00 86.05      A    C  
ATOM    850  CD  GLU A 111     -24.054   5.373   6.563  1.00 84.66      A    C  
ATOM    851  OE1 GLU A 111     -25.101   5.384   5.875  1.00 75.52      A    O  
ATOM    852  OE2 GLU A 111     -22.988   5.919   6.191  1.00 78.49      A    O1-
ATOM    853  N   ILE A 112     -20.913   4.924  11.506  1.00 94.68      A    N  
ATOM    854  CA  ILE A 112     -19.619   4.740  12.166  1.00 94.84      A    C  
ATOM    855  C   ILE A 112     -19.813   3.816  13.369  1.00 94.72      A    C  
ATOM    856  O   ILE A 112     -20.547   4.138  14.308  1.00 92.12      A    O  
ATOM    857  CB  ILE A 112     -18.992   6.087  12.563  1.00 94.28      A    C  
ATOM    858  CG1 ILE A 112     -18.830   7.005  11.330  1.00 92.28      A    C  
ATOM    859  CG2 ILE A 112     -17.622   5.859  13.246  1.00 92.31      A    C  
ATOM    860  CD1 ILE A 112     -18.354   8.420  11.663  1.00 87.29      A    C  
ATOM    861  N   ARG A 113     -19.131   2.678  13.355  1.00 94.80      A    N  
ATOM    862  CA  ARG A 113     -19.189   1.698  14.436  1.00 94.64      A    C  
ATOM    863  C   ARG A 113     -18.423   2.184  15.663  1.00 94.92      A    C  
ATOM    864  O   ARG A 113     -17.508   3.006  15.569  1.00 92.80      A    O  
ATOM    865  CB  ARG A 113     -18.645   0.344  13.956  1.00 92.45      A    C  
ATOM    866  CG  ARG A 113     -19.434  -0.241  12.772  1.00 88.03      A    C  
ATOM    867  CD  ARG A 113     -18.855  -1.623  12.456  1.00 87.26      A    C  
ATOM    868  NE  ARG A 113     -19.550  -2.271  11.336  1.00 83.03      A    N  
ATOM    869  CZ  ARG A 113     -19.380  -3.537  10.980  1.00 80.69      A    C  
ATOM    870  NH1 ARG A 113     -18.555  -4.322  11.619  1.00 74.30      A    N1+
ATOM    871  NH2 ARG A 113     -20.026  -4.031   9.976  1.00 73.06      A    N  
ATOM    872  N   ALA A 114     -18.741   1.629  16.820  1.00 93.99      A    N  
ATOM    873  CA  ALA A 114     -17.976   1.892  18.039  1.00 93.21      A    C  
ATOM    874  C   ALA A 114     -16.544   1.327  17.966  1.00 93.46      A    C  
ATOM    875  O   ALA A 114     -15.640   1.877  18.576  1.00 90.22      A    O  
ATOM    876  CB  ALA A 114     -18.752   1.303  19.226  1.00 92.05      A    C  
ATOM    877  N   ASP A 115     -16.350   0.262  17.188  1.00 93.73      A    N  
ATOM    878  CA  ASP A 115     -15.085  -0.418  16.930  1.00 93.46      A    C  
ATOM    879  C   ASP A 115     -14.486  -0.056  15.560  1.00 94.89      A    C  
ATOM    880  O   ASP A 115     -13.714  -0.827  15.001  1.00 91.57      A    O  
ATOM    881  CB  ASP A 115     -15.286  -1.934  17.096  1.00 90.19      A    C  
ATOM    882  CG  ASP A 115     -16.167  -2.571  15.997  1.00 87.80      A    C  
ATOM    883  OD1 ASP A 115     -17.044  -1.866  15.446  1.00 79.61      A    O  
ATOM    884  OD2 ASP A 115     -15.995  -3.770  15.727  1.00 82.22      A    O1-
ATOM    885  N   GLU A 116     -14.833   1.093  14.991  1.00 94.88      A    N  
ATOM    886  CA  GLU A 116     -14.414   1.484  13.643  1.00 95.32      A    C  
ATOM    887  C   GLU A 116     -12.889   1.467  13.463  1.00 95.85      A    C  
ATOM    888  O   GLU A 116     -12.402   0.991  12.445  1.00 94.40      A    O  
ATOM    889  CB  GLU A 116     -14.980   2.881  13.310  1.00 94.72      A    C  
ATOM    890  CG  GLU A 116     -14.797   3.301  11.843  1.00 91.82      A    C  
ATOM    891  CD  GLU A 116     -15.628   2.460  10.859  1.00 92.88      A    C  
ATOM    892  OE1 GLU A 116     -15.216   2.256   9.705  1.00 86.35      A    O  
ATOM    893  OE2 GLU A 116     -16.727   1.981  11.214  1.00 87.40      A    O1-
ATOM    894  N   GLU A 117     -12.130   1.911  14.471  1.00 95.73      A    N  
ATOM    895  CA  GLU A 117     -10.657   1.913  14.468  1.00 95.59      A    C  
ATOM    896  C   GLU A 117     -10.066   0.485  14.361  1.00 95.92      A    C  
ATOM    897  O   GLU A 117      -8.948   0.324  13.874  1.00 93.58      A    O  
ATOM    898  CB  GLU A 117     -10.124   2.582  15.747  1.00 94.34      A    C  
ATOM    899  CG  GLU A 117     -10.539   4.049  15.955  1.00 91.67      A    C  
ATOM    900  CD  GLU A 117      -9.716   5.106  15.167  1.00 92.47      A    C  
ATOM    901  OE1 GLU A 117     -10.263   6.193  14.875  1.00 85.97      A    O  
ATOM    902  OE2 GLU A 117      -8.516   4.921  14.914  1.00 87.43      A    O1-
ATOM    903  N   GLU A 118     -10.800  -0.523  14.796  1.00 95.92      A    N  
ATOM    904  CA  GLU A 118     -10.409  -1.932  14.734  1.00 95.77      A    C  
ATOM    905  C   GLU A 118     -10.984  -2.641  13.494  1.00 95.96      A    C  
ATOM    906  O   GLU A 118     -10.344  -3.514  12.910  1.00 93.99      A    O  
ATOM    907  CB  GLU A 118     -10.887  -2.600  16.039  1.00 94.54      A    C  
ATOM    908  CG  GLU A 118     -10.641  -4.117  16.129  1.00 89.84      A    C  
ATOM    909  CD  GLU A 118      -9.176  -4.530  16.026  1.00 88.58      A    C  
ATOM    910  OE1 GLU A 118      -8.941  -5.638  15.499  1.00 80.29      A    O  
ATOM    911  OE2 GLU A 118      -8.292  -3.790  16.498  1.00 81.58      A    O1-
ATOM    912  N   SER A 119     -12.199  -2.286  13.076  1.00 95.36      A    N  
ATOM    913  CA  SER A 119     -12.951  -3.040  12.074  1.00 95.08      A    C  
ATOM    914  C   SER A 119     -12.931  -2.459  10.660  1.00 95.52      A    C  
ATOM    915  O   SER A 119     -13.438  -3.102   9.746  1.00 92.63      A    O  
ATOM    916  CB  SER A 119     -14.398  -3.259  12.554  1.00 93.03      A    C  
ATOM    917  OG  SER A 119     -15.131  -2.060  12.607  1.00 88.24      A    O  
ATOM    918  N   PHE A 120     -12.338  -1.262  10.441  1.00 96.26      A    N  
ATOM    919  CA  PHE A 120     -12.345  -0.612   9.121  1.00 96.35      A    C  
ATOM    920  C   PHE A 120     -11.634  -1.427   8.031  1.00 96.63      A    C  
ATOM    921  O   PHE A 120     -12.006  -1.344   6.860  1.00 94.33      A    O  
ATOM    922  CB  PHE A 120     -11.730   0.795   9.214  1.00 95.42      A    C  
ATOM    923  CG  PHE A 120     -10.216   0.838   9.126  1.00 95.69      A    C  
ATOM    924  CD1 PHE A 120      -9.432   0.601  10.266  1.00 93.82      A    C  
ATOM    925  CD2 PHE A 120      -9.586   1.071   7.894  1.00 94.10      A    C  
ATOM    926  CE1 PHE A 120      -8.028   0.586  10.171  1.00 92.52      A    C  
ATOM    927  CE2 PHE A 120      -8.183   1.059   7.798  1.00 92.43      A    C  
ATOM    928  CZ  PHE A 120      -7.401   0.812   8.931  1.00 92.46      A    C  
ATOM    929  N   ASP A 121     -10.627  -2.213   8.400  1.00 96.35      A    N  
ATOM    930  CA  ASP A 121      -9.819  -3.054   7.513  1.00 96.03      A    C  
ATOM    931  C   ASP A 121     -10.125  -4.548   7.656  1.00 96.50      A    C  
ATOM    932  O   ASP A 121      -9.388  -5.388   7.135  1.00 92.78      A    O  
ATOM    933  CB  ASP A 121      -8.323  -2.722   7.723  1.00 93.66      A    C  
ATOM    934  CG  ASP A 121      -7.755  -3.268   9.038  1.00 94.38      A    C  
ATOM    935  OD1 ASP A 121      -8.519  -3.467   9.996  1.00 89.48      A    O  
ATOM    936  OD2 ASP A 121      -6.531  -3.498   9.077  1.00 89.67      A    O1-
ATOM    937  N   ASP A 122     -11.215  -4.901   8.336  1.00 96.06      A    N  
ATOM    938  CA  ASP A 122     -11.660  -6.287   8.450  1.00 96.14      A    C  
ATOM    939  C   ASP A 122     -12.369  -6.744   7.164  1.00 96.58      A    C  
ATOM    940  O   ASP A 122     -13.466  -6.267   6.864  1.00 94.38      A    O  
ATOM    941  CB  ASP A 122     -12.573  -6.437   9.671  1.00 95.02      A    C  
ATOM    942  CG  ASP A 122     -12.971  -7.887   9.961  1.00 94.67      A    C  
ATOM    943  OD1 ASP A 122     -12.707  -8.788   9.127  1.00 90.06      A    O  
ATOM    944  OD2 ASP A 122     -13.560  -8.119  11.048  1.00 89.85      A    O1-
ATOM    945  N   PRO A 123     -11.813  -7.715   6.408  1.00 96.40      A    N  
ATOM    946  CA  PRO A 123     -12.445  -8.204   5.185  1.00 95.95      A    C  
ATOM    947  C   PRO A 123     -13.823  -8.838   5.420  1.00 96.06      A    C  
ATOM    948  O   PRO A 123     -14.643  -8.862   4.511  1.00 92.92      A    O  
ATOM    949  CB  PRO A 123     -11.474  -9.237   4.606  1.00 94.43      A    C  
ATOM    950  CG  PRO A 123     -10.132  -8.908   5.253  1.00 92.42      A    C  
ATOM    951  CD  PRO A 123     -10.536  -8.377   6.619  1.00 95.44      A    C  
ATOM    952  N   ALA A 124     -14.102  -9.340   6.626  1.00 95.90      A    N  
ATOM    953  CA  ALA A 124     -15.393  -9.927   6.970  1.00 95.56      A    C  
ATOM    954  C   ALA A 124     -16.526  -8.889   7.038  1.00 95.65      A    C  
ATOM    955  O   ALA A 124     -17.697  -9.246   6.921  1.00 92.59      A    O  
ATOM    956  CB  ALA A 124     -15.250 -10.685   8.292  1.00 94.32      A    C  
ATOM    957  N   ARG A 125     -16.174  -7.609   7.178  1.00 95.57      A    N  
ATOM    958  CA  ARG A 125     -17.141  -6.507   7.195  1.00 95.44      A    C  
ATOM    959  C   ARG A 125     -17.739  -6.230   5.817  1.00 95.89      A    C  
ATOM    960  O   ARG A 125     -18.865  -5.741   5.738  1.00 93.45      A    O  
ATOM    961  CB  ARG A 125     -16.434  -5.266   7.770  1.00 92.93      A    C  
ATOM    962  CG  ARG A 125     -17.368  -4.058   7.889  1.00 87.87      A    C  
ATOM    963  CD  ARG A 125     -16.609  -2.896   8.522  1.00 89.11      A    C  
ATOM    964  NE  ARG A 125     -17.405  -1.664   8.493  1.00 89.33      A    N  
ATOM    965  CZ  ARG A 125     -17.052  -0.512   9.053  1.00 90.94      A    C  
ATOM    966  NH1 ARG A 125     -15.967  -0.406   9.741  1.00 84.35      A    N1+
ATOM    967  NH2 ARG A 125     -17.771   0.557   8.918  1.00 83.61      A    N  
ATOM    968  N   TYR A 126     -17.011  -6.521   4.747  1.00 95.56      A    N  
ATOM    969  CA  TYR A 126     -17.364  -6.156   3.381  1.00 95.50      A    C  
ATOM    970  C   TYR A 126     -17.808  -7.391   2.586  1.00 95.26      A    C  
ATOM    971  O   TYR A 126     -17.038  -7.982   1.833  1.00 92.20      A    O  
ATOM    972  CB  TYR A 126     -16.184  -5.424   2.735  1.00 95.11      A    C  
ATOM    973  CG  TYR A 126     -15.655  -4.266   3.554  1.00 95.90      A    C  
ATOM    974  CD1 TYR A 126     -16.352  -3.046   3.615  1.00 93.90      A    C  
ATOM    975  CD2 TYR A 126     -14.468  -4.415   4.302  1.00 94.31      A    C  
ATOM    976  CE1 TYR A 126     -15.864  -1.982   4.397  1.00 93.27      A    C  
ATOM    977  CE2 TYR A 126     -13.978  -3.361   5.094  1.00 93.61      A    C  
ATOM    978  CZ  TYR A 126     -14.676  -2.141   5.140  1.00 94.17      A    C  
ATOM    979  OH  TYR A 126     -14.202  -1.118   5.913  1.00 92.72      A    O  
ATOM    980  N   ALA A 127     -19.068  -7.784   2.766  1.00 95.46      A    N  
ATOM    981  CA  ALA A 127     -19.651  -8.906   2.028  1.00 94.36      A    C  
ATOM    982  C   ALA A 127     -19.986  -8.538   0.570  1.00 94.59      A    C  
ATOM    983  O   ALA A 127     -19.999  -9.399  -0.311  1.00 90.25      A    O  
ATOM    984  CB  ALA A 127     -20.900  -9.381   2.785  1.00 92.56      A    C  
ATOM    985  N   SER A 128     -20.237  -7.254   0.313  1.00 94.64      A    N  
ATOM    986  CA  SER A 128     -20.530  -6.714  -1.007  1.00 94.71      A    C  
ATOM    987  C   SER A 128     -20.003  -5.282  -1.145  1.00 95.74      A    C  
ATOM    988  O   SER A 128     -19.640  -4.634  -0.167  1.00 93.51      A    O  
ATOM    989  CB  SER A 128     -22.039  -6.759  -1.247  1.00 92.09      A    C  
ATOM    990  OG  SER A 128     -22.702  -5.736  -0.536  1.00 86.06      A    O  
ATOM    991  N   VAL A 129     -20.019  -4.756  -2.363  1.00 94.76      A    N  
ATOM    992  CA  VAL A 129     -19.634  -3.353  -2.631  1.00 95.24      A    C  
ATOM    993  C   VAL A 129     -20.564  -2.354  -1.933  1.00 95.22      A    C  
ATOM    994  O   VAL A 129     -20.173  -1.213  -1.690  1.00 92.95      A    O  
ATOM    995  CB  VAL A 129     -19.584  -3.074  -4.143  1.00 94.17      A    C  
ATOM    996  CG1 VAL A 129     -18.952  -1.718  -4.461  1.00 89.21      A    C  
ATOM    997  CG2 VAL A 129     -18.772  -4.132  -4.905  1.00 89.56      A    C  
ATOM    998  N   ALA A 130     -21.786  -2.752  -1.572  1.00 94.90      A    N  
ATOM    999  CA  ALA A 130     -22.724  -1.903  -0.845  1.00 94.03      A    C  
ATOM   1000  C   ALA A 130     -22.268  -1.614   0.600  1.00 94.26      A    C  
ATOM   1001  O   ALA A 130     -22.616  -0.569   1.139  1.00 91.67      A    O  
ATOM   1002  CB  ALA A 130     -24.103  -2.571  -0.871  1.00 92.23      A    C  
ATOM   1003  N   ASP A 131     -21.444  -2.489   1.185  1.00 95.14      A    N  
ATOM   1004  CA  ASP A 131     -20.932  -2.334   2.549  1.00 94.90      A    C  
ATOM   1005  C   ASP A 131     -19.715  -1.397   2.625  1.00 95.41      A    C  
ATOM   1006  O   ASP A 131     -19.249  -1.048   3.709  1.00 93.55      A    O  
ATOM   1007  CB  ASP A 131     -20.585  -3.716   3.122  1.00 93.86      A    C  
ATOM   1008  CG  ASP A 131     -21.752  -4.708   3.050  1.00 92.59      A    C  
ATOM   1009  OD1 ASP A 131     -22.857  -4.373   3.538  1.00 86.93      A    O  
ATOM   1010  OD2 ASP A 131     -21.548  -5.805   2.476  1.00 87.24      A    O1-
ATOM   1011  N   VAL A 132     -19.183  -0.984   1.470  1.00 95.82      A    N  
ATOM   1012  CA  VAL A 132     -18.000  -0.118   1.398  1.00 96.15      A    C  
ATOM   1013  C   VAL A 132     -18.343   1.277   1.920  1.00 96.02      A    C  
ATOM   1014  O   VAL A 132     -19.168   1.992   1.351  1.00 94.11      A    O  
ATOM   1015  CB  VAL A 132     -17.428  -0.046  -0.029  1.00 95.31      A    C  
ATOM   1016  CG1 VAL A 132     -16.214   0.891  -0.113  1.00 91.90      A    C  
ATOM   1017  CG2 VAL A 132     -16.958  -1.431  -0.502  1.00 91.97      A    C  
ATOM   1018  N   MET A 133     -17.638   1.716   2.962  1.00 96.42      A    N  
ATOM   1019  CA  MET A 133     -17.751   3.072   3.496  1.00 96.50      A    C  
ATOM   1020  C   MET A 133     -17.010   4.055   2.583  1.00 97.03      A    C  
ATOM   1021  O   MET A 133     -15.784   4.008   2.450  1.00 95.42      A    O  
ATOM   1022  CB  MET A 133     -17.230   3.111   4.936  1.00 95.32      A    C  
ATOM   1023  CG  MET A 133     -17.425   4.498   5.565  1.00 92.43      A    C  
ATOM   1024  SD  MET A 133     -16.927   4.623   7.305  1.00 90.40      A    S  
ATOM   1025  CE  MET A 133     -18.250   3.682   8.101  1.00 82.46      A    C  
ATOM   1026  N   ARG A 134     -17.755   4.991   1.981  1.00 96.39      A    N  
ATOM   1027  CA  ARG A 134     -17.210   6.078   1.161  1.00 96.60      A    C  
ATOM   1028  C   ARG A 134     -17.364   7.417   1.863  1.00 96.62      A    C  
ATOM   1029  O   ARG A 134     -18.385   7.665   2.508  1.00 94.87      A    O  
ATOM   1030  CB  ARG A 134     -17.879   6.116  -0.220  1.00 95.11      A    C  
ATOM   1031  CG  ARG A 134     -17.703   4.815  -0.998  1.00 90.81      A    C  
ATOM   1032  CD  ARG A 134     -18.290   4.937  -2.401  1.00 91.10      A    C  
ATOM   1033  NE  ARG A 134     -18.341   3.622  -3.073  1.00 87.50      A    N  
ATOM   1034  CZ  ARG A 134     -19.329   2.735  -2.996  1.00 89.78      A    C  
ATOM   1035  NH1 ARG A 134     -20.450   2.973  -2.382  1.00 77.94      A    N1+
ATOM   1036  NH2 ARG A 134     -19.183   1.578  -3.556  1.00 81.58      A    N  
ATOM   1037  N   LEU A 135     -16.386   8.286   1.695  1.00 96.94      A    N  
ATOM   1038  CA  LEU A 135     -16.521   9.697   1.998  1.00 97.17      A    C  
ATOM   1039  C   LEU A 135     -17.130  10.383   0.771  1.00 97.19      A    C  
ATOM   1040  O   LEU A 135     -16.456  10.553  -0.251  1.00 95.92      A    O  
ATOM   1041  CB  LEU A 135     -15.145  10.260   2.401  1.00 96.95      A    C  
ATOM   1042  CG  LEU A 135     -15.188  11.732   2.831  1.00 96.33      A    C  
ATOM   1043  CD1 LEU A 135     -15.996  11.935   4.114  1.00 94.10      A    C  
ATOM   1044  CD2 LEU A 135     -13.762  12.213   3.108  1.00 94.16      A    C  
ATOM   1045  N   GLU A 136     -18.387  10.759   0.875  1.00 96.61      A    N  
ATOM   1046  CA  GLU A 136     -19.103  11.515  -0.141  1.00 96.46      A    C  
ATOM   1047  C   GLU A 136     -19.247  12.955   0.341  1.00 96.48      A    C  
ATOM   1048  O   GLU A 136     -19.843  13.220   1.386  1.00 95.34      A    O  
ATOM   1049  CB  GLU A 136     -20.482  10.894  -0.434  1.00 95.60      A    C  
ATOM   1050  CG  GLU A 136     -20.365   9.463  -0.973  1.00 92.17      A    C  
ATOM   1051  CD  GLU A 136     -21.712   8.797  -1.288  1.00 91.70      A    C  
ATOM   1052  OE1 GLU A 136     -21.693   7.652  -1.793  1.00 85.37      A    O  
ATOM   1053  OE2 GLU A 136     -22.786   9.373  -1.025  1.00 86.99      A    O1-
ATOM   1054  N   VAL A 137     -18.666  13.891  -0.398  1.00 96.33      A    N  
ATOM   1055  CA  VAL A 137     -18.641  15.305  -0.033  1.00 96.40      A    C  
ATOM   1056  C   VAL A 137     -19.273  16.146  -1.124  1.00 96.22      A    C  
ATOM   1057  O   VAL A 137     -18.930  16.033  -2.295  1.00 94.90      A    O  
ATOM   1058  CB  VAL A 137     -17.213  15.777   0.298  1.00 95.63      A    C  
ATOM   1059  CG1 VAL A 137     -17.095  17.295   0.442  1.00 92.04      A    C  
ATOM   1060  CG2 VAL A 137     -16.753  15.150   1.623  1.00 92.36      A    C  
ATOM   1061  N   ARG A 138     -20.136  17.064  -0.704  1.00 95.95      A    N  
ATOM   1062  CA  ARG A 138     -20.612  18.186  -1.501  1.00 95.59      A    C  
ATOM   1063  C   ARG A 138     -19.921  19.453  -1.031  1.00 96.04      A    C  
ATOM   1064  O   ARG A 138     -20.044  19.845   0.124  1.00 94.76      A    O  
ATOM   1065  CB  ARG A 138     -22.132  18.250  -1.390  1.00 93.54      A    C  
ATOM   1066  CG  ARG A 138     -22.751  19.344  -2.267  1.00 89.22      A    C  
ATOM   1067  CD  ARG A 138     -24.266  19.272  -2.092  1.00 86.70      A    C  
ATOM   1068  NE  ARG A 138     -24.969  20.325  -2.841  1.00 82.39      A    N  
ATOM   1069  CZ  ARG A 138     -26.216  20.683  -2.626  1.00 81.09      A    C  
ATOM   1070  NH1 ARG A 138     -26.980  20.072  -1.765  1.00 72.86      A    N1+
ATOM   1071  NH2 ARG A 138     -26.717  21.670  -3.259  1.00 74.42      A    N  
ATOM   1072  N   LEU A 139     -19.177  20.088  -1.934  1.00 96.31      A    N  
ATOM   1073  CA  LEU A 139     -18.465  21.331  -1.681  1.00 96.82      A    C  
ATOM   1074  C   LEU A 139     -19.181  22.480  -2.379  1.00 96.66      A    C  
ATOM   1075  O   LEU A 139     -19.467  22.410  -3.569  1.00 95.35      A    O  
ATOM   1076  CB  LEU A 139     -16.994  21.147  -2.099  1.00 96.54      A    C  
ATOM   1077  CG  LEU A 139     -16.096  22.362  -1.768  1.00 95.22      A    C  
ATOM   1078  CD1 LEU A 139     -14.703  21.897  -1.352  1.00 88.91      A    C  
ATOM   1079  CD2 LEU A 139     -15.917  23.292  -2.971  1.00 89.21      A    C  
ATOM   1080  N   VAL A 140     -19.453  23.565  -1.642  1.00 96.42      A    N  
ATOM   1081  CA  VAL A 140     -19.974  24.822  -2.181  1.00 96.48      A    C  
ATOM   1082  C   VAL A 140     -18.884  25.877  -2.055  1.00 96.92      A    C  
ATOM   1083  O   VAL A 140     -18.484  26.225  -0.952  1.00 96.04      A    O  
ATOM   1084  CB  VAL A 140     -21.262  25.271  -1.467  1.00 95.36      A    C  
ATOM   1085  CG1 VAL A 140     -21.858  26.517  -2.132  1.00 91.65      A    C  
ATOM   1086  CG2 VAL A 140     -22.336  24.165  -1.468  1.00 91.95      A    C  
ATOM   1087  N   PHE A 141     -18.424  26.402  -3.183  1.00 96.77      A    N  
ATOM   1088  CA  PHE A 141     -17.498  27.519  -3.228  1.00 97.09      A    C  
ATOM   1089  C   PHE A 141     -18.250  28.812  -3.512  1.00 97.02      A    C  
ATOM   1090  O   PHE A 141     -18.892  28.957  -4.555  1.00 95.77      A    O  
ATOM   1091  CB  PHE A 141     -16.407  27.249  -4.268  1.00 96.93      A    C  
ATOM   1092  CG  PHE A 141     -15.479  28.416  -4.536  1.00 97.44      A    C  
ATOM   1093  CD1 PHE A 141     -15.080  28.718  -5.860  1.00 95.46      A    C  
ATOM   1094  CD2 PHE A 141     -14.984  29.204  -3.488  1.00 96.00      A    C  
ATOM   1095  CE1 PHE A 141     -14.200  29.775  -6.119  1.00 95.38      A    C  
ATOM   1096  CE2 PHE A 141     -14.110  30.278  -3.738  1.00 95.33      A    C  
ATOM   1097  CZ  PHE A 141     -13.714  30.561  -5.053  1.00 95.74      A    C  
ATOM   1098  N   TRP A 142     -18.159  29.769  -2.602  1.00 96.77      A    N  
ATOM   1099  CA  TRP A 142     -18.729  31.096  -2.743  1.00 96.42      A    C  
ATOM   1100  C   TRP A 142     -17.805  31.982  -3.582  1.00 96.16      A    C  
ATOM   1101  O   TRP A 142     -17.070  32.813  -3.054  1.00 94.05      A    O  
ATOM   1102  CB  TRP A 142     -19.018  31.673  -1.356  1.00 95.70      A    C  
ATOM   1103  CG  TRP A 142     -20.066  30.919  -0.603  1.00 95.36      A    C  
ATOM   1104  CD1 TRP A 142     -19.848  30.000   0.363  1.00 92.25      A    C  
ATOM   1105  CD2 TRP A 142     -21.517  30.991  -0.787  1.00 94.28      A    C  
ATOM   1106  CE2 TRP A 142     -22.109  30.081   0.124  1.00 93.45      A    C  
ATOM   1107  CE3 TRP A 142     -22.357  31.737  -1.632  1.00 92.34      A    C  
ATOM   1108  NE1 TRP A 142     -21.065  29.502   0.806  1.00 92.27      A    N  
ATOM   1109  CZ2 TRP A 142     -23.503  29.910   0.199  1.00 92.21      A    C  
ATOM   1110  CZ3 TRP A 142     -23.752  31.569  -1.555  1.00 90.20      A    C  
ATOM   1111  CH2 TRP A 142     -24.321  30.666  -0.661  1.00 90.57      A    C  
ATOM   1112  N   PHE A 143     -17.826  31.778  -4.902  1.00 95.58      A    N  
ATOM   1113  CA  PHE A 143     -16.936  32.489  -5.821  1.00 95.56      A    C  
ATOM   1114  C   PHE A 143     -17.234  33.999  -5.849  1.00 95.56      A    C  
ATOM   1115  O   PHE A 143     -18.353  34.395  -6.196  1.00 94.37      A    O  
ATOM   1116  CB  PHE A 143     -17.065  31.879  -7.226  1.00 95.13      A    C  
ATOM   1117  CG  PHE A 143     -16.292  32.636  -8.279  1.00 95.50      A    C  
ATOM   1118  CD1 PHE A 143     -16.963  33.364  -9.288  1.00 92.66      A    C  
ATOM   1119  CD2 PHE A 143     -14.887  32.651  -8.258  1.00 92.97      A    C  
ATOM   1120  CE1 PHE A 143     -16.246  34.090 -10.246  1.00 91.66      A    C  
ATOM   1121  CE2 PHE A 143     -14.156  33.384  -9.216  1.00 91.72      A    C  
ATOM   1122  CZ  PHE A 143     -14.836  34.103 -10.212  1.00 92.51      A    C  
ATOM   1123  N   PRO A 144     -16.260  34.885  -5.530  1.00 95.27      A    N  
ATOM   1124  CA  PRO A 144     -16.457  36.321  -5.551  1.00 94.61      A    C  
ATOM   1125  C   PRO A 144     -16.440  36.856  -6.986  1.00 94.62      A    C  
ATOM   1126  O   PRO A 144     -15.457  36.698  -7.722  1.00 92.73      A    O  
ATOM   1127  CB  PRO A 144     -15.326  36.883  -4.690  1.00 93.05      A    C  
ATOM   1128  CG  PRO A 144     -14.190  35.870  -4.864  1.00 90.81      A    C  
ATOM   1129  CD  PRO A 144     -14.933  34.542  -5.042  1.00 93.88      A    C  
ATOM   1130  N   LEU A 145     -17.505  37.575  -7.372  1.00 92.90      A    N  
ATOM   1131  CA  LEU A 145     -17.559  38.320  -8.623  1.00 92.54      A    C  
ATOM   1132  C   LEU A 145     -16.759  39.622  -8.447  1.00 91.72      A    C  
ATOM   1133  O   LEU A 145     -17.148  40.506  -7.686  1.00 88.05      A    O  
ATOM   1134  CB  LEU A 145     -19.019  38.585  -9.019  1.00 91.72      A    C  
ATOM   1135  CG  LEU A 145     -19.912  37.334  -9.165  1.00 91.36      A    C  
ATOM   1136  CD1 LEU A 145     -21.342  37.746  -9.505  1.00 86.80      A    C  
ATOM   1137  CD2 LEU A 145     -19.420  36.394 -10.268  1.00 85.92      A    C  
ATOM   1138  N   ARG A 146     -15.624  39.731  -9.126  1.00 91.31      A    N  
ATOM   1139  CA  ARG A 146     -14.652  40.826  -8.914  1.00 90.26      A    C  
ATOM   1140  C   ARG A 146     -14.646  41.881 -10.009  1.00 90.35      A    C  
ATOM   1141  O   ARG A 146     -14.021  42.925  -9.826  1.00 85.58      A    O  
ATOM   1142  CB  ARG A 146     -13.246  40.233  -8.756  1.00 87.36      A    C  
ATOM   1143  CG  ARG A 146     -13.114  39.393  -7.480  1.00 82.44      A    C  
ATOM   1144  CD  ARG A 146     -11.697  38.810  -7.397  1.00 79.70      A    C  
ATOM   1145  NE  ARG A 146     -11.127  38.979  -6.053  1.00 74.90      A    N  
ATOM   1146  CZ  ARG A 146      -9.855  38.980  -5.744  1.00 70.60      A    C  
ATOM   1147  NH1 ARG A 146      -8.921  38.733  -6.626  1.00 64.01      A    N1+
ATOM   1148  NH2 ARG A 146      -9.481  39.243  -4.530  1.00 63.26      A    N  
ATOM   1149  N   ILE A 147     -15.312  41.621 -11.142  1.00 89.72      A    N  
ATOM   1150  CA  ILE A 147     -15.340  42.562 -12.264  1.00 89.80      A    C  
ATOM   1151  C   ILE A 147     -16.378  43.655 -11.966  1.00 90.28      A    C  
ATOM   1152  O   ILE A 147     -17.562  43.341 -11.890  1.00 86.68      A    O  
ATOM   1153  CB  ILE A 147     -15.631  41.840 -13.595  1.00 88.68      A    C  
ATOM   1154  CG1 ILE A 147     -14.645  40.685 -13.885  1.00 85.04      A    C  
ATOM   1155  CG2 ILE A 147     -15.625  42.833 -14.764  1.00 83.98      A    C  
ATOM   1156  CD1 ILE A 147     -13.175  41.101 -14.034  1.00 76.92      A    C  
ATOM   1157  N   PRO A 148     -15.964  44.918 -11.819  1.00 89.22      A    N  
ATOM   1158  CA  PRO A 148     -16.890  46.004 -11.522  1.00 88.39      A    C  
ATOM   1159  C   PRO A 148     -18.002  46.109 -12.558  1.00 88.62      A    C  
ATOM   1160  O   PRO A 148     -17.802  45.788 -13.731  1.00 84.19      A    O  
ATOM   1161  CB  PRO A 148     -16.038  47.284 -11.493  1.00 85.59      A    C  
ATOM   1162  CG  PRO A 148     -14.635  46.763 -11.206  1.00 84.59      A    C  
ATOM   1163  CD  PRO A 148     -14.608  45.409 -11.905  1.00 87.77      A    C  
ATOM   1164  N   PHE A 149     -19.167  46.615 -12.126  1.00 86.57      A    N  
ATOM   1165  CA  PHE A 149     -20.388  46.725 -12.935  1.00 87.12      A    C  
ATOM   1166  C   PHE A 149     -20.977  45.371 -13.360  1.00 88.34      A    C  
ATOM   1167  O   PHE A 149     -22.170  45.147 -13.143  1.00 84.02      A    O  
ATOM   1168  CB  PHE A 149     -20.137  47.678 -14.123  1.00 84.11      A    C  
ATOM   1169  CG  PHE A 149     -21.357  47.967 -14.967  1.00 83.77      A    C  
ATOM   1170  CD1 PHE A 149     -21.494  47.367 -16.228  1.00 78.07      A    C  
ATOM   1171  CD2 PHE A 149     -22.335  48.841 -14.495  1.00 78.21      A    C  
ATOM   1172  CE1 PHE A 149     -22.615  47.650 -17.021  1.00 75.99      A    C  
ATOM   1173  CE2 PHE A 149     -23.465  49.128 -15.283  1.00 76.67      A    C  
ATOM   1174  CZ  PHE A 149     -23.604  48.536 -16.547  1.00 79.18      A    C  
ATOM   1175  N   ALA A 150     -20.195  44.451 -13.902  1.00 87.54      A    N  
ATOM   1176  CA  ALA A 150     -20.656  43.126 -14.290  1.00 86.77      A    C  
ATOM   1177  C   ALA A 150     -21.069  42.271 -13.083  1.00 88.24      A    C  
ATOM   1178  O   ALA A 150     -22.061  41.548 -13.165  1.00 85.52      A    O  
ATOM   1179  CB  ALA A 150     -19.557  42.431 -15.095  1.00 85.17      A    C  
ATOM   1180  N   ASP A 151     -20.361  42.397 -11.960  1.00 89.21      A    N  
ATOM   1181  CA  ASP A 151     -20.683  41.749 -10.680  1.00 87.92      A    C  
ATOM   1182  C   ASP A 151     -22.080  42.118 -10.181  1.00 88.34      A    C  
ATOM   1183  O   ASP A 151     -22.900  41.241  -9.897  1.00 84.78      A    O  
ATOM   1184  CB  ASP A 151     -19.614  42.128  -9.627  1.00 85.01      A    C  
ATOM   1185  CG  ASP A 151     -19.421  43.627  -9.366  1.00 84.33      A    C  
ATOM   1186  OD1 ASP A 151     -19.886  44.454 -10.178  1.00 74.81      A    O  
ATOM   1187  OD2 ASP A 151     -18.784  43.965  -8.338  1.00 78.29      A    O1-
ATOM   1188  N   TRP A 152     -22.393  43.409 -10.134  1.00 86.83      A    N  
ATOM   1189  CA  TRP A 152     -23.682  43.907  -9.692  1.00 85.57      A    C  
ATOM   1190  C   TRP A 152     -24.809  43.481 -10.637  1.00 86.31      A    C  
ATOM   1191  O   TRP A 152     -25.846  42.984 -10.182  1.00 83.73      A    O  
ATOM   1192  CB  TRP A 152     -23.628  45.427  -9.546  1.00 82.79      A    C  
ATOM   1193  CG  TRP A 152     -24.952  46.035  -9.205  1.00 79.41      A    C  
ATOM   1194  CD1 TRP A 152     -25.579  45.909  -8.026  1.00 71.28      A    C  
ATOM   1195  CD2 TRP A 152     -25.843  46.817 -10.071  1.00 75.58      A    C  
ATOM   1196  CE2 TRP A 152     -27.008  47.131  -9.329  1.00 72.18      A    C  
ATOM   1197  CE3 TRP A 152     -25.764  47.277 -11.405  1.00 67.12      A    C  
ATOM   1198  NE1 TRP A 152     -26.820  46.570  -8.092  1.00 67.59      A    N  
ATOM   1199  CZ2 TRP A 152     -28.077  47.867  -9.892  1.00 70.56      A    C  
ATOM   1200  CZ3 TRP A 152     -26.819  48.016 -11.961  1.00 63.97      A    C  
ATOM   1201  CH2 TRP A 152     -27.961  48.304 -11.213  1.00 65.34      A    C  
ATOM   1202  N   VAL A 153     -24.626  43.666 -11.955  1.00 88.34      A    N  
ATOM   1203  CA  VAL A 153     -25.649  43.325 -12.948  1.00 87.48      A    C  
ATOM   1204  C   VAL A 153     -25.897  41.813 -12.989  1.00 88.06      A    C  
ATOM   1205  O   VAL A 153     -27.053  41.393 -12.910  1.00 87.29      A    O  
ATOM   1206  CB  VAL A 153     -25.302  43.879 -14.342  1.00 86.49      A    C  
ATOM   1207  CG1 VAL A 153     -26.338  43.461 -15.386  1.00 80.46      A    C  
ATOM   1208  CG2 VAL A 153     -25.264  45.410 -14.337  1.00 82.29      A    C  
ATOM   1209  N   LEU A 154     -24.847  41.000 -13.040  1.00 88.20      A    N  
ATOM   1210  CA  LEU A 154     -24.961  39.545 -13.015  1.00 87.49      A    C  
ATOM   1211  C   LEU A 154     -25.552  39.052 -11.696  1.00 87.82      A    C  
ATOM   1212  O   LEU A 154     -26.463  38.229 -11.712  1.00 86.41      A    O  
ATOM   1213  CB  LEU A 154     -23.589  38.895 -13.258  1.00 86.63      A    C  
ATOM   1214  CG  LEU A 154     -23.101  38.966 -14.720  1.00 84.10      A    C  
ATOM   1215  CD1 LEU A 154     -21.643  38.539 -14.794  1.00 79.06      A    C  
ATOM   1216  CD2 LEU A 154     -23.905  38.042 -15.635  1.00 79.15      A    C  
ATOM   1217  N   GLY A 155     -25.112  39.578 -10.561  1.00 86.12      A    N  
ATOM   1218  CA  GLY A 155     -25.658  39.239  -9.249  1.00 84.68      A    C  
ATOM   1219  C   GLY A 155     -27.159  39.527  -9.150  1.00 85.74      A    C  
ATOM   1220  O   GLY A 155     -27.934  38.676  -8.713  1.00 83.52      A    O  
ATOM   1221  N   ARG A 156     -27.603  40.697  -9.641  1.00 86.87      A    N  
ATOM   1222  CA  ARG A 156     -29.031  41.047  -9.694  1.00 86.27      A    C  
ATOM   1223  C   ARG A 156     -29.823  40.189 -10.673  1.00 86.91      A    C  
ATOM   1224  O   ARG A 156     -30.909  39.742 -10.324  1.00 84.13      A    O  
ATOM   1225  CB  ARG A 156     -29.190  42.535 -10.031  1.00 83.50      A    C  
ATOM   1226  CG  ARG A 156     -28.987  43.444  -8.808  1.00 76.59      A    C  
ATOM   1227  CD  ARG A 156     -30.145  43.259  -7.814  1.00 73.32      A    C  
ATOM   1228  NE  ARG A 156     -30.190  44.366  -6.835  1.00 66.65      A    N  
ATOM   1229  CZ  ARG A 156     -31.276  44.808  -6.229  1.00 61.85      A    C  
ATOM   1230  NH1 ARG A 156     -32.433  44.201  -6.346  1.00 56.26      A    N1+
ATOM   1231  NH2 ARG A 156     -31.223  45.880  -5.489  1.00 53.69      A    N  
ATOM   1232  N   MET A 157     -29.302  39.933 -11.864  1.00 85.58      A    N  
ATOM   1233  CA  MET A 157     -29.921  39.028 -12.835  1.00 84.72      A    C  
ATOM   1234  C   MET A 157     -30.082  37.623 -12.253  1.00 85.58      A    C  
ATOM   1235  O   MET A 157     -31.149  37.028 -12.389  1.00 84.14      A    O  
ATOM   1236  CB  MET A 157     -29.084  38.956 -14.121  1.00 83.81      A    C  
ATOM   1237  CG  MET A 157     -29.311  40.149 -15.044  1.00 79.15      A    C  
ATOM   1238  SD  MET A 157     -28.413  40.007 -16.602  1.00 74.44      A    S  
ATOM   1239  CE  MET A 157     -29.120  41.383 -17.520  1.00 64.81      A    C  
ATOM   1240  N   PHE A 158     -29.068  37.131 -11.553  1.00 86.83      A    N  
ATOM   1241  CA  PHE A 158     -29.095  35.797 -10.978  1.00 85.82      A    C  
ATOM   1242  C   PHE A 158     -30.113  35.681  -9.834  1.00 86.82      A    C  
ATOM   1243  O   PHE A 158     -30.897  34.740  -9.802  1.00 84.64      A    O  
ATOM   1244  CB  PHE A 158     -27.675  35.425 -10.529  1.00 83.64      A    C  
ATOM   1245  CG  PHE A 158     -27.467  33.932 -10.494  1.00 76.38      A    C  
ATOM   1246  CD1 PHE A 158     -27.451  33.234  -9.271  1.00 70.14      A    C  
ATOM   1247  CD2 PHE A 158     -27.297  33.227 -11.700  1.00 67.41      A    C  
ATOM   1248  CE1 PHE A 158     -27.265  31.840  -9.260  1.00 61.37      A    C  
ATOM   1249  CE2 PHE A 158     -27.114  31.835 -11.689  1.00 59.86      A    C  
ATOM   1250  CZ  PHE A 158     -27.098  31.135 -10.476  1.00 59.33      A    C  
ATOM   1251  N   LEU A 159     -30.169  36.659  -8.941  1.00 85.34      A    N  
ATOM   1252  CA  LEU A 159     -31.179  36.709  -7.875  1.00 84.71      A    C  
ATOM   1253  C   LEU A 159     -32.611  36.777  -8.425  1.00 85.39      A    C  
ATOM   1254  O   LEU A 159     -33.499  36.116  -7.887  1.00 83.50      A    O  
ATOM   1255  CB  LEU A 159     -30.920  37.932  -6.984  1.00 84.23      A    C  
ATOM   1256  CG  LEU A 159     -29.721  37.787  -6.031  1.00 83.49      A    C  
ATOM   1257  CD1 LEU A 159     -29.423  39.154  -5.413  1.00 78.72      A    C  
ATOM   1258  CD2 LEU A 159     -30.000  36.811  -4.898  1.00 77.80      A    C  
ATOM   1259  N   ALA A 160     -32.816  37.542  -9.488  1.00 85.78      A    N  
ATOM   1260  CA  ALA A 160     -34.113  37.611 -10.152  1.00 83.90      A    C  
ATOM   1261  C   ALA A 160     -34.459  36.285 -10.848  1.00 84.26      A    C  
ATOM   1262  O   ALA A 160     -35.572  35.787 -10.701  1.00 82.18      A    O  
ATOM   1263  CB  ALA A 160     -34.089  38.783 -11.133  1.00 82.93      A    C  
ATOM   1264  N   HIS A 161     -33.512  35.678 -11.533  1.00 85.18      A    N  
ATOM   1265  CA  HIS A 161     -33.702  34.401 -12.222  1.00 83.51      A    C  
ATOM   1266  C   HIS A 161     -34.022  33.251 -11.259  1.00 83.11      A    C  
ATOM   1267  O   HIS A 161     -34.872  32.414 -11.553  1.00 80.15      A    O  
ATOM   1268  CB  HIS A 161     -32.463  34.083 -13.063  1.00 81.90      A    C  
ATOM   1269  CG  HIS A 161     -32.677  32.914 -13.972  1.00 75.91      A    C  
ATOM   1270  CD2 HIS A 161     -32.089  31.668 -13.908  1.00 64.82      A    C  
ATOM   1271  ND1 HIS A 161     -33.571  32.861 -15.030  1.00 64.79      A    N  
ATOM   1272  CE1 HIS A 161     -33.507  31.632 -15.575  1.00 61.08      A    C  
ATOM   1273  NE2 HIS A 161     -32.614  30.890 -14.919  1.00 62.19      A    N  
ATOM   1274  N   LEU A 162     -33.412  33.251 -10.071  1.00 82.23      A    N  
ATOM   1275  CA  LEU A 162     -33.697  32.290  -9.002  1.00 80.38      A    C  
ATOM   1276  C   LEU A 162     -35.005  32.583  -8.243  1.00 80.28      A    C  
ATOM   1277  O   LEU A 162     -35.351  31.856  -7.310  1.00 75.62      A    O  
ATOM   1278  CB  LEU A 162     -32.502  32.253  -8.036  1.00 78.23      A    C  
ATOM   1279  CG  LEU A 162     -31.212  31.670  -8.639  1.00 76.03      A    C  
ATOM   1280  CD1 LEU A 162     -30.080  31.844  -7.624  1.00 71.12      A    C  
ATOM   1281  CD2 LEU A 162     -31.336  30.183  -8.962  1.00 71.23      A    C  
ATOM   1282  N   GLY A 163     -35.724  33.670  -8.593  1.00 78.63      A    N  
ATOM   1283  CA  GLY A 163     -36.949  34.099  -7.919  1.00 77.18      A    C  
ATOM   1284  C   GLY A 163     -36.737  34.562  -6.473  1.00 78.85      A    C  
ATOM   1285  O   GLY A 163     -37.685  34.608  -5.696  1.00 73.09      A    O  
ATOM   1286  N   LEU A 164     -35.511  34.907  -6.091  1.00 80.02      A    N  
ATOM   1287  CA  LEU A 164     -35.172  35.343  -4.734  1.00 78.77      A    C  
ATOM   1288  C   LEU A 164     -35.390  36.843  -4.529  1.00 80.17      A    C  
ATOM   1289  O   LEU A 164     -35.773  37.281  -3.447  1.00 74.74      A    O  
ATOM   1290  CB  LEU A 164     -33.704  34.989  -4.439  1.00 74.84      A    C  
ATOM   1291  CG  LEU A 164     -33.403  33.483  -4.404  1.00 73.68      A    C  
ATOM   1292  CD1 LEU A 164     -31.896  33.270  -4.251  1.00 70.52      A    C  
ATOM   1293  CD2 LEU A 164     -34.106  32.788  -3.250  1.00 70.79      A    C  
ATOM   1294  N   ARG A 165     -35.119  37.636  -5.560  1.00 80.06      A    N  
ATOM   1295  CA  ARG A 165     -35.279  39.092  -5.524  1.00 79.88      A    C  
ATOM   1296  C   ARG A 165     -35.593  39.620  -6.911  1.00 79.85      A    C  
ATOM   1297  O   ARG A 165     -34.731  39.623  -7.789  1.00 74.53      A    O  
ATOM   1298  CB  ARG A 165     -34.007  39.709  -4.922  1.00 76.85      A    C  
ATOM   1299  CG  ARG A 165     -34.207  41.152  -4.497  1.00 72.42      A    C  
ATOM   1300  CD  ARG A 165     -32.928  41.649  -3.805  1.00 70.41      A    C  
ATOM   1301  NE  ARG A 165     -33.095  43.000  -3.244  1.00 63.05      A    N  
ATOM   1302  CZ  ARG A 165     -32.173  43.668  -2.554  1.00 58.26      A    C  
ATOM   1303  NH1 ARG A 165     -30.966  43.186  -2.375  1.00 54.46      A    N1+
ATOM   1304  NH2 ARG A 165     -32.448  44.825  -2.030  1.00 51.47      A    N  
ATOM   1305  N   GLU A 166     -36.815  40.133  -7.089  1.00 80.14      A    N  
ATOM   1306  CA  GLU A 166     -37.184  40.801  -8.328  1.00 78.50      A    C  
ATOM   1307  C   GLU A 166     -36.405  42.108  -8.522  1.00 78.47      A    C  
ATOM   1308  O   GLU A 166     -36.104  42.836  -7.570  1.00 72.60      A    O  
ATOM   1309  CB  GLU A 166     -38.695  41.076  -8.394  1.00 73.89      A    C  
ATOM   1310  CG  GLU A 166     -39.541  39.798  -8.514  1.00 65.93      A    C  
ATOM   1311  CD  GLU A 166     -41.004  40.099  -8.904  1.00 58.70      A    C  
ATOM   1312  OE1 GLU A 166     -41.649  39.190  -9.457  1.00 51.30      A    O  
ATOM   1313  OE2 GLU A 166     -41.452  41.247  -8.717  1.00 54.84      A    O1-
ATOM   1314  N   TYR A 167     -36.130  42.431  -9.776  1.00 81.49      A    N  
ATOM   1315  CA  TYR A 167     -35.609  43.736 -10.175  1.00 80.49      A    C  
ATOM   1316  C   TYR A 167     -36.599  44.409 -11.124  1.00 81.30      A    C  
ATOM   1317  O   TYR A 167     -36.722  44.036 -12.288  1.00 75.77      A    O  
ATOM   1318  CB  TYR A 167     -34.217  43.584 -10.780  1.00 77.04      A    C  
ATOM   1319  CG  TYR A 167     -33.561  44.912 -11.067  1.00 77.16      A    C  
ATOM   1320  CD1 TYR A 167     -33.689  45.517 -12.329  1.00 72.86      A    C  
ATOM   1321  CD2 TYR A 167     -32.832  45.567 -10.055  1.00 71.36      A    C  
ATOM   1322  CE1 TYR A 167     -33.103  46.765 -12.580  1.00 68.17      A    C  
ATOM   1323  CE2 TYR A 167     -32.239  46.814 -10.298  1.00 70.59      A    C  
ATOM   1324  CZ  TYR A 167     -32.376  47.418 -11.565  1.00 72.26      A    C  
ATOM   1325  OH  TYR A 167     -31.812  48.648 -11.795  1.00 70.43      A    O  
ATOM   1326  N   SER A 168     -37.310  45.427 -10.613  1.00 75.21      A    N  
ATOM   1327  CA  SER A 168     -38.240  46.262 -11.371  1.00 73.08      A    C  
ATOM   1328  C   SER A 168     -37.822  47.722 -11.235  1.00 72.50      A    C  
ATOM   1329  O   SER A 168     -38.314  48.452 -10.374  1.00 65.97      A    O  
ATOM   1330  CB  SER A 168     -39.682  46.001 -10.917  1.00 69.17      A    C  
ATOM   1331  OG  SER A 168     -39.845  46.246  -9.545  1.00 62.49      A    O  
ATOM   1332  N   SER A 169     -36.878  48.118 -12.056  1.00 77.41      A    N  
ATOM   1333  CA  SER A 169     -36.335  49.474 -12.075  1.00 77.78      A    C  
ATOM   1334  C   SER A 169     -35.864  49.828 -13.489  1.00 79.85      A    C  
ATOM   1335  O   SER A 169     -36.081  49.071 -14.438  1.00 72.95      A    O  
ATOM   1336  CB  SER A 169     -35.207  49.581 -11.043  1.00 71.54      A    C  
ATOM   1337  OG  SER A 169     -34.788  50.921 -10.917  1.00 64.31      A    O  
ATOM   1338  N   THR A 170     -35.241  50.988 -13.634  1.00 78.28      A    N  
ATOM   1339  CA  THR A 170     -34.510  51.337 -14.855  1.00 77.80      A    C  
ATOM   1340  C   THR A 170     -33.518  50.245 -15.233  1.00 78.72      A    C  
ATOM   1341  O   THR A 170     -32.757  49.781 -14.387  1.00 73.76      A    O  
ATOM   1342  CB  THR A 170     -33.766  52.675 -14.705  1.00 74.77      A    C  
ATOM   1343  CG2 THR A 170     -34.469  53.788 -15.482  1.00 66.73      A    C  
ATOM   1344  OG1 THR A 170     -33.701  53.108 -13.358  1.00 67.66      A    O  
ATOM   1345  N   ASP A 171     -33.558  49.878 -16.504  1.00 81.80      A    N  
ATOM   1346  CA  ASP A 171     -32.621  48.892 -17.028  1.00 80.80      A    C  
ATOM   1347  C   ASP A 171     -31.194  49.457 -16.964  1.00 81.04      A    C  
ATOM   1348  O   ASP A 171     -30.908  50.467 -17.606  1.00 76.81      A    O  
ATOM   1349  CB  ASP A 171     -33.032  48.526 -18.461  1.00 77.19      A    C  
ATOM   1350  CG  ASP A 171     -32.242  47.348 -19.053  1.00 75.40      A    C  
ATOM   1351  OD1 ASP A 171     -31.124  47.071 -18.566  1.00 69.42      A    O  
ATOM   1352  OD2 ASP A 171     -32.771  46.734 -20.000  1.00 70.27      A    O1-
ATOM   1353  N   PRO A 172     -30.277  48.832 -16.193  1.00 81.70      A    N  
ATOM   1354  CA  PRO A 172     -28.916  49.327 -16.078  1.00 80.40      A    C  
ATOM   1355  C   PRO A 172     -28.126  49.221 -17.381  1.00 83.00      A    C  
ATOM   1356  O   PRO A 172     -27.125  49.923 -17.537  1.00 78.77      A    O  
ATOM   1357  CB  PRO A 172     -28.279  48.487 -14.968  1.00 76.95      A    C  
ATOM   1358  CG  PRO A 172     -29.067  47.173 -15.012  1.00 77.06      A    C  
ATOM   1359  CD  PRO A 172     -30.465  47.633 -15.410  1.00 81.67      A    C  
ATOM   1360  N   LEU A 173     -28.568  48.398 -18.321  1.00 78.18      A    N  
ATOM   1361  CA  LEU A 173     -27.900  48.200 -19.611  1.00 78.32      A    C  
ATOM   1362  C   LEU A 173     -28.431  49.149 -20.683  1.00 80.55      A    C  
ATOM   1363  O   LEU A 173     -27.661  49.631 -21.516  1.00 76.58      A    O  
ATOM   1364  CB  LEU A 173     -28.070  46.734 -20.044  1.00 76.18      A    C  
ATOM   1365  CG  LEU A 173     -27.527  45.702 -19.050  1.00 75.87      A    C  
ATOM   1366  CD1 LEU A 173     -27.789  44.296 -19.595  1.00 71.52      A    C  
ATOM   1367  CD2 LEU A 173     -26.026  45.870 -18.813  1.00 72.36      A    C  
ATOM   1368  N   ILE A 174     -29.731  49.430 -20.635  1.00 77.32      A    N  
ATOM   1369  CA  ILE A 174     -30.415  50.325 -21.573  1.00 78.11      A    C  
ATOM   1370  C   ILE A 174     -31.251  51.312 -20.750  1.00 78.78      A    C  
ATOM   1371  O   ILE A 174     -32.431  51.069 -20.498  1.00 73.13      A    O  
ATOM   1372  CB  ILE A 174     -31.261  49.544 -22.600  1.00 75.03      A    C  
ATOM   1373  CG1 ILE A 174     -30.439  48.438 -23.295  1.00 69.94      A    C  
ATOM   1374  CG2 ILE A 174     -31.822  50.530 -23.635  1.00 68.73      A    C  
ATOM   1375  CD1 ILE A 174     -31.246  47.588 -24.286  1.00 62.41      A    C  
ATOM   1376  N   PRO A 175     -30.692  52.475 -20.348  1.00 76.52      A    N  
ATOM   1377  CA  PRO A 175     -31.332  53.421 -19.426  1.00 75.32      A    C  
ATOM   1378  C   PRO A 175     -32.706  53.943 -19.863  1.00 77.35      A    C  
ATOM   1379  O   PRO A 175     -33.441  54.499 -19.051  1.00 73.56      A    O  
ATOM   1380  CB  PRO A 175     -30.343  54.574 -19.278  1.00 71.95      A    C  
ATOM   1381  CG  PRO A 175     -28.995  53.948 -19.596  1.00 73.38      A    C  
ATOM   1382  CD  PRO A 175     -29.330  52.874 -20.627  1.00 78.07      A    C  
ATOM   1383  N   THR A 176     -33.069  53.799 -21.144  1.00 72.93      A    N  
ATOM   1384  CA  THR A 176     -34.374  54.161 -21.691  1.00 71.37      A    C  
ATOM   1385  C   THR A 176     -35.469  53.133 -21.430  1.00 72.67      A    C  
ATOM   1386  O   THR A 176     -36.646  53.455 -21.587  1.00 66.75      A    O  
ATOM   1387  CB  THR A 176     -34.296  54.389 -23.203  1.00 67.16      A    C  
ATOM   1388  CG2 THR A 176     -33.617  55.708 -23.522  1.00 62.27      A    C  
ATOM   1389  OG1 THR A 176     -33.552  53.356 -23.822  1.00 63.02      A    O  
ATOM   1390  N   HIS A 177     -35.127  51.925 -21.047  1.00 76.53      A    N  
ATOM   1391  CA  HIS A 177     -36.078  50.865 -20.756  1.00 76.39      A    C  
ATOM   1392  C   HIS A 177     -36.198  50.588 -19.254  1.00 77.32      A    C  
ATOM   1393  O   HIS A 177     -35.273  50.800 -18.477  1.00 72.27      A    O  
ATOM   1394  CB  HIS A 177     -35.737  49.609 -21.571  1.00 71.16      A    C  
ATOM   1395  CG  HIS A 177     -36.109  49.749 -23.022  1.00 65.91      A    C  
ATOM   1396  CD2 HIS A 177     -35.418  49.301 -24.117  1.00 56.78      A    C  
ATOM   1397  ND1 HIS A 177     -37.260  50.338 -23.520  1.00 58.75      A    N  
ATOM   1398  CE1 HIS A 177     -37.245  50.250 -24.856  1.00 53.85      A    C  
ATOM   1399  NE2 HIS A 177     -36.146  49.618 -25.249  1.00 55.46      A    N  
ATOM   1400  N   SER A 178     -37.380  50.147 -18.853  1.00 76.99      A    N  
ATOM   1401  CA  SER A 178     -37.593  49.580 -17.530  1.00 76.81      A    C  
ATOM   1402  C   SER A 178     -37.338  48.083 -17.581  1.00 77.21      A    C  
ATOM   1403  O   SER A 178     -38.043  47.364 -18.308  1.00 71.75      A    O  
ATOM   1404  CB  SER A 178     -39.009  49.884 -17.033  1.00 72.89      A    C  
ATOM   1405  OG  SER A 178     -39.964  49.377 -17.936  1.00 63.82      A    O  
ATOM   1406  N   ALA A 179     -36.396  47.611 -16.806  1.00 76.42      A    N  
ATOM   1407  CA  ALA A 179     -36.155  46.190 -16.646  1.00 75.95      A    C  
ATOM   1408  C   ALA A 179     -37.175  45.587 -15.678  1.00 77.87      A    C  
ATOM   1409  O   ALA A 179     -37.490  46.159 -14.635  1.00 74.36      A    O  
ATOM   1410  CB  ALA A 179     -34.726  45.960 -16.161  1.00 71.97      A    C  
ATOM   1411  N   ARG A 180     -37.642  44.396 -16.026  1.00 78.56      A    N  
ATOM   1412  CA  ARG A 180     -38.469  43.577 -15.140  1.00 79.33      A    C  
ATOM   1413  C   ARG A 180     -37.897  42.160 -15.118  1.00 81.02      A    C  
ATOM   1414  O   ARG A 180     -38.326  41.296 -15.876  1.00 74.64      A    O  
ATOM   1415  CB  ARG A 180     -39.930  43.672 -15.571  1.00 74.63      A    C  
ATOM   1416  CG  ARG A 180     -40.847  43.454 -14.361  1.00 66.24      A    C  
ATOM   1417  CD  ARG A 180     -42.302  43.573 -14.786  1.00 62.97      A    C  
ATOM   1418  NE  ARG A 180     -43.191  43.560 -13.605  1.00 54.72      A    N  
ATOM   1419  CZ  ARG A 180     -44.510  43.556 -13.622  1.00 48.34      A    C  
ATOM   1420  NH1 ARG A 180     -45.187  43.556 -14.745  1.00 45.55      A    N1+
ATOM   1421  NH2 ARG A 180     -45.166  43.545 -12.499  1.00 42.70      A    N  
ATOM   1422  N   TRP A 181     -36.872  41.968 -14.290  1.00 81.97      A    N  
ATOM   1423  CA  TRP A 181     -36.215  40.676 -14.136  1.00 80.55      A    C  
ATOM   1424  C   TRP A 181     -36.936  39.879 -13.060  1.00 79.34      A    C  
ATOM   1425  O   TRP A 181     -36.918  40.243 -11.879  1.00 74.66      A    O  
ATOM   1426  CB  TRP A 181     -34.726  40.869 -13.835  1.00 79.08      A    C  
ATOM   1427  CG  TRP A 181     -33.948  41.669 -14.828  1.00 78.28      A    C  
ATOM   1428  CD1 TRP A 181     -34.281  41.890 -16.118  1.00 70.61      A    C  
ATOM   1429  CD2 TRP A 181     -32.686  42.387 -14.606  1.00 77.66      A    C  
ATOM   1430  CE2 TRP A 181     -32.329  43.025 -15.817  1.00 77.47      A    C  
ATOM   1431  CE3 TRP A 181     -31.827  42.546 -13.494  1.00 73.88      A    C  
ATOM   1432  NE1 TRP A 181     -33.315  42.707 -16.714  1.00 70.18      A    N  
ATOM   1433  CZ2 TRP A 181     -31.163  43.815 -15.931  1.00 75.83      A    C  
ATOM   1434  CZ3 TRP A 181     -30.671  43.320 -13.611  1.00 70.98      A    C  
ATOM   1435  CH2 TRP A 181     -30.338  43.950 -14.813  1.00 72.40      A    C  
ATOM   1436  N   THR A 182     -37.599  38.831 -13.487  1.00 75.87      A    N  
ATOM   1437  CA  THR A 182     -38.353  37.909 -12.635  1.00 73.52      A    C  
ATOM   1438  C   THR A 182     -37.947  36.484 -12.970  1.00 73.81      A    C  
ATOM   1439  O   THR A 182     -37.493  36.195 -14.082  1.00 66.92      A    O  
ATOM   1440  CB  THR A 182     -39.870  38.089 -12.790  1.00 68.05      A    C  
ATOM   1441  CG2 THR A 182     -40.338  39.484 -12.381  1.00 61.26      A    C  
ATOM   1442  OG1 THR A 182     -40.264  37.909 -14.135  1.00 62.26      A    O  
ATOM   1443  N   GLY A 183     -38.121  35.594 -12.010  1.00 72.40      A    N  
ATOM   1444  CA  GLY A 183     -37.846  34.180 -12.190  1.00 70.95      A    C  
ATOM   1445  C   GLY A 183     -38.670  33.345 -11.226  1.00 72.81      A    C  
ATOM   1446  O   GLY A 183     -39.293  33.864 -10.303  1.00 67.94      A    O  
ATOM   1447  N   GLN A 184     -38.684  32.039 -11.453  1.00 70.39      A    N  
ATOM   1448  CA  GLN A 184     -39.283  31.098 -10.519  1.00 68.74      A    C  
ATOM   1449  C   GLN A 184     -38.220  30.606  -9.540  1.00 68.47      A    C  
ATOM   1450  O   GLN A 184     -37.077  30.383  -9.923  1.00 62.40      A    O  
ATOM   1451  CB  GLN A 184     -39.935  29.933 -11.262  1.00 63.47      A    C  
ATOM   1452  CG  GLN A 184     -41.206  30.394 -12.000  1.00 57.06      A    C  
ATOM   1453  CD  GLN A 184     -41.960  29.240 -12.666  1.00 50.97      A    C  
ATOM   1454  NE2 GLN A 184     -43.113  29.496 -13.232  1.00 45.08      A    N  
ATOM   1455  OE1 GLN A 184     -41.537  28.098 -12.692  1.00 45.31      A    O  
ATOM   1456  N   VAL A 185     -38.634  30.420  -8.293  1.00 66.90      A    N  
ATOM   1457  CA  VAL A 185     -37.749  29.835  -7.289  1.00 65.50      A    C  
ATOM   1458  C   VAL A 185     -37.341  28.435  -7.755  1.00 66.42      A    C  
ATOM   1459  O   VAL A 185     -38.173  27.537  -7.854  1.00 61.92      A    O  
ATOM   1460  CB  VAL A 185     -38.412  29.779  -5.909  1.00 60.16      A    C  
ATOM   1461  CG1 VAL A 185     -37.486  29.152  -4.864  1.00 53.71      A    C  
ATOM   1462  CG2 VAL A 185     -38.762  31.189  -5.412  1.00 55.04      A    C  
ATOM   1463  N   VAL A 186     -36.057  28.262  -8.030  1.00 66.52      A    N  
ATOM   1464  CA  VAL A 186     -35.515  26.969  -8.438  1.00 65.95      A    C  
ATOM   1465  C   VAL A 186     -35.535  26.033  -7.235  1.00 67.06      A    C  
ATOM   1466  O   VAL A 186     -34.774  26.206  -6.283  1.00 61.89      A    O  
ATOM   1467  CB  VAL A 186     -34.108  27.111  -9.050  1.00 59.89      A    C  
ATOM   1468  CG1 VAL A 186     -33.596  25.760  -9.547  1.00 53.74      A    C  
ATOM   1469  CG2 VAL A 186     -34.124  28.067 -10.254  1.00 54.21      A    C  
ATOM   1470  N   ALA A 187     -36.421  25.035  -7.256  1.00 62.37      A    N  
ATOM   1471  CA  ALA A 187     -36.614  24.106  -6.144  1.00 61.74      A    C  
ATOM   1472  C   ALA A 187     -35.375  23.249  -5.832  1.00 65.34      A    C  
ATOM   1473  O   ALA A 187     -35.202  22.825  -4.699  1.00 60.48      A    O  
ATOM   1474  CB  ALA A 187     -37.823  23.221  -6.474  1.00 53.98      A    C  
ATOM   1475  N   SER A 188     -34.507  23.042  -6.821  1.00 68.55      A    N  
ATOM   1476  CA  SER A 188     -33.282  22.259  -6.671  1.00 68.91      A    C  
ATOM   1477  C   SER A 188     -32.181  22.962  -5.874  1.00 72.42      A    C  
ATOM   1478  O   SER A 188     -31.209  22.321  -5.497  1.00 67.43      A    O  
ATOM   1479  CB  SER A 188     -32.732  21.892  -8.052  1.00 62.10      A    C  
ATOM   1480  OG  SER A 188     -32.411  23.048  -8.795  1.00 54.76      A    O  
ATOM   1481  N   LEU A 189     -32.282  24.266  -5.642  1.00 75.70      A    N  
ATOM   1482  CA  LEU A 189     -31.310  24.992  -4.846  1.00 77.51      A    C  
ATOM   1483  C   LEU A 189     -31.659  24.864  -3.364  1.00 80.79      A    C  
ATOM   1484  O   LEU A 189     -32.783  25.165  -2.969  1.00 76.77      A    O  
ATOM   1485  CB  LEU A 189     -31.248  26.460  -5.318  1.00 72.83      A    C  
ATOM   1486  CG  LEU A 189     -29.876  27.088  -5.065  1.00 69.08      A    C  
ATOM   1487  CD1 LEU A 189     -28.918  26.789  -6.220  1.00 66.49      A    C  
ATOM   1488  CD2 LEU A 189     -29.986  28.608  -4.948  1.00 65.28      A    C  
ATOM   1489  N   ASP A 190     -30.688  24.479  -2.541  1.00 82.14      A    N  
ATOM   1490  CA  ASP A 190     -30.893  24.319  -1.107  1.00 83.57      A    C  
ATOM   1491  C   ASP A 190     -31.347  25.614  -0.428  1.00 86.03      A    C  
ATOM   1492  O   ASP A 190     -30.942  26.719  -0.786  1.00 84.18      A    O  
ATOM   1493  CB  ASP A 190     -29.608  23.806  -0.448  1.00 79.93      A    C  
ATOM   1494  CG  ASP A 190     -29.300  22.415  -0.977  1.00 74.38      A    C  
ATOM   1495  OD1 ASP A 190     -29.934  21.462  -0.498  1.00 66.87      A    O  
ATOM   1496  OD2 ASP A 190     -28.493  22.340  -1.927  1.00 66.52      A    O1-
ATOM   1497  N   ALA A 191     -32.178  25.473   0.601  1.00 84.99      A    N  
ATOM   1498  CA  ALA A 191     -32.672  26.613   1.360  1.00 85.66      A    C  
ATOM   1499  C   ALA A 191     -31.533  27.407   2.008  1.00 87.51      A    C  
ATOM   1500  O   ALA A 191     -31.544  28.637   1.955  1.00 85.24      A    O  
ATOM   1501  CB  ALA A 191     -33.674  26.102   2.398  1.00 82.85      A    C  
ATOM   1502  N   ALA A 192     -30.529  26.725   2.539  1.00 87.45      A    N  
ATOM   1503  CA  ALA A 192     -29.351  27.350   3.136  1.00 88.15      A    C  
ATOM   1504  C   ALA A 192     -28.567  28.198   2.122  1.00 89.90      A    C  
ATOM   1505  O   ALA A 192     -28.199  29.330   2.418  1.00 88.29      A    O  
ATOM   1506  CB  ALA A 192     -28.482  26.248   3.737  1.00 86.72      A    C  
ATOM   1507  N   ILE A 193     -28.382  27.699   0.900  1.00 88.15      A    N  
ATOM   1508  CA  ILE A 193     -27.698  28.431  -0.173  1.00 88.35      A    C  
ATOM   1509  C   ILE A 193     -28.503  29.669  -0.569  1.00 89.65      A    C  
ATOM   1510  O   ILE A 193     -27.941  30.750  -0.670  1.00 88.28      A    O  
ATOM   1511  CB  ILE A 193     -27.421  27.517  -1.386  1.00 87.44      A    C  
ATOM   1512  CG1 ILE A 193     -26.449  26.384  -0.978  1.00 84.79      A    C  
ATOM   1513  CG2 ILE A 193     -26.841  28.324  -2.561  1.00 84.63      A    C  
ATOM   1514  CD1 ILE A 193     -26.162  25.366  -2.085  1.00 78.71      A    C  
ATOM   1515  N   ARG A 194     -29.829  29.547  -0.730  1.00 88.40      A    N  
ATOM   1516  CA  ARG A 194     -30.703  30.681  -1.052  1.00 87.25      A    C  
ATOM   1517  C   ARG A 194     -30.631  31.788  -0.004  1.00 88.19      A    C  
ATOM   1518  O   ARG A 194     -30.553  32.958  -0.349  1.00 87.57      A    O  
ATOM   1519  CB  ARG A 194     -32.157  30.195  -1.194  1.00 86.29      A    C  
ATOM   1520  CG  ARG A 194     -32.387  29.466  -2.524  1.00 81.08      A    C  
ATOM   1521  CD  ARG A 194     -33.854  29.080  -2.705  1.00 80.21      A    C  
ATOM   1522  NE  ARG A 194     -34.101  27.682  -2.340  1.00 72.22      A    N  
ATOM   1523  CZ  ARG A 194     -35.268  27.068  -2.348  1.00 66.57      A    C  
ATOM   1524  NH1 ARG A 194     -36.376  27.704  -2.606  1.00 59.71      A    N1+
ATOM   1525  NH2 ARG A 194     -35.349  25.798  -2.108  1.00 57.73      A    N  
ATOM   1526  N   GLN A 195     -30.643  31.401   1.266  1.00 88.47      A    N  
ATOM   1527  CA  GLN A 195     -30.627  32.341   2.388  1.00 88.16      A    C  
ATOM   1528  C   GLN A 195     -29.277  33.055   2.503  1.00 89.03      A    C  
ATOM   1529  O   GLN A 195     -29.243  34.269   2.689  1.00 87.75      A    O  
ATOM   1530  CB  GLN A 195     -31.005  31.561   3.648  1.00 87.44      A    C  
ATOM   1531  CG  GLN A 195     -31.421  32.502   4.793  1.00 77.06      A    C  
ATOM   1532  CD  GLN A 195     -32.004  31.736   5.986  1.00 69.38      A    C  
ATOM   1533  NE2 GLN A 195     -32.552  32.428   6.962  1.00 55.69      A    N  
ATOM   1534  OE1 GLN A 195     -32.006  30.519   6.066  1.00 59.33      A    O  
ATOM   1535  N   GLU A 196     -28.182  32.336   2.320  1.00 89.97      A    N  
ATOM   1536  CA  GLU A 196     -26.840  32.922   2.312  1.00 89.84      A    C  
ATOM   1537  C   GLU A 196     -26.641  33.868   1.116  1.00 90.90      A    C  
ATOM   1538  O   GLU A 196     -26.087  34.958   1.272  1.00 89.16      A    O  
ATOM   1539  CB  GLU A 196     -25.806  31.794   2.317  1.00 89.37      A    C  
ATOM   1540  CG  GLU A 196     -24.349  32.276   2.438  1.00 85.71      A    C  
ATOM   1541  CD  GLU A 196     -23.993  33.002   3.747  1.00 85.59      A    C  
ATOM   1542  OE1 GLU A 196     -22.923  33.656   3.756  1.00 76.24      A    O  
ATOM   1543  OE2 GLU A 196     -24.771  32.928   4.717  1.00 78.04      A    O1-
ATOM   1544  N   LEU A 197     -27.157  33.506  -0.054  1.00 89.67      A    N  
ATOM   1545  CA  LEU A 197     -27.106  34.349  -1.257  1.00 88.50      A    C  
ATOM   1546  C   LEU A 197     -27.833  35.679  -1.050  1.00 89.05      A    C  
ATOM   1547  O   LEU A 197     -27.308  36.732  -1.402  1.00 87.78      A    O  
ATOM   1548  CB  LEU A 197     -27.694  33.542  -2.434  1.00 87.98      A    C  
ATOM   1549  CG  LEU A 197     -26.773  33.501  -3.664  1.00 84.16      A    C  
ATOM   1550  CD1 LEU A 197     -26.957  32.184  -4.411  1.00 79.06      A    C  
ATOM   1551  CD2 LEU A 197     -27.074  34.639  -4.617  1.00 79.31      A    C  
ATOM   1552  N   LEU A 198     -29.012  35.662  -0.425  1.00 89.22      A    N  
ATOM   1553  CA  LEU A 198     -29.755  36.863  -0.044  1.00 88.57      A    C  
ATOM   1554  C   LEU A 198     -28.996  37.703   0.983  1.00 89.00      A    C  
ATOM   1555  O   LEU A 198     -28.833  38.904   0.783  1.00 87.33      A    O  
ATOM   1556  CB  LEU A 198     -31.133  36.453   0.510  1.00 87.58      A    C  
ATOM   1557  CG  LEU A 198     -32.185  36.222  -0.593  1.00 83.24      A    C  
ATOM   1558  CD1 LEU A 198     -33.357  35.424  -0.041  1.00 77.53      A    C  
ATOM   1559  CD2 LEU A 198     -32.724  37.556  -1.124  1.00 77.61      A    C  
ATOM   1560  N   SER A 199     -28.461  37.088   2.033  1.00 89.56      A    N  
ATOM   1561  CA  SER A 199     -27.682  37.756   3.080  1.00 88.90      A    C  
ATOM   1562  C   SER A 199     -26.445  38.463   2.518  1.00 89.43      A    C  
ATOM   1563  O   SER A 199     -26.150  39.607   2.884  1.00 86.80      A    O  
ATOM   1564  CB  SER A 199     -27.265  36.724   4.129  1.00 88.42      A    C  
ATOM   1565  OG  SER A 199     -26.425  37.297   5.113  1.00 74.79      A    O  
ATOM   1566  N   ARG A 200     -25.744  37.841   1.589  1.00 89.93      A    N  
ATOM   1567  CA  ARG A 200     -24.585  38.453   0.922  1.00 89.94      A    C  
ATOM   1568  C   ARG A 200     -24.995  39.575  -0.026  1.00 89.98      A    C  
ATOM   1569  O   ARG A 200     -24.353  40.626  -0.028  1.00 87.33      A    O  
ATOM   1570  CB  ARG A 200     -23.767  37.382   0.198  1.00 89.43      A    C  
ATOM   1571  CG  ARG A 200     -23.083  36.451   1.206  1.00 88.98      A    C  
ATOM   1572  CD  ARG A 200     -22.133  35.499   0.477  1.00 87.77      A    C  
ATOM   1573  NE  ARG A 200     -21.631  34.480   1.391  1.00 86.30      A    N  
ATOM   1574  CZ  ARG A 200     -20.425  33.941   1.430  1.00 86.33      A    C  
ATOM   1575  NH1 ARG A 200     -19.458  34.306   0.646  1.00 79.43      A    N1+
ATOM   1576  NH2 ARG A 200     -20.198  32.991   2.274  1.00 81.24      A    N  
ATOM   1577  N   ALA A 201     -26.091  39.404  -0.759  1.00 88.73      A    N  
ATOM   1578  CA  ALA A 201     -26.600  40.451  -1.643  1.00 86.77      A    C  
ATOM   1579  C   ALA A 201     -27.046  41.715  -0.887  1.00 87.51      A    C  
ATOM   1580  O   ALA A 201     -26.836  42.822  -1.385  1.00 85.22      A    O  
ATOM   1581  CB  ALA A 201     -27.751  39.870  -2.459  1.00 85.07      A    C  
ATOM   1582  N   GLU A 202     -27.592  41.581   0.316  1.00 87.97      A    N  
ATOM   1583  CA  GLU A 202     -27.913  42.727   1.184  1.00 87.42      A    C  
ATOM   1584  C   GLU A 202     -26.666  43.503   1.627  1.00 87.81      A    C  
ATOM   1585  O   GLU A 202     -26.719  44.715   1.761  1.00 84.46      A    O  
ATOM   1586  CB  GLU A 202     -28.689  42.262   2.419  1.00 86.31      A    C  
ATOM   1587  CG  GLU A 202     -30.143  41.944   2.085  1.00 76.21      A    C  
ATOM   1588  CD  GLU A 202     -30.992  41.603   3.314  1.00 69.07      A    C  
ATOM   1589  OE1 GLU A 202     -32.235  41.554   3.134  1.00 59.63      A    O  
ATOM   1590  OE2 GLU A 202     -30.418  41.413   4.414  1.00 62.05      A    O1-
ATOM   1591  N   ARG A 203     -25.536  42.810   1.784  1.00 87.61      A    N  
ATOM   1592  CA  ARG A 203     -24.228  43.412   2.097  1.00 87.29      A    C  
ATOM   1593  C   ARG A 203     -23.481  43.914   0.860  1.00 87.93      A    C  
ATOM   1594  O   ARG A 203     -22.350  44.374   0.984  1.00 84.19      A    O  
ATOM   1595  CB  ARG A 203     -23.397  42.411   2.903  1.00 84.57      A    C  
ATOM   1596  CG  ARG A 203     -23.981  42.191   4.303  1.00 78.57      A    C  
ATOM   1597  CD  ARG A 203     -23.136  41.189   5.102  1.00 78.26      A    C  
ATOM   1598  NE  ARG A 203     -23.344  39.812   4.630  1.00 73.38      A    N  
ATOM   1599  CZ  ARG A 203     -22.500  38.792   4.776  1.00 70.40      A    C  
ATOM   1600  NH1 ARG A 203     -21.330  38.938   5.337  1.00 63.92      A    N1+
ATOM   1601  NH2 ARG A 203     -22.829  37.620   4.354  1.00 64.52      A    N  
ATOM   1602  N   HIS A 204     -24.082  43.824  -0.310  1.00 86.94      A    N  
ATOM   1603  CA  HIS A 204     -23.449  44.076  -1.607  1.00 86.64      A    C  
ATOM   1604  C   HIS A 204     -22.273  43.134  -1.939  1.00 87.65      A    C  
ATOM   1605  O   HIS A 204     -21.474  43.433  -2.826  1.00 82.33      A    O  
ATOM   1606  CB  HIS A 204     -23.096  45.562  -1.773  1.00 84.60      A    C  
ATOM   1607  CG  HIS A 204     -24.268  46.483  -1.572  1.00 83.13      A    C  
ATOM   1608  CD2 HIS A 204     -24.443  47.411  -0.581  1.00 70.24      A    C  
ATOM   1609  ND1 HIS A 204     -25.370  46.567  -2.391  1.00 71.27      A    N  
ATOM   1610  CE1 HIS A 204     -26.183  47.516  -1.901  1.00 70.96      A    C  
ATOM   1611  NE2 HIS A 204     -25.652  48.060  -0.802  1.00 71.92      A    N  
ATOM   1612  N   ASP A 205     -22.218  41.988  -1.285  1.00 89.27      A    N  
ATOM   1613  CA  ASP A 205     -21.299  40.910  -1.632  1.00 89.74      A    C  
ATOM   1614  C   ASP A 205     -21.888  40.088  -2.786  1.00 90.90      A    C  
ATOM   1615  O   ASP A 205     -22.727  39.203  -2.586  1.00 87.64      A    O  
ATOM   1616  CB  ASP A 205     -21.022  40.025  -0.414  1.00 86.49      A    C  
ATOM   1617  CG  ASP A 205     -20.005  40.595   0.576  1.00 83.14      A    C  
ATOM   1618  OD1 ASP A 205     -19.124  41.365   0.154  1.00 76.44      A    O  
ATOM   1619  OD2 ASP A 205     -20.050  40.184   1.751  1.00 77.12      A    O1-
ATOM   1620  N   TYR A 206     -21.461  40.373  -3.993  1.00 91.31      A    N  
ATOM   1621  CA  TYR A 206     -21.875  39.626  -5.171  1.00 91.73      A    C  
ATOM   1622  C   TYR A 206     -21.023  38.363  -5.322  1.00 92.48      A    C  
ATOM   1623  O   TYR A 206     -19.851  38.422  -5.697  1.00 90.42      A    O  
ATOM   1624  CB  TYR A 206     -21.849  40.511  -6.415  1.00 90.33      A    C  
ATOM   1625  CG  TYR A 206     -22.697  41.750  -6.275  1.00 89.77      A    C  
ATOM   1626  CD1 TYR A 206     -24.107  41.662  -6.185  1.00 84.92      A    C  
ATOM   1627  CD2 TYR A 206     -22.085  43.020  -6.178  1.00 85.19      A    C  
ATOM   1628  CE1 TYR A 206     -24.879  42.809  -5.998  1.00 82.71      A    C  
ATOM   1629  CE2 TYR A 206     -22.854  44.181  -5.991  1.00 82.94      A    C  
ATOM   1630  CZ  TYR A 206     -24.254  44.068  -5.898  1.00 83.84      A    C  
ATOM   1631  OH  TYR A 206     -25.003  45.199  -5.693  1.00 81.35      A    O  
ATOM   1632  N   VAL A 207     -21.630  37.221  -5.028  1.00 92.56      A    N  
ATOM   1633  CA  VAL A 207     -20.996  35.905  -5.077  1.00 92.54      A    C  
ATOM   1634  C   VAL A 207     -21.831  34.939  -5.910  1.00 92.57      A    C  
ATOM   1635  O   VAL A 207     -23.042  35.108  -6.059  1.00 90.25      A    O  
ATOM   1636  CB  VAL A 207     -20.749  35.332  -3.670  1.00 91.14      A    C  
ATOM   1637  CG1 VAL A 207     -19.721  36.165  -2.897  1.00 83.46      A    C  
ATOM   1638  CG2 VAL A 207     -22.025  35.242  -2.832  1.00 84.26      A    C  
ATOM   1639  N   PHE A 208     -21.201  33.919  -6.430  1.00 92.45      A    N  
ATOM   1640  CA  PHE A 208     -21.869  32.830  -7.134  1.00 92.54      A    C  
ATOM   1641  C   PHE A 208     -21.548  31.490  -6.449  1.00 93.34      A    C  
ATOM   1642  O   PHE A 208     -20.367  31.156  -6.335  1.00 92.29      A    O  
ATOM   1643  CB  PHE A 208     -21.451  32.849  -8.604  1.00 90.83      A    C  
ATOM   1644  CG  PHE A 208     -22.332  31.992  -9.483  1.00 89.37      A    C  
ATOM   1645  CD1 PHE A 208     -22.139  30.597  -9.546  1.00 84.74      A    C  
ATOM   1646  CD2 PHE A 208     -23.353  32.582 -10.231  1.00 83.91      A    C  
ATOM   1647  CE1 PHE A 208     -22.965  29.808 -10.361  1.00 80.93      A    C  
ATOM   1648  CE2 PHE A 208     -24.180  31.797 -11.055  1.00 80.39      A    C  
ATOM   1649  CZ  PHE A 208     -23.983  30.406 -11.123  1.00 81.08      A    C  
ATOM   1650  N   PRO A 209     -22.541  30.709  -5.995  1.00 93.68      A    N  
ATOM   1651  CA  PRO A 209     -22.299  29.425  -5.359  1.00 92.93      A    C  
ATOM   1652  C   PRO A 209     -21.977  28.355  -6.404  1.00 93.43      A    C  
ATOM   1653  O   PRO A 209     -22.861  27.873  -7.121  1.00 91.14      A    O  
ATOM   1654  CB  PRO A 209     -23.576  29.127  -4.573  1.00 90.71      A    C  
ATOM   1655  CG  PRO A 209     -24.669  29.812  -5.397  1.00 88.81      A    C  
ATOM   1656  CD  PRO A 209     -23.953  31.027  -5.991  1.00 91.94      A    C  
ATOM   1657  N   LEU A 210     -20.728  27.974  -6.488  1.00 94.26      A    N  
ATOM   1658  CA  LEU A 210     -20.279  26.870  -7.315  1.00 94.78      A    C  
ATOM   1659  C   LEU A 210     -20.302  25.580  -6.493  1.00 94.88      A    C  
ATOM   1660  O   LEU A 210     -19.649  25.502  -5.453  1.00 93.59      A    O  
ATOM   1661  CB  LEU A 210     -18.871  27.172  -7.850  1.00 94.57      A    C  
ATOM   1662  CG  LEU A 210     -18.820  28.351  -8.836  1.00 93.91      A    C  
ATOM   1663  CD1 LEU A 210     -17.372  28.739  -9.091  1.00 91.31      A    C  
ATOM   1664  CD2 LEU A 210     -19.471  27.978 -10.174  1.00 91.01      A    C  
ATOM   1665  N   GLN A 211     -21.027  24.570  -6.956  1.00 94.82      A    N  
ATOM   1666  CA  GLN A 211     -21.152  23.288  -6.273  1.00 94.11      A    C  
ATOM   1667  C   GLN A 211     -20.386  22.200  -7.013  1.00 94.45      A    C  
ATOM   1668  O   GLN A 211     -20.484  22.085  -8.230  1.00 92.95      A    O  
ATOM   1669  CB  GLN A 211     -22.626  22.897  -6.103  1.00 92.25      A    C  
ATOM   1670  CG  GLN A 211     -23.417  23.948  -5.308  1.00 87.10      A    C  
ATOM   1671  CD  GLN A 211     -24.850  23.499  -5.024  1.00 85.73      A    C  
ATOM   1672  NE2 GLN A 211     -25.806  24.403  -5.056  1.00 73.66      A    N  
ATOM   1673  OE1 GLN A 211     -25.135  22.343  -4.748  1.00 76.53      A    O  
ATOM   1674  N   ALA A 212     -19.672  21.374  -6.265  1.00 94.56      A    N  
ATOM   1675  CA  ALA A 212     -19.020  20.177  -6.765  1.00 95.03      A    C  
ATOM   1676  C   ALA A 212     -19.166  19.045  -5.747  1.00 95.53      A    C  
ATOM   1677  O   ALA A 212     -19.338  19.281  -4.552  1.00 93.93      A    O  
ATOM   1678  CB  ALA A 212     -17.554  20.497  -7.055  1.00 94.20      A    C  
ATOM   1679  N   SER A 213     -19.093  17.810  -6.220  1.00 95.03      A    N  
ATOM   1680  CA  SER A 213     -19.096  16.628  -5.365  1.00 94.99      A    C  
ATOM   1681  C   SER A 213     -17.997  15.666  -5.772  1.00 95.61      A    C  
ATOM   1682  O   SER A 213     -17.579  15.637  -6.933  1.00 93.51      A    O  
ATOM   1683  CB  SER A 213     -20.468  15.942  -5.391  1.00 92.67      A    C  
ATOM   1684  OG  SER A 213     -20.816  15.539  -6.698  1.00 84.06      A    O  
ATOM   1685  N   TYR A 214     -17.529  14.877  -4.808  1.00 95.66      A    N  
ATOM   1686  CA  TYR A 214     -16.602  13.790  -5.057  1.00 96.31      A    C  
ATOM   1687  C   TYR A 214     -16.855  12.657  -4.066  1.00 96.40      A    C  
ATOM   1688  O   TYR A 214     -17.314  12.899  -2.947  1.00 95.48      A    O  
ATOM   1689  CB  TYR A 214     -15.159  14.308  -4.987  1.00 96.57      A    C  
ATOM   1690  CG  TYR A 214     -14.168  13.421  -5.699  1.00 97.07      A    C  
ATOM   1691  CD1 TYR A 214     -13.434  12.452  -4.983  1.00 95.69      A    C  
ATOM   1692  CD2 TYR A 214     -13.983  13.536  -7.086  1.00 95.87      A    C  
ATOM   1693  CE1 TYR A 214     -12.539  11.601  -5.647  1.00 95.22      A    C  
ATOM   1694  CE2 TYR A 214     -13.089  12.690  -7.763  1.00 95.29      A    C  
ATOM   1695  CZ  TYR A 214     -12.370  11.722  -7.045  1.00 95.91      A    C  
ATOM   1696  OH  TYR A 214     -11.512  10.879  -7.701  1.00 94.73      A    O  
ATOM   1697  N   SER A 215     -16.597  11.416  -4.474  1.00 96.46      A    N  
ATOM   1698  CA  SER A 215     -16.783  10.212  -3.665  1.00 96.29      A    C  
ATOM   1699  C   SER A 215     -15.542   9.336  -3.748  1.00 96.79      A    C  
ATOM   1700  O   SER A 215     -15.068   9.012  -4.835  1.00 94.51      A    O  
ATOM   1701  CB  SER A 215     -18.028   9.459  -4.139  1.00 93.93      A    C  
ATOM   1702  OG  SER A 215     -18.244   8.307  -3.337  1.00 79.61      A    O  
ATOM   1703  N   MET A 216     -15.018   8.923  -2.589  1.00 96.21      A    N  
ATOM   1704  CA  MET A 216     -13.874   8.028  -2.471  1.00 96.62      A    C  
ATOM   1705  C   MET A 216     -14.035   7.173  -1.208  1.00 97.18      A    C  
ATOM   1706  O   MET A 216     -14.537   7.657  -0.194  1.00 95.65      A    O  
ATOM   1707  CB  MET A 216     -12.586   8.861  -2.434  1.00 95.46      A    C  
ATOM   1708  CG  MET A 216     -11.308   8.021  -2.313  1.00 93.87      A    C  
ATOM   1709  SD  MET A 216      -9.786   9.010  -2.311  1.00 91.87      A    S  
ATOM   1710  CE  MET A 216      -8.583   7.704  -2.023  1.00 85.76      A    C  
ATOM   1711  N   ARG A 217     -13.571   5.919  -1.238  1.00 97.29      A    N  
ATOM   1712  CA  ARG A 217     -13.538   5.067  -0.048  1.00 97.52      A    C  
ATOM   1713  C   ARG A 217     -12.744   5.739   1.077  1.00 97.76      A    C  
ATOM   1714  O   ARG A 217     -11.698   6.324   0.825  1.00 96.55      A    O  
ATOM   1715  CB  ARG A 217     -12.945   3.700  -0.415  1.00 96.84      A    C  
ATOM   1716  CG  ARG A 217     -12.969   2.730   0.781  1.00 95.08      A    C  
ATOM   1717  CD  ARG A 217     -12.192   1.456   0.518  1.00 93.19      A    C  
ATOM   1718  NE  ARG A 217     -12.082   0.664   1.760  1.00 91.44      A    N  
ATOM   1719  CZ  ARG A 217     -11.034  -0.016   2.176  1.00 91.55      A    C  
ATOM   1720  NH1 ARG A 217      -9.943  -0.127   1.474  1.00 83.95      A    N1+
ATOM   1721  NH2 ARG A 217     -11.064  -0.606   3.333  1.00 87.05      A    N  
ATOM   1722  N   MET A 218     -13.208   5.590   2.323  1.00 97.11      A    N  
ATOM   1723  CA  MET A 218     -12.391   5.898   3.498  1.00 97.26      A    C  
ATOM   1724  C   MET A 218     -11.233   4.903   3.575  1.00 97.50      A    C  
ATOM   1725  O   MET A 218     -11.445   3.715   3.829  1.00 96.33      A    O  
ATOM   1726  CB  MET A 218     -13.242   5.842   4.769  1.00 96.30      A    C  
ATOM   1727  CG  MET A 218     -14.159   7.059   4.930  1.00 91.54      A    C  
ATOM   1728  SD  MET A 218     -13.312   8.653   5.162  1.00 92.09      A    S  
ATOM   1729  CE  MET A 218     -12.486   8.379   6.746  1.00 87.02      A    C  
ATOM   1730  N   MET A 219     -10.013   5.380   3.353  1.00 97.34      A    N  
ATOM   1731  CA  MET A 219      -8.796   4.557   3.404  1.00 97.33      A    C  
ATOM   1732  C   MET A 219      -8.222   4.454   4.825  1.00 97.29      A    C  
ATOM   1733  O   MET A 219      -7.452   3.537   5.118  1.00 94.84      A    O  
ATOM   1734  CB  MET A 219      -7.751   5.103   2.427  1.00 96.97      A    C  
ATOM   1735  CG  MET A 219      -8.230   5.070   0.969  1.00 96.00      A    C  
ATOM   1736  SD  MET A 219      -8.694   3.422   0.337  1.00 95.29      A    S  
ATOM   1737  CE  MET A 219      -7.085   2.613   0.322  1.00 89.75      A    C  
ATOM   1738  N   THR A 220      -8.626   5.342   5.722  1.00 96.85      A    N  
ATOM   1739  CA  THR A 220      -8.390   5.272   7.168  1.00 96.50      A    C  
ATOM   1740  C   THR A 220      -9.731   5.182   7.900  1.00 96.51      A    C  
ATOM   1741  O   THR A 220     -10.784   5.481   7.326  1.00 94.18      A    O  
ATOM   1742  CB  THR A 220      -7.581   6.481   7.666  1.00 95.31      A    C  
ATOM   1743  CG2 THR A 220      -6.187   6.526   7.055  1.00 87.91      A    C  
ATOM   1744  OG1 THR A 220      -8.218   7.697   7.350  1.00 87.46      A    O  
ATOM   1745  N   SER A 221      -9.714   4.778   9.167  1.00 96.08      A    N  
ATOM   1746  CA  SER A 221     -10.918   4.694   9.989  1.00 95.93      A    C  
ATOM   1747  C   SER A 221     -11.643   6.044  10.082  1.00 96.39      A    C  
ATOM   1748  O   SER A 221     -11.021   7.084  10.280  1.00 94.12      A    O  
ATOM   1749  CB  SER A 221     -10.566   4.186  11.387  1.00 93.97      A    C  
ATOM   1750  OG  SER A 221      -9.523   4.955  11.956  1.00 90.04      A    O  
ATOM   1751  N   ALA A 222     -12.973   6.044   9.960  1.00 95.51      A    N  
ATOM   1752  CA  ALA A 222     -13.777   7.231  10.200  1.00 95.65      A    C  
ATOM   1753  C   ALA A 222     -13.809   7.527  11.707  1.00 95.98      A    C  
ATOM   1754  O   ALA A 222     -14.545   6.920  12.478  1.00 93.37      A    O  
ATOM   1755  CB  ALA A 222     -15.174   7.027   9.605  1.00 94.51      A    C  
ATOM   1756  N   ARG A 223     -12.993   8.480  12.143  1.00 95.98      A    N  
ATOM   1757  CA  ARG A 223     -12.757   8.739  13.561  1.00 95.74      A    C  
ATOM   1758  C   ARG A 223     -13.910   9.539  14.179  1.00 95.88      A    C  
ATOM   1759  O   ARG A 223     -14.140  10.691  13.804  1.00 93.95      A    O  
ATOM   1760  CB  ARG A 223     -11.389   9.411  13.693  1.00 94.31      A    C  
ATOM   1761  CG  ARG A 223     -10.855   9.338  15.117  1.00 91.39      A    C  
ATOM   1762  CD  ARG A 223      -9.400   9.798  15.152  1.00 91.27      A    C  
ATOM   1763  NE  ARG A 223      -8.478   8.674  14.903  1.00 90.32      A    N  
ATOM   1764  CZ  ARG A 223      -7.159   8.714  14.818  1.00 91.05      A    C  
ATOM   1765  NH1 ARG A 223      -6.497   9.836  14.869  1.00 84.27      A    N1+
ATOM   1766  NH2 ARG A 223      -6.482   7.607  14.706  1.00 85.41      A    N  
ATOM   1767  N   ALA A 224     -14.591   8.975  15.170  1.00 94.69      A    N  
ATOM   1768  CA  ALA A 224     -15.809   9.545  15.753  1.00 94.01      A    C  
ATOM   1769  C   ALA A 224     -15.655  11.003  16.239  1.00 94.52      A    C  
ATOM   1770  O   ALA A 224     -16.575  11.811  16.078  1.00 92.28      A    O  
ATOM   1771  CB  ALA A 224     -16.267   8.632  16.891  1.00 92.59      A    C  
ATOM   1772  N   ARG A 225     -14.485  11.389  16.763  1.00 94.66      A    N  
ATOM   1773  CA  ARG A 225     -14.214  12.773  17.209  1.00 94.10      A    C  
ATOM   1774  C   ARG A 225     -14.289  13.809  16.083  1.00 95.05      A    C  
ATOM   1775  O   ARG A 225     -14.653  14.948  16.356  1.00 93.59      A    O  
ATOM   1776  CB  ARG A 225     -12.874  12.842  17.967  1.00 91.74      A    C  
ATOM   1777  CG  ARG A 225     -11.624  12.766  17.074  1.00 84.42      A    C  
ATOM   1778  CD  ARG A 225     -10.358  12.861  17.930  1.00 83.98      A    C  
ATOM   1779  NE  ARG A 225      -9.139  12.929  17.106  1.00 79.16      A    N  
ATOM   1780  CZ  ARG A 225      -7.895  12.902  17.563  1.00 76.93      A    C  
ATOM   1781  NH1 ARG A 225      -7.616  12.790  18.830  1.00 67.31      A    N1+
ATOM   1782  NH2 ARG A 225      -6.884  12.972  16.752  1.00 69.74      A    N  
ATOM   1783  N   TYR A 226     -14.002  13.413  14.841  1.00 95.38      A    N  
ATOM   1784  CA  TYR A 226     -14.104  14.273  13.659  1.00 95.69      A    C  
ATOM   1785  C   TYR A 226     -15.524  14.322  13.072  1.00 95.53      A    C  
ATOM   1786  O   TYR A 226     -15.828  15.201  12.275  1.00 92.61      A    O  
ATOM   1787  CB  TYR A 226     -13.082  13.832  12.611  1.00 95.54      A    C  
ATOM   1788  CG  TYR A 226     -11.633  13.996  13.024  1.00 95.92      A    C  
ATOM   1789  CD1 TYR A 226     -11.161  15.231  13.514  1.00 93.45      A    C  
ATOM   1790  CD2 TYR A 226     -10.733  12.924  12.885  1.00 93.51      A    C  
ATOM   1791  CE1 TYR A 226      -9.801  15.398  13.853  1.00 92.39      A    C  
ATOM   1792  CE2 TYR A 226      -9.373  13.081  13.220  1.00 92.60      A    C  
ATOM   1793  CZ  TYR A 226      -8.911  14.324  13.702  1.00 93.49      A    C  
ATOM   1794  OH  TYR A 226      -7.585  14.484  14.017  1.00 92.03      A    O  
ATOM   1795  N   PHE A 227     -16.403  13.433  13.511  1.00 95.04      A    N  
ATOM   1796  CA  PHE A 227     -17.807  13.368  13.093  1.00 94.90      A    C  
ATOM   1797  C   PHE A 227     -18.776  13.819  14.199  1.00 94.49      A    C  
ATOM   1798  O   PHE A 227     -19.923  13.373  14.254  1.00 90.38      A    O  
ATOM   1799  CB  PHE A 227     -18.107  11.977  12.537  1.00 94.42      A    C  
ATOM   1800  CG  PHE A 227     -17.479  11.713  11.186  1.00 95.80      A    C  
ATOM   1801  CD1 PHE A 227     -18.221  11.933  10.012  1.00 94.11      A    C  
ATOM   1802  CD2 PHE A 227     -16.161  11.241  11.087  1.00 94.21      A    C  
ATOM   1803  CE1 PHE A 227     -17.656  11.679   8.760  1.00 93.40      A    C  
ATOM   1804  CE2 PHE A 227     -15.580  10.988   9.831  1.00 93.78      A    C  
ATOM   1805  CZ  PHE A 227     -16.335  11.206   8.668  1.00 94.55      A    C  
ATOM   1806  N   ARG A 228     -18.347  14.740  15.094  1.00 94.20      A    N  
ATOM   1807  CA  ARG A 228     -19.245  15.327  16.113  1.00 93.20      A    C  
ATOM   1808  C   ARG A 228     -20.420  16.067  15.481  1.00 93.35      A    C  
ATOM   1809  O   ARG A 228     -21.546  15.966  15.965  1.00 90.21      A    O  
ATOM   1810  CB  ARG A 228     -18.478  16.289  17.032  1.00 91.67      A    C  
ATOM   1811  CG  ARG A 228     -17.503  15.542  17.954  1.00 84.89      A    C  
ATOM   1812  CD  ARG A 228     -16.823  16.536  18.893  1.00 80.41      A    C  
ATOM   1813  NE  ARG A 228     -15.847  15.865  19.774  1.00 71.71      A    N  
ATOM   1814  CZ  ARG A 228     -15.119  16.443  20.717  1.00 63.70      A    C  
ATOM   1815  NH1 ARG A 228     -15.212  17.717  20.994  1.00 58.05      A    N1+
ATOM   1816  NH2 ARG A 228     -14.263  15.738  21.401  1.00 57.54      A    N  
ATOM   1817  N   THR A 229     -20.156  16.769  14.395  1.00 93.60      A    N  
ATOM   1818  CA  THR A 229     -21.156  17.317  13.484  1.00 93.49      A    C  
ATOM   1819  C   THR A 229     -21.094  16.549  12.165  1.00 94.16      A    C  
ATOM   1820  O   THR A 229     -20.031  16.032  11.797  1.00 91.59      A    O  
ATOM   1821  CB  THR A 229     -20.940  18.823  13.254  1.00 91.56      A    C  
ATOM   1822  CG2 THR A 229     -21.161  19.613  14.547  1.00 80.81      A    C  
ATOM   1823  OG1 THR A 229     -19.624  19.074  12.832  1.00 81.97      A    O  
ATOM   1824  N   GLN A 230     -22.218  16.441  11.463  1.00 94.08      A    N  
ATOM   1825  CA  GLN A 230     -22.243  15.757  10.171  1.00 94.20      A    C  
ATOM   1826  C   GLN A 230     -21.461  16.553   9.120  1.00 94.87      A    C  
ATOM   1827  O   GLN A 230     -20.608  15.992   8.432  1.00 91.26      A    O  
ATOM   1828  CB  GLN A 230     -23.695  15.507   9.745  1.00 92.36      A    C  
ATOM   1829  CG  GLN A 230     -23.798  14.675   8.449  1.00 89.75      A    C  
ATOM   1830  CD  GLN A 230     -23.180  13.277   8.591  1.00 91.79      A    C  
ATOM   1831  NE2 GLN A 230     -22.481  12.805   7.582  1.00 82.38      A    N  
ATOM   1832  OE1 GLN A 230     -23.309  12.620   9.612  1.00 84.17      A    O  
ATOM   1833  N   ASN A 231     -21.706  17.856   9.054  1.00 94.87      A    N  
ATOM   1834  CA  ASN A 231     -21.033  18.773   8.142  1.00 94.75      A    C  
ATOM   1835  C   ASN A 231     -19.828  19.443   8.822  1.00 94.92      A    C  
ATOM   1836  O   ASN A 231     -19.714  19.481  10.048  1.00 90.15      A    O  
ATOM   1837  CB  ASN A 231     -22.067  19.777   7.603  1.00 92.65      A    C  
ATOM   1838  CG  ASN A 231     -23.118  19.105   6.739  1.00 92.56      A    C  
ATOM   1839  ND2 ASN A 231     -24.229  19.771   6.501  1.00 84.66      A    N  
ATOM   1840  OD1 ASN A 231     -22.950  17.995   6.260  1.00 85.49      A    O  
ATOM   1841  N   CYS A 232     -18.915  19.963   8.014  1.00 94.67      A    N  
ATOM   1842  CA  CYS A 232     -17.755  20.687   8.501  1.00 94.70      A    C  
ATOM   1843  C   CYS A 232     -18.147  22.054   9.100  1.00 94.85      A    C  
ATOM   1844  O   CYS A 232     -19.214  22.577   8.780  1.00 91.18      A    O  
ATOM   1845  CB  CYS A 232     -16.722  20.804   7.374  1.00 93.86      A    C  
ATOM   1846  SG  CYS A 232     -15.940  19.216   6.969  1.00 93.08      A    S  
ATOM   1847  N   PRO A 233     -17.309  22.661   9.965  1.00 93.69      A    N  
ATOM   1848  CA  PRO A 233     -17.569  23.981  10.530  1.00 92.10      A    C  
ATOM   1849  C   PRO A 233     -17.896  25.031   9.462  1.00 91.89      A    C  
ATOM   1850  O   PRO A 233     -17.372  24.971   8.353  1.00 85.66      A    O  
ATOM   1851  CB  PRO A 233     -16.302  24.348  11.311  1.00 89.73      A    C  
ATOM   1852  CG  PRO A 233     -15.726  22.993  11.694  1.00 88.89      A    C  
ATOM   1853  CD  PRO A 233     -16.075  22.114  10.492  1.00 92.47      A    C  
ATOM   1854  N   LEU A 234     -18.739  25.989   9.804  1.00 91.91      A    N  
ATOM   1855  CA  LEU A 234     -19.303  27.021   8.927  1.00 91.96      A    C  
ATOM   1856  C   LEU A 234     -20.287  26.508   7.862  1.00 92.00      A    C  
ATOM   1857  O   LEU A 234     -20.983  27.318   7.248  1.00 85.27      A    O  
ATOM   1858  CB  LEU A 234     -18.201  27.893   8.291  1.00 89.15      A    C  
ATOM   1859  CG  LEU A 234     -17.175  28.489   9.270  1.00 87.19      A    C  
ATOM   1860  CD1 LEU A 234     -16.035  29.147   8.497  1.00 81.74      A    C  
ATOM   1861  CD2 LEU A 234     -17.824  29.549  10.166  1.00 82.08      A    C  
ATOM   1862  N   THR A 235     -20.410  25.208   7.676  1.00 92.68      A    N  
ATOM   1863  CA  THR A 235     -21.415  24.609   6.790  1.00 92.09      A    C  
ATOM   1864  C   THR A 235     -22.715  24.396   7.562  1.00 92.16      A    C  
ATOM   1865  O   THR A 235     -22.679  23.764   8.615  1.00 89.35      A    O  
ATOM   1866  CB  THR A 235     -20.924  23.283   6.213  1.00 90.40      A    C  
ATOM   1867  CG2 THR A 235     -21.812  22.785   5.088  1.00 84.11      A    C  
ATOM   1868  OG1 THR A 235     -19.630  23.425   5.690  1.00 82.95      A    O  
ATOM   1869  N   PRO A 236     -23.854  24.887   7.067  1.00 90.84      A    N  
ATOM   1870  CA  PRO A 236     -25.139  24.652   7.707  1.00 89.11      A    C  
ATOM   1871  C   PRO A 236     -25.454  23.160   7.841  1.00 89.52      A    C  
ATOM   1872  O   PRO A 236     -25.135  22.363   6.958  1.00 84.79      A    O  
ATOM   1873  CB  PRO A 236     -26.182  25.369   6.836  1.00 85.90      A    C  
ATOM   1874  CG  PRO A 236     -25.368  26.424   6.096  1.00 86.10      A    C  
ATOM   1875  CD  PRO A 236     -24.011  25.755   5.911  1.00 89.46      A    C  
ATOM   1876  N   GLU A 237     -26.111  22.769   8.934  1.00 86.71      A    N  
ATOM   1877  CA  GLU A 237     -26.676  21.426   9.027  1.00 83.52      A    C  
ATOM   1878  C   GLU A 237     -27.866  21.273   8.072  1.00 82.99      A    C  
ATOM   1879  O   GLU A 237     -28.641  22.204   7.867  1.00 73.50      A    O  
ATOM   1880  CB  GLU A 237     -27.071  21.066  10.469  1.00 78.42      A    C  
ATOM   1881  CG  GLU A 237     -25.856  20.903  11.397  1.00 69.74      A    C  
ATOM   1882  CD  GLU A 237     -26.164  20.134  12.693  1.00 60.91      A    C  
ATOM   1883  OE1 GLU A 237     -25.190  19.658  13.322  1.00 54.00      A    O  
ATOM   1884  OE2 GLU A 237     -27.356  19.989  13.042  1.00 54.68      A    O1-
ATOM   1885  N   GLY A 238     -28.018  20.086   7.492  1.00 78.89      A    N  
ATOM   1886  CA  GLY A 238     -29.078  19.794   6.530  1.00 77.00      A    C  
ATOM   1887  C   GLY A 238     -28.788  20.237   5.091  1.00 78.28      A    C  
ATOM   1888  O   GLY A 238     -29.714  20.250   4.277  1.00 69.69      A    O  
ATOM   1889  N   LEU A 239     -27.553  20.603   4.771  1.00 81.91      A    N  
ATOM   1890  CA  LEU A 239     -27.091  20.832   3.401  1.00 80.69      A    C  
ATOM   1891  C   LEU A 239     -26.939  19.520   2.634  1.00 76.23      A    C  
ATOM   1892  O   LEU A 239     -26.430  18.540   3.207  1.00 67.82      A    O  
ATOM   1893  CB  LEU A 239     -25.774  21.632   3.415  1.00 74.80      A    C  
ATOM   1894  CG  LEU A 239     -25.498  22.332   2.065  1.00 73.57      A    C  
ATOM   1895  CD1 LEU A 239     -26.134  23.710   2.021  1.00 70.22      A    C  
ATOM   1896  CD2 LEU A 239     -24.014  22.515   1.813  1.00 67.66      A    C  
ATOM   1897  OXT LEU A 239     -27.287  19.519   1.428  1.00 66.81      A    O1-
TER   
ATOM   1898  N   GLN B   1     -13.890  53.461 -35.631  1.00 63.83      B    N  
ATOM   1899  CA  GLN B   1     -13.813  53.240 -34.169  1.00 68.21      B    C  
ATOM   1900  C   GLN B   1     -14.560  51.983 -33.740  1.00 70.23      B    C  
ATOM   1901  O   GLN B   1     -13.962  51.154 -33.075  1.00 65.37      B    O  
ATOM   1902  CB  GLN B   1     -14.303  54.467 -33.384  1.00 62.66      B    C  
ATOM   1903  CG  GLN B   1     -13.216  55.536 -33.276  1.00 57.11      B    C  
ATOM   1904  CD  GLN B   1     -13.697  56.798 -32.536  1.00 52.33      B    C  
ATOM   1905  NE2 GLN B   1     -12.816  57.613 -32.050  1.00 43.18      B    N  
ATOM   1906  OE1 GLN B   1     -14.871  57.051 -32.437  1.00 47.23      B    O  
ATOM   1907  N   SER B   2     -15.827  51.812 -34.143  1.00 69.52      B    N  
ATOM   1908  CA  SER B   2     -16.628  50.619 -33.811  1.00 71.34      B    C  
ATOM   1909  C   SER B   2     -15.967  49.322 -34.275  1.00 73.50      B    C  
ATOM   1910  O   SER B   2     -15.872  48.379 -33.492  1.00 70.29      B    O  
ATOM   1911  CB  SER B   2     -18.025  50.726 -34.436  1.00 66.30      B    C  
ATOM   1912  OG  SER B   2     -17.923  51.062 -35.810  1.00 59.24      B    O  
ATOM   1913  N   LEU B   3     -15.430  49.287 -35.491  1.00 77.59      B    N  
ATOM   1914  CA  LEU B   3     -14.740  48.118 -36.026  1.00 78.75      B    C  
ATOM   1915  C   LEU B   3     -13.482  47.761 -35.219  1.00 80.03      B    C  
ATOM   1916  O   LEU B   3     -13.249  46.594 -34.915  1.00 77.86      B    O  
ATOM   1917  CB  LEU B   3     -14.381  48.369 -37.506  1.00 75.69      B    C  
ATOM   1918  CG  LEU B   3     -14.292  47.058 -38.307  1.00 68.70      B    C  
ATOM   1919  CD1 LEU B   3     -15.623  46.772 -38.980  1.00 63.14      B    C  
ATOM   1920  CD2 LEU B   3     -13.217  47.148 -39.381  1.00 61.96      B    C  
ATOM   1921  N   VAL B   4     -12.701  48.754 -34.809  1.00 82.79      B    N  
ATOM   1922  CA  VAL B   4     -11.511  48.550 -33.971  1.00 83.66      B    C  
ATOM   1923  C   VAL B   4     -11.899  48.015 -32.595  1.00 83.84      B    C  
ATOM   1924  O   VAL B   4     -11.269  47.086 -32.097  1.00 81.93      B    O  
ATOM   1925  CB  VAL B   4     -10.689  49.850 -33.837  1.00 82.07      B    C  
ATOM   1926  CG1 VAL B   4      -9.477  49.685 -32.908  1.00 72.82      B    C  
ATOM   1927  CG2 VAL B   4     -10.166  50.315 -35.194  1.00 73.48      B    C  
ATOM   1928  N   LEU B   5     -12.969  48.571 -32.005  1.00 81.04      B    N  
ATOM   1929  CA  LEU B   5     -13.491  48.105 -30.718  1.00 80.10      B    C  
ATOM   1930  C   LEU B   5     -13.987  46.657 -30.803  1.00 81.09      B    C  
ATOM   1931  O   LEU B   5     -13.688  45.854 -29.928  1.00 79.54      B    O  
ATOM   1932  CB  LEU B   5     -14.622  49.036 -30.249  1.00 77.24      B    C  
ATOM   1933  CG  LEU B   5     -14.629  49.209 -28.719  1.00 69.52      B    C  
ATOM   1934  CD1 LEU B   5     -13.861  50.473 -28.326  1.00 63.06      B    C  
ATOM   1935  CD2 LEU B   5     -16.052  49.334 -28.190  1.00 61.93      B    C  
ATOM   1936  N   LEU B   6     -14.700  46.331 -31.908  1.00 80.70      B    N  
ATOM   1937  CA  LEU B   6     -15.165  44.976 -32.184  1.00 80.98      B    C  
ATOM   1938  C   LEU B   6     -13.984  44.002 -32.335  1.00 82.53      B    C  
ATOM   1939  O   LEU B   6     -13.991  42.943 -31.709  1.00 81.12      B    O  
ATOM   1940  CB  LEU B   6     -16.026  45.003 -33.452  1.00 78.32      B    C  
ATOM   1941  CG  LEU B   6     -16.789  43.691 -33.680  1.00 70.04      B    C  
ATOM   1942  CD1 LEU B   6     -18.135  43.706 -32.946  1.00 64.71      B    C  
ATOM   1943  CD2 LEU B   6     -17.021  43.484 -35.166  1.00 64.02      B    C  
ATOM   1944  N   CYS B   7     -12.957  44.349 -33.079  1.00 86.13      B    N  
ATOM   1945  CA  CYS B   7     -11.754  43.524 -33.233  1.00 86.34      B    C  
ATOM   1946  C   CYS B   7     -11.028  43.300 -31.900  1.00 87.16      B    C  
ATOM   1947  O   CYS B   7     -10.629  42.183 -31.609  1.00 85.45      B    O  
ATOM   1948  CB  CYS B   7     -10.809  44.170 -34.256  1.00 84.80      B    C  
ATOM   1949  SG  CYS B   7     -11.458  43.992 -35.940  1.00 73.43      B    S  
ATOM   1950  N   LEU B   8     -10.891  44.346 -31.086  1.00 85.44      B    N  
ATOM   1951  CA  LEU B   8     -10.303  44.225 -29.744  1.00 86.09      B    C  
ATOM   1952  C   LEU B   8     -11.142  43.332 -28.834  1.00 86.64      B    C  
ATOM   1953  O   LEU B   8     -10.582  42.498 -28.112  1.00 85.57      B    O  
ATOM   1954  CB  LEU B   8     -10.153  45.632 -29.127  1.00 84.86      B    C  
ATOM   1955  CG  LEU B   8      -8.882  46.360 -29.577  1.00 76.89      B    C  
ATOM   1956  CD1 LEU B   8      -9.000  47.858 -29.304  1.00 70.43      B    C  
ATOM   1957  CD2 LEU B   8      -7.651  45.844 -28.828  1.00 69.82      B    C  
ATOM   1958  N   THR B   9     -12.475  43.453 -28.886  1.00 86.71      B    N  
ATOM   1959  CA  THR B   9     -13.393  42.618 -28.104  1.00 86.60      B    C  
ATOM   1960  C   THR B   9     -13.303  41.155 -28.542  1.00 87.67      B    C  
ATOM   1961  O   THR B   9     -13.180  40.272 -27.697  1.00 85.93      B    O  
ATOM   1962  CB  THR B   9     -14.845  43.119 -28.232  1.00 84.60      B    C  
ATOM   1963  CG2 THR B   9     -15.781  42.388 -27.287  1.00 71.90      B    C  
ATOM   1964  OG1 THR B   9     -14.924  44.484 -27.900  1.00 72.48      B    O  
ATOM   1965  N   MET B  10     -13.279  40.905 -29.852  1.00 87.42      B    N  
ATOM   1966  CA  MET B  10     -13.111  39.548 -30.386  1.00 87.80      B    C  
ATOM   1967  C   MET B  10     -11.773  38.925 -30.000  1.00 88.70      B    C  
ATOM   1968  O   MET B  10     -11.727  37.750 -29.641  1.00 87.65      B    O  
ATOM   1969  CB  MET B  10     -13.252  39.576 -31.919  1.00 86.83      B    C  
ATOM   1970  CG  MET B  10     -14.710  39.680 -32.367  1.00 78.34      B    C  
ATOM   1971  SD  MET B  10     -15.827  38.392 -31.741  1.00 75.19      B    S  
ATOM   1972  CE  MET B  10     -14.955  36.892 -32.230  1.00 63.93      B    C  
ATOM   1973  N   LEU B  11     -10.696  39.707 -30.029  1.00 88.91      B    N  
ATOM   1974  CA  LEU B  11      -9.393  39.249 -29.573  1.00 88.37      B    C  
ATOM   1975  C   LEU B  11      -9.432  38.868 -28.088  1.00 88.77      B    C  
ATOM   1976  O   LEU B  11      -8.987  37.777 -27.724  1.00 87.57      B    O  
ATOM   1977  CB  LEU B  11      -8.345  40.347 -29.846  1.00 87.24      B    C  
ATOM   1978  CG  LEU B  11      -6.896  39.905 -29.528  1.00 80.40      B    C  
ATOM   1979  CD1 LEU B  11      -6.367  38.931 -30.580  1.00 73.86      B    C  
ATOM   1980  CD2 LEU B  11      -5.982  41.118 -29.493  1.00 72.78      B    C  
ATOM   1981  N   LEU B  12     -10.019  39.710 -27.238  1.00 89.02      B    N  
ATOM   1982  CA  LEU B  12     -10.166  39.446 -25.802  1.00 88.73      B    C  
ATOM   1983  C   LEU B  12     -10.955  38.158 -25.547  1.00 89.36      B    C  
ATOM   1984  O   LEU B  12     -10.502  37.305 -24.791  1.00 88.37      B    O  
ATOM   1985  CB  LEU B  12     -10.845  40.654 -25.144  1.00 87.63      B    C  
ATOM   1986  CG  LEU B  12     -10.996  40.517 -23.611  1.00 81.38      B    C  
ATOM   1987  CD1 LEU B  12      -9.659  40.690 -22.900  1.00 74.65      B    C  
ATOM   1988  CD2 LEU B  12     -11.964  41.563 -23.091  1.00 73.93      B    C  
ATOM   1989  N   VAL B  13     -12.113  37.995 -26.204  1.00 90.57      B    N  
ATOM   1990  CA  VAL B  13     -12.956  36.805 -26.045  1.00 90.77      B    C  
ATOM   1991  C   VAL B  13     -12.216  35.542 -26.492  1.00 91.31      B    C  
ATOM   1992  O   VAL B  13     -12.214  34.552 -25.776  1.00 90.05      B    O  
ATOM   1993  CB  VAL B  13     -14.290  36.958 -26.802  1.00 89.39      B    C  
ATOM   1994  CG1 VAL B  13     -15.139  35.688 -26.760  1.00 79.89      B    C  
ATOM   1995  CG2 VAL B  13     -15.125  38.068 -26.170  1.00 80.41      B    C  
ATOM   1996  N   THR B  14     -11.526  35.600 -27.620  1.00 91.54      B    N  
ATOM   1997  CA  THR B  14     -10.754  34.463 -28.128  1.00 91.01      B    C  
ATOM   1998  C   THR B  14      -9.643  34.068 -27.152  1.00 91.49      B    C  
ATOM   1999  O   THR B  14      -9.470  32.888 -26.853  1.00 89.48      B    O  
ATOM   2000  CB  THR B  14     -10.154  34.757 -29.512  1.00 89.64      B    C  
ATOM   2001  CG2 THR B  14      -9.530  33.516 -30.145  1.00 76.91      B    C  
ATOM   2002  OG1 THR B  14     -11.149  35.204 -30.404  1.00 77.84      B    O  
ATOM   2003  N   VAL B  15      -8.928  35.027 -26.593  1.00 91.22      B    N  
ATOM   2004  CA  VAL B  15      -7.902  34.789 -25.571  1.00 90.93      B    C  
ATOM   2005  C   VAL B  15      -8.518  34.181 -24.314  1.00 91.25      B    C  
ATOM   2006  O   VAL B  15      -7.966  33.223 -23.775  1.00 89.84      B    O  
ATOM   2007  CB  VAL B  15      -7.124  36.087 -25.259  1.00 89.57      B    C  
ATOM   2008  CG1 VAL B  15      -6.227  35.962 -24.024  1.00 82.52      B    C  
ATOM   2009  CG2 VAL B  15      -6.214  36.461 -26.428  1.00 82.99      B    C  
ATOM   2010  N   MET B  16      -9.679  34.668 -23.859  1.00 91.30      B    N  
ATOM   2011  CA  MET B  16     -10.376  34.120 -22.693  1.00 91.37      B    C  
ATOM   2012  C   MET B  16     -10.837  32.672 -22.913  1.00 92.14      B    C  
ATOM   2013  O   MET B  16     -10.697  31.849 -22.009  1.00 91.01      B    O  
ATOM   2014  CB  MET B  16     -11.576  35.005 -22.330  1.00 90.46      B    C  
ATOM   2015  CG  MET B  16     -11.157  36.321 -21.654  1.00 81.44      B    C  
ATOM   2016  SD  MET B  16     -10.203  36.157 -20.112  1.00 75.14      B    S  
ATOM   2017  CE  MET B  16     -11.376  35.278 -19.060  1.00 63.28      B    C  
ATOM   2018  N   VAL B  17     -11.327  32.340 -24.102  1.00 91.97      B    N  
ATOM   2019  CA  VAL B  17     -11.685  30.962 -24.469  1.00 91.65      B    C  
ATOM   2020  C   VAL B  17     -10.452  30.056 -24.434  1.00 91.95      B    C  
ATOM   2021  O   VAL B  17     -10.482  29.011 -23.792  1.00 90.80      B    O  
ATOM   2022  CB  VAL B  17     -12.369  30.910 -25.853  1.00 90.93      B    C  
ATOM   2023  CG1 VAL B  17     -12.590  29.470 -26.344  1.00 84.55      B    C  
ATOM   2024  CG2 VAL B  17     -13.747  31.581 -25.816  1.00 85.95      B    C  
ATOM   2025  N   CYS B  18      -9.350  30.469 -25.032  1.00 91.65      B    N  
ATOM   2026  CA  CYS B  18      -8.098  29.711 -25.030  1.00 91.11      B    C  
ATOM   2027  C   CYS B  18      -7.534  29.511 -23.615  1.00 90.93      B    C  
ATOM   2028  O   CYS B  18      -7.111  28.410 -23.272  1.00 88.64      B    O  
ATOM   2029  CB  CYS B  18      -7.069  30.422 -25.926  1.00 90.19      B    C  
ATOM   2030  SG  CYS B  18      -7.547  30.296 -27.679  1.00 81.95      B    S  
ATOM   2031  N   LEU B  19      -7.572  30.543 -22.777  1.00 92.04      B    N  
ATOM   2032  CA  LEU B  19      -7.165  30.452 -21.369  1.00 91.59      B    C  
ATOM   2033  C   LEU B  19      -8.015  29.456 -20.594  1.00 92.23      B    C  
ATOM   2034  O   LEU B  19      -7.479  28.620 -19.870  1.00 90.52      B    O  
ATOM   2035  CB  LEU B  19      -7.255  31.847 -20.719  1.00 90.39      B    C  
ATOM   2036  CG  LEU B  19      -6.019  32.725 -20.969  1.00 83.30      B    C  
ATOM   2037  CD1 LEU B  19      -6.333  34.186 -20.628  1.00 77.36      B    C  
ATOM   2038  CD2 LEU B  19      -4.846  32.295 -20.096  1.00 76.52      B    C  
ATOM   2039  N   THR B  20      -9.337  29.493 -20.771  1.00 92.36      B    N  
ATOM   2040  CA  THR B  20     -10.278  28.592 -20.095  1.00 92.44      B    C  
ATOM   2041  C   THR B  20     -10.047  27.133 -20.501  1.00 92.40      B    C  
ATOM   2042  O   THR B  20     -10.028  26.249 -19.651  1.00 90.42      B    O  
ATOM   2043  CB  THR B  20     -11.724  29.002 -20.386  1.00 91.98      B    C  
ATOM   2044  CG2 THR B  20     -12.732  28.202 -19.575  1.00 83.84      B    C  
ATOM   2045  OG1 THR B  20     -11.911  30.352 -20.035  1.00 83.10      B    O  
ATOM   2046  N   LEU B  21      -9.799  26.881 -21.778  1.00 92.29      B    N  
ATOM   2047  CA  LEU B  21      -9.453  25.564 -22.308  1.00 91.10      B    C  
ATOM   2048  C   LEU B  21      -8.147  25.034 -21.707  1.00 91.40      B    C  
ATOM   2049  O   LEU B  21      -8.121  23.922 -21.180  1.00 89.81      B    O  
ATOM   2050  CB  LEU B  21      -9.349  25.673 -23.846  1.00 89.28      B    C  
ATOM   2051  CG  LEU B  21     -10.541  25.019 -24.559  1.00 80.37      B    C  
ATOM   2052  CD1 LEU B  21     -10.773  25.673 -25.914  1.00 74.43      B    C  
ATOM   2053  CD2 LEU B  21     -10.271  23.536 -24.770  1.00 73.82      B    C  
ATOM   2054  N   SER B  22      -7.097  25.834 -21.742  1.00 91.94      B    N  
ATOM   2055  CA  SER B  22      -5.791  25.472 -21.184  1.00 91.18      B    C  
ATOM   2056  C   SER B  22      -5.886  25.160 -19.689  1.00 91.71      B    C  
ATOM   2057  O   SER B  22      -5.363  24.148 -19.222  1.00 90.11      B    O  
ATOM   2058  CB  SER B  22      -4.802  26.619 -21.426  1.00 89.61      B    C  
ATOM   2059  OG  SER B  22      -3.507  26.274 -20.960  1.00 79.31      B    O  
ATOM   2060  N   PHE B  23      -6.620  25.978 -18.939  1.00 91.89      B    N  
ATOM   2061  CA  PHE B  23      -6.796  25.816 -17.499  1.00 92.21      B    C  
ATOM   2062  C   PHE B  23      -7.573  24.541 -17.141  1.00 93.19      B    C  
ATOM   2063  O   PHE B  23      -7.142  23.771 -16.293  1.00 91.52      B    O  
ATOM   2064  CB  PHE B  23      -7.493  27.071 -16.962  1.00 90.59      B    C  
ATOM   2065  CG  PHE B  23      -7.370  27.225 -15.474  1.00 89.60      B    C  
ATOM   2066  CD1 PHE B  23      -8.468  26.975 -14.638  1.00 84.13      B    C  
ATOM   2067  CD2 PHE B  23      -6.155  27.666 -14.921  1.00 83.43      B    C  
ATOM   2068  CE1 PHE B  23      -8.354  27.180 -13.253  1.00 80.26      B    C  
ATOM   2069  CE2 PHE B  23      -6.037  27.869 -13.542  1.00 79.17      B    C  
ATOM   2070  CZ  PHE B  23      -7.127  27.635 -12.705  1.00 80.97      B    C  
ATOM   2071  N   SER B  24      -8.681  24.278 -17.836  1.00 93.01      B    N  
ATOM   2072  CA  SER B  24      -9.505  23.078 -17.609  1.00 92.86      B    C  
ATOM   2073  C   SER B  24      -8.738  21.790 -17.920  1.00 93.52      B    C  
ATOM   2074  O   SER B  24      -8.807  20.833 -17.152  1.00 91.86      B    O  
ATOM   2075  CB  SER B  24     -10.770  23.144 -18.472  1.00 91.43      B    C  
ATOM   2076  OG  SER B  24     -11.502  24.317 -18.213  1.00 78.90      B    O  
ATOM   2077  N   LEU B  25      -7.951  21.775 -18.983  1.00 92.76      B    N  
ATOM   2078  CA  LEU B  25      -7.094  20.640 -19.323  1.00 92.21      B    C  
ATOM   2079  C   LEU B  25      -6.005  20.407 -18.281  1.00 93.28      B    C  
ATOM   2080  O   LEU B  25      -5.815  19.272 -17.859  1.00 92.43      B    O  
ATOM   2081  CB  LEU B  25      -6.481  20.852 -20.714  1.00 90.61      B    C  
ATOM   2082  CG  LEU B  25      -7.444  20.406 -21.820  1.00 81.19      B    C  
ATOM   2083  CD1 LEU B  25      -7.135  21.136 -23.109  1.00 75.73      B    C  
ATOM   2084  CD2 LEU B  25      -7.339  18.905 -22.083  1.00 75.44      B    C  
ATOM   2085  N   LYS B  26      -5.345  21.450 -17.787  1.00 92.97      B    N  
ATOM   2086  CA  LYS B  26      -4.330  21.322 -16.740  1.00 93.41      B    C  
ATOM   2087  C   LYS B  26      -4.905  20.791 -15.426  1.00 94.42      B    C  
ATOM   2088  O   LYS B  26      -4.240  20.011 -14.751  1.00 93.72      B    O  
ATOM   2089  CB  LYS B  26      -3.620  22.657 -16.500  1.00 92.43      B    C  
ATOM   2090  CG  LYS B  26      -2.591  22.921 -17.598  1.00 87.78      B    C  
ATOM   2091  CD  LYS B  26      -1.687  24.101 -17.212  1.00 82.04      B    C  
ATOM   2092  CE  LYS B  26      -0.608  24.233 -18.273  1.00 76.99      B    C  
ATOM   2093  NZ  LYS B  26       0.536  25.045 -17.810  1.00 69.26      B    N1+
ATOM   2094  N   ILE B  27      -6.134  21.164 -15.077  1.00 94.95      B    N  
ATOM   2095  CA  ILE B  27      -6.831  20.615 -13.906  1.00 95.35      B    C  
ATOM   2096  C   ILE B  27      -7.064  19.114 -14.085  1.00 95.57      B    C  
ATOM   2097  O   ILE B  27      -6.724  18.338 -13.194  1.00 94.80      B    O  
ATOM   2098  CB  ILE B  27      -8.154  21.363 -13.648  1.00 95.11      B    C  
ATOM   2099  CG1 ILE B  27      -7.846  22.778 -13.113  1.00 91.41      B    C  
ATOM   2100  CG2 ILE B  27      -9.048  20.611 -12.649  1.00 91.93      B    C  
ATOM   2101  CD1 ILE B  27      -9.054  23.710 -13.141  1.00 85.23      B    C  
ATOM   2102  N   ARG B  28      -7.586  18.700 -15.224  1.00 95.40      B    N  
ATOM   2103  CA  ARG B  28      -7.815  17.290 -15.535  1.00 95.38      B    C  
ATOM   2104  C   ARG B  28      -6.515  16.488 -15.467  1.00 95.94      B    C  
ATOM   2105  O   ARG B  28      -6.448  15.482 -14.767  1.00 95.36      B    O  
ATOM   2106  CB  ARG B  28      -8.491  17.188 -16.908  1.00 94.25      B    C  
ATOM   2107  CG  ARG B  28      -8.776  15.731 -17.247  1.00 90.13      B    C  
ATOM   2108  CD  ARG B  28      -9.410  15.602 -18.623  1.00 87.15      B    C  
ATOM   2109  NE  ARG B  28      -9.515  14.186 -18.936  1.00 82.63      B    N  
ATOM   2110  CZ  ARG B  28      -9.987  13.621 -20.025  1.00 78.36      B    C  
ATOM   2111  NH1 ARG B  28     -10.474  14.308 -21.029  1.00 70.40      B    N1+
ATOM   2112  NH2 ARG B  28      -9.952  12.333 -20.100  1.00 73.27      B    N  
ATOM   2113  N   GLU B  29      -5.473  16.960 -16.113  1.00 94.99      B    N  
ATOM   2114  CA  GLU B  29      -4.160  16.319 -16.111  1.00 95.04      B    C  
ATOM   2115  C   GLU B  29      -3.556  16.243 -14.701  1.00 95.94      B    C  
ATOM   2116  O   GLU B  29      -2.909  15.257 -14.359  1.00 95.37      B    O  
ATOM   2117  CB  GLU B  29      -3.230  17.117 -17.042  1.00 94.28      B    C  
ATOM   2118  CG  GLU B  29      -3.612  16.945 -18.520  1.00 91.94      B    C  
ATOM   2119  CD  GLU B  29      -2.972  17.981 -19.445  1.00 90.65      B    C  
ATOM   2120  OE1 GLU B  29      -3.215  17.903 -20.671  1.00 84.43      B    O  
ATOM   2121  OE2 GLU B  29      -2.242  18.878 -18.978  1.00 84.93      B    O1-
ATOM   2122  N   LYS B  30      -3.806  17.237 -13.846  1.00 96.09      B    N  
ATOM   2123  CA  LYS B  30      -3.387  17.204 -12.445  1.00 96.48      B    C  
ATOM   2124  C   LYS B  30      -4.111  16.116 -11.658  1.00 96.97      B    C  
ATOM   2125  O   LYS B  30      -3.465  15.410 -10.884  1.00 96.42      B    O  
ATOM   2126  CB  LYS B  30      -3.564  18.593 -11.808  1.00 95.60      B    C  
ATOM   2127  CG  LYS B  30      -3.119  18.687 -10.339  1.00 91.43      B    C  
ATOM   2128  CD  LYS B  30      -1.635  18.374 -10.146  1.00 87.20      B    C  
ATOM   2129  CE  LYS B  30      -1.228  18.571  -8.686  1.00 84.27      B    C  
ATOM   2130  NZ  LYS B  30       0.184  18.197  -8.470  1.00 76.99      B    N1+
ATOM   2131  N   MET B  31      -5.420  15.966 -11.856  1.00 96.51      B    N  
ATOM   2132  CA  MET B  31      -6.208  14.909 -11.217  1.00 96.86      B    C  
ATOM   2133  C   MET B  31      -5.758  13.520 -11.675  1.00 97.28      B    C  
ATOM   2134  O   MET B  31      -5.544  12.658 -10.831  1.00 96.48      B    O  
ATOM   2135  CB  MET B  31      -7.699  15.114 -11.498  1.00 96.27      B    C  
ATOM   2136  CG  MET B  31      -8.269  16.309 -10.732  1.00 92.40      B    C  
ATOM   2137  SD  MET B  31     -10.013  16.675 -11.057  1.00 90.16      B    S  
ATOM   2138  CE  MET B  31     -10.811  15.190 -10.423  1.00 81.48      B    C  
ATOM   2139  N   GLU B  32      -5.542  13.326 -12.976  1.00 96.79      B    N  
ATOM   2140  CA  GLU B  32      -5.006  12.078 -13.531  1.00 96.75      B    C  
ATOM   2141  C   GLU B  32      -3.649  11.731 -12.905  1.00 97.29      B    C  
ATOM   2142  O   GLU B  32      -3.455  10.623 -12.400  1.00 96.77      B    O  
ATOM   2143  CB  GLU B  32      -4.866  12.194 -15.063  1.00 95.64      B    C  
ATOM   2144  CG  GLU B  32      -6.199  12.265 -15.818  1.00 88.37      B    C  
ATOM   2145  CD  GLU B  32      -6.058  12.520 -17.334  1.00 85.93      B    C  
ATOM   2146  OE1 GLU B  32      -7.075  12.852 -17.982  1.00 79.34      B    O  
ATOM   2147  OE2 GLU B  32      -4.940  12.399 -17.875  1.00 82.49      B    O1-
ATOM   2148  N   THR B  33      -2.722  12.686 -12.854  1.00 96.83      B    N  
ATOM   2149  CA  THR B  33      -1.388  12.493 -12.270  1.00 97.10      B    C  
ATOM   2150  C   THR B  33      -1.465  12.156 -10.777  1.00 97.33      B    C  
ATOM   2151  O   THR B  33      -0.744  11.281 -10.306  1.00 96.42      B    O  
ATOM   2152  CB  THR B  33      -0.523  13.749 -12.456  1.00 96.30      B    C  
ATOM   2153  CG2 THR B  33       0.939  13.524 -12.084  1.00 89.51      B    C  
ATOM   2154  OG1 THR B  33      -0.507  14.178 -13.802  1.00 90.15      B    O  
ATOM   2155  N   GLN B  34      -2.363  12.800 -10.041  1.00 97.31      B    N  
ATOM   2156  CA  GLN B  34      -2.559  12.524  -8.618  1.00 97.66      B    C  
ATOM   2157  C   GLN B  34      -3.134  11.126  -8.380  1.00 97.92      B    C  
ATOM   2158  O   GLN B  34      -2.674  10.436  -7.488  1.00 97.41      B    O  
ATOM   2159  CB  GLN B  34      -3.452  13.612  -8.005  1.00 97.14      B    C  
ATOM   2160  CG  GLN B  34      -3.587  13.476  -6.485  1.00 95.09      B    C  
ATOM   2161  CD  GLN B  34      -2.272  13.738  -5.752  1.00 94.85      B    C  
ATOM   2162  NE2 GLN B  34      -1.664  12.739  -5.175  1.00 83.35      B    N  
ATOM   2163  OE1 GLN B  34      -1.797  14.861  -5.682  1.00 85.30      B    O  
ATOM   2164  N   SER B  35      -4.094  10.684  -9.181  1.00 97.60      B    N  
ATOM   2165  CA  SER B  35      -4.664   9.340  -9.072  1.00 97.79      B    C  
ATOM   2166  C   SER B  35      -3.637   8.253  -9.394  1.00 97.99      B    C  
ATOM   2167  O   SER B  35      -3.586   7.248  -8.690  1.00 97.06      B    O  
ATOM   2168  CB  SER B  35      -5.880   9.191  -9.982  1.00 97.00      B    C  
ATOM   2169  OG  SER B  35      -6.930  10.022  -9.506  1.00 92.16      B    O  
ATOM   2170  N   VAL B  36      -2.771   8.457 -10.381  1.00 97.77      B    N  
ATOM   2171  CA  VAL B  36      -1.650   7.548 -10.662  1.00 97.82      B    C  
ATOM   2172  C   VAL B  36      -0.724   7.434  -9.448  1.00 97.94      B    C  
ATOM   2173  O   VAL B  36      -0.367   6.326  -9.057  1.00 97.29      B    O  
ATOM   2174  CB  VAL B  36      -0.876   7.984 -11.916  1.00 97.14      B    C  
ATOM   2175  CG1 VAL B  36       0.434   7.212 -12.110  1.00 94.25      B    C  
ATOM   2176  CG2 VAL B  36      -1.722   7.764 -13.167  1.00 94.44      B    C  
ATOM   2177  N   ALA B  37      -0.369   8.554  -8.808  1.00 97.80      B    N  
ATOM   2178  CA  ALA B  37       0.455   8.541  -7.606  1.00 97.72      B    C  
ATOM   2179  C   ALA B  37      -0.228   7.796  -6.450  1.00 97.99      B    C  
ATOM   2180  O   ALA B  37       0.403   6.959  -5.808  1.00 97.15      B    O  
ATOM   2181  CB  ALA B  37       0.815   9.982  -7.221  1.00 97.08      B    C  
ATOM   2182  N   ASP B  38      -1.522   8.021  -6.212  1.00 98.15      B    N  
ATOM   2183  CA  ASP B  38      -2.284   7.368  -5.149  1.00 98.05      B    C  
ATOM   2184  C   ASP B  38      -2.344   5.843  -5.335  1.00 98.27      B    C  
ATOM   2185  O   ASP B  38      -2.063   5.082  -4.411  1.00 97.69      B    O  
ATOM   2186  CB  ASP B  38      -3.726   7.920  -5.111  1.00 97.48      B    C  
ATOM   2187  CG  ASP B  38      -3.844   9.381  -4.684  1.00 96.29      B    C  
ATOM   2188  OD1 ASP B  38      -2.930   9.934  -4.053  1.00 92.31      B    O  
ATOM   2189  OD2 ASP B  38      -4.902  10.000  -4.954  1.00 91.72      B    O1-
ATOM   2190  N   LEU B  39      -2.657   5.392  -6.549  1.00 97.75      B    N  
ATOM   2191  CA  LEU B  39      -2.754   3.969  -6.876  1.00 97.84      B    C  
ATOM   2192  C   LEU B  39      -1.386   3.281  -6.801  1.00 97.97      B    C  
ATOM   2193  O   LEU B  39      -1.285   2.150  -6.324  1.00 97.23      B    O  
ATOM   2194  CB  LEU B  39      -3.362   3.827  -8.284  1.00 97.55      B    C  
ATOM   2195  CG  LEU B  39      -4.831   4.294  -8.395  1.00 96.67      B    C  
ATOM   2196  CD1 LEU B  39      -5.225   4.413  -9.862  1.00 94.36      B    C  
ATOM   2197  CD2 LEU B  39      -5.794   3.327  -7.716  1.00 93.72      B    C  
ATOM   2198  N   ALA B  40      -0.311   3.964  -7.203  1.00 98.03      B    N  
ATOM   2199  CA  ALA B  40       1.051   3.469  -7.080  1.00 97.90      B    C  
ATOM   2200  C   ALA B  40       1.499   3.369  -5.612  1.00 98.00      B    C  
ATOM   2201  O   ALA B  40       2.094   2.363  -5.221  1.00 97.24      B    O  
ATOM   2202  CB  ALA B  40       1.978   4.375  -7.887  1.00 97.35      B    C  
ATOM   2203  N   ALA B  41       1.173   4.351  -4.776  1.00 97.99      B    N  
ATOM   2204  CA  ALA B  41       1.490   4.333  -3.352  1.00 97.82      B    C  
ATOM   2205  C   ALA B  41       0.779   3.181  -2.620  1.00 98.00      B    C  
ATOM   2206  O   ALA B  41       1.413   2.457  -1.852  1.00 97.15      B    O  
ATOM   2207  CB  ALA B  41       1.119   5.687  -2.742  1.00 97.18      B    C  
ATOM   2208  N   TYR B  42      -0.505   2.962  -2.912  1.00 97.98      B    N  
ATOM   2209  CA  TYR B  42      -1.238   1.823  -2.361  1.00 98.10      B    C  
ATOM   2210  C   TYR B  42      -0.645   0.488  -2.825  1.00 98.22      B    C  
ATOM   2211  O   TYR B  42      -0.409  -0.389  -1.999  1.00 97.80      B    O  
ATOM   2212  CB  TYR B  42      -2.720   1.926  -2.745  1.00 98.01      B    C  
ATOM   2213  CG  TYR B  42      -3.544   0.814  -2.141  1.00 98.19      B    C  
ATOM   2214  CD1 TYR B  42      -3.763  -0.388  -2.841  1.00 97.34      B    C  
ATOM   2215  CD2 TYR B  42      -4.050   0.945  -0.832  1.00 97.42      B    C  
ATOM   2216  CE1 TYR B  42      -4.480  -1.444  -2.256  1.00 97.01      B    C  
ATOM   2217  CE2 TYR B  42      -4.773  -0.102  -0.232  1.00 96.89      B    C  
ATOM   2218  CZ  TYR B  42      -4.985  -1.301  -0.948  1.00 97.28      B    C  
ATOM   2219  OH  TYR B  42      -5.676  -2.328  -0.367  1.00 96.14      B    O  
ATOM   2220  N   SER B  43      -0.327   0.355  -4.103  1.00 97.97      B    N  
ATOM   2221  CA  SER B  43       0.280  -0.858  -4.652  1.00 97.89      B    C  
ATOM   2222  C   SER B  43       1.651  -1.149  -4.027  1.00 97.95      B    C  
ATOM   2223  O   SER B  43       1.939  -2.285  -3.667  1.00 97.00      B    O  
ATOM   2224  CB  SER B  43       0.406  -0.744  -6.177  1.00 97.16      B    C  
ATOM   2225  OG  SER B  43      -0.869  -0.522  -6.759  1.00 91.73      B    O  
ATOM   2226  N   GLY B  44       2.468  -0.119  -3.799  1.00 97.70      B    N  
ATOM   2227  CA  GLY B  44       3.741  -0.240  -3.095  1.00 97.68      B    C  
ATOM   2228  C   GLY B  44       3.586  -0.667  -1.625  1.00 97.92      B    C  
ATOM   2229  O   GLY B  44       4.351  -1.492  -1.135  1.00 97.04      B    O  
ATOM   2230  N   ALA B  45       2.560  -0.167  -0.931  1.00 97.98      B    N  
ATOM   2231  CA  ALA B  45       2.249  -0.606   0.425  1.00 97.96      B    C  
ATOM   2232  C   ALA B  45       1.781  -2.073   0.460  1.00 98.00      B    C  
ATOM   2233  O   ALA B  45       2.203  -2.829   1.339  1.00 97.25      B    O  
ATOM   2234  CB  ALA B  45       1.198   0.338   1.023  1.00 97.46      B    C  
ATOM   2235  N   VAL B  46       0.991  -2.514  -0.521  1.00 98.00      B    N  
ATOM   2236  CA  VAL B  46       0.591  -3.924  -0.679  1.00 98.02      B    C  
ATOM   2237  C   VAL B  46       1.814  -4.810  -0.914  1.00 98.08      B    C  
ATOM   2238  O   VAL B  46       1.959  -5.819  -0.223  1.00 97.29      B    O  
ATOM   2239  CB  VAL B  46      -0.439  -4.095  -1.812  1.00 97.44      B    C  
ATOM   2240  CG1 VAL B  46      -0.669  -5.564  -2.181  1.00 94.61      B    C  
ATOM   2241  CG2 VAL B  46      -1.791  -3.520  -1.403  1.00 94.70      B    C  
ATOM   2242  N   ALA B  47       2.724  -4.435  -1.809  1.00 97.84      B    N  
ATOM   2243  CA  ALA B  47       3.955  -5.186  -2.048  1.00 97.79      B    C  
ATOM   2244  C   ALA B  47       4.833  -5.275  -0.787  1.00 97.81      B    C  
ATOM   2245  O   ALA B  47       5.385  -6.334  -0.476  1.00 96.90      B    O  
ATOM   2246  CB  ALA B  47       4.702  -4.512  -3.206  1.00 97.21      B    C  
ATOM   2247  N   THR B  48       4.890  -4.208   0.004  1.00 97.93      B    N  
ATOM   2248  CA  THR B  48       5.601  -4.183   1.291  1.00 98.06      B    C  
ATOM   2249  C   THR B  48       4.966  -5.145   2.293  1.00 98.01      B    C  
ATOM   2250  O   THR B  48       5.669  -5.947   2.902  1.00 97.30      B    O  
ATOM   2251  CB  THR B  48       5.642  -2.766   1.875  1.00 97.48      B    C  
ATOM   2252  CG2 THR B  48       6.516  -2.688   3.123  1.00 91.84      B    C  
ATOM   2253  OG1 THR B  48       6.192  -1.863   0.943  1.00 91.40      B    O  
ATOM   2254  N   ALA B  49       3.636  -5.133   2.430  1.00 98.04      B    N  
ATOM   2255  CA  ALA B  49       2.922  -6.051   3.304  1.00 97.98      B    C  
ATOM   2256  C   ALA B  49       3.103  -7.518   2.869  1.00 98.07      B    C  
ATOM   2257  O   ALA B  49       3.408  -8.369   3.711  1.00 97.20      B    O  
ATOM   2258  CB  ALA B  49       1.443  -5.650   3.338  1.00 97.36      B    C  
ATOM   2259  N   ARG B  50       3.027  -7.820   1.565  1.00 98.22      B    N  
ATOM   2260  CA  ARG B  50       3.321  -9.153   1.005  1.00 98.03      B    C  
ATOM   2261  C   ARG B  50       4.726  -9.622   1.384  1.00 98.05      B    C  
ATOM   2262  O   ARG B  50       4.893 -10.749   1.836  1.00 97.19      B    O  
ATOM   2263  CB  ARG B  50       3.193  -9.141  -0.523  1.00 97.43      B    C  
ATOM   2264  CG  ARG B  50       1.741  -9.087  -1.014  1.00 95.89      B    C  
ATOM   2265  CD  ARG B  50       1.700  -9.166  -2.537  1.00 95.94      B    C  
ATOM   2266  NE  ARG B  50       0.323  -9.168  -3.040  1.00 95.67      B    N  
ATOM   2267  CZ  ARG B  50      -0.089  -9.562  -4.234  1.00 96.27      B    C  
ATOM   2268  NH1 ARG B  50       0.739  -9.984  -5.153  1.00 92.61      B    N1+
ATOM   2269  NH2 ARG B  50      -1.351  -9.532  -4.520  1.00 92.46      B    N  
ATOM   2270  N   THR B  51       5.716  -8.742   1.247  1.00 98.00      B    N  
ATOM   2271  CA  THR B  51       7.104  -9.044   1.594  1.00 98.03      B    C  
ATOM   2272  C   THR B  51       7.246  -9.354   3.073  1.00 98.02      B    C  
ATOM   2273  O   THR B  51       7.790 -10.394   3.425  1.00 97.33      B    O  
ATOM   2274  CB  THR B  51       8.025  -7.882   1.196  1.00 97.47      B    C  
ATOM   2275  CG2 THR B  51       9.498  -8.171   1.480  1.00 92.12      B    C  
ATOM   2276  OG1 THR B  51       7.923  -7.648  -0.184  1.00 91.59      B    O  
ATOM   2277  N   PHE B  52       6.708  -8.531   3.955  1.00 98.13      B    N  
ATOM   2278  CA  PHE B  52       6.834  -8.715   5.404  1.00 98.19      B    C  
ATOM   2279  C   PHE B  52       6.079  -9.952   5.909  1.00 98.09      B    C  
ATOM   2280  O   PHE B  52       6.611 -10.697   6.738  1.00 96.60      B    O  
ATOM   2281  CB  PHE B  52       6.386  -7.438   6.115  1.00 97.72      B    C  
ATOM   2282  CG  PHE B  52       7.317  -6.240   6.023  1.00 97.93      B    C  
ATOM   2283  CD1 PHE B  52       8.509  -6.243   5.255  1.00 96.07      B    C  
ATOM   2284  CD2 PHE B  52       6.999  -5.079   6.770  1.00 96.02      B    C  
ATOM   2285  CE1 PHE B  52       9.362  -5.128   5.249  1.00 95.31      B    C  
ATOM   2286  CE2 PHE B  52       7.851  -3.961   6.763  1.00 95.31      B    C  
ATOM   2287  CZ  PHE B  52       9.030  -3.991   6.004  1.00 96.33      B    C  
ATOM   2288  N   ASN B  53       4.892 -10.237   5.369  1.00 98.07      B    N  
ATOM   2289  CA  ASN B  53       4.148 -11.446   5.694  1.00 98.01      B    C  
ATOM   2290  C   ASN B  53       4.882 -12.719   5.223  1.00 97.97      B    C  
ATOM   2291  O   ASN B  53       4.953 -13.706   5.959  1.00 96.89      B    O  
ATOM   2292  CB  ASN B  53       2.747 -11.351   5.075  1.00 97.68      B    C  
ATOM   2293  CG  ASN B  53       1.876 -10.322   5.774  1.00 97.56      B    C  
ATOM   2294  ND2 ASN B  53       0.930  -9.742   5.069  1.00 89.44      B    N  
ATOM   2295  OD1 ASN B  53       2.003 -10.041   6.955  1.00 89.90      B    O  
ATOM   2296  N   SER B  54       5.475 -12.676   4.026  1.00 98.04      B    N  
ATOM   2297  CA  SER B  54       6.274 -13.786   3.502  1.00 98.09      B    C  
ATOM   2298  C   SER B  54       7.532 -14.026   4.336  1.00 98.07      B    C  
ATOM   2299  O   SER B  54       7.831 -15.159   4.696  1.00 96.92      B    O  
ATOM   2300  CB  SER B  54       6.642 -13.533   2.042  1.00 97.40      B    C  
ATOM   2301  OG  SER B  54       5.478 -13.360   1.269  1.00 92.26      B    O  
ATOM   2302  N   ILE B  55       8.234 -12.952   4.722  1.00 97.94      B    N  
ATOM   2303  CA  ILE B  55       9.385 -13.018   5.631  1.00 97.72      B    C  
ATOM   2304  C   ILE B  55       8.975 -13.634   6.968  1.00 97.89      B    C  
ATOM   2305  O   ILE B  55       9.683 -14.511   7.451  1.00 97.24      B    O  
ATOM   2306  CB  ILE B  55      10.028 -11.620   5.813  1.00 97.25      B    C  
ATOM   2307  CG1 ILE B  55      10.761 -11.203   4.520  1.00 95.90      B    C  
ATOM   2308  CG2 ILE B  55      11.020 -11.610   7.000  1.00 96.17      B    C  
ATOM   2309  CD1 ILE B  55      11.155  -9.724   4.485  1.00 92.78      B    C  
ATOM   2310  N   ALA B  56       7.836 -13.257   7.542  1.00 97.75      B    N  
ATOM   2311  CA  ALA B  56       7.370 -13.804   8.806  1.00 97.57      B    C  
ATOM   2312  C   ALA B  56       7.188 -15.333   8.748  1.00 97.65      B    C  
ATOM   2313  O   ALA B  56       7.697 -16.048   9.618  1.00 96.76      B    O  
ATOM   2314  CB  ALA B  56       6.069 -13.096   9.204  1.00 96.88      B    C  
ATOM   2315  N   LEU B  57       6.560 -15.866   7.695  1.00 97.68      B    N  
ATOM   2316  CA  LEU B  57       6.402 -17.311   7.507  1.00 97.59      B    C  
ATOM   2317  C   LEU B  57       7.755 -18.013   7.317  1.00 97.55      B    C  
ATOM   2318  O   LEU B  57       8.010 -19.038   7.955  1.00 96.43      B    O  
ATOM   2319  CB  LEU B  57       5.477 -17.588   6.310  1.00 97.02      B    C  
ATOM   2320  CG  LEU B  57       4.022 -17.102   6.480  1.00 95.70      B    C  
ATOM   2321  CD1 LEU B  57       3.228 -17.470   5.231  1.00 93.56      B    C  
ATOM   2322  CD2 LEU B  57       3.328 -17.735   7.690  1.00 92.98      B    C  
ATOM   2323  N   MET B  58       8.655 -17.441   6.518  1.00 97.72      B    N  
ATOM   2324  CA  MET B  58       9.999 -17.986   6.316  1.00 97.57      B    C  
ATOM   2325  C   MET B  58      10.828 -17.964   7.607  1.00 97.56      B    C  
ATOM   2326  O   MET B  58      11.540 -18.922   7.882  1.00 96.60      B    O  
ATOM   2327  CB  MET B  58      10.718 -17.226   5.193  1.00 96.98      B    C  
ATOM   2328  CG  MET B  58      10.139 -17.570   3.807  1.00 94.97      B    C  
ATOM   2329  SD  MET B  58      11.064 -16.850   2.414  1.00 93.91      B    S  
ATOM   2330  CE  MET B  58      10.492 -15.142   2.481  1.00 82.75      B    C  
ATOM   2331  N   ARG B  59      10.701 -16.939   8.442  1.00 97.66      B    N  
ATOM   2332  CA  ARG B  59      11.384 -16.856   9.747  1.00 97.37      B    C  
ATOM   2333  C   ARG B  59      10.889 -17.922  10.722  1.00 97.47      B    C  
ATOM   2334  O   ARG B  59      11.704 -18.523  11.418  1.00 96.63      B    O  
ATOM   2335  CB  ARG B  59      11.224 -15.443  10.327  1.00 96.69      B    C  
ATOM   2336  CG  ARG B  59      12.119 -14.420   9.612  1.00 93.81      B    C  
ATOM   2337  CD  ARG B  59      13.551 -14.394  10.162  1.00 91.46      B    C  
ATOM   2338  NE  ARG B  59      13.638 -13.472  11.312  1.00 90.57      B    N  
ATOM   2339  CZ  ARG B  59      14.631 -13.335  12.167  1.00 91.39      B    C  
ATOM   2340  NH1 ARG B  59      15.669 -14.118  12.194  1.00 83.94      B    N1+
ATOM   2341  NH2 ARG B  59      14.608 -12.356  13.010  1.00 86.87      B    N  
ATOM   2342  N   ARG B  60       9.601 -18.212  10.755  1.00 97.48      B    N  
ATOM   2343  CA  ARG B  60       9.055 -19.324  11.557  1.00 97.26      B    C  
ATOM   2344  C   ARG B  60       9.568 -20.685  11.060  1.00 97.33      B    C  
ATOM   2345  O   ARG B  60       9.945 -21.517  11.883  1.00 96.08      B    O  
ATOM   2346  CB  ARG B  60       7.522 -19.274  11.557  1.00 96.43      B    C  
ATOM   2347  CG  ARG B  60       6.932 -18.042  12.283  1.00 94.19      B    C  
ATOM   2348  CD  ARG B  60       7.225 -18.052  13.785  1.00 93.68      B    C  
ATOM   2349  NE  ARG B  60       6.614 -16.892  14.451  1.00 92.89      B    N  
ATOM   2350  CZ  ARG B  60       6.696 -16.594  15.736  1.00 95.02      B    C  
ATOM   2351  NH1 ARG B  60       7.341 -17.346  16.583  1.00 87.41      B    N1+
ATOM   2352  NH2 ARG B  60       6.143 -15.516  16.194  1.00 88.61      B    N  
ATOM   2353  N   ALA B  61       9.674 -20.873   9.745  1.00 97.38      B    N  
ATOM   2354  CA  ALA B  61      10.277 -22.067   9.172  1.00 97.29      B    C  
ATOM   2355  C   ALA B  61      11.779 -22.170   9.471  1.00 97.33      B    C  
ATOM   2356  O   ALA B  61      12.251 -23.247   9.837  1.00 96.31      B    O  
ATOM   2357  CB  ALA B  61       9.988 -22.092   7.670  1.00 96.69      B    C  
ATOM   2358  N   GLN B  62      12.544 -21.068   9.425  1.00 97.36      B    N  
ATOM   2359  CA  GLN B  62      13.951 -21.040   9.851  1.00 97.18      B    C  
ATOM   2360  C   GLN B  62      14.103 -21.492  11.307  1.00 97.26      B    C  
ATOM   2361  O   GLN B  62      14.994 -22.284  11.611  1.00 96.34      B    O  
ATOM   2362  CB  GLN B  62      14.555 -19.638   9.712  1.00 96.42      B    C  
ATOM   2363  CG  GLN B  62      14.868 -19.243   8.262  1.00 94.61      B    C  
ATOM   2364  CD  GLN B  62      15.641 -17.924   8.213  1.00 95.47      B    C  
ATOM   2365  NE2 GLN B  62      16.861 -17.951   7.749  1.00 85.71      B    N  
ATOM   2366  OE1 GLN B  62      15.169 -16.870   8.618  1.00 87.08      B    O  
ATOM   2367  N   THR B  63      13.229 -21.029  12.197  1.00 97.30      B    N  
ATOM   2368  CA  THR B  63      13.241 -21.467  13.598  1.00 97.10      B    C  
ATOM   2369  C   THR B  63      13.002 -22.974  13.711  1.00 97.06      B    C  
ATOM   2370  O   THR B  63      13.719 -23.641  14.450  1.00 95.86      B    O  
ATOM   2371  CB  THR B  63      12.198 -20.701  14.425  1.00 96.26      B    C  
ATOM   2372  CG2 THR B  63      12.302 -21.012  15.917  1.00 90.84      B    C  
ATOM   2373  OG1 THR B  63      12.398 -19.310  14.296  1.00 90.49      B    O  
ATOM   2374  N   ALA B  64      12.073 -23.540  12.931  1.00 97.14      B    N  
ATOM   2375  CA  ALA B  64      11.832 -24.986  12.911  1.00 96.94      B    C  
ATOM   2376  C   ALA B  64      13.038 -25.781  12.384  1.00 97.15      B    C  
ATOM   2377  O   ALA B  64      13.379 -26.819  12.950  1.00 95.88      B    O  
ATOM   2378  CB  ALA B  64      10.567 -25.256  12.090  1.00 96.31      B    C  
ATOM   2379  N   HIS B  65      13.748 -25.265  11.367  1.00 97.69      B    N  
ATOM   2380  CA  HIS B  65      15.000 -25.869  10.898  1.00 97.62      B    C  
ATOM   2381  C   HIS B  65      16.096 -25.845  11.973  1.00 97.40      B    C  
ATOM   2382  O   HIS B  65      16.796 -26.833  12.158  1.00 96.56      B    O  
ATOM   2383  CB  HIS B  65      15.497 -25.158   9.633  1.00 97.43      B    C  
ATOM   2384  CG  HIS B  65      14.730 -25.505   8.399  1.00 97.68      B    C  
ATOM   2385  CD2 HIS B  65      14.063 -24.632   7.559  1.00 89.65      B    C  
ATOM   2386  ND1 HIS B  65      14.580 -26.776   7.856  1.00 90.10      B    N  
ATOM   2387  CE1 HIS B  65      13.839 -26.662   6.743  1.00 90.35      B    C  
ATOM   2388  NE2 HIS B  65      13.515 -25.381   6.534  1.00 92.04      B    N  
ATOM   2389  N   LEU B  66      16.223 -24.757  12.725  1.00 97.56      B    N  
ATOM   2390  CA  LEU B  66      17.191 -24.680  13.830  1.00 97.12      B    C  
ATOM   2391  C   LEU B  66      16.828 -25.645  14.969  1.00 96.91      B    C  
ATOM   2392  O   LEU B  66      17.716 -26.276  15.539  1.00 95.73      B    O  
ATOM   2393  CB  LEU B  66      17.273 -23.231  14.335  1.00 96.62      B    C  
ATOM   2394  CG  LEU B  66      17.931 -22.265  13.331  1.00 95.43      B    C  
ATOM   2395  CD1 LEU B  66      17.709 -20.829  13.787  1.00 92.81      B    C  
ATOM   2396  CD2 LEU B  66      19.444 -22.504  13.212  1.00 92.24      B    C  
ATOM   2397  N   VAL B  67      15.542 -25.825  15.264  1.00 97.14      B    N  
ATOM   2398  CA  VAL B  67      15.074 -26.854  16.204  1.00 96.75      B    C  
ATOM   2399  C   VAL B  67      15.433 -28.252  15.688  1.00 96.60      B    C  
ATOM   2400  O   VAL B  67      15.993 -29.039  16.451  1.00 95.75      B    O  
ATOM   2401  CB  VAL B  67      13.567 -26.723  16.477  1.00 96.16      B    C  
ATOM   2402  CG1 VAL B  67      13.012 -27.886  17.307  1.00 93.40      B    C  
ATOM   2403  CG2 VAL B  67      13.280 -25.431  17.260  1.00 93.86      B    C  
ATOM   2404  N   ALA B  68      15.225 -28.542  14.401  1.00 97.15      B    N  
ATOM   2405  CA  ALA B  68      15.637 -29.802  13.786  1.00 97.04      B    C  
ATOM   2406  C   ALA B  68      17.159 -30.022  13.907  1.00 97.07      B    C  
ATOM   2407  O   ALA B  68      17.595 -31.114  14.277  1.00 95.96      B    O  
ATOM   2408  CB  ALA B  68      15.171 -29.813  12.325  1.00 96.55      B    C  
ATOM   2409  N   ALA B  69      17.975 -28.973  13.711  1.00 97.16      B    N  
ATOM   2410  CA  ALA B  69      19.422 -29.048  13.904  1.00 96.85      B    C  
ATOM   2411  C   ALA B  69      19.804 -29.378  15.359  1.00 96.84      B    C  
ATOM   2412  O   ALA B  69      20.700 -30.183  15.600  1.00 95.67      B    O  
ATOM   2413  CB  ALA B  69      20.059 -27.725  13.440  1.00 96.08      B    C  
ATOM   2414  N   THR B  70      19.094 -28.821  16.349  1.00 96.75      B    N  
ATOM   2415  CA  THR B  70      19.309 -29.225  17.750  1.00 96.06      B    C  
ATOM   2416  C   THR B  70      18.884 -30.674  18.000  1.00 96.01      B    C  
ATOM   2417  O   THR B  70      19.504 -31.354  18.817  1.00 94.62      B    O  
ATOM   2418  CB  THR B  70      18.616 -28.308  18.768  1.00 94.73      B    C  
ATOM   2419  CG2 THR B  70      19.105 -26.870  18.703  1.00 87.35      B    C  
ATOM   2420  OG1 THR B  70      17.224 -28.294  18.652  1.00 86.63      B    O  
ATOM   2421  N   GLY B  71      17.874 -31.167  17.296  1.00 96.49      B    N  
ATOM   2422  CA  GLY B  71      17.437 -32.557  17.336  1.00 96.21      B    C  
ATOM   2423  C   GLY B  71      18.508 -33.515  16.811  1.00 96.53      B    C  
ATOM   2424  O   GLY B  71      18.885 -34.446  17.516  1.00 95.40      B    O  
ATOM   2425  N   THR B  72      19.068 -33.238  15.628  1.00 97.03      B    N  
ATOM   2426  CA  THR B  72      20.139 -34.066  15.042  1.00 96.92      B    C  
ATOM   2427  C   THR B  72      21.403 -34.051  15.904  1.00 96.67      B    C  
ATOM   2428  O   THR B  72      21.940 -35.115  16.219  1.00 95.30      B    O  
ATOM   2429  CB  THR B  72      20.481 -33.640  13.606  1.00 95.97      B    C  
ATOM   2430  CG2 THR B  72      19.296 -33.789  12.652  1.00 86.78      B    C  
ATOM   2431  OG1 THR B  72      20.891 -32.300  13.539  1.00 85.58      B    O  
ATOM   2432  N   MET B  73      21.816 -32.877  16.391  1.00 96.73      B    N  
ATOM   2433  CA  MET B  73      22.949 -32.780  17.318  1.00 96.25      B    C  
ATOM   2434  C   MET B  73      22.701 -33.575  18.606  1.00 96.02      B    C  
ATOM   2435  O   MET B  73      23.603 -34.242  19.113  1.00 94.76      B    O  
ATOM   2436  CB  MET B  73      23.193 -31.305  17.656  1.00 95.47      B    C  
ATOM   2437  CG  MET B  73      23.794 -30.513  16.485  1.00 92.17      B    C  
ATOM   2438  SD  MET B  73      25.544 -30.845  16.139  1.00 88.72      B    S  
ATOM   2439  CE  MET B  73      26.323 -29.971  17.521  1.00 80.01      B    C  
ATOM   2440  N   SER B  74      21.477 -33.573  19.126  1.00 96.23      B    N  
ATOM   2441  CA  SER B  74      21.102 -34.344  20.304  1.00 95.82      B    C  
ATOM   2442  C   SER B  74      21.171 -35.850  20.053  1.00 95.53      B    C  
ATOM   2443  O   SER B  74      21.676 -36.577  20.908  1.00 94.13      B    O  
ATOM   2444  CB  SER B  74      19.698 -33.974  20.782  1.00 95.13      B    C  
ATOM   2445  OG  SER B  74      19.667 -32.632  21.220  1.00 88.49      B    O  
ATOM   2446  N   LEU B  75      20.719 -36.318  18.881  1.00 95.71      B    N  
ATOM   2447  CA  LEU B  75      20.820 -37.727  18.493  1.00 95.43      B    C  
ATOM   2448  C   LEU B  75      22.283 -38.181  18.368  1.00 95.15      B    C  
ATOM   2449  O   LEU B  75      22.628 -39.246  18.878  1.00 94.08      B    O  
ATOM   2450  CB  LEU B  75      20.068 -37.954  17.169  1.00 95.40      B    C  
ATOM   2451  CG  LEU B  75      18.538 -37.915  17.293  1.00 94.71      B    C  
ATOM   2452  CD1 LEU B  75      17.894 -37.870  15.911  1.00 92.37      B    C  
ATOM   2453  CD2 LEU B  75      18.005 -39.153  18.020  1.00 92.04      B    C  
ATOM   2454  N   ILE B  76      23.154 -37.355  17.788  1.00 95.86      B    N  
ATOM   2455  CA  ILE B  76      24.593 -37.653  17.679  1.00 95.52      B    C  
ATOM   2456  C   ILE B  76      25.219 -37.778  19.073  1.00 94.95      B    C  
ATOM   2457  O   ILE B  76      25.849 -38.794  19.377  1.00 93.65      B    O  
ATOM   2458  CB  ILE B  76      25.310 -36.578  16.829  1.00 95.69      B    C  
ATOM   2459  CG1 ILE B  76      24.816 -36.602  15.363  1.00 94.29      B    C  
ATOM   2460  CG2 ILE B  76      26.833 -36.795  16.847  1.00 94.43      B    C  
ATOM   2461  CD1 ILE B  76      25.182 -35.346  14.567  1.00 90.40      B    C  
ATOM   2462  N   SER B  77      25.010 -36.802  19.942  1.00 94.77      B    N  
ATOM   2463  CA  SER B  77      25.548 -36.809  21.304  1.00 94.01      B    C  
ATOM   2464  C   SER B  77      25.037 -38.007  22.123  1.00 93.65      B    C  
ATOM   2465  O   SER B  77      25.831 -38.746  22.715  1.00 91.88      B    O  
ATOM   2466  CB  SER B  77      25.171 -35.497  22.003  1.00 93.24      B    C  
ATOM   2467  OG  SER B  77      25.656 -35.481  23.334  1.00 86.18      B    O  
ATOM   2468  N   TRP B  78      23.723 -38.236  22.082  1.00 92.50      B    N  
ATOM   2469  CA  TRP B  78      23.090 -39.310  22.833  1.00 91.60      B    C  
ATOM   2470  C   TRP B  78      23.494 -40.701  22.342  1.00 91.21      B    C  
ATOM   2471  O   TRP B  78      23.764 -41.589  23.149  1.00 89.43      B    O  
ATOM   2472  CB  TRP B  78      21.582 -39.118  22.754  1.00 90.59      B    C  
ATOM   2473  CG  TRP B  78      20.789 -40.166  23.448  1.00 90.22      B    C  
ATOM   2474  CD1 TRP B  78      20.601 -40.282  24.772  1.00 87.49      B    C  
ATOM   2475  CD2 TRP B  78      20.014 -41.249  22.834  1.00 88.98      B    C  
ATOM   2476  CE2 TRP B  78      19.325 -41.918  23.868  1.00 88.10      B    C  
ATOM   2477  CE3 TRP B  78      19.798 -41.654  21.500  1.00 86.47      B    C  
ATOM   2478  NE1 TRP B  78      19.725 -41.321  25.032  1.00 87.01      B    N  
ATOM   2479  CZ2 TRP B  78      18.394 -42.942  23.586  1.00 86.31      B    C  
ATOM   2480  CZ3 TRP B  78      18.891 -42.693  21.225  1.00 84.08      B    C  
ATOM   2481  CH2 TRP B  78      18.188 -43.315  22.261  1.00 84.62      B    C  
ATOM   2482  N   THR B  79      23.641 -40.884  21.032  1.00 92.16      B    N  
ATOM   2483  CA  THR B  79      24.174 -42.133  20.469  1.00 91.84      B    C  
ATOM   2484  C   THR B  79      25.635 -42.333  20.865  1.00 91.15      B    C  
ATOM   2485  O   THR B  79      26.050 -43.452  21.180  1.00 89.50      B    O  
ATOM   2486  CB  THR B  79      24.023 -42.136  18.941  1.00 91.80      B    C  
ATOM   2487  CG2 THR B  79      24.435 -43.471  18.338  1.00 85.90      B    C  
ATOM   2488  OG1 THR B  79      22.671 -41.945  18.596  1.00 85.18      B    O  
ATOM   2489  N   SER B  80      26.405 -41.260  20.978  1.00 92.22      B    N  
ATOM   2490  CA  SER B  80      27.803 -41.307  21.426  1.00 91.92      B    C  
ATOM   2491  C   SER B  80      27.942 -41.708  22.901  1.00 91.38      B    C  
ATOM   2492  O   SER B  80      28.940 -42.323  23.272  1.00 89.22      B    O  
ATOM   2493  CB  SER B  80      28.479 -39.973  21.158  1.00 91.64      B    C  
ATOM   2494  OG  SER B  80      28.395 -39.695  19.780  1.00 83.88      B    O  
ATOM   2495  N   MET B  81      26.916 -41.496  23.733  1.00 89.74      B    N  
ATOM   2496  CA  MET B  81      26.867 -42.062  25.088  1.00 88.73      B    C  
ATOM   2497  C   MET B  81      26.912 -43.588  25.086  1.00 88.27      B    C  
ATOM   2498  O   MET B  81      27.488 -44.175  26.001  1.00 86.21      B    O  
ATOM   2499  CB  MET B  81      25.613 -41.606  25.846  1.00 88.07      B    C  
ATOM   2500  CG  MET B  81      25.763 -40.202  26.423  1.00 83.27      B    C  
ATOM   2501  SD  MET B  81      27.043 -40.062  27.721  1.00 82.62      B    S  
ATOM   2502  CE  MET B  81      26.324 -41.044  29.034  1.00 74.33      B    C  
ATOM   2503  N   MET B  82      26.402 -44.252  24.039  1.00 87.15      B    N  
ATOM   2504  CA  MET B  82      26.506 -45.707  23.938  1.00 85.42      B    C  
ATOM   2505  C   MET B  82      27.950 -46.152  23.781  1.00 86.59      B    C  
ATOM   2506  O   MET B  82      28.355 -47.159  24.365  1.00 84.85      B    O  
ATOM   2507  CB  MET B  82      25.654 -46.238  22.782  1.00 82.46      B    C  
ATOM   2508  CG  MET B  82      24.182 -45.885  22.939  1.00 73.93      B    C  
ATOM   2509  SD  MET B  82      23.472 -46.473  24.505  1.00 68.04      B    S  
ATOM   2510  CE  MET B  82      22.769 -44.939  25.120  1.00 59.15      B    C  
ATOM   2511  N   ARG B  83      28.763 -45.377  23.085  1.00 87.56      B    N  
ATOM   2512  CA  ARG B  83      30.192 -45.640  22.957  1.00 87.43      B    C  
ATOM   2513  C   ARG B  83      30.947 -45.340  24.262  1.00 88.48      B    C  
ATOM   2514  O   ARG B  83      31.833 -46.105  24.633  1.00 86.97      B    O  
ATOM   2515  CB  ARG B  83      30.724 -44.860  21.749  1.00 86.06      B    C  
ATOM   2516  CG  ARG B  83      31.976 -45.532  21.199  1.00 80.99      B    C  
ATOM   2517  CD  ARG B  83      32.121 -45.257  19.701  1.00 78.85      B    C  
ATOM   2518  NE  ARG B  83      33.195 -46.074  19.117  1.00 76.85      B    N  
ATOM   2519  CZ  ARG B  83      33.515 -46.145  17.833  1.00 74.74      B    C  
ATOM   2520  NH1 ARG B  83      32.905 -45.433  16.934  1.00 66.50      B    N1+
ATOM   2521  NH2 ARG B  83      34.449 -46.940  17.440  1.00 69.61      B    N  
ATOM   2522  N   ALA B  84      30.558 -44.314  25.001  1.00 88.29      B    N  
ATOM   2523  CA  ALA B  84      31.050 -44.057  26.357  1.00 88.41      B    C  
ATOM   2524  C   ALA B  84      30.704 -45.213  27.306  1.00 89.00      B    C  
ATOM   2525  O   ALA B  84      31.567 -45.675  28.056  1.00 87.86      B    O  
ATOM   2526  CB  ALA B  84      30.466 -42.732  26.851  1.00 88.62      B    C  
ATOM   2527  N   ASN B  85      29.480 -45.743  27.213  1.00 87.95      B    N  
ATOM   2528  CA  ASN B  85      29.037 -46.904  27.992  1.00 87.28      B    C  
ATOM   2529  C   ASN B  85      29.805 -48.180  27.633  1.00 87.99      B    C  
ATOM   2530  O   ASN B  85      30.160 -48.959  28.520  1.00 86.51      B    O  
ATOM   2531  CB  ASN B  85      27.535 -47.088  27.780  1.00 85.79      B    C  
ATOM   2532  CG  ASN B  85      26.700 -46.022  28.474  1.00 83.46      B    C  
ATOM   2533  ND2 ASN B  85      25.457 -45.877  28.081  1.00 77.05      B    N  
ATOM   2534  OD1 ASN B  85      27.124 -45.344  29.388  1.00 76.77      B    O  
ATOM   2535  N   LEU B  86      30.139 -48.375  26.348  1.00 87.01      B    N  
ATOM   2536  CA  LEU B  86      31.000 -49.477  25.907  1.00 86.65      B    C  
ATOM   2537  C   LEU B  86      32.409 -49.351  26.494  1.00 87.42      B    C  
ATOM   2538  O   LEU B  86      32.941 -50.321  27.033  1.00 86.75      B    O  
ATOM   2539  CB  LEU B  86      31.009 -49.515  24.371  1.00 85.60      B    C  
ATOM   2540  CG  LEU B  86      31.656 -50.792  23.796  1.00 81.15      B    C  
ATOM   2541  CD1 LEU B  86      30.754 -52.006  23.980  1.00 76.02      B    C  
ATOM   2542  CD2 LEU B  86      31.919 -50.628  22.308  1.00 75.30      B    C  
ATOM   2543  N   ASN B  87      32.992 -48.147  26.475  1.00 88.29      B    N  
ATOM   2544  CA  ASN B  87      34.284 -47.869  27.114  1.00 87.93      B    C  
ATOM   2545  C   ASN B  87      34.244 -48.105  28.631  1.00 88.68      B    C  
ATOM   2546  O   ASN B  87      35.161 -48.726  29.172  1.00 87.17      B    O  
ATOM   2547  CB  ASN B  87      34.714 -46.423  26.800  1.00 87.06      B    C  
ATOM   2548  CG  ASN B  87      35.481 -46.267  25.502  1.00 85.24      B    C  
ATOM   2549  ND2 ASN B  87      35.547 -45.064  24.957  1.00 78.59      B    N  
ATOM   2550  OD1 ASN B  87      36.084 -47.182  24.996  1.00 78.77      B    O  
ATOM   2551  N   ALA B  88      33.175 -47.678  29.315  1.00 88.66      B    N  
ATOM   2552  CA  ALA B  88      32.980 -47.915  30.739  1.00 88.44      B    C  
ATOM   2553  C   ALA B  88      32.894 -49.414  31.055  1.00 89.19      B    C  
ATOM   2554  O   ALA B  88      33.535 -49.894  32.002  1.00 87.51      B    O  
ATOM   2555  CB  ALA B  88      31.718 -47.171  31.190  1.00 87.94      B    C  
ATOM   2556  N   SER B  89      32.175 -50.167  30.227  1.00 88.69      B    N  
ATOM   2557  CA  SER B  89      32.047 -51.619  30.357  1.00 88.10      B    C  
ATOM   2558  C   SER B  89      33.376 -52.330  30.119  1.00 88.61      B    C  
ATOM   2559  O   SER B  89      33.743 -53.234  30.881  1.00 86.65      B    O  
ATOM   2560  CB  SER B  89      30.997 -52.146  29.378  1.00 87.21      B    C  
ATOM   2561  OG  SER B  89      29.770 -51.481  29.589  1.00 79.05      B    O  
ATOM   2562  N   ARG B  90      34.134 -51.875  29.132  1.00 88.00      B    N  
ATOM   2563  CA  ARG B  90      35.479 -52.375  28.861  1.00 87.99      B    C  
ATOM   2564  C   ARG B  90      36.426 -52.110  30.027  1.00 88.32      B    C  
ATOM   2565  O   ARG B  90      37.170 -53.002  30.418  1.00 86.47      B    O  
ATOM   2566  CB  ARG B  90      35.997 -51.743  27.572  1.00 87.34      B    C  
ATOM   2567  CG  ARG B  90      37.280 -52.429  27.101  1.00 84.27      B    C  
ATOM   2568  CD  ARG B  90      37.903 -51.709  25.898  1.00 82.46      B    C  
ATOM   2569  NE  ARG B  90      39.074 -52.442  25.443  1.00 79.74      B    N  
ATOM   2570  CZ  ARG B  90      40.292 -52.437  25.953  1.00 76.73      B    C  
ATOM   2571  NH1 ARG B  90      40.671 -51.588  26.867  1.00 68.52      B    N1+
ATOM   2572  NH2 ARG B  90      41.141 -53.324  25.539  1.00 71.85      B    N  
ATOM   2573  N   LEU B  91      36.411 -50.927  30.622  1.00 89.01      B    N  
ATOM   2574  CA  LEU B  91      37.205 -50.563  31.805  1.00 88.52      B    C  
ATOM   2575  C   LEU B  91      36.847 -51.439  33.012  1.00 88.87      B    C  
ATOM   2576  O   LEU B  91      37.748 -51.910  33.700  1.00 85.75      B    O  
ATOM   2577  CB  LEU B  91      36.984 -49.067  32.109  1.00 87.77      B    C  
ATOM   2578  CG  LEU B  91      38.213 -48.209  31.753  1.00 83.95      B    C  
ATOM   2579  CD1 LEU B  91      37.813 -46.918  31.063  1.00 77.69      B    C  
ATOM   2580  CD2 LEU B  91      39.003 -47.843  33.011  1.00 77.74      B    C  
ATOM   2581  N   ALA B  92      35.559 -51.700  33.227  1.00 88.32      B    N  
ATOM   2582  CA  ALA B  92      35.097 -52.596  34.276  1.00 87.20      B    C  
ATOM   2583  C   ALA B  92      35.589 -54.031  34.070  1.00 87.62      B    C  
ATOM   2584  O   ALA B  92      36.112 -54.645  34.997  1.00 84.21      B    O  
ATOM   2585  CB  ALA B  92      33.566 -52.527  34.339  1.00 86.56      B    C  
ATOM   2586  N   ALA B  93      35.489 -54.535  32.836  1.00 88.53      B    N  
ATOM   2587  CA  ALA B  93      35.951 -55.873  32.484  1.00 87.31      B    C  
ATOM   2588  C   ALA B  93      37.480 -56.009  32.586  1.00 87.41      B    C  
ATOM   2589  O   ALA B  93      37.979 -56.984  33.149  1.00 84.26      B    O  
ATOM   2590  CB  ALA B  93      35.440 -56.204  31.083  1.00 86.24      B    C  
ATOM   2591  N   ALA B  94      38.249 -55.013  32.140  1.00 88.04      B    N  
ATOM   2592  CA  ALA B  94      39.704 -55.003  32.217  1.00 86.64      B    C  
ATOM   2593  C   ALA B  94      40.228 -54.984  33.670  1.00 86.78      B    C  
ATOM   2594  O   ALA B  94      41.293 -55.523  33.950  1.00 81.54      B    O  
ATOM   2595  CB  ALA B  94      40.223 -53.796  31.435  1.00 85.07      B    C  
ATOM   2596  N   GLY B  95      39.473 -54.395  34.588  1.00 86.05      B    N  
ATOM   2597  CA  GLY B  95      39.780 -54.386  36.017  1.00 84.13      B    C  
ATOM   2598  C   GLY B  95      39.421 -55.677  36.763  1.00 85.37      B    C  
ATOM   2599  O   GLY B  95      39.787 -55.821  37.922  1.00 78.48      B    O  
ATOM   2600  N   CYS B  96      38.723 -56.612  36.132  1.00 86.93      B    N  
ATOM   2601  CA  CYS B  96      38.242 -57.837  36.769  1.00 86.79      B    C  
ATOM   2602  C   CYS B  96      38.671 -59.087  35.982  1.00 88.07      B    C  
ATOM   2603  O   CYS B  96      38.128 -59.355  34.914  1.00 81.32      B    O  
ATOM   2604  CB  CYS B  96      36.726 -57.764  36.909  1.00 83.76      B    C  
ATOM   2605  SG  CYS B  96      36.080 -59.163  37.877  1.00 78.55      B    S  
ATOM   2606  N   PRO B  97      39.572 -59.917  36.517  1.00 86.62      B    N  
ATOM   2607  CA  PRO B  97      40.035 -61.132  35.838  1.00 85.25      B    C  
ATOM   2608  C   PRO B  97      38.911 -62.109  35.473  1.00 86.22      B    C  
ATOM   2609  O   PRO B  97      39.019 -62.828  34.484  1.00 80.05      B    O  
ATOM   2610  CB  PRO B  97      41.031 -61.783  36.802  1.00 83.16      B    C  
ATOM   2611  CG  PRO B  97      41.519 -60.632  37.676  1.00 81.94      B    C  
ATOM   2612  CD  PRO B  97      40.305 -59.721  37.762  1.00 84.18      B    C  
ATOM   2613  N   ALA B  98      37.831 -62.141  36.249  1.00 85.68      B    N  
ATOM   2614  CA  ALA B  98      36.677 -62.992  35.981  1.00 84.51      B    C  
ATOM   2615  C   ALA B  98      35.872 -62.576  34.733  1.00 86.19      B    C  
ATOM   2616  O   ALA B  98      35.070 -63.354  34.237  1.00 79.78      B    O  
ATOM   2617  CB  ALA B  98      35.788 -62.998  37.231  1.00 81.89      B    C  
ATOM   2618  N   ALA B  99      36.104 -61.382  34.217  1.00 85.60      B    N  
ATOM   2619  CA  ALA B  99      35.439 -60.835  33.041  1.00 84.81      B    C  
ATOM   2620  C   ALA B  99      36.331 -60.854  31.781  1.00 86.42      B    C  
ATOM   2621  O   ALA B  99      36.082 -60.096  30.848  1.00 81.76      B    O  
ATOM   2622  CB  ALA B  99      34.913 -59.440  33.385  1.00 81.82      B    C  
ATOM   2623  N   ALA B 100      37.358 -61.677  31.729  1.00 86.13      B    N  
ATOM   2624  CA  ALA B 100      38.290 -61.731  30.605  1.00 85.08      B    C  
ATOM   2625  C   ALA B 100      37.611 -62.064  29.267  1.00 86.14      B    C  
ATOM   2626  O   ALA B 100      37.849 -61.374  28.276  1.00 82.14      B    O  
ATOM   2627  CB  ALA B 100      39.401 -62.735  30.945  1.00 82.57      B    C  
ATOM   2628  N   GLU B 101      36.702 -63.044  29.242  1.00 85.91      B    N  
ATOM   2629  CA  GLU B 101      35.904 -63.367  28.042  1.00 84.92      B    C  
ATOM   2630  C   GLU B 101      34.973 -62.216  27.641  1.00 85.85      B    C  
ATOM   2631  O   GLU B 101      34.800 -61.938  26.455  1.00 82.28      B    O  
ATOM   2632  CB  GLU B 101      35.062 -64.628  28.276  1.00 82.65      B    C  
ATOM   2633  CG  GLU B 101      35.853 -65.929  28.139  1.00 74.69      B    C  
ATOM   2634  CD  GLU B 101      34.969 -67.190  28.292  1.00 67.79      B    C  
ATOM   2635  OE1 GLU B 101      35.405 -68.270  27.827  1.00 59.92      B    O  
ATOM   2636  OE2 GLU B 101      33.888 -67.076  28.905  1.00 61.03      B    O1-
ATOM   2637  N   ALA B 102      34.403 -61.526  28.622  1.00 85.52      B    N  
ATOM   2638  CA  ALA B 102      33.564 -60.368  28.352  1.00 84.20      B    C  
ATOM   2639  C   ALA B 102      34.368 -59.231  27.716  1.00 85.61      B    C  
ATOM   2640  O   ALA B 102      33.881 -58.573  26.800  1.00 83.44      B    O  
ATOM   2641  CB  ALA B 102      32.891 -59.930  29.650  1.00 82.66      B    C  
ATOM   2642  N   LEU B 103      35.606 -59.004  28.150  1.00 85.05      B    N  
ATOM   2643  CA  LEU B 103      36.510 -58.013  27.567  1.00 84.35      B    C  
ATOM   2644  C   LEU B 103      36.796 -58.317  26.090  1.00 85.11      B    C  
ATOM   2645  O   LEU B 103      36.691 -57.419  25.253  1.00 83.02      B    O  
ATOM   2646  CB  LEU B 103      37.802 -57.974  28.406  1.00 83.16      B    C  
ATOM   2647  CG  LEU B 103      38.826 -56.932  27.916  1.00 81.47      B    C  
ATOM   2648  CD1 LEU B 103      38.296 -55.512  28.065  1.00 75.28      B    C  
ATOM   2649  CD2 LEU B 103      40.104 -57.042  28.749  1.00 76.22      B    C  
ATOM   2650  N   GLU B 104      37.095 -59.570  25.771  1.00 87.29      B    N  
ATOM   2651  CA  GLU B 104      37.394 -59.997  24.399  1.00 86.45      B    C  
ATOM   2652  C   GLU B 104      36.165 -59.876  23.480  1.00 86.92      B    C  
ATOM   2653  O   GLU B 104      36.268 -59.425  22.343  1.00 84.85      B    O  
ATOM   2654  CB  GLU B 104      37.941 -61.440  24.459  1.00 85.57      B    C  
ATOM   2655  CG  GLU B 104      39.085 -61.689  23.465  1.00 76.67      B    C  
ATOM   2656  CD  GLU B 104      39.739 -63.069  23.638  1.00 70.42      B    C  
ATOM   2657  OE1 GLU B 104      40.924 -63.216  23.230  1.00 62.10      B    O  
ATOM   2658  OE2 GLU B 104      39.079 -63.990  24.176  1.00 62.75      B    O1-
ATOM   2659  N   ALA B 105      34.980 -60.186  24.007  1.00 85.80      B    N  
ATOM   2660  CA  ALA B 105      33.719 -60.014  23.292  1.00 84.71      B    C  
ATOM   2661  C   ALA B 105      33.397 -58.540  23.004  1.00 85.13      B    C  
ATOM   2662  O   ALA B 105      32.955 -58.204  21.904  1.00 83.10      B    O  
ATOM   2663  CB  ALA B 105      32.608 -60.682  24.112  1.00 83.86      B    C  
ATOM   2664  N   LEU B 106      33.669 -57.651  23.965  1.00 85.39      B    N  
ATOM   2665  CA  LEU B 106      33.472 -56.205  23.789  1.00 84.60      B    C  
ATOM   2666  C   LEU B 106      34.434 -55.615  22.746  1.00 84.83      B    C  
ATOM   2667  O   LEU B 106      34.002 -54.834  21.904  1.00 83.46      B    O  
ATOM   2668  CB  LEU B 106      33.634 -55.489  25.138  1.00 84.55      B    C  
ATOM   2669  CG  LEU B 106      32.491 -55.724  26.143  1.00 83.62      B    C  
ATOM   2670  CD1 LEU B 106      32.879 -55.144  27.503  1.00 78.77      B    C  
ATOM   2671  CD2 LEU B 106      31.190 -55.069  25.710  1.00 79.98      B    C  
ATOM   2672  N   ASP B 107      35.708 -56.013  22.781  1.00 86.69      B    N  
ATOM   2673  CA  ASP B 107      36.702 -55.555  21.803  1.00 85.46      B    C  
ATOM   2674  C   ASP B 107      36.363 -56.057  20.387  1.00 85.31      B    C  
ATOM   2675  O   ASP B 107      36.354 -55.267  19.437  1.00 83.00      B    O  
ATOM   2676  CB  ASP B 107      38.122 -55.976  22.250  1.00 84.68      B    C  
ATOM   2677  CG  ASP B 107      38.708 -55.100  23.371  1.00 82.77      B    C  
ATOM   2678  OD1 ASP B 107      38.207 -53.987  23.623  1.00 77.85      B    O  
ATOM   2679  OD2 ASP B 107      39.751 -55.452  23.982  1.00 78.62      B    O1-
ATOM   2680  N   SER B 108      35.954 -57.320  20.241  1.00 86.86      B    N  
ATOM   2681  CA  SER B 108      35.503 -57.887  18.955  1.00 85.84      B    C  
ATOM   2682  C   SER B 108      34.267 -57.160  18.416  1.00 85.79      B    C  
ATOM   2683  O   SER B 108      34.188 -56.837  17.229  1.00 83.26      B    O  
ATOM   2684  CB  SER B 108      35.165 -59.372  19.109  1.00 85.15      B    C  
ATOM   2685  OG  SER B 108      36.261 -60.115  19.590  1.00 74.37      B    O  
ATOM   2686  N   LYS B 109      33.313 -56.851  19.293  1.00 83.54      B    N  
ATOM   2687  CA  LYS B 109      32.105 -56.119  18.904  1.00 82.35      B    C  
ATOM   2688  C   LYS B 109      32.425 -54.704  18.437  1.00 83.39      B    C  
ATOM   2689  O   LYS B 109      31.842 -54.251  17.463  1.00 81.61      B    O  
ATOM   2690  CB  LYS B 109      31.083 -56.123  20.057  1.00 80.94      B    C  
ATOM   2691  CG  LYS B 109      29.669 -55.719  19.612  1.00 75.12      B    C  
ATOM   2692  CD  LYS B 109      29.065 -56.774  18.679  1.00 71.55      B    C  
ATOM   2693  CE  LYS B 109      27.703 -56.389  18.131  1.00 66.01      B    C  
ATOM   2694  NZ  LYS B 109      27.328 -57.318  17.018  1.00 59.99      B    N1+
ATOM   2695  N   ASN B 110      33.349 -54.025  19.100  1.00 84.08      B    N  
ATOM   2696  CA  ASN B 110      33.778 -52.688  18.680  1.00 82.32      B    C  
ATOM   2697  C   ASN B 110      34.444 -52.709  17.302  1.00 82.90      B    C  
ATOM   2698  O   ASN B 110      34.186 -51.814  16.498  1.00 81.65      B    O  
ATOM   2699  CB  ASN B 110      34.719 -52.108  19.732  1.00 81.07      B    C  
ATOM   2700  CG  ASN B 110      35.250 -50.764  19.268  1.00 76.77      B    C  
ATOM   2701  ND2 ASN B 110      36.506 -50.695  18.883  1.00 68.04      B    N  
ATOM   2702  OD1 ASN B 110      34.550 -49.769  19.218  1.00 70.20      B    O  
ATOM   2703  N   GLU B 111      35.270 -53.717  17.014  1.00 84.42      B    N  
ATOM   2704  CA  GLU B 111      35.935 -53.852  15.724  1.00 83.89      B    C  
ATOM   2705  C   GLU B 111      34.918 -54.079  14.596  1.00 84.58      B    C  
ATOM   2706  O   GLU B 111      34.985 -53.435  13.556  1.00 82.52      B    O  
ATOM   2707  CB  GLU B 111      36.987 -54.970  15.828  1.00 82.83      B    C  
ATOM   2708  CG  GLU B 111      38.244 -54.664  15.006  1.00 74.75      B    C  
ATOM   2709  CD  GLU B 111      39.384 -55.672  15.231  1.00 67.84      B    C  
ATOM   2710  OE1 GLU B 111      40.552 -55.277  14.991  1.00 59.63      B    O  
ATOM   2711  OE2 GLU B 111      39.096 -56.818  15.623  1.00 60.16      B    O1-
ATOM   2712  N   GLU B 112      33.912 -54.909  14.857  1.00 84.20      B    N  
ATOM   2713  CA  GLU B 112      32.820 -55.204  13.921  1.00 83.64      B    C  
ATOM   2714  C   GLU B 112      32.009 -53.955  13.542  1.00 84.19      B    C  
ATOM   2715  O   GLU B 112      31.654 -53.766  12.382  1.00 82.21      B    O  
ATOM   2716  CB  GLU B 112      31.907 -56.262  14.565  1.00 82.38      B    C  
ATOM   2717  CG  GLU B 112      30.880 -56.878  13.602  1.00 74.37      B    C  
ATOM   2718  CD  GLU B 112      29.845 -57.801  14.289  1.00 70.85      B    C  
ATOM   2719  OE1 GLU B 112      29.160 -58.561  13.577  1.00 63.19      B    O  
ATOM   2720  OE2 GLU B 112      29.642 -57.706  15.520  1.00 64.98      B    O1-
ATOM   2721  N   ILE B 113      31.738 -53.050  14.495  1.00 84.33      B    N  
ATOM   2722  CA  ILE B 113      30.906 -51.861  14.279  1.00 83.29      B    C  
ATOM   2723  C   ILE B 113      31.707 -50.615  13.898  1.00 84.72      B    C  
ATOM   2724  O   ILE B 113      31.108 -49.615  13.514  1.00 83.22      B    O  
ATOM   2725  CB  ILE B 113      29.994 -51.575  15.485  1.00 80.37      B    C  
ATOM   2726  CG1 ILE B 113      30.831 -51.106  16.687  1.00 73.59      B    C  
ATOM   2727  CG2 ILE B 113      29.091 -52.790  15.781  1.00 70.55      B    C  
ATOM   2728  CD1 ILE B 113      30.029 -50.845  17.955  1.00 67.52      B    C  
ATOM   2729  N   SER B 114      33.047 -50.639  14.026  1.00 84.96      B    N  
ATOM   2730  CA  SER B 114      33.884 -49.439  13.896  1.00 85.03      B    C  
ATOM   2731  C   SER B 114      33.708 -48.735  12.553  1.00 87.01      B    C  
ATOM   2732  O   SER B 114      33.535 -47.517  12.507  1.00 85.48      B    O  
ATOM   2733  CB  SER B 114      35.352 -49.813  14.105  1.00 82.06      B    C  
ATOM   2734  OG  SER B 114      36.156 -48.651  14.154  1.00 70.85      B    O  
ATOM   2735  N   GLN B 115      33.672 -49.482  11.454  1.00 85.76      B    N  
ATOM   2736  CA  GLN B 115      33.521 -48.914  10.118  1.00 86.86      B    C  
ATOM   2737  C   GLN B 115      32.121 -48.315   9.920  1.00 88.72      B    C  
ATOM   2738  O   GLN B 115      31.988 -47.206   9.407  1.00 87.80      B    O  
ATOM   2739  CB  GLN B 115      33.854 -49.993   9.090  1.00 85.71      B    C  
ATOM   2740  CG  GLN B 115      34.110 -49.385   7.696  1.00 77.29      B    C  
ATOM   2741  CD  GLN B 115      34.701 -50.396   6.707  1.00 69.73      B    C  
ATOM   2742  NE2 GLN B 115      35.047 -49.968   5.520  1.00 57.86      B    N  
ATOM   2743  OE1 GLN B 115      34.866 -51.570   6.980  1.00 61.63      B    O  
ATOM   2744  N   LYS B 116      31.097 -49.010  10.424  1.00 88.47      B    N  
ATOM   2745  CA  LYS B 116      29.721 -48.531  10.362  1.00 89.23      B    C  
ATOM   2746  C   LYS B 116      29.500 -47.291  11.221  1.00 90.56      B    C  
ATOM   2747  O   LYS B 116      28.740 -46.416  10.825  1.00 89.32      B    O  
ATOM   2748  CB  LYS B 116      28.763 -49.676  10.734  1.00 88.39      B    C  
ATOM   2749  CG  LYS B 116      27.339 -49.469  10.167  1.00 81.40      B    C  
ATOM   2750  CD  LYS B 116      27.314 -49.614   8.642  1.00 77.37      B    C  
ATOM   2751  CE  LYS B 116      25.982 -49.165   8.037  1.00 71.74      B    C  
ATOM   2752  NZ  LYS B 116      26.152 -48.867   6.580  1.00 63.50      B    N1+
ATOM   2753  N   TRP B 117      30.217 -47.178  12.349  1.00 89.83      B    N  
ATOM   2754  CA  TRP B 117      30.222 -45.971  13.170  1.00 90.28      B    C  
ATOM   2755  C   TRP B 117      30.717 -44.770  12.378  1.00 91.21      B    C  
ATOM   2756  O   TRP B 117      30.041 -43.762  12.331  1.00 90.28      B    O  
ATOM   2757  CB  TRP B 117      31.087 -46.176  14.416  1.00 89.46      B    C  
ATOM   2758  CG  TRP B 117      31.250 -44.958  15.254  1.00 88.85      B    C  
ATOM   2759  CD1 TRP B 117      32.153 -43.965  15.068  1.00 84.48      B    C  
ATOM   2760  CD2 TRP B 117      30.439 -44.551  16.404  1.00 86.67      B    C  
ATOM   2761  CE2 TRP B 117      30.925 -43.287  16.845  1.00 85.52      B    C  
ATOM   2762  CE3 TRP B 117      29.358 -45.128  17.086  1.00 83.38      B    C  
ATOM   2763  NE1 TRP B 117      31.962 -42.967  16.019  1.00 84.13      B    N  
ATOM   2764  CZ2 TRP B 117      30.327 -42.612  17.935  1.00 83.62      B    C  
ATOM   2765  CZ3 TRP B 117      28.774 -44.464  18.170  1.00 79.45      B    C  
ATOM   2766  CH2 TRP B 117      29.248 -43.214  18.594  1.00 80.39      B    C  
ATOM   2767  N   HIS B 118      31.871 -44.889  11.720  1.00 91.42      B    N  
ATOM   2768  CA  HIS B 118      32.436 -43.783  10.948  1.00 91.42      B    C  
ATOM   2769  C   HIS B 118      31.534 -43.349   9.787  1.00 92.41      B    C  
ATOM   2770  O   HIS B 118      31.476 -42.164   9.493  1.00 91.14      B    O  
ATOM   2771  CB  HIS B 118      33.824 -44.173  10.435  1.00 90.24      B    C  
ATOM   2772  CG  HIS B 118      34.851 -44.281  11.520  1.00 88.17      B    C  
ATOM   2773  CD2 HIS B 118      35.690 -45.342  11.782  1.00 78.23      B    C  
ATOM   2774  ND1 HIS B 118      35.134 -43.315  12.462  1.00 78.74      B    N  
ATOM   2775  CE1 HIS B 118      36.106 -43.783  13.266  1.00 78.83      B    C  
ATOM   2776  NE2 HIS B 118      36.470 -45.005  12.881  1.00 80.53      B    N  
ATOM   2777  N   GLU B 119      30.837 -44.284   9.151  1.00 92.48      B    N  
ATOM   2778  CA  GLU B 119      29.921 -44.007   8.050  1.00 92.84      B    C  
ATOM   2779  C   GLU B 119      28.676 -43.239   8.540  1.00 93.63      B    C  
ATOM   2780  O   GLU B 119      28.396 -42.144   8.050  1.00 92.13      B    O  
ATOM   2781  CB  GLU B 119      29.576 -45.356   7.380  1.00 91.80      B    C  
ATOM   2782  CG  GLU B 119      29.239 -45.247   5.888  1.00 81.05      B    C  
ATOM   2783  CD  GLU B 119      29.015 -46.640   5.262  1.00 78.61      B    C  
ATOM   2784  OE1 GLU B 119      29.449 -46.858   4.113  1.00 70.05      B    O  
ATOM   2785  OE2 GLU B 119      28.414 -47.518   5.922  1.00 73.00      B    O1-
ATOM   2786  N   LEU B 120      27.989 -43.751   9.560  1.00 93.04      B    N  
ATOM   2787  CA  LEU B 120      26.741 -43.172  10.072  1.00 93.33      B    C  
ATOM   2788  C   LEU B 120      26.959 -41.874  10.864  1.00 94.14      B    C  
ATOM   2789  O   LEU B 120      26.110 -40.982  10.809  1.00 92.78      B    O  
ATOM   2790  CB  LEU B 120      26.014 -44.216  10.942  1.00 93.02      B    C  
ATOM   2791  CG  LEU B 120      25.511 -45.452  10.184  1.00 91.97      B    C  
ATOM   2792  CD1 LEU B 120      24.899 -46.450  11.185  1.00 86.70      B    C  
ATOM   2793  CD2 LEU B 120      24.421 -45.129   9.164  1.00 86.51      B    C  
ATOM   2794  N   ASP B 121      28.098 -41.755  11.569  1.00 93.62      B    N  
ATOM   2795  CA  ASP B 121      28.482 -40.512  12.252  1.00 93.35      B    C  
ATOM   2796  C   ASP B 121      28.727 -39.381  11.245  1.00 94.23      B    C  
ATOM   2797  O   ASP B 121      28.227 -38.266  11.411  1.00 92.57      B    O  
ATOM   2798  CB  ASP B 121      29.730 -40.804  13.104  1.00 91.61      B    C  
ATOM   2799  CG  ASP B 121      30.308 -39.574  13.814  1.00 90.50      B    C  
ATOM   2800  OD1 ASP B 121      29.531 -38.767  14.340  1.00 84.55      B    O  
ATOM   2801  OD2 ASP B 121      31.556 -39.474  13.866  1.00 84.30      B    O1-
ATOM   2802  N   ALA B 122      29.419 -39.678  10.137  1.00 94.23      B    N  
ATOM   2803  CA  ALA B 122      29.638 -38.708   9.075  1.00 94.53      B    C  
ATOM   2804  C   ALA B 122      28.324 -38.295   8.393  1.00 95.12      B    C  
ATOM   2805  O   ALA B 122      28.101 -37.103   8.178  1.00 93.60      B    O  
ATOM   2806  CB  ALA B 122      30.642 -39.287   8.063  1.00 93.56      B    C  
ATOM   2807  N   GLU B 123      27.417 -39.222   8.103  1.00 94.80      B    N  
ATOM   2808  CA  GLU B 123      26.103 -38.911   7.533  1.00 95.42      B    C  
ATOM   2809  C   GLU B 123      25.252 -38.051   8.483  1.00 96.18      B    C  
ATOM   2810  O   GLU B 123      24.663 -37.060   8.048  1.00 94.67      B    O  
ATOM   2811  CB  GLU B 123      25.354 -40.204   7.171  1.00 94.78      B    C  
ATOM   2812  CG  GLU B 123      25.930 -40.870   5.911  1.00 88.25      B    C  
ATOM   2813  CD  GLU B 123      25.163 -42.131   5.466  1.00 81.78      B    C  
ATOM   2814  OE1 GLU B 123      25.442 -42.594   4.335  1.00 71.65      B    O  
ATOM   2815  OE2 GLU B 123      24.327 -42.628   6.239  1.00 71.28      B    O1-
ATOM   2816  N   ALA B 124      25.245 -38.355   9.782  1.00 95.45      B    N  
ATOM   2817  CA  ALA B 124      24.502 -37.598  10.784  1.00 95.34      B    C  
ATOM   2818  C   ALA B 124      25.059 -36.176  10.983  1.00 95.89      B    C  
ATOM   2819  O   ALA B 124      24.295 -35.207  11.072  1.00 94.32      B    O  
ATOM   2820  CB  ALA B 124      24.527 -38.403  12.095  1.00 94.70      B    C  
ATOM   2821  N   GLY B 125      26.371 -36.007  10.988  1.00 94.98      B    N  
ATOM   2822  CA  GLY B 125      27.015 -34.696  11.047  1.00 94.63      B    C  
ATOM   2823  C   GLY B 125      26.696 -33.833   9.819  1.00 95.65      B    C  
ATOM   2824  O   GLY B 125      26.290 -32.674   9.947  1.00 94.04      B    O  
ATOM   2825  N   VAL B 126      26.781 -34.424   8.626  1.00 95.47      B    N  
ATOM   2826  CA  VAL B 126      26.464 -33.723   7.371  1.00 95.76      B    C  
ATOM   2827  C   VAL B 126      24.964 -33.433   7.243  1.00 96.15      B    C  
ATOM   2828  O   VAL B 126      24.609 -32.406   6.672  1.00 94.69      B    O  
ATOM   2829  CB  VAL B 126      27.024 -34.479   6.158  1.00 94.78      B    C  
ATOM   2830  CG1 VAL B 126      26.630 -33.829   4.825  1.00 90.54      B    C  
ATOM   2831  CG2 VAL B 126      28.564 -34.467   6.207  1.00 90.54      B    C  
ATOM   2832  N   GLN B 127      24.079 -34.236   7.837  1.00 95.55      B    N  
ATOM   2833  CA  GLN B 127      22.650 -33.892   7.937  1.00 95.81      B    C  
ATOM   2834  C   GLN B 127      22.465 -32.556   8.663  1.00 96.33      B    C  
ATOM   2835  O   GLN B 127      21.730 -31.692   8.188  1.00 95.11      B    O  
ATOM   2836  CB  GLN B 127      21.879 -35.016   8.654  1.00 95.52      B    C  
ATOM   2837  CG  GLN B 127      20.363 -34.780   8.621  1.00 95.18      B    C  
ATOM   2838  CD  GLN B 127      19.570 -35.732   9.522  1.00 95.65      B    C  
ATOM   2839  NE2 GLN B 127      18.265 -35.724   9.428  1.00 87.86      B    N  
ATOM   2840  OE1 GLN B 127      20.103 -36.470  10.327  1.00 89.57      B    O  
ATOM   2841  N   THR B 128      23.174 -32.334   9.772  1.00 96.32      B    N  
ATOM   2842  CA  THR B 128      23.134 -31.062  10.507  1.00 96.02      B    C  
ATOM   2843  C   THR B 128      23.636 -29.909   9.632  1.00 96.27      B    C  
ATOM   2844  O   THR B 128      22.998 -28.853   9.578  1.00 94.93      B    O  
ATOM   2845  CB  THR B 128      23.948 -31.141  11.807  1.00 95.41      B    C  
ATOM   2846  CG2 THR B 128      23.716 -29.919  12.697  1.00 88.65      B    C  
ATOM   2847  OG1 THR B 128      23.578 -32.262  12.569  1.00 88.77      B    O  
ATOM   2848  N   TYR B 129      24.719 -30.106   8.883  1.00 96.12      B    N  
ATOM   2849  CA  TYR B 129      25.218 -29.128   7.914  1.00 96.14      B    C  
ATOM   2850  C   TYR B 129      24.169 -28.792   6.836  1.00 96.56      B    C  
ATOM   2851  O   TYR B 129      23.935 -27.616   6.539  1.00 95.49      B    O  
ATOM   2852  CB  TYR B 129      26.509 -29.681   7.285  1.00 95.44      B    C  
ATOM   2853  CG  TYR B 129      27.156 -28.738   6.297  1.00 95.24      B    C  
ATOM   2854  CD1 TYR B 129      26.849 -28.813   4.926  1.00 90.59      B    C  
ATOM   2855  CD2 TYR B 129      28.082 -27.772   6.746  1.00 90.07      B    C  
ATOM   2856  CE1 TYR B 129      27.464 -27.927   4.019  1.00 88.54      B    C  
ATOM   2857  CE2 TYR B 129      28.695 -26.891   5.847  1.00 88.63      B    C  
ATOM   2858  CZ  TYR B 129      28.384 -26.977   4.481  1.00 89.95      B    C  
ATOM   2859  OH  TYR B 129      28.991 -26.111   3.600  1.00 88.20      B    O  
ATOM   2860  N   ASN B 130      23.483 -29.799   6.298  1.00 96.05      B    N  
ATOM   2861  CA  ASN B 130      22.435 -29.619   5.294  1.00 96.27      B    C  
ATOM   2862  C   ASN B 130      21.219 -28.856   5.841  1.00 96.52      B    C  
ATOM   2863  O   ASN B 130      20.691 -27.995   5.147  1.00 95.20      B    O  
ATOM   2864  CB  ASN B 130      22.033 -30.996   4.744  1.00 95.83      B    C  
ATOM   2865  CG  ASN B 130      23.066 -31.589   3.799  1.00 96.09      B    C  
ATOM   2866  ND2 ASN B 130      23.036 -32.889   3.608  1.00 88.83      B    N  
ATOM   2867  OD1 ASN B 130      23.869 -30.909   3.175  1.00 89.22      B    O  
ATOM   2868  N   ILE B 131      20.827 -29.069   7.098  1.00 96.57      B    N  
ATOM   2869  CA  ILE B 131      19.774 -28.272   7.745  1.00 96.54      B    C  
ATOM   2870  C   ILE B 131      20.170 -26.794   7.800  1.00 96.54      B    C  
ATOM   2871  O   ILE B 131      19.347 -25.914   7.533  1.00 95.36      B    O  
ATOM   2872  CB  ILE B 131      19.458 -28.819   9.155  1.00 96.26      B    C  
ATOM   2873  CG1 ILE B 131      18.823 -30.226   9.081  1.00 94.38      B    C  
ATOM   2874  CG2 ILE B 131      18.496 -27.875   9.903  1.00 94.42      B    C  
ATOM   2875  CD1 ILE B 131      18.846 -30.971  10.417  1.00 91.68      B    C  
ATOM   2876  N   HIS B 132      21.447 -26.494   8.074  1.00 97.12      B    N  
ATOM   2877  CA  HIS B 132      21.946 -25.119   8.034  1.00 96.74      B    C  
ATOM   2878  C   HIS B 132      21.937 -24.543   6.610  1.00 96.65      B    C  
ATOM   2879  O   HIS B 132      21.593 -23.370   6.451  1.00 95.26      B    O  
ATOM   2880  CB  HIS B 132      23.341 -25.047   8.667  1.00 96.09      B    C  
ATOM   2881  CG  HIS B 132      23.315 -24.974  10.169  1.00 95.40      B    C  
ATOM   2882  CD2 HIS B 132      23.000 -25.967  11.060  1.00 82.33      B    C  
ATOM   2883  ND1 HIS B 132      23.612 -23.854  10.934  1.00 80.82      B    N  
ATOM   2884  CE1 HIS B 132      23.485 -24.177  12.228  1.00 83.91      B    C  
ATOM   2885  NE2 HIS B 132      23.116 -25.449  12.339  1.00 87.29      B    N  
ATOM   2886  N   ILE B 133      22.198 -25.333   5.567  1.00 96.62      B    N  
ATOM   2887  CA  ILE B 133      22.038 -24.910   4.164  1.00 96.42      B    C  
ATOM   2888  C   ILE B 133      20.577 -24.532   3.881  1.00 96.54      B    C  
ATOM   2889  O   ILE B 133      20.321 -23.455   3.346  1.00 95.57      B    O  
ATOM   2890  CB  ILE B 133      22.539 -25.996   3.173  1.00 96.06      B    C  
ATOM   2891  CG1 ILE B 133      24.078 -26.137   3.256  1.00 93.64      B    C  
ATOM   2892  CG2 ILE B 133      22.114 -25.674   1.724  1.00 93.93      B    C  
ATOM   2893  CD1 ILE B 133      24.645 -27.310   2.447  1.00 89.64      B    C  
ATOM   2894  N   LEU B 134      19.618 -25.368   4.284  1.00 96.53      B    N  
ATOM   2895  CA  LEU B 134      18.182 -25.095   4.112  1.00 96.25      B    C  
ATOM   2896  C   LEU B 134      17.755 -23.823   4.853  1.00 96.45      B    C  
ATOM   2897  O   LEU B 134      17.023 -22.991   4.310  1.00 95.30      B    O  
ATOM   2898  CB  LEU B 134      17.363 -26.299   4.617  1.00 96.10      B    C  
ATOM   2899  CG  LEU B 134      17.558 -27.614   3.841  1.00 95.41      B    C  
ATOM   2900  CD1 LEU B 134      16.733 -28.721   4.511  1.00 92.34      B    C  
ATOM   2901  CD2 LEU B 134      17.120 -27.502   2.389  1.00 92.52      B    C  
ATOM   2902  N   THR B 135      18.265 -23.627   6.070  1.00 96.84      B    N  
ATOM   2903  CA  THR B 135      17.986 -22.424   6.870  1.00 96.63      B    C  
ATOM   2904  C   THR B 135      18.546 -21.164   6.199  1.00 96.61      B    C  
ATOM   2905  O   THR B 135      17.872 -20.136   6.137  1.00 95.35      B    O  
ATOM   2906  CB  THR B 135      18.577 -22.567   8.281  1.00 95.91      B    C  
ATOM   2907  CG2 THR B 135      18.074 -21.479   9.221  1.00 86.86      B    C  
ATOM   2908  OG1 THR B 135      18.211 -23.787   8.876  1.00 86.87      B    O  
ATOM   2909  N   HIS B 136      19.760 -21.252   5.656  1.00 96.80      B    N  
ATOM   2910  CA  HIS B 136      20.396 -20.157   4.929  1.00 96.61      B    C  
ATOM   2911  C   HIS B 136      19.681 -19.849   3.602  1.00 96.84      B    C  
ATOM   2912  O   HIS B 136      19.568 -18.684   3.220  1.00 95.87      B    O  
ATOM   2913  CB  HIS B 136      21.872 -20.494   4.699  1.00 95.54      B    C  
ATOM   2914  CG  HIS B 136      22.647 -19.321   4.168  1.00 92.70      B    C  
ATOM   2915  CD2 HIS B 136      23.103 -19.134   2.877  1.00 77.90      B    C  
ATOM   2916  ND1 HIS B 136      23.012 -18.193   4.872  1.00 77.09      B    N  
ATOM   2917  CE1 HIS B 136      23.661 -17.367   4.038  1.00 78.04      B    C  
ATOM   2918  NE2 HIS B 136      23.734 -17.901   2.822  1.00 82.28      B    N  
ATOM   2919  N   HIS B 137      19.135 -20.867   2.928  1.00 96.76      B    N  
ATOM   2920  CA  HIS B 137      18.343 -20.671   1.720  1.00 96.77      B    C  
ATOM   2921  C   HIS B 137      17.096 -19.816   1.984  1.00 96.91      B    C  
ATOM   2922  O   HIS B 137      16.823 -18.895   1.212  1.00 96.15      B    O  
ATOM   2923  CB  HIS B 137      17.966 -22.026   1.123  1.00 96.54      B    C  
ATOM   2924  CG  HIS B 137      17.258 -21.893  -0.198  1.00 96.37      B    C  
ATOM   2925  CD2 HIS B 137      15.971 -22.277  -0.479  1.00 85.15      B    C  
ATOM   2926  ND1 HIS B 137      17.787 -21.343  -1.345  1.00 83.23      B    N  
ATOM   2927  CE1 HIS B 137      16.849 -21.403  -2.296  1.00 87.84      B    C  
ATOM   2928  NE2 HIS B 137      15.732 -21.963  -1.810  1.00 90.54      B    N  
ATOM   2929  N   LEU B 138      16.410 -20.002   3.102  1.00 97.06      B    N  
ATOM   2930  CA  LEU B 138      15.292 -19.134   3.485  1.00 96.90      B    C  
ATOM   2931  C   LEU B 138      15.732 -17.680   3.735  1.00 96.70      B    C  
ATOM   2932  O   LEU B 138      14.995 -16.761   3.394  1.00 95.49      B    O  
ATOM   2933  CB  LEU B 138      14.571 -19.703   4.723  1.00 96.71      B    C  
ATOM   2934  CG  LEU B 138      13.840 -21.040   4.489  1.00 95.98      B    C  
ATOM   2935  CD1 LEU B 138      13.222 -21.501   5.806  1.00 94.02      B    C  
ATOM   2936  CD2 LEU B 138      12.720 -20.913   3.455  1.00 93.69      B    C  
ATOM   2937  N   ALA B 139      16.926 -17.451   4.280  1.00 97.00      B    N  
ATOM   2938  CA  ALA B 139      17.484 -16.100   4.411  1.00 96.33      B    C  
ATOM   2939  C   ALA B 139      17.772 -15.466   3.036  1.00 96.65      B    C  
ATOM   2940  O   ALA B 139      17.480 -14.284   2.824  1.00 95.57      B    O  
ATOM   2941  CB  ALA B 139      18.740 -16.149   5.291  1.00 95.31      B    C  
ATOM   2942  N   TYR B 140      18.276 -16.255   2.075  1.00 96.88      B    N  
ATOM   2943  CA  TYR B 140      18.474 -15.816   0.696  1.00 96.64      B    C  
ATOM   2944  C   TYR B 140      17.146 -15.429   0.020  1.00 96.79      B    C  
ATOM   2945  O   TYR B 140      17.063 -14.354  -0.573  1.00 96.18      B    O  
ATOM   2946  CB  TYR B 140      19.206 -16.918  -0.087  1.00 96.29      B    C  
ATOM   2947  CG  TYR B 140      19.227 -16.693  -1.578  1.00 94.81      B    C  
ATOM   2948  CD1 TYR B 140      18.304 -17.362  -2.416  1.00 91.62      B    C  
ATOM   2949  CD2 TYR B 140      20.131 -15.761  -2.146  1.00 91.92      B    C  
ATOM   2950  CE1 TYR B 140      18.298 -17.112  -3.793  1.00 90.33      B    C  
ATOM   2951  CE2 TYR B 140      20.130 -15.511  -3.523  1.00 90.44      B    C  
ATOM   2952  CZ  TYR B 140      19.207 -16.186  -4.347  1.00 90.22      B    C  
ATOM   2953  OH  TYR B 140      19.194 -15.935  -5.695  1.00 89.27      B    O  
ATOM   2954  N   LEU B 141      16.095 -16.232   0.173  1.00 96.71      B    N  
ATOM   2955  CA  LEU B 141      14.773 -15.935  -0.385  1.00 96.71      B    C  
ATOM   2956  C   LEU B 141      14.163 -14.657   0.209  1.00 96.80      B    C  
ATOM   2957  O   LEU B 141      13.571 -13.867  -0.522  1.00 95.88      B    O  
ATOM   2958  CB  LEU B 141      13.828 -17.127  -0.167  1.00 96.68      B    C  
ATOM   2959  CG  LEU B 141      14.199 -18.423  -0.915  1.00 95.78      B    C  
ATOM   2960  CD1 LEU B 141      13.164 -19.504  -0.567  1.00 93.15      B    C  
ATOM   2961  CD2 LEU B 141      14.220 -18.242  -2.432  1.00 93.01      B    C  
ATOM   2962  N   GLN B 142      14.348 -14.415   1.504  1.00 97.01      B    N  
ATOM   2963  CA  GLN B 142      13.939 -13.161   2.146  1.00 96.61      B    C  
ATOM   2964  C   GLN B 142      14.636 -11.955   1.498  1.00 96.79      B    C  
ATOM   2965  O   GLN B 142      13.975 -10.982   1.137  1.00 95.81      B    O  
ATOM   2966  CB  GLN B 142      14.271 -13.208   3.650  1.00 95.79      B    C  
ATOM   2967  CG  GLN B 142      13.348 -14.128   4.447  1.00 93.97      B    C  
ATOM   2968  CD  GLN B 142      13.907 -14.447   5.840  1.00 94.81      B    C  
ATOM   2969  NE2 GLN B 142      13.897 -15.691   6.228  1.00 83.47      B    N  
ATOM   2970  OE1 GLN B 142      14.373 -13.593   6.579  1.00 83.64      B    O  
ATOM   2971  N   GLY B 143      15.953 -12.041   1.310  1.00 96.94      B    N  
ATOM   2972  CA  GLY B 143      16.733 -10.992   0.655  1.00 96.63      B    C  
ATOM   2973  C   GLY B 143      16.313 -10.748  -0.798  1.00 96.97      B    C  
ATOM   2974  O   GLY B 143      16.170  -9.602  -1.212  1.00 95.79      B    O  
ATOM   2975  N   MET B 144      16.028 -11.812  -1.549  1.00 96.97      B    N  
ATOM   2976  CA  MET B 144      15.563 -11.727  -2.934  1.00 96.52      B    C  
ATOM   2977  C   MET B 144      14.218 -10.985  -3.036  1.00 96.97      B    C  
ATOM   2978  O   MET B 144      14.080 -10.064  -3.835  1.00 95.96      B    O  
ATOM   2979  CB  MET B 144      15.463 -13.151  -3.510  1.00 94.98      B    C  
ATOM   2980  CG  MET B 144      15.296 -13.141  -5.031  1.00 87.26      B    C  
ATOM   2981  SD  MET B 144      15.170 -14.815  -5.762  1.00 84.90      B    S  
ATOM   2982  CE  MET B 144      13.398 -15.070  -5.586  1.00 73.99      B    C  
ATOM   2983  N   MET B 145      13.251 -11.347  -2.197  1.00 96.60      B    N  
ATOM   2984  CA  MET B 145      11.937 -10.685  -2.176  1.00 96.68      B    C  
ATOM   2985  C   MET B 145      12.041  -9.218  -1.744  1.00 97.07      B    C  
ATOM   2986  O   MET B 145      11.389  -8.349  -2.316  1.00 96.29      B    O  
ATOM   2987  CB  MET B 145      10.999 -11.474  -1.259  1.00 96.16      B    C  
ATOM   2988  CG  MET B 145       9.539 -11.048  -1.464  1.00 93.39      B    C  
ATOM   2989  SD  MET B 145       8.352 -12.009  -0.497  1.00 92.90      B    S  
ATOM   2990  CE  MET B 145       6.813 -11.444  -1.255  1.00 86.54      B    C  
ATOM   2991  N   PHE B 146      12.911  -8.914  -0.779  1.00 97.06      B    N  
ATOM   2992  CA  PHE B 146      13.161  -7.537  -0.342  1.00 97.09      B    C  
ATOM   2993  C   PHE B 146      13.799  -6.686  -1.442  1.00 97.20      B    C  
ATOM   2994  O   PHE B 146      13.435  -5.528  -1.612  1.00 96.62      B    O  
ATOM   2995  CB  PHE B 146      14.029  -7.564   0.917  1.00 96.66      B    C  
ATOM   2996  CG  PHE B 146      14.173  -6.209   1.567  1.00 97.00      B    C  
ATOM   2997  CD1 PHE B 146      15.342  -5.453   1.395  1.00 95.00      B    C  
ATOM   2998  CD2 PHE B 146      13.115  -5.696   2.338  1.00 95.18      B    C  
ATOM   2999  CE1 PHE B 146      15.466  -4.200   2.010  1.00 94.39      B    C  
ATOM   3000  CE2 PHE B 146      13.245  -4.439   2.961  1.00 94.25      B    C  
ATOM   3001  CZ  PHE B 146      14.418  -3.694   2.797  1.00 94.85      B    C  
ATOM   3002  N   GLN B 147      14.704  -7.248  -2.233  1.00 97.04      B    N  
ATOM   3003  CA  GLN B 147      15.309  -6.548  -3.360  1.00 96.71      B    C  
ATOM   3004  C   GLN B 147      14.280  -6.241  -4.461  1.00 96.92      B    C  
ATOM   3005  O   GLN B 147      14.242  -5.120  -4.965  1.00 96.17      B    O  
ATOM   3006  CB  GLN B 147      16.495  -7.369  -3.872  1.00 96.15      B    C  
ATOM   3007  CG  GLN B 147      17.291  -6.586  -4.932  1.00 86.71      B    C  
ATOM   3008  CD  GLN B 147      18.583  -7.285  -5.368  1.00 78.85      B    C  
ATOM   3009  NE2 GLN B 147      19.326  -6.678  -6.254  1.00 65.24      B    N  
ATOM   3010  OE1 GLN B 147      18.944  -8.361  -4.931  1.00 69.09      B    O  
ATOM   3011  N   GLN B 148      13.388  -7.180  -4.780  1.00 97.23      B    N  
ATOM   3012  CA  GLN B 148      12.259  -6.923  -5.690  1.00 96.87      B    C  
ATOM   3013  C   GLN B 148      11.342  -5.814  -5.162  1.00 97.29      B    C  
ATOM   3014  O   GLN B 148      10.886  -4.965  -5.934  1.00 96.37      B    O  
ATOM   3015  CB  GLN B 148      11.440  -8.204  -5.882  1.00 95.95      B    C  
ATOM   3016  CG  GLN B 148      12.081  -9.180  -6.877  1.00 85.04      B    C  
ATOM   3017  CD  GLN B 148      11.229 -10.435  -7.071  1.00 79.84      B    C  
ATOM   3018  NE2 GLN B 148      11.431 -11.181  -8.133  1.00 68.84      B    N  
ATOM   3019  OE1 GLN B 148      10.377 -10.774  -6.277  1.00 71.89      B    O  
ATOM   3020  N   LEU B 149      11.107  -5.772  -3.859  1.00 96.97      B    N  
ATOM   3021  CA  LEU B 149      10.339  -4.700  -3.230  1.00 97.01      B    C  
ATOM   3022  C   LEU B 149      11.007  -3.336  -3.423  1.00 97.23      B    C  
ATOM   3023  O   LEU B 149      10.349  -2.389  -3.845  1.00 96.57      B    O  
ATOM   3024  CB  LEU B 149      10.129  -5.035  -1.747  1.00 96.97      B    C  
ATOM   3025  CG  LEU B 149       9.397  -3.932  -0.963  1.00 96.88      B    C  
ATOM   3026  CD1 LEU B 149       7.978  -3.689  -1.484  1.00 95.04      B    C  
ATOM   3027  CD2 LEU B 149       9.321  -4.333   0.512  1.00 94.76      B    C  
ATOM   3028  N   GLN B 150      12.310  -3.233  -3.193  1.00 97.26      B    N  
ATOM   3029  CA  GLN B 150      13.059  -1.987  -3.396  1.00 96.97      B    C  
ATOM   3030  C   GLN B 150      12.964  -1.496  -4.850  1.00 96.71      B    C  
ATOM   3031  O   GLN B 150      12.717  -0.309  -5.082  1.00 95.54      B    O  
ATOM   3032  CB  GLN B 150      14.528  -2.195  -3.003  1.00 96.52      B    C  
ATOM   3033  CG  GLN B 150      14.719  -2.317  -1.484  1.00 94.77      B    C  
ATOM   3034  CD  GLN B 150      16.197  -2.529  -1.110  1.00 93.74      B    C  
ATOM   3035  NE2 GLN B 150      16.671  -1.876  -0.084  1.00 82.73      B    N  
ATOM   3036  OE1 GLN B 150      16.931  -3.266  -1.733  1.00 84.13      B    O  
ATOM   3037  N   GLU B 151      13.070  -2.391  -5.829  1.00 97.47      B    N  
ATOM   3038  CA  GLU B 151      12.886  -2.043  -7.247  1.00 97.07      B    C  
ATOM   3039  C   GLU B 151      11.450  -1.560  -7.542  1.00 96.97      B    C  
ATOM   3040  O   GLU B 151      11.253  -0.651  -8.341  1.00 94.66      B    O  
ATOM   3041  CB  GLU B 151      13.240  -3.242  -8.141  1.00 96.12      B    C  
ATOM   3042  CG  GLU B 151      14.743  -3.583  -8.135  1.00 91.42      B    C  
ATOM   3043  CD  GLU B 151      15.137  -4.729  -9.097  1.00 87.82      B    C  
ATOM   3044  OE1 GLU B 151      16.319  -5.136  -9.074  1.00 79.92      B    O  
ATOM   3045  OE2 GLU B 151      14.315  -5.169  -9.938  1.00 81.75      B    O1-
ATOM   3046  N   SER B 152      10.457  -2.116  -6.858  1.00 96.96      B    N  
ATOM   3047  CA  SER B 152       9.038  -1.813  -7.070  1.00 96.73      B    C  
ATOM   3048  C   SER B 152       8.587  -0.476  -6.466  1.00 97.09      B    C  
ATOM   3049  O   SER B 152       7.594   0.092  -6.921  1.00 94.28      B    O  
ATOM   3050  CB  SER B 152       8.167  -2.946  -6.511  1.00 95.48      B    C  
ATOM   3051  OG  SER B 152       8.492  -4.171  -7.133  1.00 85.63      B    O  
ATOM   3052  N   VAL B 153       9.297   0.058  -5.470  1.00 96.50      B    N  
ATOM   3053  CA  VAL B 153       8.916   1.291  -4.757  1.00 96.16      B    C  
ATOM   3054  C   VAL B 153       9.915   2.448  -4.911  1.00 95.47      B    C  
ATOM   3055  O   VAL B 153       9.645   3.559  -4.459  1.00 89.57      B    O  
ATOM   3056  CB  VAL B 153       8.610   1.028  -3.267  1.00 94.72      B    C  
ATOM   3057  CG1 VAL B 153       7.575  -0.089  -3.091  1.00 88.64      B    C  
ATOM   3058  CG2 VAL B 153       9.865   0.696  -2.457  1.00 89.31      B    C  
ATOM   3059  N   GLY B 154      11.043   2.221  -5.574  1.00 95.40      B    N  
ATOM   3060  CA  GLY B 154      12.110   3.214  -5.723  1.00 94.53      B    C  
ATOM   3061  C   GLY B 154      11.858   4.319  -6.761  1.00 94.45      B    C  
ATOM   3062  O   GLY B 154      12.643   5.267  -6.850  1.00 86.84      B    O  
ATOM   3063  N   GLY B 155      10.788   4.213  -7.562  1.00 93.89      B    N  
ATOM   3064  CA  GLY B 155      10.482   5.157  -8.648  1.00 93.47      B    C  
ATOM   3065  C   GLY B 155      11.307   4.953  -9.928  1.00 94.16      B    C  
ATOM   3066  O   GLY B 155      11.349   5.830 -10.781  1.00 87.84      B    O  
ATOM   3067  N   GLY B 156      11.977   3.803 -10.063  1.00 93.78      B    N  
ATOM   3068  CA  GLY B 156      12.693   3.407 -11.272  1.00 93.78      B    C  
ATOM   3069  C   GLY B 156      11.800   2.740 -12.328  1.00 94.77      B    C  
ATOM   3070  O   GLY B 156      10.586   2.683 -12.171  1.00 91.28      B    O  
ATOM   3071  N   GLU B 157      12.402   2.184 -13.384  1.00 94.81      B    N  
ATOM   3072  CA  GLU B 157      11.670   1.563 -14.494  1.00 94.21      B    C  
ATOM   3073  C   GLU B 157      10.743   0.407 -14.082  1.00 94.76      B    C  
ATOM   3074  O   GLU B 157       9.695   0.203 -14.699  1.00 91.99      B    O  
ATOM   3075  CB  GLU B 157      12.654   1.010 -15.533  1.00 92.39      B    C  
ATOM   3076  CG  GLU B 157      13.331   2.100 -16.374  1.00 79.20      B    C  
ATOM   3077  CD  GLU B 157      14.138   1.513 -17.544  1.00 69.42      B    C  
ATOM   3078  OE1 GLU B 157      14.239   2.197 -18.582  1.00 60.09      B    O  
ATOM   3079  OE2 GLU B 157      14.630   0.368 -17.408  1.00 61.78      B    O1-
ATOM   3080  N   LYS B 158      11.104  -0.354 -13.059  1.00 94.44      B    N  
ATOM   3081  CA  LYS B 158      10.317  -1.483 -12.555  1.00 94.33      B    C  
ATOM   3082  C   LYS B 158       9.348  -1.105 -11.431  1.00 95.05      B    C  
ATOM   3083  O   LYS B 158       8.738  -1.976 -10.828  1.00 91.99      B    O  
ATOM   3084  CB  LYS B 158      11.250  -2.604 -12.092  1.00 93.17      B    C  
ATOM   3085  CG  LYS B 158      12.119  -3.208 -13.207  1.00 90.23      B    C  
ATOM   3086  CD  LYS B 158      12.860  -4.383 -12.571  1.00 84.31      B    C  
ATOM   3087  CE  LYS B 158      13.852  -5.086 -13.459  1.00 76.09      B    C  
ATOM   3088  NZ  LYS B 158      14.563  -6.101 -12.628  1.00 66.36      B    N1+
ATOM   3089  N   SER B 159       9.231   0.178 -11.115  1.00 96.14      B    N  
ATOM   3090  CA  SER B 159       8.367   0.622 -10.030  1.00 96.61      B    C  
ATOM   3091  C   SER B 159       6.893   0.605 -10.438  1.00 97.24      B    C  
ATOM   3092  O   SER B 159       6.548   0.862 -11.595  1.00 95.65      B    O  
ATOM   3093  CB  SER B 159       8.774   2.007  -9.526  1.00 94.91      B    C  
ATOM   3094  OG  SER B 159       8.560   3.006 -10.502  1.00 90.37      B    O  
ATOM   3095  N   PHE B 160       6.008   0.415  -9.461  1.00 97.09      B    N  
ATOM   3096  CA  PHE B 160       4.564   0.557  -9.682  1.00 97.10      B    C  
ATOM   3097  C   PHE B 160       4.199   1.939 -10.218  1.00 97.32      B    C  
ATOM   3098  O   PHE B 160       3.314   2.051 -11.058  1.00 96.39      B    O  
ATOM   3099  CB  PHE B 160       3.809   0.313  -8.378  1.00 96.92      B    C  
ATOM   3100  CG  PHE B 160       3.826  -1.125  -7.907  1.00 97.46      B    C  
ATOM   3101  CD1 PHE B 160       3.185  -2.116  -8.672  1.00 95.74      B    C  
ATOM   3102  CD2 PHE B 160       4.474  -1.473  -6.715  1.00 95.49      B    C  
ATOM   3103  CE1 PHE B 160       3.207  -3.454  -8.264  1.00 94.82      B    C  
ATOM   3104  CE2 PHE B 160       4.496  -2.817  -6.299  1.00 94.64      B    C  
ATOM   3105  CZ  PHE B 160       3.872  -3.808  -7.076  1.00 95.79      B    C  
ATOM   3106  N   ALA B 161       4.870   2.996  -9.778  1.00 96.80      B    N  
ATOM   3107  CA  ALA B 161       4.621   4.350 -10.247  1.00 96.68      B    C  
ATOM   3108  C   ALA B 161       4.896   4.496 -11.753  1.00 96.75      B    C  
ATOM   3109  O   ALA B 161       4.088   5.103 -12.455  1.00 95.46      B    O  
ATOM   3110  CB  ALA B 161       5.467   5.325  -9.418  1.00 95.94      B    C  
ATOM   3111  N   GLU B 162       5.958   3.899 -12.261  1.00 96.87      B    N  
ATOM   3112  CA  GLU B 162       6.287   3.912 -13.684  1.00 96.58      B    C  
ATOM   3113  C   GLU B 162       5.315   3.050 -14.498  1.00 96.56      B    C  
ATOM   3114  O   GLU B 162       4.815   3.476 -15.537  1.00 95.59      B    O  
ATOM   3115  CB  GLU B 162       7.741   3.454 -13.873  1.00 95.86      B    C  
ATOM   3116  CG  GLU B 162       8.239   3.499 -15.325  1.00 90.63      B    C  
ATOM   3117  CD  GLU B 162       8.212   4.884 -15.976  1.00 89.94      B    C  
ATOM   3118  OE1 GLU B 162       8.245   4.906 -17.226  1.00 81.71      B    O  
ATOM   3119  OE2 GLU B 162       8.171   5.905 -15.253  1.00 83.17      B    O1-
ATOM   3120  N   GLN B 163       4.982   1.857 -14.007  1.00 96.86      B    N  
ATOM   3121  CA  GLN B 163       4.056   0.947 -14.671  1.00 96.40      B    C  
ATOM   3122  C   GLN B 163       2.652   1.565 -14.785  1.00 96.68      B    C  
ATOM   3123  O   GLN B 163       2.069   1.590 -15.869  1.00 95.66      B    O  
ATOM   3124  CB  GLN B 163       4.039  -0.381 -13.897  1.00 95.84      B    C  
ATOM   3125  CG  GLN B 163       3.325  -1.500 -14.685  1.00 86.93      B    C  
ATOM   3126  CD  GLN B 163       3.300  -2.826 -13.926  1.00 85.49      B    C  
ATOM   3127  NE2 GLN B 163       2.910  -3.900 -14.570  1.00 73.86      B    N  
ATOM   3128  OE1 GLN B 163       3.612  -2.913 -12.750  1.00 76.50      B    O  
ATOM   3129  N   LEU B 164       2.142   2.145 -13.700  1.00 96.55      B    N  
ATOM   3130  CA  LEU B 164       0.834   2.798 -13.683  1.00 96.77      B    C  
ATOM   3131  C   LEU B 164       0.828   4.106 -14.474  1.00 96.31      B    C  
ATOM   3132  O   LEU B 164      -0.195   4.439 -15.081  1.00 94.74      B    O  
ATOM   3133  CB  LEU B 164       0.404   3.037 -12.224  1.00 96.82      B    C  
ATOM   3134  CG  LEU B 164       0.137   1.755 -11.421  1.00 95.83      B    C  
ATOM   3135  CD1 LEU B 164      -0.227   2.112  -9.987  1.00 91.81      B    C  
ATOM   3136  CD2 LEU B 164      -1.013   0.939 -12.002  1.00 91.78      B    C  
ATOM   3137  N   ALA B 165       1.936   4.837 -14.524  1.00 96.71      B    N  
ATOM   3138  CA  ALA B 165       2.073   6.010 -15.378  1.00 96.14      B    C  
ATOM   3139  C   ALA B 165       1.989   5.629 -16.862  1.00 95.96      B    C  
ATOM   3140  O   ALA B 165       1.239   6.263 -17.612  1.00 94.16      B    O  
ATOM   3141  CB  ALA B 165       3.382   6.734 -15.054  1.00 95.67      B    C  
ATOM   3142  N   LYS B 166       2.666   4.557 -17.294  1.00 96.08      B    N  
ATOM   3143  CA  LYS B 166       2.554   4.023 -18.658  1.00 95.39      B    C  
ATOM   3144  C   LYS B 166       1.136   3.572 -18.976  1.00 95.27      B    C  
ATOM   3145  O   LYS B 166       0.617   3.950 -20.023  1.00 93.46      B    O  
ATOM   3146  CB  LYS B 166       3.539   2.862 -18.864  1.00 94.59      B    C  
ATOM   3147  CG  LYS B 166       4.957   3.384 -19.120  1.00 85.00      B    C  
ATOM   3148  CD  LYS B 166       5.939   2.217 -19.244  1.00 79.08      B    C  
ATOM   3149  CE  LYS B 166       7.327   2.780 -19.556  1.00 67.23      B    C  
ATOM   3150  NZ  LYS B 166       8.390   1.774 -19.324  1.00 57.89      B    N1+
ATOM   3151  N   LEU B 167       0.475   2.860 -18.054  1.00 95.36      B    N  
ATOM   3152  CA  LEU B 167      -0.898   2.389 -18.220  1.00 94.80      B    C  
ATOM   3153  C   LEU B 167      -1.887   3.549 -18.430  1.00 94.95      B    C  
ATOM   3154  O   LEU B 167      -2.734   3.503 -19.316  1.00 92.54      B    O  
ATOM   3155  CB  LEU B 167      -1.287   1.560 -16.976  1.00 94.12      B    C  
ATOM   3156  CG  LEU B 167      -2.175   0.346 -17.323  1.00 89.55      B    C  
ATOM   3157  CD1 LEU B 167      -1.325  -0.917 -17.436  1.00 84.04      B    C  
ATOM   3158  CD2 LEU B 167      -3.221   0.110 -16.246  1.00 83.82      B    C  
ATOM   3159  N   ALA B 168      -1.741   4.623 -17.648  1.00 95.25      B    N  
ATOM   3160  CA  ALA B 168      -2.592   5.813 -17.763  1.00 94.51      B    C  
ATOM   3161  C   ALA B 168      -2.278   6.655 -19.010  1.00 94.16      B    C  
ATOM   3162  O   ALA B 168      -3.167   7.328 -19.540  1.00 91.07      B    O  
ATOM   3163  CB  ALA B 168      -2.433   6.637 -16.483  1.00 94.15      B    C  
ATOM   3164  N   ASN B 169      -1.040   6.637 -19.483  1.00 93.86      B    N  
ATOM   3165  CA  ASN B 169      -0.591   7.428 -20.621  1.00 92.85      B    C  
ATOM   3166  C   ASN B 169      -0.589   6.646 -21.949  1.00 92.88      B    C  
ATOM   3167  O   ASN B 169      -0.079   7.133 -22.965  1.00 88.34      B    O  
ATOM   3168  CB  ASN B 169       0.782   8.040 -20.278  1.00 90.09      B    C  
ATOM   3169  CG  ASN B 169       1.049   9.340 -21.014  1.00 86.48      B    C  
ATOM   3170  ND2 ASN B 169       2.277   9.567 -21.415  1.00 77.11      B    N  
ATOM   3171  OD1 ASN B 169       0.195  10.186 -21.186  1.00 77.21      B    O  
ATOM   3172  N   GLU B 170      -1.164   5.456 -21.981  1.00 91.83      B    N  
ATOM   3173  CA  GLU B 170      -1.241   4.620 -23.174  1.00 90.94      B    C  
ATOM   3174  C   GLU B 170      -2.039   5.315 -24.286  1.00 90.27      B    C  
ATOM   3175  O   GLU B 170      -3.073   5.950 -24.056  1.00 85.14      B    O  
ATOM   3176  CB  GLU B 170      -1.798   3.240 -22.797  1.00 89.71      B    C  
ATOM   3177  CG  GLU B 170      -1.405   2.171 -23.823  1.00 80.49      B    C  
ATOM   3178  CD  GLU B 170      -1.779   0.743 -23.400  1.00 75.48      B    C  
ATOM   3179  OE1 GLU B 170      -1.231  -0.186 -24.030  1.00 66.26      B    O  
ATOM   3180  OE2 GLU B 170      -2.604   0.592 -22.477  1.00 67.05      B    O1-
ATOM   3181  N   GLY B 171      -1.520   5.286 -25.502  1.00 89.48      B    N  
ATOM   3182  CA  GLY B 171      -2.085   6.013 -26.641  1.00 88.26      B    C  
ATOM   3183  C   GLY B 171      -1.898   7.535 -26.614  1.00 89.07      B    C  
ATOM   3184  O   GLY B 171      -2.408   8.236 -27.497  1.00 82.48      B    O  
ATOM   3185  N   SER B 172      -1.160   8.081 -25.644  1.00 88.58      B    N  
ATOM   3186  CA  SER B 172      -0.838   9.504 -25.596  1.00 88.17      B    C  
ATOM   3187  C   SER B 172       0.016   9.931 -26.792  1.00 88.95      B    C  
ATOM   3188  O   SER B 172       0.860   9.197 -27.290  1.00 85.26      B    O  
ATOM   3189  CB  SER B 172      -0.110   9.849 -24.301  1.00 85.40      B    C  
ATOM   3190  OG  SER B 172       0.170  11.234 -24.244  1.00 75.54      B    O  
ATOM   3191  N   ARG B 173      -0.153  11.191 -27.216  1.00 87.29      B    N  
ATOM   3192  CA  ARG B 173       0.740  11.821 -28.196  1.00 86.60      B    C  
ATOM   3193  C   ARG B 173       2.159  12.041 -27.654  1.00 87.67      B    C  
ATOM   3194  O   ARG B 173       3.070  12.249 -28.436  1.00 84.45      B    O  
ATOM   3195  CB  ARG B 173       0.142  13.160 -28.670  1.00 83.41      B    C  
ATOM   3196  CG  ARG B 173      -1.184  12.983 -29.421  1.00 74.97      B    C  
ATOM   3197  CD  ARG B 173      -1.703  14.317 -29.983  1.00 72.89      B    C  
ATOM   3198  NE  ARG B 173      -2.080  15.260 -28.918  1.00 65.82      B    N  
ATOM   3199  CZ  ARG B 173      -2.293  16.561 -29.046  1.00 61.00      B    C  
ATOM   3200  NH1 ARG B 173      -2.274  17.150 -30.203  1.00 57.28      B    N1+
ATOM   3201  NH2 ARG B 173      -2.537  17.306 -28.000  1.00 54.22      B    N  
ATOM   3202  N   PHE B 174       2.295  12.031 -26.323  1.00 88.85      B    N  
ATOM   3203  CA  PHE B 174       3.534  12.323 -25.603  1.00 88.90      B    C  
ATOM   3204  C   PHE B 174       3.831  11.178 -24.620  1.00 89.67      B    C  
ATOM   3205  O   PHE B 174       3.524  11.294 -23.435  1.00 85.65      B    O  
ATOM   3206  CB  PHE B 174       3.407  13.675 -24.888  1.00 87.21      B    C  
ATOM   3207  CG  PHE B 174       2.881  14.784 -25.766  1.00 87.96      B    C  
ATOM   3208  CD1 PHE B 174       3.648  15.266 -26.846  1.00 83.51      B    C  
ATOM   3209  CD2 PHE B 174       1.601  15.313 -25.529  1.00 84.24      B    C  
ATOM   3210  CE1 PHE B 174       3.131  16.254 -27.687  1.00 82.26      B    C  
ATOM   3211  CE2 PHE B 174       1.076  16.305 -26.364  1.00 82.63      B    C  
ATOM   3212  CZ  PHE B 174       1.842  16.770 -27.450  1.00 83.10      B    C  
ATOM   3213  N   PRO B 175       4.376  10.046 -25.104  1.00 89.59      B    N  
ATOM   3214  CA  PRO B 175       4.517   8.842 -24.287  1.00 88.09      B    C  
ATOM   3215  C   PRO B 175       5.427   9.021 -23.066  1.00 88.74      B    C  
ATOM   3216  O   PRO B 175       5.226   8.355 -22.062  1.00 83.96      B    O  
ATOM   3217  CB  PRO B 175       5.053   7.772 -25.249  1.00 85.34      B    C  
ATOM   3218  CG  PRO B 175       5.725   8.573 -26.364  1.00 83.87      B    C  
ATOM   3219  CD  PRO B 175       4.854   9.820 -26.448  1.00 87.78      B    C  
ATOM   3220  N   ASN B 176       6.371   9.959 -23.118  1.00 89.85      B    N  
ATOM   3221  CA  ASN B 176       7.306  10.230 -22.017  1.00 89.90      B    C  
ATOM   3222  C   ASN B 176       6.863  11.398 -21.119  1.00 91.17      B    C  
ATOM   3223  O   ASN B 176       7.610  11.799 -20.224  1.00 87.02      B    O  
ATOM   3224  CB  ASN B 176       8.700  10.472 -22.596  1.00 87.28      B    C  
ATOM   3225  CG  ASN B 176       9.254   9.287 -23.375  1.00 83.42      B    C  
ATOM   3226  ND2 ASN B 176      10.167   9.547 -24.281  1.00 72.85      B    N  
ATOM   3227  OD1 ASN B 176       8.893   8.141 -23.189  1.00 74.20      B    O  
ATOM   3228  N   GLU B 177       5.674  11.959 -21.334  1.00 92.02      B    N  
ATOM   3229  CA  GLU B 177       5.186  13.099 -20.567  1.00 92.16      B    C  
ATOM   3230  C   GLU B 177       4.892  12.725 -19.105  1.00 93.57      B    C  
ATOM   3231  O   GLU B 177       5.274  13.450 -18.188  1.00 91.40      B    O  
ATOM   3232  CB  GLU B 177       3.913  13.650 -21.240  1.00 88.41      B    C  
ATOM   3233  CG  GLU B 177       3.410  14.938 -20.579  1.00 81.27      B    C  
ATOM   3234  CD  GLU B 177       1.996  15.331 -21.034  1.00 82.34      B    C  
ATOM   3235  OE1 GLU B 177       1.191  15.752 -20.176  1.00 75.04      B    O  
ATOM   3236  OE2 GLU B 177       1.666  15.264 -22.225  1.00 78.34      B    O1-
ATOM   3237  N   LEU B 178       4.211  11.608 -18.905  1.00 93.99      B    N  
ATOM   3238  CA  LEU B 178       3.867  11.086 -17.584  1.00 94.39      B    C  
ATOM   3239  C   LEU B 178       4.859   9.984 -17.211  1.00 94.62      B    C  
ATOM   3240  O   LEU B 178       5.000   8.999 -17.932  1.00 92.47      B    O  
ATOM   3241  CB  LEU B 178       2.416  10.592 -17.591  1.00 93.90      B    C  
ATOM   3242  CG  LEU B 178       1.875  10.228 -16.200  1.00 93.34      B    C  
ATOM   3243  CD1 LEU B 178       1.651  11.464 -15.334  1.00 89.01      B    C  
ATOM   3244  CD2 LEU B 178       0.543   9.504 -16.336  1.00 88.89      B    C  
ATOM   3245  N   ARG B 179       5.539  10.154 -16.082  1.00 95.24      B    N  
ATOM   3246  CA  ARG B 179       6.580   9.247 -15.601  1.00 94.74      B    C  
ATOM   3247  C   ARG B 179       6.616   9.192 -14.075  1.00 95.32      B    C  
ATOM   3248  O   ARG B 179       6.123  10.102 -13.399  1.00 93.10      B    O  
ATOM   3249  CB  ARG B 179       7.936   9.655 -16.219  1.00 91.78      B    C  
ATOM   3250  CG  ARG B 179       8.381  11.098 -15.889  1.00 85.31      B    C  
ATOM   3251  CD  ARG B 179       9.655  11.460 -16.671  1.00 84.31      B    C  
ATOM   3252  NE  ARG B 179      10.115  12.833 -16.383  1.00 76.87      B    N  
ATOM   3253  CZ  ARG B 179      10.642  13.706 -17.245  1.00 71.55      B    C  
ATOM   3254  NH1 ARG B 179      10.867  13.414 -18.497  1.00 63.72      B    N1+
ATOM   3255  NH2 ARG B 179      10.935  14.901 -16.854  1.00 65.28      B    N  
ATOM   3256  N   ALA B 180       7.233   8.159 -13.546  1.00 95.32      B    N  
ATOM   3257  CA  ALA B 180       7.562   8.091 -12.129  1.00 95.35      B    C  
ATOM   3258  C   ALA B 180       8.698   9.075 -11.790  1.00 95.55      B    C  
ATOM   3259  O   ALA B 180       9.649   9.247 -12.556  1.00 92.35      B    O  
ATOM   3260  CB  ALA B 180       7.935   6.659 -11.762  1.00 93.68      B    C  
ATOM   3261  N   GLY B 181       8.595   9.697 -10.622  1.00 94.98      B    N  
ATOM   3262  CA  GLY B 181       9.698  10.409 -10.006  1.00 94.76      B    C  
ATOM   3263  C   GLY B 181      10.456   9.521  -9.008  1.00 95.74      B    C  
ATOM   3264  O   GLY B 181       9.890   8.559  -8.488  1.00 93.42      B    O  
ATOM   3265  N   PRO B 182      11.721   9.838  -8.701  1.00 95.08      B    N  
ATOM   3266  CA  PRO B 182      12.501   9.080  -7.731  1.00 94.63      B    C  
ATOM   3267  C   PRO B 182      11.932   9.247  -6.319  1.00 95.31      B    C  
ATOM   3268  O   PRO B 182      11.631  10.362  -5.877  1.00 92.76      B    O  
ATOM   3269  CB  PRO B 182      13.927   9.609  -7.862  1.00 92.71      B    C  
ATOM   3270  CG  PRO B 182      13.738  11.046  -8.356  1.00 90.51      B    C  
ATOM   3271  CD  PRO B 182      12.489  10.953  -9.231  1.00 93.58      B    C  
ATOM   3272  N   THR B 183      11.839   8.136  -5.574  1.00 95.44      B    N  
ATOM   3273  CA  THR B 183      11.321   8.082  -4.197  1.00 96.08      B    C  
ATOM   3274  C   THR B 183      12.341   7.465  -3.229  1.00 96.28      B    C  
ATOM   3275  O   THR B 183      12.110   6.395  -2.673  1.00 93.68      B    O  
ATOM   3276  CB  THR B 183       9.965   7.361  -4.146  1.00 94.59      B    C  
ATOM   3277  CG2 THR B 183       8.857   8.216  -4.749  1.00 87.27      B    C  
ATOM   3278  OG1 THR B 183      10.012   6.149  -4.863  1.00 88.34      B    O  
ATOM   3279  N   PRO B 184      13.505   8.120  -3.002  1.00 96.25      B    N  
ATOM   3280  CA  PRO B 184      14.536   7.593  -2.106  1.00 95.86      B    C  
ATOM   3281  C   PRO B 184      14.058   7.449  -0.660  1.00 96.35      B    C  
ATOM   3282  O   PRO B 184      14.544   6.586   0.060  1.00 94.29      B    O  
ATOM   3283  CB  PRO B 184      15.710   8.572  -2.222  1.00 94.41      B    C  
ATOM   3284  CG  PRO B 184      15.047   9.889  -2.626  1.00 91.73      B    C  
ATOM   3285  CD  PRO B 184      13.902   9.414  -3.520  1.00 95.24      B    C  
ATOM   3286  N   VAL B 185      13.062   8.235  -0.245  1.00 96.38      B    N  
ATOM   3287  CA  VAL B 185      12.432   8.113   1.080  1.00 96.23      B    C  
ATOM   3288  C   VAL B 185      11.850   6.719   1.283  1.00 96.56      B    C  
ATOM   3289  O   VAL B 185      12.108   6.119   2.316  1.00 95.13      B    O  
ATOM   3290  CB  VAL B 185      11.348   9.192   1.281  1.00 95.31      B    C  
ATOM   3291  CG1 VAL B 185      10.584   9.006   2.597  1.00 91.31      B    C  
ATOM   3292  CG2 VAL B 185      11.987  10.585   1.300  1.00 91.67      B    C  
ATOM   3293  N   SER B 186      11.169   6.141   0.290  1.00 96.81      B    N  
ATOM   3294  CA  SER B 186      10.607   4.787   0.385  1.00 96.72      B    C  
ATOM   3295  C   SER B 186      11.688   3.725   0.641  1.00 96.99      B    C  
ATOM   3296  O   SER B 186      11.480   2.815   1.427  1.00 95.56      B    O  
ATOM   3297  CB  SER B 186       9.864   4.418  -0.906  1.00 95.83      B    C  
ATOM   3298  OG  SER B 186       8.916   5.409  -1.244  1.00 90.41      B    O  
ATOM   3299  N   LEU B 187      12.856   3.864   0.019  1.00 96.74      B    N  
ATOM   3300  CA  LEU B 187      13.990   2.966   0.241  1.00 96.51      B    C  
ATOM   3301  C   LEU B 187      14.596   3.160   1.641  1.00 96.53      B    C  
ATOM   3302  O   LEU B 187      14.967   2.191   2.293  1.00 95.07      B    O  
ATOM   3303  CB  LEU B 187      15.064   3.202  -0.841  1.00 96.03      B    C  
ATOM   3304  CG  LEU B 187      14.585   2.985  -2.290  1.00 94.57      B    C  
ATOM   3305  CD1 LEU B 187      15.719   3.310  -3.263  1.00 91.28      B    C  
ATOM   3306  CD2 LEU B 187      14.131   1.551  -2.538  1.00 91.08      B    C  
ATOM   3307  N   GLY B 188      14.680   4.403   2.100  1.00 96.44      B    N  
ATOM   3308  CA  GLY B 188      15.130   4.740   3.449  1.00 96.09      B    C  
ATOM   3309  C   GLY B 188      14.220   4.164   4.529  1.00 96.59      B    C  
ATOM   3310  O   GLY B 188      14.709   3.528   5.459  1.00 95.21      B    O  
ATOM   3311  N   GLU B 189      12.903   4.283   4.355  1.00 96.93      B    N  
ATOM   3312  CA  GLU B 189      11.891   3.724   5.255  1.00 96.60      B    C  
ATOM   3313  C   GLU B 189      11.991   2.193   5.354  1.00 96.93      B    C  
ATOM   3314  O   GLU B 189      12.024   1.634   6.447  1.00 95.77      B    O  
ATOM   3315  CB  GLU B 189      10.489   4.101   4.746  1.00 95.83      B    C  
ATOM   3316  CG  GLU B 189      10.144   5.579   4.912  1.00 92.67      B    C  
ATOM   3317  CD  GLU B 189       9.873   6.001   6.358  1.00 93.87      B    C  
ATOM   3318  OE1 GLU B 189      10.196   7.159   6.691  1.00 86.64      B    O  
ATOM   3319  OE2 GLU B 189       9.265   5.209   7.099  1.00 88.19      B    O1-
ATOM   3320  N   LEU B 190      12.115   1.507   4.216  1.00 96.89      B    N  
ATOM   3321  CA  LEU B 190      12.280   0.051   4.193  1.00 96.63      B    C  
ATOM   3322  C   LEU B 190      13.582  -0.394   4.871  1.00 96.49      B    C  
ATOM   3323  O   LEU B 190      13.584  -1.360   5.629  1.00 94.97      B    O  
ATOM   3324  CB  LEU B 190      12.257  -0.454   2.744  1.00 96.38      B    C  
ATOM   3325  CG  LEU B 190      10.887  -0.399   2.053  1.00 95.47      B    C  
ATOM   3326  CD1 LEU B 190      11.054  -0.851   0.607  1.00 93.23      B    C  
ATOM   3327  CD2 LEU B 190       9.866  -1.313   2.733  1.00 92.98      B    C  
ATOM   3328  N   SER B 191      14.674   0.311   4.627  1.00 97.01      B    N  
ATOM   3329  CA  SER B 191      15.949   0.040   5.283  1.00 96.33      B    C  
ATOM   3330  C   SER B 191      15.840   0.256   6.792  1.00 96.21      B    C  
ATOM   3331  O   SER B 191      16.221  -0.627   7.558  1.00 94.57      B    O  
ATOM   3332  CB  SER B 191      17.047   0.912   4.688  1.00 95.30      B    C  
ATOM   3333  OG  SER B 191      18.309   0.558   5.229  1.00 79.63      B    O  
ATOM   3334  N   TYR B 192      15.254   1.363   7.226  1.00 95.91      B    N  
ATOM   3335  CA  TYR B 192      15.083   1.680   8.644  1.00 95.45      B    C  
ATOM   3336  C   TYR B 192      14.197   0.650   9.367  1.00 95.41      B    C  
ATOM   3337  O   TYR B 192      14.564   0.164  10.436  1.00 93.72      B    O  
ATOM   3338  CB  TYR B 192      14.504   3.093   8.777  1.00 94.91      B    C  
ATOM   3339  CG  TYR B 192      14.366   3.536  10.217  1.00 95.29      B    C  
ATOM   3340  CD1 TYR B 192      13.113   3.493  10.868  1.00 93.07      B    C  
ATOM   3341  CD2 TYR B 192      15.500   3.969  10.928  1.00 93.58      B    C  
ATOM   3342  CE1 TYR B 192      13.000   3.878  12.206  1.00 92.44      B    C  
ATOM   3343  CE2 TYR B 192      15.397   4.369  12.272  1.00 92.28      B    C  
ATOM   3344  CZ  TYR B 192      14.142   4.311  12.914  1.00 92.97      B    C  
ATOM   3345  OH  TYR B 192      14.039   4.691  14.229  1.00 91.51      B    O  
ATOM   3346  N   ALA B 193      13.090   0.239   8.741  1.00 96.13      B    N  
ATOM   3347  CA  ALA B 193      12.175  -0.749   9.291  1.00 95.63      B    C  
ATOM   3348  C   ALA B 193      12.798  -2.150   9.447  1.00 95.67      B    C  
ATOM   3349  O   ALA B 193      12.343  -2.940  10.272  1.00 93.33      B    O  
ATOM   3350  CB  ALA B 193      10.944  -0.809   8.383  1.00 95.20      B    C  
ATOM   3351  N   THR B 194      13.835  -2.467   8.670  1.00 95.65      B    N  
ATOM   3352  CA  THR B 194      14.472  -3.801   8.637  1.00 94.45      B    C  
ATOM   3353  C   THR B 194      15.906  -3.803   9.169  1.00 92.20      B    C  
ATOM   3354  O   THR B 194      16.604  -4.811   9.075  1.00 85.05      B    O  
ATOM   3355  CB  THR B 194      14.402  -4.414   7.233  1.00 93.37      B    C  
ATOM   3356  CG2 THR B 194      12.958  -4.619   6.775  1.00 86.30      B    C  
ATOM   3357  OG1 THR B 194      15.040  -3.600   6.283  1.00 87.34      B    O  
ATOM   3358  N   THR B 195      16.366  -2.694   9.740  1.00 91.34      B    N  
ATOM   3359  CA  THR B 195      17.717  -2.541  10.275  1.00 87.27      B    C  
ATOM   3360  C   THR B 195      17.684  -2.247  11.769  1.00 84.52      B    C  
ATOM   3361  O   THR B 195      16.986  -1.356  12.225  1.00 71.30      B    O  
ATOM   3362  CB  THR B 195      18.493  -1.434   9.537  1.00 82.04      B    C  
ATOM   3363  CG2 THR B 195      19.956  -1.355   9.976  1.00 69.11      B    C  
ATOM   3364  OG1 THR B 195      18.515  -1.690   8.155  1.00 70.96      B    O  
ATOM   3365  N   GLY B 196      18.512  -2.971  12.527  1.00 79.96      B    N  
ATOM   3366  CA  GLY B 196      18.628  -2.802  13.972  1.00 76.67      B    C  
ATOM   3367  C   GLY B 196      17.581  -3.601  14.755  1.00 78.08      B    C  
ATOM   3368  O   GLY B 196      16.890  -4.462  14.214  1.00 66.56      B    O  
ATOM   3369  N   GLY B 197      17.503  -3.330  16.061  1.00 75.66      B    N  
ATOM   3370  CA  GLY B 197      16.660  -4.087  16.980  1.00 75.36      B    C  
ATOM   3371  C   GLY B 197      17.283  -5.413  17.432  1.00 79.45      B    C  
ATOM   3372  O   GLY B 197      18.254  -5.915  16.872  1.00 73.35      B    O  
ATOM   3373  N   PHE B 198      16.699  -5.973  18.484  1.00 83.31      B    N  
ATOM   3374  CA  PHE B 198      17.004  -7.304  18.985  1.00 84.44      B    C  
ATOM   3375  C   PHE B 198      15.812  -8.211  18.685  1.00 86.24      B    C  
ATOM   3376  O   PHE B 198      14.725  -8.006  19.236  1.00 80.92      B    O  
ATOM   3377  CB  PHE B 198      17.338  -7.220  20.475  1.00 79.58      B    C  
ATOM   3378  CG  PHE B 198      17.890  -8.513  21.042  1.00 76.33      B    C  
ATOM   3379  CD1 PHE B 198      17.086  -9.341  21.842  1.00 70.44      B    C  
ATOM   3380  CD2 PHE B 198      19.217  -8.887  20.769  1.00 68.15      B    C  
ATOM   3381  CE1 PHE B 198      17.602 -10.534  22.361  1.00 60.53      B    C  
ATOM   3382  CE2 PHE B 198      19.740 -10.084  21.281  1.00 62.41      B    C  
ATOM   3383  CZ  PHE B 198      18.934 -10.919  22.083  1.00 63.12      B    C  
ATOM   3384  N   ASP B 199      15.997  -9.160  17.780  1.00 87.27      B    N  
ATOM   3385  CA  ASP B 199      14.895  -9.951  17.223  1.00 88.22      B    C  
ATOM   3386  C   ASP B 199      14.509 -11.177  18.067  1.00 90.57      B    C  
ATOM   3387  O   ASP B 199      13.547 -11.875  17.737  1.00 85.22      B    O  
ATOM   3388  CB  ASP B 199      15.231 -10.329  15.772  1.00 82.22      B    C  
ATOM   3389  CG  ASP B 199      16.361 -11.363  15.623  1.00 78.55      B    C  
ATOM   3390  OD1 ASP B 199      17.076 -11.643  16.603  1.00 70.17      B    O  
ATOM   3391  OD2 ASP B 199      16.496 -11.898  14.502  1.00 73.12      B    O1-
ATOM   3392  N   HIS B 200      15.247 -11.457  19.135  1.00 90.80      B    N  
ATOM   3393  CA  HIS B 200      15.081 -12.633  19.999  1.00 92.52      B    C  
ATOM   3394  C   HIS B 200      15.155 -13.982  19.257  1.00 93.43      B    C  
ATOM   3395  O   HIS B 200      14.617 -14.981  19.724  1.00 89.66      B    O  
ATOM   3396  CB  HIS B 200      13.822 -12.489  20.867  1.00 91.21      B    C  
ATOM   3397  CG  HIS B 200      13.872 -11.334  21.826  1.00 91.89      B    C  
ATOM   3398  CD2 HIS B 200      13.509 -10.037  21.570  1.00 81.48      B    C  
ATOM   3399  ND1 HIS B 200      14.302 -11.388  23.132  1.00 80.79      B    N  
ATOM   3400  CE1 HIS B 200      14.188 -10.157  23.660  1.00 83.14      B    C  
ATOM   3401  NE2 HIS B 200      13.714  -9.311  22.737  1.00 85.49      B    N  
ATOM   3402  N   ALA B 201      15.848 -14.054  18.106  1.00 92.81      B    N  
ATOM   3403  CA  ALA B 201      15.874 -15.260  17.271  1.00 92.96      B    C  
ATOM   3404  C   ALA B 201      16.431 -16.495  17.999  1.00 93.87      B    C  
ATOM   3405  O   ALA B 201      15.921 -17.605  17.831  1.00 91.76      B    O  
ATOM   3406  CB  ALA B 201      16.698 -14.953  16.015  1.00 91.51      B    C  
ATOM   3407  N   VAL B 202      17.463 -16.329  18.839  1.00 93.26      B    N  
ATOM   3408  CA  VAL B 202      18.047 -17.419  19.628  1.00 93.05      B    C  
ATOM   3409  C   VAL B 202      17.090 -17.848  20.740  1.00 93.39      B    C  
ATOM   3410  O   VAL B 202      16.893 -19.038  20.944  1.00 91.75      B    O  
ATOM   3411  CB  VAL B 202      19.416 -17.036  20.226  1.00 92.26      B    C  
ATOM   3412  CG1 VAL B 202      20.073 -18.231  20.940  1.00 87.40      B    C  
ATOM   3413  CG2 VAL B 202      20.386 -16.556  19.147  1.00 87.37      B    C  
ATOM   3414  N   ASP B 203      16.458 -16.879  21.411  1.00 94.28      B    N  
ATOM   3415  CA  ASP B 203      15.477 -17.157  22.461  1.00 93.88      B    C  
ATOM   3416  C   ASP B 203      14.303 -17.962  21.896  1.00 94.31      B    C  
ATOM   3417  O   ASP B 203      13.894 -18.968  22.467  1.00 92.83      B    O  
ATOM   3418  CB  ASP B 203      14.971 -15.839  23.084  1.00 92.35      B    C  
ATOM   3419  CG  ASP B 203      16.076 -14.909  23.604  1.00 90.38      B    C  
ATOM   3420  OD1 ASP B 203      17.211 -15.383  23.846  1.00 84.63      B    O  
ATOM   3421  OD2 ASP B 203      15.814 -13.696  23.718  1.00 84.20      B    O1-
ATOM   3422  N   MET B 204      13.851 -17.582  20.713  1.00 94.44      B    N  
ATOM   3423  CA  MET B 204      12.772 -18.263  20.011  1.00 94.69      B    C  
ATOM   3424  C   MET B 204      13.150 -19.696  19.595  1.00 95.16      B    C  
ATOM   3425  O   MET B 204      12.355 -20.612  19.785  1.00 92.92      B    O  
ATOM   3426  CB  MET B 204      12.366 -17.424  18.797  1.00 93.03      B    C  
ATOM   3427  CG  MET B 204      11.065 -17.953  18.185  1.00 88.42      B    C  
ATOM   3428  SD  MET B 204      10.330 -16.926  16.904  1.00 85.26      B    S  
ATOM   3429  CE  MET B 204      10.072 -15.376  17.771  1.00 78.25      B    C  
ATOM   3430  N   ALA B 205      14.361 -19.904  19.067  1.00 94.49      B    N  
ATOM   3431  CA  ALA B 205      14.830 -21.237  18.711  1.00 94.19      B    C  
ATOM   3432  C   ALA B 205      14.965 -22.144  19.949  1.00 94.64      B    C  
ATOM   3433  O   ALA B 205      14.482 -23.273  19.947  1.00 93.19      B    O  
ATOM   3434  CB  ALA B 205      16.157 -21.112  17.944  1.00 93.73      B    C  
ATOM   3435  N   MET B 206      15.540 -21.641  21.038  1.00 94.00      B    N  
ATOM   3436  CA  MET B 206      15.661 -22.366  22.307  1.00 93.08      B    C  
ATOM   3437  C   MET B 206      14.284 -22.686  22.909  1.00 93.45      B    C  
ATOM   3438  O   MET B 206      14.070 -23.807  23.376  1.00 91.84      B    O  
ATOM   3439  CB  MET B 206      16.506 -21.544  23.292  1.00 92.15      B    C  
ATOM   3440  CG  MET B 206      17.990 -21.479  22.904  1.00 88.93      B    C  
ATOM   3441  SD  MET B 206      18.918 -23.038  23.089  1.00 83.74      B    S  
ATOM   3442  CE  MET B 206      19.000 -23.160  24.890  1.00 74.34      B    C  
ATOM   3443  N   ALA B 207      13.352 -21.731  22.848  1.00 93.98      B    N  
ATOM   3444  CA  ALA B 207      11.994 -21.921  23.362  1.00 93.88      B    C  
ATOM   3445  C   ALA B 207      11.132 -22.861  22.504  1.00 94.59      B    C  
ATOM   3446  O   ALA B 207      10.214 -23.491  23.024  1.00 92.35      B    O  
ATOM   3447  CB  ALA B 207      11.329 -20.547  23.477  1.00 93.02      B    C  
ATOM   3448  N   SER B 208      11.435 -22.993  21.209  1.00 94.35      B    N  
ATOM   3449  CA  SER B 208      10.684 -23.842  20.279  1.00 94.34      B    C  
ATOM   3450  C   SER B 208      11.146 -25.301  20.263  1.00 94.60      B    C  
ATOM   3451  O   SER B 208      10.598 -26.105  19.516  1.00 91.32      B    O  
ATOM   3452  CB  SER B 208      10.708 -23.252  18.860  1.00 93.55      B    C  
ATOM   3453  OG  SER B 208      10.222 -21.928  18.865  1.00 88.27      B    O  
ATOM   3454  N   ARG B 209      12.126 -25.683  21.079  1.00 94.37      B    N  
ATOM   3455  CA  ARG B 209      12.538 -27.091  21.249  1.00 93.68      B    C  
ATOM   3456  C   ARG B 209      11.403 -27.876  21.914  1.00 93.86      B    C  
ATOM   3457  O   ARG B 209      11.267 -27.863  23.131  1.00 90.44      B    O  
ATOM   3458  CB  ARG B 209      13.836 -27.181  22.073  1.00 91.56      B    C  
ATOM   3459  CG  ARG B 209      15.063 -26.569  21.372  1.00 89.57      B    C  
ATOM   3460  CD  ARG B 209      16.291 -26.585  22.285  1.00 89.84      B    C  
ATOM   3461  NE  ARG B 209      16.066 -25.725  23.439  1.00 87.66      B    N  
ATOM   3462  CZ  ARG B 209      16.714 -25.676  24.600  1.00 90.01      B    C  
ATOM   3463  NH1 ARG B 209      17.783 -26.370  24.857  1.00 79.55      B    N1+
ATOM   3464  NH2 ARG B 209      16.277 -24.901  25.533  1.00 82.52      B    N  
ATOM   3465  N   GLY B 210      10.589 -28.535  21.110  1.00 93.73      B    N  
ATOM   3466  CA  GLY B 210       9.383 -29.217  21.568  1.00 93.43      B    C  
ATOM   3467  C   GLY B 210       9.618 -30.546  22.284  1.00 94.46      B    C  
ATOM   3468  O   GLY B 210       8.769 -30.968  23.065  1.00 91.12      B    O  
ATOM   3469  N   TYR B 211      10.773 -31.200  22.077  1.00 94.04      B    N  
ATOM   3470  CA  TYR B 211      11.103 -32.464  22.731  1.00 93.86      B    C  
ATOM   3471  C   TYR B 211      11.911 -32.250  24.027  1.00 93.93      B    C  
ATOM   3472  O   TYR B 211      12.942 -31.579  24.007  1.00 91.55      B    O  
ATOM   3473  CB  TYR B 211      11.875 -33.360  21.765  1.00 92.67      B    C  
ATOM   3474  CG  TYR B 211      11.079 -33.882  20.590  1.00 94.13      B    C  
ATOM   3475  CD1 TYR B 211      10.010 -34.776  20.800  1.00 91.25      B    C  
ATOM   3476  CD2 TYR B 211      11.444 -33.544  19.273  1.00 91.88      B    C  
ATOM   3477  CE1 TYR B 211       9.333 -35.347  19.710  1.00 90.73      B    C  
ATOM   3478  CE2 TYR B 211      10.775 -34.111  18.173  1.00 91.03      B    C  
ATOM   3479  CZ  TYR B 211       9.725 -35.020  18.400  1.00 92.72      B    C  
ATOM   3480  OH  TYR B 211       9.087 -35.600  17.338  1.00 90.58      B    O  
ATOM   3481  N   GLU B 212      11.527 -32.914  25.113  1.00 92.00      B    N  
ATOM   3482  CA  GLU B 212      12.361 -32.985  26.333  1.00 90.75      B    C  
ATOM   3483  C   GLU B 212      13.711 -33.662  26.038  1.00 90.91      B    C  
ATOM   3484  O   GLU B 212      14.717 -33.323  26.652  1.00 88.92      B    O  
ATOM   3485  CB  GLU B 212      11.615 -33.698  27.472  1.00 88.98      B    C  
ATOM   3486  CG  GLU B 212      12.362 -33.539  28.817  1.00 83.17      B    C  
ATOM   3487  CD  GLU B 212      11.700 -34.190  30.053  1.00 80.21      B    C  
ATOM   3488  OE1 GLU B 212      12.160 -33.880  31.189  1.00 72.22      B    O  
ATOM   3489  OE2 GLU B 212      10.765 -34.994  29.892  1.00 73.95      B    O1-
ATOM   3490  N   PHE B 213      13.771 -34.545  25.039  1.00 92.25      B    N  
ATOM   3491  CA  PHE B 213      15.021 -35.123  24.554  1.00 91.86      B    C  
ATOM   3492  C   PHE B 213      16.047 -34.064  24.120  1.00 92.12      B    C  
ATOM   3493  O   PHE B 213      17.245 -34.263  24.293  1.00 90.14      B    O  
ATOM   3494  CB  PHE B 213      14.710 -36.060  23.385  1.00 91.21      B    C  
ATOM   3495  CG  PHE B 213      15.933 -36.738  22.818  1.00 92.62      B    C  
ATOM   3496  CD1 PHE B 213      16.498 -36.305  21.603  1.00 90.82      B    C  
ATOM   3497  CD2 PHE B 213      16.546 -37.782  23.523  1.00 91.03      B    C  
ATOM   3498  CE1 PHE B 213      17.648 -36.925  21.094  1.00 90.02      B    C  
ATOM   3499  CE2 PHE B 213      17.693 -38.412  23.020  1.00 89.86      B    C  
ATOM   3500  CZ  PHE B 213      18.245 -37.982  21.808  1.00 90.65      B    C  
ATOM   3501  N   ILE B 214      15.598 -32.915  23.607  1.00 92.88      B    N  
ATOM   3502  CA  ILE B 214      16.486 -31.826  23.176  1.00 92.68      B    C  
ATOM   3503  C   ILE B 214      16.820 -30.901  24.348  1.00 92.42      B    C  
ATOM   3504  O   ILE B 214      17.968 -30.483  24.498  1.00 89.75      B    O  
ATOM   3505  CB  ILE B 214      15.859 -31.050  21.994  1.00 92.31      B    C  
ATOM   3506  CG1 ILE B 214      15.528 -31.992  20.809  1.00 91.30      B    C  
ATOM   3507  CG2 ILE B 214      16.811 -29.926  21.538  1.00 92.26      B    C  
ATOM   3508  CD1 ILE B 214      14.772 -31.309  19.664  1.00 89.08      B    C  
ATOM   3509  N   THR B 215      15.843 -30.585  25.195  1.00 92.50      B    N  
ATOM   3510  CA  THR B 215      16.022 -29.604  26.284  1.00 91.28      B    C  
ATOM   3511  C   THR B 215      16.695 -30.193  27.522  1.00 90.14      B    C  
ATOM   3512  O   THR B 215      17.445 -29.492  28.203  1.00 85.76      B    O  
ATOM   3513  CB  THR B 215      14.685 -28.976  26.699  1.00 90.32      B    C  
ATOM   3514  CG2 THR B 215      13.990 -28.258  25.544  1.00 84.23      B    C  
ATOM   3515  OG1 THR B 215      13.799 -29.946  27.192  1.00 83.03      B    O  
ATOM   3516  N   ARG B 216      16.426 -31.447  27.835  1.00 89.72      B    N  
ATOM   3517  CA  ARG B 216      16.939 -32.130  29.027  1.00 88.61      B    C  
ATOM   3518  C   ARG B 216      16.764 -33.645  28.902  1.00 87.63      B    C  
ATOM   3519  O   ARG B 216      15.740 -34.196  29.298  1.00 81.18      B    O  
ATOM   3520  CB  ARG B 216      16.205 -31.574  30.256  1.00 86.12      B    C  
ATOM   3521  CG  ARG B 216      16.879 -32.026  31.559  1.00 81.78      B    C  
ATOM   3522  CD  ARG B 216      16.054 -31.585  32.781  1.00 80.65      B    C  
ATOM   3523  NE  ARG B 216      14.808 -32.346  32.848  1.00 73.50      B    N  
ATOM   3524  CZ  ARG B 216      13.859 -32.228  33.760  1.00 68.14      B    C  
ATOM   3525  NH1 ARG B 216      13.972 -31.413  34.773  1.00 62.72      B    N1+
ATOM   3526  NH2 ARG B 216      12.781 -32.955  33.654  1.00 59.94      B    N  
ATOM   3527  N   ARG B 217      17.793 -34.350  28.430  1.00 86.64      B    N  
ATOM   3528  CA  ARG B 217      17.802 -35.808  28.256  1.00 84.75      B    C  
ATOM   3529  C   ARG B 217      17.910 -36.544  29.590  1.00 82.41      B    C  
ATOM   3530  O   ARG B 217      18.955 -37.082  29.932  1.00 74.91      B    O  
ATOM   3531  CB  ARG B 217      18.918 -36.203  27.270  1.00 83.50      B    C  
ATOM   3532  CG  ARG B 217      18.613 -35.717  25.851  1.00 81.67      B    C  
ATOM   3533  CD  ARG B 217      19.640 -36.230  24.847  1.00 83.02      B    C  
ATOM   3534  NE  ARG B 217      20.928 -35.536  24.943  1.00 82.95      B    N  
ATOM   3535  CZ  ARG B 217      21.220 -34.333  24.449  1.00 85.79      B    C  
ATOM   3536  NH1 ARG B 217      20.339 -33.589  23.833  1.00 76.46      B    N1+
ATOM   3537  NH2 ARG B 217      22.419 -33.871  24.552  1.00 80.00      B    N  
ATOM   3538  N   GLN B 218      16.838 -36.553  30.372  1.00 78.17      B    N  
ATOM   3539  CA  GLN B 218      16.785 -37.286  31.641  1.00 72.36      B    C  
ATOM   3540  C   GLN B 218      15.756 -38.405  31.582  1.00 70.04      B    C  
ATOM   3541  O   GLN B 218      14.652 -38.226  31.078  1.00 60.18      B    O  
ATOM   3542  CB  GLN B 218      16.496 -36.341  32.810  1.00 66.30      B    C  
ATOM   3543  CG  GLN B 218      17.692 -35.434  33.110  1.00 59.78      B    C  
ATOM   3544  CD  GLN B 218      17.516 -34.597  34.378  1.00 54.33      B    C  
ATOM   3545  NE2 GLN B 218      18.523 -33.852  34.755  1.00 46.23      B    N  
ATOM   3546  OE1 GLN B 218      16.496 -34.595  35.056  1.00 48.78      B    O  
ATOM   3547  N   GLY B 219      16.106 -39.571  32.140  1.00 61.79      B    N  
ATOM   3548  CA  GLY B 219      15.178 -40.693  32.287  1.00 58.24      B    C  
ATOM   3549  C   GLY B 219      14.757 -41.373  30.983  1.00 59.28      B    C  
ATOM   3550  O   GLY B 219      13.866 -42.222  31.010  1.00 53.91      B    O  
ATOM   3551  N   ILE B 220      15.402 -41.061  29.876  1.00 61.51      B    N  
ATOM   3552  CA  ILE B 220      15.080 -41.672  28.581  1.00 58.77      B    C  
ATOM   3553  C   ILE B 220      15.452 -43.157  28.634  1.00 59.04      B    C  
ATOM   3554  O   ILE B 220      16.592 -43.494  28.954  1.00 53.57      B    O  
ATOM   3555  CB  ILE B 220      15.754 -40.912  27.419  1.00 53.37      B    C  
ATOM   3556  CG1 ILE B 220      15.281 -39.439  27.448  1.00 50.36      B    C  
ATOM   3557  CG2 ILE B 220      15.411 -41.574  26.076  1.00 49.03      B    C  
ATOM   3558  CD1 ILE B 220      15.900 -38.558  26.367  1.00 45.87      B    C  
ATOM   3559  N   PRO B 221      14.518 -44.070  28.308  1.00 53.84      B    N  
ATOM   3560  CA  PRO B 221      14.684 -45.502  28.528  1.00 51.92      B    C  
ATOM   3561  C   PRO B 221      15.676 -46.189  27.581  1.00 52.83      B    C  
ATOM   3562  O   PRO B 221      15.807 -47.413  27.637  1.00 49.62      B    O  
ATOM   3563  CB  PRO B 221      13.261 -46.080  28.423  1.00 46.87      B    C  
ATOM   3564  CG  PRO B 221      12.538 -45.102  27.511  1.00 45.90      B    C  
ATOM   3565  CD  PRO B 221      13.161 -43.765  27.889  1.00 47.92      B    C  
ATOM   3566  N   ALA B 222      16.423 -45.469  26.756  1.00 51.38      B    N  
ATOM   3567  CA  ALA B 222      17.442 -45.975  25.834  1.00 49.07      B    C  
ATOM   3568  C   ALA B 222      18.401 -46.982  26.468  1.00 50.07      B    C  
ATOM   3569  O   ALA B 222      18.812 -47.963  25.859  1.00 47.18      B    O  
ATOM   3570  CB  ALA B 222      18.259 -44.771  25.351  1.00 44.58      B    C  
ATOM   3571  N   ILE B 223      18.737 -46.764  27.728  1.00 54.63      B    N  
ATOM   3572  CA  ILE B 223      19.711 -47.562  28.483  1.00 52.55      B    C  
ATOM   3573  C   ILE B 223      19.219 -49.000  28.706  1.00 53.98      B    C  
ATOM   3574  O   ILE B 223      20.025 -49.907  28.890  1.00 49.54      B    O  
ATOM   3575  CB  ILE B 223      19.996 -46.829  29.806  1.00 47.09      B    C  
ATOM   3576  CG1 ILE B 223      20.544 -45.395  29.510  1.00 42.96      B    C  
ATOM   3577  CG2 ILE B 223      20.997 -47.604  30.678  1.00 41.48      B    C  
ATOM   3578  CD1 ILE B 223      20.307 -44.432  30.665  1.00 38.54      B    C  
ATOM   3579  N   ASN B 224      17.917 -49.232  28.657  1.00 52.44      B    N  
ATOM   3580  CA  ASN B 224      17.310 -50.551  28.812  1.00 51.06      B    C  
ATOM   3581  C   ASN B 224      16.951 -51.205  27.469  1.00 52.22      B    C  
ATOM   3582  O   ASN B 224      16.335 -52.267  27.457  1.00 48.38      B    O  
ATOM   3583  CB  ASN B 224      16.101 -50.441  29.744  1.00 45.96      B    C  
ATOM   3584  CG  ASN B 224      16.468 -50.041  31.166  1.00 42.07      B    C  
ATOM   3585  ND2 ASN B 224      15.551 -49.420  31.868  1.00 37.88      B    N  
ATOM   3586  OD1 ASN B 224      17.534 -50.281  31.679  1.00 38.79      B    O  
ATOM   3587  N   ALA B 225      17.313 -50.596  26.342  1.00 52.20      B    N  
ATOM   3588  CA  ALA B 225      17.056 -51.179  25.033  1.00 51.53      B    C  
ATOM   3589  C   ALA B 225      17.879 -52.468  24.866  1.00 53.89      B    C  
ATOM   3590  O   ALA B 225      19.083 -52.500  25.106  1.00 50.62      B    O  
ATOM   3591  CB  ALA B 225      17.348 -50.146  23.940  1.00 46.79      B    C  
ATOM   3592  N   ALA B 226      17.231 -53.551  24.449  1.00 56.63      B    N  
ATOM   3593  CA  ALA B 226      17.878 -54.846  24.250  1.00 56.11      B    C  
ATOM   3594  C   ALA B 226      18.754 -54.903  22.992  1.00 59.49      B    C  
ATOM   3595  O   ALA B 226      19.499 -55.863  22.789  1.00 54.53      B    O  
ATOM   3596  CB  ALA B 226      16.778 -55.917  24.223  1.00 50.09      B    C  
ATOM   3597  N   GLY B 227      18.662 -53.883  22.132  1.00 62.86      B    N  
ATOM   3598  CA  GLY B 227      19.413 -53.781  20.883  1.00 63.27      B    C  
ATOM   3599  C   GLY B 227      20.685 -52.929  21.006  1.00 66.94      B    C  
ATOM   3600  O   GLY B 227      21.018 -52.414  22.072  1.00 61.86      B    O  
ATOM   3601  N   GLY B 228      21.388 -52.799  19.894  1.00 68.95      B    N  
ATOM   3602  CA  GLY B 228      22.544 -51.917  19.755  1.00 69.45      B    C  
ATOM   3603  C   GLY B 228      23.739 -52.288  20.645  1.00 72.63      B    C  
ATOM   3604  O   GLY B 228      23.975 -53.448  20.996  1.00 69.25      B    O  
ATOM   3605  N   LEU B 229      24.515 -51.265  21.017  1.00 74.47      B    N  
ATOM   3606  CA  LEU B 229      25.727 -51.405  21.838  1.00 74.39      B    C  
ATOM   3607  C   LEU B 229      25.442 -51.916  23.254  1.00 77.18      B    C  
ATOM   3608  O   LEU B 229      26.220 -52.699  23.794  1.00 74.84      B    O  
ATOM   3609  CB  LEU B 229      26.428 -50.033  21.878  1.00 70.14      B    C  
ATOM   3610  CG  LEU B 229      27.337 -49.810  20.666  1.00 66.19      B    C  
ATOM   3611  CD1 LEU B 229      27.559 -48.320  20.406  1.00 62.12      B    C  
ATOM   3612  CD2 LEU B 229      28.698 -50.449  20.911  1.00 61.51      B    C  
ATOM   3613  N   LEU B 230      24.313 -51.546  23.862  1.00 76.41      B    N  
ATOM   3614  CA  LEU B 230      23.889 -52.060  25.172  1.00 75.23      B    C  
ATOM   3615  C   LEU B 230      23.542 -53.544  25.118  1.00 77.54      B    C  
ATOM   3616  O   LEU B 230      23.846 -54.289  26.060  1.00 73.47      B    O  
ATOM   3617  CB  LEU B 230      22.691 -51.242  25.663  1.00 70.68      B    C  
ATOM   3618  CG  LEU B 230      23.136 -49.900  26.266  1.00 65.36      B    C  
ATOM   3619  CD1 LEU B 230      21.948 -48.958  26.348  1.00 60.01      B    C  
ATOM   3620  CD2 LEU B 230      23.685 -50.103  27.683  1.00 58.65      B    C  
ATOM   3621  N   GLY B 231      22.978 -54.006  24.000  1.00 75.99      B    N  
ATOM   3622  CA  GLY B 231      22.766 -55.424  23.734  1.00 75.80      B    C  
ATOM   3623  C   GLY B 231      24.075 -56.221  23.744  1.00 78.08      B    C  
ATOM   3624  O   GLY B 231      24.116 -57.319  24.286  1.00 75.07      B    O  
ATOM   3625  N   ALA B 232      25.180 -55.652  23.250  1.00 78.32      B    N  
ATOM   3626  CA  ALA B 232      26.503 -56.276  23.297  1.00 77.44      B    C  
ATOM   3627  C   ALA B 232      27.036 -56.425  24.736  1.00 79.35      B    C  
ATOM   3628  O   ALA B 232      27.585 -57.463  25.077  1.00 77.64      B    O  
ATOM   3629  CB  ALA B 232      27.464 -55.473  22.424  1.00 74.61      B    C  
ATOM   3630  N   ILE B 233      26.811 -55.425  25.595  1.00 80.96      B    N  
ATOM   3631  CA  ILE B 233      27.182 -55.496  27.015  1.00 80.14      B    C  
ATOM   3632  C   ILE B 233      26.390 -56.609  27.721  1.00 81.09      B    C  
ATOM   3633  O   ILE B 233      26.971 -57.407  28.457  1.00 79.42      B    O  
ATOM   3634  CB  ILE B 233      26.986 -54.134  27.717  1.00 79.07      B    C  
ATOM   3635  CG1 ILE B 233      27.848 -53.029  27.055  1.00 75.73      B    C  
ATOM   3636  CG2 ILE B 233      27.336 -54.232  29.216  1.00 75.38      B    C  
ATOM   3637  CD1 ILE B 233      27.480 -51.605  27.483  1.00 71.30      B    C  
ATOM   3638  N   SER B 234      25.088 -56.690  27.445  1.00 82.69      B    N  
ATOM   3639  CA  SER B 234      24.229 -57.745  27.994  1.00 81.21      B    C  
ATOM   3640  C   SER B 234      24.622 -59.137  27.477  1.00 81.37      B    C  
ATOM   3641  O   SER B 234      24.673 -60.085  28.263  1.00 77.88      B    O  
ATOM   3642  CB  SER B 234      22.768 -57.443  27.663  1.00 78.79      B    C  
ATOM   3643  OG  SER B 234      21.923 -58.360  28.336  1.00 69.16      B    O  
ATOM   3644  N   ALA B 235      24.941 -59.250  26.190  1.00 81.95      B    N  
ATOM   3645  CA  ALA B 235      25.403 -60.500  25.594  1.00 80.51      B    C  
ATOM   3646  C   ALA B 235      26.746 -60.974  26.177  1.00 80.99      B    C  
ATOM   3647  O   ALA B 235      26.956 -62.177  26.341  1.00 77.17      B    O  
ATOM   3648  CB  ALA B 235      25.487 -60.312  24.078  1.00 78.25      B    C  
ATOM   3649  N   ALA B 236      27.623 -60.046  26.566  1.00 81.41      B    N  
ATOM   3650  CA  ALA B 236      28.866 -60.331  27.280  1.00 79.34      B    C  
ATOM   3651  C   ALA B 236      28.657 -60.677  28.772  1.00 80.95      B    C  
ATOM   3652  O   ALA B 236      29.619 -60.858  29.519  1.00 77.77      B    O  
ATOM   3653  CB  ALA B 236      29.816 -59.143  27.071  1.00 77.42      B    C  
ATOM   3654  N   GLY B 237      27.397 -60.749  29.233  1.00 81.28      B    N  
ATOM   3655  CA  GLY B 237      27.040 -61.063  30.618  1.00 80.27      B    C  
ATOM   3656  C   GLY B 237      27.126 -59.871  31.574  1.00 82.04      B    C  
ATOM   3657  O   GLY B 237      26.970 -60.047  32.780  1.00 76.48      B    O  
ATOM   3658  N   GLY B 238      27.352 -58.669  31.061  1.00 82.80      B    N  
ATOM   3659  CA  GLY B 238      27.373 -57.432  31.832  1.00 82.12      B    C  
ATOM   3660  C   GLY B 238      25.978 -56.842  32.034  1.00 83.50      B    C  
ATOM   3661  O   GLY B 238      25.058 -57.057  31.252  1.00 80.53      B    O  
ATOM   3662  N   SER B 239      25.846 -56.043  33.092  1.00 85.10      B    N  
ATOM   3663  CA  SER B 239      24.700 -55.151  33.246  1.00 84.95      B    C  
ATOM   3664  C   SER B 239      25.180 -53.722  33.442  1.00 86.02      B    C  
ATOM   3665  O   SER B 239      26.131 -53.473  34.186  1.00 83.20      B    O  
ATOM   3666  CB  SER B 239      23.761 -55.628  34.374  1.00 81.73      B    C  
ATOM   3667  OG  SER B 239      24.093 -55.089  35.643  1.00 70.34      B    O  
ATOM   3668  N   LEU B 240      24.517 -52.766  32.787  1.00 83.38      B    N  
ATOM   3669  CA  LEU B 240      24.805 -51.350  32.908  1.00 82.61      B    C  
ATOM   3670  C   LEU B 240      23.581 -50.628  33.453  1.00 82.54      B    C  
ATOM   3671  O   LEU B 240      22.478 -50.753  32.917  1.00 80.70      B    O  
ATOM   3672  CB  LEU B 240      25.311 -50.819  31.555  1.00 81.59      B    C  
ATOM   3673  CG  LEU B 240      25.842 -49.365  31.648  1.00 79.61      B    C  
ATOM   3674  CD1 LEU B 240      27.056 -49.185  30.743  1.00 73.28      B    C  
ATOM   3675  CD2 LEU B 240      24.784 -48.339  31.224  1.00 73.05      B    C  
ATOM   3676  N   ARG B 241      23.802 -49.860  34.524  1.00 82.55      B    N  
ATOM   3677  CA  ARG B 241      22.747 -49.071  35.166  1.00 82.37      B    C  
ATOM   3678  C   ARG B 241      23.147 -47.605  35.187  1.00 82.86      B    C  
ATOM   3679  O   ARG B 241      24.229 -47.271  35.664  1.00 80.67      B    O  
ATOM   3680  CB  ARG B 241      22.491 -49.626  36.566  1.00 80.10      B    C  
ATOM   3681  CG  ARG B 241      20.993 -49.682  36.877  1.00 72.38      B    C  
ATOM   3682  CD  ARG B 241      20.758 -50.227  38.277  1.00 70.35      B    C  
ATOM   3683  NE  ARG B 241      19.331 -50.488  38.522  1.00 63.67      B    N  
ATOM   3684  CZ  ARG B 241      18.788 -50.914  39.663  1.00 57.56      B    C  
ATOM   3685  NH1 ARG B 241      19.535 -51.118  40.714  1.00 54.77      B    N1+
ATOM   3686  NH2 ARG B 241      17.517 -51.134  39.733  1.00 50.40      B    N  
ATOM   3687  N   VAL B 242      22.261 -46.723  34.723  1.00 83.35      B    N  
ATOM   3688  CA  VAL B 242      22.453 -45.282  34.880  1.00 81.57      B    C  
ATOM   3689  C   VAL B 242      21.840 -44.848  36.203  1.00 81.71      B    C  
ATOM   3690  O   VAL B 242      20.657 -45.064  36.457  1.00 79.36      B    O  
ATOM   3691  CB  VAL B 242      21.920 -44.501  33.678  1.00 79.08      B    C  
ATOM   3692  CG1 VAL B 242      21.935 -42.987  33.898  1.00 73.66      B    C  
ATOM   3693  CG2 VAL B 242      22.841 -44.830  32.491  1.00 73.84      B    C  
ATOM   3694  N   ILE B 243      22.675 -44.261  37.069  1.00 83.33      B    N  
ATOM   3695  CA  ILE B 243      22.279 -43.790  38.404  1.00 81.16      B    C  
ATOM   3696  C   ILE B 243      21.680 -42.388  38.313  1.00 79.95      B    C  
ATOM   3697  O   ILE B 243      20.667 -42.087  38.933  1.00 73.14      B    O  
ATOM   3698  CB  ILE B 243      23.497 -43.805  39.357  1.00 79.61      B    C  
ATOM   3699  CG1 ILE B 243      24.103 -45.226  39.457  1.00 76.92      B    C  
ATOM   3700  CG2 ILE B 243      23.102 -43.283  40.753  1.00 74.15      B    C  
ATOM   3701  CD1 ILE B 243      25.443 -45.253  40.197  1.00 68.77      B    C  
ATOM   3702  N   ARG B 244      22.337 -41.526  37.548  1.00 81.32      B    N  
ATOM   3703  CA  ARG B 244      21.867 -40.185  37.195  1.00 80.48      B    C  
ATOM   3704  C   ARG B 244      22.431 -39.834  35.826  1.00 80.54      B    C  
ATOM   3705  O   ARG B 244      23.537 -40.247  35.516  1.00 74.55      B    O  
ATOM   3706  CB  ARG B 244      22.266 -39.157  38.274  1.00 76.93      B    C  
ATOM   3707  CG  ARG B 244      23.795 -38.987  38.411  1.00 69.06      B    C  
ATOM   3708  CD  ARG B 244      24.150 -37.959  39.478  1.00 66.66      B    C  
ATOM   3709  NE  ARG B 244      25.608 -37.729  39.524  1.00 60.11      B    N  
ATOM   3710  CZ  ARG B 244      26.255 -36.885  40.318  1.00 53.24      B    C  
ATOM   3711  NH1 ARG B 244      25.625 -36.171  41.206  1.00 50.31      B    N1+
ATOM   3712  NH2 ARG B 244      27.540 -36.761  40.219  1.00 47.65      B    N  
ATOM   3713  N   GLY B 245      21.712 -39.058  35.073  1.00 82.00      B    N  
ATOM   3714  CA  GLY B 245      22.169 -38.604  33.768  1.00 81.59      B    C  
ATOM   3715  C   GLY B 245      21.451 -37.333  33.361  1.00 82.94      B    C  
ATOM   3716  O   GLY B 245      20.455 -36.958  33.982  1.00 79.05      B    O  
ATOM   3717  N   GLY B 246      21.980 -36.693  32.343  1.00 84.86      B    N  
ATOM   3718  CA  GLY B 246      21.410 -35.491  31.762  1.00 85.47      B    C  
ATOM   3719  C   GLY B 246      22.099 -35.184  30.441  1.00 87.78      B    C  
ATOM   3720  O   GLY B 246      23.092 -35.796  30.084  1.00 85.73      B    O  
ATOM   3721  N   GLY B 247      21.532 -34.218  29.736  1.00 87.93      B    N  
ATOM   3722  CA  GLY B 247      22.071 -33.741  28.475  1.00 88.81      B    C  
ATOM   3723  C   GLY B 247      21.092 -32.789  27.809  1.00 90.04      B    C  
ATOM   3724  O   GLY B 247      19.893 -32.804  28.097  1.00 87.51      B    O  
ATOM   3725  N   SER B 248      21.624 -31.958  26.926  1.00 91.13      B    N  
ATOM   3726  CA  SER B 248      20.839 -30.991  26.171  1.00 91.80      B    C  
ATOM   3727  C   SER B 248      21.570 -30.568  24.899  1.00 92.96      B    C  
ATOM   3728  O   SER B 248      22.735 -30.915  24.687  1.00 90.72      B    O  
ATOM   3729  CB  SER B 248      20.498 -29.773  27.045  1.00 89.25      B    C  
ATOM   3730  OG  SER B 248      21.657 -29.094  27.490  1.00 84.11      B    O  
ATOM   3731  N   ALA B 249      20.888 -29.796  24.050  1.00 92.70      B    N  
ATOM   3732  CA  ALA B 249      21.484 -29.102  22.918  1.00 93.31      B    C  
ATOM   3733  C   ALA B 249      21.203 -27.592  23.025  1.00 93.78      B    C  
ATOM   3734  O   ALA B 249      20.087 -27.189  23.347  1.00 91.74      B    O  
ATOM   3735  CB  ALA B 249      20.951 -29.691  21.613  1.00 92.72      B    C  
ATOM   3736  N   TYR B 250      22.236 -26.767  22.764  1.00 93.08      B    N  
ATOM   3737  CA  TYR B 250      22.171 -25.315  22.918  1.00 93.24      B    C  
ATOM   3738  C   TYR B 250      23.247 -24.615  22.091  1.00 93.89      B    C  
ATOM   3739  O   TYR B 250      24.196 -25.233  21.613  1.00 92.23      B    O  
ATOM   3740  CB  TYR B 250      22.298 -24.953  24.411  1.00 91.54      B    C  
ATOM   3741  CG  TYR B 250      23.536 -25.491  25.108  1.00 92.02      B    C  
ATOM   3742  CD1 TYR B 250      23.534 -26.782  25.682  1.00 89.01      B    C  
ATOM   3743  CD2 TYR B 250      24.715 -24.717  25.192  1.00 88.62      B    C  
ATOM   3744  CE1 TYR B 250      24.671 -27.288  26.324  1.00 86.74      B    C  
ATOM   3745  CE2 TYR B 250      25.862 -25.221  25.831  1.00 86.96      B    C  
ATOM   3746  CZ  TYR B 250      25.841 -26.506  26.399  1.00 87.61      B    C  
ATOM   3747  OH  TYR B 250      26.951 -26.991  27.023  1.00 85.59      B    O  
ATOM   3748  N   TRP B 251      23.118 -23.310  21.920  1.00 93.33      B    N  
ATOM   3749  CA  TRP B 251      24.175 -22.460  21.370  1.00 93.31      B    C  
ATOM   3750  C   TRP B 251      24.913 -21.762  22.511  1.00 92.60      B    C  
ATOM   3751  O   TRP B 251      24.276 -21.206  23.403  1.00 88.71      B    O  
ATOM   3752  CB  TRP B 251      23.594 -21.436  20.390  1.00 92.70      B    C  
ATOM   3753  CG  TRP B 251      22.989 -22.025  19.164  1.00 93.04      B    C  
ATOM   3754  CD1 TRP B 251      23.632 -22.252  17.996  1.00 87.63      B    C  
ATOM   3755  CD2 TRP B 251      21.618 -22.494  18.962  1.00 91.84      B    C  
ATOM   3756  CE2 TRP B 251      21.521 -23.002  17.648  1.00 91.45      B    C  
ATOM   3757  CE3 TRP B 251      20.468 -22.535  19.783  1.00 89.94      B    C  
ATOM   3758  NE1 TRP B 251      22.759 -22.834  17.082  1.00 89.04      B    N  
ATOM   3759  CZ2 TRP B 251      20.314 -23.558  17.150  1.00 90.47      B    C  
ATOM   3760  CZ3 TRP B 251      19.272 -23.089  19.283  1.00 84.62      B    C  
ATOM   3761  CH2 TRP B 251      19.203 -23.598  17.991  1.00 86.68      B    C  
ATOM   3762  N   GLY B 252      26.248 -21.754  22.484  1.00 91.36      B    N  
ATOM   3763  CA  GLY B 252      27.015 -21.134  23.566  1.00 90.77      B    C  
ATOM   3764  C   GLY B 252      28.494 -20.940  23.243  1.00 92.05      B    C  
ATOM   3765  O   GLY B 252      29.033 -21.506  22.291  1.00 89.90      B    O  
ATOM   3766  N   ALA B 253      29.158 -20.125  24.065  1.00 90.71      B    N  
ATOM   3767  CA  ALA B 253      30.592 -19.873  23.948  1.00 90.48      B    C  
ATOM   3768  C   ALA B 253      31.455 -20.982  24.564  1.00 90.94      B    C  
ATOM   3769  O   ALA B 253      32.621 -21.132  24.197  1.00 86.99      B    O  
ATOM   3770  CB  ALA B 253      30.893 -18.525  24.608  1.00 88.93      B    C  
ATOM   3771  N   ALA B 254      30.915 -21.733  25.499  1.00 89.86      B    N  
ATOM   3772  CA  ALA B 254      31.634 -22.759  26.233  1.00 89.21      B    C  
ATOM   3773  C   ALA B 254      30.733 -23.953  26.555  1.00 89.97      B    C  
ATOM   3774  O   ALA B 254      29.524 -23.818  26.707  1.00 85.73      B    O  
ATOM   3775  CB  ALA B 254      32.231 -22.134  27.506  1.00 85.98      B    C  
ATOM   3776  N   LEU B 255      31.365 -25.117  26.707  1.00 87.73      B    N  
ATOM   3777  CA  LEU B 255      30.712 -26.303  27.241  1.00 85.94      B    C  
ATOM   3778  C   LEU B 255      30.336 -26.078  28.712  1.00 84.61      B    C  
ATOM   3779  O   LEU B 255      31.161 -25.591  29.493  1.00 76.77      B    O  
ATOM   3780  CB  LEU B 255      31.672 -27.499  27.092  1.00 83.39      B    C  
ATOM   3781  CG  LEU B 255      31.046 -28.854  27.474  1.00 81.47      B    C  
ATOM   3782  CD1 LEU B 255      30.046 -29.308  26.422  1.00 75.33      B    C  
ATOM   3783  CD2 LEU B 255      32.136 -29.914  27.583  1.00 74.94      B    C  
ATOM   3784  N   GLY B 256      29.118 -26.439  29.072  1.00 79.88      B    N  
ATOM   3785  CA  GLY B 256      28.688 -26.352  30.464  1.00 76.31      B    C  
ATOM   3786  C   GLY B 256      27.494 -27.244  30.740  1.00 77.46      B    C  
ATOM   3787  O   GLY B 256      26.478 -27.166  30.056  1.00 68.92      B    O  
ATOM   3788  N   HIS B 257      27.584 -28.032  31.813  1.00 78.20      B    N  
ATOM   3789  CA  HIS B 257      26.557 -29.006  32.209  1.00 76.17      B    C  
ATOM   3790  C   HIS B 257      25.187 -28.414  32.593  1.00 77.36      B    C  
ATOM   3791  O   HIS B 257      24.302 -29.132  33.039  1.00 68.34      B    O  
ATOM   3792  CB  HIS B 257      27.091 -29.839  33.380  1.00 70.03      B    C  
ATOM   3793  CG  HIS B 257      28.342 -30.601  33.058  1.00 65.33      B    C  
ATOM   3794  CD2 HIS B 257      29.549 -30.576  33.736  1.00 56.12      B    C  
ATOM   3795  ND1 HIS B 257      28.500 -31.481  32.013  1.00 58.51      B    N  
ATOM   3796  CE1 HIS B 257      29.757 -31.960  32.054  1.00 51.62      B    C  
ATOM   3797  NE2 HIS B 257      30.417 -31.437  33.092  1.00 52.18      B    N  
ATOM   3798  N   GLY B 258      25.007 -27.105  32.483  1.00 79.62      B    N  
ATOM   3799  CA  GLY B 258      23.741 -26.418  32.725  1.00 78.92      B    C  
ATOM   3800  C   GLY B 258      22.986 -26.037  31.452  1.00 82.64      B    C  
ATOM   3801  O   GLY B 258      21.924 -25.434  31.571  1.00 75.80      B    O  
ATOM   3802  N   GLY B 259      23.533 -26.308  30.276  1.00 81.28      B    N  
ATOM   3803  CA  GLY B 259      22.911 -25.953  28.997  1.00 80.22      B    C  
ATOM   3804  C   GLY B 259      22.838 -24.448  28.735  1.00 83.85      B    C  
ATOM   3805  O   GLY B 259      21.883 -23.965  28.133  1.00 78.60      B    O  
ATOM   3806  N   ARG B 260      23.828 -23.672  29.191  1.00 83.64      B    N  
ATOM   3807  CA  ARG B 260      23.809 -22.206  29.088  1.00 84.75      B    C  
ATOM   3808  C   ARG B 260      23.999 -21.724  27.649  1.00 84.42      B    C  
ATOM   3809  O   ARG B 260      25.102 -21.793  27.110  1.00 79.61      B    O  
ATOM   3810  CB  ARG B 260      24.857 -21.612  30.039  1.00 82.40      B    C  
ATOM   3811  CG  ARG B 260      24.747 -20.079  30.056  1.00 79.97      B    C  
ATOM   3812  CD  ARG B 260      25.741 -19.461  31.045  1.00 77.57      B    C  
ATOM   3813  NE  ARG B 260      25.575 -18.010  31.036  1.00 76.05      B    N  
ATOM   3814  CZ  ARG B 260      26.298 -17.077  31.617  1.00 73.29      B    C  
ATOM   3815  NH1 ARG B 260      27.339 -17.366  32.352  1.00 70.80      B    N1+
ATOM   3816  NH2 ARG B 260      25.962 -15.835  31.450  1.00 70.86      B    N  
ATOM   3817  N   ALA B 261      22.959 -21.131  27.065  1.00 86.05      B    N  
ATOM   3818  CA  ALA B 261      22.960 -20.572  25.709  1.00 85.41      B    C  
ATOM   3819  C   ALA B 261      23.323 -19.071  25.700  1.00 87.26      B    C  
ATOM   3820  O   ALA B 261      22.502 -18.221  25.360  1.00 82.78      B    O  
ATOM   3821  CB  ALA B 261      21.603 -20.885  25.073  1.00 81.80      B    C  
ATOM   3822  N   ASP B 262      24.554 -18.718  26.103  1.00 87.38      B    N  
ATOM   3823  CA  ASP B 262      24.975 -17.319  26.267  1.00 86.30      B    C  
ATOM   3824  C   ASP B 262      25.316 -16.610  24.950  1.00 87.14      B    C  
ATOM   3825  O   ASP B 262      25.063 -15.411  24.798  1.00 81.35      B    O  
ATOM   3826  CB  ASP B 262      26.141 -17.253  27.277  1.00 82.47      B    C  
ATOM   3827  CG  ASP B 262      27.458 -17.872  26.801  1.00 80.02      B    C  
ATOM   3828  OD1 ASP B 262      27.424 -18.807  25.964  1.00 71.42      B    O  
ATOM   3829  OD2 ASP B 262      28.521 -17.390  27.246  1.00 75.45      B    O1-
ATOM   3830  N   LYS B 263      25.861 -17.342  23.964  1.00 88.28      B    N  
ATOM   3831  CA  LYS B 263      26.303 -16.811  22.670  1.00 89.19      B    C  
ATOM   3832  C   LYS B 263      25.982 -17.770  21.519  1.00 90.63      B    C  
ATOM   3833  O   LYS B 263      25.753 -18.953  21.721  1.00 87.12      B    O  
ATOM   3834  CB  LYS B 263      27.803 -16.514  22.703  1.00 86.83      B    C  
ATOM   3835  CG  LYS B 263      28.155 -15.406  23.704  1.00 85.13      B    C  
ATOM   3836  CD  LYS B 263      29.614 -15.003  23.578  1.00 80.57      B    C  
ATOM   3837  CE  LYS B 263      29.950 -13.940  24.618  1.00 76.26      B    C  
ATOM   3838  NZ  LYS B 263      31.367 -13.526  24.508  1.00 66.57      B    N1+
ATOM   3839  N   THR B 264      26.058 -17.259  20.292  1.00 90.40      B    N  
ATOM   3840  CA  THR B 264      25.845 -18.042  19.062  1.00 90.94      B    C  
ATOM   3841  C   THR B 264      27.132 -18.645  18.485  1.00 92.29      B    C  
ATOM   3842  O   THR B 264      27.126 -19.115  17.349  1.00 88.11      B    O  
ATOM   3843  CB  THR B 264      25.178 -17.165  17.994  1.00 88.80      B    C  
ATOM   3844  CG2 THR B 264      23.793 -16.700  18.433  1.00 82.47      B    C  
ATOM   3845  OG1 THR B 264      25.951 -16.015  17.760  1.00 83.51      B    O  
ATOM   3846  N   TRP B 265      28.232 -18.610  19.223  1.00 92.30      B    N  
ATOM   3847  CA  TRP B 265      29.550 -18.973  18.710  1.00 92.38      B    C  
ATOM   3848  C   TRP B 265      29.618 -20.417  18.223  1.00 92.23      B    C  
ATOM   3849  O   TRP B 265      30.115 -20.669  17.122  1.00 88.16      B    O  
ATOM   3850  CB  TRP B 265      30.602 -18.728  19.798  1.00 91.57      B    C  
ATOM   3851  CG  TRP B 265      30.908 -17.295  20.115  1.00 92.27      B    C  
ATOM   3852  CD1 TRP B 265      30.323 -16.202  19.571  1.00 87.53      B    C  
ATOM   3853  CD2 TRP B 265      31.933 -16.784  21.029  1.00 91.21      B    C  
ATOM   3854  CE2 TRP B 265      31.920 -15.367  20.959  1.00 90.27      B    C  
ATOM   3855  CE3 TRP B 265      32.882 -17.397  21.883  1.00 87.75      B    C  
ATOM   3856  NE1 TRP B 265      30.919 -15.053  20.069  1.00 87.58      B    N  
ATOM   3857  CZ2 TRP B 265      32.836 -14.575  21.692  1.00 87.72      B    C  
ATOM   3858  CZ3 TRP B 265      33.789 -16.602  22.622  1.00 83.36      B    C  
ATOM   3859  CH2 TRP B 265      33.756 -15.215  22.517  1.00 84.01      B    C  
ATOM   3860  N   PHE B 266      29.129 -21.339  19.032  1.00 93.65      B    N  
ATOM   3861  CA  PHE B 266      29.191 -22.772  18.760  1.00 93.71      B    C  
ATOM   3862  C   PHE B 266      27.834 -23.425  19.018  1.00 93.92      B    C  
ATOM   3863  O   PHE B 266      27.096 -22.996  19.906  1.00 91.44      B    O  
ATOM   3864  CB  PHE B 266      30.289 -23.405  19.625  1.00 92.82      B    C  
ATOM   3865  CG  PHE B 266      31.616 -22.675  19.587  1.00 94.00      B    C  
ATOM   3866  CD1 PHE B 266      32.288 -22.499  18.366  1.00 90.26      B    C  
ATOM   3867  CD2 PHE B 266      32.171 -22.135  20.766  1.00 90.61      B    C  
ATOM   3868  CE1 PHE B 266      33.507 -21.790  18.319  1.00 89.21      B    C  
ATOM   3869  CE2 PHE B 266      33.389 -21.429  20.721  1.00 89.73      B    C  
ATOM   3870  CZ  PHE B 266      34.050 -21.255  19.496  1.00 91.10      B    C  
ATOM   3871  N   THR B 267      27.534 -24.467  18.265  1.00 94.18      B    N  
ATOM   3872  CA  THR B 267      26.388 -25.344  18.536  1.00 94.35      B    C  
ATOM   3873  C   THR B 267      26.880 -26.548  19.323  1.00 94.50      B    C  
ATOM   3874  O   THR B 267      27.796 -27.243  18.884  1.00 93.12      B    O  
ATOM   3875  CB  THR B 267      25.697 -25.779  17.237  1.00 93.85      B    C  
ATOM   3876  CG2 THR B 267      24.364 -26.472  17.512  1.00 87.80      B    C  
ATOM   3877  OG1 THR B 267      25.412 -24.658  16.432  1.00 88.24      B    O  
ATOM   3878  N   TRP B 268      26.285 -26.781  20.480  1.00 94.85      B    N  
ATOM   3879  CA  TRP B 268      26.638 -27.866  21.391  1.00 94.69      B    C  
ATOM   3880  C   TRP B 268      25.486 -28.844  21.529  1.00 94.71      B    C  
ATOM   3881  O   TRP B 268      24.326 -28.442  21.664  1.00 92.52      B    O  
ATOM   3882  CB  TRP B 268      27.018 -27.295  22.760  1.00 93.55      B    C  
ATOM   3883  CG  TRP B 268      28.145 -26.312  22.765  1.00 93.59      B    C  
ATOM   3884  CD1 TRP B 268      28.021 -24.972  22.626  1.00 88.76      B    C  
ATOM   3885  CD2 TRP B 268      29.580 -26.572  22.935  1.00 92.54      B    C  
ATOM   3886  CE2 TRP B 268      30.261 -25.319  22.913  1.00 91.78      B    C  
ATOM   3887  CE3 TRP B 268      30.340 -27.741  23.125  1.00 90.19      B    C  
ATOM   3888  NE1 TRP B 268      29.273 -24.383  22.713  1.00 89.42      B    N  
ATOM   3889  CZ2 TRP B 268      31.652 -25.230  23.095  1.00 90.63      B    C  
ATOM   3890  CZ3 TRP B 268      31.734 -27.646  23.299  1.00 86.85      B    C  
ATOM   3891  CH2 TRP B 268      32.382 -26.402  23.287  1.00 88.11      B    C  
ATOM   3892  N   ALA B 269      25.827 -30.124  21.595  1.00 94.09      B    N  
ATOM   3893  CA  ALA B 269      25.012 -31.112  22.273  1.00 93.86      B    C  
ATOM   3894  C   ALA B 269      25.917 -31.913  23.206  1.00 93.81      B    C  
ATOM   3895  O   ALA B 269      27.014 -32.312  22.813  1.00 92.13      B    O  
ATOM   3896  CB  ALA B 269      24.292 -31.998  21.255  1.00 93.19      B    C  
ATOM   3897  N   GLU B 270      25.498 -32.117  24.432  1.00 92.85      B    N  
ATOM   3898  CA  GLU B 270      26.252 -32.907  25.398  1.00 91.93      B    C  
ATOM   3899  C   GLU B 270      25.338 -33.840  26.176  1.00 92.27      B    C  
ATOM   3900  O   GLU B 270      24.152 -33.575  26.368  1.00 90.14      B    O  
ATOM   3901  CB  GLU B 270      27.087 -32.026  26.342  1.00 88.95      B    C  
ATOM   3902  CG  GLU B 270      26.279 -31.193  27.346  1.00 79.28      B    C  
ATOM   3903  CD  GLU B 270      27.035 -30.872  28.642  1.00 77.13      B    C  
ATOM   3904  OE1 GLU B 270      26.442 -30.207  29.518  1.00 67.75      B    O  
ATOM   3905  OE2 GLU B 270      28.188 -31.326  28.813  1.00 68.54      B    O1-
ATOM   3906  N   ASP B 271      25.931 -34.947  26.640  1.00 91.41      B    N  
ATOM   3907  CA  ASP B 271      25.315 -35.900  27.542  1.00 91.21      B    C  
ATOM   3908  C   ASP B 271      26.302 -36.268  28.642  1.00 91.55      B    C  
ATOM   3909  O   ASP B 271      27.507 -36.408  28.408  1.00 89.60      B    O  
ATOM   3910  CB  ASP B 271      24.871 -37.148  26.775  1.00 90.11      B    C  
ATOM   3911  CG  ASP B 271      23.616 -36.878  25.952  1.00 89.45      B    C  
ATOM   3912  OD1 ASP B 271      22.502 -37.155  26.456  1.00 83.08      B    O  
ATOM   3913  OD2 ASP B 271      23.736 -36.368  24.826  1.00 82.93      B    O1-
ATOM   3914  N   HIS B 272      25.790 -36.456  29.841  1.00 89.20      B    N  
ATOM   3915  CA  HIS B 272      26.577 -36.876  30.987  1.00 88.42      B    C  
ATOM   3916  C   HIS B 272      25.774 -37.828  31.866  1.00 88.33      B    C  
ATOM   3917  O   HIS B 272      24.572 -37.664  32.071  1.00 85.82      B    O  
ATOM   3918  CB  HIS B 272      27.095 -35.646  31.753  1.00 86.67      B    C  
ATOM   3919  CG  HIS B 272      26.024 -34.677  32.144  1.00 85.14      B    C  
ATOM   3920  CD2 HIS B 272      25.263 -34.706  33.293  1.00 76.64      B    C  
ATOM   3921  ND1 HIS B 272      25.570 -33.587  31.414  1.00 78.43      B    N  
ATOM   3922  CE1 HIS B 272      24.583 -32.990  32.106  1.00 77.77      B    C  
ATOM   3923  NE2 HIS B 272      24.373 -33.641  33.251  1.00 78.99      B    N  
ATOM   3924  N   ALA B 273      26.446 -38.823  32.403  1.00 88.52      B    N  
ATOM   3925  CA  ALA B 273      25.828 -39.790  33.289  1.00 88.08      B    C  
ATOM   3926  C   ALA B 273      26.839 -40.368  34.280  1.00 89.25      B    C  
ATOM   3927  O   ALA B 273      28.028 -40.483  34.002  1.00 87.60      B    O  
ATOM   3928  CB  ALA B 273      25.170 -40.897  32.454  1.00 85.50      B    C  
ATOM   3929  N   VAL B 274      26.347 -40.808  35.431  1.00 88.58      B    N  
ATOM   3930  CA  VAL B 274      27.076 -41.756  36.278  1.00 88.56      B    C  
ATOM   3931  C   VAL B 274      26.518 -43.138  35.972  1.00 88.54      B    C  
ATOM   3932  O   VAL B 274      25.341 -43.393  36.230  1.00 86.72      B    O  
ATOM   3933  CB  VAL B 274      26.981 -41.412  37.766  1.00 87.83      B    C  
ATOM   3934  CG1 VAL B 274      27.755 -42.421  38.618  1.00 82.26      B    C  
ATOM   3935  CG2 VAL B 274      27.572 -40.023  38.052  1.00 83.04      B    C  
ATOM   3936  N   VAL B 275      27.366 -44.006  35.450  1.00 87.31      B    N  
ATOM   3937  CA  VAL B 275      27.012 -45.382  35.103  1.00 87.07      B    C  
ATOM   3938  C   VAL B 275      27.666 -46.362  36.069  1.00 87.67      B    C  
ATOM   3939  O   VAL B 275      28.800 -46.168  36.514  1.00 86.28      B    O  
ATOM   3940  CB  VAL B 275      27.331 -45.715  33.629  1.00 85.58      B    C  
ATOM   3941  CG1 VAL B 275      26.460 -44.878  32.688  1.00 76.27      B    C  
ATOM   3942  CG2 VAL B 275      28.798 -45.487  33.247  1.00 77.55      B    C  
ATOM   3943  N   GLU B 276      26.930 -47.414  36.409  1.00 87.96      B    N  
ATOM   3944  CA  GLU B 276      27.402 -48.562  37.177  1.00 87.81      B    C  
ATOM   3945  C   GLU B 276      27.370 -49.787  36.274  1.00 87.74      B    C  
ATOM   3946  O   GLU B 276      26.317 -50.159  35.759  1.00 85.54      B    O  
ATOM   3947  CB  GLU B 276      26.534 -48.730  38.433  1.00 87.13      B    C  
ATOM   3948  CG  GLU B 276      27.061 -49.807  39.389  1.00 83.18      B    C  
ATOM   3949  CD  GLU B 276      26.269 -49.856  40.712  1.00 83.05      B    C  
ATOM   3950  OE1 GLU B 276      26.089 -50.951  41.277  1.00 75.98      B    O  
ATOM   3951  OE2 GLU B 276      25.856 -48.783  41.225  1.00 77.79      B    O1-
ATOM   3952  N   VAL B 277      28.533 -50.412  36.086  1.00 87.53      B    N  
ATOM   3953  CA  VAL B 277      28.697 -51.628  35.293  1.00 87.37      B    C  
ATOM   3954  C   VAL B 277      29.000 -52.788  36.221  1.00 87.88      B    C  
ATOM   3955  O   VAL B 277      29.886 -52.696  37.080  1.00 86.12      B    O  
ATOM   3956  CB  VAL B 277      29.789 -51.471  34.220  1.00 86.22      B    C  
ATOM   3957  CG1 VAL B 277      29.831 -52.696  33.295  1.00 79.19      B    C  
ATOM   3958  CG2 VAL B 277      29.560 -50.236  33.339  1.00 80.04      B    C  
ATOM   3959  N   THR B 278      28.304 -53.899  36.066  1.00 88.22      B    N  
ATOM   3960  CA  THR B 278      28.497 -55.131  36.826  1.00 87.30      B    C  
ATOM   3961  C   THR B 278      28.680 -56.309  35.884  1.00 87.75      B    C  
ATOM   3962  O   THR B 278      27.866 -56.521  34.991  1.00 84.26      B    O  
ATOM   3963  CB  THR B 278      27.350 -55.402  37.809  1.00 84.57      B    C  
ATOM   3964  CG2 THR B 278      27.686 -54.900  39.203  1.00 71.08      B    C  
ATOM   3965  OG1 THR B 278      26.156 -54.753  37.448  1.00 73.10      B    O  
ATOM   3966  N   PHE B 279      29.744 -57.093  36.115  1.00 88.46      B    N  
ATOM   3967  CA  PHE B 279      29.970 -58.385  35.475  1.00 88.42      B    C  
ATOM   3968  C   PHE B 279      29.883 -59.507  36.506  1.00 88.55      B    C  
ATOM   3969  O   PHE B 279      30.179 -59.277  37.685  1.00 84.85      B    O  
ATOM   3970  CB  PHE B 279      31.326 -58.382  34.758  1.00 87.43      B    C  
ATOM   3971  CG  PHE B 279      31.335 -57.569  33.484  1.00 88.51      B    C  
ATOM   3972  CD1 PHE B 279      30.809 -58.111  32.301  1.00 84.03      B    C  
ATOM   3973  CD2 PHE B 279      31.855 -56.264  33.474  1.00 85.08      B    C  
ATOM   3974  CE1 PHE B 279      30.801 -57.363  31.117  1.00 83.29      B    C  
ATOM   3975  CE2 PHE B 279      31.848 -55.507  32.290  1.00 83.88      B    C  
ATOM   3976  CZ  PHE B 279      31.316 -56.061  31.116  1.00 85.45      B    C  
ATOM   3977  N   PRO B 280      29.486 -60.729  36.120  1.00 86.70      B    N  
ATOM   3978  CA  PRO B 280      29.454 -61.884  37.007  1.00 85.05      B    C  
ATOM   3979  C   PRO B 280      30.816 -62.119  37.662  1.00 85.37      B    C  
ATOM   3980  O   PRO B 280      31.841 -62.203  36.991  1.00 79.67      B    O  
ATOM   3981  CB  PRO B 280      29.027 -63.071  36.132  1.00 82.62      B    C  
ATOM   3982  CG  PRO B 280      28.272 -62.427  34.987  1.00 80.96      B    C  
ATOM   3983  CD  PRO B 280      29.007 -61.104  34.798  1.00 83.66      B    C  
ATOM   3984  N   GLY B 281      30.841 -62.215  38.998  1.00 85.31      B    N  
ATOM   3985  CA  GLY B 281      32.072 -62.404  39.762  1.00 84.52      B    C  
ATOM   3986  C   GLY B 281      32.917 -61.142  39.970  1.00 86.24      B    C  
ATOM   3987  O   GLY B 281      33.981 -61.233  40.581  1.00 79.41      B    O  
ATOM   3988  N   CYS B 282      32.467 -59.982  39.512  1.00 87.18      B    N  
ATOM   3989  CA  CYS B 282      33.145 -58.700  39.674  1.00 85.74      B    C  
ATOM   3990  C   CYS B 282      32.368 -57.769  40.612  1.00 87.09      B    C  
ATOM   3991  O   CYS B 282      31.141 -57.824  40.699  1.00 81.43      B    O  
ATOM   3992  CB  CYS B 282      33.367 -58.064  38.300  1.00 82.54      B    C  
ATOM   3993  SG  CYS B 282      34.334 -59.108  37.159  1.00 78.11      B    S  
ATOM   3994  N   ALA B 283      33.092 -56.880  41.311  1.00 86.61      B    N  
ATOM   3995  CA  ALA B 283      32.474 -55.815  42.068  1.00 86.73      B    C  
ATOM   3996  C   ALA B 283      31.853 -54.767  41.133  1.00 87.82      B    C  
ATOM   3997  O   ALA B 283      32.372 -54.568  40.033  1.00 83.50      B    O  
ATOM   3998  CB  ALA B 283      33.513 -55.200  43.011  1.00 83.96      B    C  
ATOM   3999  N   PRO B 284      30.798 -54.061  41.558  1.00 88.51      B    N  
ATOM   4000  CA  PRO B 284      30.230 -52.974  40.771  1.00 88.19      B    C  
ATOM   4001  C   PRO B 284      31.275 -51.886  40.502  1.00 89.16      B    C  
ATOM   4002  O   PRO B 284      31.889 -51.364  41.426  1.00 85.71      B    O  
ATOM   4003  CB  PRO B 284      29.050 -52.429  41.587  1.00 85.75      B    C  
ATOM   4004  CG  PRO B 284      28.691 -53.575  42.522  1.00 83.40      B    C  
ATOM   4005  CD  PRO B 284      30.025 -54.262  42.766  1.00 86.39      B    C  
ATOM   4006  N   PHE B 285      31.443 -51.532  39.231  1.00 88.86      B    N  
ATOM   4007  CA  PHE B 285      32.324 -50.457  38.800  1.00 88.44      B    C  
ATOM   4008  C   PHE B 285      31.498 -49.216  38.470  1.00 89.36      B    C  
ATOM   4009  O   PHE B 285      30.646 -49.252  37.586  1.00 86.67      B    O  
ATOM   4010  CB  PHE B 285      33.157 -50.935  37.610  1.00 86.21      B    C  
ATOM   4011  CG  PHE B 285      34.114 -49.886  37.092  1.00 85.29      B    C  
ATOM   4012  CD1 PHE B 285      33.818 -49.163  35.926  1.00 78.98      B    C  
ATOM   4013  CD2 PHE B 285      35.310 -49.622  37.782  1.00 79.16      B    C  
ATOM   4014  CE1 PHE B 285      34.705 -48.187  35.449  1.00 76.71      B    C  
ATOM   4015  CE2 PHE B 285      36.204 -48.648  37.307  1.00 76.76      B    C  
ATOM   4016  CZ  PHE B 285      35.901 -47.933  36.140  1.00 79.24      B    C  
ATOM   4017  N   ARG B 286      31.747 -48.109  39.187  1.00 89.92      B    N  
ATOM   4018  CA  ARG B 286      31.119 -46.811  38.914  1.00 90.35      B    C  
ATOM   4019  C   ARG B 286      32.094 -45.875  38.235  1.00 90.47      B    C  
ATOM   4020  O   ARG B 286      33.209 -45.681  38.712  1.00 86.28      B    O  
ATOM   4021  CB  ARG B 286      30.573 -46.171  40.193  1.00 88.21      B    C  
ATOM   4022  CG  ARG B 286      29.229 -46.782  40.579  1.00 80.83      B    C  
ATOM   4023  CD  ARG B 286      28.637 -46.056  41.789  1.00 80.63      B    C  
ATOM   4024  NE  ARG B 286      27.352 -46.655  42.152  1.00 75.25      B    N  
ATOM   4025  CZ  ARG B 286      26.533 -46.318  43.126  1.00 70.29      B    C  
ATOM   4026  NH1 ARG B 286      26.792 -45.327  43.939  1.00 64.70      B    N1+
ATOM   4027  NH2 ARG B 286      25.445 -47.002  43.281  1.00 63.01      B    N  
ATOM   4028  N   VAL B 287      31.654 -45.233  37.170  1.00 90.40      B    N  
ATOM   4029  CA  VAL B 287      32.414 -44.203  36.472  1.00 90.26      B    C  
ATOM   4030  C   VAL B 287      31.466 -43.126  35.946  1.00 90.81      B    C  
ATOM   4031  O   VAL B 287      30.294 -43.386  35.672  1.00 88.67      B    O  
ATOM   4032  CB  VAL B 287      33.284 -44.841  35.373  1.00 87.95      B    C  
ATOM   4033  CG1 VAL B 287      32.473 -45.424  34.216  1.00 78.76      B    C  
ATOM   4034  CG2 VAL B 287      34.326 -43.872  34.831  1.00 79.43      B    C  
ATOM   4035  N   THR B 288      31.978 -41.899  35.853  1.00 91.20      B    N  
ATOM   4036  CA  THR B 288      31.252 -40.830  35.154  1.00 90.99      B    C  
ATOM   4037  C   THR B 288      31.510 -40.984  33.663  1.00 91.07      B    C  
ATOM   4038  O   THR B 288      32.661 -40.956  33.227  1.00 88.28      B    O  
ATOM   4039  CB  THR B 288      31.680 -39.440  35.646  1.00 89.10      B    C  
ATOM   4040  CG2 THR B 288      30.740 -38.353  35.131  1.00 76.08      B    C  
ATOM   4041  OG1 THR B 288      31.633 -39.389  37.052  1.00 78.94      B    O  
ATOM   4042  N   ALA B 289      30.443 -41.144  32.885  1.00 90.30      B    N  
ATOM   4043  CA  ALA B 289      30.473 -41.157  31.435  1.00 89.74      B    C  
ATOM   4044  C   ALA B 289      29.955 -39.819  30.911  1.00 90.18      B    C  
ATOM   4045  O   ALA B 289      29.034 -39.237  31.482  1.00 88.47      B    O  
ATOM   4046  CB  ALA B 289      29.643 -42.339  30.928  1.00 88.25      B    C  
ATOM   4047  N   PHE B 290      30.552 -39.338  29.838  1.00 90.62      B    N  
ATOM   4048  CA  PHE B 290      30.085 -38.155  29.131  1.00 90.47      B    C  
ATOM   4049  C   PHE B 290      30.357 -38.315  27.637  1.00 91.35      B    C  
ATOM   4050  O   PHE B 290      31.304 -38.977  27.238  1.00 88.94      B    O  
ATOM   4051  CB  PHE B 290      30.700 -36.863  29.706  1.00 87.26      B    C  
ATOM   4052  CG  PHE B 290      32.030 -36.978  30.409  1.00 85.13      B    C  
ATOM   4053  CD1 PHE B 290      32.073 -37.240  31.791  1.00 76.79      B    C  
ATOM   4054  CD2 PHE B 290      33.224 -36.810  29.709  1.00 76.34      B    C  
ATOM   4055  CE1 PHE B 290      33.305 -37.328  32.468  1.00 69.88      B    C  
ATOM   4056  CE2 PHE B 290      34.463 -36.901  30.379  1.00 70.52      B    C  
ATOM   4057  CZ  PHE B 290      34.510 -37.162  31.756  1.00 68.39      B    C  
ATOM   4058  N   ALA B 291      29.528 -37.706  26.827  1.00 91.91      B    N  
ATOM   4059  CA  ALA B 291      29.715 -37.582  25.401  1.00 91.98      B    C  
ATOM   4060  C   ALA B 291      29.220 -36.213  24.940  1.00 92.51      B    C  
ATOM   4061  O   ALA B 291      28.484 -35.539  25.659  1.00 90.72      B    O  
ATOM   4062  CB  ALA B 291      28.995 -38.722  24.674  1.00 90.33      B    C  
ATOM   4063  N   GLY B 292      29.639 -35.804  23.765  1.00 92.76      B    N  
ATOM   4064  CA  GLY B 292      29.149 -34.568  23.185  1.00 92.91      B    C  
ATOM   4065  C   GLY B 292      29.676 -34.332  21.783  1.00 94.18      B    C  
ATOM   4066  O   GLY B 292      30.622 -34.971  21.324  1.00 92.00      B    O  
ATOM   4067  N   VAL B 293      29.061 -33.378  21.138  1.00 94.46      B    N  
ATOM   4068  CA  VAL B 293      29.474 -32.855  19.845  1.00 94.72      B    C  
ATOM   4069  C   VAL B 293      29.462 -31.335  19.901  1.00 94.81      B    C  
ATOM   4070  O   VAL B 293      28.535 -30.717  20.431  1.00 93.27      B    O  
ATOM   4071  CB  VAL B 293      28.622 -33.453  18.709  1.00 93.46      B    C  
ATOM   4072  CG1 VAL B 293      27.125 -33.133  18.816  1.00 85.08      B    C  
ATOM   4073  CG2 VAL B 293      29.141 -33.031  17.335  1.00 85.91      B    C  
ATOM   4074  N   LYS B 294      30.527 -30.715  19.377  1.00 93.95      B    N  
ATOM   4075  CA  LYS B 294      30.669 -29.289  19.163  1.00 94.37      B    C  
ATOM   4076  C   LYS B 294      30.788 -29.058  17.666  1.00 94.67      B    C  
ATOM   4077  O   LYS B 294      31.778 -29.481  17.073  1.00 92.02      B    O  
ATOM   4078  CB  LYS B 294      31.899 -28.776  19.921  1.00 93.15      B    C  
ATOM   4079  CG  LYS B 294      32.135 -27.275  19.692  1.00 93.57      B    C  
ATOM   4080  CD  LYS B 294      33.469 -26.818  20.288  1.00 91.63      B    C  
ATOM   4081  CE  LYS B 294      33.666 -25.340  19.968  1.00 88.32      B    C  
ATOM   4082  NZ  LYS B 294      35.055 -24.895  20.199  1.00 85.02      B    N1+
ATOM   4083  N   ALA B 295      29.821 -28.400  17.094  1.00 94.59      B    N  
ATOM   4084  CA  ALA B 295      29.868 -27.948  15.717  1.00 94.44      B    C  
ATOM   4085  C   ALA B 295      30.202 -26.457  15.672  1.00 94.55      B    C  
ATOM   4086  O   ALA B 295      29.676 -25.664  16.464  1.00 92.06      B    O  
ATOM   4087  CB  ALA B 295      28.544 -28.293  15.031  1.00 93.89      B    C  
ATOM   4088  N   THR B 296      31.085 -26.081  14.748  1.00 94.30      B    N  
ATOM   4089  CA  THR B 296      31.589 -24.714  14.590  1.00 93.80      B    C  
ATOM   4090  C   THR B 296      31.477 -24.266  13.137  1.00 93.91      B    C  
ATOM   4091  O   THR B 296      31.114 -25.056  12.260  1.00 90.33      B    O  
ATOM   4092  CB  THR B 296      33.038 -24.588  15.098  1.00 92.00      B    C  
ATOM   4093  CG2 THR B 296      33.261 -25.245  16.459  1.00 83.90      B    C  
ATOM   4094  OG1 THR B 296      33.957 -25.143  14.207  1.00 83.35      B    O  
ATOM   4095  N   ASP B 297      31.765 -22.994  12.857  1.00 93.89      B    N  
ATOM   4096  CA  ASP B 297      31.876 -22.553  11.473  1.00 93.13      B    C  
ATOM   4097  C   ASP B 297      33.095 -23.178  10.778  1.00 93.48      B    C  
ATOM   4098  O   ASP B 297      34.068 -23.572  11.404  1.00 90.84      B    O  
ATOM   4099  CB  ASP B 297      31.864 -21.021  11.381  1.00 91.72      B    C  
ATOM   4100  CG  ASP B 297      33.167 -20.354  11.833  1.00 91.43      B    C  
ATOM   4101  OD1 ASP B 297      34.093 -20.208  11.000  1.00 83.30      B    O  
ATOM   4102  OD2 ASP B 297      33.241 -19.876  12.984  1.00 84.90      B    O1-
ATOM   4103  N   ARG B 298      33.055 -23.264   9.442  1.00 93.10      B    N  
ATOM   4104  CA  ARG B 298      34.067 -23.980   8.651  1.00 92.58      B    C  
ATOM   4105  C   ARG B 298      35.493 -23.415   8.780  1.00 93.08      B    C  
ATOM   4106  O   ARG B 298      36.453 -24.112   8.462  1.00 88.89      B    O  
ATOM   4107  CB  ARG B 298      33.590 -24.021   7.193  1.00 90.79      B    C  
ATOM   4108  CG  ARG B 298      34.467 -24.894   6.299  1.00 86.77      B    C  
ATOM   4109  CD  ARG B 298      33.784 -25.117   4.952  1.00 80.95      B    C  
ATOM   4110  NE  ARG B 298      34.626 -25.922   4.055  1.00 75.92      B    N  
ATOM   4111  CZ  ARG B 298      34.212 -26.549   2.971  1.00 69.13      B    C  
ATOM   4112  NH1 ARG B 298      32.976 -26.516   2.566  1.00 62.78      B    N1+
ATOM   4113  NH2 ARG B 298      35.052 -27.242   2.249  1.00 64.31      B    N  
ATOM   4114  N   GLN B 299      35.634 -22.158   9.201  1.00 93.12      B    N  
ATOM   4115  CA  GLN B 299      36.936 -21.533   9.411  1.00 92.08      B    C  
ATOM   4116  C   GLN B 299      37.457 -21.690  10.846  1.00 92.85      B    C  
ATOM   4117  O   GLN B 299      38.606 -21.335  11.101  1.00 90.01      B    O  
ATOM   4118  CB  GLN B 299      36.881 -20.044   9.028  1.00 91.51      B    C  
ATOM   4119  CG  GLN B 299      36.714 -19.787   7.520  1.00 88.67      B    C  
ATOM   4120  CD  GLN B 299      35.321 -20.044   6.970  1.00 85.08      B    C  
ATOM   4121  NE2 GLN B 299      35.217 -20.364   5.701  1.00 75.09      B    N  
ATOM   4122  OE1 GLN B 299      34.304 -19.939   7.622  1.00 75.87      B    O  
ATOM   4123  N   ASP B 300      36.643 -22.223  11.755  1.00 92.26      B    N  
ATOM   4124  CA  ASP B 300      37.034 -22.593  13.108  1.00 91.66      B    C  
ATOM   4125  C   ASP B 300      37.521 -24.051  13.127  1.00 91.91      B    C  
ATOM   4126  O   ASP B 300      36.948 -24.927  12.477  1.00 88.04      B    O  
ATOM   4127  CB  ASP B 300      35.860 -22.329  14.053  1.00 90.22      B    C  
ATOM   4128  CG  ASP B 300      36.259 -22.354  15.531  1.00 90.03      B    C  
ATOM   4129  OD1 ASP B 300      36.619 -23.446  16.022  1.00 82.45      B    O  
ATOM   4130  OD2 ASP B 300      36.192 -21.294  16.190  1.00 83.21      B    O1-
ATOM   4131  N   ASP B 301      38.601 -24.303  13.837  1.00 92.55      B    N  
ATOM   4132  CA  ASP B 301      39.263 -25.607  13.908  1.00 91.75      B    C  
ATOM   4133  C   ASP B 301      38.968 -26.359  15.217  1.00 92.52      B    C  
ATOM   4134  O   ASP B 301      39.560 -27.404  15.503  1.00 85.68      B    O  
ATOM   4135  CB  ASP B 301      40.769 -25.432  13.642  1.00 88.56      B    C  
ATOM   4136  CG  ASP B 301      41.515 -24.540  14.644  1.00 84.09      B    C  
ATOM   4137  OD1 ASP B 301      40.871 -23.861  15.462  1.00 75.35      B    O  
ATOM   4138  OD2 ASP B 301      42.768 -24.527  14.560  1.00 77.16      B    O1-
ATOM   4139  N   SER B 302      38.054 -25.836  16.012  1.00 92.13      B    N  
ATOM   4140  CA  SER B 302      37.734 -26.369  17.337  1.00 91.90      B    C  
ATOM   4141  C   SER B 302      36.542 -27.332  17.368  1.00 92.72      B    C  
ATOM   4142  O   SER B 302      36.079 -27.673  18.463  1.00 87.72      B    O  
ATOM   4143  CB  SER B 302      37.600 -25.223  18.344  1.00 90.13      B    C  
ATOM   4144  OG  SER B 302      36.405 -24.487  18.188  1.00 85.67      B    O  
ATOM   4145  N   ASP B 303      36.063 -27.792  16.187  1.00 93.93      B    N  
ATOM   4146  CA  ASP B 303      35.069 -28.859  16.087  1.00 93.82      B    C  
ATOM   4147  C   ASP B 303      35.518 -30.093  16.871  1.00 93.91      B    C  
ATOM   4148  O   ASP B 303      36.691 -30.482  16.875  1.00 90.27      B    O  
ATOM   4149  CB  ASP B 303      34.827 -29.259  14.617  1.00 92.42      B    C  
ATOM   4150  CG  ASP B 303      34.228 -28.106  13.821  1.00 91.92      B    C  
ATOM   4151  OD1 ASP B 303      33.023 -27.836  14.003  1.00 81.00      B    O  
ATOM   4152  OD2 ASP B 303      34.990 -27.451  13.083  1.00 83.86      B    O1-
ATOM   4153  N   ASN B 304      34.578 -30.715  17.560  1.00 93.40      B    N  
ATOM   4154  CA  ASN B 304      34.892 -31.877  18.372  1.00 93.25      B    C  
ATOM   4155  C   ASN B 304      33.688 -32.805  18.503  1.00 93.89      B    C  
ATOM   4156  O   ASN B 304      32.562 -32.361  18.685  1.00 89.54      B    O  
ATOM   4157  CB  ASN B 304      35.412 -31.396  19.738  1.00 90.74      B    C  
ATOM   4158  CG  ASN B 304      36.179 -32.453  20.504  1.00 89.49      B    C  
ATOM   4159  ND2 ASN B 304      36.355 -32.243  21.792  1.00 83.51      B    N  
ATOM   4160  OD1 ASN B 304      36.662 -33.451  19.988  1.00 83.40      B    O  
ATOM   4161  N   HIS B 305      33.958 -34.095  18.475  1.00 94.31      B    N  
ATOM   4162  CA  HIS B 305      33.009 -35.140  18.812  1.00 94.43      B    C  
ATOM   4163  C   HIS B 305      33.719 -36.135  19.727  1.00 94.43      B    C  
ATOM   4164  O   HIS B 305      34.744 -36.699  19.331  1.00 90.89      B    O  
ATOM   4165  CB  HIS B 305      32.477 -35.772  17.523  1.00 92.99      B    C  
ATOM   4166  CG  HIS B 305      31.536 -36.923  17.730  1.00 93.68      B    C  
ATOM   4167  CD2 HIS B 305      30.699 -37.138  18.790  1.00 86.55      B    C  
ATOM   4168  ND1 HIS B 305      31.361 -37.973  16.850  1.00 85.64      B    N  
ATOM   4169  CE1 HIS B 305      30.448 -38.791  17.365  1.00 87.10      B    C  
ATOM   4170  NE2 HIS B 305      30.024 -38.320  18.543  1.00 88.67      B    N  
ATOM   4171  N   TRP B 306      33.254 -36.276  20.943  1.00 94.27      B    N  
ATOM   4172  CA  TRP B 306      33.963 -37.002  21.992  1.00 94.01      B    C  
ATOM   4173  C   TRP B 306      33.039 -37.889  22.817  1.00 93.82      B    C  
ATOM   4174  O   TRP B 306      31.848 -37.643  22.966  1.00 90.77      B    O  
ATOM   4175  CB  TRP B 306      34.728 -36.024  22.903  1.00 92.59      B    C  
ATOM   4176  CG  TRP B 306      33.864 -35.224  23.827  1.00 92.62      B    C  
ATOM   4177  CD1 TRP B 306      33.549 -35.553  25.099  1.00 89.21      B    C  
ATOM   4178  CD2 TRP B 306      33.131 -33.982  23.551  1.00 91.47      B    C  
ATOM   4179  CE2 TRP B 306      32.397 -33.641  24.702  1.00 90.21      B    C  
ATOM   4180  CE3 TRP B 306      33.025 -33.138  22.427  1.00 86.99      B    C  
ATOM   4181  NE1 TRP B 306      32.676 -34.610  25.633  1.00 87.66      B    N  
ATOM   4182  CZ2 TRP B 306      31.544 -32.506  24.745  1.00 89.12      B    C  
ATOM   4183  CZ3 TRP B 306      32.185 -32.006  22.460  1.00 86.50      B    C  
ATOM   4184  CH2 TRP B 306      31.452 -31.703  23.604  1.00 86.94      B    C  
ATOM   4185  N   TRP B 307      33.661 -38.888  23.410  1.00 92.93      B    N  
ATOM   4186  CA  TRP B 307      33.047 -39.745  24.418  1.00 92.12      B    C  
ATOM   4187  C   TRP B 307      34.082 -40.160  25.459  1.00 91.63      B    C  
ATOM   4188  O   TRP B 307      35.274 -40.294  25.181  1.00 87.54      B    O  
ATOM   4189  CB  TRP B 307      32.368 -40.949  23.758  1.00 90.64      B    C  
ATOM   4190  CG  TRP B 307      33.246 -41.712  22.819  1.00 91.33      B    C  
ATOM   4191  CD1 TRP B 307      34.067 -42.729  23.140  1.00 86.57      B    C  
ATOM   4192  CD2 TRP B 307      33.440 -41.479  21.387  1.00 90.28      B    C  
ATOM   4193  CE2 TRP B 307      34.404 -42.397  20.922  1.00 89.41      B    C  
ATOM   4194  CE3 TRP B 307      32.886 -40.564  20.453  1.00 86.85      B    C  
ATOM   4195  NE1 TRP B 307      34.763 -43.140  22.008  1.00 87.27      B    N  
ATOM   4196  CZ2 TRP B 307      34.841 -42.406  19.569  1.00 87.95      B    C  
ATOM   4197  CZ3 TRP B 307      33.314 -40.585  19.100  1.00 84.27      B    C  
ATOM   4198  CH2 TRP B 307      34.291 -41.491  18.674  1.00 85.45      B    C  
ATOM   4199  N   SER B 308      33.631 -40.350  26.691  1.00 91.08      B    N  
ATOM   4200  CA  SER B 308      34.482 -40.682  27.828  1.00 89.98      B    C  
ATOM   4201  C   SER B 308      33.711 -41.624  28.762  1.00 90.13      B    C  
ATOM   4202  O   SER B 308      32.510 -41.474  28.899  1.00 84.67      B    O  
ATOM   4203  CB  SER B 308      34.878 -39.388  28.536  1.00 86.68      B    C  
ATOM   4204  OG  SER B 308      35.674 -39.640  29.660  1.00 74.79      B    O  
ATOM   4205  N   PRO B 309      34.343 -42.584  29.433  1.00 88.61      B    N  
ATOM   4206  CA  PRO B 309      35.788 -42.704  29.610  1.00 88.02      B    C  
ATOM   4207  C   PRO B 309      36.528 -43.073  28.313  1.00 88.48      B    C  
ATOM   4208  O   PRO B 309      35.980 -43.730  27.421  1.00 83.23      B    O  
ATOM   4209  CB  PRO B 309      35.973 -43.754  30.710  1.00 84.78      B    C  
ATOM   4210  CG  PRO B 309      34.734 -44.626  30.569  1.00 81.41      B    C  
ATOM   4211  CD  PRO B 309      33.658 -43.630  30.173  1.00 84.74      B    C  
ATOM   4212  N   SER B 310      37.792 -42.665  28.245  1.00 87.59      B    N  
ATOM   4213  CA  SER B 310      38.700 -43.036  27.164  1.00 86.09      B    C  
ATOM   4214  C   SER B 310      39.149 -44.493  27.306  1.00 86.08      B    C  
ATOM   4215  O   SER B 310      39.371 -44.998  28.404  1.00 80.13      B    O  
ATOM   4216  CB  SER B 310      39.914 -42.101  27.175  1.00 82.73      B    C  
ATOM   4217  OG  SER B 310      40.841 -42.430  26.157  1.00 73.74      B    O  
ATOM   4218  N   SER B 311      39.336 -45.147  26.159  1.00 82.36      B    N  
ATOM   4219  CA  SER B 311      39.993 -46.456  26.076  1.00 79.53      B    C  
ATOM   4220  C   SER B 311      41.082 -46.404  25.006  1.00 80.51      B    C  
ATOM   4221  O   SER B 311      40.851 -45.856  23.932  1.00 75.29      B    O  
ATOM   4222  CB  SER B 311      38.950 -47.525  25.756  1.00 74.51      B    C  
ATOM   4223  OG  SER B 311      39.531 -48.663  25.171  1.00 67.38      B    O  
ATOM   4224  N   PRO B 312      42.257 -46.989  25.241  1.00 81.07      B    N  
ATOM   4225  CA  PRO B 312      43.320 -47.031  24.241  1.00 78.06      B    C  
ATOM   4226  C   PRO B 312      42.943 -47.833  22.983  1.00 79.37      B    C  
ATOM   4227  O   PRO B 312      43.573 -47.657  21.952  1.00 73.28      B    O  
ATOM   4228  CB  PRO B 312      44.527 -47.627  24.969  1.00 75.38      B    C  
ATOM   4229  CG  PRO B 312      43.907 -48.465  26.082  1.00 73.88      B    C  
ATOM   4230  CD  PRO B 312      42.654 -47.682  26.450  1.00 76.60      B    C  
ATOM   4231  N   VAL B 313      41.932 -48.707  23.067  1.00 77.35      B    N  
ATOM   4232  CA  VAL B 313      41.473 -49.544  21.950  1.00 74.28      B    C  
ATOM   4233  C   VAL B 313      40.250 -48.942  21.258  1.00 75.33      B    C  
ATOM   4234  O   VAL B 313      40.189 -48.892  20.035  1.00 68.64      B    O  
ATOM   4235  CB  VAL B 313      41.186 -50.976  22.428  1.00 69.98      B    C  
ATOM   4236  CG1 VAL B 313      40.725 -51.894  21.297  1.00 63.67      B    C  
ATOM   4237  CG2 VAL B 313      42.433 -51.604  23.056  1.00 64.20      B    C  
ATOM   4238  N   LEU B 314      39.287 -48.454  22.036  1.00 78.04      B    N  
ATOM   4239  CA  LEU B 314      38.014 -47.932  21.523  1.00 74.87      B    C  
ATOM   4240  C   LEU B 314      38.043 -46.431  21.198  1.00 77.92      B    C  
ATOM   4241  O   LEU B 314      37.075 -45.902  20.658  1.00 71.40      B    O  
ATOM   4242  CB  LEU B 314      36.891 -48.256  22.533  1.00 68.35      B    C  
ATOM   4243  CG  LEU B 314      36.762 -49.736  22.923  1.00 62.65      B    C  
ATOM   4244  CD1 LEU B 314      35.651 -49.911  23.962  1.00 58.03      B    C  
ATOM   4245  CD2 LEU B 314      36.410 -50.620  21.746  1.00 57.12      B    C  
ATOM   4246  N   GLY B 315      39.129 -45.738  21.561  1.00 79.92      B    N  
ATOM   4247  CA  GLY B 315      39.253 -44.290  21.419  1.00 80.86      B    C  
ATOM   4248  C   GLY B 315      38.330 -43.521  22.368  1.00 84.02      B    C  
ATOM   4249  O   GLY B 315      37.725 -44.076  23.290  1.00 79.07      B    O  
ATOM   4250  N   ASN B 316      38.286 -42.209  22.163  1.00 87.54      B    N  
ATOM   4251  CA  ASN B 316      37.488 -41.274  22.959  1.00 88.32      B    C  
ATOM   4252  C   ASN B 316      36.983 -40.062  22.162  1.00 90.11      B    C  
ATOM   4253  O   ASN B 316      36.440 -39.133  22.760  1.00 84.16      B    O  
ATOM   4254  CB  ASN B 316      38.317 -40.816  24.167  1.00 83.71      B    C  
ATOM   4255  CG  ASN B 316      39.536 -39.974  23.816  1.00 80.74      B    C  
ATOM   4256  ND2 ASN B 316      40.135 -39.348  24.805  1.00 72.44      B    N  
ATOM   4257  OD1 ASN B 316      40.001 -39.890  22.700  1.00 70.31      B    O  
ATOM   4258  N   ALA B 317      37.241 -40.022  20.873  1.00 89.57      B    N  
ATOM   4259  CA  ALA B 317      36.814 -38.953  19.986  1.00 89.84      B    C  
ATOM   4260  C   ALA B 317      36.939 -39.401  18.526  1.00 90.68      B    C  
ATOM   4261  O   ALA B 317      37.650 -40.366  18.228  1.00 86.18      B    O  
ATOM   4262  CB  ALA B 317      37.681 -37.709  20.242  1.00 87.34      B    C  
ATOM   4263  N   ASP B 318      36.333 -38.650  17.623  1.00 90.60      B    N  
ATOM   4264  CA  ASP B 318      36.586 -38.808  16.194  1.00 89.91      B    C  
ATOM   4265  C   ASP B 318      38.068 -38.559  15.840  1.00 89.99      B    C  
ATOM   4266  O   ASP B 318      38.743 -37.731  16.470  1.00 85.65      B    O  
ATOM   4267  CB  ASP B 318      35.669 -37.880  15.377  1.00 88.18      B    C  
ATOM   4268  CG  ASP B 318      34.244 -38.413  15.233  1.00 87.40      B    C  
ATOM   4269  OD1 ASP B 318      34.004 -39.589  15.607  1.00 81.88      B    O  
ATOM   4270  OD2 ASP B 318      33.422 -37.652  14.710  1.00 83.11      B    O1-
ATOM   4271  N   PRO B 319      38.619 -39.274  14.851  1.00 88.90      B    N  
ATOM   4272  CA  PRO B 319      40.041 -39.248  14.571  1.00 87.84      B    C  
ATOM   4273  C   PRO B 319      40.460 -37.992  13.799  1.00 88.31      B    C  
ATOM   4274  O   PRO B 319      40.129 -37.807  12.634  1.00 81.25      B    O  
ATOM   4275  CB  PRO B 319      40.313 -40.553  13.804  1.00 84.37      B    C  
ATOM   4276  CG  PRO B 319      38.992 -40.839  13.096  1.00 83.73      B    C  
ATOM   4277  CD  PRO B 319      37.952 -40.312  14.078  1.00 87.67      B    C  
ATOM   4278  N   GLY B 320      41.287 -37.166  14.404  1.00 86.97      B    N  
ATOM   4279  CA  GLY B 320      41.975 -36.052  13.738  1.00 87.32      B    C  
ATOM   4280  C   GLY B 320      41.025 -35.070  13.048  1.00 89.87      B    C  
ATOM   4281  O   GLY B 320      40.126 -34.523  13.683  1.00 84.39      B    O  
ATOM   4282  N   MET B 321      41.223 -34.851  11.736  1.00 88.90      B    N  
ATOM   4283  CA  MET B 321      40.432 -33.929  10.922  1.00 89.90      B    C  
ATOM   4284  C   MET B 321      38.973 -34.366  10.715  1.00 91.76      B    C  
ATOM   4285  O   MET B 321      38.148 -33.527  10.379  1.00 88.42      B    O  
ATOM   4286  CB  MET B 321      41.102 -33.729   9.557  1.00 88.37      B    C  
ATOM   4287  CG  MET B 321      42.324 -32.803   9.616  1.00 82.85      B    C  
ATOM   4288  SD  MET B 321      41.980 -31.091  10.105  1.00 78.47      B    S  
ATOM   4289  CE  MET B 321      40.932 -30.536   8.733  1.00 66.41      B    C  
ATOM   4290  N   GLU B 322      38.642 -35.637  10.955  1.00 89.25      B    N  
ATOM   4291  CA  GLU B 322      37.259 -36.127  10.828  1.00 88.50      B    C  
ATOM   4292  C   GLU B 322      36.292 -35.367  11.746  1.00 90.66      B    C  
ATOM   4293  O   GLU B 322      35.131 -35.196  11.399  1.00 87.89      B    O  
ATOM   4294  CB  GLU B 322      37.195 -37.630  11.137  1.00 87.37      B    C  
ATOM   4295  CG  GLU B 322      37.908 -38.497  10.092  1.00 85.35      B    C  
ATOM   4296  CD  GLU B 322      37.237 -38.454   8.713  1.00 84.09      B    C  
ATOM   4297  OE1 GLU B 322      37.964 -38.306   7.707  1.00 75.16      B    O  
ATOM   4298  OE2 GLU B 322      35.990 -38.563   8.675  1.00 77.44      B    O1-
ATOM   4299  N   LYS B 323      36.788 -34.832  12.878  1.00 90.97      B    N  
ATOM   4300  CA  LYS B 323      35.997 -33.940  13.739  1.00 90.55      B    C  
ATOM   4301  C   LYS B 323      35.448 -32.740  12.960  1.00 91.47      B    C  
ATOM   4302  O   LYS B 323      34.289 -32.388  13.108  1.00 88.18      B    O  
ATOM   4303  CB  LYS B 323      36.860 -33.422  14.896  1.00 88.88      B    C  
ATOM   4304  CG  LYS B 323      37.318 -34.546  15.815  1.00 88.10      B    C  
ATOM   4305  CD  LYS B 323      38.107 -33.962  16.990  1.00 85.87      B    C  
ATOM   4306  CE  LYS B 323      38.574 -35.099  17.883  1.00 80.09      B    C  
ATOM   4307  NZ  LYS B 323      39.035 -34.593  19.178  1.00 73.56      B    N1+
ATOM   4308  N   GLN B 324      36.293 -32.117  12.122  1.00 91.99      B    N  
ATOM   4309  CA  GLN B 324      35.912 -30.978  11.298  1.00 91.35      B    C  
ATOM   4310  C   GLN B 324      35.114 -31.430  10.074  1.00 92.48      B    C  
ATOM   4311  O   GLN B 324      34.064 -30.867   9.791  1.00 90.29      B    O  
ATOM   4312  CB  GLN B 324      37.149 -30.181  10.874  1.00 91.17      B    C  
ATOM   4313  CG  GLN B 324      37.915 -29.612  12.074  1.00 89.47      B    C  
ATOM   4314  CD  GLN B 324      39.109 -28.747  11.665  1.00 87.09      B    C  
ATOM   4315  NE2 GLN B 324      40.082 -28.589  12.530  1.00 75.66      B    N  
ATOM   4316  OE1 GLN B 324      39.204 -28.217  10.574  1.00 77.26      B    O  
ATOM   4317  N   TYR B 325      35.558 -32.495   9.378  1.00 92.97      B    N  
ATOM   4318  CA  TYR B 325      34.896 -32.963   8.166  1.00 92.34      B    C  
ATOM   4319  C   TYR B 325      33.454 -33.429   8.403  1.00 93.02      B    C  
ATOM   4320  O   TYR B 325      32.602 -33.205   7.546  1.00 90.15      B    O  
ATOM   4321  CB  TYR B 325      35.706 -34.098   7.534  1.00 91.64      B    C  
ATOM   4322  CG  TYR B 325      37.110 -33.750   7.074  1.00 92.53      B    C  
ATOM   4323  CD1 TYR B 325      37.439 -32.443   6.671  1.00 88.80      B    C  
ATOM   4324  CD2 TYR B 325      38.088 -34.760   7.021  1.00 89.69      B    C  
ATOM   4325  CE1 TYR B 325      38.743 -32.141   6.228  1.00 88.55      B    C  
ATOM   4326  CE2 TYR B 325      39.385 -34.474   6.575  1.00 88.91      B    C  
ATOM   4327  CZ  TYR B 325      39.713 -33.160   6.184  1.00 90.44      B    C  
ATOM   4328  OH  TYR B 325      40.984 -32.878   5.759  1.00 88.44      B    O  
ATOM   4329  N   ARG B 326      33.164 -34.020   9.553  1.00 93.38      B    N  
ATOM   4330  CA  ARG B 326      31.839 -34.536   9.916  1.00 92.33      B    C  
ATOM   4331  C   ARG B 326      30.957 -33.497  10.590  1.00 92.79      B    C  
ATOM   4332  O   ARG B 326      29.750 -33.503  10.360  1.00 89.41      B    O  
ATOM   4333  CB  ARG B 326      32.003 -35.757  10.827  1.00 90.42      B    C  
ATOM   4334  CG  ARG B 326      32.733 -36.916  10.132  1.00 89.37      B    C  
ATOM   4335  CD  ARG B 326      32.968 -38.057  11.115  1.00 89.16      B    C  
ATOM   4336  NE  ARG B 326      33.881 -39.051  10.536  1.00 87.09      B    N  
ATOM   4337  CZ  ARG B 326      34.343 -40.124  11.118  1.00 86.41      B    C  
ATOM   4338  NH1 ARG B 326      33.958 -40.515  12.298  1.00 80.98      B    N1+
ATOM   4339  NH2 ARG B 326      35.234 -40.835  10.505  1.00 80.55      B    N  
ATOM   4340  N   HIS B 327      31.532 -32.599  11.409  1.00 93.75      B    N  
ATOM   4341  CA  HIS B 327      30.759 -31.751  12.320  1.00 93.82      B    C  
ATOM   4342  C   HIS B 327      30.873 -30.243  12.049  1.00 93.92      B    C  
ATOM   4343  O   HIS B 327      30.344 -29.441  12.818  1.00 88.82      B    O  
ATOM   4344  CB  HIS B 327      31.109 -32.114  13.770  1.00 92.56      B    C  
ATOM   4345  CG  HIS B 327      30.844 -33.556  14.079  1.00 94.04      B    C  
ATOM   4346  CD2 HIS B 327      31.779 -34.529  14.312  1.00 87.03      B    C  
ATOM   4347  ND1 HIS B 327      29.599 -34.177  14.092  1.00 86.36      B    N  
ATOM   4348  CE1 HIS B 327      29.798 -35.478  14.323  1.00 87.81      B    C  
ATOM   4349  NE2 HIS B 327      31.104 -35.731  14.469  1.00 89.35      B    N  
ATOM   4350  N   THR B 328      31.520 -29.839  10.959  1.00 93.63      B    N  
ATOM   4351  CA  THR B 328      31.526 -28.428  10.555  1.00 93.10      B    C  
ATOM   4352  C   THR B 328      30.133 -27.969  10.110  1.00 93.91      B    C  
ATOM   4353  O   THR B 328      29.339 -28.742   9.582  1.00 90.90      B    O  
ATOM   4354  CB  THR B 328      32.574 -28.152   9.469  1.00 91.16      B    C  
ATOM   4355  CG2 THR B 328      32.201 -28.691   8.086  1.00 84.87      B    C  
ATOM   4356  OG1 THR B 328      32.790 -26.765   9.346  1.00 84.85      B    O  
ATOM   4357  N   LEU B 329      29.876 -26.669  10.284  1.00 92.82      B    N  
ATOM   4358  CA  LEU B 329      28.699 -25.992   9.772  1.00 93.43      B    C  
ATOM   4359  C   LEU B 329      29.074 -25.015   8.648  1.00 93.89      B    C  
ATOM   4360  O   LEU B 329      30.114 -25.163   7.993  1.00 90.25      B    O  
ATOM   4361  CB  LEU B 329      27.936 -25.345  10.956  1.00 92.06      B    C  
ATOM   4362  CG  LEU B 329      27.462 -26.350  12.026  1.00 93.17      B    C  
ATOM   4363  CD1 LEU B 329      26.796 -25.587  13.169  1.00 89.46      B    C  
ATOM   4364  CD2 LEU B 329      26.441 -27.351  11.472  1.00 90.06      B    C  
ATOM   4365  N   LEU B 330      28.223 -24.022   8.380  1.00 93.80      B    N  
ATOM   4366  CA  LEU B 330      28.420 -23.087   7.280  1.00 93.55      B    C  
ATOM   4367  C   LEU B 330      29.665 -22.202   7.478  1.00 93.65      B    C  
ATOM   4368  O   LEU B 330      30.033 -21.888   8.606  1.00 90.74      B    O  
ATOM   4369  CB  LEU B 330      27.167 -22.216   7.106  1.00 92.27      B    C  
ATOM   4370  CG  LEU B 330      25.912 -22.976   6.640  1.00 91.78      B    C  
ATOM   4371  CD1 LEU B 330      24.724 -22.020   6.627  1.00 87.52      B    C  
ATOM   4372  CD2 LEU B 330      26.070 -23.543   5.232  1.00 87.53      B    C  
ATOM   4373  N   PRO B 331      30.280 -21.724   6.371  1.00 93.92      B    N  
ATOM   4374  CA  PRO B 331      31.315 -20.701   6.435  1.00 93.03      B    C  
ATOM   4375  C   PRO B 331      30.809 -19.422   7.104  1.00 93.39      B    C  
ATOM   4376  O   PRO B 331      29.692 -18.974   6.841  1.00 90.30      B    O  
ATOM   4377  CB  PRO B 331      31.731 -20.436   4.984  1.00 91.35      B    C  
ATOM   4378  CG  PRO B 331      31.283 -21.685   4.231  1.00 90.06      B    C  
ATOM   4379  CD  PRO B 331      30.054 -22.141   4.999  1.00 92.88      B    C  
ATOM   4380  N   CYS B 332      31.658 -18.776   7.907  1.00 91.49      B    N  
ATOM   4381  CA  CYS B 332      31.377 -17.485   8.523  1.00 91.58      B    C  
ATOM   4382  C   CYS B 332      32.363 -16.429   8.031  1.00 91.94      B    C  
ATOM   4383  O   CYS B 332      33.564 -16.503   8.306  1.00 86.95      B    O  
ATOM   4384  CB  CYS B 332      31.391 -17.642  10.048  1.00 88.94      B    C  
ATOM   4385  SG  CYS B 332      30.955 -16.117  10.935  1.00 86.44      B    S  
ATOM   4386  N   TRP B 333      31.850 -15.430   7.291  1.00 91.75      B    N  
ATOM   4387  CA  TRP B 333      32.604 -14.285   6.771  1.00 90.47      B    C  
ATOM   4388  C   TRP B 333      31.752 -13.006   6.833  1.00 89.33      B    C  
ATOM   4389  O   TRP B 333      30.543 -13.079   6.646  1.00 81.71      B    O  
ATOM   4390  CB  TRP B 333      33.021 -14.549   5.317  1.00 87.85      B    C  
ATOM   4391  CG  TRP B 333      34.085 -15.579   5.132  1.00 86.92      B    C  
ATOM   4392  CD1 TRP B 333      33.893 -16.829   4.669  1.00 80.76      B    C  
ATOM   4393  CD2 TRP B 333      35.521 -15.450   5.401  1.00 85.65      B    C  
ATOM   4394  CE2 TRP B 333      36.132 -16.689   5.064  1.00 82.80      B    C  
ATOM   4395  CE3 TRP B 333      36.350 -14.421   5.895  1.00 79.80      B    C  
ATOM   4396  NE1 TRP B 333      35.116 -17.493   4.623  1.00 79.13      B    N  
ATOM   4397  CZ2 TRP B 333      37.526 -16.897   5.225  1.00 80.00      B    C  
ATOM   4398  CZ3 TRP B 333      37.727 -14.631   6.047  1.00 76.21      B    C  
ATOM   4399  CH2 TRP B 333      38.313 -15.855   5.722  1.00 77.73      B    C  
ATOM   4400  N   PRO B 334      32.382 -11.822   7.043  1.00 90.45      B    N  
ATOM   4401  CA  PRO B 334      33.795 -11.590   7.378  1.00 90.39      B    C  
ATOM   4402  C   PRO B 334      34.122 -12.016   8.818  1.00 91.33      B    C  
ATOM   4403  O   PRO B 334      33.269 -11.956   9.698  1.00 87.70      B    O  
ATOM   4404  CB  PRO B 334      34.005 -10.091   7.154  1.00 87.34      B    C  
ATOM   4405  CG  PRO B 334      32.629  -9.496   7.458  1.00 84.14      B    C  
ATOM   4406  CD  PRO B 334      31.658 -10.568   6.965  1.00 85.77      B    C  
ATOM   4407  N   ARG B 335      35.367 -12.413   9.078  1.00 91.03      B    N  
ATOM   4408  CA  ARG B 335      35.788 -13.022  10.358  1.00 91.56      B    C  
ATOM   4409  C   ARG B 335      35.622 -12.123  11.584  1.00 92.22      B    C  
ATOM   4410  O   ARG B 335      35.606 -12.641  12.690  1.00 88.26      B    O  
ATOM   4411  CB  ARG B 335      37.248 -13.509  10.287  1.00 89.26      B    C  
ATOM   4412  CG  ARG B 335      37.470 -14.727   9.378  1.00 85.71      B    C  
ATOM   4413  CD  ARG B 335      36.701 -16.002   9.808  1.00 84.08      B    C  
ATOM   4414  NE  ARG B 335      37.132 -16.546  11.106  1.00 83.58      B    N  
ATOM   4415  CZ  ARG B 335      36.508 -17.538  11.761  1.00 82.93      B    C  
ATOM   4416  NH1 ARG B 335      35.419 -18.074  11.314  1.00 73.93      B    N1+
ATOM   4417  NH2 ARG B 335      36.969 -18.019  12.873  1.00 77.30      B    N  
ATOM   4418  N   GLU B 336      35.491 -10.819  11.410  1.00 91.40      B    N  
ATOM   4419  CA  GLU B 336      35.260  -9.875  12.520  1.00 90.53      B    C  
ATOM   4420  C   GLU B 336      33.924 -10.098  13.247  1.00 90.55      B    C  
ATOM   4421  O   GLU B 336      33.816  -9.774  14.423  1.00 87.25      B    O  
ATOM   4422  CB  GLU B 336      35.387  -8.433  11.992  1.00 89.81      B    C  
ATOM   4423  CG  GLU B 336      34.340  -8.049  10.950  1.00 78.49      B    C  
ATOM   4424  CD  GLU B 336      34.600  -6.695  10.253  1.00 72.14      B    C  
ATOM   4425  OE1 GLU B 336      33.717  -6.267   9.490  1.00 62.94      B    O  
ATOM   4426  OE2 GLU B 336      35.699  -6.124  10.458  1.00 66.98      B    O1-
ATOM   4427  N   TYR B 337      32.947 -10.720  12.584  1.00 89.86      B    N  
ATOM   4428  CA  TYR B 337      31.653 -11.101  13.179  1.00 88.23      B    C  
ATOM   4429  C   TYR B 337      31.591 -12.576  13.609  1.00 89.32      B    C  
ATOM   4430  O   TYR B 337      30.534 -13.075  13.993  1.00 85.55      B    O  
ATOM   4431  CB  TYR B 337      30.528 -10.756  12.194  1.00 85.86      B    C  
ATOM   4432  CG  TYR B 337      30.516  -9.306  11.769  1.00 83.11      B    C  
ATOM   4433  CD1 TYR B 337      30.156  -8.299  12.686  1.00 78.61      B    C  
ATOM   4434  CD2 TYR B 337      30.877  -8.949  10.459  1.00 78.30      B    C  
ATOM   4435  CE1 TYR B 337      30.165  -6.945  12.302  1.00 75.17      B    C  
ATOM   4436  CE2 TYR B 337      30.892  -7.601  10.066  1.00 75.18      B    C  
ATOM   4437  CZ  TYR B 337      30.538  -6.595  10.987  1.00 75.23      B    C  
ATOM   4438  OH  TYR B 337      30.569  -5.279  10.619  1.00 72.51      B    O  
ATOM   4439  N   CYS B 338      32.702 -13.289  13.523  1.00 89.16      B    N  
ATOM   4440  CA  CYS B 338      32.799 -14.718  13.798  1.00 89.46      B    C  
ATOM   4441  C   CYS B 338      33.600 -14.978  15.087  1.00 90.66      B    C  
ATOM   4442  O   CYS B 338      34.444 -14.168  15.461  1.00 84.92      B    O  
ATOM   4443  CB  CYS B 338      33.426 -15.412  12.580  1.00 87.65      B    C  
ATOM   4444  SG  CYS B 338      32.618 -15.064  11.002  1.00 85.25      B    S  
ATOM   4445  N   PRO B 339      33.419 -16.140  15.738  1.00 90.24      B    N  
ATOM   4446  CA  PRO B 339      32.607 -17.263  15.279  1.00 90.54      B    C  
ATOM   4447  C   PRO B 339      31.101 -17.029  15.473  1.00 91.30      B    C  
ATOM   4448  O   PRO B 339      30.673 -16.383  16.429  1.00 86.13      B    O  
ATOM   4449  CB  PRO B 339      33.110 -18.458  16.097  1.00 87.02      B    C  
ATOM   4450  CG  PRO B 339      33.556 -17.818  17.417  1.00 84.12      B    C  
ATOM   4451  CD  PRO B 339      34.093 -16.460  16.976  1.00 86.82      B    C  
ATOM   4452  N   THR B 340      30.307 -17.607  14.580  1.00 91.07      B    N  
ATOM   4453  CA  THR B 340      28.873 -17.822  14.795  1.00 91.49      B    C  
ATOM   4454  C   THR B 340      28.394 -19.005  13.965  1.00 92.25      B    C  
ATOM   4455  O   THR B 340      28.798 -19.174  12.819  1.00 88.51      B    O  
ATOM   4456  CB  THR B 340      28.036 -16.560  14.512  1.00 88.83      B    C  
ATOM   4457  CG2 THR B 340      28.033 -16.091  13.062  1.00 81.37      B    C  
ATOM   4458  OG1 THR B 340      26.700 -16.776  14.890  1.00 81.03      B    O  
ATOM   4459  N   THR B 341      27.519 -19.816  14.545  1.00 92.09      B    N  
ATOM   4460  CA  THR B 341      26.880 -20.962  13.885  1.00 91.95      B    C  
ATOM   4461  C   THR B 341      25.369 -20.777  13.741  1.00 92.91      B    C  
ATOM   4462  O   THR B 341      24.712 -21.561  13.072  1.00 89.27      B    O  
ATOM   4463  CB  THR B 341      27.167 -22.260  14.654  1.00 89.76      B    C  
ATOM   4464  CG2 THR B 341      28.659 -22.585  14.701  1.00 84.18      B    C  
ATOM   4465  OG1 THR B 341      26.711 -22.166  15.986  1.00 83.80      B    O  
ATOM   4466  N   PHE B 342      24.817 -19.735  14.340  1.00 92.42      B    N  
ATOM   4467  CA  PHE B 342      23.386 -19.460  14.270  1.00 91.95      B    C  
ATOM   4468  C   PHE B 342      23.036 -18.765  12.950  1.00 92.15      B    C  
ATOM   4469  O   PHE B 342      23.614 -17.722  12.621  1.00 88.77      B    O  
ATOM   4470  CB  PHE B 342      22.965 -18.642  15.489  1.00 90.45      B    C  
ATOM   4471  CG  PHE B 342      21.464 -18.593  15.684  1.00 92.61      B    C  
ATOM   4472  CD1 PHE B 342      20.704 -17.577  15.070  1.00 90.31      B    C  
ATOM   4473  CD2 PHE B 342      20.827 -19.574  16.457  1.00 89.85      B    C  
ATOM   4474  CE1 PHE B 342      19.313 -17.547  15.240  1.00 88.32      B    C  
ATOM   4475  CE2 PHE B 342      19.436 -19.544  16.635  1.00 89.00      B    C  
ATOM   4476  CZ  PHE B 342      18.676 -18.529  16.026  1.00 90.79      B    C  
ATOM   4477  N   VAL B 343      22.076 -19.300  12.210  1.00 92.77      B    N  
ATOM   4478  CA  VAL B 343      21.598 -18.715  10.952  1.00 92.50      B    C  
ATOM   4479  C   VAL B 343      20.390 -17.831  11.241  1.00 92.21      B    C  
ATOM   4480  O   VAL B 343      19.347 -18.302  11.698  1.00 87.79      B    O  
ATOM   4481  CB  VAL B 343      21.278 -19.792   9.908  1.00 90.68      B    C  
ATOM   4482  CG1 VAL B 343      20.915 -19.149   8.563  1.00 86.31      B    C  
ATOM   4483  CG2 VAL B 343      22.481 -20.717   9.667  1.00 87.87      B    C  
ATOM   4484  N   GLY B 344      20.533 -16.536  10.971  1.00 90.74      B    N  
ATOM   4485  CA  GLY B 344      19.465 -15.554  11.101  1.00 90.24      B    C  
ATOM   4486  C   GLY B 344      18.682 -15.339   9.801  1.00 92.08      B    C  
ATOM   4487  O   GLY B 344      18.790 -16.078   8.827  1.00 86.53      B    O  
ATOM   4488  N   GLY B 345      17.895 -14.279   9.795  1.00 91.68      B    N  
ATOM   4489  CA  GLY B 345      17.155 -13.786   8.645  1.00 92.19      B    C  
ATOM   4490  C   GLY B 345      16.865 -12.298   8.820  1.00 93.45      B    C  
ATOM   4491  O   GLY B 345      17.422 -11.668   9.723  1.00 88.76      B    O  
ATOM   4492  N   MET B 346      15.992 -11.742   8.001  1.00 93.30      B    N  
ATOM   4493  CA  MET B 346      15.611 -10.337   8.158  1.00 93.50      B    C  
ATOM   4494  C   MET B 346      14.890 -10.107   9.494  1.00 93.88      B    C  
ATOM   4495  O   MET B 346      13.988 -10.852   9.871  1.00 91.91      B    O  
ATOM   4496  CB  MET B 346      14.741  -9.874   6.983  1.00 93.26      B    C  
ATOM   4497  CG  MET B 346      15.531  -9.849   5.672  1.00 88.67      B    C  
ATOM   4498  SD  MET B 346      14.706  -8.971   4.319  1.00 86.45      B    S  
ATOM   4499  CE  MET B 346      14.820  -7.272   4.924  1.00 75.71      B    C  
ATOM   4500  N   ALA B 347      15.317  -9.058  10.206  1.00 94.24      B    N  
ATOM   4501  CA  ALA B 347      14.739  -8.642  11.472  1.00 94.18      B    C  
ATOM   4502  C   ALA B 347      14.037  -7.291  11.313  1.00 95.05      B    C  
ATOM   4503  O   ALA B 347      14.419  -6.484  10.469  1.00 92.08      B    O  
ATOM   4504  CB  ALA B 347      15.850  -8.601  12.530  1.00 91.07      B    C  
ATOM   4505  N   TYR B 348      13.028  -7.040  12.133  1.00 94.38      B    N  
ATOM   4506  CA  TYR B 348      12.371  -5.736  12.216  1.00 94.79      B    C  
ATOM   4507  C   TYR B 348      13.096  -4.834  13.216  1.00 94.44      B    C  
ATOM   4508  O   TYR B 348      13.663  -5.319  14.198  1.00 90.71      B    O  
ATOM   4509  CB  TYR B 348      10.905  -5.933  12.593  1.00 94.32      B    C  
ATOM   4510  CG  TYR B 348      10.080  -4.680  12.446  1.00 96.40      B    C  
ATOM   4511  CD1 TYR B 348       9.701  -3.934  13.587  1.00 95.49      B    C  
ATOM   4512  CD2 TYR B 348       9.696  -4.233  11.172  1.00 95.68      B    C  
ATOM   4513  CE1 TYR B 348       8.946  -2.769  13.444  1.00 95.13      B    C  
ATOM   4514  CE2 TYR B 348       8.937  -3.063  11.023  1.00 95.49      B    C  
ATOM   4515  CZ  TYR B 348       8.560  -2.333  12.158  1.00 96.18      B    C  
ATOM   4516  OH  TYR B 348       7.820  -1.190  12.017  1.00 95.28      B    O  
ATOM   4517  N   ASN B 349      13.045  -3.523  12.996  1.00 94.73      B    N  
ATOM   4518  CA  ASN B 349      13.568  -2.545  13.942  1.00 93.99      B    C  
ATOM   4519  C   ASN B 349      12.657  -2.403  15.177  1.00 93.73      B    C  
ATOM   4520  O   ASN B 349      11.953  -1.410  15.356  1.00 90.15      B    O  
ATOM   4521  CB  ASN B 349      13.823  -1.216  13.218  1.00 92.52      B    C  
ATOM   4522  CG  ASN B 349      14.540  -0.211  14.110  1.00 92.94      B    C  
ATOM   4523  ND2 ASN B 349      14.738   0.983  13.617  1.00 86.00      B    N  
ATOM   4524  OD1 ASN B 349      14.938  -0.488  15.229  1.00 87.30      B    O  
ATOM   4525  N   THR B 350      12.685  -3.397  16.033  1.00 93.80      B    N  
ATOM   4526  CA  THR B 350      11.914  -3.413  17.286  1.00 92.61      B    C  
ATOM   4527  C   THR B 350      12.467  -2.476  18.355  1.00 92.44      B    C  
ATOM   4528  O   THR B 350      11.888  -2.378  19.433  1.00 88.67      B    O  
ATOM   4529  CB  THR B 350      11.834  -4.840  17.860  1.00 90.79      B    C  
ATOM   4530  CG2 THR B 350      11.077  -5.788  16.924  1.00 82.62      B    C  
ATOM   4531  OG1 THR B 350      13.125  -5.370  18.047  1.00 82.90      B    O  
ATOM   4532  N   SER B 351      13.583  -1.776  18.096  1.00 92.31      B    N  
ATOM   4533  CA  SER B 351      14.162  -0.801  19.027  1.00 91.41      B    C  
ATOM   4534  C   SER B 351      13.509   0.580  18.958  1.00 92.07      B    C  
ATOM   4535  O   SER B 351      13.659   1.364  19.892  1.00 88.66      B    O  
ATOM   4536  CB  SER B 351      15.676  -0.683  18.819  1.00 89.21      B    C  
ATOM   4537  OG  SER B 351      16.007  -0.104  17.581  1.00 77.44      B    O  
ATOM   4538  N   ASP B 352      12.779   0.882  17.884  1.00 91.44      B    N  
ATOM   4539  CA  ASP B 352      12.023   2.129  17.783  1.00 91.70      B    C  
ATOM   4540  C   ASP B 352      10.635   1.963  18.419  1.00 92.45      B    C  
ATOM   4541  O   ASP B 352       9.757   1.301  17.881  1.00 90.16      B    O  
ATOM   4542  CB  ASP B 352      11.943   2.606  16.327  1.00 90.08      B    C  
ATOM   4543  CG  ASP B 352      11.383   4.029  16.214  1.00 91.17      B    C  
ATOM   4544  OD1 ASP B 352      10.934   4.592  17.236  1.00 86.31      B    O  
ATOM   4545  OD2 ASP B 352      11.420   4.591  15.094  1.00 86.32      B    O1-
ATOM   4546  N   HIS B 353      10.453   2.602  19.564  1.00 92.44      B    N  
ATOM   4547  CA  HIS B 353       9.192   2.631  20.312  1.00 92.09      B    C  
ATOM   4548  C   HIS B 353       8.496   4.002  20.214  1.00 92.30      B    C  
ATOM   4549  O   HIS B 353       7.643   4.337  21.040  1.00 87.52      B    O  
ATOM   4550  CB  HIS B 353       9.443   2.250  21.784  1.00 89.73      B    C  
ATOM   4551  CG  HIS B 353      10.309   1.046  22.012  1.00 88.86      B    C  
ATOM   4552  CD2 HIS B 353      10.472  -0.052  21.216  1.00 76.63      B    C  
ATOM   4553  ND1 HIS B 353      11.151   0.884  23.102  1.00 76.45      B    N  
ATOM   4554  CE1 HIS B 353      11.813  -0.277  22.950  1.00 78.01      B    C  
ATOM   4555  NE2 HIS B 353      11.432  -0.873  21.815  1.00 80.81      B    N  
ATOM   4556  N   SER B 354       8.879   4.828  19.233  1.00 93.06      B    N  
ATOM   4557  CA  SER B 354       8.354   6.179  19.081  1.00 92.91      B    C  
ATOM   4558  C   SER B 354       6.990   6.164  18.398  1.00 93.79      B    C  
ATOM   4559  O   SER B 354       6.870   5.824  17.222  1.00 91.10      B    O  
ATOM   4560  CB  SER B 354       9.345   7.033  18.299  1.00 90.39      B    C  
ATOM   4561  OG  SER B 354       8.848   8.347  18.166  1.00 82.11      B    O  
ATOM   4562  N   ASP B 355       5.965   6.645  19.117  1.00 93.82      B    N  
ATOM   4563  CA  ASP B 355       4.652   6.909  18.520  1.00 93.58      B    C  
ATOM   4564  C   ASP B 355       4.730   7.979  17.413  1.00 93.81      B    C  
ATOM   4565  O   ASP B 355       3.970   7.930  16.449  1.00 91.15      B    O  
ATOM   4566  CB  ASP B 355       3.662   7.380  19.606  1.00 91.95      B    C  
ATOM   4567  CG  ASP B 355       3.195   6.300  20.578  1.00 89.67      B    C  
ATOM   4568  OD1 ASP B 355       3.275   5.095  20.256  1.00 84.60      B    O  
ATOM   4569  OD2 ASP B 355       2.665   6.693  21.648  1.00 84.76      B    O1-
ATOM   4570  N   ASP B 356       5.675   8.916  17.516  1.00 93.82      B    N  
ATOM   4571  CA  ASP B 356       5.892   9.962  16.510  1.00 93.35      B    C  
ATOM   4572  C   ASP B 356       6.446   9.410  15.189  1.00 94.03      B    C  
ATOM   4573  O   ASP B 356       6.256  10.033  14.142  1.00 90.58      B    O  
ATOM   4574  CB  ASP B 356       6.842  11.028  17.073  1.00 91.26      B    C  
ATOM   4575  CG  ASP B 356       6.224  11.904  18.162  1.00 83.50      B    C  
ATOM   4576  OD1 ASP B 356       4.998  12.168  18.082  1.00 75.30      B    O  
ATOM   4577  OD2 ASP B 356       6.980  12.439  18.997  1.00 75.66      B    O1-
ATOM   4578  N   ASN B 357       7.101   8.261  15.226  1.00 93.85      B    N  
ATOM   4579  CA  ASN B 357       7.601   7.537  14.062  1.00 94.39      B    C  
ATOM   4580  C   ASN B 357       6.829   6.230  13.813  1.00 95.10      B    C  
ATOM   4581  O   ASN B 357       7.336   5.313  13.162  1.00 92.33      B    O  
ATOM   4582  CB  ASN B 357       9.114   7.326  14.201  1.00 92.68      B    C  
ATOM   4583  CG  ASN B 357       9.762   7.040  12.858  1.00 89.57      B    C  
ATOM   4584  ND2 ASN B 357      10.717   6.138  12.812  1.00 80.07      B    N  
ATOM   4585  OD1 ASN B 357       9.436   7.639  11.852  1.00 81.24      B    O  
ATOM   4586  N   ILE B 358       5.611   6.112  14.350  1.00 94.43      B    N  
ATOM   4587  CA  ILE B 358       4.691   4.977  14.165  1.00 94.84      B    C  
ATOM   4588  C   ILE B 358       5.359   3.594  14.330  1.00 95.59      B    C  
ATOM   4589  O   ILE B 358       5.037   2.649  13.608  1.00 93.34      B    O  
ATOM   4590  CB  ILE B 358       3.845   5.127  12.879  1.00 93.24      B    C  
ATOM   4591  CG1 ILE B 358       4.707   5.268  11.607  1.00 88.72      B    C  
ATOM   4592  CG2 ILE B 358       2.897   6.333  13.014  1.00 86.62      B    C  
ATOM   4593  CD1 ILE B 358       3.923   5.133  10.311  1.00 83.80      B    C  
ATOM   4594  N   TRP B 359       6.295   3.476  15.284  1.00 95.30      B    N  
ATOM   4595  CA  TRP B 359       7.031   2.238  15.588  1.00 95.41      B    C  
ATOM   4596  C   TRP B 359       7.780   1.659  14.369  1.00 95.50      B    C  
ATOM   4597  O   TRP B 359       7.715   0.461  14.095  1.00 91.81      B    O  
ATOM   4598  CB  TRP B 359       6.103   1.229  16.270  1.00 94.81      B    C  
ATOM   4599  CG  TRP B 359       5.540   1.648  17.592  1.00 95.09      B    C  
ATOM   4600  CD1 TRP B 359       4.672   2.659  17.815  1.00 91.70      B    C  
ATOM   4601  CD2 TRP B 359       5.819   1.060  18.898  1.00 94.36      B    C  
ATOM   4602  CE2 TRP B 359       5.080   1.774  19.871  1.00 93.74      B    C  
ATOM   4603  CE3 TRP B 359       6.632  -0.019  19.335  1.00 92.93      B    C  
ATOM   4604  NE1 TRP B 359       4.387   2.747  19.177  1.00 92.42      B    N  
ATOM   4605  CZ2 TRP B 359       5.134   1.443  21.245  1.00 93.07      B    C  
ATOM   4606  CZ3 TRP B 359       6.681  -0.349  20.696  1.00 89.48      B    C  
ATOM   4607  CH2 TRP B 359       5.947   0.377  21.646  1.00 90.63      B    C  
ATOM   4608  N   ALA B 360       8.473   2.526  13.634  1.00 95.17      B    N  
ATOM   4609  CA  ALA B 360       9.245   2.197  12.430  1.00 95.24      B    C  
ATOM   4610  C   ALA B 360       8.440   1.542  11.280  1.00 95.98      B    C  
ATOM   4611  O   ALA B 360       9.031   0.985  10.356  1.00 93.11      B    O  
ATOM   4612  CB  ALA B 360      10.498   1.398  12.829  1.00 93.87      B    C  
ATOM   4613  N   GLN B 361       7.110   1.609  11.294  1.00 96.22      B    N  
ATOM   4614  CA  GLN B 361       6.295   1.097  10.187  1.00 96.41      B    C  
ATOM   4615  C   GLN B 361       6.561   1.923   8.916  1.00 96.64      B    C  
ATOM   4616  O   GLN B 361       6.460   3.155   8.965  1.00 94.99      B    O  
ATOM   4617  CB  GLN B 361       4.802   1.126  10.555  1.00 95.54      B    C  
ATOM   4618  CG  GLN B 361       4.468   0.079  11.619  1.00 94.68      B    C  
ATOM   4619  CD  GLN B 361       3.080   0.281  12.223  1.00 95.76      B    C  
ATOM   4620  NE2 GLN B 361       2.884   1.355  12.957  1.00 85.19      B    N  
ATOM   4621  OE1 GLN B 361       2.179  -0.516  12.075  1.00 86.40      B    O  
ATOM   4622  N   PRO B 362       6.887   1.286   7.775  1.00 97.36      B    N  
ATOM   4623  CA  PRO B 362       7.374   2.008   6.612  1.00 97.27      B    C  
ATOM   4624  C   PRO B 362       6.237   2.718   5.869  1.00 97.33      B    C  
ATOM   4625  O   PRO B 362       5.300   2.083   5.376  1.00 95.62      B    O  
ATOM   4626  CB  PRO B 362       8.075   0.954   5.755  1.00 96.01      B    C  
ATOM   4627  CG  PRO B 362       7.328  -0.334   6.096  1.00 94.74      B    C  
ATOM   4628  CD  PRO B 362       6.983  -0.148   7.564  1.00 96.51      B    C  
ATOM   4629  N   LYS B 363       6.368   4.029   5.707  1.00 97.21      B    N  
ATOM   4630  CA  LYS B 363       5.607   4.782   4.720  1.00 97.10      B    C  
ATOM   4631  C   LYS B 363       6.240   4.611   3.331  1.00 97.54      B    C  
ATOM   4632  O   LYS B 363       7.461   4.644   3.180  1.00 96.22      B    O  
ATOM   4633  CB  LYS B 363       5.431   6.260   5.129  1.00 94.73      B    C  
ATOM   4634  CG  LYS B 363       6.723   7.068   5.156  1.00 92.34      B    C  
ATOM   4635  CD  LYS B 363       6.450   8.559   5.405  1.00 91.82      B    C  
ATOM   4636  CE  LYS B 363       7.763   9.350   5.359  1.00 88.42      B    C  
ATOM   4637  NZ  LYS B 363       8.459   9.365   6.660  1.00 88.61      B    N1+
ATOM   4638  N   ILE B 364       5.414   4.440   2.316  1.00 97.47      B    N  
ATOM   4639  CA  ILE B 364       5.847   4.250   0.932  1.00 97.44      B    C  
ATOM   4640  C   ILE B 364       5.376   5.436   0.099  1.00 97.33      B    C  
ATOM   4641  O   ILE B 364       4.182   5.589  -0.148  1.00 96.07      B    O  
ATOM   4642  CB  ILE B 364       5.353   2.899   0.383  1.00 96.57      B    C  
ATOM   4643  CG1 ILE B 364       5.788   1.693   1.248  1.00 94.06      B    C  
ATOM   4644  CG2 ILE B 364       5.804   2.709  -1.071  1.00 94.58      B    C  
ATOM   4645  CD1 ILE B 364       7.308   1.525   1.419  1.00 88.55      B    C  
ATOM   4646  N   PHE B 365       6.310   6.270  -0.336  1.00 97.39      B    N  
ATOM   4647  CA  PHE B 365       6.009   7.347  -1.262  1.00 97.41      B    C  
ATOM   4648  C   PHE B 365       5.917   6.836  -2.702  1.00 97.33      B    C  
ATOM   4649  O   PHE B 365       6.715   6.015  -3.138  1.00 95.56      B    O  
ATOM   4650  CB  PHE B 365       7.032   8.482  -1.134  1.00 96.85      B    C  
ATOM   4651  CG  PHE B 365       6.906   9.393   0.076  1.00 97.35      B    C  
ATOM   4652  CD1 PHE B 365       5.894   9.232   1.046  1.00 95.30      B    C  
ATOM   4653  CD2 PHE B 365       7.811  10.468   0.209  1.00 95.02      B    C  
ATOM   4654  CE1 PHE B 365       5.789  10.128   2.126  1.00 94.35      B    C  
ATOM   4655  CE2 PHE B 365       7.707  11.365   1.285  1.00 94.42      B    C  
ATOM   4656  CZ  PHE B 365       6.695  11.195   2.251  1.00 95.58      B    C  
ATOM   4657  N   ALA B 366       4.964   7.398  -3.452  1.00 97.17      B    N  
ATOM   4658  CA  ALA B 366       4.928   7.339  -4.900  1.00 97.08      B    C  
ATOM   4659  C   ALA B 366       4.843   8.761  -5.460  1.00 97.06      B    C  
ATOM   4660  O   ALA B 366       3.998   9.561  -5.044  1.00 95.50      B    O  
ATOM   4661  CB  ALA B 366       3.769   6.455  -5.356  1.00 96.31      B    C  
ATOM   4662  N   LEU B 367       5.724   9.082  -6.398  1.00 96.61      B    N  
ATOM   4663  CA  LEU B 367       5.775  10.369  -7.062  1.00 96.62      B    C  
ATOM   4664  C   LEU B 367       5.482  10.174  -8.550  1.00 96.70      B    C  
ATOM   4665  O   LEU B 367       6.256   9.530  -9.260  1.00 95.06      B    O  
ATOM   4666  CB  LEU B 367       7.155  11.003  -6.805  1.00 95.90      B    C  
ATOM   4667  CG  LEU B 367       7.340  12.396  -7.433  1.00 95.41      B    C  
ATOM   4668  CD1 LEU B 367       6.446  13.443  -6.779  1.00 91.12      B    C  
ATOM   4669  CD2 LEU B 367       8.790  12.847  -7.263  1.00 91.16      B    C  
ATOM   4670  N   ALA B 368       4.391  10.758  -9.029  1.00 96.89      B    N  
ATOM   4671  CA  ALA B 368       4.099  10.855 -10.450  1.00 96.53      B    C  
ATOM   4672  C   ALA B 368       4.418  12.267 -10.946  1.00 96.55      B    C  
ATOM   4673  O   ALA B 368       4.053  13.260 -10.316  1.00 95.03      B    O  
ATOM   4674  CB  ALA B 368       2.648  10.442 -10.707  1.00 95.87      B    C  
ATOM   4675  N   GLN B 369       5.094  12.370 -12.095  1.00 95.89      B    N  
ATOM   4676  CA  GLN B 369       5.494  13.625 -12.705  1.00 95.77      B    C  
ATOM   4677  C   GLN B 369       4.979  13.713 -14.140  1.00 95.60      B    C  
ATOM   4678  O   GLN B 369       5.049  12.744 -14.896  1.00 93.91      B    O  
ATOM   4679  CB  GLN B 369       7.016  13.784 -12.653  1.00 94.54      B    C  
ATOM   4680  CG  GLN B 369       7.517  13.955 -11.214  1.00 92.41      B    C  
ATOM   4681  CD  GLN B 369       9.015  14.273 -11.128  1.00 92.30      B    C  
ATOM   4682  NE2 GLN B 369       9.417  15.073 -10.164  1.00 83.83      B    N  
ATOM   4683  OE1 GLN B 369       9.820  13.805 -11.898  1.00 85.43      B    O  
ATOM   4684  N   ARG B 370       4.482  14.892 -14.521  1.00 94.93      B    N  
ATOM   4685  CA  ARG B 370       4.086  15.219 -15.889  1.00 94.50      B    C  
ATOM   4686  C   ARG B 370       4.945  16.363 -16.398  1.00 94.59      B    C  
ATOM   4687  O   ARG B 370       4.854  17.486 -15.896  1.00 92.17      B    O  
ATOM   4688  CB  ARG B 370       2.579  15.513 -15.928  1.00 93.36      B    C  
ATOM   4689  CG  ARG B 370       2.076  15.680 -17.366  1.00 90.25      B    C  
ATOM   4690  CD  ARG B 370       0.581  16.028 -17.395  1.00 89.30      B    C  
ATOM   4691  NE  ARG B 370      -0.282  14.936 -16.931  1.00 87.45      B    N  
ATOM   4692  CZ  ARG B 370      -0.864  13.991 -17.660  1.00 88.44      B    C  
ATOM   4693  NH1 ARG B 370      -0.699  13.896 -18.952  1.00 78.52      B    N1+
ATOM   4694  NH2 ARG B 370      -1.633  13.127 -17.098  1.00 81.99      B    N  
ATOM   4695  N   ASP B 371       5.764  16.076 -17.399  1.00 93.03      B    N  
ATOM   4696  CA  ASP B 371       6.678  17.042 -17.994  1.00 92.34      B    C  
ATOM   4697  C   ASP B 371       6.046  17.726 -19.213  1.00 92.04      B    C  
ATOM   4698  O   ASP B 371       5.994  17.176 -20.312  1.00 88.14      B    O  
ATOM   4699  CB  ASP B 371       8.003  16.350 -18.345  1.00 90.34      B    C  
ATOM   4700  CG  ASP B 371       9.130  17.343 -18.651  1.00 87.82      B    C  
ATOM   4701  OD1 ASP B 371       8.837  18.538 -18.887  1.00 81.75      B    O  
ATOM   4702  OD2 ASP B 371      10.299  16.897 -18.565  1.00 82.40      B    O1-
ATOM   4703  N   TYR B 372       5.574  18.952 -19.023  1.00 91.33      B    N  
ATOM   4704  CA  TYR B 372       4.958  19.717 -20.108  1.00 90.86      B    C  
ATOM   4705  C   TYR B 372       5.948  20.150 -21.201  1.00 90.02      B    C  
ATOM   4706  O   TYR B 372       5.507  20.564 -22.278  1.00 85.85      B    O  
ATOM   4707  CB  TYR B 372       4.218  20.922 -19.521  1.00 90.25      B    C  
ATOM   4708  CG  TYR B 372       2.918  20.560 -18.851  1.00 91.52      B    C  
ATOM   4709  CD1 TYR B 372       1.785  20.268 -19.641  1.00 88.78      B    C  
ATOM   4710  CD2 TYR B 372       2.817  20.504 -17.449  1.00 89.14      B    C  
ATOM   4711  CE1 TYR B 372       0.571  19.917 -19.037  1.00 88.02      B    C  
ATOM   4712  CE2 TYR B 372       1.594  20.153 -16.837  1.00 88.43      B    C  
ATOM   4713  CZ  TYR B 372       0.478  19.859 -17.638  1.00 89.65      B    C  
ATOM   4714  OH  TYR B 372      -0.703  19.499 -17.049  1.00 88.11      B    O  
ATOM   4715  N   LYS B 373       7.255  20.061 -20.976  1.00 89.18      B    N  
ATOM   4716  CA  LYS B 373       8.255  20.381 -22.013  1.00 87.59      B    C  
ATOM   4717  C   LYS B 373       8.220  19.374 -23.159  1.00 87.36      B    C  
ATOM   4718  O   LYS B 373       8.470  19.776 -24.297  1.00 83.13      B    O  
ATOM   4719  CB  LYS B 373       9.666  20.461 -21.416  1.00 85.56      B    C  
ATOM   4720  CG  LYS B 373       9.836  21.698 -20.537  1.00 78.01      B    C  
ATOM   4721  CD  LYS B 373      11.236  21.741 -19.920  1.00 72.94      B    C  
ATOM   4722  CE  LYS B 373      11.338  23.000 -19.061  1.00 62.80      B    C  
ATOM   4723  NZ  LYS B 373      12.530  23.000 -18.184  1.00 55.18      B    N1+
ATOM   4724  N   GLU B 374       7.826  18.126 -22.907  1.00 87.72      B    N  
ATOM   4725  CA  GLU B 374       7.681  17.080 -23.926  1.00 86.70      B    C  
ATOM   4726  C   GLU B 374       6.648  17.448 -25.007  1.00 86.26      B    C  
ATOM   4727  O   GLU B 374       6.759  17.028 -26.161  1.00 80.21      B    O  
ATOM   4728  CB  GLU B 374       7.264  15.764 -23.256  1.00 85.60      B    C  
ATOM   4729  CG  GLU B 374       8.358  15.144 -22.363  1.00 80.45      B    C  
ATOM   4730  CD  GLU B 374       9.593  14.699 -23.165  1.00 79.05      B    C  
ATOM   4731  OE1 GLU B 374      10.710  14.811 -22.627  1.00 69.19      B    O  
ATOM   4732  OE2 GLU B 374       9.411  14.260 -24.321  1.00 71.94      B    O1-
ATOM   4733  N   ARG B 375       5.663  18.282 -24.689  1.00 86.27      B    N  
ATOM   4734  CA  ARG B 375       4.651  18.738 -25.661  1.00 84.37      B    C  
ATOM   4735  C   ARG B 375       5.211  19.709 -26.691  1.00 82.46      B    C  
ATOM   4736  O   ARG B 375       4.679  19.831 -27.791  1.00 74.09      B    O  
ATOM   4737  CB  ARG B 375       3.460  19.380 -24.935  1.00 82.18      B    C  
ATOM   4738  CG  ARG B 375       2.762  18.391 -24.007  1.00 80.44      B    C  
ATOM   4739  CD  ARG B 375       1.472  19.000 -23.461  1.00 80.12      B    C  
ATOM   4740  NE  ARG B 375       0.791  18.021 -22.624  1.00 78.24      B    N  
ATOM   4741  CZ  ARG B 375      -0.408  18.070 -22.105  1.00 76.96      B    C  
ATOM   4742  NH1 ARG B 375      -1.212  19.076 -22.247  1.00 71.91      B    N1+
ATOM   4743  NH2 ARG B 375      -0.813  17.057 -21.407  1.00 71.12      B    N  
ATOM   4744  N   GLY B 376       6.223  20.441 -26.325  1.00 80.75      B    N  
ATOM   4745  CA  GLY B 376       6.694  21.588 -27.087  1.00 79.38      B    C  
ATOM   4746  C   GLY B 376       5.688  22.749 -27.115  1.00 80.32      B    C  
ATOM   4747  O   GLY B 376       4.564  22.673 -26.630  1.00 72.71      B    O  
ATOM   4748  N   LEU B 377       6.095  23.861 -27.744  1.00 77.33      B    N  
ATOM   4749  CA  LEU B 377       5.322  25.114 -27.745  1.00 76.79      B    C  
ATOM   4750  C   LEU B 377       4.193  25.172 -28.789  1.00 77.38      B    C  
ATOM   4751  O   LEU B 377       3.539  26.203 -28.933  1.00 69.45      B    O  
ATOM   4752  CB  LEU B 377       6.302  26.288 -27.954  1.00 71.36      B    C  
ATOM   4753  CG  LEU B 377       7.284  26.522 -26.793  1.00 66.58      B    C  
ATOM   4754  CD1 LEU B 377       8.344  27.539 -27.234  1.00 62.10      B    C  
ATOM   4755  CD2 LEU B 377       6.584  27.073 -25.549  1.00 61.24      B    C  
ATOM   4756  N   ARG B 378       3.981  24.107 -29.585  1.00 76.42      B    N  
ATOM   4757  CA  ARG B 378       2.997  24.102 -30.689  1.00 76.43      B    C  
ATOM   4758  C   ARG B 378       2.023  22.922 -30.638  1.00 77.52      B    C  
ATOM   4759  O   ARG B 378       1.245  22.759 -31.569  1.00 69.40      B    O  
ATOM   4760  CB  ARG B 378       3.712  24.161 -32.046  1.00 70.84      B    C  
ATOM   4761  CG  ARG B 378       4.447  25.481 -32.282  1.00 63.11      B    C  
ATOM   4762  CD  ARG B 378       4.951  25.526 -33.719  1.00 57.58      B    C  
ATOM   4763  NE  ARG B 378       5.665  26.794 -34.015  1.00 48.73      B    N  
ATOM   4764  CZ  ARG B 378       6.179  27.139 -35.186  1.00 42.80      B    C  
ATOM   4765  NH1 ARG B 378       6.103  26.354 -36.227  1.00 40.35      B    N1+
ATOM   4766  NH2 ARG B 378       6.782  28.272 -35.319  1.00 38.21      B    N  
ATOM   4767  N   ALA B 379       2.081  22.112 -29.594  1.00 77.59      B    N  
ATOM   4768  CA  ALA B 379       1.291  20.897 -29.519  1.00 76.61      B    C  
ATOM   4769  C   ALA B 379      -0.211  21.171 -29.337  1.00 78.86      B    C  
ATOM   4770  O   ALA B 379      -1.042  20.522 -29.979  1.00 71.13      B    O  
ATOM   4771  CB  ALA B 379       1.837  20.069 -28.362  1.00 71.18      B    C  
ATOM   4772  N   ASP B 380      -0.544  22.150 -28.492  1.00 78.90      B    N  
ATOM   4773  CA  ASP B 380      -1.918  22.477 -28.139  1.00 79.33      B    C  
ATOM   4774  C   ASP B 380      -2.291  23.858 -28.711  1.00 80.07      B    C  
ATOM   4775  O   ASP B 380      -1.679  24.863 -28.349  1.00 73.65      B    O  
ATOM   4776  CB  ASP B 380      -2.087  22.410 -26.616  1.00 74.79      B    C  
ATOM   4777  CG  ASP B 380      -2.069  20.978 -26.062  1.00 73.90      B    C  
ATOM   4778  OD1 ASP B 380      -2.592  20.048 -26.735  1.00 68.89      B    O  
ATOM   4779  OD2 ASP B 380      -1.597  20.806 -24.924  1.00 68.84      B    O1-
ATOM   4780  N   PRO B 381      -3.320  23.945 -29.588  1.00 80.05      B    N  
ATOM   4781  CA  PRO B 381      -3.674  25.186 -30.290  1.00 80.16      B    C  
ATOM   4782  C   PRO B 381      -4.221  26.295 -29.385  1.00 81.78      B    C  
ATOM   4783  O   PRO B 381      -4.233  27.457 -29.784  1.00 75.48      B    O  
ATOM   4784  CB  PRO B 381      -4.703  24.759 -31.345  1.00 76.55      B    C  
ATOM   4785  CG  PRO B 381      -5.330  23.496 -30.747  1.00 78.07      B    C  
ATOM   4786  CD  PRO B 381      -4.158  22.859 -30.007  1.00 82.86      B    C  
ATOM   4787  N   TRP B 382      -4.668  25.957 -28.170  1.00 83.13      B    N  
ATOM   4788  CA  TRP B 382      -5.136  26.930 -27.174  1.00 82.31      B    C  
ATOM   4789  C   TRP B 382      -4.004  27.523 -26.326  1.00 82.64      B    C  
ATOM   4790  O   TRP B 382      -4.222  28.517 -25.622  1.00 76.51      B    O  
ATOM   4791  CB  TRP B 382      -6.188  26.276 -26.280  1.00 80.34      B    C  
ATOM   4792  CG  TRP B 382      -5.771  24.950 -25.737  1.00 83.61      B    C  
ATOM   4793  CD1 TRP B 382      -4.909  24.744 -24.727  1.00 74.51      B    C  
ATOM   4794  CD2 TRP B 382      -6.136  23.642 -26.255  1.00 83.13      B    C  
ATOM   4795  CE2 TRP B 382      -5.432  22.679 -25.513  1.00 81.28      B    C  
ATOM   4796  CE3 TRP B 382      -6.984  23.204 -27.290  1.00 79.55      B    C  
ATOM   4797  NE1 TRP B 382      -4.696  23.377 -24.583  1.00 75.89      B    N  
ATOM   4798  CZ2 TRP B 382      -5.539  21.300 -25.815  1.00 79.32      B    C  
ATOM   4799  CZ3 TRP B 382      -7.101  21.833 -27.577  1.00 73.06      B    C  
ATOM   4800  CH2 TRP B 382      -6.372  20.895 -26.845  1.00 74.48      B    C  
ATOM   4801  N   ASN B 383      -2.817  26.939 -26.365  1.00 76.49      B    N  
ATOM   4802  CA  ASN B 383      -1.639  27.502 -25.732  1.00 76.69      B    C  
ATOM   4803  C   ASN B 383      -0.962  28.468 -26.708  1.00 76.34      B    C  
ATOM   4804  O   ASN B 383      -0.372  28.070 -27.709  1.00 73.06      B    O  
ATOM   4805  CB  ASN B 383      -0.720  26.383 -25.247  1.00 74.96      B    C  
ATOM   4806  CG  ASN B 383      -1.274  25.664 -24.026  1.00 75.02      B    C  
ATOM   4807  ND2 ASN B 383      -0.868  24.431 -23.821  1.00 68.34      B    N  
ATOM   4808  OD1 ASN B 383      -2.036  26.186 -23.231  1.00 68.59      B    O  
ATOM   4809  N   LEU B 384      -1.093  29.748 -26.409  1.00 75.48      B    N  
ATOM   4810  CA  LEU B 384      -0.701  30.838 -27.288  1.00 74.80      B    C  
ATOM   4811  C   LEU B 384       0.535  31.539 -26.732  1.00 75.30      B    C  
ATOM   4812  O   LEU B 384       0.589  31.890 -25.549  1.00 72.30      B    O  
ATOM   4813  CB  LEU B 384      -1.882  31.818 -27.446  1.00 72.63      B    C  
ATOM   4814  CG  LEU B 384      -3.158  31.208 -28.060  1.00 70.42      B    C  
ATOM   4815  CD1 LEU B 384      -4.311  32.203 -27.945  1.00 65.28      B    C  
ATOM   4816  CD2 LEU B 384      -2.973  30.855 -29.535  1.00 66.53      B    C  
ATOM   4817  N   LEU B 385       1.487  31.806 -27.609  1.00 68.30      B    N  
ATOM   4818  CA  LEU B 385       2.639  32.655 -27.335  1.00 67.37      B    C  
ATOM   4819  C   LEU B 385       2.582  33.871 -28.259  1.00 66.72      B    C  
ATOM   4820  O   LEU B 385       2.804  33.757 -29.468  1.00 64.62      B    O  
ATOM   4821  CB  LEU B 385       3.927  31.839 -27.522  1.00 66.65      B    C  
ATOM   4822  CG  LEU B 385       5.190  32.591 -27.045  1.00 60.64      B    C  
ATOM   4823  CD1 LEU B 385       5.452  32.357 -25.568  1.00 55.37      B    C  
ATOM   4824  CD2 LEU B 385       6.421  32.141 -27.819  1.00 60.37      B    C  
ATOM   4825  N   PHE B 386       2.291  35.042 -27.694  1.00 71.33      B    N  
ATOM   4826  CA  PHE B 386       2.309  36.306 -28.422  1.00 70.79      B    C  
ATOM   4827  C   PHE B 386       3.468  37.174 -27.949  1.00 71.08      B    C  
ATOM   4828  O   PHE B 386       3.717  37.316 -26.760  1.00 67.61      B    O  
ATOM   4829  CB  PHE B 386       0.974  37.034 -28.277  1.00 67.37      B    C  
ATOM   4830  CG  PHE B 386      -0.228  36.269 -28.768  1.00 63.28      B    C  
ATOM   4831  CD1 PHE B 386      -0.369  35.966 -30.135  1.00 59.63      B    C  
ATOM   4832  CD2 PHE B 386      -1.244  35.883 -27.871  1.00 58.11      B    C  
ATOM   4833  CE1 PHE B 386      -1.511  35.289 -30.604  1.00 52.31      B    C  
ATOM   4834  CE2 PHE B 386      -2.377  35.209 -28.330  1.00 53.13      B    C  
ATOM   4835  CZ  PHE B 386      -2.516  34.910 -29.695  1.00 52.99      B    C  
ATOM   4836  N   ARG B 387       4.141  37.809 -28.885  1.00 70.20      B    N  
ATOM   4837  CA  ARG B 387       5.118  38.865 -28.612  1.00 69.19      B    C  
ATOM   4838  C   ARG B 387       4.551  40.196 -29.080  1.00 66.99      B    C  
ATOM   4839  O   ARG B 387       4.348  40.394 -30.271  1.00 64.48      B    O  
ATOM   4840  CB  ARG B 387       6.461  38.565 -29.267  1.00 68.10      B    C  
ATOM   4841  CG  ARG B 387       7.172  37.407 -28.545  1.00 61.24      B    C  
ATOM   4842  CD  ARG B 387       8.567  37.192 -29.127  1.00 57.82      B    C  
ATOM   4843  NE  ARG B 387       9.277  36.136 -28.394  1.00 51.47      B    N  
ATOM   4844  CZ  ARG B 387      10.471  35.641 -28.691  1.00 45.34      B    C  
ATOM   4845  NH1 ARG B 387      11.147  36.080 -29.714  1.00 42.51      B    N1+
ATOM   4846  NH2 ARG B 387      10.988  34.700 -27.957  1.00 41.09      B    N  
ATOM   4847  N   PHE B 388       4.317  41.101 -28.142  1.00 71.23      B    N  
ATOM   4848  CA  PHE B 388       3.827  42.442 -28.427  1.00 70.52      B    C  
ATOM   4849  C   PHE B 388       4.973  43.442 -28.287  1.00 70.74      B    C  
ATOM   4850  O   PHE B 388       5.664  43.478 -27.269  1.00 66.27      B    O  
ATOM   4851  CB  PHE B 388       2.662  42.785 -27.496  1.00 66.66      B    C  
ATOM   4852  CG  PHE B 388       1.524  41.788 -27.492  1.00 63.27      B    C  
ATOM   4853  CD1 PHE B 388       0.559  41.804 -28.510  1.00 59.72      B    C  
ATOM   4854  CD2 PHE B 388       1.416  40.856 -26.449  1.00 58.95      B    C  
ATOM   4855  CE1 PHE B 388      -0.527  40.915 -28.477  1.00 53.45      B    C  
ATOM   4856  CE2 PHE B 388       0.339  39.961 -26.406  1.00 53.83      B    C  
ATOM   4857  CZ  PHE B 388      -0.639  39.988 -27.425  1.00 54.50      B    C  
ATOM   4858  N   ARG B 389       5.123  44.288 -29.277  1.00 67.51      B    N  
ATOM   4859  CA  ARG B 389       5.986  45.470 -29.227  1.00 67.26      B    C  
ATOM   4860  C   ARG B 389       5.114  46.714 -29.113  1.00 65.46      B    C  
ATOM   4861  O   ARG B 389       4.835  47.358 -30.120  1.00 60.82      B    O  
ATOM   4862  CB  ARG B 389       6.910  45.519 -30.441  1.00 64.40      B    C  
ATOM   4863  CG  ARG B 389       8.084  44.565 -30.276  1.00 57.11      B    C  
ATOM   4864  CD  ARG B 389       9.072  44.717 -31.434  1.00 54.14      B    C  
ATOM   4865  NE  ARG B 389      10.240  43.899 -31.170  1.00 47.64      B    N  
ATOM   4866  CZ  ARG B 389      11.272  43.639 -31.949  1.00 42.93      B    C  
ATOM   4867  NH1 ARG B 389      11.374  44.150 -33.149  1.00 40.56      B    N1+
ATOM   4868  NH2 ARG B 389      12.190  42.861 -31.478  1.00 39.57      B    N  
ATOM   4869  N   PHE B 390       4.679  47.036 -27.908  1.00 64.06      B    N  
ATOM   4870  CA  PHE B 390       3.941  48.280 -27.674  1.00 63.32      B    C  
ATOM   4871  C   PHE B 390       4.860  49.495 -27.605  1.00 63.85      B    C  
ATOM   4872  O   PHE B 390       4.504  50.580 -28.061  1.00 59.02      B    O  
ATOM   4873  CB  PHE B 390       3.105  48.162 -26.404  1.00 59.37      B    C  
ATOM   4874  CG  PHE B 390       1.925  47.239 -26.529  1.00 56.83      B    C  
ATOM   4875  CD1 PHE B 390       0.841  47.578 -27.373  1.00 53.27      B    C  
ATOM   4876  CD2 PHE B 390       1.864  46.031 -25.798  1.00 52.64      B    C  
ATOM   4877  CE1 PHE B 390      -0.273  46.736 -27.485  1.00 47.37      B    C  
ATOM   4878  CE2 PHE B 390       0.759  45.192 -25.912  1.00 47.47      B    C  
ATOM   4879  CZ  PHE B 390      -0.313  45.541 -26.751  1.00 48.60      B    C  
ATOM   4880  N   THR B 391       6.044  49.327 -27.029  1.00 60.96      B    N  
ATOM   4881  CA  THR B 391       7.045  50.381 -26.935  1.00 62.39      B    C  
ATOM   4882  C   THR B 391       8.349  49.929 -27.588  1.00 62.40      B    C  
ATOM   4883  O   THR B 391       8.729  48.769 -27.445  1.00 57.98      B    O  
ATOM   4884  CB  THR B 391       7.290  50.812 -25.480  1.00 58.11      B    C  
ATOM   4885  CG2 THR B 391       6.217  51.779 -25.000  1.00 50.89      B    C  
ATOM   4886  OG1 THR B 391       7.290  49.723 -24.599  1.00 52.44      B    O  
ATOM   4887  N   PRO B 392       9.048  50.827 -28.292  1.00 60.72      B    N  
ATOM   4888  CA  PRO B 392      10.350  50.502 -28.850  1.00 62.56      B    C  
ATOM   4889  C   PRO B 392      11.294  50.024 -27.740  1.00 64.27      B    C  
ATOM   4890  O   PRO B 392      11.516  50.733 -26.760  1.00 60.01      B    O  
ATOM   4891  CB  PRO B 392      10.854  51.790 -29.524  1.00 58.39      B    C  
ATOM   4892  CG  PRO B 392       9.619  52.680 -29.652  1.00 56.48      B    C  
ATOM   4893  CD  PRO B 392       8.699  52.209 -28.540  1.00 59.50      B    C  
ATOM   4894  N   GLY B 393      11.828  48.811 -27.863  1.00 59.89      B    N  
ATOM   4895  CA  GLY B 393      12.827  48.251 -26.954  1.00 59.75      B    C  
ATOM   4896  C   GLY B 393      12.321  47.354 -25.819  1.00 61.72      B    C  
ATOM   4897  O   GLY B 393      13.133  46.627 -25.247  1.00 56.51      B    O  
ATOM   4898  N   ARG B 394      11.020  47.312 -25.512  1.00 63.47      B    N  
ATOM   4899  CA  ARG B 394      10.449  46.314 -24.600  1.00 64.99      B    C  
ATOM   4900  C   ARG B 394       9.512  45.383 -25.358  1.00 65.50      B    C  
ATOM   4901  O   ARG B 394       8.388  45.763 -25.682  1.00 59.29      B    O  
ATOM   4902  CB  ARG B 394       9.770  46.975 -23.387  1.00 59.83      B    C  
ATOM   4903  CG  ARG B 394      10.645  46.903 -22.130  1.00 53.86      B    C  
ATOM   4904  CD  ARG B 394       9.919  47.482 -20.918  1.00 50.74      B    C  
ATOM   4905  NE  ARG B 394      10.704  47.303 -19.687  1.00 44.64      B    N  
ATOM   4906  CZ  ARG B 394      10.395  47.765 -18.479  1.00 41.13      B    C  
ATOM   4907  NH1 ARG B 394       9.314  48.480 -18.282  1.00 39.70      B    N1+
ATOM   4908  NH2 ARG B 394      11.164  47.514 -17.459  1.00 37.32      B    N  
ATOM   4909  N   ASP B 395       9.972  44.167 -25.599  1.00 63.86      B    N  
ATOM   4910  CA  ASP B 395       9.121  43.066 -26.023  1.00 64.94      B    C  
ATOM   4911  C   ASP B 395       8.344  42.575 -24.796  1.00 67.20      B    C  
ATOM   4912  O   ASP B 395       8.936  42.068 -23.837  1.00 61.78      B    O  
ATOM   4913  CB  ASP B 395       9.954  41.946 -26.679  1.00 59.61      B    C  
ATOM   4914  CG  ASP B 395      10.454  42.280 -28.092  1.00 53.95      B    C  
ATOM   4915  OD1 ASP B 395       9.944  43.226 -28.721  1.00 49.05      B    O  
ATOM   4916  OD2 ASP B 395      11.344  41.574 -28.610  1.00 49.51      B    O1-
ATOM   4917  N   SER B 396       7.027  42.727 -24.794  1.00 68.21      B    N  
ATOM   4918  CA  SER B 396       6.159  42.065 -23.827  1.00 69.16      B    C  
ATOM   4919  C   SER B 396       5.644  40.769 -24.446  1.00 70.90      B    C  
ATOM   4920  O   SER B 396       5.098  40.762 -25.551  1.00 67.07      B    O  
ATOM   4921  CB  SER B 396       5.031  42.978 -23.332  1.00 64.81      B    C  
ATOM   4922  OG  SER B 396       4.296  43.546 -24.387  1.00 57.64      B    O  
ATOM   4923  N   THR B 397       5.829  39.658 -23.747  1.00 69.37      B    N  
ATOM   4924  CA  THR B 397       5.350  38.342 -24.147  1.00 70.31      B    C  
ATOM   4925  C   THR B 397       4.103  37.989 -23.359  1.00 70.99      B    C  
ATOM   4926  O   THR B 397       4.118  38.059 -22.129  1.00 67.76      B    O  
ATOM   4927  CB  THR B 397       6.424  37.262 -23.966  1.00 67.61      B    C  
ATOM   4928  CG2 THR B 397       7.457  37.312 -25.084  1.00 60.70      B    C  
ATOM   4929  OG1 THR B 397       7.124  37.446 -22.752  1.00 59.93      B    O  
ATOM   4930  N   PHE B 398       3.047  37.574 -24.052  1.00 76.27      B    N  
ATOM   4931  CA  PHE B 398       1.938  36.836 -23.457  1.00 75.90      B    C  
ATOM   4932  C   PHE B 398       2.159  35.350 -23.736  1.00 75.86      B    C  
ATOM   4933  O   PHE B 398       2.231  34.945 -24.898  1.00 71.19      B    O  
ATOM   4934  CB  PHE B 398       0.609  37.345 -24.021  1.00 73.21      B    C  
ATOM   4935  CG  PHE B 398      -0.584  36.570 -23.528  1.00 73.84      B    C  
ATOM   4936  CD1 PHE B 398      -1.082  35.474 -24.267  1.00 70.95      B    C  
ATOM   4937  CD2 PHE B 398      -1.192  36.912 -22.303  1.00 71.92      B    C  
ATOM   4938  CE1 PHE B 398      -2.178  34.738 -23.794  1.00 68.49      B    C
[truncated: 269,992 more chars]
