# Supplementary material for: Tad pili with adaptable tips mediate contact-dependent killing during bacterial predation
Source: Nat Commun. 2025 May 13;16:4425. doi: 10.1038/s41467-025-58967-0 (PMC12075869; doi:10.1038/s41467-025-58967-0)
Supplement: Supplementary file 6 — Supplementary Data 5 [file 41467_2025_58967_MOESM6_ESM.zip › Supplementary Data 5/COCOR_620_621_622.pdb]

ATOM      1  N   GLN A   1      16.994  45.838  54.828  1.00 48.28      A    N  
ATOM      2  CA  GLN A   1      17.876  44.762  54.338  1.00 56.22      A    C  
ATOM      3  C   GLN A   1      17.076  43.652  53.658  1.00 58.68      A    C  
ATOM      4  O   GLN A   1      17.232  43.482  52.457  1.00 53.89      A    O  
ATOM      5  CB  GLN A   1      18.778  44.257  55.464  1.00 52.07      A    C  
ATOM      6  CG  GLN A   1      20.013  43.531  54.927  1.00 48.00      A    C  
ATOM      7  CD  GLN A   1      21.026  43.255  56.035  1.00 44.57      A    C  
ATOM      8  NE2 GLN A   1      22.110  42.579  55.742  1.00 37.43      A    N  
ATOM      9  OE1 GLN A   1      20.854  43.644  57.176  1.00 42.60      A    O  
ATOM     10  N   ALA A   2      16.141  43.047  54.374  1.00 55.65      A    N  
ATOM     11  CA  ALA A   2      15.288  42.008  53.795  1.00 60.76      A    C  
ATOM     12  C   ALA A   2      14.514  42.455  52.543  1.00 62.63      A    C  
ATOM     13  O   ALA A   2      14.384  41.693  51.586  1.00 59.91      A    O  
ATOM     14  CB  ALA A   2      14.314  41.528  54.882  1.00 57.64      A    C  
ATOM     15  N   ALA A   3      14.030  43.706  52.502  1.00 55.34      A    N  
ATOM     16  CA  ALA A   3      13.362  44.250  51.322  1.00 59.72      A    C  
ATOM     17  C   ALA A   3      14.305  44.425  50.122  1.00 61.66      A    C  
ATOM     18  O   ALA A   3      13.902  44.203  48.978  1.00 60.02      A    O  
ATOM     19  CB  ALA A   3      12.701  45.580  51.701  1.00 58.14      A    C  
ATOM     20  N   VAL A   4      15.574  44.793  50.369  1.00 57.87      A    N  
ATOM     21  CA  VAL A   4      16.599  44.943  49.332  1.00 60.15      A    C  
ATOM     22  C   VAL A   4      17.054  43.570  48.820  1.00 61.19      A    C  
ATOM     23  O   VAL A   4      17.136  43.377  47.620  1.00 59.92      A    O  
ATOM     24  CB  VAL A   4      17.795  45.771  49.836  1.00 58.92      A    C  
ATOM     25  CG1 VAL A   4      18.880  45.932  48.765  1.00 52.74      A    C  
ATOM     26  CG2 VAL A   4      17.353  47.178  50.254  1.00 54.02      A    C  
ATOM     27  N   GLU A   5      17.261  42.617  49.716  1.00 61.25      A    N  
ATOM     28  CA  GLU A   5      17.554  41.226  49.343  1.00 57.96      A    C  
ATOM     29  C   GLU A   5      16.401  40.604  48.555  1.00 57.68      A    C  
ATOM     30  O   GLU A   5      16.624  39.970  47.528  1.00 57.68      A    O  
ATOM     31  CB  GLU A   5      17.837  40.386  50.594  1.00 55.01      A    C  
ATOM     32  CG  GLU A   5      19.222  40.652  51.167  1.00 54.98      A    C  
ATOM     33  CD  GLU A   5      19.491  39.942  52.498  1.00 49.99      A    C  
ATOM     34  OE1 GLU A   5      20.685  39.855  52.876  1.00 46.71      A    O  
ATOM     35  OE2 GLU A   5      18.514  39.571  53.179  1.00 47.93      A    O1-
ATOM     36  N   ALA A   6      15.158  40.855  48.968  1.00 62.55      A    N  
ATOM     37  CA  ALA A   6      13.993  40.401  48.223  1.00 62.80      A    C  
ATOM     38  C   ALA A   6      13.925  41.049  46.834  1.00 64.54      A    C  
ATOM     39  O   ALA A   6      13.660  40.352  45.855  1.00 62.84      A    O  
ATOM     40  CB  ALA A   6      12.725  40.683  49.043  1.00 60.10      A    C  
ATOM     41  N   ALA A   7      14.215  42.357  46.727  1.00 60.46      A    N  
ATOM     42  CA  ALA A   7      14.236  43.055  45.444  1.00 62.01      A    C  
ATOM     43  C   ALA A   7      15.378  42.572  44.532  1.00 63.98      A    C  
ATOM     44  O   ALA A   7      15.190  42.474  43.319  1.00 63.24      A    O  
ATOM     45  CB  ALA A   7      14.335  44.562  45.698  1.00 60.36      A    C  
ATOM     46  N   LEU A   8      16.543  42.234  45.082  1.00 58.90      A    N  
ATOM     47  CA  LEU A   8      17.677  41.676  44.346  1.00 60.07      A    C  
ATOM     48  C   LEU A   8      17.425  40.241  43.873  1.00 62.38      A    C  
ATOM     49  O   LEU A   8      17.841  39.887  42.776  1.00 60.67      A    O  
ATOM     50  CB  LEU A   8      18.934  41.729  45.242  1.00 57.71      A    C  
ATOM     51  CG  LEU A   8      19.588  43.115  45.295  1.00 53.71      A    C  
ATOM     52  CD1 LEU A   8      20.521  43.212  46.492  1.00 48.69      A    C  
ATOM     53  CD2 LEU A   8      20.419  43.382  44.042  1.00 50.03      A    C  
ATOM     54  N   CYS A   9      16.726  39.436  44.672  1.00 69.28      A    N  
ATOM     55  CA  CYS A   9      16.398  38.055  44.310  1.00 69.37      A    C  
ATOM     56  C   CYS A   9      15.152  37.951  43.407  1.00 72.12      A    C  
ATOM     57  O   CYS A   9      14.965  36.930  42.748  1.00 68.19      A    O  
ATOM     58  CB  CYS A   9      16.220  37.221  45.579  1.00 63.97      A    C  
ATOM     59  SG  CYS A   9      17.804  37.069  46.460  1.00 55.37      A    S  
ATOM     60  N   MET A  10      14.326  38.988  43.367  1.00 71.89      A    N  
ATOM     61  CA  MET A  10      13.072  38.967  42.603  1.00 73.26      A    C  
ATOM     62  C   MET A  10      13.273  38.663  41.110  1.00 76.74      A    C  
ATOM     63  O   MET A  10      12.577  37.774  40.616  1.00 74.06      A    O  
ATOM     64  CB  MET A  10      12.293  40.264  42.839  1.00 68.31      A    C  
ATOM     65  CG  MET A  10      10.785  40.079  42.705  1.00 63.03      A    C  
ATOM     66  SD  MET A  10       9.871  41.605  43.035  1.00 55.65      A    S  
ATOM     67  CE  MET A  10       8.240  40.924  43.419  1.00 47.07      A    C  
ATOM     68  N   PRO A  11      14.215  39.291  40.383  1.00 76.48      A    N  
ATOM     69  CA  PRO A  11      14.461  38.980  38.977  1.00 78.02      A    C  
ATOM     70  C   PRO A  11      14.878  37.521  38.768  1.00 79.69      A    C  
ATOM     71  O   PRO A  11      14.396  36.878  37.835  1.00 77.08      A    O  
ATOM     72  CB  PRO A  11      15.571  39.935  38.521  1.00 74.86      A    C  
ATOM     73  CG  PRO A  11      15.483  41.088  39.512  1.00 73.33      A    C  
ATOM     74  CD  PRO A  11      15.046  40.408  40.803  1.00 75.63      A    C  
ATOM     75  N   LEU A  12      15.699  36.974  39.647  1.00 78.18      A    N  
ATOM     76  CA  LEU A  12      16.142  35.590  39.574  1.00 77.38      A    C  
ATOM     77  C   LEU A  12      14.973  34.615  39.787  1.00 78.98      A    C  
ATOM     78  O   LEU A  12      14.805  33.681  39.005  1.00 76.96      A    O  
ATOM     79  CB  LEU A  12      17.254  35.366  40.619  1.00 74.01      A    C  
ATOM     80  CG  LEU A  12      17.994  34.036  40.408  1.00 67.71      A    C  
ATOM     81  CD1 LEU A  12      19.113  34.185  39.381  1.00 61.92      A    C  
ATOM     82  CD2 LEU A  12      18.609  33.545  41.712  1.00 61.14      A    C  
ATOM     83  N   VAL A  13      14.135  34.864  40.802  1.00 79.08      A    N  
ATOM     84  CA  VAL A  13      12.961  34.027  41.086  1.00 79.05      A    C  
ATOM     85  C   VAL A  13      11.943  34.105  39.946  1.00 81.21      A    C  
ATOM     86  O   VAL A  13      11.429  33.082  39.502  1.00 79.87      A    O  
ATOM     87  CB  VAL A  13      12.320  34.416  42.432  1.00 75.83      A    C  
ATOM     88  CG1 VAL A  13      11.011  33.656  42.701  1.00 68.24      A    C  
ATOM     89  CG2 VAL A  13      13.264  34.113  43.599  1.00 68.01      A    C  
ATOM     90  N   VAL A  14      11.702  35.310  39.439  1.00 81.50      A    N  
ATOM     91  CA  VAL A  14      10.818  35.507  38.284  1.00 82.59      A    C  
ATOM     92  C   VAL A  14      11.378  34.793  37.053  1.00 84.00      A    C  
ATOM     93  O   VAL A  14      10.621  34.108  36.356  1.00 82.25      A    O  
ATOM     94  CB  VAL A  14      10.581  37.003  38.014  1.00 80.77      A    C  
ATOM     95  CG1 VAL A  14       9.840  37.264  36.701  1.00 73.43      A    C  
ATOM     96  CG2 VAL A  14       9.728  37.622  39.128  1.00 74.24      A    C  
ATOM     97  N   PHE A  15      12.689  34.884  36.806  1.00 83.25      A    N  
ATOM     98  CA  PHE A  15      13.321  34.151  35.711  1.00 83.90      A    C  
ATOM     99  C   PHE A  15      13.269  32.638  35.920  1.00 85.05      A    C  
ATOM    100  O   PHE A  15      12.991  31.935  34.968  1.00 83.49      A    O  
ATOM    101  CB  PHE A  15      14.754  34.606  35.502  1.00 82.07      A    C  
ATOM    102  CG  PHE A  15      15.409  33.898  34.328  1.00 80.95      A    C  
ATOM    103  CD1 PHE A  15      16.358  32.880  34.549  1.00 77.63      A    C  
ATOM    104  CD2 PHE A  15      15.019  34.204  33.021  1.00 75.47      A    C  
ATOM    105  CE1 PHE A  15      16.926  32.194  33.464  1.00 72.33      A    C  
ATOM    106  CE2 PHE A  15      15.585  33.527  31.928  1.00 72.44      A    C  
ATOM    107  CZ  PHE A  15      16.541  32.523  32.148  1.00 75.45      A    C  
ATOM    108  N   MET A  16      13.470  32.141  37.145  1.00 82.97      A    N  
ATOM    109  CA  MET A  16      13.330  30.708  37.404  1.00 82.30      A    C  
ATOM    110  C   MET A  16      11.943  30.198  37.034  1.00 84.00      A    C  
ATOM    111  O   MET A  16      11.828  29.187  36.356  1.00 82.46      A    O  
ATOM    112  CB  MET A  16      13.632  30.377  38.867  1.00 78.75      A    C  
ATOM    113  CG  MET A  16      15.132  30.315  39.139  1.00 71.05      A    C  
ATOM    114  SD  MET A  16      15.556  29.843  40.843  1.00 64.22      A    S  
ATOM    115  CE  MET A  16      15.154  28.089  40.815  1.00 54.77      A    C  
ATOM    116  N   VAL A  17      10.891  30.923  37.413  1.00 85.13      A    N  
ATOM    117  CA  VAL A  17       9.515  30.511  37.095  1.00 85.55      A    C  
ATOM    118  C   VAL A  17       9.212  30.681  35.602  1.00 87.28      A    C  
ATOM    119  O   VAL A  17       8.817  29.724  34.934  1.00 86.50      A    O  
ATOM    120  CB  VAL A  17       8.499  31.258  37.971  1.00 83.25      A    C  
ATOM    121  CG1 VAL A  17       7.061  30.875  37.623  1.00 76.69      A    C  
ATOM    122  CG2 VAL A  17       8.704  30.932  39.458  1.00 76.84      A    C  
ATOM    123  N   LEU A  18       9.427  31.875  35.058  1.00 87.53      A    N  
ATOM    124  CA  LEU A  18       9.098  32.179  33.666  1.00 87.96      A    C  
ATOM    125  C   LEU A  18      10.053  31.497  32.676  1.00 89.12      A    C  
ATOM    126  O   LEU A  18       9.613  31.020  31.632  1.00 87.82      A    O  
ATOM    127  CB  LEU A  18       9.113  33.705  33.441  1.00 86.55      A    C  
ATOM    128  CG  LEU A  18       8.033  34.508  34.208  1.00 83.54      A    C  
ATOM    129  CD1 LEU A  18       8.178  35.987  33.845  1.00 78.54      A    C  
ATOM    130  CD2 LEU A  18       6.617  34.068  33.863  1.00 77.73      A    C  
ATOM    131  N   GLY A  19      11.324  31.395  33.002  1.00 87.40      A    N  
ATOM    132  CA  GLY A  19      12.344  30.707  32.218  1.00 87.48      A    C  
ATOM    133  C   GLY A  19      12.091  29.208  32.174  1.00 89.08      A    C  
ATOM    134  O   GLY A  19      12.175  28.607  31.113  1.00 87.25      A    O  
ATOM    135  N   THR A  20      11.695  28.615  33.300  1.00 90.95      A    N  
ATOM    136  CA  THR A  20      11.292  27.204  33.330  1.00 90.45      A    C  
ATOM    137  C   THR A  20      10.052  26.972  32.473  1.00 91.02      A    C  
ATOM    138  O   THR A  20      10.016  26.017  31.703  1.00 89.33      A    O  
ATOM    139  CB  THR A  20      11.032  26.740  34.769  1.00 88.76      A    C  
ATOM    140  CG2 THR A  20      10.690  25.261  34.845  1.00 76.83      A    C  
ATOM    141  OG1 THR A  20      12.183  26.905  35.558  1.00 77.12      A    O  
ATOM    142  N   LEU A  21       9.060  27.853  32.545  1.00 90.83      A    N  
ATOM    143  CA  LEU A  21       7.872  27.772  31.692  1.00 90.57      A    C  
ATOM    144  C   LEU A  21       8.255  27.847  30.206  1.00 91.44      A    C  
ATOM    145  O   LEU A  21       7.839  26.986  29.429  1.00 90.39      A    O  
ATOM    146  CB  LEU A  21       6.887  28.882  32.097  1.00 89.19      A    C  
ATOM    147  CG  LEU A  21       5.564  28.868  31.309  1.00 81.33      A    C  
ATOM    148  CD1 LEU A  21       4.734  27.614  31.595  1.00 76.56      A    C  
ATOM    149  CD2 LEU A  21       4.717  30.081  31.697  1.00 75.51      A    C  
ATOM    150  N   GLN A  22       9.076  28.827  29.832  1.00 91.75      A    N  
ATOM    151  CA  GLN A  22       9.531  28.990  28.453  1.00 91.72      A    C  
ATOM    152  C   GLN A  22      10.369  27.800  27.968  1.00 92.16      A    C  
ATOM    153  O   GLN A  22      10.180  27.342  26.847  1.00 90.87      A    O  
ATOM    154  CB  GLN A  22      10.309  30.316  28.336  1.00 91.07      A    C  
ATOM    155  CG  GLN A  22      10.677  30.701  26.892  1.00 86.49      A    C  
ATOM    156  CD  GLN A  22       9.433  30.889  26.019  1.00 87.17      A    C  
ATOM    157  NE2 GLN A  22       9.119  29.931  25.186  1.00 73.61      A    N  
ATOM    158  OE1 GLN A  22       8.725  31.876  26.091  1.00 75.56      A    O  
ATOM    159  N   LEU A  23      11.237  27.268  28.819  1.00 92.06      A    N  
ATOM    160  CA  LEU A  23      12.046  26.089  28.516  1.00 91.48      A    C  
ATOM    161  C   LEU A  23      11.158  24.869  28.237  1.00 92.17      A    C  
ATOM    162  O   LEU A  23      11.344  24.209  27.216  1.00 91.19      A    O  
ATOM    163  CB  LEU A  23      13.008  25.826  29.688  1.00 90.07      A    C  
ATOM    164  CG  LEU A  23      13.899  24.579  29.494  1.00 85.95      A    C  
ATOM    165  CD1 LEU A  23      14.872  24.743  28.326  1.00 81.46      A    C  
ATOM    166  CD2 LEU A  23      14.701  24.333  30.771  1.00 80.16      A    C  
ATOM    167  N   PHE A  24      10.174  24.583  29.091  1.00 93.42      A    N  
ATOM    168  CA  PHE A  24       9.267  23.462  28.864  1.00 93.34      A    C  
ATOM    169  C   PHE A  24       8.411  23.645  27.609  1.00 93.61      A    C  
ATOM    170  O   PHE A  24       8.213  22.686  26.868  1.00 92.10      A    O  
ATOM    171  CB  PHE A  24       8.394  23.207  30.094  1.00 92.50      A    C  
ATOM    172  CG  PHE A  24       9.089  22.418  31.164  1.00 91.26      A    C  
ATOM    173  CD1 PHE A  24       9.520  21.104  30.902  1.00 86.13      A    C  
ATOM    174  CD2 PHE A  24       9.308  22.971  32.430  1.00 85.42      A    C  
ATOM    175  CE1 PHE A  24      10.175  20.360  31.891  1.00 83.29      A    C  
ATOM    176  CE2 PHE A  24       9.963  22.230  33.428  1.00 82.99      A    C  
ATOM    177  CZ  PHE A  24      10.404  20.925  33.159  1.00 84.28      A    C  
ATOM    178  N   MET A  25       7.965  24.863  27.314  1.00 92.22      A    N  
ATOM    179  CA  MET A  25       7.278  25.152  26.058  1.00 91.80      A    C  
ATOM    180  C   MET A  25       8.180  24.891  24.847  1.00 92.42      A    C  
ATOM    181  O   MET A  25       7.729  24.318  23.857  1.00 91.42      A    O  
ATOM    182  CB  MET A  25       6.789  26.604  26.045  1.00 91.01      A    C  
ATOM    183  CG  MET A  25       5.618  26.854  26.999  1.00 86.25      A    C  
ATOM    184  SD  MET A  25       5.067  28.578  27.063  1.00 81.62      A    S  
ATOM    185  CE  MET A  25       4.275  28.723  25.440  1.00 69.83      A    C  
ATOM    186  N   LEU A  26       9.461  25.239  24.937  1.00 92.74      A    N  
ATOM    187  CA  LEU A  26      10.431  25.007  23.870  1.00 92.49      A    C  
ATOM    188  C   LEU A  26      10.746  23.515  23.691  1.00 92.96      A    C  
ATOM    189  O   LEU A  26      10.800  23.022  22.566  1.00 91.65      A    O  
ATOM    190  CB  LEU A  26      11.683  25.858  24.173  1.00 91.24      A    C  
ATOM    191  CG  LEU A  26      12.564  26.054  22.930  1.00 85.95      A    C  
ATOM    192  CD1 LEU A  26      12.835  27.545  22.704  1.00 80.41      A    C  
ATOM    193  CD2 LEU A  26      13.907  25.350  23.079  1.00 79.20      A    C  
ATOM    194  N   LEU A  27      10.857  22.766  24.787  1.00 92.92      A    N  
ATOM    195  CA  LEU A  27      11.037  21.315  24.766  1.00 92.49      A    C  
ATOM    196  C   LEU A  27       9.811  20.589  24.168  1.00 92.90      A    C  
ATOM    197  O   LEU A  27       9.972  19.681  23.359  1.00 92.23      A    O  
ATOM    198  CB  LEU A  27      11.324  20.814  26.194  1.00 91.74      A    C  
ATOM    199  CG  LEU A  27      12.703  21.203  26.751  1.00 87.95      A    C  
ATOM    200  CD1 LEU A  27      12.777  20.829  28.234  1.00 84.57      A    C  
ATOM    201  CD2 LEU A  27      13.847  20.497  26.020  1.00 84.01      A    C  
ATOM    202  N   GLN A  28       8.605  21.033  24.513  1.00 93.54      A    N  
ATOM    203  CA  GLN A  28       7.381  20.543  23.873  1.00 93.11      A    C  
ATOM    204  C   GLN A  28       7.360  20.903  22.378  1.00 93.78      A    C  
ATOM    205  O   GLN A  28       6.979  20.074  21.552  1.00 93.08      A    O  
ATOM    206  CB  GLN A  28       6.146  21.124  24.569  1.00 92.16      A    C  
ATOM    207  CG  GLN A  28       5.919  20.514  25.958  1.00 88.56      A    C  
ATOM    208  CD  GLN A  28       4.762  21.164  26.717  1.00 87.00      A    C  
ATOM    209  NE2 GLN A  28       4.652  20.923  27.995  1.00 76.94      A    N  
ATOM    210  OE1 GLN A  28       3.933  21.888  26.175  1.00 78.86      A    O  
ATOM    211  N   GLY A  29       7.820  22.096  22.012  1.00 93.66      A    N  
ATOM    212  CA  GLY A  29       7.998  22.516  20.625  1.00 93.60      A    C  
ATOM    213  C   GLY A  29       8.952  21.605  19.850  1.00 94.11      A    C  
ATOM    214  O   GLY A  29       8.648  21.226  18.722  1.00 92.67      A    O  
ATOM    215  N   ARG A  30      10.046  21.171  20.465  1.00 94.26      A    N  
ATOM    216  CA  ARG A  30      10.991  20.208  19.872  1.00 93.60      A    C  
ATOM    217  C   ARG A  30      10.335  18.847  19.601  1.00 94.26      A    C  
ATOM    218  O   ARG A  30      10.499  18.301  18.515  1.00 93.22      A    O  
ATOM    219  CB  ARG A  30      12.217  20.059  20.784  1.00 91.84      A    C  
ATOM    220  CG  ARG A  30      13.312  19.205  20.142  1.00 85.30      A    C  
ATOM    221  CD  ARG A  30      14.505  19.049  21.097  1.00 78.63      A    C  
ATOM    222  NE  ARG A  30      15.585  18.258  20.484  1.00 72.32      A    N  
ATOM    223  CZ  ARG A  30      16.699  17.873  21.081  1.00 66.06      A    C  
ATOM    224  NH1 ARG A  30      16.962  18.149  22.333  1.00 59.87      A    N1+
ATOM    225  NH2 ARG A  30      17.591  17.204  20.418  1.00 60.33      A    N  
ATOM    226  N   ILE A  31       9.565  18.334  20.555  1.00 93.69      A    N  
ATOM    227  CA  ILE A  31       8.804  17.090  20.373  1.00 94.01      A    C  
ATOM    228  C   ILE A  31       7.815  17.243  19.215  1.00 94.47      A    C  
ATOM    229  O   ILE A  31       7.734  16.382  18.341  1.00 93.80      A    O  
ATOM    230  CB  ILE A  31       8.085  16.686  21.687  1.00 93.52      A    C  
ATOM    231  CG1 ILE A  31       9.113  16.331  22.790  1.00 89.93      A    C  
ATOM    232  CG2 ILE A  31       7.140  15.502  21.461  1.00 90.06      A    C  
ATOM    233  CD1 ILE A  31       8.507  16.210  24.194  1.00 84.86      A    C  
ATOM    234  N   LEU A  32       7.109  18.365  19.169  1.00 94.61      A    N  
ATOM    235  CA  LEU A  32       6.139  18.634  18.119  1.00 94.63      A    C  
ATOM    236  C   LEU A  32       6.799  18.781  16.738  1.00 95.49      A    C  
ATOM    237  O   LEU A  32       6.247  18.300  15.757  1.00 94.47      A    O  
ATOM    238  CB  LEU A  32       5.335  19.881  18.506  1.00 93.37      A    C  
ATOM    239  CG  LEU A  32       4.009  20.011  17.731  1.00 88.63      A    C  
ATOM    240  CD1 LEU A  32       3.013  18.908  18.089  1.00 85.60      A    C  
ATOM    241  CD2 LEU A  32       3.365  21.343  18.086  1.00 84.48      A    C  
ATOM    242  N   ALA A  33       7.992  19.358  16.673  1.00 94.87      A    N  
ATOM    243  CA  ALA A  33       8.773  19.482  15.438  1.00 94.92      A    C  
ATOM    244  C   ALA A  33       9.185  18.115  14.881  1.00 95.27      A    C  
ATOM    245  O   ALA A  33       9.138  17.914  13.670  1.00 94.00      A    O  
ATOM    246  CB  ALA A  33       9.987  20.372  15.701  1.00 94.30      A    C  
ATOM    247  N   GLN A  34       9.502  17.145  15.739  1.00 94.80      A    N  
ATOM    248  CA  GLN A  34       9.762  15.770  15.283  1.00 94.44      A    C  
ATOM    249  C   GLN A  34       8.507  15.088  14.726  1.00 95.37      A    C  
ATOM    250  O   GLN A  34       8.569  14.417  13.707  1.00 94.26      A    O  
ATOM    251  CB  GLN A  34      10.355  14.934  16.413  1.00 93.02      A    C  
ATOM    252  CG  GLN A  34      11.809  15.315  16.688  1.00 85.40      A    C  
ATOM    253  CD  GLN A  34      12.465  14.364  17.680  1.00 80.65      A    C  
ATOM    254  NE2 GLN A  34      13.769  14.339  17.750  1.00 67.88      A    N  
ATOM    255  OE1 GLN A  34      11.826  13.627  18.402  1.00 70.94      A    O  
ATOM    256  N   VAL A  35       7.348  15.305  15.332  1.00 95.49      A    N  
ATOM    257  CA  VAL A  35       6.083  14.827  14.748  1.00 95.67      A    C  
ATOM    258  C   VAL A  35       5.790  15.537  13.422  1.00 96.04      A    C  
ATOM    259  O   VAL A  35       5.298  14.917  12.487  1.00 95.32      A    O  
ATOM    260  CB  VAL A  35       4.909  15.022  15.727  1.00 95.14      A    C  
ATOM    261  CG1 VAL A  35       3.586  14.495  15.157  1.00 91.83      A    C  
ATOM    262  CG2 VAL A  35       5.151  14.284  17.047  1.00 91.47      A    C  
ATOM    263  N   ALA A  36       6.107  16.820  13.332  1.00 95.59      A    N  
ATOM    264  CA  ALA A  36       5.902  17.617  12.136  1.00 95.51      A    C  
ATOM    265  C   ALA A  36       6.773  17.147  10.969  1.00 95.85      A    C  
ATOM    266  O   ALA A  36       6.254  16.983   9.869  1.00 94.84      A    O  
ATOM    267  CB  ALA A  36       6.137  19.099  12.465  1.00 95.25      A    C  
ATOM    268  N   VAL A  37       8.060  16.858  11.203  1.00 95.80      A    N  
ATOM    269  CA  VAL A  37       8.957  16.363  10.150  1.00 95.89      A    C  
ATOM    270  C   VAL A  37       8.575  14.953   9.695  1.00 96.00      A    C  
ATOM    271  O   VAL A  37       8.583  14.693   8.497  1.00 95.09      A    O  
ATOM    272  CB  VAL A  37      10.433  16.488  10.555  1.00 94.56      A    C  
ATOM    273  CG1 VAL A  37      10.906  15.454  11.578  1.00 89.42      A    C  
ATOM    274  CG2 VAL A  37      11.333  16.409   9.322  1.00 89.23      A    C  
ATOM    275  N   TYR A  38       8.122  14.087  10.611  1.00 96.03      A    N  
ATOM    276  CA  TYR A  38       7.565  12.788  10.242  1.00 96.10      A    C  
ATOM    277  C   TYR A  38       6.328  12.934   9.332  1.00 96.44      A    C  
ATOM    278  O   TYR A  38       6.235  12.298   8.283  1.00 95.92      A    O  
ATOM    279  CB  TYR A  38       7.216  11.992  11.506  1.00 96.18      A    C  
ATOM    280  CG  TYR A  38       6.346  10.780  11.225  1.00 96.29      A    C  
ATOM    281  CD1 TYR A  38       4.952  10.826  11.474  1.00 94.86      A    C  
ATOM    282  CD2 TYR A  38       6.907   9.626  10.645  1.00 95.03      A    C  
ATOM    283  CE1 TYR A  38       4.138   9.726  11.157  1.00 94.41      A    C  
ATOM    284  CE2 TYR A  38       6.100   8.525  10.327  1.00 94.50      A    C  
ATOM    285  CZ  TYR A  38       4.710   8.572  10.578  1.00 94.99      A    C  
ATOM    286  OH  TYR A  38       3.923   7.507  10.256  1.00 93.75      A    O  
ATOM    287  N   ARG A  39       5.407  13.826   9.679  1.00 96.43      A    N  
ATOM    288  CA  ARG A  39       4.238  14.092   8.840  1.00 96.41      A    C  
ATOM    289  C   ARG A  39       4.612  14.725   7.498  1.00 96.63      A    C  
ATOM    290  O   ARG A  39       3.992  14.397   6.489  1.00 95.71      A    O  
ATOM    291  CB  ARG A  39       3.247  14.985   9.577  1.00 95.44      A    C  
ATOM    292  CG  ARG A  39       2.494  14.192  10.647  1.00 90.60      A    C  
ATOM    293  CD  ARG A  39       1.511  15.118  11.360  1.00 88.90      A    C  
ATOM    294  NE  ARG A  39       0.596  14.361  12.223  1.00 83.78      A    N  
ATOM    295  CZ  ARG A  39      -0.554  14.799  12.694  1.00 80.32      A    C  
ATOM    296  NH1 ARG A  39      -0.907  16.055  12.593  1.00 72.45      A    N1+
ATOM    297  NH2 ARG A  39      -1.372  13.966  13.269  1.00 74.22      A    N  
ATOM    298  N   ALA A  40       5.618  15.582   7.479  1.00 96.24      A    N  
ATOM    299  CA  ALA A  40       6.104  16.212   6.269  1.00 96.20      A    C  
ATOM    300  C   ALA A  40       6.744  15.195   5.315  1.00 96.56      A    C  
ATOM    301  O   ALA A  40       6.349  15.129   4.156  1.00 95.44      A    O  
ATOM    302  CB  ALA A  40       7.074  17.335   6.646  1.00 95.69      A    C  
ATOM    303  N   VAL A  41       7.652  14.348   5.794  1.00 96.78      A    N  
ATOM    304  CA  VAL A  41       8.292  13.330   4.946  1.00 96.56      A    C  
ATOM    305  C   VAL A  41       7.273  12.319   4.420  1.00 96.71      A    C  
ATOM    306  O   VAL A  41       7.293  11.982   3.243  1.00 95.64      A    O  
ATOM    307  CB  VAL A  41       9.481  12.651   5.645  1.00 95.45      A    C  
ATOM    308  CG1 VAL A  41       9.102  11.608   6.694  1.00 90.68      A    C  
ATOM    309  CG2 VAL A  41      10.401  11.996   4.609  1.00 90.47      A    C  
ATOM    310  N   ARG A  42       6.310  11.921   5.252  1.00 96.60      A    N  
ATOM    311  CA  ARG A  42       5.198  11.063   4.834  1.00 96.77      A    C  
ATOM    312  C   ARG A  42       4.361  11.742   3.744  1.00 96.90      A    C  
ATOM    313  O   ARG A  42       4.113  11.138   2.715  1.00 95.95      A    O  
ATOM    314  CB  ARG A  42       4.352  10.696   6.058  1.00 95.90      A    C  
ATOM    315  CG  ARG A  42       3.226   9.723   5.707  1.00 94.12      A    C  
ATOM    316  CD  ARG A  42       2.371   9.408   6.938  1.00 93.21      A    C  
ATOM    317  NE  ARG A  42       1.251   8.529   6.593  1.00 91.28      A    N  
ATOM    318  CZ  ARG A  42       0.084   8.873   6.034  1.00 92.57      A    C  
ATOM    319  NH1 ARG A  42      -0.240  10.101   5.766  1.00 83.36      A    N1+
ATOM    320  NH2 ARG A  42      -0.769   7.955   5.748  1.00 87.28      A    N  
ATOM    321  N   ALA A  43       3.975  12.994   3.934  1.00 96.03      A    N  
ATOM    322  CA  ALA A  43       3.222  13.741   2.937  1.00 95.99      A    C  
ATOM    323  C   ALA A  43       3.992  13.889   1.620  1.00 96.07      A    C  
ATOM    324  O   ALA A  43       3.405  13.741   0.551  1.00 94.62      A    O  
ATOM    325  CB  ALA A  43       2.837  15.108   3.525  1.00 95.38      A    C  
ATOM    326  N   GLY A  44       5.303  14.122   1.677  1.00 96.26      A    N  
ATOM    327  CA  GLY A  44       6.168  14.179   0.502  1.00 95.97      A    C  
ATOM    328  C   GLY A  44       6.262  12.841  -0.241  1.00 96.40      A    C  
ATOM    329  O   GLY A  44       6.089  12.809  -1.452  1.00 95.14      A    O  
ATOM    330  N   SER A  45       6.452  11.747   0.494  1.00 96.62      A    N  
ATOM    331  CA  SER A  45       6.495  10.389  -0.070  1.00 96.65      A    C  
ATOM    332  C   SER A  45       5.205  10.017  -0.801  1.00 96.43      A    C  
ATOM    333  O   SER A  45       5.251   9.397  -1.864  1.00 94.81      A    O  
ATOM    334  CB  SER A  45       6.768   9.389   1.058  1.00 96.27      A    C  
ATOM    335  OG  SER A  45       6.700   8.057   0.592  1.00 90.48      A    O  
ATOM    336  N   LEU A  46       4.055  10.439  -0.278  1.00 96.35      A    N  
ATOM    337  CA  LEU A  46       2.736  10.137  -0.841  1.00 96.16      A    C  
ATOM    338  C   LEU A  46       2.271  11.131  -1.918  1.00 95.63      A    C  
ATOM    339  O   LEU A  46       1.285  10.861  -2.594  1.00 92.41      A    O  
ATOM    340  CB  LEU A  46       1.703  10.052   0.300  1.00 95.40      A    C  
ATOM    341  CG  LEU A  46       2.013   9.018   1.404  1.00 94.41      A    C  
ATOM    342  CD1 LEU A  46       0.862   8.987   2.407  1.00 91.40      A    C  
ATOM    343  CD2 LEU A  46       2.234   7.612   0.867  1.00 91.03      A    C  
ATOM    344  N   ASN A  47       2.953  12.264  -2.086  1.00 95.96      A    N  
ATOM    345  CA  ASN A  47       2.564  13.342  -3.007  1.00 95.61      A    C  
ATOM    346  C   ASN A  47       3.721  13.779  -3.918  1.00 95.69      A    C  
ATOM    347  O   ASN A  47       3.969  14.976  -4.108  1.00 93.43      A    O  
ATOM    348  CB  ASN A  47       1.946  14.517  -2.228  1.00 94.90      A    C  
ATOM    349  CG  ASN A  47       0.641  14.157  -1.547  1.00 93.43      A    C  
ATOM    350  ND2 ASN A  47       0.657  13.993  -0.240  1.00 82.61      A    N  
ATOM    351  OD1 ASN A  47      -0.405  14.054  -2.163  1.00 83.71      A    O  
ATOM    352  N   HIS A  48       4.443  12.821  -4.480  1.00 95.74      A    N  
ATOM    353  CA  HIS A  48       5.443  13.052  -5.526  1.00 95.51      A    C  
ATOM    354  C   HIS A  48       6.585  14.012  -5.134  1.00 95.45      A    C  
ATOM    355  O   HIS A  48       7.166  14.691  -5.996  1.00 92.09      A    O  
ATOM    356  CB  HIS A  48       4.736  13.487  -6.820  1.00 94.82      A    C  
ATOM    357  CG  HIS A  48       3.579  12.621  -7.206  1.00 95.11      A    C  
ATOM    358  CD2 HIS A  48       2.246  12.882  -7.017  1.00 85.20      A    C  
ATOM    359  ND1 HIS A  48       3.663  11.383  -7.804  1.00 85.51      A    N  
ATOM    360  CE1 HIS A  48       2.413  10.919  -7.976  1.00 86.94      A    C  
ATOM    361  NE2 HIS A  48       1.528  11.808  -7.510  1.00 88.80      A    N  
ATOM    362  N   GLY A  49       6.913  14.108  -3.846  1.00 94.79      A    N  
ATOM    363  CA  GLY A  49       7.909  15.038  -3.325  1.00 94.67      A    C  
ATOM    364  C   GLY A  49       7.438  16.503  -3.295  1.00 94.99      A    C  
ATOM    365  O   GLY A  49       8.275  17.412  -3.280  1.00 92.05      A    O  
ATOM    366  N   SER A  50       6.130  16.759  -3.273  1.00 94.98      A    N  
ATOM    367  CA  SER A  50       5.552  18.105  -3.264  1.00 94.99      A    C  
ATOM    368  C   SER A  50       5.969  18.913  -2.035  1.00 95.31      A    C  
ATOM    369  O   SER A  50       5.733  18.524  -0.892  1.00 93.98      A    O  
ATOM    370  CB  SER A  50       4.021  18.026  -3.346  1.00 93.32      A    C  
ATOM    371  OG  SER A  50       3.457  19.319  -3.221  1.00 87.08      A    O  
ATOM    372  N   CYS A  51       6.532  20.099  -2.276  1.00 94.62      A    N  
ATOM    373  CA  CYS A  51       6.854  21.053  -1.225  1.00 94.72      A    C  
ATOM    374  C   CYS A  51       5.607  21.606  -0.525  1.00 95.20      A    C  
ATOM    375  O   CYS A  51       5.633  21.799   0.686  1.00 93.40      A    O  
ATOM    376  CB  CYS A  51       7.662  22.202  -1.823  1.00 93.23      A    C  
ATOM    377  SG  CYS A  51       9.422  21.794  -2.069  1.00 89.67      A    S  
ATOM    378  N   GLU A  52       4.529  21.832  -1.257  1.00 94.90      A    N  
ATOM    379  CA  GLU A  52       3.261  22.312  -0.701  1.00 94.85      A    C  
ATOM    380  C   GLU A  52       2.695  21.308   0.307  1.00 95.39      A    C  
ATOM    381  O   GLU A  52       2.439  21.667   1.458  1.00 94.75      A    O  
ATOM    382  CB  GLU A  52       2.273  22.573  -1.846  1.00 93.60      A    C  
ATOM    383  CG  GLU A  52       0.970  23.199  -1.341  1.00 88.67      A    C  
ATOM    384  CD  GLU A  52      -0.061  23.450  -2.452  1.00 85.76      A    C  
ATOM    385  OE1 GLU A  52      -1.002  24.232  -2.200  1.00 77.08      A    O  
ATOM    386  OE2 GLU A  52       0.078  22.850  -3.540  1.00 78.93      A    O1-
ATOM    387  N   ALA A  53       2.602  20.032  -0.076  1.00 94.78      A    N  
ATOM    388  CA  ALA A  53       2.088  18.980   0.782  1.00 95.24      A    C  
ATOM    389  C   ALA A  53       2.922  18.823   2.067  1.00 95.73      A    C  
ATOM    390  O   ALA A  53       2.374  18.818   3.169  1.00 94.44      A    O  
ATOM    391  CB  ALA A  53       2.043  17.668  -0.015  1.00 94.53      A    C  
ATOM    392  N   MET A  54       4.255  18.791   1.933  1.00 95.68      A    N  
ATOM    393  CA  MET A  54       5.159  18.697   3.082  1.00 95.71      A    C  
ATOM    394  C   MET A  54       5.039  19.906   4.004  1.00 96.03      A    C  
ATOM    395  O   MET A  54       4.948  19.748   5.227  1.00 95.14      A    O  
ATOM    396  CB  MET A  54       6.611  18.569   2.603  1.00 95.23      A    C  
ATOM    397  CG  MET A  54       6.895  17.213   1.956  1.00 93.15      A    C  
ATOM    398  SD  MET A  54       8.655  16.918   1.605  1.00 91.58      A    S  
ATOM    399  CE  MET A  54       8.911  18.075   0.255  1.00 81.10      A    C  
ATOM    400  N   THR A  55       5.015  21.098   3.436  1.00 95.63      A    N  
ATOM    401  CA  THR A  55       4.956  22.341   4.209  1.00 95.58      A    C  
ATOM    402  C   THR A  55       3.623  22.471   4.933  1.00 95.70      A    C  
ATOM    403  O   THR A  55       3.612  22.759   6.125  1.00 94.75      A    O  
ATOM    404  CB  THR A  55       5.225  23.571   3.329  1.00 94.82      A    C  
ATOM    405  CG2 THR A  55       5.315  24.851   4.157  1.00 86.20      A    C  
ATOM    406  OG1 THR A  55       6.470  23.428   2.686  1.00 87.09      A    O  
ATOM    407  N   HIS A  56       2.508  22.180   4.273  1.00 95.25      A    N  
ATOM    408  CA  HIS A  56       1.188  22.218   4.906  1.00 95.22      A    C  
ATOM    409  C   HIS A  56       1.042  21.165   6.014  1.00 95.28      A    C  
ATOM    410  O   HIS A  56       0.501  21.469   7.078  1.00 94.14      A    O  
ATOM    411  CB  HIS A  56       0.095  22.053   3.844  1.00 94.61      A    C  
ATOM    412  CG  HIS A  56      -0.196  23.281   3.033  1.00 94.63      A    C  
ATOM    413  CD2 HIS A  56       0.557  24.417   2.889  1.00 86.31      A    C  
ATOM    414  ND1 HIS A  56      -1.356  23.494   2.311  1.00 85.81      A    N  
ATOM    415  CE1 HIS A  56      -1.274  24.712   1.742  1.00 87.32      A    C  
ATOM    416  NE2 HIS A  56      -0.136  25.305   2.075  1.00 89.23      A    N  
ATOM    417  N   ALA A  57       1.560  19.949   5.813  1.00 95.26      A    N  
ATOM    418  CA  ALA A  57       1.531  18.909   6.840  1.00 94.93      A    C  
ATOM    419  C   ALA A  57       2.343  19.314   8.089  1.00 95.17      A    C  
ATOM    420  O   ALA A  57       1.869  19.152   9.225  1.00 93.76      A    O  
ATOM    421  CB  ALA A  57       2.053  17.607   6.224  1.00 94.65      A    C  
ATOM    422  N   ALA A  58       3.532  19.888   7.889  1.00 95.56      A    N  
ATOM    423  CA  ALA A  58       4.344  20.407   8.981  1.00 95.23      A    C  
ATOM    424  C   ALA A  58       3.668  21.603   9.679  1.00 95.49      A    C  
ATOM    425  O   ALA A  58       3.567  21.625  10.907  1.00 94.10      A    O  
ATOM    426  CB  ALA A  58       5.723  20.779   8.428  1.00 94.76      A    C  
ATOM    427  N   LEU A  59       3.127  22.542   8.914  1.00 94.79      A    N  
ATOM    428  CA  LEU A  59       2.402  23.725   9.391  1.00 94.55      A    C  
ATOM    429  C   LEU A  59       1.265  23.354  10.333  1.00 94.82      A    C  
ATOM    430  O   LEU A  59       1.248  23.792  11.481  1.00 92.88      A    O  
ATOM    431  CB  LEU A  59       1.847  24.498   8.176  1.00 92.50      A    C  
ATOM    432  CG  LEU A  59       2.617  25.795   7.901  1.00 88.61      A    C  
ATOM    433  CD1 LEU A  59       2.424  26.218   6.451  1.00 81.67      A    C  
ATOM    434  CD2 LEU A  59       2.079  26.902   8.789  1.00 80.70      A    C  
ATOM    435  N   VAL A  60       0.342  22.507   9.887  1.00 94.77      A    N  
ATOM    436  CA  VAL A  60      -0.811  22.079  10.696  1.00 94.37      A    C  
ATOM    437  C   VAL A  60      -0.357  21.415  11.986  1.00 93.94      A    C  
ATOM    438  O   VAL A  60      -0.955  21.620  13.041  1.00 92.20      A    O  
ATOM    439  CB  VAL A  60      -1.732  21.150   9.888  1.00 93.00      A    C  
ATOM    440  CG1 VAL A  60      -2.794  20.457  10.748  1.00 84.02      A    C  
ATOM    441  CG2 VAL A  60      -2.467  21.972   8.831  1.00 84.26      A    C  
ATOM    442  N   THR A  61       0.728  20.660  11.940  1.00 93.92      A    N  
ATOM    443  CA  THR A  61       1.275  20.011  13.133  1.00 93.44      A    C  
ATOM    444  C   THR A  61       1.864  21.029  14.112  1.00 93.52      A    C  
ATOM    445  O   THR A  61       1.700  20.859  15.317  1.00 91.95      A    O  
ATOM    446  CB  THR A  61       2.319  18.956  12.746  1.00 92.96      A    C  
ATOM    447  CG2 THR A  61       2.759  18.125  13.950  1.00 84.49      A    C  
ATOM    448  OG1 THR A  61       1.769  18.051  11.810  1.00 83.14      A    O  
ATOM    449  N   MET A  62       2.483  22.099  13.612  1.00 94.21      A    N  
ATOM    450  CA  MET A  62       3.117  23.131  14.432  1.00 93.94      A    C  
ATOM    451  C   MET A  62       2.154  24.216  14.930  1.00 93.72      A    C  
ATOM    452  O   MET A  62       2.494  24.920  15.886  1.00 91.69      A    O  
ATOM    453  CB  MET A  62       4.291  23.749  13.656  1.00 93.45      A    C  
ATOM    454  CG  MET A  62       5.466  22.772  13.476  1.00 90.98      A    C  
ATOM    455  SD  MET A  62       6.228  22.165  15.014  1.00 90.64      A    S  
ATOM    456  CE  MET A  62       6.945  23.677  15.673  1.00 81.76      A    C  
ATOM    457  N   LEU A  63       0.940  24.333  14.383  1.00 93.35      A    N  
ATOM    458  CA  LEU A  63      -0.054  25.347  14.777  1.00 92.77      A    C  
ATOM    459  C   LEU A  63      -0.297  25.483  16.295  1.00 92.21      A    C  
ATOM    460  O   LEU A  63      -0.395  26.619  16.761  1.00 89.71      A    O  
ATOM    461  CB  LEU A  63      -1.400  25.102  14.079  1.00 91.74      A    C  
ATOM    462  CG  LEU A  63      -1.459  25.499  12.594  1.00 90.27      A    C  
ATOM    463  CD1 LEU A  63      -2.812  25.077  12.025  1.00 87.60      A    C  
ATOM    464  CD2 LEU A  63      -1.290  26.999  12.382  1.00 87.02      A    C  
ATOM    465  N   PRO A  64      -0.350  24.395  17.096  1.00 92.17      A    N  
ATOM    466  CA  PRO A  64      -0.558  24.510  18.543  1.00 90.10      A    C  
ATOM    467  C   PRO A  64       0.512  25.330  19.279  1.00 90.42      A    C  
ATOM    468  O   PRO A  64       0.241  25.838  20.363  1.00 87.27      A    O  
ATOM    469  CB  PRO A  64      -0.597  23.076  19.071  1.00 88.54      A    C  
ATOM    470  CG  PRO A  64      -1.029  22.263  17.856  1.00 87.21      A    C  
ATOM    471  CD  PRO A  64      -0.351  23.000  16.705  1.00 90.92      A    C  
ATOM    472  N   THR A  65       1.703  25.512  18.699  1.00 90.88      A    N  
ATOM    473  CA  THR A  65       2.755  26.371  19.276  1.00 89.84      A    C  
ATOM    474  C   THR A  65       2.456  27.862  19.086  1.00 90.03      A    C  
ATOM    475  O   THR A  65       2.997  28.704  19.810  1.00 86.56      A    O  
ATOM    476  CB  THR A  65       4.133  26.062  18.683  1.00 88.95      A    C  
ATOM    477  CG2 THR A  65       4.513  24.586  18.799  1.00 80.97      A    C  
ATOM    478  OG1 THR A  65       4.216  26.433  17.332  1.00 79.77      A    O  
ATOM    479  N   VAL A  66       1.576  28.200  18.146  1.00 90.50      A    N  
ATOM    480  CA  VAL A  66       1.320  29.568  17.683  1.00 89.36      A    C  
ATOM    481  C   VAL A  66      -0.084  30.053  18.058  1.00 88.92      A    C  
ATOM    482  O   VAL A  66      -0.273  31.230  18.350  1.00 82.66      A    O  
ATOM    483  CB  VAL A  66       1.530  29.661  16.164  1.00 87.14      A    C  
ATOM    484  CG1 VAL A  66       1.539  31.105  15.703  1.00 78.85      A    C  
ATOM    485  CG2 VAL A  66       2.870  29.061  15.741  1.00 79.82      A    C  
ATOM    486  N   GLU A  67      -1.061  29.147  18.088  1.00 88.74      A    N  
ATOM    487  CA  GLU A  67      -2.439  29.524  18.397  1.00 88.28      A    C  
ATOM    488  C   GLU A  67      -3.208  28.398  19.106  1.00 88.58      A    C  
ATOM    489  O   GLU A  67      -2.789  27.245  19.145  1.00 83.14      A    O  
ATOM    490  CB  GLU A  67      -3.134  29.983  17.105  1.00 84.90      A    C  
ATOM    491  CG  GLU A  67      -4.407  30.769  17.391  1.00 76.91      A    C  
ATOM    492  CD  GLU A  67      -4.666  31.911  16.405  1.00 77.08      A    C  
ATOM    493  OE1 GLU A  67      -5.586  32.698  16.715  1.00 67.76      A    O  
ATOM    494  OE2 GLU A  67      -3.905  32.046  15.431  1.00 69.72      A    O1-
ATOM    495  N   ARG A  68      -4.347  28.730  19.706  1.00 86.40      A    N  
ATOM    496  CA  ARG A  68      -5.224  27.736  20.315  1.00 86.16      A    C  
ATOM    497  C   ARG A  68      -5.977  26.979  19.225  1.00 87.02      A    C  
ATOM    498  O   ARG A  68      -6.833  27.549  18.557  1.00 81.78      A    O  
ATOM    499  CB  ARG A  68      -6.206  28.388  21.299  1.00 81.19      A    C  
ATOM    500  CG  ARG A  68      -5.497  28.912  22.558  1.00 70.84      A    C  
ATOM    501  CD  ARG A  68      -6.531  29.486  23.530  1.00 65.76      A    C  
ATOM    502  NE  ARG A  68      -5.895  29.986  24.762  1.00 56.16      A    N  
ATOM    503  CZ  ARG A  68      -6.518  30.547  25.792  1.00 48.72      A    C  
ATOM    504  NH1 ARG A  68      -7.819  30.700  25.798  1.00 46.00      A    N1+
ATOM    505  NH2 ARG A  68      -5.841  30.963  26.817  1.00 43.77      A    N  
ATOM    506  N   THR A  69      -5.730  25.683  19.140  1.00 86.31      A    N  
ATOM    507  CA  THR A  69      -6.348  24.776  18.159  1.00 85.27      A    C  
ATOM    508  C   THR A  69      -7.200  23.707  18.850  1.00 84.75      A    C  
ATOM    509  O   THR A  69      -7.052  22.518  18.594  1.00 78.82      A    O  
ATOM    510  CB  THR A  69      -5.277  24.136  17.261  1.00 83.20      A    C  
ATOM    511  CG2 THR A  69      -4.497  25.182  16.463  1.00 75.10      A    C  
ATOM    512  OG1 THR A  69      -4.361  23.418  18.061  1.00 75.87      A    O  
ATOM    513  N   ARG A  70      -8.053  24.116  19.804  1.00 85.95      A    N  
ATOM    514  CA  ARG A  70      -8.853  23.172  20.604  1.00 84.94      A    C  
ATOM    515  C   ARG A  70     -10.085  22.642  19.876  1.00 86.48      A    C  
ATOM    516  O   ARG A  70     -10.542  21.559  20.196  1.00 82.28      A    O  
ATOM    517  CB  ARG A  70      -9.294  23.820  21.928  1.00 80.05      A    C  
ATOM    518  CG  ARG A  70      -8.123  24.040  22.894  1.00 69.52      A    C  
ATOM    519  CD  ARG A  70      -8.664  24.576  24.217  1.00 64.54      A    C  
ATOM    520  NE  ARG A  70      -7.588  24.722  25.216  1.00 56.00      A    N  
ATOM    521  CZ  ARG A  70      -7.760  25.081  26.483  1.00 48.88      A    C  
ATOM    522  NH1 ARG A  70      -8.939  25.408  26.955  1.00 45.29      A    N1+
ATOM    523  NH2 ARG A  70      -6.748  25.106  27.298  1.00 42.20      A    N  
ATOM    524  N   THR A  71     -10.623  23.424  18.944  1.00 84.96      A    N  
ATOM    525  CA  THR A  71     -11.809  23.049  18.168  1.00 84.79      A    C  
ATOM    526  C   THR A  71     -11.476  22.991  16.679  1.00 87.07      A    C  
ATOM    527  O   THR A  71     -10.542  23.686  16.243  1.00 85.02      A    O  
ATOM    528  CB  THR A  71     -12.989  24.008  18.409  1.00 82.64      A    C  
ATOM    529  CG2 THR A  71     -13.339  24.142  19.891  1.00 74.38      A    C  
ATOM    530  OG1 THR A  71     -12.700  25.305  17.923  1.00 75.76      A    O  
ATOM    531  N   PRO A  72     -12.245  22.246  15.875  1.00 87.07      A    N  
ATOM    532  CA  PRO A  72     -12.062  22.223  14.423  1.00 87.25      A    C  
ATOM    533  C   PRO A  72     -12.060  23.613  13.783  1.00 88.91      A    C  
ATOM    534  O   PRO A  72     -11.236  23.911  12.921  1.00 87.59      A    O  
ATOM    535  CB  PRO A  72     -13.232  21.370  13.900  1.00 85.25      A    C  
ATOM    536  CG  PRO A  72     -13.535  20.432  15.055  1.00 83.36      A    C  
ATOM    537  CD  PRO A  72     -13.269  21.304  16.279  1.00 85.58      A    C  
ATOM    538  N   ALA A  73     -12.932  24.507  14.254  1.00 88.35      A    N  
ATOM    539  CA  ALA A  73     -12.996  25.883  13.773  1.00 88.77      A    C  
ATOM    540  C   ALA A  73     -11.726  26.681  14.114  1.00 89.96      A    C  
ATOM    541  O   ALA A  73     -11.197  27.390  13.262  1.00 87.77      A    O  
ATOM    542  CB  ALA A  73     -14.240  26.549  14.363  1.00 87.07      A    C  
ATOM    543  N   GLN A  74     -11.216  26.547  15.332  1.00 87.93      A    N  
ATOM    544  CA  GLN A  74      -9.978  27.220  15.741  1.00 87.99      A    C  
ATOM    545  C   GLN A  74      -8.776  26.715  14.940  1.00 89.19      A    C  
ATOM    546  O   GLN A  74      -7.950  27.522  14.529  1.00 87.70      A    O  
ATOM    547  CB  GLN A  74      -9.721  27.006  17.239  1.00 86.84      A    C  
ATOM    548  CG  GLN A  74     -10.654  27.851  18.119  1.00 84.21      A    C  
ATOM    549  CD  GLN A  74     -10.461  27.587  19.624  1.00 84.12      A    C  
ATOM    550  NE2 GLN A  74     -11.183  28.292  20.454  1.00 74.80      A    N  
ATOM    551  OE1 GLN A  74      -9.684  26.755  20.068  1.00 76.00      A    O  
ATOM    552  N   LEU A  75      -8.705  25.417  14.696  1.00 89.17      A    N  
ATOM    553  CA  LEU A  75      -7.640  24.819  13.893  1.00 88.76      A    C  
ATOM    554  C   LEU A  75      -7.665  25.350  12.454  1.00 90.53      A    C  
ATOM    555  O   LEU A  75      -6.630  25.791  11.957  1.00 89.48      A    O  
ATOM    556  CB  LEU A  75      -7.798  23.288  13.930  1.00 87.99      A    C  
ATOM    557  CG  LEU A  75      -6.724  22.529  13.123  1.00 85.18      A    C  
ATOM    558  CD1 LEU A  75      -5.325  22.692  13.717  1.00 80.31      A    C  
ATOM    559  CD2 LEU A  75      -7.054  21.035  13.104  1.00 80.61      A    C  
ATOM    560  N   ALA A  76      -8.825  25.357  11.816  1.00 90.95      A    N  
ATOM    561  CA  ALA A  76      -8.977  25.835  10.449  1.00 90.82      A    C  
ATOM    562  C   ALA A  76      -8.683  27.338  10.328  1.00 91.65      A    C  
ATOM    563  O   ALA A  76      -7.954  27.740   9.420  1.00 90.28      A    O  
ATOM    564  CB  ALA A  76     -10.383  25.497   9.966  1.00 89.95      A    C  
ATOM    565  N   ASN A  77      -9.150  28.153  11.254  1.00 91.68      A    N  
ATOM    566  CA  ASN A  77      -8.864  29.591  11.259  1.00 91.11      A    C  
ATOM    567  C   ASN A  77      -7.376  29.869  11.482  1.00 91.42      A    C  
ATOM    568  O   ASN A  77      -6.786  30.695  10.791  1.00 89.68      A    O  
ATOM    569  CB  ASN A  77      -9.714  30.278  12.347  1.00 90.40      A    C  
ATOM    570  CG  ASN A  77     -11.202  30.312  12.043  1.00 83.64      A    C  
ATOM    571  ND2 ASN A  77     -11.991  30.776  12.993  1.00 73.03      A    N  
ATOM    572  OD1 ASN A  77     -11.690  29.975  10.990  1.00 74.23      A    O  
ATOM    573  N   ALA A  78      -6.751  29.143  12.412  1.00 91.95      A    N  
ATOM    574  CA  ALA A  78      -5.321  29.275  12.654  1.00 91.28      A    C  
ATOM    575  C   ALA A  78      -4.491  28.880  11.425  1.00 92.17      A    C  
ATOM    576  O   ALA A  78      -3.467  29.518  11.147  1.00 90.15      A    O  
ATOM    577  CB  ALA A  78      -4.948  28.399  13.858  1.00 90.55      A    C  
ATOM    578  N   PHE A  79      -4.938  27.885  10.668  1.00 92.20      A    N  
ATOM    579  CA  PHE A  79      -4.324  27.494   9.409  1.00 92.26      A    C  
ATOM    580  C   PHE A  79      -4.548  28.546   8.316  1.00 93.05      A    C  
ATOM    581  O   PHE A  79      -3.583  28.951   7.682  1.00 91.84      A    O  
ATOM    582  CB  PHE A  79      -4.835  26.126   8.969  1.00 91.86      A    C  
ATOM    583  CG  PHE A  79      -4.265  25.699   7.631  1.00 93.49      A    C  
ATOM    584  CD1 PHE A  79      -5.042  25.805   6.469  1.00 90.85      A    C  
ATOM    585  CD2 PHE A  79      -2.929  25.272   7.536  1.00 91.22      A    C  
ATOM    586  CE1 PHE A  79      -4.488  25.485   5.222  1.00 90.29      A    C  
ATOM    587  CE2 PHE A  79      -2.371  24.954   6.295  1.00 90.44      A    C  
ATOM    588  CZ  PHE A  79      -3.145  25.061   5.130  1.00 91.38      A    C  
ATOM    589  N   ASP A  80      -5.763  29.034   8.139  1.00 92.01      A    N  
ATOM    590  CA  ASP A  80      -6.102  29.996   7.083  1.00 91.47      A    C  
ATOM    591  C   ASP A  80      -5.264  31.284   7.175  1.00 91.32      A    C  
ATOM    592  O   ASP A  80      -4.739  31.778   6.177  1.00 89.24      A    O  
ATOM    593  CB  ASP A  80      -7.603  30.317   7.121  1.00 90.81      A    C  
ATOM    594  CG  ASP A  80      -8.017  31.167   5.914  1.00 88.05      A    C  
ATOM    595  OD1 ASP A  80      -7.639  30.798   4.775  1.00 80.26      A    O  
ATOM    596  OD2 ASP A  80      -8.677  32.208   6.104  1.00 80.00      A    O1-
ATOM    597  N   GLU A  81      -5.034  31.763   8.383  1.00 92.13      A    N  
ATOM    598  CA  GLU A  81      -4.138  32.902   8.608  1.00 90.98      A    C  
ATOM    599  C   GLU A  81      -2.677  32.616   8.233  1.00 91.32      A    C  
ATOM    600  O   GLU A  81      -1.931  33.548   7.922  1.00 87.49      A    O  
ATOM    601  CB  GLU A  81      -4.194  33.340  10.076  1.00 88.89      A    C  
ATOM    602  CG  GLU A  81      -5.504  34.042  10.445  1.00 79.10      A    C  
ATOM    603  CD  GLU A  81      -5.390  34.830  11.763  1.00 72.06      A    C  
ATOM    604  OE1 GLU A  81      -6.373  35.524  12.094  1.00 62.92      A    O  
ATOM    605  OE2 GLU A  81      -4.285  34.832  12.367  1.00 64.56      A    O1-
ATOM    606  N   ARG A  82      -2.264  31.343   8.274  1.00 90.93      A    N  
ATOM    607  CA  ARG A  82      -0.860  30.902   8.160  1.00 90.35      A    C  
ATOM    608  C   ARG A  82      -0.586  30.003   6.963  1.00 90.91      A    C  
ATOM    609  O   ARG A  82       0.536  29.529   6.811  1.00 86.91      A    O  
ATOM    610  CB  ARG A  82      -0.423  30.242   9.476  1.00 88.25      A    C  
ATOM    611  CG  ARG A  82      -0.445  31.258  10.622  1.00 88.25      A    C  
ATOM    612  CD  ARG A  82      -0.109  30.591  11.957  1.00 87.00      A    C  
ATOM    613  NE  ARG A  82      -0.261  31.555  13.057  1.00 87.22      A    N  
ATOM    614  CZ  ARG A  82      -1.419  31.955  13.602  1.00 88.95      A    C  
ATOM    615  NH1 ARG A  82      -2.566  31.449  13.243  1.00 78.49      A    N1+
ATOM    616  NH2 ARG A  82      -1.439  32.877  14.486  1.00 83.39      A    N  
ATOM    617  N   LYS A  83      -1.548  29.809   6.076  1.00 91.14      A    N  
ATOM    618  CA  LYS A  83      -1.426  28.921   4.903  1.00 89.90      A    C  
ATOM    619  C   LYS A  83      -0.288  29.284   3.950  1.00 90.05      A    C  
ATOM    620  O   LYS A  83       0.157  28.449   3.183  1.00 86.69      A    O  
ATOM    621  CB  LYS A  83      -2.762  28.856   4.169  1.00 87.24      A    C  
ATOM    622  CG  LYS A  83      -3.195  30.178   3.507  1.00 85.24      A    C  
ATOM    623  CD  LYS A  83      -4.618  30.020   2.990  1.00 84.17      A    C  
ATOM    624  CE  LYS A  83      -5.203  31.318   2.425  1.00 77.84      A    C  
ATOM    625  NZ  LYS A  83      -6.666  31.174   2.263  1.00 72.98      A    N1+
ATOM    626  N   ARG A  84       0.221  30.509   4.016  1.00 90.76      A    N  
ATOM    627  CA  ARG A  84       1.409  30.983   3.280  1.00 90.35      A    C  
ATOM    628  C   ARG A  84       2.707  30.836   4.082  1.00 91.31      A    C  
ATOM    629  O   ARG A  84       3.676  31.526   3.782  1.00 86.47      A    O  
ATOM    630  CB  ARG A  84       1.204  32.421   2.794  1.00 88.28      A    C  
ATOM    631  CG  ARG A  84       0.066  32.535   1.770  1.00 83.42      A    C  
ATOM    632  CD  ARG A  84       0.103  33.930   1.150  1.00 75.39      A    C  
ATOM    633  NE  ARG A  84      -0.959  34.088   0.141  1.00 65.15      A    N  
ATOM    634  CZ  ARG A  84      -1.108  35.133  -0.668  1.00 58.20      A    C  
ATOM    635  NH1 ARG A  84      -0.312  36.166  -0.613  1.00 52.03      A    N1+
ATOM    636  NH2 ARG A  84      -2.074  35.145  -1.535  1.00 50.51      A    N  
ATOM    637  N   ASN A  85       2.725  29.993   5.095  1.00 90.70      A    N  
ATOM    638  CA  ASN A  85       3.903  29.695   5.900  1.00 91.26      A    C  
ATOM    639  C   ASN A  85       4.499  30.912   6.639  1.00 92.28      A    C  
ATOM    640  O   ASN A  85       5.703  31.006   6.812  1.00 87.78      A    O  
ATOM    641  CB  ASN A  85       4.898  28.917   5.024  1.00 88.65      A    C  
ATOM    642  CG  ASN A  85       6.044  28.302   5.788  1.00 90.04      A    C  
ATOM    643  ND2 ASN A  85       7.182  28.158   5.142  1.00 84.00      A    N  
ATOM    644  OD1 ASN A  85       5.937  27.936   6.940  1.00 83.50      A    O  
ATOM    645  N   PHE A  86       3.659  31.851   7.092  1.00 91.35      A    N  
ATOM    646  CA  PHE A  86       4.073  32.928   7.983  1.00 90.44      A    C  
ATOM    647  C   PHE A  86       3.649  32.621   9.419  1.00 90.74      A    C  
ATOM    648  O   PHE A  86       2.507  32.252   9.671  1.00 86.91      A    O  
ATOM    649  CB  PHE A  86       3.493  34.262   7.514  1.00 88.28      A    C  
ATOM    650  CG  PHE A  86       4.080  34.770   6.224  1.00 89.92      A    C  
ATOM    651  CD1 PHE A  86       5.360  35.371   6.227  1.00 85.90      A    C  
ATOM    652  CD2 PHE A  86       3.355  34.698   5.025  1.00 86.91      A    C  
ATOM    653  CE1 PHE A  86       5.897  35.883   5.034  1.00 85.20      A    C  
ATOM    654  CE2 PHE A  86       3.887  35.204   3.836  1.00 85.47      A    C  
ATOM    655  CZ  PHE A  86       5.162  35.803   3.838  1.00 86.88      A    C  
ATOM    656  N   LEU A  87       4.547  32.853  10.370  1.00 90.79      A    N  
ATOM    657  CA  LEU A  87       4.267  32.629  11.793  1.00 89.87      A    C  
ATOM    658  C   LEU A  87       3.090  33.453  12.308  1.00 90.00      A    C  
ATOM    659  O   LEU A  87       2.284  32.950  13.091  1.00 83.58      A    O  
ATOM    660  CB  LEU A  87       5.542  32.963  12.602  1.00 86.94      A    C  
ATOM    661  CG  LEU A  87       6.470  31.750  12.800  1.00 88.24      A    C  
ATOM    662  CD1 LEU A  87       7.865  32.221  13.195  1.00 82.50      A    C  
ATOM    663  CD2 LEU A  87       5.965  30.833  13.903  1.00 83.25      A    C  
ATOM    664  N   ARG A  88       2.989  34.730  11.915  1.00 89.79      A    N  
ATOM    665  CA  ARG A  88       1.944  35.680  12.330  1.00 89.57      A    C  
ATOM    666  C   ARG A  88       1.654  35.639  13.841  1.00 89.67      A    C  
ATOM    667  O   ARG A  88       0.509  35.536  14.278  1.00 84.99      A    O  
ATOM    668  CB  ARG A  88       0.675  35.535  11.482  1.00 87.64      A    C  
ATOM    669  CG  ARG A  88       0.915  35.674   9.973  1.00 84.19      A    C  
ATOM    670  CD  ARG A  88      -0.405  35.767   9.207  1.00 79.87      A    C  
ATOM    671  NE  ARG A  88      -0.921  37.157   9.187  1.00 75.41      A    N  
ATOM    672  CZ  ARG A  88      -2.177  37.520   8.931  1.00 69.55      A    C  
ATOM    673  NH1 ARG A  88      -3.118  36.646   8.738  1.00 61.09      A    N1+
ATOM    674  NH2 ARG A  88      -2.492  38.773   8.854  1.00 64.16      A    N  
ATOM    675  N   VAL A  89       2.705  35.733  14.642  1.00 89.75      A    N  
ATOM    676  CA  VAL A  89       2.602  35.722  16.104  1.00 89.00      A    C  
ATOM    677  C   VAL A  89       2.659  37.144  16.633  1.00 89.29      A    C  
ATOM    678  O   VAL A  89       3.508  37.933  16.236  1.00 85.89      A    O  
ATOM    679  CB  VAL A  89       3.695  34.857  16.744  1.00 86.98      A    C  
ATOM    680  CG1 VAL A  89       3.535  34.789  18.263  1.00 78.92      A    C  
ATOM    681  CG2 VAL A  89       3.637  33.421  16.207  1.00 80.37      A    C  
ATOM    682  N   ARG A  90       1.781  37.459  17.572  1.00 85.85      A    N  
ATOM    683  CA  ARG A  90       1.866  38.704  18.331  1.00 84.03      A    C  
ATOM    684  C   ARG A  90       2.801  38.496  19.524  1.00 83.46      A    C  
ATOM    685  O   ARG A  90       2.504  37.688  20.402  1.00 77.65      A    O  
ATOM    686  CB  ARG A  90       0.459  39.182  18.704  1.00 81.47      A    C  
ATOM    687  CG  ARG A  90       0.474  40.627  19.211  1.00 74.54      A    C  
ATOM    688  CD  ARG A  90      -0.947  41.168  19.446  1.00 72.40      A    C  
ATOM    689  NE  ARG A  90      -1.651  41.453  18.172  1.00 65.64      A    N  
ATOM    690  CZ  ARG A  90      -2.927  41.809  18.038  1.00 60.21      A    C  
ATOM    691  NH1 ARG A  90      -3.720  41.908  19.066  1.00 54.89      A    N1+
ATOM    692  NH2 ARG A  90      -3.413  42.074  16.860  1.00 56.01      A    N  
ATOM    693  N   GLY A  91       3.922  39.190  19.531  1.00 82.88      A    N  
ATOM    694  CA  GLY A  91       4.942  39.087  20.564  1.00 81.21      A    C  
ATOM    695  C   GLY A  91       4.522  39.672  21.905  1.00 82.81      A    C  
ATOM    696  O   GLY A  91       3.481  40.326  22.030  1.00 77.35      A    O  
ATOM    697  N   SER A  92       5.375  39.478  22.902  1.00 78.96      A    N  
ATOM    698  CA  SER A  92       5.171  40.008  24.257  1.00 77.25      A    C  
ATOM    699  C   SER A  92       5.061  41.543  24.303  1.00 78.05      A    C  
ATOM    700  O   SER A  92       4.384  42.080  25.172  1.00 71.32      A    O  
ATOM    701  CB  SER A  92       6.323  39.535  25.158  1.00 73.37      A    C  
ATOM    702  OG  SER A  92       7.580  39.911  24.627  1.00 67.67      A    O  
ATOM    703  N   ARG A  93       5.635  42.238  23.311  1.00 78.89      A    N  
ATOM    704  CA  ARG A  93       5.521  43.703  23.139  1.00 78.85      A    C  
ATOM    705  C   ARG A  93       4.243  44.149  22.402  1.00 81.09      A    C  
ATOM    706  O   ARG A  93       4.047  45.342  22.184  1.00 74.73      A    O  
ATOM    707  CB  ARG A  93       6.778  44.255  22.455  1.00 73.08      A    C  
ATOM    708  CG  ARG A  93       8.046  44.011  23.288  1.00 65.05      A    C  
ATOM    709  CD  ARG A  93       9.237  44.685  22.616  1.00 61.34      A    C  
ATOM    710  NE  ARG A  93      10.488  44.441  23.364  1.00 54.42      A    N  
ATOM    711  CZ  ARG A  93      11.681  44.918  23.054  1.00 49.78      A    C  
ATOM    712  NH1 ARG A  93      11.856  45.720  22.041  1.00 46.48      A    N1+
ATOM    713  NH2 ARG A  93      12.717  44.600  23.767  1.00 43.97      A    N  
ATOM    714  N   GLY A  94       3.400  43.227  21.994  1.00 79.59      A    N  
ATOM    715  CA  GLY A  94       2.155  43.508  21.277  1.00 79.91      A    C  
ATOM    716  C   GLY A  94       2.292  43.698  19.762  1.00 83.17      A    C  
ATOM    717  O   GLY A  94       1.272  43.782  19.073  1.00 76.70      A    O  
ATOM    718  N   THR A  95       3.521  43.734  19.228  1.00 83.48      A    N  
ATOM    719  CA  THR A  95       3.780  43.823  17.787  1.00 84.59      A    C  
ATOM    720  C   THR A  95       3.546  42.482  17.101  1.00 86.84      A    C  
ATOM    721  O   THR A  95       3.888  41.432  17.641  1.00 83.35      A    O  
ATOM    722  CB  THR A  95       5.199  44.337  17.498  1.00 79.78      A    C  
ATOM    723  CG2 THR A  95       5.352  45.803  17.908  1.00 67.69      A    C  
ATOM    724  OG1 THR A  95       6.151  43.609  18.232  1.00 68.37      A    O  
ATOM    725  N   LEU A  96       2.950  42.516  15.909  1.00 84.81      A    N  
ATOM    726  CA  LEU A  96       2.740  41.313  15.103  1.00 85.58      A    C  
ATOM    727  C   LEU A  96       4.008  41.002  14.309  1.00 86.99      A    C  
ATOM    728  O   LEU A  96       4.488  41.846  13.554  1.00 83.20      A    O  
ATOM    729  CB  LEU A  96       1.524  41.530  14.186  1.00 82.83      A    C  
ATOM    730  CG  LEU A  96       1.121  40.277  13.377  1.00 80.20      A    C  
ATOM    731  CD1 LEU A  96       0.487  39.206  14.273  1.00 75.34      A    C  
ATOM    732  CD2 LEU A  96       0.081  40.647  12.317  1.00 75.04      A    C  
ATOM    733  N   PHE A  97       4.521  39.795  14.451  1.00 88.17      A    N  
ATOM    734  CA  PHE A  97       5.621  39.290  13.639  1.00 87.88      A    C  
ATOM    735  C   PHE A  97       5.080  38.691  12.338  1.00 88.27      A    C  
ATOM    736  O   PHE A  97       4.252  37.778  12.374  1.00 84.24      A    O  
ATOM    737  CB  PHE A  97       6.413  38.268  14.447  1.00 85.84      A    C  
ATOM    738  CG  PHE A  97       7.626  37.741  13.724  1.00 88.18      A    C  
ATOM    739  CD1 PHE A  97       7.745  36.371  13.438  1.00 84.86      A    C  
ATOM    740  CD2 PHE A  97       8.655  38.620  13.343  1.00 84.10      A    C  
ATOM    741  CE1 PHE A  97       8.899  35.882  12.806  1.00 83.96      A    C  
ATOM    742  CE2 PHE A  97       9.799  38.134  12.709  1.00 84.33      A    C  
ATOM    743  CZ  PHE A  97       9.922  36.768  12.446  1.00 86.04      A    C  
ATOM    744  N   THR A  98       5.525  39.207  11.196  1.00 87.37      A    N  
ATOM    745  CA  THR A  98       5.018  38.842   9.868  1.00 84.89      A    C  
ATOM    746  C   THR A  98       6.103  38.438   8.872  1.00 85.40      A    C  
ATOM    747  O   THR A  98       5.763  38.037   7.775  1.00 78.77      A    O  
ATOM    748  CB  THR A  98       4.192  39.980   9.251  1.00 80.69      A    C  
ATOM    749  CG2 THR A  98       2.928  40.285  10.047  1.00 72.13      A    C  
ATOM    750  OG1 THR A  98       4.952  41.173   9.201  1.00 73.81      A    O  
ATOM    751  N   GLU A  99       7.374  38.553   9.224  1.00 86.66      A    N  
ATOM    752  CA  GLU A  99       8.474  38.251   8.305  1.00 85.05      A    C  
ATOM    753  C   GLU A  99       8.888  36.775   8.326  1.00 85.15      A    C  
ATOM    754  O   GLU A  99       9.275  36.232   7.297  1.00 76.83      A    O  
ATOM    755  CB  GLU A  99       9.712  39.101   8.631  1.00 80.46      A    C  
ATOM    756  CG  GLU A  99       9.533  40.592   8.334  1.00 71.83      A    C  
ATOM    757  CD  GLU A  99      10.860  41.378   8.460  1.00 66.20      A    C  
ATOM    758  OE1 GLU A  99      10.864  42.557   8.053  1.00 58.84      A    O  
ATOM    759  OE2 GLU A  99      11.868  40.813   8.945  1.00 61.18      A    O1-
ATOM    760  N   GLY A 100       8.842  36.136   9.485  1.00 86.15      A    N  
ATOM    761  CA  GLY A 100       9.399  34.800   9.664  1.00 87.16      A    C  
ATOM    762  C   GLY A 100       8.497  33.691   9.130  1.00 90.00      A    C  
ATOM    763  O   GLY A 100       7.283  33.714   9.374  1.00 86.51      A    O  
ATOM    764  N   PRO A 101       9.077  32.682   8.471  1.00 91.70      A    N  
ATOM    765  CA  PRO A 101       8.367  31.462   8.127  1.00 92.14      A    C  
ATOM    766  C   PRO A 101       8.113  30.609   9.371  1.00 93.06      A    C  
ATOM    767  O   PRO A 101       8.804  30.724  10.384  1.00 89.93      A    O  
ATOM    768  CB  PRO A 101       9.265  30.750   7.119  1.00 89.65      A    C  
ATOM    769  CG  PRO A 101      10.665  31.139   7.584  1.00 88.04      A    C  
ATOM    770  CD  PRO A 101      10.479  32.574   8.091  1.00 90.79      A    C  
ATOM    771  N   MET A 102       7.131  29.741   9.284  1.00 93.12      A    N  
ATOM    772  CA  MET A 102       6.835  28.789  10.349  1.00 93.40      A    C  
ATOM    773  C   MET A 102       7.729  27.551  10.262  1.00 94.03      A    C  
ATOM    774  O   MET A 102       8.224  27.068  11.277  1.00 91.67      A    O  
ATOM    775  CB  MET A 102       5.344  28.437  10.274  1.00 92.01      A    C  
ATOM    776  CG  MET A 102       4.847  27.860  11.595  1.00 86.12      A    C  
ATOM    777  SD  MET A 102       3.049  27.771  11.678  1.00 83.31      A    S  
ATOM    778  CE  MET A 102       2.874  27.109  13.327  1.00 74.88      A    C  
ATOM    779  N   VAL A 103       7.949  27.069   9.030  1.00 94.06      A    N  
ATOM    780  CA  VAL A 103       8.837  25.947   8.723  1.00 94.27      A    C  
ATOM    781  C   VAL A 103       9.605  26.208   7.435  1.00 94.15      A    C  
ATOM    782  O   VAL A 103       9.121  26.889   6.538  1.00 91.37      A    O  
ATOM    783  CB  VAL A 103       8.066  24.604   8.622  1.00 92.90      A    C  
ATOM    784  CG1 VAL A 103       7.460  24.206   9.966  1.00 85.27      A    C  
ATOM    785  CG2 VAL A 103       6.948  24.624   7.577  1.00 84.81      A    C  
ATOM    786  N   GLU A 104      10.809  25.640   7.342  1.00 94.44      A    N  
ATOM    787  CA  GLU A 104      11.614  25.611   6.124  1.00 93.99      A    C  
ATOM    788  C   GLU A 104      12.022  24.173   5.857  1.00 94.34      A    C  
ATOM    789  O   GLU A 104      12.465  23.492   6.779  1.00 92.55      A    O  
ATOM    790  CB  GLU A 104      12.868  26.484   6.282  1.00 92.07      A    C  
ATOM    791  CG  GLU A 104      12.498  27.944   6.488  1.00 85.17      A    C  
ATOM    792  CD  GLU A 104      13.702  28.836   6.765  1.00 86.01      A    C  
ATOM    793  OE1 GLU A 104      13.605  29.663   7.693  1.00 78.72      A    O  
ATOM    794  OE2 GLU A 104      14.705  28.774   6.044  1.00 80.41      A    O1-
ATOM    795  N   ILE A 105      11.863  23.709   4.624  1.00 93.96      A    N  
ATOM    796  CA  ILE A 105      12.141  22.329   4.252  1.00 94.30      A    C  
ATOM    797  C   ILE A 105      13.151  22.314   3.111  1.00 93.95      A    C  
ATOM    798  O   ILE A 105      12.991  23.029   2.116  1.00 92.00      A    O  
ATOM    799  CB  ILE A 105      10.844  21.562   3.910  1.00 94.24      A    C  
ATOM    800  CG1 ILE A 105       9.890  21.539   5.132  1.00 92.44      A    C  
ATOM    801  CG2 ILE A 105      11.167  20.131   3.448  1.00 92.64      A    C  
ATOM    802  CD1 ILE A 105       8.507  20.946   4.848  1.00 89.43      A    C  
ATOM    803  N   VAL A 106      14.152  21.457   3.228  1.00 94.03      A    N  
ATOM    804  CA  VAL A 106      15.092  21.126   2.160  1.00 93.61      A    C  
ATOM    805  C   VAL A 106      15.065  19.619   1.942  1.00 93.62      A    C  
ATOM    806  O   VAL A 106      15.156  18.851   2.896  1.00 92.39      A    O  
ATOM    807  CB  VAL A 106      16.514  21.619   2.476  1.00 92.39      A    C  
ATOM    808  CG1 VAL A 106      17.484  21.306   1.340  1.00 87.43      A    C  
ATOM    809  CG2 VAL A 106      16.534  23.133   2.707  1.00 88.40      A    C  
ATOM    810  N   ARG A 107      14.938  19.203   0.686  1.00 93.50      A    N  
ATOM    811  CA  ARG A 107      15.028  17.801   0.286  1.00 93.11      A    C  
ATOM    812  C   ARG A 107      16.483  17.488  -0.042  1.00 92.46      A    C  
ATOM    813  O   ARG A 107      17.008  18.017  -1.026  1.00 89.41      A    O  
ATOM    814  CB  ARG A 107      14.101  17.544  -0.906  1.00 91.32      A    C  
ATOM    815  CG  ARG A 107      12.622  17.790  -0.566  1.00 89.01      A    C  
ATOM    816  CD  ARG A 107      11.759  17.920  -1.820  1.00 89.68      A    C  
ATOM    817  NE  ARG A 107      12.111  19.129  -2.550  1.00 87.51      A    N  
ATOM    818  CZ  ARG A 107      11.514  19.612  -3.627  1.00 90.77      A    C  
ATOM    819  NH1 ARG A 107      10.463  19.047  -4.147  1.00 79.22      A    N1+
ATOM    820  NH2 ARG A 107      11.975  20.679  -4.196  1.00 82.32      A    N  
ATOM    821  N   GLU A 108      17.123  16.671   0.765  1.00 92.93      A    N  
ATOM    822  CA  GLU A 108      18.512  16.252   0.533  1.00 91.88      A    C  
ATOM    823  C   GLU A 108      18.599  15.088  -0.461  1.00 92.05      A    C  
ATOM    824  O   GLU A 108      19.530  14.998  -1.252  1.00 88.57      A    O  
ATOM    825  CB  GLU A 108      19.187  15.874   1.862  1.00 90.04      A    C  
ATOM    826  CG  GLU A 108      19.295  17.077   2.814  1.00 85.09      A    C  
ATOM    827  CD  GLU A 108      20.207  16.819   4.030  1.00 80.26      A    C  
ATOM    828  OE1 GLU A 108      20.666  17.819   4.648  1.00 71.49      A    O  
ATOM    829  OE2 GLU A 108      20.453  15.652   4.388  1.00 72.57      A    O1-
ATOM    830  N   SER A 109      17.577  14.235  -0.460  1.00 92.58      A    N  
ATOM    831  CA  SER A 109      17.392  13.155  -1.429  1.00 92.69      A    C  
ATOM    832  C   SER A 109      15.914  13.084  -1.820  1.00 93.68      A    C  
ATOM    833  O   SER A 109      15.053  13.386  -0.991  1.00 91.13      A    O  
ATOM    834  CB  SER A 109      17.883  11.842  -0.820  1.00 90.50      A    C  
ATOM    835  OG  SER A 109      17.625  10.744  -1.657  1.00 81.11      A    O  
ATOM    836  N   PRO A 110      15.553  12.709  -3.077  1.00 93.51      A    N  
ATOM    837  CA  PRO A 110      16.437  12.392  -4.192  1.00 93.55      A    C  
ATOM    838  C   PRO A 110      17.199  13.610  -4.719  1.00 93.78      A    C  
ATOM    839  O   PRO A 110      16.752  14.754  -4.575  1.00 90.52      A    O  
ATOM    840  CB  PRO A 110      15.524  11.787  -5.255  1.00 91.80      A    C  
ATOM    841  CG  PRO A 110      14.186  12.473  -4.984  1.00 89.43      A    C  
ATOM    842  CD  PRO A 110      14.166  12.598  -3.471  1.00 91.50      A    C  
ATOM    843  N   ASP A 111      18.342  13.367  -5.373  1.00 92.47      A    N  
ATOM    844  CA  ASP A 111      19.129  14.421  -6.003  1.00 92.04      A    C  
ATOM    845  C   ASP A 111      18.336  15.102  -7.136  1.00 92.81      A    C  
ATOM    846  O   ASP A 111      17.745  14.451  -8.005  1.00 91.23      A    O  
ATOM    847  CB  ASP A 111      20.472  13.867  -6.502  1.00 90.02      A    C  
ATOM    848  CG  ASP A 111      21.302  14.900  -7.283  1.00 83.60      A    C  
ATOM    849  OD1 ASP A 111      21.118  16.118  -7.058  1.00 74.22      A    O  
ATOM    850  OD2 ASP A 111      22.051  14.490  -8.189  1.00 73.95      A    O1-
ATOM    851  N   VAL A 112      18.359  16.423  -7.152  1.00 92.50      A    N  
ATOM    852  CA  VAL A 112      17.666  17.247  -8.143  1.00 92.48      A    C  
ATOM    853  C   VAL A 112      18.126  16.929  -9.566  1.00 92.55      A    C  
ATOM    854  O   VAL A 112      17.313  16.933 -10.489  1.00 89.49      A    O  
ATOM    855  CB  VAL A 112      17.890  18.742  -7.836  1.00 90.56      A    C  
ATOM    856  CG1 VAL A 112      17.161  19.648  -8.832  1.00 84.00      A    C  
ATOM    857  CG2 VAL A 112      17.391  19.113  -6.443  1.00 84.97      A    C  
ATOM    858  N   GLY A 113      19.413  16.651  -9.756  1.00 92.26      A    N  
ATOM    859  CA  GLY A 113      19.969  16.266 -11.057  1.00 92.37      A    C  
ATOM    860  C   GLY A 113      19.400  14.934 -11.545  1.00 93.18      A    C  
ATOM    861  O   GLY A 113      18.972  14.840 -12.699  1.00 91.09      A    O  
ATOM    862  N   TRP A 114      19.303  13.961 -10.657  1.00 93.85      A    N  
ATOM    863  CA  TRP A 114      18.697  12.664 -10.948  1.00 93.65      A    C  
ATOM    864  C   TRP A 114      17.209  12.792 -11.298  1.00 94.04      A    C  
ATOM    865  O   TRP A 114      16.782  12.289 -12.336  1.00 92.62      A    O  
ATOM    866  CB  TRP A 114      18.925  11.725  -9.764  1.00 92.74      A    C  
ATOM    867  CG  TRP A 114      18.399  10.348  -9.979  1.00 92.46      A    C  
ATOM    868  CD1 TRP A 114      19.067   9.328 -10.558  1.00 89.94      A    C  
ATOM    869  CD2 TRP A 114      17.071   9.824  -9.647  1.00 92.38      A    C  
ATOM    870  CE2 TRP A 114      17.025   8.464 -10.050  1.00 91.60      A    C  
ATOM    871  CE3 TRP A 114      15.925  10.377  -9.043  1.00 90.01      A    C  
ATOM    872  NE1 TRP A 114      18.259   8.209 -10.598  1.00 89.83      A    N  
ATOM    873  CZ2 TRP A 114      15.866   7.665  -9.861  1.00 90.05      A    C  
ATOM    874  CZ3 TRP A 114      14.778   9.587  -8.856  1.00 87.67      A    C  
ATOM    875  CH2 TRP A 114      14.749   8.250  -9.262  1.00 88.17      A    C  
ATOM    876  N   VAL A 115      16.449  13.543 -10.504  1.00 93.74      A    N  
ATOM    877  CA  VAL A 115      15.012  13.771 -10.742  1.00 93.49      A    C  
ATOM    878  C   VAL A 115      14.769  14.412 -12.115  1.00 92.85      A    C  
ATOM    879  O   VAL A 115      13.913  13.963 -12.870  1.00 90.36      A    O  
ATOM    880  CB  VAL A 115      14.411  14.641  -9.629  1.00 92.83      A    C  
ATOM    881  CG1 VAL A 115      12.952  15.033  -9.907  1.00 88.69      A    C  
ATOM    882  CG2 VAL A 115      14.423  13.899  -8.294  1.00 90.00      A    C  
ATOM    883  N   ARG A 116      15.539  15.438 -12.473  1.00 92.47      A    N  
ATOM    884  CA  ARG A 116      15.418  16.109 -13.773  1.00 90.51      A    C  
ATOM    885  C   ARG A 116      15.855  15.221 -14.944  1.00 90.19      A    C  
ATOM    886  O   ARG A 116      15.346  15.393 -16.044  1.00 86.67      A    O  
ATOM    887  CB  ARG A 116      16.226  17.413 -13.764  1.00 88.23      A    C  
ATOM    888  CG  ARG A 116      15.583  18.483 -12.862  1.00 82.98      A    C  
ATOM    889  CD  ARG A 116      16.490  19.712 -12.800  1.00 81.71      A    C  
ATOM    890  NE  ARG A 116      15.946  20.741 -11.901  1.00 77.44      A    N  
ATOM    891  CZ  ARG A 116      16.525  21.880 -11.574  1.00 73.43      A    C  
ATOM    892  NH1 ARG A 116      17.670  22.235 -12.076  1.00 67.91      A    N1+
ATOM    893  NH2 ARG A 116      15.957  22.686 -10.721  1.00 66.90      A    N  
ATOM    894  N   GLY A 117      16.760  14.289 -14.711  1.00 90.07      A    N  
ATOM    895  CA  GLY A 117      17.239  13.338 -15.712  1.00 89.07      A    C  
ATOM    896  C   GLY A 117      16.220  12.252 -16.098  1.00 89.26      A    C  
ATOM    897  O   GLY A 117      16.325  11.693 -17.188  1.00 84.14      A    O  
ATOM    898  N   HIS A 118      15.214  11.998 -15.249  1.00 88.90      A    N  
ATOM    899  CA  HIS A 118      14.201  10.955 -15.466  1.00 87.55      A    C  
ATOM    900  C   HIS A 118      12.945  11.438 -16.213  1.00 87.75      A    C  
ATOM    901  O   HIS A 118      11.945  10.726 -16.289  1.00 80.88      A    O  
ATOM    902  CB  HIS A 118      13.871  10.266 -14.129  1.00 83.47      A    C  
ATOM    903  CG  HIS A 118      14.950   9.305 -13.735  1.00 82.12      A    C  
ATOM    904  CD2 HIS A 118      14.917   7.926 -13.860  1.00 71.31      A    C  
ATOM    905  ND1 HIS A 118      16.209   9.629 -13.296  1.00 70.44      A    N  
ATOM    906  CE1 HIS A 118      16.931   8.495 -13.178  1.00 71.10      A    C  
ATOM    907  NE2 HIS A 118      16.173   7.442 -13.497  1.00 72.81      A    N  
ATOM    908  N   GLY A 119      12.964  12.625 -16.800  1.00 87.25      A    N  
ATOM    909  CA  GLY A 119      11.810  13.215 -17.472  1.00 88.25      A    C  
ATOM    910  C   GLY A 119      10.816  13.832 -16.483  1.00 90.52      A    C  
ATOM    911  O   GLY A 119      11.219  14.489 -15.527  1.00 86.51      A    O  
ATOM    912  N   GLU A 120       9.517  13.665 -16.740  1.00 89.82      A    N  
ATOM    913  CA  GLU A 120       8.486  14.291 -15.900  1.00 90.33      A    C  
ATOM    914  C   GLU A 120       8.288  13.572 -14.554  1.00 91.66      A    C  
ATOM    915  O   GLU A 120       8.045  14.224 -13.544  1.00 88.23      A    O  
ATOM    916  CB  GLU A 120       7.138  14.361 -16.648  1.00 87.79      A    C  
ATOM    917  CG  GLU A 120       7.149  15.321 -17.853  1.00 76.24      A    C  
ATOM    918  CD  GLU A 120       5.743  15.533 -18.451  1.00 70.06      A    C  
ATOM    919  OE1 GLU A 120       5.566  16.453 -19.274  1.00 60.75      A    O  
ATOM    920  OE2 GLU A 120       4.788  14.804 -18.092  1.00 63.88      A    O1-
ATOM    921  N   GLU A 121       8.379  12.240 -14.551  1.00 91.92      A    N  
ATOM    922  CA  GLU A 121       8.123  11.382 -13.394  1.00 92.35      A    C  
ATOM    923  C   GLU A 121       9.106  10.199 -13.382  1.00 93.51      A    C  
ATOM    924  O   GLU A 121       9.528   9.728 -14.440  1.00 90.69      A    O  
ATOM    925  CB  GLU A 121       6.669  10.868 -13.412  1.00 88.71      A    C  
ATOM    926  CG  GLU A 121       5.607  11.986 -13.337  1.00 82.09      A    C  
ATOM    927  CD  GLU A 121       4.150  11.492 -13.303  1.00 84.45      A    C  
ATOM    928  OE1 GLU A 121       3.267  12.282 -12.880  1.00 77.47      A    O  
ATOM    929  OE2 GLU A 121       3.859  10.354 -13.716  1.00 80.35      A    O1-
ATOM    930  N   ASP A 122       9.430   9.670 -12.206  1.00 92.96      A    N  
ATOM    931  CA  ASP A 122      10.119   8.380 -12.099  1.00 93.17      A    C  
ATOM    932  C   ASP A 122       9.128   7.240 -12.393  1.00 93.87      A    C  
ATOM    933  O   ASP A 122       8.566   6.612 -11.495  1.00 91.23      A    O  
ATOM    934  CB  ASP A 122      10.811   8.214 -10.728  1.00 91.36      A    C  
ATOM    935  CG  ASP A 122      11.543   6.863 -10.584  1.00 91.34      A    C  
ATOM    936  OD1 ASP A 122      11.799   6.186 -11.600  1.00 87.32      A    O  
ATOM    937  OD2 ASP A 122      11.879   6.463  -9.440  1.00 87.30      A    O1-
ATOM    938  N   LEU A 123       8.907   6.984 -13.678  1.00 93.45      A    N  
ATOM    939  CA  LEU A 123       7.925   6.006 -14.164  1.00 93.21      A    C  
ATOM    940  C   LEU A 123       8.188   4.572 -13.686  1.00 93.91      A    C  
ATOM    941  O   LEU A 123       7.295   3.727 -13.761  1.00 90.95      A    O  
ATOM    942  CB  LEU A 123       7.926   6.039 -15.700  1.00 91.64      A    C  
ATOM    943  CG  LEU A 123       7.478   7.375 -16.323  1.00 90.68      A    C  
ATOM    944  CD1 LEU A 123       7.662   7.313 -17.838  1.00 87.31      A    C  
ATOM    945  CD2 LEU A 123       6.013   7.682 -16.026  1.00 87.04      A    C  
ATOM    946  N   LEU A 124       9.389   4.280 -13.205  1.00 93.60      A    N  
ATOM    947  CA  LEU A 124       9.792   2.957 -12.721  1.00 93.96      A    C  
ATOM    948  C   LEU A 124      10.052   2.951 -11.205  1.00 94.41      A    C  
ATOM    949  O   LEU A 124      10.820   2.128 -10.716  1.00 91.30      A    O  
ATOM    950  CB  LEU A 124      11.006   2.462 -13.526  1.00 92.56      A    C  
ATOM    951  CG  LEU A 124      10.774   2.294 -15.036  1.00 92.54      A    C  
ATOM    952  CD1 LEU A 124      12.056   1.770 -15.684  1.00 88.76      A    C  
ATOM    953  CD2 LEU A 124       9.651   1.302 -15.358  1.00 88.44      A    C  
ATOM    954  N   PHE A 125       9.411   3.850 -10.456  1.00 95.24      A    N  
ATOM    955  CA  PHE A 125       9.609   3.964  -8.993  1.00 95.15      A    C  
ATOM    956  C   PHE A 125       9.272   2.674  -8.228  1.00 95.25      A    C  
ATOM    957  O   PHE A 125       9.840   2.425  -7.172  1.00 92.29      A    O  
ATOM    958  CB  PHE A 125       8.771   5.138  -8.455  1.00 94.06      A    C  
ATOM    959  CG  PHE A 125       7.338   4.769  -8.139  1.00 95.28      A    C  
ATOM    960  CD1 PHE A 125       6.387   4.648  -9.172  1.00 94.02      A    C  
ATOM    961  CD2 PHE A 125       6.966   4.455  -6.822  1.00 94.24      A    C  
ATOM    962  CE1 PHE A 125       5.088   4.199  -8.888  1.00 93.02      A    C  
ATOM    963  CE2 PHE A 125       5.664   4.005  -6.538  1.00 92.98      A    C  
ATOM    964  CZ  PHE A 125       4.734   3.864  -7.571  1.00 93.28      A    C  
ATOM    965  N   ASP A 126       8.363   1.866  -8.772  1.00 95.35      A    N  
ATOM    966  CA  ASP A 126       7.846   0.640  -8.185  1.00 95.18      A    C  
ATOM    967  C   ASP A 126       8.583  -0.626  -8.654  1.00 95.67      A    C  
ATOM    968  O   ASP A 126       8.282  -1.719  -8.185  1.00 91.75      A    O  
ATOM    969  CB  ASP A 126       6.337   0.558  -8.475  1.00 92.73      A    C  
ATOM    970  CG  ASP A 126       5.977   0.452  -9.958  1.00 94.31      A    C  
ATOM    971  OD1 ASP A 126       6.808   0.811 -10.820  1.00 89.20      A    O  
ATOM    972  OD2 ASP A 126       4.830   0.059 -10.242  1.00 89.24      A    O1-
ATOM    973  N   VAL A 127       9.567  -0.492  -9.533  1.00 95.29      A    N  
ATOM    974  CA  VAL A 127      10.426  -1.614  -9.922  1.00 95.02      A    C  
ATOM    975  C   VAL A 127      11.330  -1.982  -8.745  1.00 95.10      A    C  
ATOM    976  O   VAL A 127      12.123  -1.145  -8.312  1.00 93.59      A    O  
ATOM    977  CB  VAL A 127      11.251  -1.296 -11.177  1.00 93.78      A    C  
ATOM    978  CG1 VAL A 127      12.228  -2.427 -11.529  1.00 89.52      A    C  
ATOM    979  CG2 VAL A 127      10.329  -1.085 -12.378  1.00 89.62      A    C  
ATOM    980  N   PRO A 128      11.238  -3.214  -8.218  1.00 95.53      A    N  
ATOM    981  CA  PRO A 128      12.064  -3.642  -7.107  1.00 95.04      A    C  
ATOM    982  C   PRO A 128      13.530  -3.748  -7.523  1.00 95.00      A    C  
ATOM    983  O   PRO A 128      13.862  -4.094  -8.659  1.00 92.17      A    O  
ATOM    984  CB  PRO A 128      11.483  -4.982  -6.650  1.00 93.61      A    C  
ATOM    985  CG  PRO A 128      10.897  -5.550  -7.940  1.00 91.55      A    C  
ATOM    986  CD  PRO A 128      10.383  -4.307  -8.659  1.00 94.69      A    C  
ATOM    987  N   THR A 129      14.424  -3.453  -6.583  1.00 94.32      A    N  
ATOM    988  CA  THR A 129      15.864  -3.498  -6.821  1.00 94.05      A    C  
ATOM    989  C   THR A 129      16.610  -3.809  -5.532  1.00 94.01      A    C  
ATOM    990  O   THR A 129      16.209  -3.381  -4.457  1.00 91.33      A    O  
ATOM    991  CB  THR A 129      16.346  -2.179  -7.442  1.00 92.44      A    C  
ATOM    992  CG2 THR A 129      16.165  -0.958  -6.540  1.00 84.01      A    C  
ATOM    993  OG1 THR A 129      17.715  -2.267  -7.784  1.00 83.61      A    O  
ATOM    994  N   ASP A 130      17.730  -4.495  -5.668  1.00 93.54      A    N  
ATOM    995  CA  ASP A 130      18.696  -4.686  -4.584  1.00 92.69      A    C  
ATOM    996  C   ASP A 130      19.904  -3.730  -4.721  1.00 92.82      A    C  
ATOM    997  O   ASP A 130      20.868  -3.820  -3.965  1.00 88.76      A    O  
ATOM    998  CB  ASP A 130      19.104  -6.170  -4.515  1.00 90.80      A    C  
ATOM    999  CG  ASP A 130      17.944  -7.103  -4.141  1.00 89.67      A    C  
ATOM   1000  OD1 ASP A 130      17.137  -6.744  -3.258  1.00 83.94      A    O  
ATOM   1001  OD2 ASP A 130      17.878  -8.210  -4.710  1.00 84.61      A    O1-
ATOM   1002  N   ASP A 131      19.867  -2.799  -5.679  1.00 92.50      A    N  
ATOM   1003  CA  ASP A 131      20.905  -1.778  -5.838  1.00 92.29      A    C  
ATOM   1004  C   ASP A 131      20.728  -0.650  -4.815  1.00 92.57      A    C  
ATOM   1005  O   ASP A 131      19.833   0.193  -4.916  1.00 90.74      A    O  
ATOM   1006  CB  ASP A 131      20.951  -1.250  -7.279  1.00 91.21      A    C  
ATOM   1007  CG  ASP A 131      22.062  -0.207  -7.517  1.00 88.68      A    C  
ATOM   1008  OD1 ASP A 131      22.796   0.136  -6.560  1.00 81.90      A    O  
ATOM   1009  OD2 ASP A 131      22.162   0.285  -8.659  1.00 82.49      A    O1-
ATOM   1010  N   ALA A 132      21.656  -0.582  -3.865  1.00 91.27      A    N  
ATOM   1011  CA  ALA A 132      21.662   0.429  -2.818  1.00 90.25      A    C  
ATOM   1012  C   ALA A 132      21.770   1.876  -3.334  1.00 91.04      A    C  
ATOM   1013  O   ALA A 132      21.367   2.808  -2.637  1.00 89.05      A    O  
ATOM   1014  CB  ALA A 132      22.833   0.103  -1.878  1.00 87.63      A    C  
ATOM   1015  N   ALA A 133      22.324   2.108  -4.525  1.00 91.55      A    N  
ATOM   1016  CA  ALA A 133      22.382   3.447  -5.104  1.00 91.32      A    C  
ATOM   1017  C   ALA A 133      20.995   3.880  -5.598  1.00 92.06      A    C  
ATOM   1018  O   ALA A 133      20.546   4.984  -5.285  1.00 90.59      A    O  
ATOM   1019  CB  ALA A 133      23.426   3.482  -6.224  1.00 90.36      A    C  
ATOM   1020  N   LEU A 134      20.284   3.000  -6.299  1.00 91.78      A    N  
ATOM   1021  CA  LEU A 134      18.950   3.271  -6.804  1.00 92.18      A    C  
ATOM   1022  C   LEU A 134      17.924   3.379  -5.666  1.00 92.78      A    C  
ATOM   1023  O   LEU A 134      17.074   4.259  -5.686  1.00 91.45      A    O  
ATOM   1024  CB  LEU A 134      18.575   2.178  -7.817  1.00 90.91      A    C  
ATOM   1025  CG  LEU A 134      17.333   2.528  -8.658  1.00 83.66      A    C  
ATOM   1026  CD1 LEU A 134      17.589   3.714  -9.598  1.00 79.74      A    C  
ATOM   1027  CD2 LEU A 134      16.944   1.335  -9.525  1.00 79.63      A    C  
ATOM   1028  N   MET A 135      18.060   2.547  -4.631  1.00 92.50      A    N  
ATOM   1029  CA  MET A 135      17.245   2.643  -3.414  1.00 92.67      A    C  
ATOM   1030  C   MET A 135      17.398   4.002  -2.730  1.00 93.17      A    C  
ATOM   1031  O   MET A 135      16.402   4.628  -2.382  1.00 92.02      A    O  
ATOM   1032  CB  MET A 135      17.617   1.517  -2.450  1.00 91.72      A    C  
ATOM   1033  CG  MET A 135      17.016   0.168  -2.868  1.00 85.41      A    C  
ATOM   1034  SD  MET A 135      15.194   0.115  -2.882  1.00 83.56      A    S  
ATOM   1035  CE  MET A 135      14.852   0.270  -1.121  1.00 74.09      A    C  
ATOM   1036  N   ARG A 136      18.628   4.512  -2.619  1.00 92.09      A    N  
ATOM   1037  CA  ARG A 136      18.866   5.862  -2.069  1.00 91.14      A    C  
ATOM   1038  C   ARG A 136      18.229   6.963  -2.912  1.00 91.81      A    C  
ATOM   1039  O   ARG A 136      17.627   7.868  -2.357  1.00 90.73      A    O  
ATOM   1040  CB  ARG A 136      20.367   6.108  -1.893  1.00 89.22      A    C  
ATOM   1041  CG  ARG A 136      20.851   5.468  -0.585  1.00 76.97      A    C  
ATOM   1042  CD  ARG A 136      22.330   5.744  -0.332  1.00 72.97      A    C  
ATOM   1043  NE  ARG A 136      23.179   4.956  -1.242  1.00 64.11      A    N  
ATOM   1044  CZ  ARG A 136      24.466   4.690  -1.061  1.00 55.85      A    C  
ATOM   1045  NH1 ARG A 136      25.125   5.164  -0.043  1.00 52.10      A    N1+
ATOM   1046  NH2 ARG A 136      25.095   3.927  -1.914  1.00 49.61      A    N  
ATOM   1047  N   GLN A 137      18.312   6.867  -4.234  1.00 92.73      A    N  
ATOM   1048  CA  GLN A 137      17.678   7.823  -5.140  1.00 92.59      A    C  
ATOM   1049  C   GLN A 137      16.148   7.812  -5.031  1.00 93.47      A    C  
ATOM   1050  O   GLN A 137      15.508   8.830  -5.254  1.00 91.70      A    O  
ATOM   1051  CB  GLN A 137      18.100   7.517  -6.575  1.00 91.16      A    C  
ATOM   1052  CG  GLN A 137      19.563   7.901  -6.844  1.00 83.77      A    C  
ATOM   1053  CD  GLN A 137      20.080   7.362  -8.182  1.00 78.02      A    C  
ATOM   1054  NE2 GLN A 137      21.202   7.844  -8.641  1.00 66.48      A    N  
ATOM   1055  OE1 GLN A 137      19.498   6.504  -8.820  1.00 69.46      A    O  
ATOM   1056  N   ARG A 138      15.549   6.697  -4.633  1.00 93.84      A    N  
ATOM   1057  CA  ARG A 138      14.106   6.564  -4.401  1.00 94.11      A    C  
ATOM   1058  C   ARG A 138      13.694   6.777  -2.934  1.00 94.78      A    C  
ATOM   1059  O   ARG A 138      12.564   6.488  -2.559  1.00 93.06      A    O  
ATOM   1060  CB  ARG A 138      13.630   5.214  -4.937  1.00 92.72      A    C  
ATOM   1061  CG  ARG A 138      13.691   5.196  -6.465  1.00 88.78      A    C  
ATOM   1062  CD  ARG A 138      13.219   3.840  -6.981  1.00 86.71      A    C  
ATOM   1063  NE  ARG A 138      13.164   3.847  -8.436  1.00 84.84      A    N  
ATOM   1064  CZ  ARG A 138      13.220   2.801  -9.237  1.00 83.85      A    C  
ATOM   1065  NH1 ARG A 138      13.304   1.579  -8.783  1.00 76.29      A    N1+
ATOM   1066  NH2 ARG A 138      13.177   2.991 -10.514  1.00 79.01      A    N  
ATOM   1067  N   THR A 139      14.600   7.281  -2.117  1.00 94.83      A    N  
ATOM   1068  CA  THR A 139      14.320   7.644  -0.728  1.00 94.83      A    C  
ATOM   1069  C   THR A 139      14.217   9.159  -0.604  1.00 95.13      A    C  
ATOM   1070  O   THR A 139      15.110   9.884  -1.024  1.00 93.31      A    O  
ATOM   1071  CB  THR A 139      15.385   7.076   0.211  1.00 93.65      A    C  
ATOM   1072  CG2 THR A 139      15.074   7.365   1.676  1.00 84.48      A    C  
ATOM   1073  OG1 THR A 139      15.431   5.671   0.077  1.00 85.31      A    O  
ATOM   1074  N   LEU A 140      13.129   9.642  -0.036  1.00 94.95      A    N  
ATOM   1075  CA  LEU A 140      12.960  11.045   0.306  1.00 95.27      A    C  
ATOM   1076  C   LEU A 140      13.636  11.308   1.651  1.00 95.39      A    C  
ATOM   1077  O   LEU A 140      13.179  10.827   2.687  1.00 94.04      A    O  
ATOM   1078  CB  LEU A 140      11.465  11.382   0.322  1.00 95.30      A    C  
ATOM   1079  CG  LEU A 140      11.149  12.861   0.638  1.00 95.22      A    C  
ATOM   1080  CD1 LEU A 140      11.641  13.805  -0.463  1.00 92.92      A    C  
ATOM   1081  CD2 LEU A 140       9.643  13.043   0.763  1.00 92.80      A    C  
ATOM   1082  N   GLU A 141      14.685  12.116   1.635  1.00 94.52      A    N  
ATOM   1083  CA  GLU A 141      15.319  12.634   2.839  1.00 94.05      A    C  
ATOM   1084  C   GLU A 141      15.059  14.129   2.928  1.00 94.28      A    C  
ATOM   1085  O   GLU A 141      15.334  14.872   1.983  1.00 92.65      A    O  
ATOM   1086  CB  GLU A 141      16.826  12.361   2.838  1.00 92.39      A    C  
ATOM   1087  CG  GLU A 141      17.159  10.873   2.875  1.00 81.48      A    C  
ATOM   1088  CD  GLU A 141      18.660  10.589   2.780  1.00 79.25      A    C  
ATOM   1089  OE1 GLU A 141      19.007   9.423   2.503  1.00 71.96      A    O  
ATOM   1090  OE2 GLU A 141      19.473  11.506   2.976  1.00 73.58      A    O1-
ATOM   1091  N   ILE A 142      14.556  14.579   4.060  1.00 94.09      A    N  
ATOM   1092  CA  ILE A 142      14.315  15.997   4.303  1.00 93.90      A    C  
ATOM   1093  C   ILE A 142      14.997  16.454   5.586  1.00 93.62      A    C  
ATOM   1094  O   ILE A 142      14.981  15.757   6.609  1.00 92.27      A    O  
ATOM   1095  CB  ILE A 142      12.816  16.365   4.273  1.00 93.57      A    C  
ATOM   1096  CG1 ILE A 142      12.009  15.743   5.440  1.00 87.12      A    C  
ATOM   1097  CG2 ILE A 142      12.215  15.981   2.907  1.00 84.67      A    C  
ATOM   1098  CD1 ILE A 142      10.568  16.260   5.532  1.00 85.26      A    C  
ATOM   1099  N   ARG A 143      15.515  17.670   5.542  1.00 93.24      A    N  
ATOM   1100  CA  ARG A 143      15.817  18.454   6.737  1.00 92.45      A    C  
ATOM   1101  C   ARG A 143      14.805  19.589   6.853  1.00 93.10      A    C  
ATOM   1102  O   ARG A 143      14.366  20.142   5.845  1.00 92.18      A    O  
ATOM   1103  CB  ARG A 143      17.281  18.911   6.748  1.00 90.48      A    C  
ATOM   1104  CG  ARG A 143      17.620  19.916   5.642  1.00 86.38      A    C  
ATOM   1105  CD  ARG A 143      19.081  20.311   5.713  1.00 85.52      A    C  
ATOM   1106  NE  ARG A 143      19.372  21.434   4.823  1.00 82.36      A    N  
ATOM   1107  CZ  ARG A 143      20.464  21.612   4.096  1.00 82.82      A    C  
ATOM   1108  NH1 ARG A 143      21.427  20.753   4.052  1.00 73.79      A    N1+
ATOM   1109  NH2 ARG A 143      20.600  22.706   3.400  1.00 76.92      A    N  
ATOM   1110  N   MET A 144      14.433  19.926   8.075  1.00 92.87      A    N  
ATOM   1111  CA  MET A 144      13.439  20.955   8.337  1.00 93.22      A    C  
ATOM   1112  C   MET A 144      13.865  21.811   9.523  1.00 93.15      A    C  
ATOM   1113  O   MET A 144      14.275  21.288  10.558  1.00 91.74      A    O  
ATOM   1114  CB  MET A 144      12.062  20.309   8.549  1.00 93.31      A    C  
ATOM   1115  CG  MET A 144      10.932  21.330   8.719  1.00 91.42      A    C  
ATOM   1116  SD  MET A 144       9.288  20.604   8.997  1.00 89.67      A    S  
ATOM   1117  CE  MET A 144       9.451  20.129  10.729  1.00 79.70      A    C  
ATOM   1118  N   VAL A 145      13.693  23.114   9.384  1.00 93.44      A    N  
ATOM   1119  CA  VAL A 145      13.708  24.051  10.507  1.00 93.71      A    C  
ATOM   1120  C   VAL A 145      12.278  24.411  10.853  1.00 94.25      A    C  
ATOM   1121  O   VAL A 145      11.529  24.878  10.000  1.00 92.63      A    O  
ATOM   1122  CB  VAL A 145      14.549  25.301  10.190  1.00 92.34      A    C  
ATOM   1123  CG1 VAL A 145      14.326  26.438  11.183  1.00 84.66      A    C  
ATOM   1124  CG2 VAL A 145      16.032  24.939  10.263  1.00 84.00      A    C  
ATOM   1125  N   ALA A 146      11.911  24.243  12.128  1.00 94.29      A    N  
ATOM   1126  CA  ALA A 146      10.694  24.805  12.681  1.00 94.40      A    C  
ATOM   1127  C   ALA A 146      11.063  26.000  13.564  1.00 94.65      A    C  
ATOM   1128  O   ALA A 146      11.755  25.850  14.574  1.00 92.87      A    O  
ATOM   1129  CB  ALA A 146       9.937  23.712  13.439  1.00 93.82      A    C  
ATOM   1130  N   TRP A 147      10.611  27.190  13.186  1.00 94.84      A    N  
ATOM   1131  CA  TRP A 147      10.863  28.403  13.958  1.00 95.08      A    C  
ATOM   1132  C   TRP A 147       9.918  28.473  15.157  1.00 95.29      A    C  
ATOM   1133  O   TRP A 147       8.709  28.659  15.015  1.00 93.58      A    O  
ATOM   1134  CB  TRP A 147      10.741  29.623  13.056  1.00 94.47      A    C  
ATOM   1135  CG  TRP A 147      11.887  29.784  12.100  1.00 94.30      A    C  
ATOM   1136  CD1 TRP A 147      11.866  29.464  10.791  1.00 91.23      A    C  
ATOM   1137  CD2 TRP A 147      13.217  30.307  12.386  1.00 93.24      A    C  
ATOM   1138  CE2 TRP A 147      13.952  30.288  11.170  1.00 92.54      A    C  
ATOM   1139  CE3 TRP A 147      13.855  30.800  13.542  1.00 91.55      A    C  
ATOM   1140  NE1 TRP A 147      13.099  29.761  10.228  1.00 91.36      A    N  
ATOM   1141  CZ2 TRP A 147      15.290  30.756  11.102  1.00 91.47      A    C  
ATOM   1142  CZ3 TRP A 147      15.177  31.265  13.471  1.00 89.62      A    C  
ATOM   1143  CH2 TRP A 147      15.883  31.244  12.264  1.00 89.99      A    C  
ATOM   1144  N   TYR A 148      10.475  28.369  16.355  1.00 93.73      A    N  
ATOM   1145  CA  TYR A 148       9.710  28.501  17.587  1.00 93.86      A    C  
ATOM   1146  C   TYR A 148       9.743  29.941  18.089  1.00 93.82      A    C  
ATOM   1147  O   TYR A 148      10.793  30.471  18.431  1.00 92.58      A    O  
ATOM   1148  CB  TYR A 148      10.234  27.514  18.633  1.00 93.25      A    C  
ATOM   1149  CG  TYR A 148       9.333  27.444  19.836  1.00 93.60      A    C  
ATOM   1150  CD1 TYR A 148       9.518  28.321  20.938  1.00 91.45      A    C  
ATOM   1151  CD2 TYR A 148       8.239  26.553  19.857  1.00 91.56      A    C  
ATOM   1152  CE1 TYR A 148       8.621  28.308  22.018  1.00 90.09      A    C  
ATOM   1153  CE2 TYR A 148       7.343  26.535  20.930  1.00 90.11      A    C  
ATOM   1154  CZ  TYR A 148       7.535  27.416  22.000  1.00 90.43      A    C  
ATOM   1155  OH  TYR A 148       6.628  27.419  23.037  1.00 88.41      A    O  
ATOM   1156  N   TYR A 149       8.566  30.585  18.167  1.00 92.75      A    N  
ATOM   1157  CA  TYR A 149       8.439  31.939  18.699  1.00 93.04      A    C  
ATOM   1158  C   TYR A 149       8.285  31.899  20.222  1.00 93.23      A    C  
ATOM   1159  O   TYR A 149       7.274  31.418  20.747  1.00 90.60      A    O  
ATOM   1160  CB  TYR A 149       7.277  32.653  18.009  1.00 91.82      A    C  
ATOM   1161  CG  TYR A 149       7.288  34.142  18.231  1.00 92.87      A    C  
ATOM   1162  CD1 TYR A 149       6.860  34.702  19.456  1.00 90.27      A    C  
ATOM   1163  CD2 TYR A 149       7.739  35.002  17.208  1.00 90.49      A    C  
ATOM   1164  CE1 TYR A 149       6.906  36.091  19.663  1.00 89.46      A    C  
ATOM   1165  CE2 TYR A 149       7.775  36.389  17.404  1.00 89.20      A    C  
ATOM   1166  CZ  TYR A 149       7.362  36.929  18.632  1.00 90.13      A    C  
ATOM   1167  OH  TYR A 149       7.425  38.286  18.835  1.00 87.98      A    O  
ATOM   1168  N   MET A 150       9.264  32.454  20.944  1.00 91.52      A    N  
ATOM   1169  CA  MET A 150       9.213  32.567  22.397  1.00 91.13      A    C  
ATOM   1170  C   MET A 150       8.258  33.683  22.818  1.00 91.06      A    C  
ATOM   1171  O   MET A 150       8.384  34.828  22.376  1.00 88.66      A    O  
ATOM   1172  CB  MET A 150      10.617  32.767  22.972  1.00 89.95      A    C  
ATOM   1173  CG  MET A 150      11.520  31.548  22.738  1.00 87.24      A    C  
ATOM   1174  SD  MET A 150      13.154  31.667  23.527  1.00 85.29      A    S  
ATOM   1175  CE  MET A 150      13.951  32.834  22.416  1.00 71.85      A    C  
ATOM   1176  N   ARG A 151       7.285  33.352  23.652  1.00 90.25      A    N  
ATOM   1177  CA  ARG A 151       6.167  34.245  24.024  1.00 89.47      A    C  
ATOM   1178  C   ARG A 151       6.190  34.721  25.464  1.00 90.00      A    C  
ATOM   1179  O   ARG A 151       5.486  35.680  25.780  1.00 85.71      A    O  
ATOM   1180  CB  ARG A 151       4.846  33.516  23.780  1.00 85.82      A    C  
ATOM   1181  CG  ARG A 151       4.553  33.303  22.294  1.00 80.24      A    C  
ATOM   1182  CD  ARG A 151       3.247  32.526  22.172  1.00 78.89      A    C  
ATOM   1183  NE  ARG A 151       2.735  32.558  20.800  1.00 74.41      A    N  
ATOM   1184  CZ  ARG A 151       1.485  32.329  20.450  1.00 71.00      A    C  
ATOM   1185  NH1 ARG A 151       0.622  31.821  21.271  1.00 64.49      A    N1+
ATOM   1186  NH2 ARG A 151       1.074  32.644  19.278  1.00 63.20      A    N  
ATOM   1187  N   ILE A 152       6.924  34.050  26.334  1.00 88.12      A    N  
ATOM   1188  CA  ILE A 152       6.927  34.382  27.758  1.00 88.21      A    C  
ATOM   1189  C   ILE A 152       7.756  35.653  27.971  1.00 89.19      A    C  
ATOM   1190  O   ILE A 152       8.959  35.633  27.714  1.00 86.20      A    O  
ATOM   1191  CB  ILE A 152       7.423  33.204  28.615  1.00 86.85      A    C  
ATOM   1192  CG1 ILE A 152       6.616  31.909  28.369  1.00 83.45      A    C  
ATOM   1193  CG2 ILE A 152       7.382  33.566  30.109  1.00 82.49      A    C  
ATOM   1194  CD1 ILE A 152       5.100  32.032  28.610  1.00 75.38      A    C  
ATOM   1195  N   PRO A 153       7.136  36.749  28.421  1.00 88.34      A    N  
ATOM   1196  CA  PRO A 153       7.844  38.009  28.597  1.00 87.39      A    C  
ATOM   1197  C   PRO A 153       8.982  37.857  29.601  1.00 87.80      A    C  
ATOM   1198  O   PRO A 153       8.920  37.028  30.511  1.00 83.46      A    O  
ATOM   1199  CB  PRO A 153       6.788  39.015  29.064  1.00 84.27      A    C  
ATOM   1200  CG  PRO A 153       5.723  38.131  29.729  1.00 83.66      A    C  
ATOM   1201  CD  PRO A 153       5.776  36.847  28.896  1.00 87.09      A    C  
ATOM   1202  N   PHE A 154      10.014  38.683  29.428  1.00 84.37      A    N  
ATOM   1203  CA  PHE A 154      11.261  38.630  30.181  1.00 84.72      A    C  
ATOM   1204  C   PHE A 154      12.093  37.356  29.933  1.00 86.14      A    C  
ATOM   1205  O   PHE A 154      13.260  37.481  29.565  1.00 82.08      A    O  
ATOM   1206  CB  PHE A 154      10.997  38.903  31.676  1.00 81.53      A    C  
ATOM   1207  CG  PHE A 154      12.233  38.966  32.528  1.00 80.49      A    C  
ATOM   1208  CD1 PHE A 154      12.536  37.917  33.419  1.00 75.52      A    C  
ATOM   1209  CD2 PHE A 154      13.088  40.081  32.449  1.00 74.92      A    C  
ATOM   1210  CE1 PHE A 154      13.676  37.987  34.225  1.00 72.32      A    C  
ATOM   1211  CE2 PHE A 154      14.230  40.150  33.255  1.00 72.51      A    C  
ATOM   1212  CZ  PHE A 154      14.523  39.109  34.143  1.00 75.29      A    C  
ATOM   1213  N   ALA A 155      11.513  36.176  30.061  1.00 84.24      A    N  
ATOM   1214  CA  ALA A 155      12.203  34.919  29.788  1.00 82.78      A    C  
ATOM   1215  C   ALA A 155      12.599  34.781  28.311  1.00 84.93      A    C  
ATOM   1216  O   ALA A 155      13.708  34.337  28.024  1.00 82.50      A    O  
ATOM   1217  CB  ALA A 155      11.316  33.761  30.227  1.00 80.86      A    C  
ATOM   1218  N   ASP A 156      11.732  35.208  27.391  1.00 86.72      A    N  
ATOM   1219  CA  ASP A 156      12.008  35.268  25.954  1.00 84.53      A    C  
ATOM   1220  C   ASP A 156      13.265  36.072  25.630  1.00 85.14      A    C  
ATOM   1221  O   ASP A 156      14.162  35.609  24.919  1.00 81.01      A    O  
ATOM   1222  CB  ASP A 156      10.778  35.835  25.198  1.00 81.27      A    C  
ATOM   1223  CG  ASP A 156      10.269  37.225  25.626  1.00 80.83      A    C  
ATOM   1224  OD1 ASP A 156      10.776  37.791  26.605  1.00 70.86      A    O  
ATOM   1225  OD2 ASP A 156       9.326  37.741  24.975  1.00 76.65      A    O1-
ATOM   1226  N   TRP A 157      13.381  37.266  26.219  1.00 85.40      A    N  
ATOM   1227  CA  TRP A 157      14.517  38.145  26.020  1.00 83.48      A    C  
ATOM   1228  C   TRP A 157      15.803  37.567  26.615  1.00 84.32      A    C  
ATOM   1229  O   TRP A 157      16.830  37.527  25.937  1.00 81.28      A    O  
ATOM   1230  CB  TRP A 157      14.201  39.524  26.593  1.00 80.57      A    C  
ATOM   1231  CG  TRP A 157      15.324  40.494  26.466  1.00 77.80      A    C  
ATOM   1232  CD1 TRP A 157      15.677  41.142  25.330  1.00 68.85      A    C  
ATOM   1233  CD2 TRP A 157      16.281  40.922  27.485  1.00 74.55      A    C  
ATOM   1234  CE2 TRP A 157      17.184  41.834  26.888  1.00 71.49      A    C  
ATOM   1235  CE3 TRP A 157      16.463  40.609  28.848  1.00 66.40      A    C  
ATOM   1236  NE1 TRP A 157      16.786  41.944  25.581  1.00 66.60      A    N  
ATOM   1237  CZ2 TRP A 157      18.240  42.438  27.618  1.00 69.35      A    C  
ATOM   1238  CZ3 TRP A 157      17.507  41.204  29.575  1.00 61.86      A    C  
ATOM   1239  CH2 TRP A 157      18.380  42.107  28.961  1.00 63.30      A    C  
ATOM   1240  N   VAL A 158      15.760  37.099  27.869  1.00 85.34      A    N  
ATOM   1241  CA  VAL A 158      16.934  36.534  28.543  1.00 84.44      A    C  
ATOM   1242  C   VAL A 158      17.409  35.269  27.826  1.00 85.58      A    C  
ATOM   1243  O   VAL A 158      18.589  35.170  27.495  1.00 84.84      A    O  
ATOM   1244  CB  VAL A 158      16.664  36.251  30.033  1.00 83.38      A    C  
ATOM   1245  CG1 VAL A 158      17.885  35.596  30.705  1.00 77.30      A    C  
ATOM   1246  CG2 VAL A 158      16.369  37.539  30.799  1.00 79.53      A    C  
ATOM   1247  N   MET A 159      16.518  34.339  27.522  1.00 85.00      A    N  
ATOM   1248  CA  MET A 159      16.864  33.104  26.816  1.00 84.60      A    C  
ATOM   1249  C   MET A 159      17.400  33.384  25.412  1.00 85.45      A    C  
ATOM   1250  O   MET A 159      18.387  32.781  25.018  1.00 83.91      A    O  
ATOM   1251  CB  MET A 159      15.656  32.169  26.742  1.00 84.29      A    C  
ATOM   1252  CG  MET A 159      15.314  31.557  28.106  1.00 82.25      A    C  
ATOM   1253  SD  MET A 159      13.924  30.397  28.081  1.00 79.01      A    S  
ATOM   1254  CE  MET A 159      14.646  29.024  27.149  1.00 67.47      A    C  
ATOM   1255  N   SER A 160      16.818  34.324  24.682  1.00 86.48      A    N  
ATOM   1256  CA  SER A 160      17.331  34.722  23.371  1.00 84.09      A    C  
ATOM   1257  C   SER A 160      18.756  35.262  23.457  1.00 84.90      A    C  
ATOM   1258  O   SER A 160      19.584  34.922  22.618  1.00 82.73      A    O  
ATOM   1259  CB  SER A 160      16.416  35.765  22.734  1.00 83.30      A    C  
ATOM   1260  OG  SER A 160      16.893  36.107  21.451  1.00 72.64      A    O  
ATOM   1261  N   ARG A 161      19.080  36.051  24.476  1.00 84.98      A    N  
ATOM   1262  CA  ARG A 161      20.456  36.528  24.699  1.00 82.81      A    C  
ATOM   1263  C   ARG A 161      21.409  35.383  25.020  1.00 83.78      A    C  
ATOM   1264  O   ARG A 161      22.519  35.373  24.497  1.00 81.37      A    O  
ATOM   1265  CB  ARG A 161      20.488  37.585  25.812  1.00 80.90      A    C  
ATOM   1266  CG  ARG A 161      19.801  38.898  25.417  1.00 75.49      A    C  
ATOM   1267  CD  ARG A 161      20.542  39.616  24.298  1.00 70.45      A    C  
ATOM   1268  NE  ARG A 161      19.874  40.884  23.972  1.00 63.68      A    N  
ATOM   1269  CZ  ARG A 161      20.374  41.853  23.227  1.00 57.86      A    C  
ATOM   1270  NH1 ARG A 161      21.569  41.766  22.689  1.00 51.89      A    N1+
ATOM   1271  NH2 ARG A 161      19.683  42.928  23.015  1.00 51.19      A    N  
ATOM   1272  N   MET A 162      20.979  34.441  25.832  1.00 84.57      A    N  
ATOM   1273  CA  MET A 162      21.760  33.235  26.129  1.00 83.10      A    C  
ATOM   1274  C   MET A 162      21.997  32.402  24.864  1.00 84.17      A    C  
ATOM   1275  O   MET A 162      23.131  32.010  24.619  1.00 82.73      A    O  
ATOM   1276  CB  MET A 162      21.075  32.392  27.208  1.00 82.17      A    C  
ATOM   1277  CG  MET A 162      21.029  33.105  28.558  1.00 76.70      A    C  
ATOM   1278  SD  MET A 162      20.162  32.200  29.868  1.00 70.72      A    S  
ATOM   1279  CE  MET A 162      21.491  31.093  30.401  1.00 60.75      A    C  
ATOM   1280  N   PHE A 163      20.991  32.200  24.019  1.00 85.70      A    N  
ATOM   1281  CA  PHE A 163      21.140  31.466  22.765  1.00 85.13      A    C  
ATOM   1282  C   PHE A 163      22.051  32.181  21.767  1.00 85.14      A    C  
ATOM   1283  O   PHE A 163      22.929  31.551  21.186  1.00 82.89      A    O  
ATOM   1284  CB  PHE A 163      19.767  31.192  22.137  1.00 85.01      A    C  
ATOM   1285  CG  PHE A 163      18.857  30.278  22.919  1.00 85.57      A    C  
ATOM   1286  CD1 PHE A 163      19.352  29.108  23.544  1.00 81.66      A    C  
ATOM   1287  CD2 PHE A 163      17.484  30.561  23.005  1.00 82.01      A    C  
ATOM   1288  CE1 PHE A 163      18.493  28.254  24.254  1.00 79.59      A    C  
ATOM   1289  CE2 PHE A 163      16.616  29.701  23.708  1.00 79.34      A    C  
ATOM   1290  CZ  PHE A 163      17.129  28.558  24.331  1.00 81.73      A    C  
ATOM   1291  N   LEU A 164      21.911  33.486  21.589  1.00 83.70      A    N  
ATOM   1292  CA  LEU A 164      22.786  34.253  20.717  1.00 81.73      A    C  
ATOM   1293  C   LEU A 164      24.253  34.195  21.164  1.00 82.58      A    C  
ATOM   1294  O   LEU A 164      25.140  34.118  20.316  1.00 80.54      A    O  
ATOM   1295  CB  LEU A 164      22.319  35.715  20.652  1.00 81.33      A    C  
ATOM   1296  CG  LEU A 164      21.015  35.952  19.864  1.00 80.62      A    C  
ATOM   1297  CD1 LEU A 164      20.612  37.411  20.036  1.00 76.10      A    C  
ATOM   1298  CD2 LEU A 164      21.166  35.684  18.377  1.00 76.57      A    C  
ATOM   1299  N   ALA A 165      24.492  34.215  22.464  1.00 82.48      A    N  
ATOM   1300  CA  ALA A 165      25.833  34.048  23.011  1.00 79.63      A    C  
ATOM   1301  C   ALA A 165      26.356  32.620  22.815  1.00 79.79      A    C  
ATOM   1302  O   ALA A 165      27.492  32.434  22.393  1.00 77.37      A    O  
ATOM   1303  CB  ALA A 165      25.800  34.464  24.486  1.00 78.50      A    C  
ATOM   1304  N   GLN A 166      25.517  31.619  23.060  1.00 79.77      A    N  
ATOM   1305  CA  GLN A 166      25.882  30.209  22.924  1.00 77.74      A    C  
ATOM   1306  C   GLN A 166      26.176  29.802  21.473  1.00 77.80      A    C  
ATOM   1307  O   GLN A 166      27.054  28.980  21.242  1.00 75.07      A    O  
ATOM   1308  CB  GLN A 166      24.750  29.368  23.518  1.00 75.61      A    C  
ATOM   1309  CG  GLN A 166      25.139  27.884  23.631  1.00 67.27      A    C  
ATOM   1310  CD  GLN A 166      24.093  27.047  24.350  1.00 63.60      A    C  
ATOM   1311  NE2 GLN A 166      24.384  25.792  24.586  1.00 53.83      A    N  
ATOM   1312  OE1 GLN A 166      23.020  27.477  24.712  1.00 55.34      A    O  
ATOM   1313  N   PHE A 167      25.487  30.405  20.497  1.00 80.78      A    N  
ATOM   1314  CA  PHE A 167      25.747  30.213  19.070  1.00 78.98      A    C  
ATOM   1315  C   PHE A 167      26.835  31.142  18.508  1.00 78.31      A    C  
ATOM   1316  O   PHE A 167      26.961  31.261  17.290  1.00 74.04      A    O  
ATOM   1317  CB  PHE A 167      24.433  30.340  18.285  1.00 77.70      A    C  
ATOM   1318  CG  PHE A 167      23.385  29.295  18.596  1.00 78.95      A    C  
ATOM   1319  CD1 PHE A 167      23.712  27.927  18.568  1.00 75.19      A    C  
ATOM   1320  CD2 PHE A 167      22.060  29.677  18.883  1.00 75.30      A    C  
ATOM   1321  CE1 PHE A 167      22.734  26.953  18.829  1.00 72.67      A    C  
ATOM   1322  CE2 PHE A 167      21.080  28.710  19.141  1.00 72.49      A    C  
ATOM   1323  CZ  PHE A 167      21.413  27.344  19.121  1.00 73.64      A    C  
ATOM   1324  N   HIS A 168      27.568  31.840  19.356  1.00 75.92      A    N  
ATOM   1325  CA  HIS A 168      28.608  32.797  18.970  1.00 75.16      A    C  
ATOM   1326  C   HIS A 168      28.132  33.919  18.020  1.00 74.11      A    C  
ATOM   1327  O   HIS A 168      28.927  34.556  17.333  1.00 67.91      A    O  
ATOM   1328  CB  HIS A 168      29.851  32.060  18.453  1.00 71.87      A    C  
ATOM   1329  CG  HIS A 168      30.449  31.149  19.481  1.00 70.20      A    C  
ATOM   1330  CD2 HIS A 168      30.299  29.796  19.554  1.00 60.01      A    C  
ATOM   1331  ND1 HIS A 168      31.269  31.531  20.526  1.00 61.55      A    N  
ATOM   1332  CE1 HIS A 168      31.616  30.431  21.207  1.00 60.25      A    C  
ATOM   1333  NE2 HIS A 168      31.038  29.355  20.645  1.00 61.05      A    N  
ATOM   1334  N   LEU A 169      26.837  34.216  17.996  1.00 74.92      A    N  
ATOM   1335  CA  LEU A 169      26.258  35.231  17.110  1.00 73.26      A    C  
ATOM   1336  C   LEU A 169      26.390  36.640  17.669  1.00 74.01      A    C  
ATOM   1337  O   LEU A 169      26.577  37.612  16.932  1.00 69.35      A    O  
ATOM   1338  CB  LEU A 169      24.780  34.902  16.871  1.00 70.60      A    C  
ATOM   1339  CG  LEU A 169      24.532  33.563  16.154  1.00 70.36      A    C  
ATOM   1340  CD1 LEU A 169      23.037  33.256  16.192  1.00 66.02      A    C  
ATOM   1341  CD2 LEU A 169      24.997  33.609  14.701  1.00 68.46      A    C  
ATOM   1342  N   LYS A 170      26.232  36.767  18.978  1.00 72.80      A    N  
ATOM   1343  CA  LYS A 170      26.331  38.057  19.653  1.00 72.34      A    C  
ATOM   1344  C   LYS A 170      26.695  37.882  21.113  1.00 71.92      A    C  
ATOM   1345  O   LYS A 170      25.905  37.342  21.883  1.00 66.03      A    O  
ATOM   1346  CB  LYS A 170      25.013  38.813  19.479  1.00 69.10      A    C  
ATOM   1347  CG  LYS A 170      25.103  40.256  19.983  1.00 65.27      A    C  
ATOM   1348  CD  LYS A 170      23.860  41.035  19.562  1.00 63.20      A    C  
ATOM   1349  CE  LYS A 170      24.015  42.500  19.955  1.00 55.82      A    C  
ATOM   1350  NZ  LYS A 170      22.979  43.329  19.293  1.00 49.21      A    N1+
ATOM   1351  N   ASN A 171      27.832  38.451  21.495  1.00 68.82      A    N  
ATOM   1352  CA  ASN A 171      28.192  38.507  22.901  1.00 66.97      A    C  
ATOM   1353  C   ASN A 171      27.284  39.475  23.677  1.00 66.49      A    C  
ATOM   1354  O   ASN A 171      26.882  40.530  23.169  1.00 61.27      A    O  
ATOM   1355  CB  ASN A 171      29.696  38.832  23.043  1.00 62.90      A    C  
ATOM   1356  CG  ASN A 171      30.201  38.454  24.423  1.00 57.85      A    C  
ATOM   1357  ND2 ASN A 171      31.480  38.603  24.691  1.00 52.27      A    N  
ATOM   1358  OD1 ASN A 171      29.442  38.036  25.264  1.00 53.07      A    O  
ATOM   1359  N   TYR A 172      26.936  39.102  24.900  1.00 66.65      A    N  
ATOM   1360  CA  TYR A 172      26.171  39.937  25.811  1.00 65.57      A    C  
ATOM   1361  C   TYR A 172      27.062  40.400  26.955  1.00 66.48      A    C  
ATOM   1362  O   TYR A 172      27.332  39.655  27.895  1.00 61.53      A    O  
ATOM   1363  CB  TYR A 172      24.932  39.188  26.302  1.00 61.28      A    C  
ATOM   1364  CG  TYR A 172      24.043  40.066  27.147  1.00 60.39      A    C  
ATOM   1365  CD1 TYR A 172      24.125  40.030  28.556  1.00 56.43      A    C  
ATOM   1366  CD2 TYR A 172      23.156  40.970  26.529  1.00 54.01      A    C  
ATOM   1367  CE1 TYR A 172      23.329  40.884  29.336  1.00 50.04      A    C  
ATOM   1368  CE2 TYR A 172      22.355  41.824  27.301  1.00 51.42      A    C  
ATOM   1369  CZ  TYR A 172      22.449  41.778  28.702  1.00 52.21      A    C  
ATOM   1370  OH  TYR A 172      21.681  42.630  29.450  1.00 51.19      A    O  
ATOM   1371  N   THR A 173      27.497  41.672  26.899  1.00 63.58      A    N  
ATOM   1372  CA  THR A 173      28.401  42.298  27.877  1.00 63.40      A    C  
ATOM   1373  C   THR A 173      27.699  43.312  28.772  1.00 64.03      A    C  
ATOM   1374  O   THR A 173      28.337  43.981  29.584  1.00 58.84      A    O  
ATOM   1375  CB  THR A 173      29.581  42.973  27.150  1.00 59.48      A    C  
ATOM   1376  CG2 THR A 173      30.441  41.964  26.392  1.00 54.63      A    C  
ATOM   1377  OG1 THR A 173      29.079  43.889  26.202  1.00 55.70      A    O  
ATOM   1378  N   ASN A 174      26.384  43.459  28.636  1.00 66.44      A    N  
ATOM   1379  CA  ASN A 174      25.621  44.393  29.453  1.00 68.36      A    C  
ATOM   1380  C   ASN A 174      25.383  43.848  30.870  1.00 69.59      A    C  
ATOM   1381  O   ASN A 174      25.723  42.710  31.187  1.00 63.72      A    O  
ATOM   1382  CB  ASN A 174      24.313  44.747  28.730  1.00 63.63      A    C  
ATOM   1383  CG  ASN A 174      24.507  45.621  27.509  1.00 59.33      A    C  
ATOM   1384  ND2 ASN A 174      23.545  45.628  26.605  1.00 53.65      A    N  
ATOM   1385  OD1 ASN A 174      25.468  46.344  27.340  1.00 54.71      A    O  
ATOM   1386  N   ALA A 175      24.756  44.669  31.715  1.00 60.39      A    N  
ATOM   1387  CA  ALA A 175      24.381  44.263  33.063  1.00 60.55      A    C  
ATOM   1388  C   ALA A 175      23.561  42.961  33.048  1.00 61.73      A    C  
ATOM   1389  O   ALA A 175      22.610  42.832  32.273  1.00 58.82      A    O  
ATOM   1390  CB  ALA A 175      23.613  45.405  33.738  1.00 59.35      A    C  
ATOM   1391  N   ASN A 176      23.906  42.049  33.932  1.00 67.82      A    N  
ATOM   1392  CA  ASN A 176      23.213  40.773  34.047  1.00 67.34      A    C  
ATOM   1393  C   ASN A 176      21.747  40.999  34.447  1.00 67.71      A    C  
ATOM   1394  O   ASN A 176      21.486  41.476  35.559  1.00 64.62      A    O  
ATOM   1395  CB  ASN A 176      23.969  39.889  35.050  1.00 65.32      A    C  
ATOM   1396  CG  ASN A 176      23.396  38.490  35.181  1.00 62.76      A    C  
ATOM   1397  ND2 ASN A 176      24.137  37.592  35.805  1.00 59.13      A    N  
ATOM   1398  OD1 ASN A 176      22.302  38.176  34.763  1.00 58.32      A    O  
ATOM   1399  N   PRO A 177      20.780  40.648  33.614  1.00 69.44      A    N  
ATOM   1400  CA  PRO A 177      19.367  40.879  33.915  1.00 67.73      A    C  
ATOM   1401  C   PRO A 177      18.861  40.054  35.091  1.00 70.50      A    C  
ATOM   1402  O   PRO A 177      17.843  40.398  35.682  1.00 67.60      A    O  
ATOM   1403  CB  PRO A 177      18.629  40.529  32.620  1.00 65.11      A    C  
ATOM   1404  CG  PRO A 177      19.537  39.513  31.948  1.00 66.70      A    C  
ATOM   1405  CD  PRO A 177      20.937  39.990  32.336  1.00 71.69      A    C  
ATOM   1406  N   LEU A 178      19.561  38.986  35.450  1.00 66.65      A    N  
ATOM   1407  CA  LEU A 178      19.204  38.109  36.563  1.00 67.46      A    C  
ATOM   1408  C   LEU A 178      19.817  38.556  37.892  1.00 70.33      A    C  
ATOM   1409  O   LEU A 178      19.311  38.202  38.957  1.00 65.73      A    O  
ATOM   1410  CB  LEU A 178      19.645  36.673  36.239  1.00 65.22      A    C  
ATOM   1411  CG  LEU A 178      19.048  36.102  34.942  1.00 64.17      A    C  
ATOM   1412  CD1 LEU A 178      19.565  34.680  34.735  1.00 60.17      A    C  
ATOM   1413  CD2 LEU A 178      17.519  36.083  34.993  1.00 61.71      A    C  
ATOM   1414  N   ASN A 179      20.892  39.320  37.822  1.00 66.94      A    N  
ATOM   1415  CA  ASN A 179      21.560  39.853  38.995  1.00 68.94      A    C  
ATOM   1416  C   ASN A 179      21.855  41.346  38.794  1.00 69.17      A    C  
ATOM   1417  O   ASN A 179      22.932  41.700  38.303  1.00 63.72      A    O  
ATOM   1418  CB  ASN A 179      22.814  39.023  39.289  1.00 65.08      A    C  
ATOM   1419  CG  ASN A 179      23.469  39.451  40.587  1.00 60.79      A    C  
ATOM   1420  ND2 ASN A 179      24.553  38.803  40.964  1.00 56.12      A    N  
ATOM   1421  OD1 ASN A 179      23.037  40.359  41.275  1.00 55.51      A    O  
ATOM   1422  N   PRO A 180      20.953  42.233  39.212  1.00 65.38      A    N  
ATOM   1423  CA  PRO A 180      21.106  43.670  39.007  1.00 64.80      A    C  
ATOM   1424  C   PRO A 180      22.336  44.282  39.699  1.00 66.53      A    C  
ATOM   1425  O   PRO A 180      22.704  45.416  39.389  1.00 63.02      A    O  
ATOM   1426  CB  PRO A 180      19.783  44.287  39.493  1.00 61.55      A    C  
ATOM   1427  CG  PRO A 180      19.199  43.242  40.442  1.00 63.46      A    C  
ATOM   1428  CD  PRO A 180      19.701  41.920  39.867  1.00 68.48      A    C  
ATOM   1429  N   ALA A 181      22.995  43.558  40.610  1.00 61.65      A    N  
ATOM   1430  CA  ALA A 181      24.255  43.985  41.207  1.00 61.98      A    C  
ATOM   1431  C   ALA A 181      25.459  43.803  40.266  1.00 63.67      A    C  
ATOM   1432  O   ALA A 181      26.472  44.483  40.425  1.00 59.58      A    O  
ATOM   1433  CB  ALA A 181      24.449  43.228  42.526  1.00 58.92      A    C  
ATOM   1434  N   GLN A 182      25.357  42.922  39.280  1.00 62.08      A    N  
ATOM   1435  CA  GLN A 182      26.412  42.662  38.306  1.00 64.78      A    C  
ATOM   1436  C   GLN A 182      26.236  43.582  37.093  1.00 63.96      A    C  
ATOM   1437  O   GLN A 182      25.377  43.353  36.247  1.00 62.92      A    O  
ATOM   1438  CB  GLN A 182      26.395  41.175  37.956  1.00 64.73      A    C  
ATOM   1439  CG  GLN A 182      27.667  40.753  37.213  1.00 60.16      A    C  
ATOM   1440  CD  GLN A 182      27.703  39.251  36.923  1.00 56.95      A    C  
ATOM   1441  NE2 GLN A 182      28.802  38.747  36.420  1.00 52.34      A    N  
ATOM   1442  OE1 GLN A 182      26.756  38.514  37.144  1.00 53.46      A    O  
ATOM   1443  N   LYS A 183      27.056  44.639  37.026  1.00 64.25      A    N  
ATOM   1444  CA  LYS A 183      26.948  45.672  35.975  1.00 64.43      A    C  
ATOM   1445  C   LYS A 183      27.470  45.231  34.610  1.00 65.64      A    C  
ATOM   1446  O   LYS A 183      26.991  45.738  33.601  1.00 60.23      A    O  
ATOM   1447  CB  LYS A 183      27.674  46.949  36.401  1.00 60.99      A    C  
ATOM   1448  CG  LYS A 183      26.968  47.661  37.559  1.00 57.09      A    C  
ATOM   1449  CD  LYS A 183      27.637  49.018  37.778  1.00 51.02      A    C  
ATOM   1450  CE  LYS A 183      26.918  49.786  38.888  1.00 44.61      A    C  
ATOM   1451  NZ  LYS A 183      27.515  51.134  39.075  1.00 38.66      A    N1+
ATOM   1452  N   GLU A 184      28.442  44.343  34.596  1.00 58.33      A    N  
ATOM   1453  CA  GLU A 184      29.003  43.741  33.398  1.00 61.20      A    C  
ATOM   1454  C   GLU A 184      28.888  42.225  33.502  1.00 62.24      A    C  
ATOM   1455  O   GLU A 184      29.159  41.647  34.556  1.00 57.84      A    O  
ATOM   1456  CB  GLU A 184      30.451  44.183  33.167  1.00 58.51      A    C  
ATOM   1457  CG  GLU A 184      30.529  45.630  32.657  1.00 52.14      A    C  
ATOM   1458  CD  GLU A 184      31.950  46.141  32.414  1.00 47.49      A    C  
ATOM   1459  OE1 GLU A 184      32.070  47.242  31.838  1.00 40.51      A    O  
ATOM   1460  OE2 GLU A 184      32.905  45.465  32.864  1.00 45.30      A    O1-
ATOM   1461  N   SER A 185      28.455  41.613  32.429  1.00 57.90      A    N  
ATOM   1462  CA  SER A 185      28.400  40.171  32.288  1.00 57.85      A    C  
ATOM   1463  C   SER A 185      29.021  39.777  30.963  1.00 59.58      A    C  
ATOM   1464  O   SER A 185      28.895  40.509  29.983  1.00 56.45      A    O  
ATOM   1465  CB  SER A 185      26.957  39.657  32.395  1.00 55.26      A    C  
ATOM   1466  OG  SER A 185      26.094  40.256  31.459  1.00 52.65      A    O  
ATOM   1467  N   ASP A 186      29.664  38.627  30.929  1.00 57.62      A    N  
ATOM   1468  CA  ASP A 186      30.069  37.990  29.693  1.00 59.01      A    C  
ATOM   1469  C   ASP A 186      29.311  36.674  29.571  1.00 59.77      A    C  
ATOM   1470  O   ASP A 186      29.508  35.756  30.364  1.00 54.80      A    O  
ATOM   1471  CB  ASP A 186      31.589  37.824  29.648  1.00 55.39      A    C  
ATOM   1472  CG  ASP A 186      32.072  37.489  28.241  1.00 49.42      A    C  
ATOM   1473  OD1 ASP A 186      31.223  37.378  27.327  1.00 46.79      A    O  
ATOM   1474  OD2 ASP A 186      33.300  37.432  28.062  1.00 45.21      A    O1-
ATOM   1475  N   TRP A 187      28.339  36.631  28.651  1.00 61.31      A    N  
ATOM   1476  CA  TRP A 187      27.507  35.457  28.409  1.00 58.48      A    C  
ATOM   1477  C   TRP A 187      27.992  34.659  27.210  1.00 57.15      A    C  
ATOM   1478  O   TRP A 187      27.342  33.691  26.824  1.00 53.20      A    O  
ATOM   1479  CB  TRP A 187      26.044  35.867  28.266  1.00 55.07      A    C  
ATOM   1480  CG  TRP A 187      25.347  36.289  29.530  1.00 53.31      A    C  
ATOM   1481  CD1 TRP A 187      25.926  36.675  30.688  1.00 46.25      A    C  
ATOM   1482  CD2 TRP A 187      23.909  36.344  29.768  1.00 49.48      A    C  
ATOM   1483  CE2 TRP A 187      23.698  36.780  31.102  1.00 48.25      A    C  
ATOM   1484  CE3 TRP A 187      22.776  36.068  28.977  1.00 47.37      A    C  
ATOM   1485  NE1 TRP A 187      24.946  36.977  31.629  1.00 42.55      A    N  
ATOM   1486  CZ2 TRP A 187      22.398  36.915  31.641  1.00 50.97      A    C  
ATOM   1487  CZ3 TRP A 187      21.488  36.216  29.512  1.00 47.14      A    C  
ATOM   1488  CH2 TRP A 187      21.318  36.633  30.827  1.00 48.27      A    C  
ATOM   1489  N   TRP A 188      29.111  35.062  26.636  1.00 57.75      A    N  
ATOM   1490  CA  TRP A 188      29.714  34.289  25.575  1.00 55.48      A    C  
ATOM   1491  C   TRP A 188      30.294  33.010  26.169  1.00 55.74      A    C  
ATOM   1492  O   TRP A 188      31.361  33.010  26.774  1.00 51.01      A    O  
ATOM   1493  CB  TRP A 188      30.725  35.152  24.818  1.00 51.05      A    C  
ATOM   1494  CG  TRP A 188      30.667  35.011  23.342  1.00 48.74      A    C  
ATOM   1495  CD1 TRP A 188      29.552  35.103  22.586  1.00 42.02      A    C  
ATOM   1496  CD2 TRP A 188      31.771  34.796  22.415  1.00 43.59      A    C  
ATOM   1497  CE2 TRP A 188      31.238  34.779  21.104  1.00 40.40      A    C  
ATOM   1498  CE3 TRP A 188      33.154  34.622  22.577  1.00 40.61      A    C  
ATOM   1499  NE1 TRP A 188      29.892  34.964  21.246  1.00 37.35      A    N  
ATOM   1500  CZ2 TRP A 188      32.065  34.595  19.973  1.00 39.78      A    C  
ATOM   1501  CZ3 TRP A 188      33.978  34.439  21.446  1.00 38.35      A    C  
ATOM   1502  CH2 TRP A 188      33.433  34.427  20.159  1.00 39.32      A    C  
ATOM   1503  N   ALA A 189      29.530  31.941  26.073  1.00 50.97      A    N  
ATOM   1504  CA  ALA A 189      29.988  30.649  26.541  1.00 51.54      A    C  
ATOM   1505  C   ALA A 189      30.949  30.076  25.491  1.00 52.15      A    C  
ATOM   1506  O   ALA A 189      30.588  29.997  24.323  1.00 47.93      A    O  
ATOM   1507  CB  ALA A 189      28.774  29.762  26.807  1.00 48.30      A    C  
ATOM   1508  N   ASP A 190      32.121  29.627  25.919  1.00 51.00      A    N  
ATOM   1509  CA  ASP A 190      33.046  28.837  25.105  1.00 50.47      A    C  
ATOM   1510  C   ASP A 190      32.455  27.444  24.821  1.00 50.29      A    C  
ATOM   1511  O   ASP A 190      32.921  26.412  25.303  1.00 46.50      A    O  
ATOM   1512  CB  ASP A 190      34.422  28.723  25.789  1.00 46.64      A    C  
ATOM   1513  CG  ASP A 190      35.260  29.995  25.765  1.00 42.11      A    C  
ATOM   1514  OD1 ASP A 190      35.131  30.784  24.803  1.00 39.25      A    O  
ATOM   1515  OD2 ASP A 190      36.081  30.154  26.706  1.00 39.09      A    O1-
ATOM   1516  N   THR A 191      31.337  27.427  24.108  1.00 51.32      A    N  
ATOM   1517  CA  THR A 191      30.679  26.194  23.689  1.00 51.54      A    C  
ATOM   1518  C   THR A 191      30.802  26.078  22.177  1.00 51.85      A    C  
ATOM   1519  O   THR A 191      30.359  26.969  21.467  1.00 48.41      A    O  
ATOM   1520  CB  THR A 191      29.210  26.141  24.111  1.00 48.49      A    C  
ATOM   1521  CG2 THR A 191      29.057  26.055  25.630  1.00 44.65      A    C  
ATOM   1522  OG1 THR A 191      28.475  27.266  23.694  1.00 44.81      A    O  
ATOM   1523  N   ASP A 192      31.313  24.957  21.685  1.00 50.87      A    N  
ATOM   1524  CA  ASP A 192      31.399  24.634  20.254  1.00 51.80      A    C  
ATOM   1525  C   ASP A 192      30.028  24.306  19.635  1.00 52.50      A    C  
ATOM   1526  O   ASP A 192      29.876  23.411  18.809  1.00 49.66      A    O  
ATOM   1527  CB  ASP A 192      32.396  23.483  20.043  1.00 47.55      A    C  
ATOM   1528  CG  ASP A 192      33.824  23.803  20.471  1.00 43.82      A    C  
ATOM   1529  OD1 ASP A 192      34.229  24.974  20.362  1.00 40.17      A    O  
ATOM   1530  OD2 ASP A 192      34.503  22.852  20.920  1.00 39.43      A    O1-
ATOM   1531  N   VAL A 193      28.970  24.959  20.096  1.00 54.20      A    N  
ATOM   1532  CA  VAL A 193      27.610  24.741  19.613  1.00 55.49      A    C  
ATOM   1533  C   VAL A 193      27.329  25.755  18.516  1.00 56.82      A    C  
ATOM   1534  O   VAL A 193      26.993  26.899  18.790  1.00 55.17      A    O  
ATOM   1535  CB  VAL A 193      26.569  24.811  20.743  1.00 53.49      A    C  
ATOM   1536  CG1 VAL A 193      25.187  24.450  20.206  1.00 47.78      A    C  
ATOM   1537  CG2 VAL A 193      26.896  23.819  21.866  1.00 49.23      A    C  
ATOM   1538  N   GLU A 194      27.410  25.297  17.269  1.00 59.09      A    N  
ATOM   1539  CA  GLU A 194      27.034  26.092  16.116  1.00 59.88      A    C  
ATOM   1540  C   GLU A 194      25.655  25.672  15.593  1.00 60.40      A    C  
ATOM   1541  O   GLU A 194      25.198  24.542  15.793  1.00 58.49      A    O  
ATOM   1542  CB  GLU A 194      28.116  26.011  15.027  1.00 56.78      A    C  
ATOM   1543  CG  GLU A 194      29.441  26.628  15.496  1.00 52.21      A    C  
ATOM   1544  CD  GLU A 194      30.501  26.701  14.389  1.00 46.78      A    C  
ATOM   1545  OE1 GLU A 194      31.534  27.361  14.640  1.00 41.55      A    O  
ATOM   1546  OE2 GLU A 194      30.279  26.126  13.309  1.00 45.20      A    O1-
ATOM   1547  N   LEU A 195      24.974  26.588  14.890  1.00 66.78      A    N  
ATOM   1548  CA  LEU A 195      23.708  26.286  14.204  1.00 66.83      A    C  
ATOM   1549  C   LEU A 195      23.886  25.362  12.990  1.00 68.00      A    C  
ATOM   1550  O   LEU A 195      22.901  24.890  12.425  1.00 63.21      A    O  
ATOM   1551  CB  LEU A 195      23.026  27.613  13.806  1.00 64.39      A    C  
ATOM   1552  CG  LEU A 195      22.364  28.332  14.995  1.00 61.10      A    C  
ATOM   1553  CD1 LEU A 195      22.025  29.769  14.613  1.00 56.62      A    C  
ATOM   1554  CD2 LEU A 195      21.066  27.642  15.412  1.00 58.52      A    C  
ATOM   1555  N   GLY A 196      25.124  25.103  12.610  1.00 64.98      A    N  
ATOM   1556  CA  GLY A 196      25.495  24.301  11.457  1.00 65.09      A    C  
ATOM   1557  C   GLY A 196      25.661  25.133  10.181  1.00 67.60      A    C  
ATOM   1558  O   GLY A 196      25.105  26.227  10.069  1.00 63.52      A    O  
ATOM   1559  N   PRO A 197      26.413  24.596   9.208  1.00 65.39      A    N  
ATOM   1560  CA  PRO A 197      26.719  25.281   7.952  1.00 64.26      A    C  
ATOM   1561  C   PRO A 197      25.638  25.099   6.877  1.00 67.88      A    C  
ATOM   1562  O   PRO A 197      25.855  25.455   5.726  1.00 62.01      A    O  
ATOM   1563  CB  PRO A 197      28.069  24.680   7.534  1.00 57.49      A    C  
ATOM   1564  CG  PRO A 197      27.931  23.225   7.978  1.00 56.92      A    C  
ATOM   1565  CD  PRO A 197      27.136  23.329   9.275  1.00 60.58      A    C  
ATOM   1566  N   ASP A 198      24.515  24.486   7.210  1.00 71.06      A    N  
ATOM   1567  CA  ASP A 198      23.495  24.118   6.241  1.00 71.42      A    C  
ATOM   1568  C   ASP A 198      22.832  25.347   5.602  1.00 75.29      A    C  
ATOM   1569  O   ASP A 198      22.286  26.219   6.292  1.00 70.69      A    O  
ATOM   1570  CB  ASP A 198      22.420  23.239   6.901  1.00 65.23      A    C  
ATOM   1571  CG  ASP A 198      22.803  21.773   7.079  1.00 62.41      A    C  
ATOM   1572  OD1 ASP A 198      23.670  21.262   6.328  1.00 57.27      A    O  
ATOM   1573  OD2 ASP A 198      22.119  21.098   7.885  1.00 56.86      A    O1-
ATOM   1574  N   ASP A 199      22.785  25.360   4.269  1.00 78.94      A    N  
ATOM   1575  CA  ASP A 199      22.036  26.360   3.519  1.00 80.69      A    C  
ATOM   1576  C   ASP A 199      20.526  26.141   3.677  1.00 84.21      A    C  
ATOM   1577  O   ASP A 199      19.997  25.043   3.498  1.00 79.09      A    O  
ATOM   1578  CB  ASP A 199      22.415  26.334   2.035  1.00 73.07      A    C  
ATOM   1579  CG  ASP A 199      23.806  26.897   1.753  1.00 62.51      A    C  
ATOM   1580  OD1 ASP A 199      24.210  27.834   2.466  1.00 53.91      A    O  
ATOM   1581  OD2 ASP A 199      24.414  26.416   0.772  1.00 54.67      A    O1-
ATOM   1582  N   TRP A 200      19.821  27.233   3.973  1.00 85.13      A    N  
ATOM   1583  CA  TRP A 200      18.369  27.256   4.108  1.00 86.47      A    C  
ATOM   1584  C   TRP A 200      17.725  28.188   3.076  1.00 86.85      A    C  
ATOM   1585  O   TRP A 200      18.292  29.232   2.760  1.00 81.61      A    O  
ATOM   1586  CB  TRP A 200      17.988  27.651   5.538  1.00 85.14      A    C  
ATOM   1587  CG  TRP A 200      18.404  26.640   6.558  1.00 88.14      A    C  
ATOM   1588  CD1 TRP A 200      19.536  26.700   7.309  1.00 83.52      A    C  
ATOM   1589  CD2 TRP A 200      17.761  25.380   6.892  1.00 88.83      A    C  
ATOM   1590  CE2 TRP A 200      18.568  24.711   7.844  1.00 88.48      A    C  
ATOM   1591  CE3 TRP A 200      16.580  24.733   6.458  1.00 87.05      A    C  
ATOM   1592  NE1 TRP A 200      19.636  25.553   8.087  1.00 85.44      A    N  
ATOM   1593  CZ2 TRP A 200      18.231  23.429   8.356  1.00 87.56      A    C  
ATOM   1594  CZ3 TRP A 200      16.241  23.466   6.971  1.00 84.62      A    C  
ATOM   1595  CH2 TRP A 200      17.063  22.829   7.900  1.00 85.95      A    C  
ATOM   1596  N   PRO A 201      16.501  27.882   2.600  1.00 87.03      A    N  
ATOM   1597  CA  PRO A 201      15.812  28.708   1.606  1.00 84.05      A    C  
ATOM   1598  C   PRO A 201      15.589  30.164   2.047  1.00 84.56      A    C  
ATOM   1599  O   PRO A 201      15.506  31.054   1.201  1.00 77.99      A    O  
ATOM   1600  CB  PRO A 201      14.469  28.006   1.366  1.00 80.73      A    C  
ATOM   1601  CG  PRO A 201      14.736  26.560   1.740  1.00 82.59      A    C  
ATOM   1602  CD  PRO A 201      15.748  26.669   2.869  1.00 87.47      A    C  
ATOM   1603  N   GLY A 202      15.484  30.413   3.333  1.00 82.50      A    N  
ATOM   1604  CA  GLY A 202      15.337  31.751   3.906  1.00 79.87      A    C  
ATOM   1605  C   GLY A 202      16.656  32.463   4.235  1.00 82.20      A    C  
ATOM   1606  O   GLY A 202      16.610  33.569   4.785  1.00 76.81      A    O  
ATOM   1607  N   GLY A 203      17.800  31.869   3.919  1.00 82.56      A    N  
ATOM   1608  CA  GLY A 203      19.130  32.356   4.277  1.00 82.49      A    C  
ATOM   1609  C   GLY A 203      19.627  31.841   5.631  1.00 84.94      A    C  
ATOM   1610  O   GLY A 203      18.989  31.000   6.261  1.00 80.23      A    O  
ATOM   1611  N   ASP A 204      20.752  32.385   6.079  1.00 82.93      A    N  
ATOM   1612  CA  ASP A 204      21.399  31.946   7.321  1.00 83.57      A    C  
ATOM   1613  C   ASP A 204      20.475  32.059   8.555  1.00 85.15      A    C  
ATOM   1614  O   ASP A 204      19.746  33.037   8.752  1.00 83.00      A    O  
ATOM   1615  CB  ASP A 204      22.699  32.734   7.524  1.00 80.23      A    C  
ATOM   1616  CG  ASP A 204      23.367  32.254   8.813  1.00 73.60      A    C  
ATOM   1617  OD1 ASP A 204      23.236  32.976   9.825  1.00 65.45      A    O  
ATOM   1618  OD2 ASP A 204      23.824  31.092   8.824  1.00 65.59      A    O1-
ATOM   1619  N   LEU A 205      20.496  31.035   9.392  1.00 85.33      A    N  
ATOM   1620  CA  LEU A 205      19.667  30.973  10.590  1.00 85.40      A    C  
ATOM   1621  C   LEU A 205      20.105  32.008  11.631  1.00 87.34      A    C  
ATOM   1622  O   LEU A 205      19.262  32.648  12.258  1.00 84.95      A    O  
ATOM   1623  CB  LEU A 205      19.733  29.557  11.200  1.00 83.36      A    C  
ATOM   1624  CG  LEU A 205      19.156  28.425  10.320  1.00 82.66      A    C  
ATOM   1625  CD1 LEU A 205      19.361  27.087  11.030  1.00 79.11      A    C  
ATOM   1626  CD2 LEU A 205      17.661  28.594  10.055  1.00 79.09      A    C  
ATOM   1627  N   GLY A 206      21.404  32.173  11.800  1.00 83.80      A    N  
ATOM   1628  CA  GLY A 206      21.989  33.069  12.785  1.00 83.57      A    C  
ATOM   1629  C   GLY A 206      21.732  34.533  12.469  1.00 85.98      A    C  
ATOM   1630  O   GLY A 206      21.260  35.279  13.326  1.00 84.15      A    O  
ATOM   1631  N   GLU A 207      21.920  34.944  11.207  1.00 84.34      A    N  
ATOM   1632  CA  GLU A 207      21.615  36.302  10.755  1.00 84.94      A    C  
ATOM   1633  C   GLU A 207      20.136  36.646  10.945  1.00 86.74      A    C  
ATOM   1634  O   GLU A 207      19.789  37.734  11.411  1.00 84.79      A    O  
ATOM   1635  CB  GLU A 207      21.966  36.475   9.274  1.00 83.20      A    C  
ATOM   1636  CG  GLU A 207      23.469  36.524   9.007  1.00 72.93      A    C  
ATOM   1637  CD  GLU A 207      23.777  37.027   7.588  1.00 65.37      A    C  
ATOM   1638  OE1 GLU A 207      24.909  37.514   7.386  1.00 55.97      A    O  
ATOM   1639  OE2 GLU A 207      22.861  37.009   6.738  1.00 59.27      A    O1-
ATOM   1640  N   ARG A 208      19.231  35.701  10.644  1.00 86.23      A    N  
ATOM   1641  CA  ARG A 208      17.798  35.909  10.834  1.00 86.93      A    C  
ATOM   1642  C   ARG A 208      17.421  36.011  12.305  1.00 88.27      A    C  
ATOM   1643  O   ARG A 208      16.663  36.921  12.657  1.00 86.53      A    O  
ATOM   1644  CB  ARG A 208      17.007  34.815  10.113  1.00 85.27      A    C  
ATOM   1645  CG  ARG A 208      17.090  35.038   8.600  1.00 83.94      A    C  
ATOM   1646  CD  ARG A 208      16.210  34.062   7.837  1.00 84.20      A    C  
ATOM   1647  NE  ARG A 208      16.751  32.700   7.888  1.00 80.42      A    N  
ATOM   1648  CZ  ARG A 208      16.055  31.622   7.553  1.00 81.38      A    C  
ATOM   1649  NH1 ARG A 208      14.809  31.696   7.200  1.00 72.30      A    N1+
ATOM   1650  NH2 ARG A 208      16.590  30.441   7.549  1.00 72.17      A    N  
ATOM   1651  N   MET A 209      17.982  35.173  13.159  1.00 86.56      A    N  
ATOM   1652  CA  MET A 209      17.799  35.300  14.608  1.00 85.96      A    C  
ATOM   1653  C   MET A 209      18.241  36.671  15.112  1.00 87.18      A    C  
ATOM   1654  O   MET A 209      17.501  37.307  15.864  1.00 86.04      A    O  
ATOM   1655  CB  MET A 209      18.595  34.222  15.354  1.00 85.26      A    C  
ATOM   1656  CG  MET A 209      17.934  32.856  15.323  1.00 80.92      A    C  
ATOM   1657  SD  MET A 209      18.850  31.588  16.251  1.00 78.14      A    S  
ATOM   1658  CE  MET A 209      18.633  32.158  17.954  1.00 68.35      A    C  
ATOM   1659  N   LEU A 210      19.407  37.149  14.673  1.00 87.41      A    N  
ATOM   1660  CA  LEU A 210      19.925  38.466  15.026  1.00 87.02      A    C  
ATOM   1661  C   LEU A 210      19.003  39.593  14.557  1.00 88.13      A    C  
ATOM   1662  O   LEU A 210      18.656  40.476  15.354  1.00 86.35      A    O  
ATOM   1663  CB  LEU A 210      21.331  38.625  14.402  1.00 85.77      A    C  
ATOM   1664  CG  LEU A 210      22.446  38.267  15.397  1.00 78.47      A    C  
ATOM   1665  CD1 LEU A 210      23.724  37.911  14.656  1.00 71.96      A    C  
ATOM   1666  CD2 LEU A 210      22.736  39.462  16.299  1.00 72.26      A    C  
ATOM   1667  N   ARG A 211      18.575  39.553  13.295  1.00 88.00      A    N  
ATOM   1668  CA  ARG A 211      17.695  40.566  12.701  1.00 88.03      A    C  
ATOM   1669  C   ARG A 211      16.357  40.646  13.430  1.00 89.00      A    C  
ATOM   1670  O   ARG A 211      15.926  41.736  13.803  1.00 87.25      A    O  
ATOM   1671  CB  ARG A 211      17.522  40.258  11.207  1.00 86.79      A    C  
ATOM   1672  CG  ARG A 211      16.772  41.386  10.474  1.00 78.98      A    C  
ATOM   1673  CD  ARG A 211      16.708  41.131   8.958  1.00 77.70      A    C  
ATOM   1674  NE  ARG A 211      15.787  40.039   8.612  1.00 68.36      A    N  
ATOM   1675  CZ  ARG A 211      15.870  39.219   7.570  1.00 62.94      A    C  
ATOM   1676  NH1 ARG A 211      16.862  39.274   6.737  1.00 57.17      A    N1+
ATOM   1677  NH2 ARG A 211      14.941  38.340   7.360  1.00 55.13      A    N  
ATOM   1678  N   TRP A 212      15.728  39.512  13.684  1.00 89.79      A    N  
ATOM   1679  CA  TRP A 212      14.444  39.470  14.374  1.00 89.07      A    C  
ATOM   1680  C   TRP A 212      14.558  39.816  15.864  1.00 89.25      A    C  
ATOM   1681  O   TRP A 212      13.689  40.496  16.412  1.00 86.15      A    O  
ATOM   1682  CB  TRP A 212      13.812  38.098  14.169  1.00 88.68      A    C  
ATOM   1683  CG  TRP A 212      13.524  37.731  12.743  1.00 89.67      A    C  
ATOM   1684  CD1 TRP A 212      13.220  38.580  11.735  1.00 83.89      A    C  
ATOM   1685  CD2 TRP A 212      13.481  36.387  12.159  1.00 89.29      A    C  
ATOM   1686  CE2 TRP A 212      13.129  36.514  10.789  1.00 88.74      A    C  
ATOM   1687  CE3 TRP A 212      13.689  35.090  12.671  1.00 85.95      A    C  
ATOM   1688  NE1 TRP A 212      12.989  37.862  10.565  1.00 85.53      A    N  
ATOM   1689  CZ2 TRP A 212      12.971  35.388   9.948  1.00 86.85      A    C  
ATOM   1690  CZ3 TRP A 212      13.539  33.973  11.833  1.00 82.80      A    C  
ATOM   1691  CH2 TRP A 212      13.186  34.121  10.496  1.00 83.95      A    C  
ATOM   1692  N   ASN A 213      15.669  39.447  16.502  1.00 87.48      A    N  
ATOM   1693  CA  ASN A 213      15.951  39.853  17.876  1.00 85.59      A    C  
ATOM   1694  C   ASN A 213      16.084  41.381  17.998  1.00 85.86      A    C  
ATOM   1695  O   ASN A 213      15.534  41.975  18.929  1.00 83.43      A    O  
ATOM   1696  CB  ASN A 213      17.221  39.132  18.345  1.00 83.78      A    C  
ATOM   1697  CG  ASN A 213      17.427  39.197  19.851  1.00 79.49      A    C  
ATOM   1698  ND2 ASN A 213      17.541  38.054  20.482  1.00 69.35      A    N  
ATOM   1699  OD1 ASN A 213      17.506  40.234  20.476  1.00 69.32      A    O  
ATOM   1700  N   ALA A 214      16.727  42.041  17.032  1.00 87.04      A    N  
ATOM   1701  CA  ALA A 214      16.827  43.502  16.990  1.00 85.61      A    C  
ATOM   1702  C   ALA A 214      15.450  44.180  16.847  1.00 85.92      A    C  
ATOM   1703  O   ALA A 214      15.238  45.261  17.410  1.00 83.00      A    O  
ATOM   1704  CB  ALA A 214      17.770  43.890  15.843  1.00 84.84      A    C  
ATOM   1705  N   GLN A 215      14.495  43.531  16.194  1.00 87.42      A    N  
ATOM   1706  CA  GLN A 215      13.102  43.987  16.086  1.00 86.51      A    C  
ATOM   1707  C   GLN A 215      12.256  43.673  17.335  1.00 86.75      A    C  
ATOM   1708  O   GLN A 215      11.098  44.098  17.443  1.00 82.67      A    O  
ATOM   1709  CB  GLN A 215      12.465  43.363  14.837  1.00 85.26      A    C  
ATOM   1710  CG  GLN A 215      13.106  43.793  13.503  1.00 81.39      A    C  
ATOM   1711  CD  GLN A 215      12.507  43.014  12.325  1.00 79.44      A    C  
ATOM   1712  NE2 GLN A 215      12.860  43.324  11.105  1.00 70.18      A    N  
ATOM   1713  OE1 GLN A 215      11.702  42.114  12.500  1.00 70.63      A    O  
ATOM   1714  N   GLY A 216      12.806  42.942  18.309  1.00 86.40      A    N  
ATOM   1715  CA  GLY A 216      12.109  42.537  19.533  1.00 86.01      A    C  
ATOM   1716  C   GLY A 216      11.301  41.246  19.403  1.00 88.04      A    C  
ATOM   1717  O   GLY A 216      10.431  40.990  20.245  1.00 83.95      A    O  
ATOM   1718  N   HIS A 217      11.579  40.465  18.391  1.00 89.02      A    N  
ATOM   1719  CA  HIS A 217      11.034  39.130  18.188  1.00 89.01      A    C  
ATOM   1720  C   HIS A 217      12.095  38.077  18.513  1.00 89.81      A    C  
ATOM   1721  O   HIS A 217      13.177  38.070  17.926  1.00 86.96      A    O  
ATOM   1722  CB  HIS A 217      10.518  38.994  16.760  1.00 87.84      A    C  
ATOM   1723  CG  HIS A 217       9.398  39.943  16.456  1.00 89.52      A    C  
ATOM   1724  CD2 HIS A 217       9.417  41.002  15.575  1.00 80.89      A    C  
ATOM   1725  ND1 HIS A 217       8.142  39.929  17.035  1.00 79.92      A    N  
ATOM   1726  CE1 HIS A 217       7.435  40.941  16.511  1.00 82.39      A    C  
ATOM   1727  NE2 HIS A 217       8.174  41.613  15.621  1.00 84.20      A    N  
ATOM   1728  N   TYR A 218      11.785  37.194  19.440  1.00 90.40      A    N  
ATOM   1729  CA  TYR A 218      12.712  36.190  19.946  1.00 90.48      A    C  
ATOM   1730  C   TYR A 218      12.306  34.815  19.430  1.00 91.09      A    C  
ATOM   1731  O   TYR A 218      11.289  34.270  19.858  1.00 88.67      A    O  
ATOM   1732  CB  TYR A 218      12.753  36.265  21.475  1.00 88.98      A    C  
ATOM   1733  CG  TYR A 218      13.010  37.660  22.009  1.00 89.65      A    C  
ATOM   1734  CD1 TYR A 218      14.220  38.323  21.739  1.00 85.75      A    C  
ATOM   1735  CD2 TYR A 218      12.013  38.326  22.748  1.00 86.47      A    C  
ATOM   1736  CE1 TYR A 218      14.441  39.626  22.198  1.00 84.21      A    C  
ATOM   1737  CE2 TYR A 218      12.224  39.632  23.222  1.00 84.52      A    C  
ATOM   1738  CZ  TYR A 218      13.440  40.284  22.945  1.00 85.64      A    C  
ATOM   1739  OH  TYR A 218      13.648  41.557  23.391  1.00 83.35      A    O  
ATOM   1740  N   LEU A 219      13.082  34.280  18.493  1.00 90.70      A    N  
ATOM   1741  CA  LEU A 219      12.827  32.985  17.867  1.00 91.03      A    C  
ATOM   1742  C   LEU A 219      13.980  32.022  18.112  1.00 91.09      A    C  
ATOM   1743  O   LEU A 219      15.128  32.435  18.237  1.00 88.95      A    O  
ATOM   1744  CB  LEU A 219      12.549  33.132  16.356  1.00 90.39      A    C  
ATOM   1745  CG  LEU A 219      11.268  33.908  16.032  1.00 89.97      A    C  
ATOM   1746  CD1 LEU A 219      11.534  35.389  15.746  1.00 82.54      A    C  
ATOM   1747  CD2 LEU A 219      10.593  33.321  14.787  1.00 82.12      A    C  
ATOM   1748  N   PHE A 220      13.666  30.743  18.147  1.00 91.57      A    N  
ATOM   1749  CA  PHE A 220      14.635  29.665  18.199  1.00 91.27      A    C  
ATOM   1750  C   PHE A 220      14.397  28.690  17.031  1.00 91.98      A    C  
ATOM   1751  O   PHE A 220      13.274  28.202  16.885  1.00 90.88      A    O  
ATOM   1752  CB  PHE A 220      14.539  28.961  19.559  1.00 89.49      A    C  
ATOM   1753  CG  PHE A 220      15.596  27.905  19.740  1.00 89.18      A    C  
ATOM   1754  CD1 PHE A 220      15.316  26.547  19.471  1.00 85.56      A    C  
ATOM   1755  CD2 PHE A 220      16.893  28.261  20.154  1.00 84.85      A    C  
ATOM   1756  CE1 PHE A 220      16.313  25.572  19.611  1.00 82.99      A    C  
ATOM   1757  CE2 PHE A 220      17.895  27.297  20.295  1.00 82.47      A    C  
ATOM   1758  CZ  PHE A 220      17.605  25.954  20.027  1.00 83.04      A    C  
ATOM   1759  N   PRO A 221      15.406  28.415  16.194  1.00 91.79      A    N  
ATOM   1760  CA  PRO A 221      15.284  27.443  15.117  1.00 91.01      A    C  
ATOM   1761  C   PRO A 221      15.417  26.021  15.675  1.00 91.32      A    C  
ATOM   1762  O   PRO A 221      16.470  25.644  16.191  1.00 89.05      A    O  
ATOM   1763  CB  PRO A 221      16.393  27.805  14.134  1.00 89.18      A    C  
ATOM   1764  CG  PRO A 221      17.492  28.385  15.022  1.00 87.24      A    C  
ATOM   1765  CD  PRO A 221      16.720  29.041  16.180  1.00 90.41      A    C  
ATOM   1766  N   ILE A 222      14.382  25.221  15.551  1.00 91.70      A    N  
ATOM   1767  CA  ILE A 222      14.422  23.797  15.882  1.00 91.65      A    C  
ATOM   1768  C   ILE A 222      14.728  23.036  14.597  1.00 91.78      A    C  
ATOM   1769  O   ILE A 222      13.884  22.958  13.711  1.00 90.40      A    O  
ATOM   1770  CB  ILE A 222      13.107  23.331  16.543  1.00 91.47      A    C  
ATOM   1771  CG1 ILE A 222      12.754  24.180  17.784  1.00 89.49      A    C  
ATOM   1772  CG2 ILE A 222      13.246  21.846  16.922  1.00 89.17      A    C  
ATOM   1773  CD1 ILE A 222      11.371  23.877  18.370  1.00 85.04      A    C  
ATOM   1774  N   GLN A 223      15.913  22.459  14.514  1.00 91.24      A    N  
ATOM   1775  CA  GLN A 223      16.350  21.664  13.372  1.00 90.41      A    C  
ATOM   1776  C   GLN A 223      15.977  20.191  13.574  1.00 90.72      A    C  
ATOM   1777  O   GLN A 223      16.250  19.606  14.621  1.00 89.27      A    O  
ATOM   1778  CB  GLN A 223      17.851  21.847  13.137  1.00 88.96      A    C  
ATOM   1779  CG  GLN A 223      18.253  23.316  12.932  1.00 84.48      A    C  
ATOM   1780  CD  GLN A 223      19.713  23.455  12.497  1.00 82.95      A    C  
ATOM   1781  NE2 GLN A 223      20.423  24.446  12.966  1.00 71.33      A    N  
ATOM   1782  OE1 GLN A 223      20.218  22.667  11.725  1.00 73.65      A    O  
ATOM   1783  N   VAL A 224      15.332  19.614  12.575  1.00 90.90      A    N  
ATOM   1784  CA  VAL A 224      14.881  18.218  12.566  1.00 91.44      A    C  
ATOM   1785  C   VAL A 224      15.031  17.629  11.161  1.00 91.71      A    C  
ATOM   1786  O   VAL A 224      15.059  18.364  10.170  1.00 90.50      A    O  
ATOM   1787  CB  VAL A 224      13.424  18.070  13.054  1.00 91.14      A    C  
ATOM   1788  CG1 VAL A 224      13.305  18.287  14.559  1.00 86.57      A    C  
ATOM   1789  CG2 VAL A 224      12.459  19.038  12.357  1.00 87.27      A    C  
ATOM   1790  N   HIS A 225      15.114  16.311  11.071  1.00 91.42      A    N  
ATOM   1791  CA  HIS A 225      15.263  15.582   9.811  1.00 90.85      A    C  
ATOM   1792  C   HIS A 225      14.423  14.302   9.848  1.00 91.52      A    C  
ATOM   1793  O   HIS A 225      14.092  13.805  10.924  1.00 89.94      A    O  
ATOM   1794  CB  HIS A 225      16.756  15.312   9.545  1.00 88.16      A    C  
ATOM   1795  CG  HIS A 225      17.477  14.811  10.756  1.00 79.96      A    C  
ATOM   1796  CD2 HIS A 225      17.372  13.575  11.320  1.00 67.39      A    C  
ATOM   1797  ND1 HIS A 225      18.278  15.569  11.598  1.00 66.60      A    N  
ATOM   1798  CE1 HIS A 225      18.638  14.791  12.631  1.00 60.61      A    C  
ATOM   1799  NE2 HIS A 225      18.105  13.583  12.502  1.00 62.60      A    N  
ATOM   1800  N   ALA A 226      14.068  13.794   8.679  1.00 93.26      A    N  
ATOM   1801  CA  ALA A 226      13.390  12.521   8.514  1.00 93.44      A    C  
ATOM   1802  C   ALA A 226      13.659  11.940   7.118  1.00 93.95      A    C  
ATOM   1803  O   ALA A 226      13.914  12.684   6.163  1.00 92.84      A    O  
ATOM   1804  CB  ALA A 226      11.881  12.704   8.744  1.00 92.91      A    C  
ATOM   1805  N   ALA A 227      13.574  10.622   7.010  1.00 94.13      A    N  
ATOM   1806  CA  ALA A 227      13.715   9.900   5.758  1.00 94.15      A    C  
ATOM   1807  C   ALA A 227      12.600   8.856   5.611  1.00 94.83      A    C  
ATOM   1808  O   ALA A 227      12.179   8.222   6.588  1.00 93.66      A    O  
ATOM   1809  CB  ALA A 227      15.113   9.275   5.687  1.00 92.64      A    C  
ATOM   1810  N   MET A 228      12.108   8.670   4.386  1.00 94.60      A    N  
ATOM   1811  CA  MET A 228      11.119   7.661   4.042  1.00 95.35      A    C  
ATOM   1812  C   MET A 228      11.230   7.330   2.552  1.00 95.87      A    C  
ATOM   1813  O   MET A 228      11.399   8.231   1.729  1.00 94.45      A    O  
ATOM   1814  CB  MET A 228       9.719   8.180   4.402  1.00 94.65      A    C  
ATOM   1815  CG  MET A 228       8.608   7.180   4.100  1.00 93.33      A    C  
ATOM   1816  SD  MET A 228       6.967   7.697   4.684  1.00 92.08      A    S  
ATOM   1817  CE  MET A 228       5.978   6.364   3.993  1.00 86.23      A    C  
ATOM   1818  N   LYS A 229      11.077   6.051   2.188  1.00 95.77      A    N  
ATOM   1819  CA  LYS A 229      11.025   5.645   0.779  1.00 96.02      A    C  
ATOM   1820  C   LYS A 229       9.893   6.376   0.048  1.00 96.37      A    C  
ATOM   1821  O   LYS A 229       8.804   6.552   0.597  1.00 95.28      A    O  
ATOM   1822  CB  LYS A 229      10.858   4.127   0.702  1.00 95.17      A    C  
ATOM   1823  CG  LYS A 229      10.918   3.606  -0.740  1.00 92.05      A    C  
ATOM   1824  CD  LYS A 229      10.770   2.094  -0.796  1.00 87.10      A    C  
ATOM   1825  CE  LYS A 229      10.783   1.592  -2.243  1.00 83.47      A    C  
ATOM   1826  NZ  LYS A 229       9.510   1.881  -2.952  1.00 76.14      A    N1+
ATOM   1827  N   MET A 230      10.131   6.757  -1.209  1.00 96.37      A    N  
ATOM   1828  CA  MET A 230       9.078   7.267  -2.078  1.00 96.57      A    C  
ATOM   1829  C   MET A 230       8.088   6.150  -2.408  1.00 96.85      A    C  
ATOM   1830  O   MET A 230       8.455   5.133  -2.985  1.00 95.59      A    O  
ATOM   1831  CB  MET A 230       9.678   7.852  -3.364  1.00 95.70      A    C  
ATOM   1832  CG  MET A 230      10.414   9.174  -3.124  1.00 92.79      A    C  
ATOM   1833  SD  MET A 230       9.406  10.554  -2.487  1.00 92.38      A    S  
ATOM   1834  CE  MET A 230       8.157  10.710  -3.761  1.00 86.00      A    C  
ATOM   1835  N   MET A 231       6.826   6.362  -2.055  1.00 96.21      A    N  
ATOM   1836  CA  MET A 231       5.725   5.437  -2.344  1.00 96.31      A    C  
ATOM   1837  C   MET A 231       4.923   5.850  -3.585  1.00 96.25      A    C  
ATOM   1838  O   MET A 231       4.080   5.092  -4.060  1.00 93.24      A    O  
ATOM   1839  CB  MET A 231       4.831   5.298  -1.108  1.00 95.94      A    C  
ATOM   1840  CG  MET A 231       5.586   4.772   0.120  1.00 95.36      A    C  
ATOM   1841  SD  MET A 231       6.464   3.188  -0.096  1.00 94.20      A    S  
ATOM   1842  CE  MET A 231       5.072   2.075  -0.384  1.00 86.73      A    C  
ATOM   1843  N   THR A 232       5.224   7.020  -4.142  1.00 96.00      A    N  
ATOM   1844  CA  THR A 232       4.698   7.528  -5.410  1.00 95.72      A    C  
ATOM   1845  C   THR A 232       5.872   8.019  -6.283  1.00 95.79      A    C  
ATOM   1846  O   THR A 232       6.924   8.363  -5.728  1.00 93.22      A    O  
ATOM   1847  CB  THR A 232       3.699   8.675  -5.189  1.00 94.66      A    C  
ATOM   1848  CG2 THR A 232       2.461   8.223  -4.413  1.00 87.78      A    C  
ATOM   1849  OG1 THR A 232       4.274   9.747  -4.479  1.00 86.67      A    O  
ATOM   1850  N   PRO A 233       5.737   8.064  -7.611  1.00 95.98      A    N  
ATOM   1851  CA  PRO A 233       6.809   8.541  -8.476  1.00 95.56      A    C  
ATOM   1852  C   PRO A 233       7.144  10.004  -8.191  1.00 95.76      A    C  
ATOM   1853  O   PRO A 233       6.253  10.849  -8.095  1.00 93.42      A    O  
ATOM   1854  CB  PRO A 233       6.312   8.335  -9.908  1.00 94.13      A    C  
ATOM   1855  CG  PRO A 233       4.795   8.335  -9.772  1.00 93.13      A    C  
ATOM   1856  CD  PRO A 233       4.575   7.693  -8.404  1.00 95.21      A    C  
ATOM   1857  N   VAL A 234       8.433  10.320  -8.091  1.00 95.17      A    N  
ATOM   1858  CA  VAL A 234       8.883  11.704  -7.939  1.00 95.09      A    C  
ATOM   1859  C   VAL A 234       8.573  12.477  -9.220  1.00 94.73      A    C  
ATOM   1860  O   VAL A 234       8.930  12.038 -10.310  1.00 92.71      A    O  
ATOM   1861  CB  VAL A 234      10.378  11.775  -7.606  1.00 93.73      A    C  
ATOM   1862  CG1 VAL A 234      10.849  13.220  -7.466  1.00 85.72      A    C  
ATOM   1863  CG2 VAL A 234      10.683  11.078  -6.278  1.00 85.66      A    C  
ATOM   1864  N   ARG A 235       7.976  13.668  -9.095  1.00 94.62      A    N  
ATOM   1865  CA  ARG A 235       7.712  14.564 -10.229  1.00 94.29      A    C  
ATOM   1866  C   ARG A 235       8.775  15.651 -10.342  1.00 94.23      A    C  
ATOM   1867  O   ARG A 235       8.991  16.405  -9.398  1.00 92.56      A    O  
ATOM   1868  CB  ARG A 235       6.315  15.187 -10.124  1.00 92.70      A    C  
ATOM   1869  CG  ARG A 235       5.222  14.176 -10.469  1.00 86.04      A    C  
ATOM   1870  CD  ARG A 235       3.843  14.826 -10.412  1.00 86.51      A    C  
ATOM   1871  NE  ARG A 235       2.807  13.840 -10.773  1.00 80.94      A    N  
ATOM   1872  CZ  ARG A 235       1.521  13.863 -10.463  1.00 77.29      A    C  
ATOM   1873  NH1 ARG A 235       0.975  14.862  -9.830  1.00 70.39      A    N1+
ATOM   1874  NH2 ARG A 235       0.781  12.849 -10.780  1.00 70.66      A    N  
ATOM   1875  N   ALA A 236       9.357  15.796 -11.533  1.00 93.94      A    N  
ATOM   1876  CA  ALA A 236      10.353  16.833 -11.798  1.00 93.43      A    C  
ATOM   1877  C   ALA A 236       9.804  18.255 -11.590  1.00 93.35      A    C  
ATOM   1878  O   ALA A 236      10.517  19.126 -11.092  1.00 90.76      A    O  
ATOM   1879  CB  ALA A 236      10.875  16.643 -13.226  1.00 92.21      A    C  
ATOM   1880  N   ALA A 237       8.526  18.489 -11.890  1.00 93.53      A    N  
ATOM   1881  CA  ALA A 237       7.853  19.766 -11.664  1.00 92.69      A    C  
ATOM   1882  C   ALA A 237       7.927  20.235 -10.200  1.00 92.89      A    C  
ATOM   1883  O   ALA A 237       8.111  21.426  -9.935  1.00 90.05      A    O  
ATOM   1884  CB  ALA A 237       6.404  19.633 -12.131  1.00 91.07      A    C  
ATOM   1885  N   ASN A 238       7.883  19.297  -9.244  1.00 93.07      A    N  
ATOM   1886  CA  ASN A 238       8.006  19.602  -7.820  1.00 92.72      A    C  
ATOM   1887  C   ASN A 238       9.433  19.999  -7.403  1.00 92.49      A    C  
ATOM   1888  O   ASN A 238       9.631  20.485  -6.296  1.00 88.47      A    O  
ATOM   1889  CB  ASN A 238       7.498  18.400  -7.011  1.00 92.12      A    C  
ATOM   1890  CG  ASN A 238       6.000  18.179  -7.145  1.00 92.44      A    C  
ATOM   1891  ND2 ASN A 238       5.538  16.965  -6.898  1.00 84.41      A    N  
ATOM   1892  OD1 ASN A 238       5.234  19.076  -7.437  1.00 85.49      A    O  
ATOM   1893  N   PHE A 239      10.426  19.833  -8.292  1.00 92.97      A    N  
ATOM   1894  CA  PHE A 239      11.830  20.148  -8.049  1.00 92.56      A    C  
ATOM   1895  C   PHE A 239      12.339  21.326  -8.905  1.00 91.44      A    C  
ATOM   1896  O   PHE A 239      13.536  21.586  -8.945  1.00 85.54      A    O  
ATOM   1897  CB  PHE A 239      12.674  18.882  -8.227  1.00 92.35      A    C  
ATOM   1898  CG  PHE A 239      12.529  17.878  -7.102  1.00 94.10      A    C  
ATOM   1899  CD1 PHE A 239      13.572  17.719  -6.166  1.00 91.56      A    C  
ATOM   1900  CD2 PHE A 239      11.383  17.092  -6.983  1.00 91.60      A    C  
ATOM   1901  CE1 PHE A 239      13.465  16.781  -5.142  1.00 90.46      A    C  
ATOM   1902  CE2 PHE A 239      11.264  16.149  -5.949  1.00 91.05      A    C  
ATOM   1903  CZ  PHE A 239      12.307  15.988  -5.026  1.00 92.05      A    C  
ATOM   1904  N   ASN A 240      11.450  22.072  -9.560  1.00 92.37      A    N  
ATOM   1905  CA  ASN A 240      11.837  23.219 -10.385  1.00 90.38      A    C  
ATOM   1906  C   ASN A 240      12.616  24.286  -9.596  1.00 89.21      A    C  
ATOM   1907  O   ASN A 240      13.561  24.870 -10.133  1.00 81.85      A    O  
ATOM   1908  CB  ASN A 240      10.574  23.815 -11.027  1.00 88.24      A    C  
ATOM   1909  CG  ASN A 240      10.080  23.003 -12.212  1.00 83.62      A    C  
ATOM   1910  ND2 ASN A 240       8.848  23.206 -12.624  1.00 74.70      A    N  
ATOM   1911  OD1 ASN A 240      10.789  22.215 -12.802  1.00 75.25      A    O  
ATOM   1912  N   GLY A 241      12.272  24.479  -8.332  1.00 86.99      A    N  
ATOM   1913  CA  GLY A 241      12.965  25.381  -7.408  1.00 85.80      A    C  
ATOM   1914  C   GLY A 241      14.285  24.836  -6.822  1.00 86.88      A    C  
ATOM   1915  O   GLY A 241      14.919  25.527  -6.037  1.00 80.14      A    O  
ATOM   1916  N   GLY A 242      14.693  23.625  -7.189  1.00 86.95      A    N  
ATOM   1917  CA  GLY A 242      15.844  22.949  -6.606  1.00 87.89      A    C  
ATOM   1918  C   GLY A 242      15.479  22.066  -5.404  1.00 90.12      A    C  
ATOM   1919  O   GLY A 242      14.339  21.628  -5.260  1.00 85.90      A    O  
ATOM   1920  N   ALA A 243      16.473  21.801  -4.557  1.00 88.63      A    N  
ATOM   1921  CA  ALA A 243      16.298  20.961  -3.371  1.00 88.76      A    C  
ATOM   1922  C   ALA A 243      15.477  21.658  -2.274  1.00 90.43      A    C  
ATOM   1923  O   ALA A 243      14.645  21.027  -1.619  1.00 86.57      A    O  
ATOM   1924  CB  ALA A 243      17.685  20.560  -2.857  1.00 86.07      A    C  
ATOM   1925  N   GLY A 244      15.675  22.963  -2.100  1.00 88.99      A    N  
ATOM   1926  CA  GLY A 244      14.944  23.778  -1.139  1.00 89.31      A    C  
ATOM   1927  C   GLY A 244      13.495  24.014  -1.563  1.00 90.47      A    C  
ATOM   1928  O   GLY A 244      13.218  24.332  -2.716  1.00 86.91      A    O  
ATOM   1929  N   CYS A 245      12.571  23.909  -0.618  1.00 90.27      A    N  
ATOM   1930  CA  CYS A 245      11.188  24.314  -0.825  1.00 90.19      A    C  
ATOM   1931  C   CYS A 245      11.059  25.834  -0.707  1.00 90.34      A    C  
ATOM   1932  O   CYS A 245      11.624  26.443   0.198  1.00 85.20      A    O  
ATOM   1933  CB  CYS A 245      10.287  23.591   0.169  1.00 89.00      A    C  
ATOM   1934  SG  CYS A 245      10.137  21.803  -0.156  1.00 87.54      A    S  
ATOM   1935  N   SER A 246      10.262  26.431  -1.586  1.00 88.72      A    N  
ATOM   1936  CA  SER A 246       9.895  27.834  -1.431  1.00 87.89      A    C  
ATOM   1937  C   SER A 246       9.246  28.069  -0.066  1.00 89.10      A    C  
ATOM   1938  O   SER A 246       8.432  27.259   0.377  1.00 85.61      A    O  
ATOM   1939  CB  SER A 246       8.933  28.267  -2.541  1.00 84.14      A    C  
ATOM   1940  OG  SER A 246       8.563  29.616  -2.351  1.00 74.61      A    O  
ATOM   1941  N   LEU A 247       9.579  29.186   0.583  1.00 86.40      A    N  
ATOM   1942  CA  LEU A 247       9.013  29.506   1.891  1.00 86.87      A    C  
ATOM   1943  C   LEU A 247       7.524  29.862   1.815  1.00 87.49      A    C  
ATOM   1944  O   LEU A 247       6.761  29.479   2.688  1.00 81.22      A    O  
ATOM   1945  CB  LEU A 247       9.794  30.675   2.511  1.00 83.07      A    C  
ATOM   1946  CG  LEU A 247      11.270  30.359   2.849  1.00 82.61      A    C  
ATOM   1947  CD1 LEU A 247      11.920  31.600   3.448  1.00 76.56      A    C  
ATOM   1948  CD2 LEU A 247      11.398  29.216   3.841  1.00 76.91      A    C  
ATOM   1949  N   HIS A 248       7.124  30.606   0.781  1.00 88.29      A    N  
ATOM   1950  CA  HIS A 248       5.806  31.246   0.706  1.00 86.86      A    C  
ATOM   1951  C   HIS A 248       5.100  31.097  -0.650  1.00 85.60      A    C  
ATOM   1952  O   HIS A 248       3.965  31.559  -0.806  1.00 75.82      A    O  
ATOM   1953  CB  HIS A 248       5.979  32.742   1.024  1.00 83.64      A    C  
ATOM   1954  CG  HIS A 248       6.657  33.014   2.337  1.00 86.12      A    C  
ATOM   1955  CD2 HIS A 248       7.774  33.784   2.570  1.00 75.68      A    C  
ATOM   1956  ND1 HIS A 248       6.279  32.508   3.558  1.00 76.79      A    N  
ATOM   1957  CE1 HIS A 248       7.148  32.948   4.484  1.00 78.28      A    C  
ATOM   1958  NE2 HIS A 248       8.066  33.730   3.916  1.00 80.29      A    N  
ATOM   1959  N   GLY A 249       5.766  30.510  -1.642  1.00 81.48      A    N  
ATOM   1960  CA  GLY A 249       5.259  30.316  -2.991  1.00 78.42      A    C  
ATOM   1961  C   GLY A 249       4.694  28.916  -3.172  1.00 77.77      A    C  
ATOM   1962  O   GLY A 249       5.467  28.000  -3.459  1.00 69.11      A    O  
ATOM   1963  N   PHE A 250       3.377  28.789  -3.029  1.00 78.92      A    N  
ATOM   1964  CA  PHE A 250       2.617  27.571  -3.291  1.00 76.42      A    C  
ATOM   1965  C   PHE A 250       1.450  27.878  -4.234  1.00 69.78      A    C  
ATOM   1966  O   PHE A 250       0.927  29.008  -4.205  1.00 61.76      A    O  
ATOM   1967  CB  PHE A 250       2.109  26.964  -1.973  1.00 72.29      A    C  
ATOM   1968  CG  PHE A 250       3.181  26.771  -0.912  1.00 75.88      A    C  
ATOM   1969  CD1 PHE A 250       4.229  25.865  -1.119  1.00 70.70      A    C  
ATOM   1970  CD2 PHE A 250       3.131  27.511   0.272  1.00 70.66      A    C  
ATOM   1971  CE1 PHE A 250       5.233  25.712  -0.159  1.00 68.68      A    C  
ATOM   1972  CE2 PHE A 250       4.126  27.361   1.242  1.00 72.54      A    C  
ATOM   1973  CZ  PHE A 250       5.179  26.473   1.024  1.00 71.94      A    C  
ATOM   1974  OXT PHE A 250       1.078  26.943  -5.003  1.00 69.68      A    O1-
TER   
ATOM   1975  N   GLN B   1       4.820  33.138  54.068  1.00 60.86      B    N  
ATOM   1976  CA  GLN B   1       4.670  33.674  52.698  1.00 64.93      B    C  
ATOM   1977  C   GLN B   1       5.656  33.037  51.718  1.00 66.32      B    C  
ATOM   1978  O   GLN B   1       5.221  32.502  50.705  1.00 61.92      B    O  
ATOM   1979  CB  GLN B   1       4.764  35.203  52.717  1.00 59.54      B    C  
ATOM   1980  CG  GLN B   1       4.078  35.849  51.501  1.00 53.77      B    C  
ATOM   1981  CD  GLN B   1       4.003  37.376  51.629  1.00 49.59      B    C  
ATOM   1982  NE2 GLN B   1       3.376  38.060  50.714  1.00 41.11      B    N  
ATOM   1983  OE1 GLN B   1       4.510  37.956  52.560  1.00 45.15      B    O  
ATOM   1984  N   ALA B   2       6.940  33.000  52.046  1.00 66.85      B    N  
ATOM   1985  CA  ALA B   2       7.964  32.339  51.230  1.00 68.50      B    C  
ATOM   1986  C   ALA B   2       7.648  30.849  51.008  1.00 70.31      B    C  
ATOM   1987  O   ALA B   2       7.690  30.385  49.874  1.00 67.45      B    O  
ATOM   1988  CB  ALA B   2       9.329  32.524  51.902  1.00 63.64      B    C  
ATOM   1989  N   LEU B   3       7.230  30.147  52.063  1.00 72.66      B    N  
ATOM   1990  CA  LEU B   3       6.855  28.739  51.969  1.00 73.67      B    C  
ATOM   1991  C   LEU B   3       5.672  28.504  51.011  1.00 75.22      B    C  
ATOM   1992  O   LEU B   3       5.671  27.537  50.248  1.00 73.13      B    O  
ATOM   1993  CB  LEU B   3       6.513  28.219  53.379  1.00 70.06      B    C  
ATOM   1994  CG  LEU B   3       6.771  26.710  53.530  1.00 63.25      B    C  
ATOM   1995  CD1 LEU B   3       8.102  26.472  54.222  1.00 58.16      B    C  
ATOM   1996  CD2 LEU B   3       5.673  26.036  54.345  1.00 57.24      B    C  
ATOM   1997  N   VAL B   4       4.690  29.400  51.004  1.00 79.49      B    N  
ATOM   1998  CA  VAL B   4       3.540  29.341  50.087  1.00 80.37      B    C  
ATOM   1999  C   VAL B   4       3.982  29.595  48.641  1.00 80.53      B    C  
ATOM   2000  O   VAL B   4       3.564  28.875  47.745  1.00 78.37      B    O  
ATOM   2001  CB  VAL B   4       2.439  30.336  50.503  1.00 78.52      B    C  
ATOM   2002  CG1 VAL B   4       1.249  30.333  49.536  1.00 69.36      B    C  
ATOM   2003  CG2 VAL B   4       1.891  30.002  51.894  1.00 70.57      B    C  
ATOM   2004  N   LEU B   5       4.867  30.570  48.437  1.00 77.20      B    N  
ATOM   2005  CA  LEU B   5       5.443  30.855  47.117  1.00 76.17      B    C  
ATOM   2006  C   LEU B   5       6.260  29.671  46.590  1.00 77.48      B    C  
ATOM   2007  O   LEU B   5       6.098  29.282  45.438  1.00 75.75      B    O  
ATOM   2008  CB  LEU B   5       6.287  32.141  47.208  1.00 72.31      B    C  
ATOM   2009  CG  LEU B   5       5.621  33.326  46.489  1.00 65.28      B    C  
ATOM   2010  CD1 LEU B   5       5.892  34.633  47.219  1.00 59.67      B    C  
ATOM   2011  CD2 LEU B   5       6.150  33.438  45.062  1.00 58.05      B    C  
ATOM   2012  N   PHE B   6       7.086  29.061  47.455  1.00 77.63      B    N  
ATOM   2013  CA  PHE B   6       7.832  27.860  47.107  1.00 77.80      B    C  
ATOM   2014  C   PHE B   6       6.908  26.692  46.770  1.00 80.20      B    C  
ATOM   2015  O   PHE B   6       7.087  26.058  45.735  1.00 78.60      B    O  
ATOM   2016  CB  PHE B   6       8.803  27.482  48.236  1.00 73.14      B    C  
ATOM   2017  CG  PHE B   6      10.194  28.026  48.021  1.00 66.45      B    C  
ATOM   2018  CD1 PHE B   6      11.028  27.425  47.051  1.00 60.87      B    C  
ATOM   2019  CD2 PHE B   6      10.665  29.115  48.754  1.00 57.53      B    C  
ATOM   2020  CE1 PHE B   6      12.319  27.933  46.811  1.00 51.92      B    C  
ATOM   2021  CE2 PHE B   6      11.957  29.625  48.519  1.00 51.26      B    C  
ATOM   2022  CZ  PHE B   6      12.784  29.045  47.542  1.00 50.99      B    C  
ATOM   2023  N   SER B   7       5.880  26.440  47.590  1.00 82.51      B    N  
ATOM   2024  CA  SER B   7       4.936  25.350  47.325  1.00 83.37      B    C  
ATOM   2025  C   SER B   7       4.139  25.555  46.033  1.00 84.41      B    C  
ATOM   2026  O   SER B   7       3.976  24.604  45.267  1.00 82.51      B    O  
ATOM   2027  CB  SER B   7       3.993  25.134  48.518  1.00 80.47      B    C  
ATOM   2028  OG  SER B   7       3.191  26.254  48.788  1.00 67.91      B    O  
ATOM   2029  N   LEU B   8       3.736  26.791  45.721  1.00 82.57      B    N  
ATOM   2030  CA  LEU B   8       3.105  27.129  44.441  1.00 83.15      B    C  
ATOM   2031  C   LEU B   8       4.059  26.928  43.260  1.00 84.25      B    C  
ATOM   2032  O   LEU B   8       3.661  26.381  42.238  1.00 83.16      B    O  
ATOM   2033  CB  LEU B   8       2.614  28.587  44.486  1.00 81.42      B    C  
ATOM   2034  CG  LEU B   8       1.175  28.712  45.023  1.00 73.45      B    C  
ATOM   2035  CD1 LEU B   8       0.927  30.107  45.579  1.00 66.76      B    C  
ATOM   2036  CD2 LEU B   8       0.159  28.452  43.911  1.00 66.25      B    C  
ATOM   2037  N   THR B   9       5.324  27.334  43.413  1.00 83.62      B    N  
ATOM   2038  CA  THR B   9       6.348  27.152  42.381  1.00 83.07      B    C  
ATOM   2039  C   THR B   9       6.631  25.666  42.145  1.00 84.58      B    C  
ATOM   2040  O   THR B   9       6.713  25.230  40.997  1.00 82.73      B    O  
ATOM   2041  CB  THR B   9       7.648  27.889  42.754  1.00 79.63      B    C  
ATOM   2042  CG2 THR B   9       8.644  27.909  41.595  1.00 67.96      B    C  
ATOM   2043  OG1 THR B   9       7.396  29.236  43.073  1.00 68.64      B    O  
ATOM   2044  N   PHE B  10       6.695  24.884  43.225  1.00 85.52      B    N  
ATOM   2045  CA  PHE B  10       6.818  23.425  43.149  1.00 85.99      B    C  
ATOM   2046  C   PHE B  10       5.632  22.763  42.459  1.00 87.22      B    C  
ATOM   2047  O   PHE B  10       5.821  21.886  41.626  1.00 85.17      B    O  
ATOM   2048  CB  PHE B  10       6.969  22.839  44.560  1.00 82.38      B    C  
ATOM   2049  CG  PHE B  10       8.411  22.626  44.914  1.00 76.87      B    C  
ATOM   2050  CD1 PHE B  10       9.104  21.584  44.284  1.00 70.10      B    C  
ATOM   2051  CD2 PHE B  10       9.064  23.483  45.804  1.00 67.41      B    C  
ATOM   2052  CE1 PHE B  10      10.478  21.433  44.521  1.00 61.33      B    C  
ATOM   2053  CE2 PHE B  10      10.440  23.337  46.043  1.00 59.94      B    C  
ATOM   2054  CZ  PHE B  10      11.156  22.326  45.390  1.00 60.43      B    C  
ATOM   2055  N   LEU B  11       4.416  23.183  42.792  1.00 87.47      B    N  
ATOM   2056  CA  LEU B  11       3.207  22.674  42.155  1.00 86.86      B    C  
ATOM   2057  C   LEU B  11       3.211  22.980  40.657  1.00 87.26      B    C  
ATOM   2058  O   LEU B  11       2.985  22.082  39.842  1.00 86.31      B    O  
ATOM   2059  CB  LEU B  11       1.984  23.275  42.865  1.00 86.16      B    C  
ATOM   2060  CG  LEU B  11       0.641  22.712  42.346  1.00 80.09      B    C  
ATOM   2061  CD1 LEU B  11       0.426  21.263  42.769  1.00 73.72      B    C  
ATOM   2062  CD2 LEU B  11      -0.510  23.556  42.891  1.00 72.82      B    C  
ATOM   2063  N   LEU B  12       3.541  24.224  40.291  1.00 87.07      B    N  
ATOM   2064  CA  LEU B  12       3.640  24.643  38.897  1.00 86.21      B    C  
ATOM   2065  C   LEU B  12       4.700  23.831  38.138  1.00 87.09      B    C  
ATOM   2066  O   LEU B  12       4.422  23.331  37.052  1.00 86.01      B    O  
ATOM   2067  CB  LEU B  12       3.953  26.153  38.854  1.00 84.71      B    C  
ATOM   2068  CG  LEU B  12       3.937  26.733  37.424  1.00 76.36      B    C  
ATOM   2069  CD1 LEU B  12       2.515  26.842  36.868  1.00 70.39      B    C  
ATOM   2070  CD2 LEU B  12       4.551  28.133  37.421  1.00 69.35      B    C  
ATOM   2071  N   LEU B  13       5.887  23.665  38.725  1.00 87.89      B    N  
ATOM   2072  CA  LEU B  13       6.965  22.881  38.137  1.00 87.41      B    C  
ATOM   2073  C   LEU B  13       6.553  21.424  37.927  1.00 88.64      B    C  
ATOM   2074  O   LEU B  13       6.742  20.871  36.846  1.00 87.27      B    O  
ATOM   2075  CB  LEU B  13       8.205  22.995  39.038  1.00 85.63      B    C  
ATOM   2076  CG  LEU B  13       9.425  22.216  38.515  1.00 79.69      B    C  
ATOM   2077  CD1 LEU B  13       9.961  22.786  37.206  1.00 75.49      B    C  
ATOM   2078  CD2 LEU B  13      10.541  22.284  39.558  1.00 75.48      B    C  
ATOM   2079  N   THR B  14       5.927  20.806  38.933  1.00 90.75      B    N  
ATOM   2080  CA  THR B  14       5.457  19.418  38.852  1.00 89.92      B    C  
ATOM   2081  C   THR B  14       4.389  19.255  37.769  1.00 90.10      B    C  
ATOM   2082  O   THR B  14       4.449  18.316  36.979  1.00 88.09      B    O  
ATOM   2083  CB  THR B  14       4.923  18.940  40.210  1.00 88.25      B    C  
ATOM   2084  CG2 THR B  14       4.648  17.436  40.211  1.00 74.40      B    C  
ATOM   2085  OG1 THR B  14       5.865  19.166  41.230  1.00 74.93      B    O  
ATOM   2086  N   LEU B  15       3.460  20.208  37.675  1.00 89.58      B    N  
ATOM   2087  CA  LEU B  15       2.459  20.237  36.611  1.00 88.73      B    C  
ATOM   2088  C   LEU B  15       3.099  20.396  35.228  1.00 89.10      B    C  
ATOM   2089  O   LEU B  15       2.675  19.722  34.289  1.00 87.80      B    O  
ATOM   2090  CB  LEU B  15       1.460  21.380  36.871  1.00 87.79      B    C  
ATOM   2091  CG  LEU B  15       0.429  21.079  37.981  1.00 79.58      B    C  
ATOM   2092  CD1 LEU B  15      -0.309  22.373  38.354  1.00 73.96      B    C  
ATOM   2093  CD2 LEU B  15      -0.611  20.052  37.524  1.00 73.08      B    C  
ATOM   2094  N   MET B  16       4.127  21.206  35.073  1.00 89.67      B    N  
ATOM   2095  CA  MET B  16       4.864  21.357  33.814  1.00 88.87      B    C  
ATOM   2096  C   MET B  16       5.610  20.077  33.422  1.00 89.99      B    C  
ATOM   2097  O   MET B  16       5.583  19.693  32.257  1.00 88.70      B    O  
ATOM   2098  CB  MET B  16       5.841  22.532  33.883  1.00 87.48      B    C  
ATOM   2099  CG  MET B  16       5.121  23.885  33.847  1.00 80.09      B    C  
ATOM   2100  SD  MET B  16       6.232  25.311  33.711  1.00 72.41      B    S  
ATOM   2101  CE  MET B  16       7.113  25.252  35.272  1.00 60.78      B    C  
ATOM   2102  N   VAL B  17       6.236  19.404  34.371  1.00 90.34      B    N  
ATOM   2103  CA  VAL B  17       6.919  18.127  34.138  1.00 89.88      B    C  
ATOM   2104  C   VAL B  17       5.922  17.052  33.704  1.00 90.47      B    C  
ATOM   2105  O   VAL B  17       6.122  16.417  32.672  1.00 89.33      B    O  
ATOM   2106  CB  VAL B  17       7.715  17.682  35.384  1.00 88.61      B    C  
ATOM   2107  CG1 VAL B  17       8.296  16.276  35.230  1.00 81.87      B    C  
ATOM   2108  CG2 VAL B  17       8.891  18.625  35.646  1.00 83.40      B    C  
ATOM   2109  N   LEU B  18       4.823  16.902  34.444  1.00 90.41      B    N  
ATOM   2110  CA  LEU B  18       3.767  15.946  34.099  1.00 89.78      B    C  
ATOM   2111  C   LEU B  18       3.114  16.279  32.750  1.00 90.21      B    C  
ATOM   2112  O   LEU B  18       2.868  15.384  31.949  1.00 88.56      B    O  
ATOM   2113  CB  LEU B  18       2.703  15.925  35.214  1.00 88.61      B    C  
ATOM   2114  CG  LEU B  18       3.155  15.254  36.528  1.00 82.92      B    C  
ATOM   2115  CD1 LEU B  18       2.071  15.445  37.588  1.00 77.63      B    C  
ATOM   2116  CD2 LEU B  18       3.402  13.755  36.359  1.00 76.34      B    C  
ATOM   2117  N   GLY B  19       2.883  17.560  32.473  1.00 89.41      B    N  
ATOM   2118  CA  GLY B  19       2.357  18.029  31.198  1.00 88.76      B    C  
ATOM   2119  C   GLY B  19       3.295  17.712  30.027  1.00 89.96      B    C  
ATOM   2120  O   GLY B  19       2.847  17.233  28.988  1.00 88.22      B    O  
ATOM   2121  N   THR B  20       4.595  17.897  30.220  1.00 91.16      B    N  
ATOM   2122  CA  THR B  20       5.613  17.584  29.196  1.00 91.18      B    C  
ATOM   2123  C   THR B  20       5.738  16.079  28.966  1.00 91.34      B    C  
ATOM   2124  O   THR B  20       5.797  15.639  27.820  1.00 89.27      B    O  
ATOM   2125  CB  THR B  20       6.971  18.181  29.582  1.00 90.19      B    C  
ATOM   2126  CG2 THR B  20       8.002  18.038  28.472  1.00 81.54      B    C  
ATOM   2127  OG1 THR B  20       6.828  19.566  29.818  1.00 80.41      B    O  
ATOM   2128  N   LEU B  21       5.690  15.285  30.030  1.00 91.24      B    N  
ATOM   2129  CA  LEU B  21       5.663  13.825  29.940  1.00 90.07      B    C  
ATOM   2130  C   LEU B  21       4.417  13.334  29.185  1.00 90.74      B    C  
ATOM   2131  O   LEU B  21       4.527  12.549  28.252  1.00 89.26      B    O  
ATOM   2132  CB  LEU B  21       5.739  13.253  31.366  1.00 88.00      B    C  
ATOM   2133  CG  LEU B  21       5.831  11.712  31.420  1.00 79.49      B    C  
ATOM   2134  CD1 LEU B  21       7.150  11.198  30.867  1.00 73.75      B    C  
ATOM   2135  CD2 LEU B  21       5.703  11.252  32.865  1.00 72.50      B    C  
ATOM   2136  N   GLY B  22       3.248  13.845  29.544  1.00 89.24      B    N  
ATOM   2137  CA  GLY B  22       1.992  13.533  28.869  1.00 88.61      B    C  
ATOM   2138  C   GLY B  22       1.993  13.947  27.394  1.00 89.62      B    C  
ATOM   2139  O   GLY B  22       1.521  13.199  26.540  1.00 88.19      B    O  
ATOM   2140  N   PHE B  23       2.594  15.094  27.084  1.00 91.01      B    N  
ATOM   2141  CA  PHE B  23       2.750  15.564  25.711  1.00 91.53      B    C  
ATOM   2142  C   PHE B  23       3.663  14.648  24.882  1.00 92.40      B    C  
ATOM   2143  O   PHE B  23       3.288  14.259  23.780  1.00 91.02      B    O  
ATOM   2144  CB  PHE B  23       3.273  17.004  25.736  1.00 90.53      B    C  
ATOM   2145  CG  PHE B  23       3.248  17.658  24.375  1.00 90.58      B    C  
ATOM   2146  CD1 PHE B  23       4.370  17.577  23.531  1.00 86.90      B    C  
ATOM   2147  CD2 PHE B  23       2.092  18.329  23.940  1.00 86.39      B    C  
ATOM   2148  CE1 PHE B  23       4.325  18.173  22.253  1.00 85.16      B    C  
ATOM   2149  CE2 PHE B  23       2.046  18.923  22.676  1.00 84.10      B    C  
ATOM   2150  CZ  PHE B  23       3.164  18.839  21.832  1.00 86.03      B    C  
ATOM   2151  N   GLY B  24       4.799  14.243  25.424  1.00 90.64      B    N  
ATOM   2152  CA  GLY B  24       5.703  13.298  24.780  1.00 90.90      B    C  
ATOM   2153  C   GLY B  24       5.045  11.937  24.511  1.00 92.10      B    C  
ATOM   2154  O   GLY B  24       5.145  11.414  23.406  1.00 90.76      B    O  
ATOM   2155  N   MET B  25       4.294  11.431  25.476  1.00 91.46      B    N  
ATOM   2156  CA  MET B  25       3.540  10.187  25.314  1.00 90.53      B    C  
ATOM   2157  C   MET B  25       2.462  10.308  24.235  1.00 91.60      B    C  
ATOM   2158  O   MET B  25       2.394   9.453  23.359  1.00 90.25      B    O  
ATOM   2159  CB  MET B  25       2.931   9.760  26.649  1.00 88.31      B    C  
ATOM   2160  CG  MET B  25       3.990   9.260  27.649  1.00 77.71      B    C  
ATOM   2161  SD  MET B  25       4.979   7.833  27.130  1.00 69.57      B    S  
ATOM   2162  CE  MET B  25       3.696   6.587  26.970  1.00 59.29      B    C  
ATOM   2163  N   ARG B  26       1.679  11.387  24.226  1.00 90.26      B    N  
ATOM   2164  CA  ARG B  26       0.669  11.617  23.181  1.00 90.74      B    C  
ATOM   2165  C   ARG B  26       1.287  11.777  21.787  1.00 92.38      B    C  
ATOM   2166  O   ARG B  26       0.696  11.315  20.812  1.00 91.23      B    O  
ATOM   2167  CB  ARG B  26      -0.189  12.844  23.502  1.00 88.62      B    C  
ATOM   2168  CG  ARG B  26      -1.267  12.540  24.553  1.00 80.29      B    C  
ATOM   2169  CD  ARG B  26      -2.191  13.749  24.700  1.00 76.36      B    C  
ATOM   2170  NE  ARG B  26      -3.276  13.482  25.668  1.00 70.43      B    N  
ATOM   2171  CZ  ARG B  26      -4.389  14.193  25.827  1.00 64.95      B    C  
ATOM   2172  NH1 ARG B  26      -4.621  15.273  25.143  1.00 58.76      B    N1+
ATOM   2173  NH2 ARG B  26      -5.273  13.811  26.686  1.00 58.61      B    N  
ATOM   2174  N   ALA B  27       2.445  12.416  21.681  1.00 92.26      B    N  
ATOM   2175  CA  ALA B  27       3.165  12.538  20.421  1.00 93.23      B    C  
ATOM   2176  C   ALA B  27       3.614  11.162  19.905  1.00 94.33      B    C  
ATOM   2177  O   ALA B  27       3.347  10.828  18.750  1.00 93.04      B    O  
ATOM   2178  CB  ALA B  27       4.350  13.490  20.623  1.00 92.68      B    C  
ATOM   2179  N   LYS B  28       4.182  10.342  20.782  1.00 94.49      B    N  
ATOM   2180  CA  LYS B  28       4.564   8.973  20.463  1.00 94.62      B    C  
ATOM   2181  C   LYS B  28       3.369   8.127  20.023  1.00 95.16      B    C  
ATOM   2182  O   LYS B  28       3.422   7.483  18.983  1.00 94.29      B    O  
ATOM   2183  CB  LYS B  28       5.283   8.352  21.674  1.00 93.57      B    C  
ATOM   2184  CG  LYS B  28       5.796   6.959  21.328  1.00 88.99      B    C  
ATOM   2185  CD  LYS B  28       6.447   6.249  22.517  1.00 85.96      B    C  
ATOM   2186  CE  LYS B  28       6.765   4.837  22.034  1.00 80.01      B    C  
ATOM   2187  NZ  LYS B  28       7.289   3.970  23.103  1.00 73.32      B    N1+
ATOM   2188  N   GLU B  29       2.283   8.173  20.775  1.00 93.81      B    N  
ATOM   2189  CA  GLU B  29       1.039   7.452  20.458  1.00 93.63      B    C  
ATOM   2190  C   GLU B  29       0.434   7.901  19.120  1.00 94.58      B    C  
ATOM   2191  O   GLU B  29      -0.111   7.077  18.385  1.00 93.34      B    O  
ATOM   2192  CB  GLU B  29       0.023   7.702  21.590  1.00 92.49      B    C  
ATOM   2193  CG  GLU B  29       0.359   6.959  22.888  1.00 89.47      B    C  
ATOM   2194  CD  GLU B  29      -0.568   7.329  24.066  1.00 88.06      B    C  
ATOM   2195  OE1 GLU B  29      -0.547   6.616  25.094  1.00 80.63      B    O  
ATOM   2196  OE2 GLU B  29      -1.328   8.317  23.969  1.00 81.58      B    O1-
ATOM   2197  N   ARG B  30       0.557   9.174  18.754  1.00 94.31      B    N  
ATOM   2198  CA  ARG B  30       0.063   9.698  17.477  1.00 94.32      B    C  
ATOM   2199  C   ARG B  30       0.881   9.200  16.279  1.00 95.28      B    C  
ATOM   2200  O   ARG B  30       0.303   8.965  15.225  1.00 94.24      B    O  
ATOM   2201  CB  ARG B  30       0.032  11.232  17.547  1.00 93.12      B    C  
ATOM   2202  CG  ARG B  30      -0.521  11.854  16.262  1.00 86.47      B    C  
ATOM   2203  CD  ARG B  30      -0.617  13.375  16.382  1.00 82.22      B    C  
ATOM   2204  NE  ARG B  30      -1.796  13.795  17.173  1.00 77.95      B    N  
ATOM   2205  CZ  ARG B  30      -2.222  15.034  17.329  1.00 73.09      B    C  
ATOM   2206  NH1 ARG B  30      -1.570  16.052  16.837  1.00 64.24      B    N1+
ATOM   2207  NH2 ARG B  30      -3.326  15.293  17.979  1.00 66.69      B    N  
ATOM   2208  N   VAL B  31       2.190   9.046  16.430  1.00 94.99      B    N  
ATOM   2209  CA  VAL B  31       3.037   8.447  15.389  1.00 95.43      B    C  
ATOM   2210  C   VAL B  31       2.774   6.941  15.305  1.00 96.05      B    C  
ATOM   2211  O   VAL B  31       2.588   6.427  14.206  1.00 95.27      B    O  
ATOM   2212  CB  VAL B  31       4.518   8.768  15.608  1.00 94.90      B    C  
ATOM   2213  CG1 VAL B  31       5.423   8.060  14.599  1.00 91.16      B    C  
ATOM   2214  CG2 VAL B  31       4.759  10.279  15.459  1.00 91.69      B    C  
ATOM   2215  N   GLU B  32       2.656   6.254  16.432  1.00 96.11      B    N  
ATOM   2216  CA  GLU B  32       2.370   4.817  16.503  1.00 96.27      B    C  
ATOM   2217  C   GLU B  32       1.073   4.446  15.775  1.00 96.72      B    C  
ATOM   2218  O   GLU B  32       1.080   3.558  14.930  1.00 95.87      B    O  
ATOM   2219  CB  GLU B  32       2.297   4.394  17.983  1.00 95.02      B    C  
ATOM   2220  CG  GLU B  32       2.155   2.883  18.200  1.00 91.78      B    C  
ATOM   2221  CD  GLU B  32       1.992   2.587  19.706  1.00 91.00      B    C  
ATOM   2222  OE1 GLU B  32       0.857   2.335  20.151  1.00 82.76      B    O  
ATOM   2223  OE2 GLU B  32       2.989   2.669  20.452  1.00 85.05      B    O1-
ATOM   2224  N   ILE B  33      -0.017   5.160  16.032  1.00 95.46      B    N  
ATOM   2225  CA  ILE B  33      -1.303   4.876  15.384  1.00 95.90      B    C  
ATOM   2226  C   ILE B  33      -1.256   5.163  13.879  1.00 96.29      B    C  
ATOM   2227  O   ILE B  33      -1.881   4.443  13.108  1.00 95.44      B    O  
ATOM   2228  CB  ILE B  33      -2.461   5.601  16.098  1.00 95.27      B    C  
ATOM   2229  CG1 ILE B  33      -3.815   5.035  15.628  1.00 92.88      B    C  
ATOM   2230  CG2 ILE B  33      -2.405   7.125  15.911  1.00 92.13      B    C  
ATOM   2231  CD1 ILE B  33      -5.021   5.564  16.395  1.00 90.72      B    C  
ATOM   2232  N   GLN B  34      -0.500   6.177  13.445  1.00 95.80      B    N  
ATOM   2233  CA  GLN B  34      -0.343   6.470  12.026  1.00 96.15      B    C  
ATOM   2234  C   GLN B  34       0.486   5.393  11.325  1.00 96.68      B    C  
ATOM   2235  O   GLN B  34       0.078   4.928  10.267  1.00 96.17      B    O  
ATOM   2236  CB  GLN B  34       0.263   7.869  11.829  1.00 95.95      B    C  
ATOM   2237  CG  GLN B  34       0.261   8.299  10.359  1.00 93.28      B    C  
ATOM   2238  CD  GLN B  34      -1.157   8.441   9.798  1.00 92.74      B    C  
ATOM   2239  NE2 GLN B  34      -1.525   7.658   8.816  1.00 81.52      B    N  
ATOM   2240  OE1 GLN B  34      -1.940   9.251  10.264  1.00 83.50      B    O  
ATOM   2241  N   MET B  35       1.584   4.949  11.920  1.00 96.79      B    N  
ATOM   2242  CA  MET B  35       2.394   3.848  11.392  1.00 96.75      B    C  
ATOM   2243  C   MET B  35       1.592   2.538  11.308  1.00 97.17      B    C  
ATOM   2244  O   MET B  35       1.688   1.834  10.316  1.00 96.76      B    O  
ATOM   2245  CB  MET B  35       3.618   3.624  12.287  1.00 96.43      B    C  
ATOM   2246  CG  MET B  35       4.661   4.743  12.199  1.00 94.35      B    C  
ATOM   2247  SD  MET B  35       6.050   4.528  13.355  1.00 92.70      B    S  
ATOM   2248  CE  MET B  35       6.724   2.948  12.777  1.00 84.39      B    C  
ATOM   2249  N   ALA B  36       0.779   2.246  12.320  1.00 96.81      B    N  
ATOM   2250  CA  ALA B  36      -0.089   1.074  12.320  1.00 96.94      B    C  
ATOM   2251  C   ALA B  36      -1.151   1.146  11.210  1.00 97.24      B    C  
ATOM   2252  O   ALA B  36      -1.377   0.162  10.513  1.00 96.34      B    O  
ATOM   2253  CB  ALA B  36      -0.730   0.952  13.707  1.00 96.38      B    C  
ATOM   2254  N   ALA B  37      -1.772   2.317  11.018  1.00 96.76      B    N  
ATOM   2255  CA  ALA B  37      -2.738   2.528   9.944  1.00 96.87      B    C  
ATOM   2256  C   ALA B  37      -2.087   2.398   8.563  1.00 97.11      B    C  
ATOM   2257  O   ALA B  37      -2.649   1.742   7.690  1.00 96.35      B    O  
ATOM   2258  CB  ALA B  37      -3.408   3.888  10.133  1.00 96.36      B    C  
ATOM   2259  N   ASP B  38      -0.890   2.949   8.373  1.00 97.69      B    N  
ATOM   2260  CA  ASP B  38      -0.142   2.868   7.122  1.00 97.63      B    C  
ATOM   2261  C   ASP B  38       0.242   1.420   6.781  1.00 97.82      B    C  
ATOM   2262  O   ASP B  38      -0.027   0.953   5.675  1.00 97.21      B    O  
ATOM   2263  CB  ASP B  38       1.106   3.773   7.202  1.00 97.17      B    C  
ATOM   2264  CG  ASP B  38       0.795   5.273   7.189  1.00 96.49      B    C  
ATOM   2265  OD1 ASP B  38      -0.344   5.671   6.885  1.00 93.02      B    O  
ATOM   2266  OD2 ASP B  38       1.695   6.106   7.439  1.00 92.78      B    O1-
ATOM   2267  N   ALA B  39       0.768   0.671   7.744  1.00 97.36      B    N  
ATOM   2268  CA  ALA B  39       1.097  -0.740   7.567  1.00 97.27      B    C  
ATOM   2269  C   ALA B  39      -0.141  -1.592   7.238  1.00 97.41      B    C  
ATOM   2270  O   ALA B  39      -0.100  -2.463   6.372  1.00 96.53      B    O  
ATOM   2271  CB  ALA B  39       1.788  -1.239   8.849  1.00 96.64      B    C  
ATOM   2272  N   ALA B  40      -1.271  -1.308   7.888  1.00 97.43      B    N  
ATOM   2273  CA  ALA B  40      -2.520  -2.002   7.628  1.00 97.41      B    C  
ATOM   2274  C   ALA B  40      -3.107  -1.667   6.249  1.00 97.62      B    C  
ATOM   2275  O   ALA B  40      -3.543  -2.572   5.534  1.00 96.88      B    O  
ATOM   2276  CB  ALA B  40      -3.500  -1.666   8.755  1.00 96.85      B    C  
ATOM   2277  N   ALA B  41      -3.083  -0.395   5.840  1.00 97.37      B    N  
ATOM   2278  CA  ALA B  41      -3.562   0.042   4.534  1.00 97.34      B    C  
ATOM   2279  C   ALA B  41      -2.729  -0.567   3.395  1.00 97.50      B    C  
ATOM   2280  O   ALA B  41      -3.297  -1.116   2.446  1.00 96.69      B    O  
ATOM   2281  CB  ALA B  41      -3.524   1.571   4.492  1.00 96.68      B    C  
ATOM   2282  N   TYR B  42      -1.406  -0.548   3.521  1.00 97.99      B    N  
ATOM   2283  CA  TYR B  42      -0.515  -1.198   2.573  1.00 98.01      B    C  
ATOM   2284  C   TYR B  42      -0.759  -2.710   2.511  1.00 98.14      B    C  
ATOM   2285  O   TYR B  42      -0.867  -3.271   1.429  1.00 97.60      B    O  
ATOM   2286  CB  TYR B  42       0.931  -0.885   2.941  1.00 97.70      B    C  
ATOM   2287  CG  TYR B  42       1.922  -1.453   1.947  1.00 97.97      B    C  
ATOM   2288  CD1 TYR B  42       2.623  -2.640   2.225  1.00 96.97      B    C  
ATOM   2289  CD2 TYR B  42       2.118  -0.809   0.708  1.00 97.09      B    C  
ATOM   2290  CE1 TYR B  42       3.529  -3.174   1.285  1.00 96.57      B    C  
ATOM   2291  CE2 TYR B  42       3.010  -1.336  -0.246  1.00 96.48      B    C  
ATOM   2292  CZ  TYR B  42       3.714  -2.522   0.056  1.00 96.94      B    C  
ATOM   2293  OH  TYR B  42       4.590  -3.042  -0.876  1.00 95.86      B    O  
ATOM   2294  N   SER B  43      -0.948  -3.367   3.651  1.00 97.69      B    N  
ATOM   2295  CA  SER B  43      -1.227  -4.803   3.705  1.00 97.68      B    C  
ATOM   2296  C   SER B  43      -2.562  -5.176   3.057  1.00 97.87      B    C  
ATOM   2297  O   SER B  43      -2.646  -6.205   2.395  1.00 96.75      B    O  
ATOM   2298  CB  SER B  43      -1.197  -5.302   5.147  1.00 96.94      B    C  
ATOM   2299  OG  SER B  43       0.074  -5.070   5.717  1.00 91.56      B    O  
ATOM   2300  N   GLN B  44      -3.593  -4.346   3.181  1.00 97.83      B    N  
ATOM   2301  CA  GLN B  44      -4.846  -4.535   2.441  1.00 97.64      B    C  
ATOM   2302  C   GLN B  44      -4.633  -4.405   0.924  1.00 97.98      B    C  
ATOM   2303  O   GLN B  44      -5.165  -5.210   0.161  1.00 97.19      B    O  
ATOM   2304  CB  GLN B  44      -5.899  -3.517   2.892  1.00 96.73      B    C  
ATOM   2305  CG  GLN B  44      -6.466  -3.806   4.290  1.00 94.44      B    C  
ATOM   2306  CD  GLN B  44      -7.559  -2.799   4.642  1.00 94.39      B    C  
ATOM   2307  NE2 GLN B  44      -7.212  -1.570   4.968  1.00 81.94      B    N  
ATOM   2308  OE1 GLN B  44      -8.738  -3.087   4.600  1.00 82.37      B    O  
ATOM   2309  N   ALA B  45      -3.827  -3.443   0.489  1.00 97.71      B    N  
ATOM   2310  CA  ALA B  45      -3.485  -3.289  -0.920  1.00 97.72      B    C  
ATOM   2311  C   ALA B  45      -2.682  -4.487  -1.443  1.00 97.83      B    C  
ATOM   2312  O   ALA B  45      -2.983  -4.990  -2.519  1.00 97.04      B    O  
ATOM   2313  CB  ALA B  45      -2.745  -1.964  -1.112  1.00 97.25      B    C  
ATOM   2314  N   VAL B  46      -1.733  -5.008  -0.667  1.00 97.86      B    N  
ATOM   2315  CA  VAL B  46      -0.985  -6.231  -0.993  1.00 97.83      B    C  
ATOM   2316  C   VAL B  46      -1.931  -7.429  -1.116  1.00 97.83      B    C  
ATOM   2317  O   VAL B  46      -1.877  -8.133  -2.117  1.00 97.23      B    O  
ATOM   2318  CB  VAL B  46       0.126  -6.519   0.037  1.00 97.17      B    C  
ATOM   2319  CG1 VAL B  46       0.766  -7.896  -0.168  1.00 94.92      B    C  
ATOM   2320  CG2 VAL B  46       1.250  -5.487  -0.056  1.00 94.95      B    C  
ATOM   2321  N   SER B  47      -2.836  -7.646  -0.172  1.00 97.60      B    N  
ATOM   2322  CA  SER B  47      -3.808  -8.741  -0.254  1.00 97.66      B    C  
ATOM   2323  C   SER B  47      -4.717  -8.629  -1.479  1.00 97.84      B    C  
ATOM   2324  O   SER B  47      -5.010  -9.628  -2.128  1.00 96.55      B    O  
ATOM   2325  CB  SER B  47      -4.676  -8.776   1.010  1.00 96.72      B    C  
ATOM   2326  OG  SER B  47      -3.923  -9.269   2.097  1.00 88.01      B    O  
ATOM   2327  N   THR B  48      -5.115  -7.420  -1.833  1.00 97.68      B    N  
ATOM   2328  CA  THR B  48      -5.947  -7.166  -3.014  1.00 97.74      B    C  
ATOM   2329  C   THR B  48      -5.165  -7.419  -4.304  1.00 97.83      B    C  
ATOM   2330  O   THR B  48      -5.630  -8.161  -5.160  1.00 96.95      B    O  
ATOM   2331  CB  THR B  48      -6.506  -5.738  -2.976  1.00 97.07      B    C  
ATOM   2332  CG2 THR B  48      -7.482  -5.462  -4.114  1.00 91.55      B    C  
ATOM   2333  OG1 THR B  48      -7.218  -5.554  -1.774  1.00 91.31      B    O  
ATOM   2334  N   ALA B  49      -3.946  -6.890  -4.418  1.00 97.70      B    N  
ATOM   2335  CA  ALA B  49      -3.080  -7.105  -5.568  1.00 97.75      B    C  
ATOM   2336  C   ALA B  49      -2.723  -8.587  -5.756  1.00 97.86      B    C  
ATOM   2337  O   ALA B  49      -2.837  -9.104  -6.862  1.00 97.00      B    O  
ATOM   2338  CB  ALA B  49      -1.827  -6.235  -5.405  1.00 97.18      B    C  
ATOM   2339  N   ARG B  50      -2.412  -9.307  -4.682  1.00 98.11      B    N  
ATOM   2340  CA  ARG B  50      -2.197 -10.767  -4.695  1.00 98.02      B    C  
ATOM   2341  C   ARG B  50      -3.408 -11.498  -5.255  1.00 98.08      B    C  
ATOM   2342  O   ARG B  50      -3.257 -12.350  -6.120  1.00 97.32      B    O  
ATOM   2343  CB  ARG B  50      -1.917 -11.275  -3.277  1.00 97.23      B    C  
ATOM   2344  CG  ARG B  50      -0.501 -10.961  -2.779  1.00 95.30      B    C  
ATOM   2345  CD  ARG B  50      -0.345 -11.479  -1.350  1.00 95.64      B    C  
ATOM   2346  NE  ARG B  50       0.995 -11.222  -0.812  1.00 94.95      B    N  
ATOM   2347  CZ  ARG B  50       1.435 -11.565   0.381  1.00 95.85      B    C  
ATOM   2348  NH1 ARG B  50       0.686 -12.189   1.251  1.00 91.45      B    N1+
ATOM   2349  NH2 ARG B  50       2.652 -11.286   0.724  1.00 91.32      B    N  
ATOM   2350  N   THR B  51      -4.599 -11.139  -4.803  1.00 97.82      B    N  
ATOM   2351  CA  THR B  51      -5.839 -11.751  -5.294  1.00 97.83      B    C  
ATOM   2352  C   THR B  51      -6.024 -11.499  -6.788  1.00 97.90      B    C  
ATOM   2353  O   THR B  51      -6.303 -12.429  -7.532  1.00 97.08      B    O  
ATOM   2354  CB  THR B  51      -7.049 -11.230  -4.512  1.00 97.22      B    C  
ATOM   2355  CG2 THR B  51      -8.352 -11.915  -4.929  1.00 92.03      B    C  
ATOM   2356  OG1 THR B  51      -6.881 -11.486  -3.137  1.00 91.71      B    O  
ATOM   2357  N   PHE B  52      -5.799 -10.274  -7.253  1.00 98.10      B    N  
ATOM   2358  CA  PHE B  52      -5.952  -9.930  -8.665  1.00 98.09      B    C  
ATOM   2359  C   PHE B  52      -4.903 -10.610  -9.557  1.00 98.09      B    C  
ATOM   2360  O   PHE B  52      -5.233 -11.097 -10.632  1.00 96.84      B    O  
ATOM   2361  CB  PHE B  52      -5.891  -8.407  -8.817  1.00 97.73      B    C  
ATOM   2362  CG  PHE B  52      -7.015  -7.601  -8.193  1.00 98.10      B    C  
ATOM   2363  CD1 PHE B  52      -8.114  -8.201  -7.542  1.00 96.46      B    C  
ATOM   2364  CD2 PHE B  52      -6.969  -6.192  -8.292  1.00 96.67      B    C  
ATOM   2365  CE1 PHE B  52      -9.146  -7.409  -7.018  1.00 96.10      B    C  
ATOM   2366  CE2 PHE B  52      -7.996  -5.406  -7.770  1.00 96.13      B    C  
ATOM   2367  CZ  PHE B  52      -9.095  -6.008  -7.129  1.00 96.71      B    C  
ATOM   2368  N   ASN B  53      -3.658 -10.706  -9.091  1.00 97.99      B    N  
ATOM   2369  CA  ASN B  53      -2.599 -11.416  -9.796  1.00 97.99      B    C  
ATOM   2370  C   ASN B  53      -2.856 -12.930  -9.859  1.00 97.97      B    C  
ATOM   2371  O   ASN B  53      -2.669 -13.542 -10.909  1.00 97.02      B    O  
ATOM   2372  CB  ASN B  53      -1.255 -11.108  -9.118  1.00 97.60      B    C  
ATOM   2373  CG  ASN B  53      -0.817  -9.673  -9.345  1.00 97.67      B    C  
ATOM   2374  ND2 ASN B  53      -0.094  -9.104  -8.399  1.00 89.97      B    N  
ATOM   2375  OD1 ASN B  53      -1.099  -9.051 -10.358  1.00 90.71      B    O  
ATOM   2376  N   ALA B  54      -3.331 -13.525  -8.756  1.00 97.95      B    N  
ATOM   2377  CA  ALA B  54      -3.700 -14.930  -8.727  1.00 97.80      B    C  
ATOM   2378  C   ALA B  54      -4.854 -15.231  -9.693  1.00 97.93      B    C  
ATOM   2379  O   ALA B  54      -4.743 -16.166 -10.479  1.00 96.92      B    O  
ATOM   2380  CB  ALA B  54      -4.050 -15.311  -7.283  1.00 97.28      B    C  
ATOM   2381  N   ILE B  55      -5.894 -14.394  -9.717  1.00 97.89      B    N  
ATOM   2382  CA  ILE B  55      -6.989 -14.473 -10.697  1.00 97.74      B    C  
ATOM   2383  C   ILE B  55      -6.428 -14.417 -12.122  1.00 97.86      B    C  
ATOM   2384  O   ILE B  55      -6.752 -15.265 -12.934  1.00 97.12      B    O  
ATOM   2385  CB  ILE B  55      -8.025 -13.360 -10.438  1.00 97.29      B    C  
ATOM   2386  CG1 ILE B  55      -8.841 -13.671  -9.165  1.00 96.04      B    C  
ATOM   2387  CG2 ILE B  55      -8.978 -13.175 -11.639  1.00 96.32      B    C  
ATOM   2388  CD1 ILE B  55      -9.644 -12.472  -8.626  1.00 92.64      B    C  
ATOM   2389  N   ALA B  56      -5.537 -13.478 -12.415  1.00 97.91      B    N  
ATOM   2390  CA  ALA B  56      -4.971 -13.335 -13.752  1.00 97.71      B    C  
ATOM   2391  C   ALA B  56      -4.181 -14.575 -14.202  1.00 97.80      B    C  
ATOM   2392  O   ALA B  56      -4.338 -15.035 -15.338  1.00 96.99      B    O  
ATOM   2393  CB  ALA B  56      -4.094 -12.074 -13.773  1.00 97.24      B    C  
ATOM   2394  N   VAL B  57      -3.370 -15.158 -13.328  1.00 97.91      B    N  
ATOM   2395  CA  VAL B  57      -2.597 -16.374 -13.647  1.00 97.80      B    C  
ATOM   2396  C   VAL B  57      -3.506 -17.598 -13.780  1.00 97.83      B    C  
ATOM   2397  O   VAL B  57      -3.325 -18.392 -14.701  1.00 96.62      B    O  
ATOM   2398  CB  VAL B  57      -1.489 -16.605 -12.612  1.00 96.56      B    C  
ATOM   2399  CG1 VAL B  57      -0.725 -17.906 -12.852  1.00 89.16      B    C  
ATOM   2400  CG2 VAL B  57      -0.457 -15.481 -12.677  1.00 87.61      B    C  
ATOM   2401  N   MET B  58      -4.525 -17.733 -12.929  1.00 97.76      B    N  
ATOM   2402  CA  MET B  58      -5.516 -18.801 -13.038  1.00 97.68      B    C  
ATOM   2403  C   MET B  58      -6.363 -18.662 -14.305  1.00 97.67      B    C  
ATOM   2404  O   MET B  58      -6.633 -19.671 -14.961  1.00 96.87      B    O  
ATOM   2405  CB  MET B  58      -6.388 -18.855 -11.782  1.00 97.13      B    C  
ATOM   2406  CG  MET B  58      -5.612 -19.418 -10.582  1.00 95.25      B    C  
ATOM   2407  SD  MET B  58      -6.596 -19.709  -9.076  1.00 94.05      B    S  
ATOM   2408  CE  MET B  58      -6.957 -18.016  -8.584  1.00 82.11      B    C  
ATOM   2409  N   ASN B  59      -6.682 -17.449 -14.738  1.00 97.65      B    N  
ATOM   2410  CA  ASN B  59      -7.323 -17.190 -16.033  1.00 97.59      B    C  
ATOM   2411  C   ASN B  59      -6.447 -17.655 -17.207  1.00 97.63      B    C  
ATOM   2412  O   ASN B  59      -6.940 -18.282 -18.144  1.00 96.45      B    O  
ATOM   2413  CB  ASN B  59      -7.667 -15.698 -16.145  1.00 97.19      B    C  
ATOM   2414  CG  ASN B  59      -8.916 -15.307 -15.364  1.00 96.68      B    C  
ATOM   2415  ND2 ASN B  59      -9.093 -14.049 -15.049  1.00 89.64      B    N  
ATOM   2416  OD1 ASN B  59      -9.771 -16.122 -15.069  1.00 89.54      B    O  
ATOM   2417  N   ARG B  60      -5.129 -17.433 -17.148  1.00 97.71      B    N  
ATOM   2418  CA  ARG B  60      -4.206 -17.956 -18.176  1.00 97.88      B    C  
ATOM   2419  C   ARG B  60      -4.135 -19.490 -18.164  1.00 97.83      B    C  
ATOM   2420  O   ARG B  60      -4.068 -20.088 -19.233  1.00 96.89      B    O  
ATOM   2421  CB  ARG B  60      -2.813 -17.340 -18.009  1.00 97.20      B    C  
ATOM   2422  CG  ARG B  60      -2.755 -15.841 -18.348  1.00 94.98      B    C  
ATOM   2423  CD  ARG B  60      -3.007 -15.574 -19.837  1.00 94.53      B    C  
ATOM   2424  NE  ARG B  60      -2.825 -14.149 -20.160  1.00 93.67      B    N  
ATOM   2425  CZ  ARG B  60      -2.996 -13.569 -21.342  1.00 95.45      B    C  
ATOM   2426  NH1 ARG B  60      -3.337 -14.251 -22.399  1.00 88.51      B    N1+
ATOM   2427  NH2 ARG B  60      -2.827 -12.298 -21.478  1.00 89.65      B    N  
ATOM   2428  N   ALA B  61      -4.209 -20.126 -17.002  1.00 97.65      B    N  
ATOM   2429  CA  ALA B  61      -4.307 -21.575 -16.900  1.00 97.58      B    C  
ATOM   2430  C   ALA B  61      -5.646 -22.103 -17.454  1.00 97.64      B    C  
ATOM   2431  O   ALA B  61      -5.657 -23.087 -18.192  1.00 96.56      B    O  
ATOM   2432  CB  ALA B  61      -4.088 -21.992 -15.439  1.00 97.09      B    C  
ATOM   2433  N   GLN B  62      -6.753 -21.405 -17.200  1.00 97.62      B    N  
ATOM   2434  CA  GLN B  62      -8.063 -21.728 -17.771  1.00 97.53      B    C  
ATOM   2435  C   GLN B  62      -8.022 -21.684 -19.311  1.00 97.67      B    C  
ATOM   2436  O   GLN B  62      -8.469 -22.630 -19.955  1.00 96.63      B    O  
ATOM   2437  CB  GLN B  62      -9.123 -20.754 -17.213  1.00 96.80      B    C  
ATOM   2438  CG  GLN B  62     -10.534 -21.126 -17.683  1.00 95.44      B    C  
ATOM   2439  CD  GLN B  62     -11.594 -20.143 -17.200  1.00 95.45      B    C  
ATOM   2440  NE2 GLN B  62     -12.173 -20.368 -16.045  1.00 85.45      B    N  
ATOM   2441  OE1 GLN B  62     -11.923 -19.184 -17.866  1.00 86.72      B    O  
ATOM   2442  N   ILE B  63      -7.428 -20.652 -19.887  1.00 97.42      B    N  
ATOM   2443  CA  ILE B  63      -7.216 -20.549 -21.334  1.00 97.39      B    C  
ATOM   2444  C   ILE B  63      -6.430 -21.761 -21.853  1.00 97.28      B    C  
ATOM   2445  O   ILE B  63      -6.845 -22.378 -22.828  1.00 96.47      B    O  
ATOM   2446  CB  ILE B  63      -6.507 -19.222 -21.691  1.00 96.83      B    C  
ATOM   2447  CG1 ILE B  63      -7.455 -18.027 -21.472  1.00 95.36      B    C  
ATOM   2448  CG2 ILE B  63      -5.989 -19.225 -23.145  1.00 95.83      B    C  
ATOM   2449  CD1 ILE B  63      -6.733 -16.672 -21.422  1.00 92.24      B    C  
ATOM   2450  N   ALA B  64      -5.336 -22.132 -21.181  1.00 97.43      B    N  
ATOM   2451  CA  ALA B  64      -4.515 -23.264 -21.599  1.00 97.27      B    C  
ATOM   2452  C   ALA B  64      -5.283 -24.600 -21.568  1.00 97.27      B    C  
ATOM   2453  O   ALA B  64      -5.111 -25.423 -22.468  1.00 96.05      B    O  
ATOM   2454  CB  ALA B  64      -3.254 -23.292 -20.730  1.00 96.67      B    C  
ATOM   2455  N   HIS B  65      -6.174 -24.804 -20.600  1.00 97.63      B    N  
ATOM   2456  CA  HIS B  65      -7.062 -25.982 -20.574  1.00 97.68      B    C  
ATOM   2457  C   HIS B  65      -8.059 -25.993 -21.735  1.00 97.43      B    C  
ATOM   2458  O   HIS B  65      -8.300 -27.048 -22.322  1.00 96.64      B    O  
ATOM   2459  CB  HIS B  65      -7.800 -26.058 -19.236  1.00 97.33      B    C  
ATOM   2460  CG  HIS B  65      -6.922 -26.441 -18.086  1.00 97.58      B    C  
ATOM   2461  CD2 HIS B  65      -6.769 -25.766 -16.900  1.00 90.66      B    C  
ATOM   2462  ND1 HIS B  65      -6.097 -27.561 -18.022  1.00 91.20      B    N  
ATOM   2463  CE1 HIS B  65      -5.466 -27.538 -16.836  1.00 91.53      B    C  
ATOM   2464  NE2 HIS B  65      -5.851 -26.468 -16.131  1.00 92.87      B    N  
ATOM   2465  N   MET B  66      -8.588 -24.843 -22.133  1.00 97.46      B    N  
ATOM   2466  CA  MET B  66      -9.477 -24.747 -23.293  1.00 97.16      B    C  
ATOM   2467  C   MET B  66      -8.713 -24.960 -24.616  1.00 96.84      B    C  
ATOM   2468  O   MET B  66      -9.233 -25.598 -25.528  1.00 95.52      B    O  
ATOM   2469  CB  MET B  66     -10.217 -23.407 -23.283  1.00 96.69      B    C  
ATOM   2470  CG  MET B  66     -11.139 -23.236 -22.057  1.00 95.66      B    C  
ATOM   2471  SD  MET B  66     -12.403 -24.529 -21.814  1.00 94.47      B    S  
ATOM   2472  CE  MET B  66     -13.482 -24.217 -23.232  1.00 87.49      B    C  
ATOM   2473  N   VAL B  67      -7.465 -24.514 -24.701  1.00 97.11      B    N  
ATOM   2474  CA  VAL B  67      -6.572 -24.829 -25.825  1.00 96.72      B    C  
ATOM   2475  C   VAL B  67      -6.311 -26.343 -25.902  1.00 96.79      B    C  
ATOM   2476  O   VAL B  67      -6.453 -26.937 -26.971  1.00 95.85      B    O  
ATOM   2477  CB  VAL B  67      -5.263 -24.033 -25.716  1.00 96.14      B    C  
ATOM   2478  CG1 VAL B  67      -4.208 -24.472 -26.737  1.00 93.45      B    C  
ATOM   2479  CG2 VAL B  67      -5.518 -22.537 -25.951  1.00 93.85      B    C  
ATOM   2480  N   ALA B  68      -6.020 -26.989 -24.775  1.00 97.05      B    N  
ATOM   2481  CA  ALA B  68      -5.844 -28.440 -24.711  1.00 96.83      B    C  
ATOM   2482  C   ALA B  68      -7.120 -29.207 -25.116  1.00 96.90      B    C  
ATOM   2483  O   ALA B  68      -7.036 -30.244 -25.766  1.00 95.78      B    O  
ATOM   2484  CB  ALA B  68      -5.382 -28.812 -23.294  1.00 96.47      B    C  
ATOM   2485  N   MET B  69      -8.298 -28.661 -24.797  1.00 97.02      B    N  
ATOM   2486  CA  MET B  69      -9.575 -29.199 -25.278  1.00 96.85      B    C  
ATOM   2487  C   MET B  69      -9.654 -29.169 -26.807  1.00 96.98      B    C  
ATOM   2488  O   MET B  69      -9.966 -30.193 -27.411  1.00 96.01      B    O  
ATOM   2489  CB  MET B  69     -10.742 -28.426 -24.648  1.00 96.27      B    C  
ATOM   2490  CG  MET B  69     -12.111 -28.978 -25.069  1.00 94.60      B    C  
ATOM   2491  SD  MET B  69     -13.520 -27.983 -24.517  1.00 93.24      B    S  
ATOM   2492  CE  MET B  69     -13.399 -28.209 -22.732  1.00 86.16      B    C  
ATOM   2493  N   ALA B  70      -9.313 -28.051 -27.448  1.00 96.60      B    N  
ATOM   2494  CA  ALA B  70      -9.299 -27.950 -28.904  1.00 96.01      B    C  
ATOM   2495  C   ALA B  70      -8.314 -28.940 -29.547  1.00 96.19      B    C  
ATOM   2496  O   ALA B  70      -8.624 -29.567 -30.559  1.00 94.82      B    O  
ATOM   2497  CB  ALA B  70      -8.979 -26.496 -29.293  1.00 95.21      B    C  
ATOM   2498  N   GLY B  71      -7.144 -29.133 -28.927  1.00 96.36      B    N  
ATOM   2499  CA  GLY B  71      -6.176 -30.150 -29.340  1.00 96.06      B    C  
ATOM   2500  C   GLY B  71      -6.736 -31.570 -29.232  1.00 96.48      B    C  
ATOM   2501  O   GLY B  71      -6.640 -32.348 -30.182  1.00 95.37      B    O  
ATOM   2502  N   THR B  72      -7.398 -31.892 -28.130  1.00 96.83      B    N  
ATOM   2503  CA  THR B  72      -8.015 -33.204 -27.899  1.00 96.91      B    C  
ATOM   2504  C   THR B  72      -9.142 -33.473 -28.897  1.00 96.92      B    C  
ATOM   2505  O   THR B  72      -9.139 -34.516 -29.554  1.00 96.01      B    O  
ATOM   2506  CB  THR B  72      -8.529 -33.333 -26.464  1.00 96.48      B    C  
ATOM   2507  CG2 THR B  72      -8.991 -34.754 -26.155  1.00 91.73      B    C  
ATOM   2508  OG1 THR B  72      -7.513 -33.026 -25.536  1.00 91.15      B    O  
ATOM   2509  N   GLN B  73     -10.049 -32.525 -29.081  1.00 96.64      B    N  
ATOM   2510  CA  GLN B  73     -11.140 -32.643 -30.064  1.00 96.48      B    C  
ATOM   2511  C   GLN B  73     -10.607 -32.819 -31.493  1.00 96.54      B    C  
ATOM   2512  O   GLN B  73     -11.123 -33.635 -32.252  1.00 95.17      B    O  
ATOM   2513  CB  GLN B  73     -12.046 -31.397 -29.983  1.00 95.60      B    C  
ATOM   2514  CG  GLN B  73     -12.874 -31.273 -28.694  1.00 93.82      B    C  
ATOM   2515  CD  GLN B  73     -14.053 -32.232 -28.633  1.00 93.84      B    C  
ATOM   2516  NE2 GLN B  73     -15.262 -31.729 -28.516  1.00 79.44      B    N  
ATOM   2517  OE1 GLN B  73     -13.918 -33.432 -28.664  1.00 81.72      B    O  
ATOM   2518  N   SER B  74      -9.534 -32.122 -31.859  1.00 96.87      B    N  
ATOM   2519  CA  SER B  74      -8.883 -32.269 -33.164  1.00 96.43      B    C  
ATOM   2520  C   SER B  74      -8.345 -33.682 -33.383  1.00 96.41      B    C  
ATOM   2521  O   SER B  74      -8.477 -34.232 -34.469  1.00 94.73      B    O  
ATOM   2522  CB  SER B  74      -7.743 -31.271 -33.316  1.00 95.53      B    C  
ATOM   2523  OG  SER B  74      -8.240 -29.952 -33.298  1.00 87.76      B    O  
ATOM   2524  N   MET B  75      -7.757 -34.289 -32.354  1.00 96.30      B    N  
ATOM   2525  CA  MET B  75      -7.262 -35.666 -32.426  1.00 96.39      B    C  
ATOM   2526  C   MET B  75      -8.402 -36.689 -32.442  1.00 96.44      B    C  
ATOM   2527  O   MET B  75      -8.283 -37.694 -33.143  1.00 95.30      B    O  
ATOM   2528  CB  MET B  75      -6.281 -35.936 -31.291  1.00 95.82      B    C  
ATOM   2529  CG  MET B  75      -4.960 -35.202 -31.539  1.00 94.24      B    C  
ATOM   2530  SD  MET B  75      -3.651 -35.560 -30.337  1.00 93.20      B    S  
ATOM   2531  CE  MET B  75      -4.293 -34.674 -28.910  1.00 82.08      B    C  
ATOM   2532  N   ILE B  76      -9.511 -36.420 -31.750  1.00 96.29      B    N  
ATOM   2533  CA  ILE B  76     -10.719 -37.255 -31.853  1.00 96.07      B    C  
ATOM   2534  C   ILE B  76     -11.251 -37.235 -33.286  1.00 95.96      B    C  
ATOM   2535  O   ILE B  76     -11.426 -38.300 -33.875  1.00 94.89      B    O  
ATOM   2536  CB  ILE B  76     -11.804 -36.822 -30.839  1.00 96.04      B    C  
ATOM   2537  CG1 ILE B  76     -11.334 -37.110 -29.397  1.00 94.87      B    C  
ATOM   2538  CG2 ILE B  76     -13.132 -37.555 -31.104  1.00 94.93      B    C  
ATOM   2539  CD1 ILE B  76     -12.199 -36.437 -28.318  1.00 92.19      B    C  
ATOM   2540  N   SER B  77     -11.438 -36.062 -33.888  1.00 96.04      B    N  
ATOM   2541  CA  SER B  77     -11.931 -35.919 -35.261  1.00 95.67      B    C  
ATOM   2542  C   SER B  77     -11.014 -36.613 -36.273  1.00 95.69      B    C  
ATOM   2543  O   SER B  77     -11.440 -37.517 -36.996  1.00 94.29      B    O  
ATOM   2544  CB  SER B  77     -12.076 -34.431 -35.594  1.00 94.92      B    C  
ATOM   2545  OG  SER B  77     -12.455 -34.267 -36.945  1.00 90.04      B    O  
ATOM   2546  N   TYR B  78      -9.735 -36.246 -36.272  1.00 95.71      B    N  
ATOM   2547  CA  TYR B  78      -8.752 -36.800 -37.204  1.00 95.50      B    C  
ATOM   2548  C   TYR B  78      -8.528 -38.301 -37.003  1.00 95.68      B    C  
ATOM   2549  O   TYR B  78      -8.487 -39.071 -37.962  1.00 94.33      B    O  
ATOM   2550  CB  TYR B  78      -7.433 -36.035 -37.039  1.00 95.28      B    C  
ATOM   2551  CG  TYR B  78      -6.391 -36.381 -38.073  1.00 95.58      B    C  
ATOM   2552  CD1 TYR B  78      -5.515 -37.464 -37.890  1.00 93.31      B    C  
ATOM   2553  CD2 TYR B  78      -6.276 -35.596 -39.240  1.00 93.58      B    C  
ATOM   2554  CE1 TYR B  78      -4.534 -37.771 -38.855  1.00 92.54      B    C  
ATOM   2555  CE2 TYR B  78      -5.300 -35.889 -40.211  1.00 92.67      B    C  
ATOM   2556  CZ  TYR B  78      -4.438 -36.975 -40.015  1.00 93.27      B    C  
ATOM   2557  OH  TYR B  78      -3.472 -37.260 -40.955  1.00 91.89      B    O  
ATOM   2558  N   GLY B  79      -8.425 -38.737 -35.747  1.00 95.26      B    N  
ATOM   2559  CA  GLY B  79      -8.268 -40.138 -35.382  1.00 94.91      B    C  
ATOM   2560  C   GLY B  79      -9.487 -40.979 -35.757  1.00 95.33      B    C  
ATOM   2561  O   GLY B  79      -9.333 -42.095 -36.236  1.00 93.88      B    O  
ATOM   2562  N   SER B  80     -10.687 -40.421 -35.639  1.00 95.36      B    N  
ATOM   2563  CA  SER B  80     -11.928 -41.067 -36.074  1.00 95.08      B    C  
ATOM   2564  C   SER B  80     -11.981 -41.234 -37.588  1.00 95.03      B    C  
ATOM   2565  O   SER B  80     -12.383 -42.286 -38.085  1.00 93.17      B    O  
ATOM   2566  CB  SER B  80     -13.145 -40.260 -35.613  1.00 94.25      B    C  
ATOM   2567  OG  SER B  80     -13.148 -40.168 -34.206  1.00 87.97      B    O  
ATOM   2568  N   GLN B  81     -11.508 -40.241 -38.337  1.00 94.05      B    N  
ATOM   2569  CA  GLN B  81     -11.380 -40.338 -39.790  1.00 93.89      B    C  
ATOM   2570  C   GLN B  81     -10.354 -41.417 -40.194  1.00 94.17      B    C  
ATOM   2571  O   GLN B  81     -10.626 -42.223 -41.092  1.00 92.33      B    O  
ATOM   2572  CB  GLN B  81     -11.014 -38.960 -40.343  1.00 92.73      B    C  
ATOM   2573  CG  GLN B  81     -11.267 -38.879 -41.848  1.00 91.16      B    C  
ATOM   2574  CD  GLN B  81     -10.839 -37.525 -42.433  1.00 92.05      B    C  
ATOM   2575  NE2 GLN B  81     -11.669 -36.902 -43.236  1.00 83.95      B    N  
ATOM   2576  OE1 GLN B  81      -9.751 -37.039 -42.186  1.00 85.06      B    O  
ATOM   2577  N   GLN B  82      -9.235 -41.491 -39.498  1.00 94.23      B    N  
ATOM   2578  CA  GLN B  82      -8.242 -42.555 -39.694  1.00 94.19      B    C  
ATOM   2579  C   GLN B  82      -8.818 -43.931 -39.348  1.00 94.47      B    C  
ATOM   2580  O   GLN B  82      -8.610 -44.887 -40.099  1.00 92.96      B    O  
ATOM   2581  CB  GLN B  82      -7.000 -42.255 -38.834  1.00 93.36      B    C  
ATOM   2582  CG  GLN B  82      -5.839 -43.223 -39.119  1.00 90.78      B    C  
ATOM   2583  CD  GLN B  82      -5.112 -42.947 -40.437  1.00 90.88      B    C  
ATOM   2584  NE2 GLN B  82      -4.572 -43.954 -41.070  1.00 80.41      B    N  
ATOM   2585  OE1 GLN B  82      -5.003 -41.829 -40.889  1.00 82.66      B    O  
ATOM   2586  N   TYR B  83      -9.565 -44.047 -38.246  1.00 93.97      B    N  
ATOM   2587  CA  TYR B  83     -10.243 -45.274 -37.856  1.00 93.90      B    C  
ATOM   2588  C   TYR B  83     -11.233 -45.728 -38.926  1.00 94.14      B    C  
ATOM   2589  O   TYR B  83     -11.186 -46.889 -39.327  1.00 92.94      B    O  
ATOM   2590  CB  TYR B  83     -10.930 -45.083 -36.505  1.00 93.88      B    C  
ATOM   2591  CG  TYR B  83     -11.770 -46.270 -36.089  1.00 94.41      B    C  
ATOM   2592  CD1 TYR B  83     -13.176 -46.189 -36.117  1.00 91.83      B    C  
ATOM   2593  CD2 TYR B  83     -11.144 -47.465 -35.699  1.00 92.23      B    C  
ATOM   2594  CE1 TYR B  83     -13.950 -47.301 -35.748  1.00 91.46      B    C  
ATOM   2595  CE2 TYR B  83     -11.911 -48.581 -35.331  1.00 91.44      B    C  
ATOM   2596  CZ  TYR B  83     -13.318 -48.494 -35.350  1.00 92.13      B    C  
ATOM   2597  OH  TYR B  83     -14.071 -49.588 -34.999  1.00 91.20      B    O  
ATOM   2598  N   ALA B  84     -12.049 -44.828 -39.464  1.00 93.68      B    N  
ATOM   2599  CA  ALA B  84     -12.987 -45.131 -40.536  1.00 92.89      B    C  
ATOM   2600  C   ALA B  84     -12.286 -45.707 -41.776  1.00 92.93      B    C  
ATOM   2601  O   ALA B  84     -12.760 -46.688 -42.352  1.00 90.93      B    O  
ATOM   2602  CB  ALA B  84     -13.764 -43.854 -40.874  1.00 92.26      B    C  
ATOM   2603  N   ALA B  85     -11.125 -45.152 -42.158  1.00 93.39      B    N  
ATOM   2604  CA  ALA B  85     -10.310 -45.684 -43.242  1.00 92.76      B    C  
ATOM   2605  C   ALA B  85      -9.684 -47.046 -42.885  1.00 92.96      B    C  
ATOM   2606  O   ALA B  85      -9.694 -47.963 -43.697  1.00 90.74      B    O  
ATOM   2607  CB  ALA B  85      -9.238 -44.649 -43.596  1.00 91.92      B    C  
ATOM   2608  N   ARG B  86      -9.187 -47.188 -41.659  1.00 93.06      B    N  
ATOM   2609  CA  ARG B  86      -8.582 -48.436 -41.176  1.00 92.85      B    C  
ATOM   2610  C   ARG B  86      -9.579 -49.587 -41.114  1.00 92.89      B    C  
ATOM   2611  O   ARG B  86      -9.208 -50.721 -41.415  1.00 90.27      B    O  
ATOM   2612  CB  ARG B  86      -7.905 -48.189 -39.827  1.00 91.81      B    C  
ATOM   2613  CG  ARG B  86      -7.132 -49.426 -39.355  1.00 90.60      B    C  
ATOM   2614  CD  ARG B  86      -6.331 -49.094 -38.098  1.00 89.09      B    C  
ATOM   2615  NE  ARG B  86      -5.666 -50.298 -37.580  1.00 87.30      B    N  
ATOM   2616  CZ  ARG B  86      -4.883 -50.355 -36.516  1.00 86.19      B    C  
ATOM   2617  NH1 ARG B  86      -4.568 -49.281 -35.830  1.00 80.44      B    N1+
ATOM   2618  NH2 ARG B  86      -4.406 -51.497 -36.118  1.00 80.41      B    N  
ATOM   2619  N   GLN B  87     -10.844 -49.323 -40.809  1.00 92.13      B    N  
ATOM   2620  CA  GLN B  87     -11.897 -50.348 -40.801  1.00 91.35      B    C  
ATOM   2621  C   GLN B  87     -12.179 -50.944 -42.189  1.00 91.69      B    C  
ATOM   2622  O   GLN B  87     -12.694 -52.053 -42.280  1.00 88.46      B    O  
ATOM   2623  CB  GLN B  87     -13.191 -49.781 -40.184  1.00 90.50      B    C  
ATOM   2624  CG  GLN B  87     -13.112 -49.534 -38.673  1.00 87.10      B    C  
ATOM   2625  CD  GLN B  87     -12.593 -50.739 -37.896  1.00 86.74      B    C  
ATOM   2626  NE2 GLN B  87     -11.553 -50.571 -37.123  1.00 74.54      B    N  
ATOM   2627  OE1 GLN B  87     -13.072 -51.851 -38.008  1.00 75.72      B    O  
ATOM   2628  N   LEU B  88     -11.788 -50.253 -43.263  1.00 91.68      B    N  
ATOM   2629  CA  LEU B  88     -11.853 -50.752 -44.635  1.00 90.41      B    C  
ATOM   2630  C   LEU B  88     -10.582 -51.508 -45.060  1.00 90.58      B    C  
ATOM   2631  O   LEU B  88     -10.511 -52.018 -46.174  1.00 85.48      B    O  
ATOM   2632  CB  LEU B  88     -12.142 -49.566 -45.583  1.00 89.10      B    C  
ATOM   2633  CG  LEU B  88     -13.442 -48.791 -45.275  1.00 87.17      B    C  
ATOM   2634  CD1 LEU B  88     -13.526 -47.563 -46.178  1.00 81.02      B    C  
ATOM   2635  CD2 LEU B  88     -14.686 -49.647 -45.509  1.00 80.45      B    C  
ATOM   2636  N   SER B  89      -9.585 -51.578 -44.204  1.00 90.31      B    N  
ATOM   2637  CA  SER B  89      -8.289 -52.200 -44.471  1.00 89.55      B    C  
ATOM   2638  C   SER B  89      -8.229 -53.647 -43.962  1.00 90.47      B    C  
ATOM   2639  O   SER B  89      -9.072 -54.077 -43.179  1.00 86.81      B    O  
ATOM   2640  CB  SER B  89      -7.186 -51.335 -43.852  1.00 87.45      B    C  
ATOM   2641  OG  SER B  89      -6.958 -51.693 -42.501  1.00 81.35      B    O  
ATOM   2642  N   PRO B  90      -7.188 -54.391 -44.335  1.00 91.09      B    N  
ATOM   2643  CA  PRO B  90      -6.967 -55.742 -43.805  1.00 90.26      B    C  
ATOM   2644  C   PRO B  90      -6.663 -55.798 -42.305  1.00 91.09      B    C  
ATOM   2645  O   PRO B  90      -6.728 -56.876 -41.712  1.00 85.01      B    O  
ATOM   2646  CB  PRO B  90      -5.789 -56.314 -44.614  1.00 87.89      B    C  
ATOM   2647  CG  PRO B  90      -5.734 -55.446 -45.860  1.00 86.23      B    C  
ATOM   2648  CD  PRO B  90      -6.211 -54.095 -45.367  1.00 89.52      B    C  
ATOM   2649  N   CYS B  91      -6.298 -54.680 -41.704  1.00 91.13      B    N  
ATOM   2650  CA  CYS B  91      -5.924 -54.574 -40.292  1.00 91.01      B    C  
ATOM   2651  C   CYS B  91      -6.937 -53.775 -39.471  1.00 92.39      B    C  
ATOM   2652  O   CYS B  91      -6.551 -52.969 -38.613  1.00 87.81      B    O  
ATOM   2653  CB  CYS B  91      -4.481 -54.056 -40.188  1.00 87.36      B    C  
ATOM   2654  SG  CYS B  91      -4.243 -52.382 -40.853  1.00 83.64      B    S  
ATOM   2655  N   ALA B  92      -8.226 -53.986 -39.734  1.00 91.89      B    N  
ATOM   2656  CA  ALA B  92      -9.304 -53.376 -38.972  1.00 91.67      B    C  
ATOM   2657  C   ALA B  92      -9.096 -53.559 -37.459  1.00 92.18      B    C  
ATOM   2658  O   ALA B  92      -8.734 -54.638 -36.989  1.00 87.86      B    O  
ATOM   2659  CB  ALA B  92     -10.644 -53.966 -39.442  1.00 89.49      B    C  
ATOM   2660  N   MET B  93      -9.327 -52.507 -36.702  1.00 91.38      B    N  
ATOM   2661  CA  MET B  93      -9.230 -52.556 -35.241  1.00 91.22      B    C  
ATOM   2662  C   MET B  93     -10.427 -53.276 -34.628  1.00 92.28      B    C  
ATOM   2663  O   MET B  93     -11.552 -53.104 -35.098  1.00 90.04      B    O  
ATOM   2664  CB  MET B  93      -9.118 -51.145 -34.660  1.00 88.16      B    C  
ATOM   2665  CG  MET B  93      -7.661 -50.777 -34.371  1.00 82.28      B    C  
ATOM   2666  SD  MET B  93      -7.410 -49.157 -33.608  1.00 83.36      B    S  
ATOM   2667  CE  MET B  93      -8.030 -49.465 -31.942  1.00 75.74      B    C  
ATOM   2668  N   PRO B  94     -10.230 -54.013 -33.522  1.00 92.34      B    N  
ATOM   2669  CA  PRO B  94     -11.338 -54.480 -32.704  1.00 91.96      B    C  
ATOM   2670  C   PRO B  94     -12.174 -53.293 -32.205  1.00 92.56      B    C  
ATOM   2671  O   PRO B  94     -11.640 -52.331 -31.664  1.00 89.93      B    O  
ATOM   2672  CB  PRO B  94     -10.709 -55.259 -31.541  1.00 90.57      B    C  
ATOM   2673  CG  PRO B  94      -9.308 -55.597 -32.032  1.00 88.65      B    C  
ATOM   2674  CD  PRO B  94      -8.962 -54.425 -32.947  1.00 91.05      B    C  
ATOM   2675  N   GLY B  95     -13.486 -53.366 -32.350  1.00 91.31      B    N  
ATOM   2676  CA  GLY B  95     -14.385 -52.270 -31.965  1.00 90.77      B    C  
ATOM   2677  C   GLY B  95     -14.298 -51.894 -30.482  1.00 92.24      B    C  
ATOM   2678  O   GLY B  95     -14.483 -50.732 -30.143  1.00 89.47      B    O  
ATOM   2679  N   ASN B  96     -13.975 -52.848 -29.615  1.00 92.28      B    N  
ATOM   2680  CA  ASN B  96     -13.805 -52.571 -28.188  1.00 92.75      B    C  
ATOM   2681  C   ASN B  96     -12.529 -51.765 -27.890  1.00 93.54      B    C  
ATOM   2682  O   ASN B  96     -12.558 -50.914 -27.013  1.00 90.57      B    O  
ATOM   2683  CB  ASN B  96     -13.800 -53.895 -27.399  1.00 91.28      B    C  
ATOM   2684  CG  ASN B  96     -15.157 -54.578 -27.340  1.00 87.91      B    C  
ATOM   2685  ND2 ASN B  96     -15.190 -55.795 -26.845  1.00 79.05      B    N  
ATOM   2686  OD1 ASN B  96     -16.193 -54.068 -27.713  1.00 79.40      B    O  
ATOM   2687  N   ASP B  97     -11.447 -52.003 -28.639  1.00 93.26      B    N  
ATOM   2688  CA  ASP B  97     -10.192 -51.263 -28.471  1.00 93.19      B    C  
ATOM   2689  C   ASP B  97     -10.377 -49.809 -28.924  1.00 94.07      B    C  
ATOM   2690  O   ASP B  97      -9.971 -48.888 -28.214  1.00 92.28      B    O  
ATOM   2691  CB  ASP B  97      -9.059 -51.926 -29.271  1.00 91.69      B    C  
ATOM   2692  CG  ASP B  97      -8.693 -53.345 -28.821  1.00 88.47      B    C  
ATOM   2693  OD1 ASP B  97      -9.168 -53.799 -27.759  1.00 83.04      B    O  
ATOM   2694  OD2 ASP B  97      -7.947 -53.999 -29.585  1.00 83.03      B    O1-
ATOM   2695  N   TRP B  98     -11.054 -49.604 -30.059  1.00 94.01      B    N  
ATOM   2696  CA  TRP B  98     -11.459 -48.272 -30.511  1.00 94.32      B    C  
ATOM   2697  C   TRP B  98     -12.351 -47.578 -29.491  1.00 95.09      B    C  
ATOM   2698  O   TRP B  98     -12.079 -46.450 -29.103  1.00 93.20      B    O  
ATOM   2699  CB  TRP B  98     -12.192 -48.382 -31.856  1.00 93.24      B    C  
ATOM   2700  CG  TRP B  98     -12.921 -47.127 -32.233  1.00 93.93      B    C  
ATOM   2701  CD1 TRP B  98     -14.256 -46.970 -32.276  1.00 91.54      B    C  
ATOM   2702  CD2 TRP B  98     -12.345 -45.812 -32.516  1.00 93.55      B    C  
ATOM   2703  CE2 TRP B  98     -13.422 -44.911 -32.740  1.00 92.66      B    C  
ATOM   2704  CE3 TRP B  98     -11.028 -45.309 -32.612  1.00 91.19      B    C  
ATOM   2705  NE1 TRP B  98     -14.565 -45.648 -32.599  1.00 91.21      B    N  
ATOM   2706  CZ2 TRP B  98     -13.199 -43.542 -33.039  1.00 91.22      B    C  
ATOM   2707  CZ3 TRP B  98     -10.800 -43.948 -32.911  1.00 88.19      B    C  
ATOM   2708  CH2 TRP B  98     -11.887 -43.077 -33.117  1.00 88.64      B    C  
ATOM   2709  N   SER B  99     -13.385 -48.290 -29.022  1.00 93.85      B    N  
ATOM   2710  CA  SER B  99     -14.320 -47.727 -28.046  1.00 93.57      B    C  
ATOM   2711  C   SER B  99     -13.614 -47.278 -26.769  1.00 94.18      B    C  
ATOM   2712  O   SER B  99     -13.988 -46.249 -26.224  1.00 92.59      B    O  
ATOM   2713  CB  SER B  99     -15.394 -48.755 -27.704  1.00 92.57      B    C  
ATOM   2714  OG  SER B  99     -16.314 -48.247 -26.759  1.00 87.78      B    O  
ATOM   2715  N   ALA B 100     -12.613 -47.999 -26.285  1.00 94.78      B    N  
ATOM   2716  CA  ALA B 100     -11.863 -47.615 -25.100  1.00 94.92      B    C  
ATOM   2717  C   ALA B 100     -11.014 -46.354 -25.332  1.00 95.59      B    C  
ATOM   2718  O   ALA B 100     -10.959 -45.484 -24.466  1.00 94.01      B    O  
ATOM   2719  CB  ALA B 100     -10.997 -48.807 -24.666  1.00 94.32      B    C  
ATOM   2720  N   LEU B 101     -10.381 -46.226 -26.501  1.00 94.78      B    N  
ATOM   2721  CA  LEU B 101      -9.606 -45.035 -26.872  1.00 94.82      B    C  
ATOM   2722  C   LEU B 101     -10.504 -43.804 -27.027  1.00 95.50      B    C  
ATOM   2723  O   LEU B 101     -10.174 -42.734 -26.512  1.00 94.39      B    O  
ATOM   2724  CB  LEU B 101      -8.865 -45.307 -28.188  1.00 94.48      B    C  
ATOM   2725  CG  LEU B 101      -7.745 -46.354 -28.096  1.00 93.54      B    C  
ATOM   2726  CD1 LEU B 101      -7.260 -46.704 -29.509  1.00 89.76      B    C  
ATOM   2727  CD2 LEU B 101      -6.544 -45.847 -27.297  1.00 89.50      B    C  
ATOM   2728  N   ASP B 102     -11.624 -43.965 -27.699  1.00 95.20      B    N  
ATOM   2729  CA  ASP B 102     -12.605 -42.915 -27.947  1.00 94.84      B    C  
ATOM   2730  C   ASP B 102     -13.272 -42.442 -26.644  1.00 95.33      B    C  
ATOM   2731  O   ASP B 102     -13.330 -41.244 -26.370  1.00 94.06      B    O  
ATOM   2732  CB  ASP B 102     -13.621 -43.487 -28.945  1.00 93.49      B    C  
ATOM   2733  CG  ASP B 102     -14.745 -42.511 -29.238  1.00 92.02      B    C  
ATOM   2734  OD1 ASP B 102     -14.439 -41.402 -29.703  1.00 86.36      B    O  
ATOM   2735  OD2 ASP B 102     -15.907 -42.901 -28.996  1.00 86.21      B    O1-
ATOM   2736  N   GLU B 103     -13.669 -43.368 -25.778  1.00 95.51      B    N  
ATOM   2737  CA  GLU B 103     -14.251 -43.048 -24.470  1.00 95.26      B    C  
ATOM   2738  C   GLU B 103     -13.252 -42.312 -23.570  1.00 95.70      B    C  
ATOM   2739  O   GLU B 103     -13.613 -41.323 -22.924  1.00 94.65      B    O  
ATOM   2740  CB  GLU B 103     -14.745 -44.342 -23.822  1.00 93.90      B    C  
ATOM   2741  CG  GLU B 103     -15.546 -44.114 -22.527  1.00 86.84      B    C  
ATOM   2742  CD  GLU B 103     -16.226 -45.397 -22.008  1.00 81.36      B    C  
ATOM   2743  OE1 GLU B 103     -16.853 -45.318 -20.931  1.00 72.92      B    O  
ATOM   2744  OE2 GLU B 103     -16.171 -46.448 -22.688  1.00 73.05      B    O1-
ATOM   2745  N   ALA B 104     -11.986 -42.715 -23.568  1.00 95.08      B    N  
ATOM   2746  CA  ALA B 104     -10.953 -42.034 -22.805  1.00 95.20      B    C  
ATOM   2747  C   ALA B 104     -10.702 -40.601 -23.318  1.00 96.04      B    C  
ATOM   2748  O   ALA B 104     -10.539 -39.685 -22.515  1.00 94.91      B    O  
ATOM   2749  CB  ALA B 104      -9.673 -42.882 -22.841  1.00 95.01      B    C  
ATOM   2750  N   ALA B 105     -10.709 -40.410 -24.644  1.00 95.71      B    N  
ATOM   2751  CA  ALA B 105     -10.537 -39.091 -25.242  1.00 95.62      B    C  
ATOM   2752  C   ALA B 105     -11.741 -38.179 -24.990  1.00 96.08      B    C  
ATOM   2753  O   ALA B 105     -11.559 -37.024 -24.591  1.00 94.92      B    O  
ATOM   2754  CB  ALA B 105     -10.232 -39.269 -26.730  1.00 95.39      B    C  
ATOM   2755  N   GLY B 106     -12.960 -38.692 -25.120  1.00 95.68      B    N  
ATOM   2756  CA  GLY B 106     -14.179 -37.954 -24.777  1.00 95.14      B    C  
ATOM   2757  C   GLY B 106     -14.222 -37.554 -23.300  1.00 95.72      B    C  
ATOM   2758  O   GLY B 106     -14.465 -36.397 -22.959  1.00 94.26      B    O  
ATOM   2759  N   GLN B 107     -13.861 -38.477 -22.407  1.00 95.95      B    N  
ATOM   2760  CA  GLN B 107     -13.767 -38.188 -20.976  1.00 95.59      B    C  
ATOM   2761  C   GLN B 107     -12.687 -37.146 -20.650  1.00 96.04      B    C  
ATOM   2762  O   GLN B 107     -12.860 -36.347 -19.725  1.00 94.82      B    O  
ATOM   2763  CB  GLN B 107     -13.524 -39.509 -20.219  1.00 94.40      B    C  
ATOM   2764  CG  GLN B 107     -13.604 -39.340 -18.696  1.00 83.68      B    C  
ATOM   2765  CD  GLN B 107     -14.973 -38.835 -18.212  1.00 75.71      B    C  
ATOM   2766  NE2 GLN B 107     -15.022 -38.029 -17.185  1.00 62.35      B    N  
ATOM   2767  OE1 GLN B 107     -16.011 -39.151 -18.763  1.00 66.32      B    O  
ATOM   2768  N   GLN B 108     -11.586 -37.107 -21.411  1.00 96.11      B    N  
ATOM   2769  CA  GLN B 108     -10.565 -36.070 -21.263  1.00 96.35      B    C  
ATOM   2770  C   GLN B 108     -11.109 -34.684 -21.615  1.00 96.84      B    C  
ATOM   2771  O   GLN B 108     -10.816 -33.739 -20.889  1.00 95.78      B    O  
ATOM   2772  CB  GLN B 108      -9.330 -36.423 -22.091  1.00 95.83      B    C  
ATOM   2773  CG  GLN B 108      -8.209 -35.386 -21.910  1.00 95.37      B    C  
ATOM   2774  CD  GLN B 108      -6.912 -35.859 -22.565  1.00 96.01      B    C  
ATOM   2775  NE2 GLN B 108      -6.528 -35.291 -23.677  1.00 87.07      B    N  
ATOM   2776  OE1 GLN B 108      -6.244 -36.752 -22.073  1.00 88.45      B    O  
ATOM   2777  N   VAL B 109     -11.936 -34.566 -22.654  1.00 96.72      B    N  
ATOM   2778  CA  VAL B 109     -12.580 -33.291 -23.021  1.00 96.45      B    C  
ATOM   2779  C   VAL B 109     -13.453 -32.771 -21.881  1.00 96.54      B    C  
ATOM   2780  O   VAL B 109     -13.312 -31.616 -21.469  1.00 95.36      B    O  
ATOM   2781  CB  VAL B 109     -13.384 -33.440 -24.329  1.00 95.77      B    C  
ATOM   2782  CG1 VAL B 109     -14.167 -32.184 -24.686  1.00 92.44      B    C  
ATOM   2783  CG2 VAL B 109     -12.458 -33.739 -25.505  1.00 92.87      B    C  
ATOM   2784  N   ILE B 110     -14.272 -33.646 -21.286  1.00 96.84      B    N  
ATOM   2785  CA  ILE B 110     -15.084 -33.309 -20.100  1.00 96.35      B    C  
ATOM   2786  C   ILE B 110     -14.181 -32.895 -18.931  1.00 96.55      B    C  
ATOM   2787  O   ILE B 110     -14.436 -31.905 -18.245  1.00 95.53      B    O  
ATOM   2788  CB  ILE B 110     -15.977 -34.508 -19.701  1.00 95.19      B    C  
ATOM   2789  CG1 ILE B 110     -16.946 -34.902 -20.840  1.00 88.86      B    C  
ATOM   2790  CG2 ILE B 110     -16.777 -34.190 -18.424  1.00 88.44      B    C  
ATOM   2791  CD1 ILE B 110     -17.673 -36.234 -20.618  1.00 80.35      B    C  
ATOM   2792  N   THR B 111     -13.088 -33.620 -18.713  1.00 96.53      B    N  
ATOM   2793  CA  THR B 111     -12.133 -33.334 -17.634  1.00 96.29      B    C  
ATOM   2794  C   THR B 111     -11.437 -31.988 -17.834  1.00 96.46      B    C  
ATOM   2795  O   THR B 111     -11.244 -31.262 -16.860  1.00 95.21      B    O  
ATOM   2796  CB  THR B 111     -11.086 -34.454 -17.522  1.00 95.53      B    C  
ATOM   2797  CG2 THR B 111     -10.119 -34.240 -16.357  1.00 86.25      B    C  
ATOM   2798  OG1 THR B 111     -11.715 -35.686 -17.285  1.00 88.27      B    O  
ATOM   2799  N   LEU B 112     -11.085 -31.627 -19.067  1.00 96.23      B    N  
ATOM   2800  CA  LEU B 112     -10.469 -30.340 -19.392  1.00 96.27      B    C  
ATOM   2801  C   LEU B 112     -11.428 -29.172 -19.139  1.00 96.40      B    C  
ATOM   2802  O   LEU B 112     -11.019 -28.184 -18.534  1.00 95.64      B    O  
ATOM   2803  CB  LEU B 112      -9.990 -30.350 -20.851  1.00 96.25      B    C  
ATOM   2804  CG  LEU B 112      -8.732 -31.209 -21.075  1.00 95.97      B    C  
ATOM   2805  CD1 LEU B 112      -8.513 -31.425 -22.573  1.00 93.53      B    C  
ATOM   2806  CD2 LEU B 112      -7.484 -30.547 -20.494  1.00 93.24      B    C  
ATOM   2807  N   GLN B 113     -12.705 -29.306 -19.493  1.00 96.31      B    N  
ATOM   2808  CA  GLN B 113     -13.721 -28.323 -19.115  1.00 95.90      B    C  
ATOM   2809  C   GLN B 113     -13.833 -28.211 -17.586  1.00 95.76      B    C  
ATOM   2810  O   GLN B 113     -13.882 -27.113 -17.050  1.00 94.17      B    O  
ATOM   2811  CB  GLN B 113     -15.067 -28.697 -19.731  1.00 95.39      B    C  
ATOM   2812  CG  GLN B 113     -16.064 -27.531 -19.629  1.00 94.64      B    C  
ATOM   2813  CD  GLN B 113     -17.512 -27.936 -19.858  1.00 94.09      B    C  
ATOM   2814  NE2 GLN B 113     -18.335 -27.043 -20.357  1.00 86.13      B    N  
ATOM   2815  OE1 GLN B 113     -17.929 -29.039 -19.561  1.00 87.85      B    O  
ATOM   2816  N   GLY B 114     -13.804 -29.343 -16.892  1.00 95.96      B    N  
ATOM   2817  CA  GLY B 114     -13.807 -29.389 -15.437  1.00 95.32      B    C  
ATOM   2818  C   GLY B 114     -12.606 -28.670 -14.813  1.00 96.13      B    C  
ATOM   2819  O   GLY B 114     -12.778 -27.906 -13.868  1.00 94.82      B    O  
ATOM   2820  N   ARG B 115     -11.410 -28.855 -15.381  1.00 96.60      B    N  
ATOM   2821  CA  ARG B 115     -10.186 -28.155 -14.955  1.00 96.66      B    C  
ATOM   2822  C   ARG B 115     -10.276 -26.645 -15.201  1.00 96.53      B    C  
ATOM   2823  O   ARG B 115      -9.900 -25.868 -14.325  1.00 95.36      B    O  
ATOM   2824  CB  ARG B 115      -8.964 -28.730 -15.673  1.00 96.40      B    C  
ATOM   2825  CG  ARG B 115      -8.585 -30.132 -15.167  1.00 94.40      B    C  
ATOM   2826  CD  ARG B 115      -7.484 -30.719 -16.049  1.00 93.33      B    C  
ATOM   2827  NE  ARG B 115      -7.158 -32.105 -15.666  1.00 90.10      B    N  
ATOM   2828  CZ  ARG B 115      -6.416 -32.948 -16.363  1.00 87.73      B    C  
ATOM   2829  NH1 ARG B 115      -5.845 -32.604 -17.479  1.00 82.41      B    N1+
ATOM   2830  NH2 ARG B 115      -6.233 -34.155 -15.939  1.00 83.84      B    N  
ATOM   2831  N   ALA B 116     -10.828 -26.237 -16.330  1.00 96.73      B    N  
ATOM   2832  CA  ALA B 116     -11.076 -24.824 -16.603  1.00 96.46      B    C  
ATOM   2833  C   ALA B 116     -12.097 -24.227 -15.609  1.00 96.57      B    C  
ATOM   2834  O   ALA B 116     -11.884 -23.141 -15.072  1.00 95.21      B    O  
ATOM   2835  CB  ALA B 116     -11.541 -24.698 -18.061  1.00 96.07      B    C  
ATOM   2836  N   GLY B 117     -13.156 -24.968 -15.309  1.00 96.08      B    N  
ATOM   2837  CA  GLY B 117     -14.155 -24.575 -14.311  1.00 95.47      B    C  
ATOM   2838  C   GLY B 117     -13.623 -24.553 -12.872  1.00 96.03      B    C  
ATOM   2839  O   GLY B 117     -14.069 -23.735 -12.064  1.00 94.73      B    O  
ATOM   2840  N   SER B 118     -12.662 -25.414 -12.533  1.00 96.47      B    N  
ATOM   2841  CA  SER B 118     -12.036 -25.418 -11.217  1.00 96.51      B    C  
ATOM   2842  C   SER B 118     -11.181 -24.174 -10.979  1.00 97.09      B    C  
ATOM   2843  O   SER B 118     -11.141 -23.694  -9.849  1.00 95.50      B    O  
ATOM   2844  CB  SER B 118     -11.237 -26.711 -10.959  1.00 95.11      B    C  
ATOM   2845  OG  SER B 118     -10.039 -26.760 -11.686  1.00 83.47      B    O  
ATOM   2846  N   MET B 119     -10.602 -23.579 -12.034  1.00 96.84      B    N  
ATOM   2847  CA  MET B 119      -9.919 -22.292 -11.936  1.00 96.90      B    C  
ATOM   2848  C   MET B 119     -10.881 -21.173 -11.534  1.00 96.98      B    C  
ATOM   2849  O   MET B 119     -10.595 -20.461 -10.570  1.00 95.90      B    O  
ATOM   2850  CB  MET B 119      -9.202 -21.942 -13.249  1.00 96.63      B    C  
ATOM   2851  CG  MET B 119      -8.024 -22.871 -13.577  1.00 95.42      B    C  
ATOM   2852  SD  MET B 119      -6.611 -22.797 -12.431  1.00 94.25      B    S  
ATOM   2853  CE  MET B 119      -7.092 -23.963 -11.161  1.00 85.57      B    C  
ATOM   2854  N   PHE B 120     -12.046 -21.087 -12.157  1.00 97.05      B    N  
ATOM   2855  CA  PHE B 120     -13.059 -20.105 -11.757  1.00 96.64      B    C  
ATOM   2856  C   PHE B 120     -13.494 -20.268 -10.293  1.00 96.89      B    C  
ATOM   2857  O   PHE B 120     -13.624 -19.288  -9.567  1.00 96.21      B    O  
ATOM   2858  CB  PHE B 120     -14.274 -20.213 -12.672  1.00 96.15      B    C  
ATOM   2859  CG  PHE B 120     -15.432 -19.330 -12.240  1.00 96.60      B    C  
ATOM   2860  CD1 PHE B 120     -16.663 -19.902 -11.853  1.00 94.98      B    C  
ATOM   2861  CD2 PHE B 120     -15.270 -17.937 -12.188  1.00 95.12      B    C  
ATOM   2862  CE1 PHE B 120     -17.724 -19.078 -11.443  1.00 94.16      B    C  
ATOM   2863  CE2 PHE B 120     -16.329 -17.108 -11.772  1.00 94.19      B    C  
ATOM   2864  CZ  PHE B 120     -17.558 -17.677 -11.407  1.00 94.63      B    C  
ATOM   2865  N   ARG B 121     -13.685 -21.508  -9.840  1.00 96.92      B    N  
ATOM   2866  CA  ARG B 121     -14.044 -21.764  -8.436  1.00 96.64      B    C  
ATOM   2867  C   ARG B 121     -12.927 -21.376  -7.473  1.00 96.82      B    C  
ATOM   2868  O   ARG B 121     -13.222 -20.802  -6.423  1.00 95.68      B    O  
ATOM   2869  CB  ARG B 121     -14.469 -23.231  -8.267  1.00 95.73      B    C  
ATOM   2870  CG  ARG B 121     -15.909 -23.398  -8.781  1.00 91.86      B    C  
ATOM   2871  CD  ARG B 121     -16.437 -24.818  -8.574  1.00 87.44      B    C  
ATOM   2872  NE  ARG B 121     -16.082 -25.659  -9.726  1.00 80.43      B    N  
ATOM   2873  CZ  ARG B 121     -16.376 -26.942  -9.856  1.00 73.20      B    C  
ATOM   2874  NH1 ARG B 121     -17.062 -27.591  -8.951  1.00 66.28      B    N1+
ATOM   2875  NH2 ARG B 121     -15.973 -27.592 -10.900  1.00 67.42      B    N  
ATOM   2876  N   ALA B 122     -11.666 -21.621  -7.839  1.00 96.90      B    N  
ATOM   2877  CA  ALA B 122     -10.510 -21.208  -7.064  1.00 97.05      B    C  
ATOM   2878  C   ALA B 122     -10.391 -19.674  -6.977  1.00 97.21      B    C  
ATOM   2879  O   ALA B 122     -10.231 -19.129  -5.876  1.00 96.22      B    O  
ATOM   2880  CB  ALA B 122      -9.266 -21.843  -7.695  1.00 96.79      B    C  
ATOM   2881  N   GLU B 123     -10.576 -18.981  -8.094  1.00 97.13      B    N  
ATOM   2882  CA  GLU B 123     -10.631 -17.515  -8.155  1.00 97.05      B    C  
ATOM   2883  C   GLU B 123     -11.724 -16.951  -7.245  1.00 97.12      B    C  
ATOM   2884  O   GLU B 123     -11.478 -16.052  -6.445  1.00 96.31      B    O  
ATOM   2885  CB  GLU B 123     -10.926 -17.068  -9.601  1.00 96.17      B    C  
ATOM   2886  CG  GLU B 123      -9.786 -17.306 -10.591  1.00 94.60      B    C  
ATOM   2887  CD  GLU B 123     -10.218 -17.130 -12.057  1.00 95.71      B    C  
ATOM   2888  OE1 GLU B 123      -9.505 -17.647 -12.945  1.00 89.76      B    O  
ATOM   2889  OE2 GLU B 123     -11.227 -16.451 -12.320  1.00 91.77      B    O1-
ATOM   2890  N   LEU B 124     -12.916 -17.528  -7.321  1.00 96.98      B    N  
ATOM   2891  CA  LEU B 124     -14.066 -17.072  -6.553  1.00 96.55      B    C  
ATOM   2892  C   LEU B 124     -13.865 -17.272  -5.044  1.00 96.62      B    C  
ATOM   2893  O   LEU B 124     -14.181 -16.372  -4.271  1.00 95.44      B    O  
ATOM   2894  CB  LEU B 124     -15.314 -17.811  -7.071  1.00 95.43      B    C  
ATOM   2895  CG  LEU B 124     -16.637 -17.234  -6.531  1.00 91.15      B    C  
ATOM   2896  CD1 LEU B 124     -16.943 -15.857  -7.131  1.00 87.28      B    C  
ATOM   2897  CD2 LEU B 124     -17.784 -18.175  -6.875  1.00 87.25      B    C  
ATOM   2898  N   VAL B 125     -13.318 -18.412  -4.620  1.00 97.18      B    N  
ATOM   2899  CA  VAL B 125     -13.040 -18.681  -3.198  1.00 96.96      B    C  
ATOM   2900  C   VAL B 125     -11.982 -17.715  -2.656  1.00 97.17      B    C  
ATOM   2901  O   VAL B 125     -12.173 -17.154  -1.574  1.00 95.58      B    O  
ATOM   2902  CB  VAL B 125     -12.628 -20.154  -2.981  1.00 95.65      B    C  
ATOM   2903  CG1 VAL B 125     -12.128 -20.424  -1.553  1.00 86.08      B    C  
ATOM   2904  CG2 VAL B 125     -13.819 -21.087  -3.200  1.00 85.97      B    C  
ATOM   2905  N   MET B 126     -10.924 -17.468  -3.412  1.00 96.98      B    N  
ATOM   2906  CA  MET B 126      -9.883 -16.515  -3.021  1.00 96.93      B    C  
ATOM   2907  C   MET B 126     -10.440 -15.086  -2.917  1.00 97.16      B    C  
ATOM   2908  O   MET B 126     -10.219 -14.408  -1.909  1.00 96.09      B    O  
ATOM   2909  CB  MET B 126      -8.726 -16.594  -4.032  1.00 96.37      B    C  
ATOM   2910  CG  MET B 126      -7.618 -15.575  -3.709  1.00 94.54      B    C  
ATOM   2911  SD  MET B 126      -6.140 -15.714  -4.745  1.00 92.56      B    S  
ATOM   2912  CE  MET B 126      -5.224 -16.945  -3.806  1.00 84.92      B    C  
ATOM   2913  N   TYR B 127     -11.219 -14.650  -3.902  1.00 97.09      B    N  
ATOM   2914  CA  TYR B 127     -11.881 -13.349  -3.887  1.00 97.02      B    C  
ATOM   2915  C   TYR B 127     -12.860 -13.218  -2.711  1.00 97.28      B    C  
ATOM   2916  O   TYR B 127     -12.813 -12.238  -1.965  1.00 96.42      B    O  
ATOM   2917  CB  TYR B 127     -12.604 -13.139  -5.219  1.00 96.68      B    C  
ATOM   2918  CG  TYR B 127     -13.461 -11.887  -5.230  1.00 97.22      B    C  
ATOM   2919  CD1 TYR B 127     -14.866 -11.985  -5.236  1.00 95.77      B    C  
ATOM   2920  CD2 TYR B 127     -12.848 -10.623  -5.194  1.00 96.00      B    C  
ATOM   2921  CE1 TYR B 127     -15.650 -10.822  -5.222  1.00 95.33      B    C  
ATOM   2922  CE2 TYR B 127     -13.626  -9.459  -5.181  1.00 95.29      B    C  
ATOM   2923  CZ  TYR B 127     -15.030  -9.557  -5.200  1.00 95.77      B    C  
ATOM   2924  OH  TYR B 127     -15.790  -8.415  -5.196  1.00 94.57      B    O  
ATOM   2925  N   ASN B 128     -13.681 -14.222  -2.472  1.00 96.84      B    N  
ATOM   2926  CA  ASN B 128     -14.640 -14.223  -1.370  1.00 96.40      B    C  
ATOM   2927  C   ASN B 128     -13.952 -14.140  -0.008  1.00 96.48      B    C  
ATOM   2928  O   ASN B 128     -14.454 -13.479   0.903  1.00 94.71      B    O  
ATOM   2929  CB  ASN B 128     -15.515 -15.487  -1.476  1.00 95.78      B    C  
ATOM   2930  CG  ASN B 128     -16.530 -15.410  -2.601  1.00 95.18      B    C  
ATOM   2931  ND2 ASN B 128     -17.196 -16.508  -2.884  1.00 87.60      B    N  
ATOM   2932  OD1 ASN B 128     -16.794 -14.378  -3.188  1.00 88.04      B    O  
ATOM   2933  N   ARG B 129     -12.780 -14.758   0.133  1.00 96.40      B    N  
ATOM   2934  CA  ARG B 129     -11.977 -14.650   1.354  1.00 96.21      B    C  
ATOM   2935  C   ARG B 129     -11.371 -13.261   1.522  1.00 96.45      B    C  
ATOM   2936  O   ARG B 129     -11.390 -12.741   2.637  1.00 95.04      B    O  
ATOM   2937  CB  ARG B 129     -10.929 -15.759   1.362  1.00 95.51      B    C  
ATOM   2938  CG  ARG B 129     -10.216 -15.807   2.720  1.00 88.75      B    C  
ATOM   2939  CD  ARG B 129      -9.346 -17.055   2.820  1.00 85.38      B    C  
ATOM   2940  NE  ARG B 129      -8.605 -17.072   4.098  1.00 79.75      B    N  
ATOM   2941  CZ  ARG B 129      -8.351 -18.109   4.857  1.00 74.20      B    C  
ATOM   2942  NH1 ARG B 129      -8.741 -19.311   4.539  1.00 64.93      B    N1+
ATOM   2943  NH2 ARG B 129      -7.693 -17.946   5.959  1.00 68.22      B    N  
ATOM   2944  N   LEU B 130     -10.887 -12.639   0.450  1.00 96.44      B    N  
ATOM   2945  CA  LEU B 130     -10.421 -11.251   0.483  1.00 96.42      B    C  
ATOM   2946  C   LEU B 130     -11.529 -10.318   0.996  1.00 96.62      B    C  
ATOM   2947  O   LEU B 130     -11.306  -9.577   1.958  1.00 95.85      B    O  
ATOM   2948  CB  LEU B 130      -9.938 -10.835  -0.921  1.00 96.58      B    C  
ATOM   2949  CG  LEU B 130      -9.554  -9.348  -1.039  1.00 96.86      B    C  
ATOM   2950  CD1 LEU B 130      -8.285  -9.025  -0.254  1.00 95.19      B    C  
ATOM   2951  CD2 LEU B 130      -9.339  -8.968  -2.498  1.00 94.99      B    C  
ATOM   2952  N   ILE B 131     -12.719 -10.401   0.421  1.00 96.94      B    N  
ATOM   2953  CA  ILE B 131     -13.855  -9.559   0.796  1.00 96.21      B    C  
ATOM   2954  C   ILE B 131     -14.314  -9.857   2.231  1.00 96.50      B    C  
ATOM   2955  O   ILE B 131     -14.360  -8.958   3.066  1.00 94.53      B    O  
ATOM   2956  CB  ILE B 131     -15.008  -9.720  -0.216  1.00 93.34      B    C  
ATOM   2957  CG1 ILE B 131     -14.608  -9.320  -1.659  1.00 82.23      B    C  
ATOM   2958  CG2 ILE B 131     -16.252  -8.928   0.205  1.00 77.35      B    C  
ATOM   2959  CD1 ILE B 131     -14.016  -7.919  -1.799  1.00 73.61      B    C  
ATOM   2960  N   GLY B 132     -14.640 -11.112   2.526  1.00 95.72      B    N  
ATOM   2961  CA  GLY B 132     -15.319 -11.495   3.753  1.00 95.52      B    C  
ATOM   2962  C   GLY B 132     -14.423 -11.544   4.996  1.00 95.98      B    C  
ATOM   2963  O   GLY B 132     -14.908 -11.324   6.104  1.00 93.22      B    O  
ATOM   2964  N   THR B 133     -13.131 -11.840   4.826  1.00 95.73      B    N  
ATOM   2965  CA  THR B 133     -12.193 -12.052   5.939  1.00 95.59      B    C  
ATOM   2966  C   THR B 133     -11.235 -10.885   6.120  1.00 95.88      B    C  
ATOM   2967  O   THR B 133     -11.013 -10.461   7.251  1.00 92.22      B    O  
ATOM   2968  CB  THR B 133     -11.395 -13.357   5.763  1.00 94.17      B    C  
ATOM   2969  CG2 THR B 133     -10.587 -13.732   6.996  1.00 83.86      B    C  
ATOM   2970  OG1 THR B 133     -12.279 -14.431   5.514  1.00 85.36      B    O  
ATOM   2971  N   HIS B 134     -10.665 -10.355   5.042  1.00 96.67      B    N  
ATOM   2972  CA  HIS B 134      -9.593  -9.363   5.130  1.00 96.53      B    C  
ATOM   2973  C   HIS B 134     -10.104  -7.926   5.075  1.00 96.60      B    C  
ATOM   2974  O   HIS B 134      -9.678  -7.111   5.903  1.00 94.79      B    O  
ATOM   2975  CB  HIS B 134      -8.538  -9.647   4.059  1.00 95.88      B    C  
ATOM   2976  CG  HIS B 134      -7.927 -11.017   4.179  1.00 95.89      B    C  
ATOM   2977  CD2 HIS B 134      -7.749 -11.926   3.167  1.00 85.94      B    C  
ATOM   2978  ND1 HIS B 134      -7.469 -11.615   5.340  1.00 85.44      B    N  
ATOM   2979  CE1 HIS B 134      -7.047 -12.850   5.035  1.00 87.16      B    C  
ATOM   2980  NE2 HIS B 134      -7.201 -13.075   3.725  1.00 89.16      B    N  
ATOM   2981  N   LEU B 135     -11.009  -7.610   4.165  1.00 96.26      B    N  
ATOM   2982  CA  LEU B 135     -11.527  -6.247   3.994  1.00 96.04      B    C  
ATOM   2983  C   LEU B 135     -12.737  -5.972   4.892  1.00 95.82      B    C  
ATOM   2984  O   LEU B 135     -12.747  -4.953   5.594  1.00 93.31      B    O  
ATOM   2985  CB  LEU B 135     -11.843  -5.975   2.515  1.00 95.77      B    C  
ATOM   2986  CG  LEU B 135     -10.655  -6.129   1.545  1.00 95.74      B    C  
ATOM   2987  CD1 LEU B 135     -11.094  -5.754   0.136  1.00 93.61      B    C  
ATOM   2988  CD2 LEU B 135      -9.462  -5.242   1.924  1.00 93.05      B    C  
ATOM   2989  N   ALA B 136     -13.715  -6.869   4.923  1.00 95.70      B    N  
ATOM   2990  CA  ALA B 136     -14.927  -6.693   5.714  1.00 95.58      B    C  
ATOM   2991  C   ALA B 136     -14.610  -6.547   7.205  1.00 95.51      B    C  
ATOM   2992  O   ALA B 136     -13.826  -7.305   7.775  1.00 93.57      B    O  
ATOM   2993  CB  ALA B 136     -15.886  -7.862   5.465  1.00 94.59      B    C  
ATOM   2994  N   ARG B 137     -15.261  -5.566   7.834  1.00 95.57      B    N  
ATOM   2995  CA  ARG B 137     -15.072  -5.226   9.253  1.00 95.55      B    C  
ATOM   2996  C   ARG B 137     -13.615  -4.897   9.602  1.00 95.98      B    C  
ATOM   2997  O   ARG B 137     -13.202  -5.059  10.749  1.00 93.47      B    O  
ATOM   2998  CB  ARG B 137     -15.656  -6.331  10.148  1.00 94.47      B    C  
ATOM   2999  CG  ARG B 137     -17.153  -6.615   9.893  1.00 91.63      B    C  
ATOM   3000  CD  ARG B 137     -17.619  -7.830  10.706  1.00 87.46      B    C  
ATOM   3001  NE  ARG B 137     -17.038  -9.080  10.184  1.00 79.20      B    N  
ATOM   3002  CZ  ARG B 137     -17.483  -9.779   9.144  1.00 70.33      B    C  
ATOM   3003  NH1 ARG B 137     -18.574  -9.440   8.503  1.00 60.17      B    N1+
ATOM   3004  NH2 ARG B 137     -16.827 -10.831   8.734  1.00 65.78      B    N  
ATOM   3005  N   GLN B 138     -12.834  -4.475   8.620  1.00 95.76      B    N  
ATOM   3006  CA  GLN B 138     -11.396  -4.239   8.750  1.00 95.98      B    C  
ATOM   3007  C   GLN B 138     -10.637  -5.426   9.389  1.00 96.63      B    C  
ATOM   3008  O   GLN B 138      -9.762  -5.220  10.222  1.00 94.32      B    O  
ATOM   3009  CB  GLN B 138     -11.133  -2.910   9.477  1.00 94.57      B    C  
ATOM   3010  CG  GLN B 138     -11.727  -1.681   8.769  1.00 93.70      B    C  
ATOM   3011  CD  GLN B 138     -11.093  -0.413   9.337  1.00 94.43      B    C  
ATOM   3012  NE2 GLN B 138     -11.599   0.113  10.412  1.00 83.66      B    N  
ATOM   3013  OE1 GLN B 138     -10.101   0.083   8.839  1.00 84.90      B    O  
ATOM   3014  N   GLY B 139     -10.976  -6.661   9.017  1.00 95.74      B    N  
ATOM   3015  CA  GLY B 139     -10.452  -7.866   9.655  1.00 95.70      B    C  
ATOM   3016  C   GLY B 139      -8.918  -7.914   9.690  1.00 96.61      B    C  
ATOM   3017  O   GLY B 139      -8.331  -8.034  10.769  1.00 94.58      B    O  
ATOM   3018  N   LEU B 140      -8.269  -7.733   8.554  1.00 96.54      B    N  
ATOM   3019  CA  LEU B 140      -6.805  -7.685   8.463  1.00 96.79      B    C  
ATOM   3020  C   LEU B 140      -6.224  -6.483   9.218  1.00 97.05      B    C  
ATOM   3021  O   LEU B 140      -5.276  -6.633   9.990  1.00 95.86      B    O  
ATOM   3022  CB  LEU B 140      -6.409  -7.668   6.975  1.00 96.33      B    C  
ATOM   3023  CG  LEU B 140      -4.885  -7.619   6.726  1.00 95.82      B    C  
ATOM   3024  CD1 LEU B 140      -4.165  -8.834   7.317  1.00 92.64      B    C  
ATOM   3025  CD2 LEU B 140      -4.616  -7.584   5.224  1.00 92.29      B    C  
ATOM   3026  N   THR B 141      -6.819  -5.313   9.061  1.00 97.02      B    N  
ATOM   3027  CA  THR B 141      -6.412  -4.075   9.748  1.00 97.06      B    C  
ATOM   3028  C   THR B 141      -6.450  -4.237  11.256  1.00 97.00      B    C  
ATOM   3029  O   THR B 141      -5.516  -3.841  11.943  1.00 95.72      B    O  
ATOM   3030  CB  THR B 141      -7.319  -2.916   9.319  1.00 96.29      B    C  
ATOM   3031  CG2 THR B 141      -6.971  -1.586   9.982  1.00 89.82      B    C  
ATOM   3032  OG1 THR B 141      -7.199  -2.730   7.931  1.00 90.17      B    O  
ATOM   3033  N   ARG B 142      -7.504  -4.866  11.791  1.00 97.05      B    N  
ATOM   3034  CA  ARG B 142      -7.650  -5.121  13.225  1.00 96.75      B    C  
ATOM   3035  C   ARG B 142      -6.550  -6.038  13.756  1.00 96.72      B    C  
ATOM   3036  O   ARG B 142      -6.029  -5.774  14.836  1.00 95.30      B    O  
ATOM   3037  CB  ARG B 142      -9.060  -5.688  13.490  1.00 95.23      B    C  
ATOM   3038  CG  ARG B 142      -9.321  -5.939  14.987  1.00 86.16      B    C  
ATOM   3039  CD  ARG B 142     -10.751  -6.406  15.229  1.00 84.86      B    C  
ATOM   3040  NE  ARG B 142     -11.704  -5.301  15.044  1.00 74.67      B    N  
ATOM   3041  CZ  ARG B 142     -12.978  -5.357  14.697  1.00 67.65      B    C  
ATOM   3042  NH1 ARG B 142     -13.618  -6.459  14.467  1.00 60.06      B    N1+
ATOM   3043  NH2 ARG B 142     -13.658  -4.254  14.578  1.00 59.06      B    N  
ATOM   3044  N   LEU B 143      -6.192  -7.079  13.017  1.00 96.74      B    N  
ATOM   3045  CA  LEU B 143      -5.125  -8.002  13.410  1.00 96.44      B    C  
ATOM   3046  C   LEU B 143      -3.764  -7.290  13.449  1.00 96.64      B    C  
ATOM   3047  O   LEU B 143      -3.077  -7.372  14.460  1.00 95.26      B    O  
ATOM   3048  CB  LEU B 143      -5.095  -9.205  12.462  1.00 96.20      B    C  
ATOM   3049  CG  LEU B 143      -6.329 -10.132  12.556  1.00 95.20      B    C  
ATOM   3050  CD1 LEU B 143      -6.242 -11.213  11.486  1.00 92.46      B    C  
ATOM   3051  CD2 LEU B 143      -6.443 -10.809  13.920  1.00 92.34      B    C  
ATOM   3052  N   ILE B 144      -3.432  -6.527  12.413  1.00 97.07      B    N  
ATOM   3053  CA  ILE B 144      -2.179  -5.760  12.348  1.00 96.84      B    C  
ATOM   3054  C   ILE B 144      -2.112  -4.715  13.473  1.00 96.72      B    C  
ATOM   3055  O   ILE B 144      -1.111  -4.627  14.180  1.00 95.51      B    O  
ATOM   3056  CB  ILE B 144      -2.027  -5.119  10.948  1.00 96.79      B    C  
ATOM   3057  CG1 ILE B 144      -1.780  -6.236   9.902  1.00 95.64      B    C  
ATOM   3058  CG2 ILE B 144      -0.884  -4.090  10.914  1.00 96.03      B    C  
ATOM   3059  CD1 ILE B 144      -1.859  -5.765   8.447  1.00 91.99      B    C  
ATOM   3060  N   ALA B 145      -3.198  -3.974  13.689  1.00 96.98      B    N  
ATOM   3061  CA  ALA B 145      -3.260  -2.970  14.744  1.00 96.49      B    C  
ATOM   3062  C   ALA B 145      -3.052  -3.572  16.139  1.00 96.21      B    C  
ATOM   3063  O   ALA B 145      -2.345  -3.003  16.966  1.00 94.63      B    O  
ATOM   3064  CB  ALA B 145      -4.609  -2.258  14.652  1.00 95.69      B    C  
ATOM   3065  N   ARG B 146      -3.629  -4.749  16.393  1.00 96.17      B    N  
ATOM   3066  CA  ARG B 146      -3.533  -5.438  17.677  1.00 95.26      B    C  
ATOM   3067  C   ARG B 146      -2.100  -5.880  17.998  1.00 95.32      B    C  
ATOM   3068  O   ARG B 146      -1.718  -5.827  19.164  1.00 92.79      B    O  
ATOM   3069  CB  ARG B 146      -4.507  -6.622  17.673  1.00 93.21      B    C  
ATOM   3070  CG  ARG B 146      -4.741  -7.153  19.082  1.00 79.94      B    C  
ATOM   3071  CD  ARG B 146      -5.754  -8.294  19.031  1.00 78.41      B    C  
ATOM   3072  NE  ARG B 146      -6.251  -8.625  20.370  1.00 67.11      B    N  
ATOM   3073  CZ  ARG B 146      -7.175  -9.522  20.652  1.00 60.45      B    C  
ATOM   3074  NH1 ARG B 146      -7.702 -10.267  19.718  1.00 55.70      B    N1+
ATOM   3075  NH2 ARG B 146      -7.589  -9.673  21.872  1.00 51.27      B    N  
ATOM   3076  N   GLU B 147      -1.329  -6.275  16.995  1.00 96.00      B    N  
ATOM   3077  CA  GLU B 147       0.078  -6.644  17.170  1.00 95.51      B    C  
ATOM   3078  C   GLU B 147       0.980  -5.431  17.426  1.00 95.51      B    C  
ATOM   3079  O   GLU B 147       1.990  -5.539  18.122  1.00 93.70      B    O  
ATOM   3080  CB  GLU B 147       0.575  -7.440  15.956  1.00 95.10      B    C  
ATOM   3081  CG  GLU B 147      -0.132  -8.784  15.758  1.00 92.02      B    C  
ATOM   3082  CD  GLU B 147      -0.093  -9.701  16.999  1.00 91.38      B    C  
ATOM   3083  OE1 GLU B 147      -1.099 -10.393  17.239  1.00 84.01      B    O  
ATOM   3084  OE2 GLU B 147       0.929  -9.683  17.721  1.00 85.14      B    O1-
ATOM   3085  N   VAL B 148       0.595  -4.259  16.938  1.00 95.78      B    N  
ATOM   3086  CA  VAL B 148       1.283  -2.999  17.251  1.00 95.25      B    C  
ATOM   3087  C   VAL B 148       1.020  -2.594  18.696  1.00 94.64      B    C  
ATOM   3088  O   VAL B 148       1.953  -2.372  19.469  1.00 91.46      B    O  
ATOM   3089  CB  VAL B 148       0.856  -1.875  16.289  1.00 94.91      B    C  
ATOM   3090  CG1 VAL B 148       1.499  -0.534  16.666  1.00 92.02      B    C  
ATOM   3091  CG2 VAL B 148       1.252  -2.199  14.849  1.00 92.99      B    C  
ATOM   3092  N   ASN B 149      -0.248  -2.510  19.065  1.00 94.40      B    N  
ATOM   3093  CA  ASN B 149      -0.656  -2.171  20.421  1.00 94.04      B    C  
ATOM   3094  C   ASN B 149      -2.082  -2.682  20.680  1.00 94.44      B    C  
ATOM   3095  O   ASN B 149      -3.009  -2.249  19.993  1.00 91.58      B    O  
ATOM   3096  CB  ASN B 149      -0.534  -0.655  20.613  1.00 92.18      B    C  
ATOM   3097  CG  ASN B 149      -0.695  -0.215  22.056  1.00 92.38      B    C  
ATOM   3098  ND2 ASN B 149      -0.073   0.891  22.411  1.00 85.20      B    N  
ATOM   3099  OD1 ASN B 149      -1.351  -0.831  22.865  1.00 85.54      B    O  
ATOM   3100  N   PRO B 150      -2.301  -3.515  21.707  1.00 93.49      B    N  
ATOM   3101  CA  PRO B 150      -3.622  -4.064  22.010  1.00 92.26      B    C  
ATOM   3102  C   PRO B 150      -4.724  -3.035  22.297  1.00 92.28      B    C  
ATOM   3103  O   PRO B 150      -5.894  -3.394  22.307  1.00 87.78      B    O  
ATOM   3104  CB  PRO B 150      -3.408  -4.958  23.237  1.00 90.36      B    C  
ATOM   3105  CG  PRO B 150      -1.939  -5.342  23.156  1.00 88.29      B    C  
ATOM   3106  CD  PRO B 150      -1.290  -4.104  22.551  1.00 92.15      B    C  
ATOM   3107  N   GLU B 151      -4.373  -1.781  22.566  1.00 92.94      B    N  
ATOM   3108  CA  GLU B 151      -5.367  -0.716  22.784  1.00 92.32      B    C  
ATOM   3109  C   GLU B 151      -5.895  -0.100  21.480  1.00 93.32      B    C  
ATOM   3110  O   GLU B 151      -6.864   0.647  21.524  1.00 90.75      B    O  
ATOM   3111  CB  GLU B 151      -4.807   0.349  23.743  1.00 89.23      B    C  
ATOM   3112  CG  GLU B 151      -3.820   1.313  23.072  1.00 80.06      B    C  
ATOM   3113  CD  GLU B 151      -3.255   2.378  24.013  1.00 80.77      B    C  
ATOM   3114  OE1 GLU B 151      -2.267   3.035  23.645  1.00 73.30      B    O  
ATOM   3115  OE2 GLU B 151      -3.826   2.637  25.104  1.00 76.40      B    O1-
ATOM   3116  N   LEU B 152      -5.258  -0.392  20.342  1.00 93.41      B    N  
ATOM   3117  CA  LEU B 152      -5.715   0.073  19.039  1.00 93.80      B    C  
ATOM   3118  C   LEU B 152      -6.906  -0.766  18.576  1.00 93.62      B    C  
ATOM   3119  O   LEU B 152      -6.859  -1.994  18.594  1.00 91.38      B    O  
ATOM   3120  CB  LEU B 152      -4.588   0.048  18.004  1.00 93.52      B    C  
ATOM   3121  CG  LEU B 152      -3.393   0.956  18.327  1.00 93.60      B    C  
ATOM   3122  CD1 LEU B 152      -2.325   0.831  17.237  1.00 90.92      B    C  
ATOM   3123  CD2 LEU B 152      -3.794   2.431  18.418  1.00 90.80      B    C  
ATOM   3124  N   ASP B 153      -7.947  -0.088  18.130  1.00 94.04      B    N  
ATOM   3125  CA  ASP B 153      -9.131  -0.705  17.561  1.00 93.37      B    C  
ATOM   3126  C   ASP B 153      -9.341  -0.257  16.113  1.00 94.24      B    C  
ATOM   3127  O   ASP B 153      -9.046   0.881  15.740  1.00 92.02      B    O  
ATOM   3128  CB  ASP B 153     -10.352  -0.417  18.452  1.00 90.61      B    C  
ATOM   3129  CG  ASP B 153     -11.596  -1.183  18.001  1.00 81.51      B    C  
ATOM   3130  OD1 ASP B 153     -11.452  -2.324  17.505  1.00 73.01      B    O  
ATOM   3131  OD2 ASP B 153     -12.699  -0.619  18.145  1.00 72.24      B    O1-
ATOM   3132  N   ALA B 154      -9.848  -1.167  15.297  1.00 94.07      B    N  
ATOM   3133  CA  ALA B 154     -10.257  -0.923  13.930  1.00 94.26      B    C  
ATOM   3134  C   ALA B 154     -11.789  -1.053  13.875  1.00 94.48      B    C  
ATOM   3135  O   ALA B 154     -12.295  -2.174  13.904  1.00 91.67      B    O  
ATOM   3136  CB  ALA B 154      -9.536  -1.919  13.013  1.00 93.17      B    C  
ATOM   3137  N   PRO B 155     -12.540   0.053  13.850  1.00 94.23      B    N  
ATOM   3138  CA  PRO B 155     -13.994  -0.002  13.851  1.00 93.39      B    C  
ATOM   3139  C   PRO B 155     -14.521  -0.696  12.599  1.00 94.05      B    C  
ATOM   3140  O   PRO B 155     -14.010  -0.464  11.504  1.00 91.21      B    O  
ATOM   3141  CB  PRO B 155     -14.456   1.455  13.947  1.00 91.07      B    C  
ATOM   3142  CG  PRO B 155     -13.291   2.251  13.373  1.00 89.28      B    C  
ATOM   3143  CD  PRO B 155     -12.072   1.425  13.784  1.00 92.39      B    C  
ATOM   3144  N   ASP B 156     -15.569  -1.515  12.761  1.00 94.33      B    N  
ATOM   3145  CA  ASP B 156     -16.156  -2.277  11.653  1.00 94.14      B    C  
ATOM   3146  C   ASP B 156     -16.614  -1.365  10.506  1.00 94.31      B    C  
ATOM   3147  O   ASP B 156     -16.433  -1.684   9.336  1.00 90.65      B    O  
ATOM   3148  CB  ASP B 156     -17.347  -3.114  12.167  1.00 92.29      B    C  
ATOM   3149  CG  ASP B 156     -16.969  -4.273  13.096  1.00 89.59      B    C  
ATOM   3150  OD1 ASP B 156     -15.806  -4.717  13.110  1.00 83.29      B    O  
ATOM   3151  OD2 ASP B 156     -17.858  -4.778  13.817  1.00 83.63      B    O1-
ATOM   3152  N   GLU B 157     -17.128  -0.197  10.830  1.00 93.02      B    N  
ATOM   3153  CA  GLU B 157     -17.640   0.799   9.878  1.00 92.01      B    C  
ATOM   3154  C   GLU B 157     -16.531   1.449   9.023  1.00 92.67      B    C  
ATOM   3155  O   GLU B 157     -16.823   2.139   8.046  1.00 89.41      B    O  
ATOM   3156  CB  GLU B 157     -18.416   1.896  10.641  1.00 90.45      B    C  
ATOM   3157  CG  GLU B 157     -19.508   1.385  11.610  1.00 85.18      B    C  
ATOM   3158  CD  GLU B 157     -19.001   1.137  13.056  1.00 80.04      B    C  
ATOM   3159  OE1 GLU B 157     -19.814   1.155  14.003  1.00 69.23      B    O  
ATOM   3160  OE2 GLU B 157     -17.781   1.008  13.294  1.00 71.55      B    O1-
ATOM   3161  N   GLY B 158     -15.263   1.224   9.357  1.00 92.56      B    N  
ATOM   3162  CA  GLY B 158     -14.121   1.704   8.584  1.00 92.54      B    C  
ATOM   3163  C   GLY B 158     -13.863   0.924   7.294  1.00 94.04      B    C  
ATOM   3164  O   GLY B 158     -13.010   1.349   6.504  1.00 90.86      B    O  
ATOM   3165  N   ASP B 159     -14.576  -0.179   7.065  1.00 94.54      B    N  
ATOM   3166  CA  ASP B 159     -14.420  -1.022   5.874  1.00 94.52      B    C  
ATOM   3167  C   ASP B 159     -15.111  -0.471   4.617  1.00 95.03      B    C  
ATOM   3168  O   ASP B 159     -14.820  -0.912   3.504  1.00 91.57      B    O  
ATOM   3169  CB  ASP B 159     -14.877  -2.460   6.200  1.00 91.72      B    C  
ATOM   3170  CG  ASP B 159     -16.381  -2.663   6.416  1.00 91.75      B    C  
ATOM   3171  OD1 ASP B 159     -17.172  -1.708   6.260  1.00 85.68      B    O  
ATOM   3172  OD2 ASP B 159     -16.752  -3.819   6.747  1.00 87.34      B    O1-
ATOM   3173  N   ALA B 160     -15.989   0.506   4.781  1.00 93.43      B    N  
ATOM   3174  CA  ALA B 160     -16.917   0.948   3.746  1.00 93.47      B    C  
ATOM   3175  C   ALA B 160     -16.222   1.403   2.448  1.00 94.23      B    C  
ATOM   3176  O   ALA B 160     -16.658   1.024   1.361  1.00 91.45      B    O  
ATOM   3177  CB  ALA B 160     -17.790   2.068   4.331  1.00 91.92      B    C  
ATOM   3178  N   LYS B 161     -15.133   2.171   2.542  1.00 94.81      B    N  
ATOM   3179  CA  LYS B 161     -14.386   2.620   1.358  1.00 95.01      B    C  
ATOM   3180  C   LYS B 161     -13.729   1.441   0.640  1.00 95.46      B    C  
ATOM   3181  O   LYS B 161     -13.897   1.298  -0.564  1.00 92.95      B    O  
ATOM   3182  CB  LYS B 161     -13.366   3.699   1.751  1.00 93.78      B    C  
ATOM   3183  CG  LYS B 161     -12.518   4.240   0.585  1.00 92.81      B    C  
ATOM   3184  CD  LYS B 161     -13.312   4.965  -0.511  1.00 90.06      B    C  
ATOM   3185  CE  LYS B 161     -12.345   5.502  -1.567  1.00 88.31      B    C  
ATOM   3186  NZ  LYS B 161     -13.028   6.215  -2.683  1.00 83.92      B    N1+
ATOM   3187  N   SER B 162     -13.050   0.575   1.373  1.00 95.82      B    N  
ATOM   3188  CA  SER B 162     -12.356  -0.593   0.810  1.00 95.66      B    C  
ATOM   3189  C   SER B 162     -13.318  -1.539   0.085  1.00 95.70      B    C  
ATOM   3190  O   SER B 162     -13.022  -2.015  -1.000  1.00 93.70      B    O  
ATOM   3191  CB  SER B 162     -11.634  -1.358   1.925  1.00 94.60      B    C  
ATOM   3192  OG  SER B 162     -10.824  -0.494   2.703  1.00 87.76      B    O  
ATOM   3193  N   LEU B 163     -14.499  -1.777   0.670  1.00 95.58      B    N  
ATOM   3194  CA  LEU B 163     -15.526  -2.620   0.064  1.00 95.33      B    C  
ATOM   3195  C   LEU B 163     -16.186  -1.941  -1.140  1.00 95.19      B    C  
ATOM   3196  O   LEU B 163     -16.409  -2.601  -2.146  1.00 93.31      B    O  
ATOM   3197  CB  LEU B 163     -16.575  -2.996   1.123  1.00 94.90      B    C  
ATOM   3198  CG  LEU B 163     -16.039  -3.916   2.243  1.00 94.81      B    C  
ATOM   3199  CD1 LEU B 163     -17.153  -4.130   3.264  1.00 92.20      B    C  
ATOM   3200  CD2 LEU B 163     -15.598  -5.280   1.727  1.00 91.77      B    C  
ATOM   3201  N   ALA B 164     -16.441  -0.630  -1.088  1.00 95.11      B    N  
ATOM   3202  CA  ALA B 164     -16.980   0.098  -2.229  1.00 94.36      B    C  
ATOM   3203  C   ALA B 164     -16.040   0.017  -3.449  1.00 94.53      B    C  
ATOM   3204  O   ALA B 164     -16.496  -0.272  -4.545  1.00 92.44      B    O  
ATOM   3205  CB  ALA B 164     -17.238   1.559  -1.817  1.00 93.78      B    C  
ATOM   3206  N   GLU B 165     -14.739   0.154  -3.229  1.00 95.44      B    N  
ATOM   3207  CA  GLU B 165     -13.713   0.131  -4.276  1.00 94.70      B    C  
ATOM   3208  C   GLU B 165     -13.524  -1.259  -4.909  1.00 95.29      B    C  
ATOM   3209  O   GLU B 165     -13.312  -1.371  -6.114  1.00 92.64      B    O  
ATOM   3210  CB  GLU B 165     -12.385   0.586  -3.664  1.00 93.64      B    C  
ATOM   3211  CG  GLU B 165     -12.360   2.071  -3.293  1.00 91.46      B    C  
ATOM   3212  CD  GLU B 165     -12.263   3.008  -4.506  1.00 91.24      B    C  
ATOM   3213  OE1 GLU B 165     -12.822   4.107  -4.404  1.00 83.17      B    O  
ATOM   3214  OE2 GLU B 165     -11.563   2.653  -5.466  1.00 84.48      B    O1-
ATOM   3215  N   VAL B 166     -13.608  -2.327  -4.115  1.00 95.41      B    N  
ATOM   3216  CA  VAL B 166     -13.315  -3.692  -4.590  1.00 95.37      B    C  
ATOM   3217  C   VAL B 166     -14.577  -4.452  -5.005  1.00 94.93      B    C  
ATOM   3218  O   VAL B 166     -14.618  -5.035  -6.088  1.00 91.33      B    O  
ATOM   3219  CB  VAL B 166     -12.500  -4.475  -3.544  1.00 94.89      B    C  
ATOM   3220  CG1 VAL B 166     -12.212  -5.911  -3.986  1.00 91.97      B    C  
ATOM   3221  CG2 VAL B 166     -11.146  -3.809  -3.295  1.00 92.93      B    C  
ATOM   3222  N   SER B 167     -15.606  -4.461  -4.161  1.00 95.00      B    N  
ATOM   3223  CA  SER B 167     -16.809  -5.290  -4.311  1.00 94.23      B    C  
ATOM   3224  C   SER B 167     -18.090  -4.498  -4.561  1.00 93.56      B    C  
ATOM   3225  O   SER B 167     -19.178  -5.085  -4.578  1.00 88.51      B    O  
ATOM   3226  CB  SER B 167     -16.973  -6.195  -3.084  1.00 93.27      B    C  
ATOM   3227  OG  SER B 167     -17.279  -5.443  -1.932  1.00 90.26      B    O  
ATOM   3228  N   GLY B 168     -18.004  -3.176  -4.693  1.00 93.46      B    N  
ATOM   3229  CA  GLY B 168     -19.183  -2.319  -4.781  1.00 92.36      B    C  
ATOM   3230  C   GLY B 168     -19.968  -2.209  -3.470  1.00 93.02      B    C  
ATOM   3231  O   GLY B 168     -21.144  -1.848  -3.486  1.00 87.10      B    O  
ATOM   3232  N   GLY B 169     -19.335  -2.545  -2.340  1.00 91.96      B    N  
ATOM   3233  CA  GLY B 169     -19.934  -2.469  -0.999  1.00 91.75      B    C  
ATOM   3234  C   GLY B 169     -20.349  -3.813  -0.385  1.00 92.91      B    C  
ATOM   3235  O   GLY B 169     -20.769  -3.839   0.769  1.00 87.23      B    O  
ATOM   3236  N   ALA B 170     -20.209  -4.929  -1.099  1.00 92.21      B    N  
ATOM   3237  CA  ALA B 170     -20.503  -6.251  -0.548  1.00 91.99      B    C  
ATOM   3238  C   ALA B 170     -19.472  -6.637   0.529  1.00 92.96      B    C  
ATOM   3239  O   ALA B 170     -18.282  -6.751   0.251  1.00 90.56      B    O  
ATOM   3240  CB  ALA B 170     -20.573  -7.279  -1.682  1.00 90.43      B    C  
ATOM   3241  N   SER B 171     -19.950  -6.891   1.750  1.00 91.99      B    N  
ATOM   3242  CA  SER B 171     -19.122  -7.289   2.894  1.00 91.71      B    C  
ATOM   3243  C   SER B 171     -18.956  -8.811   3.052  1.00 92.49      B    C  
ATOM   3244  O   SER B 171     -18.324  -9.282   4.000  1.00 87.11      B    O  
ATOM   3245  CB  SER B 171     -19.698  -6.682   4.171  1.00 89.21      B    C  
ATOM   3246  OG  SER B 171     -21.002  -7.185   4.418  1.00 82.84      B    O  
ATOM   3247  N   ALA B 172     -19.548  -9.580   2.154  1.00 92.50      B    N  
ATOM   3248  CA  ALA B 172     -19.423 -11.025   2.087  1.00 91.95      B    C  
ATOM   3249  C   ALA B 172     -19.386 -11.451   0.625  1.00 92.21      B    C  
ATOM   3250  O   ALA B 172     -20.111 -10.895  -0.208  1.00 87.45      B    O  
ATOM   3251  CB  ALA B 172     -20.581 -11.679   2.852  1.00 89.13      B    C  
ATOM   3252  N   GLY B 173     -18.565 -12.439   0.315  1.00 91.18      B    N  
ATOM   3253  CA  GLY B 173     -18.536 -13.056  -1.002  1.00 90.99      B    C  
ATOM   3254  C   GLY B 173     -19.739 -13.972  -1.215  1.00 92.79      B    C  
ATOM   3255  O   GLY B 173     -20.275 -14.551  -0.272  1.00 89.44      B    O  
ATOM   3256  N   THR B 174     -20.143 -14.121  -2.480  1.00 92.39      B    N  
ATOM   3257  CA  THR B 174     -21.187 -15.063  -2.887  1.00 92.98      B    C  
ATOM   3258  C   THR B 174     -20.539 -16.393  -3.267  1.00 93.83      B    C  
ATOM   3259  O   THR B 174     -19.613 -16.415  -4.076  1.00 91.60      B    O  
ATOM   3260  CB  THR B 174     -22.010 -14.492  -4.046  1.00 91.21      B    C  
ATOM   3261  CG2 THR B 174     -23.243 -15.329  -4.337  1.00 79.61      B    C  
ATOM   3262  OG1 THR B 174     -22.464 -13.200  -3.718  1.00 80.25      B    O  
ATOM   3263  N   GLY B 175     -20.997 -17.485  -2.678  1.00 92.90      B    N  
ATOM   3264  CA  GLY B 175     -20.529 -18.830  -3.015  1.00 93.40      B    C  
ATOM   3265  C   GLY B 175     -20.864 -19.211  -4.460  1.00 94.70      B    C  
ATOM   3266  O   GLY B 175     -21.751 -18.618  -5.070  1.00 92.76      B    O  
ATOM   3267  N   TYR B 176     -20.165 -20.210  -5.001  1.00 93.91      B    N  
ATOM   3268  CA  TYR B 176     -20.359 -20.641  -6.394  1.00 93.79      B    C  
ATOM   3269  C   TYR B 176     -21.818 -20.986  -6.703  1.00 94.30      B    C  
ATOM   3270  O   TYR B 176     -22.374 -20.454  -7.661  1.00 93.35      B    O  
ATOM   3271  CB  TYR B 176     -19.444 -21.836  -6.686  1.00 93.27      B    C  
ATOM   3272  CG  TYR B 176     -19.634 -22.423  -8.063  1.00 93.82      B    C  
ATOM   3273  CD1 TYR B 176     -20.498 -23.530  -8.254  1.00 91.45      B    C  
ATOM   3274  CD2 TYR B 176     -18.997 -21.844  -9.186  1.00 91.82      B    C  
ATOM   3275  CE1 TYR B 176     -20.712 -24.048  -9.536  1.00 90.73      B    C  
ATOM   3276  CE2 TYR B 176     -19.214 -22.361 -10.477  1.00 90.69      B    C  
ATOM   3277  CZ  TYR B 176     -20.069 -23.463 -10.649  1.00 90.96      B    C  
ATOM   3278  OH  TYR B 176     -20.283 -23.964 -11.906  1.00 89.09      B    O  
ATOM   3279  N   ASP B 177     -22.460 -21.810  -5.882  1.00 94.17      B    N  
ATOM   3280  CA  ASP B 177     -23.827 -22.264  -6.133  1.00 93.64      B    C  
ATOM   3281  C   ASP B 177     -24.834 -21.108  -6.087  1.00 94.22      B    C  
ATOM   3282  O   ASP B 177     -25.681 -20.974  -6.974  1.00 92.84      B    O  
ATOM   3283  CB  ASP B 177     -24.208 -23.353  -5.122  1.00 92.64      B    C  
ATOM   3284  CG  ASP B 177     -23.352 -24.623  -5.255  1.00 89.31      B    C  
ATOM   3285  OD1 ASP B 177     -22.971 -24.955  -6.403  1.00 83.42      B    O  
ATOM   3286  OD2 ASP B 177     -23.070 -25.245  -4.207  1.00 83.89      B    O1-
ATOM   3287  N   ASP B 178     -24.687 -20.214  -5.115  1.00 93.70      B    N  
ATOM   3288  CA  ASP B 178     -25.530 -19.026  -4.990  1.00 93.78      B    C  
ATOM   3289  C   ASP B 178     -25.302 -18.055  -6.152  1.00 94.28      B    C  
ATOM   3290  O   ASP B 178     -26.261 -17.520  -6.715  1.00 93.03      B    O  
ATOM   3291  CB  ASP B 178     -25.243 -18.303  -3.663  1.00 93.20      B    C  
ATOM   3292  CG  ASP B 178     -25.680 -19.073  -2.421  1.00 89.00      B    C  
ATOM   3293  OD1 ASP B 178     -26.691 -19.807  -2.498  1.00 82.97      B    O  
ATOM   3294  OD2 ASP B 178     -25.017 -18.880  -1.376  1.00 83.55      B    O1-
ATOM   3295  N   LEU B 179     -24.033 -17.856  -6.565  1.00 93.35      B    N  
ATOM   3296  CA  LEU B 179     -23.697 -17.016  -7.710  1.00 93.15      B    C  
ATOM   3297  C   LEU B 179     -24.288 -17.583  -9.005  1.00 93.55      B    C  
ATOM   3298  O   LEU B 179     -24.895 -16.840  -9.773  1.00 92.77      B    O  
ATOM   3299  CB  LEU B 179     -22.176 -16.862  -7.800  1.00 93.04      B    C  
ATOM   3300  CG  LEU B 179     -21.714 -15.966  -8.969  1.00 92.82      B    C  
ATOM   3301  CD1 LEU B 179     -22.191 -14.522  -8.821  1.00 89.15      B    C  
ATOM   3302  CD2 LEU B 179     -20.194 -15.964  -9.041  1.00 89.00      B    C  
ATOM   3303  N   MET B 180     -24.173 -18.888  -9.238  1.00 93.52      B    N  
ATOM   3304  CA  MET B 180     -24.751 -19.531 -10.413  1.00 92.69      B    C  
ATOM   3305  C   MET B 180     -26.277 -19.437 -10.417  1.00 93.01      B    C  
ATOM   3306  O   MET B 180     -26.881 -19.219 -11.466  1.00 92.31      B    O  
ATOM   3307  CB  MET B 180     -24.301 -20.991 -10.488  1.00 92.30      B    C  
ATOM   3308  CG  MET B 180     -22.804 -21.169 -10.812  1.00 89.65      B    C  
ATOM   3309  SD  MET B 180     -22.245 -20.393 -12.368  1.00 87.02      B    S  
ATOM   3310  CE  MET B 180     -21.544 -18.850 -11.755  1.00 75.72      B    C  
ATOM   3311  N   GLN B 181     -26.890 -19.511  -9.248  1.00 93.52      B    N  
ATOM   3312  CA  GLN B 181     -28.330 -19.301  -9.136  1.00 93.10      B    C  
ATOM   3313  C   GLN B 181     -28.728 -17.851  -9.449  1.00 93.55      B    C  
ATOM   3314  O   GLN B 181     -29.731 -17.629 -10.129  1.00 92.56      B    O  
ATOM   3315  CB  GLN B 181     -28.787 -19.756  -7.740  1.00 92.92      B    C  
ATOM   3316  CG  GLN B 181     -30.303 -19.782  -7.586  1.00 83.58      B    C  
ATOM   3317  CD  GLN B 181     -31.028 -20.820  -8.464  1.00 76.20      B    C  
ATOM   3318  NE2 GLN B 181     -32.339 -20.820  -8.439  1.00 64.49      B    N  
ATOM   3319  OE1 GLN B 181     -30.469 -21.633  -9.181  1.00 67.06      B    O  
ATOM   3320  N   GLN B 182     -27.929 -16.867  -9.033  1.00 93.00      B    N  
ATOM   3321  CA  GLN B 182     -28.127 -15.463  -9.390  1.00 92.55      B    C  
ATOM   3322  C   GLN B 182     -27.945 -15.232 -10.899  1.00 92.51      B    C  
ATOM   3323  O   GLN B 182     -28.765 -14.546 -11.510  1.00 91.18      B    O  
ATOM   3324  CB  GLN B 182     -27.153 -14.572  -8.611  1.00 92.70      B    C  
ATOM   3325  CG  GLN B 182     -27.508 -14.434  -7.122  1.00 91.51      B    C  
ATOM   3326  CD  GLN B 182     -26.450 -13.652  -6.344  1.00 91.52      B    C  
ATOM   3327  NE2 GLN B 182     -26.587 -13.552  -5.039  1.00 84.38      B    N  
ATOM   3328  OE1 GLN B 182     -25.495 -13.105  -6.884  1.00 85.52      B    O  
ATOM   3329  N   VAL B 183     -26.929 -15.831 -11.517  1.00 92.94      B    N  
ATOM   3330  CA  VAL B 183     -26.735 -15.765 -12.976  1.00 91.96      B    C  
ATOM   3331  C   VAL B 183     -27.941 -16.354 -13.700  1.00 91.79      B    C  
ATOM   3332  O   VAL B 183     -28.502 -15.711 -14.594  1.00 89.87      B    O  
ATOM   3333  CB  VAL B 183     -25.441 -16.478 -13.399  1.00 91.29      B    C  
ATOM   3334  CG1 VAL B 183     -25.281 -16.534 -14.915  1.00 87.50      B    C  
ATOM   3335  CG2 VAL B 183     -24.203 -15.745 -12.871  1.00 88.08      B    C  
ATOM   3336  N   LYS B 184     -28.404 -17.530 -13.275  1.00 91.69      B    N  
ATOM   3337  CA  LYS B 184     -29.549 -18.215 -13.876  1.00 90.90      B    C  
ATOM   3338  C   LYS B 184     -30.848 -17.423 -13.767  1.00 90.93      B    C  
ATOM   3339  O   LYS B 184     -31.688 -17.485 -14.662  1.00 88.76      B    O  
ATOM   3340  CB  LYS B 184     -29.685 -19.590 -13.213  1.00 90.30      B    C  
ATOM   3341  CG  LYS B 184     -30.764 -20.457 -13.871  1.00 83.69      B    C  
ATOM   3342  CD  LYS B 184     -30.755 -21.841 -13.231  1.00 80.56      B    C  
ATOM   3343  CE  LYS B 184     -31.785 -22.731 -13.915  1.00 72.02      B    C  
ATOM   3344  NZ  LYS B 184     -31.712 -24.126 -13.394  1.00 64.51      B    N1+
ATOM   3345  N   THR B 185     -31.022 -16.690 -12.685  1.00 91.61      B    N  
ATOM   3346  CA  THR B 185     -32.226 -15.881 -12.433  1.00 91.08      B    C  
ATOM   3347  C   THR B 185     -32.092 -14.436 -12.907  1.00 90.69      B    C  
ATOM   3348  O   THR B 185     -33.073 -13.697 -12.860  1.00 85.86      B    O  
ATOM   3349  CB  THR B 185     -32.635 -15.932 -10.953  1.00 90.67      B    C  
ATOM   3350  CG2 THR B 185     -33.077 -17.337 -10.536  1.00 81.44      B    C  
ATOM   3351  OG1 THR B 185     -31.568 -15.583 -10.111  1.00 82.42      B    O  
ATOM   3352  N   GLY B 186     -30.908 -14.024 -13.376  1.00 90.96      B    N  
ATOM   3353  CA  GLY B 186     -30.640 -12.641 -13.782  1.00 89.82      B    C  
ATOM   3354  C   GLY B 186     -30.664 -11.654 -12.608  1.00 90.60      B    C  
ATOM   3355  O   GLY B 186     -31.052 -10.504 -12.784  1.00 86.24      B    O  
ATOM   3356  N   THR B 187     -30.293 -12.115 -11.422  1.00 90.17      B    N  
ATOM   3357  CA  THR B 187     -30.329 -11.325 -10.175  1.00 90.02      B    C  
ATOM   3358  C   THR B 187     -28.938 -11.023  -9.616  1.00 90.54      B    C  
ATOM   3359  O   THR B 187     -28.817 -10.691  -8.435  1.00 87.04      B    O  
ATOM   3360  CB  THR B 187     -31.209 -11.983  -9.101  1.00 89.00      B    C  
ATOM   3361  CG2 THR B 187     -32.666 -12.117  -9.542  1.00 80.88      B    C  
ATOM   3362  OG1 THR B 187     -30.730 -13.272  -8.785  1.00 83.10      B    O  
ATOM   3363  N   VAL B 188     -27.889 -11.158 -10.429  1.00 90.40      B    N  
ATOM   3364  CA  VAL B 188     -26.543 -10.752 -10.029  1.00 89.62      B    C  
ATOM   3365  C   VAL B 188     -26.567  -9.242  -9.758  1.00 89.75      B    C  
ATOM   3366  O   VAL B 188     -26.967  -8.488 -10.651  1.00 87.29      B    O  
ATOM   3367  CB  VAL B 188     -25.479 -11.083 -11.087  1.00 88.54      B    C  
ATOM   3368  CG1 VAL B 188     -24.080 -10.676 -10.619  1.00 83.06      B    C  
ATOM   3369  CG2 VAL B 188     -25.445 -12.587 -11.371  1.00 84.84      B    C  
ATOM   3370  N   PRO B 189     -26.174  -8.777  -8.549  1.00 90.83      B    N  
ATOM   3371  CA  PRO B 189     -26.181  -7.352  -8.245  1.00 89.77      B    C  
ATOM   3372  C   PRO B 189     -25.204  -6.593  -9.140  1.00 90.50      B    C  
ATOM   3373  O   PRO B 189     -24.068  -7.024  -9.337  1.00 87.44      B    O  
ATOM   3374  CB  PRO B 189     -25.806  -7.237  -6.768  1.00 87.34      B    C  
ATOM   3375  CG  PRO B 189     -26.089  -8.626  -6.200  1.00 85.21      B    C  
ATOM   3376  CD  PRO B 189     -25.806  -9.544  -7.384  1.00 88.66      B    C  
ATOM   3377  N   ASP B 190     -25.626  -5.411  -9.616  1.00 90.24      B    N  
ATOM   3378  CA  ASP B 190     -24.699  -4.477 -10.230  1.00 89.62      B    C  
ATOM   3379  C   ASP B 190     -23.630  -4.046  -9.220  1.00 90.54      B    C  
ATOM   3380  O   ASP B 190     -23.887  -3.910  -8.024  1.00 86.22      B    O  
ATOM   3381  CB  ASP B 190     -25.450  -3.248 -10.768  1.00 85.74      B    C  
ATOM   3382  CG  ASP B 190     -26.266  -3.535 -12.030  1.00 75.60      B    C  
ATOM   3383  OD1 ASP B 190     -25.839  -4.403 -12.830  1.00 65.97      B    O  
ATOM   3384  OD2 ASP B 190     -27.288  -2.836 -12.223  1.00 67.27      B    O1-
ATOM   3385  N   THR B 191     -22.418  -3.813  -9.712  1.00 89.73      B    N  
ATOM   3386  CA  THR B 191     -21.293  -3.387  -8.888  1.00 90.87      B    C  
ATOM   3387  C   THR B 191     -20.600  -2.180  -9.488  1.00 91.75      B    C  
ATOM   3388  O   THR B 191     -20.333  -2.116 -10.687  1.00 88.90      B    O  
ATOM   3389  CB  THR B 191     -20.333  -4.541  -8.613  1.00 88.45      B    C  
ATOM   3390  CG2 THR B 191     -19.633  -5.102  -9.847  1.00 80.33      B    C  
ATOM   3391  OG1 THR B 191     -19.333  -4.114  -7.721  1.00 79.38      B    O  
ATOM   3392  N   SER B 192     -20.255  -1.229  -8.630  1.00 91.85      B    N  
ATOM   3393  CA  SER B 192     -19.345  -0.129  -8.941  1.00 91.13      B    C  
ATOM   3394  C   SER B 192     -17.902  -0.429  -8.537  1.00 92.25      B    C  
ATOM   3395  O   SER B 192     -17.031   0.427  -8.700  1.00 87.34      B    O  
ATOM   3396  CB  SER B 192     -19.840   1.150  -8.255  1.00 88.72      B    C  
ATOM   3397  OG  SER B 192     -19.918   0.960  -6.858  1.00 78.83      B    O  
ATOM   3398  N   GLY B 193     -17.643  -1.611  -7.979  1.00 92.64      B    N  
ATOM   3399  CA  GLY B 193     -16.317  -2.041  -7.570  1.00 93.27      B    C  
ATOM   3400  C   GLY B 193     -15.461  -2.538  -8.740  1.00 94.40      B    C  
ATOM   3401  O   GLY B 193     -15.964  -2.803  -9.837  1.00 92.12      B    O  
ATOM   3402  N   ALA B 194     -14.170  -2.712  -8.486  1.00 94.39      B    N  
ATOM   3403  CA  ALA B 194     -13.210  -3.147  -9.497  1.00 94.59      B    C  
ATOM   3404  C   ALA B 194     -13.432  -4.587  -9.989  1.00 95.34      B    C  
ATOM   3405  O   ALA B 194     -12.995  -4.937 -11.081  1.00 93.16      B    O  
ATOM   3406  CB  ALA B 194     -11.809  -2.995  -8.893  1.00 93.51      B    C  
ATOM   3407  N   VAL B 195     -14.100  -5.426  -9.203  1.00 95.32      B    N  
ATOM   3408  CA  VAL B 195     -14.240  -6.857  -9.482  1.00 95.33      B    C  
ATOM   3409  C   VAL B 195     -15.650  -7.193  -9.944  1.00 95.10      B    C  
ATOM   3410  O   VAL B 195     -16.634  -6.921  -9.255  1.00 92.96      B    O  
ATOM   3411  CB  VAL B 195     -13.843  -7.718  -8.273  1.00 94.72      B    C  
ATOM   3412  CG1 VAL B 195     -13.873  -9.209  -8.630  1.00 92.74      B    C  
ATOM   3413  CG2 VAL B 195     -12.435  -7.380  -7.785  1.00 93.49      B    C  
ATOM   3414  N   MET B 196     -15.732  -7.863 -11.088  1.00 94.63      B    N  
ATOM   3415  CA  MET B 196     -16.952  -8.519 -11.557  1.00 93.65      B    C  
ATOM   3416  C   MET B 196     -16.757 -10.033 -11.532  1.00 94.15      B    C  
ATOM   3417  O   MET B 196     -15.957 -10.575 -12.294  1.00 91.71      B    O  
ATOM   3418  CB  MET B 196     -17.325  -8.024 -12.954  1.00 91.54      B    C  
ATOM   3419  CG  MET B 196     -17.701  -6.537 -12.958  1.00 86.27      B    C  
ATOM   3420  SD  MET B 196     -18.459  -5.951 -14.500  1.00 80.80      B    S  
ATOM   3421  CE  MET B 196     -20.075  -6.753 -14.402  1.00 70.62      B    C  
ATOM   3422  N   THR B 197     -17.507 -10.733 -10.689  1.00 94.52      B    N  
ATOM   3423  CA  THR B 197     -17.468 -12.204 -10.633  1.00 94.03      B    C  
ATOM   3424  C   THR B 197     -18.118 -12.851 -11.852  1.00 93.34      B    C  
ATOM   3425  O   THR B 197     -17.803 -13.992 -12.195  1.00 88.06      B    O  
ATOM   3426  CB  THR B 197     -18.143 -12.717  -9.363  1.00 92.64      B    C  
ATOM   3427  CG2 THR B 197     -17.360 -12.321  -8.110  1.00 83.02      B    C  
ATOM   3428  OG1 THR B 197     -19.437 -12.165  -9.241  1.00 83.55      B    O  
ATOM   3429  N   THR B 198     -19.005 -12.144 -12.526  1.00 92.80      B    N  
ATOM   3430  CA  THR B 198     -19.643 -12.543 -13.785  1.00 90.35      B    C  
ATOM   3431  C   THR B 198     -19.967 -11.311 -14.633  1.00 87.92      B    C  
ATOM   3432  O   THR B 198     -20.141 -10.209 -14.100  1.00 75.63      B    O  
ATOM   3433  CB  THR B 198     -20.947 -13.326 -13.544  1.00 87.87      B    C  
ATOM   3434  CG2 THR B 198     -20.736 -14.639 -12.793  1.00 77.04      B    C  
ATOM   3435  OG1 THR B 198     -21.866 -12.559 -12.811  1.00 77.80      B    O  
ATOM   3436  N   GLY B 199     -20.069 -11.478 -15.947  1.00 86.88      B    N  
ATOM   3437  CA  GLY B 199     -20.376 -10.383 -16.861  1.00 85.36      B    C  
ATOM   3438  C   GLY B 199     -19.163  -9.513 -17.190  1.00 86.19      B    C  
ATOM   3439  O   GLY B 199     -18.019  -9.982 -17.186  1.00 77.66      B    O  
ATOM   3440  N   GLY B 200     -19.399  -8.256 -17.556  1.00 84.58      B    N  
ATOM   3441  CA  GLY B 200     -18.345  -7.295 -17.891  1.00 83.17      B    C  
ATOM   3442  C   GLY B 200     -17.536  -7.613 -19.153  1.00 85.08      B    C  
ATOM   3443  O   GLY B 200     -16.457  -7.060 -19.334  1.00 78.20      B    O  
ATOM   3444  N   GLY B 201     -18.017  -8.521 -20.012  1.00 85.53      B    N  
ATOM   3445  CA  GLY B 201     -17.305  -8.941 -21.227  1.00 87.31      B    C  
ATOM   3446  C   GLY B 201     -16.123  -9.887 -20.978  1.00 90.91      B    C  
ATOM   3447  O   GLY B 201     -15.443 -10.269 -21.925  1.00 87.67      B    O  
ATOM   3448  N   GLN B 202     -15.885 -10.307 -19.736  1.00 91.13      B    N  
ATOM   3449  CA  GLN B 202     -14.759 -11.190 -19.398  1.00 92.61      B    C  
ATOM   3450  C   GLN B 202     -14.776 -12.500 -20.192  1.00 94.26      B    C  
ATOM   3451  O   GLN B 202     -13.734 -12.956 -20.650  1.00 92.88      B    O  
ATOM   3452  CB  GLN B 202     -14.778 -11.465 -17.887  1.00 91.02      B    C  
ATOM   3453  CG  GLN B 202     -13.599 -12.333 -17.404  1.00 88.33      B    C  
ATOM   3454  CD  GLN B 202     -12.227 -11.678 -17.545  1.00 87.45      B    C  
ATOM   3455  NE2 GLN B 202     -11.167 -12.426 -17.323  1.00 75.61      B    N  
ATOM   3456  OE1 GLN B 202     -12.078 -10.505 -17.839  1.00 78.93      B    O  
ATOM   3457  N   GLY B 203     -15.945 -13.084 -20.413  1.00 92.16      B    N  
ATOM   3458  CA  GLY B 203     -16.081 -14.302 -21.218  1.00 92.51      B    C  
ATOM   3459  C   GLY B 203     -15.613 -14.123 -22.663  1.00 94.31      B    C  
ATOM   3460  O   GLY B 203     -14.984 -15.018 -23.214  1.00 93.02      B    O  
ATOM   3461  N   ASP B 204     -15.865 -12.962 -23.269  1.00 94.00      B    N  
ATOM   3462  CA  ASP B 204     -15.392 -12.650 -24.621  1.00 94.42      B    C  
ATOM   3463  C   ASP B 204     -13.876 -12.424 -24.633  1.00 95.52      B    C  
ATOM   3464  O   ASP B 204     -13.187 -12.999 -25.475  1.00 94.60      B    O  
ATOM   3465  CB  ASP B 204     -16.139 -11.435 -25.193  1.00 92.90      B    C  
ATOM   3466  CG  ASP B 204     -17.616 -11.741 -25.371  1.00 90.17      B    C  
ATOM   3467  OD1 ASP B 204     -17.928 -12.745 -26.049  1.00 83.57      B    O  
ATOM   3468  OD2 ASP B 204     -18.441 -11.043 -24.745  1.00 83.35      B    O1-
ATOM   3469  N   ALA B 205     -13.347 -11.701 -23.664  1.00 95.09      B    N  
ATOM   3470  CA  ALA B 205     -11.910 -11.516 -23.512  1.00 95.54      B    C  
ATOM   3471  C   ALA B 205     -11.166 -12.861 -23.374  1.00 96.23      B    C  
ATOM   3472  O   ALA B 205     -10.139 -13.076 -24.017  1.00 95.01      B    O  
ATOM   3473  CB  ALA B 205     -11.659 -10.607 -22.303  1.00 95.11      B    C  
ATOM   3474  N   MET B 206     -11.719 -13.781 -22.588  1.00 95.98      B    N  
ATOM   3475  CA  MET B 206     -11.180 -15.130 -22.409  1.00 96.16      B    C  
ATOM   3476  C   MET B 206     -11.262 -15.966 -23.691  1.00 96.55      B    C  
ATOM   3477  O   MET B 206     -10.298 -16.650 -24.034  1.00 95.53      B    O  
ATOM   3478  CB  MET B 206     -11.912 -15.827 -21.262  1.00 95.52      B    C  
ATOM   3479  CG  MET B 206     -11.592 -15.205 -19.890  1.00 92.63      B    C  
ATOM   3480  SD  MET B 206      -9.882 -15.403 -19.325  1.00 91.25      B    S  
ATOM   3481  CE  MET B 206      -9.899 -17.162 -18.925  1.00 83.32      B    C  
ATOM   3482  N   ARG B 207     -12.368 -15.894 -24.441  1.00 96.08      B    N  
ATOM   3483  CA  ARG B 207     -12.501 -16.572 -25.741  1.00 95.71      B    C  
ATOM   3484  C   ARG B 207     -11.501 -16.051 -26.760  1.00 96.15      B    C  
ATOM   3485  O   ARG B 207     -10.817 -16.847 -27.389  1.00 94.81      B    O  
ATOM   3486  CB  ARG B 207     -13.929 -16.436 -26.288  1.00 94.13      B    C  
ATOM   3487  CG  ARG B 207     -14.880 -17.455 -25.668  1.00 88.47      B    C  
ATOM   3488  CD  ARG B 207     -16.256 -17.400 -26.341  1.00 87.77      B    C  
ATOM   3489  NE  ARG B 207     -17.035 -16.203 -25.980  1.00 82.76      B    N  
ATOM   3490  CZ  ARG B 207     -17.878 -16.097 -24.962  1.00 82.88      B    C  
ATOM   3491  NH1 ARG B 207     -18.055 -17.060 -24.105  1.00 70.76      B    N1+
ATOM   3492  NH2 ARG B 207     -18.571 -15.027 -24.792  1.00 74.92      B    N  
ATOM   3493  N   ASN B 208     -11.366 -14.737 -26.875  1.00 96.06      B    N  
ATOM   3494  CA  ASN B 208     -10.418 -14.113 -27.786  1.00 96.18      B    C  
ATOM   3495  C   ASN B 208      -8.978 -14.527 -27.455  1.00 96.33      B    C  
ATOM   3496  O   ASN B 208      -8.237 -14.957 -28.335  1.00 94.49      B    O  
ATOM   3497  CB  ASN B 208     -10.583 -12.587 -27.704  1.00 95.50      B    C  
ATOM   3498  CG  ASN B 208     -11.937 -12.088 -28.182  1.00 95.47      B    C  
ATOM   3499  ND2 ASN B 208     -12.228 -10.839 -27.892  1.00 87.53      B    N  
ATOM   3500  OD1 ASN B 208     -12.730 -12.774 -28.800  1.00 88.11      B    O  
ATOM   3501  N   ALA B 209      -8.613 -14.479 -26.165  1.00 96.30      B    N  
ATOM   3502  CA  ALA B 209      -7.293 -14.906 -25.721  1.00 96.37      B    C  
ATOM   3503  C   ALA B 209      -7.063 -16.409 -25.943  1.00 96.67      B    C  
ATOM   3504  O   ALA B 209      -5.944 -16.804 -26.268  1.00 95.21      B    O  
ATOM   3505  CB  ALA B 209      -7.126 -14.513 -24.250  1.00 96.16      B    C  
ATOM   3506  N   THR B 210      -8.092 -17.241 -25.817  1.00 96.56      B    N  
ATOM   3507  CA  THR B 210      -8.009 -18.679 -26.121  1.00 96.41      B    C  
ATOM   3508  C   THR B 210      -7.734 -18.913 -27.598  1.00 96.26      B    C  
ATOM   3509  O   THR B 210      -6.804 -19.641 -27.926  1.00 94.93      B    O  
ATOM   3510  CB  THR B 210      -9.286 -19.418 -25.708  1.00 96.16      B    C  
ATOM   3511  CG2 THR B 210      -9.192 -20.926 -25.951  1.00 91.01      B    C  
ATOM   3512  OG1 THR B 210      -9.532 -19.242 -24.342  1.00 90.16      B    O  
ATOM   3513  N   MET B 211      -8.465 -18.256 -28.489  1.00 96.11      B    N  
ATOM   3514  CA  MET B 211      -8.243 -18.362 -29.933  1.00 95.44      B    C  
ATOM   3515  C   MET B 211      -6.851 -17.859 -30.329  1.00 95.59      B    C  
ATOM   3516  O   MET B 211      -6.169 -18.516 -31.111  1.00 93.58      B    O  
ATOM   3517  CB  MET B 211      -9.330 -17.597 -30.688  1.00 94.81      B    C  
ATOM   3518  CG  MET B 211     -10.731 -18.224 -30.524  1.00 92.88      B    C  
ATOM   3519  SD  MET B 211     -10.892 -19.962 -31.039  1.00 90.47      B    S  
ATOM   3520  CE  MET B 211     -10.505 -19.842 -32.796  1.00 82.43      B    C  
ATOM   3521  N   GLY B 212      -6.382 -16.758 -29.729  1.00 95.45      B    N  
ATOM   3522  CA  GLY B 212      -5.025 -16.247 -29.903  1.00 95.24      B    C  
ATOM   3523  C   GLY B 212      -3.924 -17.067 -29.215  1.00 95.84      B    C  
ATOM   3524  O   GLY B 212      -2.743 -16.761 -29.370  1.00 93.53      B    O  
ATOM   3525  N   SER B 213      -4.296 -18.105 -28.472  1.00 95.61      B    N  
ATOM   3526  CA  SER B 213      -3.381 -19.036 -27.806  1.00 95.39      B    C  
ATOM   3527  C   SER B 213      -3.410 -20.444 -28.410  1.00 95.24      B    C  
ATOM   3528  O   SER B 213      -2.759 -21.341 -27.883  1.00 92.00      B    O  
ATOM   3529  CB  SER B 213      -3.647 -19.086 -26.294  1.00 94.60      B    C  
ATOM   3530  OG  SER B 213      -3.594 -17.786 -25.733  1.00 90.81      B    O  
ATOM   3531  N   LEU B 214      -4.121 -20.653 -29.505  1.00 94.72      B    N  
ATOM   3532  CA  LEU B 214      -4.096 -21.911 -30.254  1.00 93.74      B    C  
ATOM   3533  C   LEU B 214      -2.729 -22.092 -30.937  1.00 93.11      B    C  
ATOM   3534  O   LEU B 214      -2.544 -21.787 -32.109  1.00 88.55      B    O  
ATOM   3535  CB  LEU B 214      -5.256 -21.957 -31.265  1.00 92.60      B    C  
ATOM   3536  CG  LEU B 214      -6.645 -22.174 -30.639  1.00 90.31      B    C  
ATOM   3537  CD1 LEU B 214      -7.711 -22.075 -31.731  1.00 85.98      B    C  
ATOM   3538  CD2 LEU B 214      -6.783 -23.550 -29.998  1.00 85.93      B    C  
ATOM   3539  N   GLY B 215      -1.763 -22.583 -30.171  1.00 93.78      B    N  
ATOM   3540  CA  GLY B 215      -0.359 -22.650 -30.584  1.00 92.87      B    C  
ATOM   3541  C   GLY B 215      -0.024 -23.738 -31.594  1.00 93.96      B    C  
ATOM   3542  O   GLY B 215       1.028 -23.670 -32.229  1.00 89.87      B    O  
ATOM   3543  N   TRP B 216      -0.894 -24.743 -31.771  1.00 94.60      B    N  
ATOM   3544  CA  TRP B 216      -0.637 -25.817 -32.719  1.00 94.42      B    C  
ATOM   3545  C   TRP B 216      -1.174 -25.465 -34.105  1.00 94.35      B    C  
ATOM   3546  O   TRP B 216      -2.388 -25.459 -34.317  1.00 91.73      B    O  
ATOM   3547  CB  TRP B 216      -1.256 -27.124 -32.224  1.00 93.33      B    C  
ATOM   3548  CG  TRP B 216      -0.764 -27.609 -30.906  1.00 94.41      B    C  
ATOM   3549  CD1 TRP B 216       0.501 -27.991 -30.631  1.00 89.87      B    C  
ATOM   3550  CD2 TRP B 216      -1.529 -27.779 -29.671  1.00 94.47      B    C  
ATOM   3551  CE2 TRP B 216      -0.653 -28.310 -28.692  1.00 94.09      B    C  
ATOM   3552  CE3 TRP B 216      -2.872 -27.558 -29.325  1.00 93.36      B    C  
ATOM   3553  NE1 TRP B 216       0.573 -28.417 -29.302  1.00 91.86      B    N  
ATOM   3554  CZ2 TRP B 216      -1.099 -28.626 -27.390  1.00 92.87      B    C  
ATOM   3555  CZ3 TRP B 216      -3.315 -27.863 -28.024  1.00 90.93      B    C  
ATOM   3556  CH2 TRP B 216      -2.439 -28.392 -27.070  1.00 91.35      B    C  
ATOM   3557  N   THR B 217      -0.282 -25.297 -35.069  1.00 91.81      B    N  
ATOM   3558  CA  THR B 217      -0.646 -25.141 -36.490  1.00 90.60      B    C  
ATOM   3559  C   THR B 217      -1.493 -26.327 -36.962  1.00 91.37      B    C  
ATOM   3560  O   THR B 217      -2.477 -26.136 -37.670  1.00 89.25      B    O  
ATOM   3561  CB  THR B 217       0.605 -25.016 -37.363  1.00 89.88      B    C  
ATOM   3562  CG2 THR B 217       0.269 -24.739 -38.823  1.00 83.88      B    C  
ATOM   3563  OG1 THR B 217       1.389 -23.926 -36.926  1.00 83.19      B    O  
ATOM   3564  N   TRP B 218      -1.190 -27.547 -36.512  1.00 92.73      B    N  
ATOM   3565  CA  TRP B 218      -1.980 -28.744 -36.825  1.00 92.43      B    C  
ATOM   3566  C   TRP B 218      -3.430 -28.666 -36.326  1.00 92.77      B    C  
ATOM   3567  O   TRP B 218      -4.333 -29.181 -36.982  1.00 90.22      B    O  
ATOM   3568  CB  TRP B 218      -1.269 -29.974 -36.245  1.00 91.98      B    C  
ATOM   3569  CG  TRP B 218      -1.852 -31.265 -36.693  1.00 92.91      B    C  
ATOM   3570  CD1 TRP B 218      -1.518 -31.930 -37.816  1.00 89.85      B    C  
ATOM   3571  CD2 TRP B 218      -2.916 -32.045 -36.058  1.00 93.80      B    C  
ATOM   3572  CE2 TRP B 218      -3.162 -33.181 -36.867  1.00 93.31      B    C  
ATOM   3573  CE3 TRP B 218      -3.676 -31.891 -34.880  1.00 92.39      B    C  
ATOM   3574  NE1 TRP B 218      -2.292 -33.079 -37.929  1.00 90.28      B    N  
ATOM   3575  CZ2 TRP B 218      -4.146 -34.139 -36.524  1.00 92.86      B    C  
ATOM   3576  CZ3 TRP B 218      -4.656 -32.854 -34.538  1.00 90.56      B    C  
ATOM   3577  CH2 TRP B 218      -4.884 -33.951 -35.355  1.00 91.17      B    C  
ATOM   3578  N   VAL B 219      -3.690 -27.995 -35.207  1.00 92.56      B    N  
ATOM   3579  CA  VAL B 219      -5.041 -27.835 -34.650  1.00 91.49      B    C  
ATOM   3580  C   VAL B 219      -5.797 -26.719 -35.359  1.00 91.16      B    C  
ATOM   3581  O   VAL B 219      -6.943 -26.903 -35.753  1.00 88.02      B    O  
ATOM   3582  CB  VAL B 219      -4.989 -27.601 -33.134  1.00 90.66      B    C  
ATOM   3583  CG1 VAL B 219      -6.363 -27.276 -32.532  1.00 87.57      B    C  
ATOM   3584  CG2 VAL B 219      -4.453 -28.849 -32.427  1.00 89.77      B    C  
ATOM   3585  N   HIS B 220      -5.152 -25.575 -35.543  1.00 92.28      B    N  
ATOM   3586  CA  HIS B 220      -5.807 -24.374 -36.059  1.00 89.84      B    C  
ATOM   3587  C   HIS B 220      -5.857 -24.314 -37.600  1.00 89.58      B    C  
ATOM   3588  O   HIS B 220      -6.801 -23.767 -38.161  1.00 84.40      B    O  
ATOM   3589  CB  HIS B 220      -5.124 -23.156 -35.409  1.00 86.53      B    C  
ATOM   3590  CG  HIS B 220      -4.757 -22.053 -36.345  1.00 82.77      B    C  
ATOM   3591  CD2 HIS B 220      -3.498 -21.696 -36.738  1.00 70.86      B    C  
ATOM   3592  ND1 HIS B 220      -5.638 -21.249 -37.044  1.00 70.00      B    N  
ATOM   3593  CE1 HIS B 220      -4.919 -20.443 -37.848  1.00 68.57      B    C  
ATOM   3594  NE2 HIS B 220      -3.622 -20.685 -37.682  1.00 71.34      B    N  
ATOM   3595  N   ASN B 221      -4.856 -24.867 -38.262  1.00 89.22      B    N  
ATOM   3596  CA  ASN B 221      -4.654 -24.692 -39.697  1.00 89.09      B    C  
ATOM   3597  C   ASN B 221      -4.058 -25.935 -40.380  1.00 89.49      B    C  
ATOM   3598  O   ASN B 221      -3.170 -25.828 -41.224  1.00 85.50      B    O  
ATOM   3599  CB  ASN B 221      -3.797 -23.435 -39.911  1.00 86.29      B    C  
ATOM   3600  CG  ASN B 221      -3.710 -23.045 -41.369  1.00 83.39      B    C  
ATOM   3601  ND2 ASN B 221      -2.570 -22.594 -41.823  1.00 75.31      B    N  
ATOM   3602  OD1 ASN B 221      -4.668 -23.122 -42.114  1.00 77.06      B    O  
ATOM   3603  N   ARG B 222      -4.529 -27.141 -40.018  1.00 88.92      B    N  
ATOM   3604  CA  ARG B 222      -4.201 -28.335 -40.806  1.00 88.33      B    C  
ATOM   3605  C   ARG B 222      -4.984 -28.340 -42.120  1.00 87.64      B    C  
ATOM   3606  O   ARG B 222      -6.108 -27.864 -42.170  1.00 84.13      B    O  
ATOM   3607  CB  ARG B 222      -4.381 -29.619 -39.980  1.00 87.49      B    C  
ATOM   3608  CG  ARG B 222      -5.835 -29.954 -39.614  1.00 85.19      B    C  
ATOM   3609  CD  ARG B 222      -5.885 -31.245 -38.797  1.00 86.43      B    C  
ATOM   3610  NE  ARG B 222      -7.250 -31.607 -38.397  1.00 85.25      B    N  
ATOM   3611  CZ  ARG B 222      -7.929 -31.131 -37.358  1.00 87.72      B    C  
ATOM   3612  NH1 ARG B 222      -7.433 -30.259 -36.529  1.00 77.94      B    N1+
ATOM   3613  NH2 ARG B 222      -9.131 -31.539 -37.143  1.00 81.77      B    N  
ATOM   3614  N   GLU B 223      -4.413 -28.899 -43.189  1.00 88.91      B    N  
ATOM   3615  CA  GLU B 223      -5.065 -28.928 -44.507  1.00 87.41      B    C  
ATOM   3616  C   GLU B 223      -6.440 -29.609 -44.481  1.00 87.88      B    C  
ATOM   3617  O   GLU B 223      -7.310 -29.287 -45.283  1.00 82.59      B    O  
ATOM   3618  CB  GLU B 223      -4.181 -29.668 -45.517  1.00 84.38      B    C  
ATOM   3619  CG  GLU B 223      -2.907 -28.901 -45.905  1.00 73.46      B    C  
ATOM   3620  CD  GLU B 223      -2.105 -29.600 -47.011  1.00 64.51      B    C  
ATOM   3621  OE1 GLU B 223      -1.231 -28.927 -47.603  1.00 57.36      B    O  
ATOM   3622  OE2 GLU B 223      -2.357 -30.795 -47.269  1.00 56.41      B    O1-
ATOM   3623  N   THR B 224      -6.628 -30.544 -43.567  1.00 87.59      B    N  
ATOM   3624  CA  THR B 224      -7.822 -31.384 -43.514  1.00 86.91      B    C  
ATOM   3625  C   THR B 224      -8.938 -30.803 -42.667  1.00 88.23      B    C  
ATOM   3626  O   THR B 224     -10.089 -31.185 -42.857  1.00 83.03      B    O  
ATOM   3627  CB  THR B 224      -7.464 -32.787 -43.016  1.00 82.97      B    C  
ATOM   3628  CG2 THR B 224      -6.417 -33.432 -43.927  1.00 72.64      B    C  
ATOM   3629  OG1 THR B 224      -6.919 -32.772 -41.716  1.00 75.20      B    O  
ATOM   3630  N   GLY B 225      -8.637 -29.909 -41.756  1.00 89.80      B    N  
ATOM   3631  CA  GLY B 225      -9.645 -29.406 -40.831  1.00 90.14      B    C  
ATOM   3632  C   GLY B 225      -9.099 -28.441 -39.788  1.00 91.29      B    C  
ATOM   3633  O   GLY B 225      -7.959 -27.986 -39.850  1.00 87.35      B    O  
ATOM   3634  N   SER B 226      -9.942 -28.123 -38.820  1.00 91.40      B    N  
ATOM   3635  CA  SER B 226      -9.591 -27.241 -37.711  1.00 91.72      B    C  
ATOM   3636  C   SER B 226     -10.439 -27.548 -36.473  1.00 93.28      B    C  
ATOM   3637  O   SER B 226     -11.210 -28.516 -36.452  1.00 90.86      B    O  
ATOM   3638  CB  SER B 226      -9.692 -25.769 -38.154  1.00 88.22      B    C  
ATOM   3639  OG  SER B 226     -11.022 -25.311 -38.219  1.00 80.71      B    O  
ATOM   3640  N   ALA B 227     -10.289 -26.746 -35.421  1.00 92.74      B    N  
ATOM   3641  CA  ALA B 227     -11.096 -26.799 -34.210  1.00 93.15      B    C  
ATOM   3642  C   ALA B 227     -11.565 -25.397 -33.808  1.00 93.54      B    C  
ATOM   3643  O   ALA B 227     -10.968 -24.391 -34.191  1.00 90.97      B    O  
ATOM   3644  CB  ALA B 227     -10.293 -27.476 -33.100  1.00 92.09      B    C  
ATOM   3645  N   GLY B 228     -12.628 -25.338 -33.023  1.00 92.92      B    N  
ATOM   3646  CA  GLY B 228     -13.185 -24.067 -32.567  1.00 93.16      B    C  
ATOM   3647  C   GLY B 228     -14.212 -24.238 -31.444  1.00 94.57      B    C  
ATOM   3648  O   GLY B 228     -14.403 -25.323 -30.897  1.00 92.72      B    O  
ATOM   3649  N   PHE B 229     -14.862 -23.137 -31.112  1.00 94.21      B    N  
ATOM   3650  CA  PHE B 229     -15.771 -23.040 -29.973  1.00 94.21      B    C  
ATOM   3651  C   PHE B 229     -17.079 -22.344 -30.368  1.00 93.54      B    C  
ATOM   3652  O   PHE B 229     -17.211 -21.126 -30.260  1.00 88.48      B    O  
ATOM   3653  CB  PHE B 229     -15.058 -22.316 -28.822  1.00 93.57      B    C  
ATOM   3654  CG  PHE B 229     -13.811 -23.004 -28.326  1.00 95.07      B    C  
ATOM   3655  CD1 PHE B 229     -13.909 -24.142 -27.502  1.00 92.80      B    C  
ATOM   3656  CD2 PHE B 229     -12.544 -22.505 -28.663  1.00 93.00      B    C  
ATOM   3657  CE1 PHE B 229     -12.752 -24.765 -27.015  1.00 92.09      B    C  
ATOM   3658  CE2 PHE B 229     -11.380 -23.125 -28.179  1.00 92.41      B    C  
ATOM   3659  CZ  PHE B 229     -11.482 -24.255 -27.349  1.00 93.53      B    C  
ATOM   3660  N   GLY B 230     -18.055 -23.118 -30.828  1.00 92.27      B    N  
ATOM   3661  CA  GLY B 230     -19.393 -22.621 -31.147  1.00 91.60      B    C  
ATOM   3662  C   GLY B 230     -19.451 -21.635 -32.308  1.00 92.16      B    C  
ATOM   3663  O   GLY B 230     -20.321 -20.765 -32.331  1.00 86.25      B    O  
ATOM   3664  N   SER B 231     -18.525 -21.758 -33.265  1.00 92.63      B    N  
ATOM   3665  CA  SER B 231     -18.466 -20.908 -34.455  1.00 91.98      B    C  
ATOM   3666  C   SER B 231     -19.323 -21.461 -35.607  1.00 91.83      B    C  
ATOM   3667  O   SER B 231     -20.049 -22.447 -35.454  1.00 86.01      B    O  
ATOM   3668  CB  SER B 231     -16.997 -20.675 -34.853  1.00 89.29      B    C  
ATOM   3669  OG  SER B 231     -16.288 -21.882 -34.928  1.00 82.63      B    O  
ATOM   3670  N   GLY B 232     -19.267 -20.791 -36.757  1.00 90.61      B    N  
ATOM   3671  CA  GLY B 232     -20.038 -21.166 -37.942  1.00 90.37      B    C  
ATOM   3672  C   GLY B 232     -21.550 -21.099 -37.719  1.00 91.32      B    C  
ATOM   3673  O   GLY B 232     -22.078 -20.100 -37.229  1.00 86.79      B    O  
ATOM   3674  N   ALA B 233     -22.258 -22.176 -38.059  1.00 91.01      B    N  
ATOM   3675  CA  ALA B 233     -23.720 -22.235 -37.996  1.00 91.09      B    C  
ATOM   3676  C   ALA B 233     -24.303 -22.131 -36.572  1.00 91.82      B    C  
ATOM   3677  O   ALA B 233     -25.497 -21.866 -36.434  1.00 87.68      B    O  
ATOM   3678  CB  ALA B 233     -24.172 -23.531 -38.680  1.00 89.52      B    C  
ATOM   3679  N   ALA B 234     -23.492 -22.330 -35.525  1.00 91.31      B    N  
ATOM   3680  CA  ALA B 234     -23.929 -22.192 -34.138  1.00 90.82      B    C  
ATOM   3681  C   ALA B 234     -23.980 -20.734 -33.662  1.00 91.11      B    C  
ATOM   3682  O   ALA B 234     -24.722 -20.399 -32.736  1.00 87.19      B    O  
ATOM   3683  CB  ALA B 234     -23.000 -23.030 -33.247  1.00 89.76      B    C  
ATOM   3684  N   ALA B 235     -23.190 -19.865 -34.285  1.00 91.45      B    N  
ATOM   3685  CA  ALA B 235     -23.112 -18.465 -33.910  1.00 89.79      B    C  
ATOM   3686  C   ALA B 235     -24.384 -17.706 -34.320  1.00 89.19      B    C  
ATOM   3687  O   ALA B 235     -24.887 -17.863 -35.426  1.00 83.82      B    O  
ATOM   3688  CB  ALA B 235     -21.860 -17.852 -34.532  1.00 87.81      B    C  
ATOM   3689  N   HIS B 236     -24.896 -16.869 -33.431  1.00 90.23      B    N  
ATOM   3690  CA  HIS B 236     -26.104 -16.068 -33.645  1.00 89.33      B    C  
ATOM   3691  C   HIS B 236     -27.337 -16.871 -34.091  1.00 89.86      B    C  
ATOM   3692  O   HIS B 236     -28.266 -16.328 -34.692  1.00 84.73      B    O  
ATOM   3693  CB  HIS B 236     -25.798 -14.879 -34.568  1.00 87.22      B    C  
ATOM   3694  CG  HIS B 236     -24.646 -14.037 -34.073  1.00 84.70      B    C  
ATOM   3695  CD2 HIS B 236     -23.387 -13.990 -34.609  1.00 72.93      B    C  
ATOM   3696  ND1 HIS B 236     -24.652 -13.218 -32.967  1.00 74.34      B    N  
ATOM   3697  CE1 HIS B 236     -23.435 -12.682 -32.843  1.00 73.54      B    C  
ATOM   3698  NE2 HIS B 236     -22.641 -13.128 -33.821  1.00 74.89      B    N  
ATOM   3699  N   ASN B 237     -27.374 -18.172 -33.771  1.00 89.08      B    N  
ATOM   3700  CA  ASN B 237     -28.452 -19.064 -34.151  1.00 89.25      B    C  
ATOM   3701  C   ASN B 237     -29.086 -19.715 -32.910  1.00 89.42      B    C  
ATOM   3702  O   ASN B 237     -28.658 -20.800 -32.493  1.00 85.26      B    O  
ATOM   3703  CB  ASN B 237     -27.914 -20.078 -35.170  1.00 87.44      B    C  
ATOM   3704  CG  ASN B 237     -29.004 -20.995 -35.701  1.00 86.73      B    C  
ATOM   3705  ND2 ASN B 237     -28.636 -21.923 -36.564  1.00 80.75      B    N  
ATOM   3706  OD1 ASN B 237     -30.174 -20.899 -35.364  1.00 81.15      B    O  
ATOM   3707  N   PRO B 238     -30.129 -19.124 -32.337  1.00 89.64      B    N  
ATOM   3708  CA  PRO B 238     -30.782 -19.703 -31.159  1.00 88.02      B    C  
ATOM   3709  C   PRO B 238     -31.458 -21.051 -31.438  1.00 88.69      B    C  
ATOM   3710  O   PRO B 238     -31.651 -21.830 -30.513  1.00 83.79      B    O  
ATOM   3711  CB  PRO B 238     -31.785 -18.633 -30.698  1.00 86.10      B    C  
ATOM   3712  CG  PRO B 238     -32.093 -17.844 -31.971  1.00 83.86      B    C  
ATOM   3713  CD  PRO B 238     -30.769 -17.881 -32.726  1.00 87.72      B    C  
ATOM   3714  N   GLY B 239     -31.771 -21.340 -32.689  1.00 88.59      B    N  
ATOM   3715  CA  GLY B 239     -32.347 -22.611 -33.119  1.00 88.85      B    C  
ATOM   3716  C   GLY B 239     -31.323 -23.698 -33.467  1.00 90.77      B    C  
ATOM   3717  O   GLY B 239     -31.719 -24.754 -33.949  1.00 86.90      B    O  
ATOM   3718  N   PHE B 240     -30.044 -23.456 -33.281  1.00 89.70      B    N  
ATOM   3719  CA  PHE B 240     -29.003 -24.447 -33.543  1.00 90.13      B    C  
ATOM   3720  C   PHE B 240     -29.153 -25.661 -32.612  1.00 90.86      B    C  
ATOM   3721  O   PHE B 240     -29.338 -25.492 -31.406  1.00 88.12      B    O  
ATOM   3722  CB  PHE B 240     -27.620 -23.806 -33.381  1.00 89.68      B    C  
ATOM   3723  CG  PHE B 240     -26.475 -24.787 -33.495  1.00 92.31      B    C  
ATOM   3724  CD1 PHE B 240     -25.960 -25.407 -32.346  1.00 89.50      B    C  
ATOM   3725  CD2 PHE B 240     -25.925 -25.081 -34.753  1.00 89.86      B    C  
ATOM   3726  CE1 PHE B 240     -24.891 -26.312 -32.453  1.00 89.11      B    C  
ATOM   3727  CE2 PHE B 240     -24.858 -25.984 -34.863  1.00 89.74      B    C  
ATOM   3728  CZ  PHE B 240     -24.330 -26.596 -33.713  1.00 91.47      B    C  
ATOM   3729  N   GLN B 241     -29.034 -26.845 -33.170  1.00 90.91      B    N  
ATOM   3730  CA  GLN B 241     -29.001 -28.107 -32.429  1.00 90.68      B    C  
ATOM   3731  C   GLN B 241     -27.679 -28.833 -32.692  1.00 91.83      B    C  
ATOM   3732  O   GLN B 241     -26.937 -29.111 -31.755  1.00 87.82      B    O  
ATOM   3733  CB  GLN B 241     -30.207 -28.971 -32.809  1.00 88.48      B    C  
ATOM   3734  CG  GLN B 241     -31.530 -28.322 -32.386  1.00 83.95      B    C  
ATOM   3735  CD  GLN B 241     -32.717 -29.262 -32.614  1.00 78.04      B    C  
ATOM   3736  NE2 GLN B 241     -33.429 -29.627 -31.578  1.00 65.71      B    N  
ATOM   3737  OE1 GLN B 241     -33.028 -29.663 -33.724  1.00 67.77      B    O  
ATOM   3738  N   PHE B 242     -27.356 -29.064 -33.971  1.00 92.40      B    N  
ATOM   3739  CA  PHE B 242     -26.136 -29.744 -34.386  1.00 92.51      B    C  
ATOM   3740  C   PHE B 242     -25.646 -29.235 -35.747  1.00 93.28      B    C  
ATOM   3741  O   PHE B 242     -26.393 -28.637 -36.520  1.00 90.30      B    O  
ATOM   3742  CB  PHE B 242     -26.373 -31.260 -34.408  1.00 90.52      B    C  
ATOM   3743  CG  PHE B 242     -27.523 -31.710 -35.282  1.00 92.22      B    C  
ATOM   3744  CD1 PHE B 242     -28.777 -31.988 -34.712  1.00 87.13      B    C  
ATOM   3745  CD2 PHE B 242     -27.357 -31.851 -36.670  1.00 87.40      B    C  
ATOM   3746  CE1 PHE B 242     -29.848 -32.394 -35.517  1.00 85.34      B    C  
ATOM   3747  CE2 PHE B 242     -28.431 -32.250 -37.476  1.00 86.17      B    C  
ATOM   3748  CZ  PHE B 242     -29.677 -32.524 -36.906  1.00 86.93      B    C  
ATOM   3749  N   TYR B 243     -24.379 -29.489 -36.084  1.00 93.01      B    N  
ATOM   3750  CA  TYR B 243     -23.823 -29.174 -37.397  1.00 93.18      B    C  
ATOM   3751  C   TYR B 243     -24.267 -30.206 -38.444  1.00 92.90      B    C  
ATOM   3752  O   TYR B 243     -24.185 -31.414 -38.232  1.00 89.06      B    O  
ATOM   3753  CB  TYR B 243     -22.302 -29.078 -37.306  1.00 92.39      B    C  
ATOM   3754  CG  TYR B 243     -21.803 -27.917 -36.462  1.00 93.78      B    C  
ATOM   3755  CD1 TYR B 243     -21.878 -26.600 -36.955  1.00 91.16      B    C  
ATOM   3756  CD2 TYR B 243     -21.261 -28.147 -35.180  1.00 91.42      B    C  
ATOM   3757  CE1 TYR B 243     -21.406 -25.524 -36.190  1.00 90.46      B    C  
ATOM   3758  CE2 TYR B 243     -20.785 -27.072 -34.404  1.00 91.03      B    C  
ATOM   3759  CZ  TYR B 243     -20.864 -25.768 -34.917  1.00 92.88      B    C  
ATOM   3760  OH  TYR B 243     -20.390 -24.713 -34.158  1.00 91.85      B    O  
ATOM   3761  N   ALA B 244     -24.711 -29.726 -39.600  1.00 93.19      B    N  
ATOM   3762  CA  ALA B 244     -25.143 -30.588 -40.694  1.00 92.16      B    C  
ATOM   3763  C   ALA B 244     -23.983 -31.078 -41.581  1.00 92.15      B    C  
ATOM   3764  O   ALA B 244     -24.124 -32.063 -42.304  1.00 87.01      B    O  
ATOM   3765  CB  ALA B 244     -26.200 -29.834 -41.501  1.00 90.13      B    C  
ATOM   3766  N   SER B 245     -22.848 -30.385 -41.549  1.00 91.98      B    N  
ATOM   3767  CA  SER B 245     -21.644 -30.714 -42.313  1.00 91.14      B    C  
ATOM   3768  C   SER B 245     -20.399 -30.159 -41.630  1.00 91.56      B    C  
ATOM   3769  O   SER B 245     -20.497 -29.222 -40.841  1.00 88.08      B    O  
ATOM   3770  CB  SER B 245     -21.755 -30.138 -43.731  1.00 88.97      B    C  
ATOM   3771  OG  SER B 245     -21.813 -28.721 -43.716  1.00 83.11      B    O  
ATOM   3772  N   ALA B 246     -19.230 -30.663 -41.994  1.00 90.91      B    N  
ATOM   3773  CA  ALA B 246     -17.957 -30.148 -41.501  1.00 89.95      B    C  
ATOM   3774  C   ALA B 246     -17.782 -28.652 -41.807  1.00 90.51      B    C  
ATOM   3775  O   ALA B 246     -17.460 -27.859 -40.923  1.00 87.37      B    O  
ATOM   3776  CB  ALA B 246     -16.834 -30.986 -42.129  1.00 88.04      B    C  
ATOM   3777  N   SER B 247     -18.104 -28.217 -43.024  1.00 90.59      B    N  
ATOM   3778  CA  SER B 247     -18.011 -26.809 -43.430  1.00 89.40      B    C  
ATOM   3779  C   SER B 247     -18.956 -25.865 -42.675  1.00 90.05      B    C  
ATOM   3780  O   SER B 247     -18.755 -24.654 -42.699  1.00 86.94      B    O  
ATOM   3781  CB  SER B 247     -18.261 -26.685 -44.932  1.00 87.49      B    C  
ATOM   3782  OG  SER B 247     -19.489 -27.286 -45.303  1.00 77.01      B    O  
ATOM   3783  N   ALA B 248     -19.986 -26.390 -42.012  1.00 90.70      B    N  
ATOM   3784  CA  ALA B 248     -20.907 -25.576 -41.224  1.00 90.86      B    C  
ATOM   3785  C   ALA B 248     -20.293 -25.069 -39.900  1.00 91.70      B    C  
ATOM   3786  O   ALA B 248     -20.876 -24.186 -39.269  1.00 88.87      B    O  
ATOM   3787  CB  ALA B 248     -22.188 -26.384 -40.978  1.00 89.98      B    C  
ATOM   3788  N   MET B 249     -19.145 -25.612 -39.498  1.00 90.63      B    N  
ATOM   3789  CA  MET B 249     -18.402 -25.152 -38.311  1.00 89.79      B    C  
ATOM   3790  C   MET B 249     -17.555 -23.914 -38.601  1.00 90.15      B    C  
ATOM   3791  O   MET B 249     -17.318 -23.101 -37.709  1.00 86.52      B    O  
ATOM   3792  CB  MET B 249     -17.513 -26.286 -37.795  1.00 88.69      B    C  
ATOM   3793  CG  MET B 249     -18.328 -27.528 -37.429  1.00 87.98      B    C  
ATOM   3794  SD  MET B 249     -17.327 -28.957 -36.979  1.00 86.12      B    S  
ATOM   3795  CE  MET B 249     -18.628 -30.184 -36.918  1.00 76.48      B    C  
ATOM   3796  N   ASP B 250     -17.128 -23.739 -39.836  1.00 91.33      B    N  
ATOM   3797  CA  ASP B 250     -16.331 -22.590 -40.257  1.00 89.34      B    C  
ATOM   3798  C   ASP B 250     -17.200 -21.340 -40.460  1.00 88.06      B    C  
ATOM   3799  O   ASP B 250     -18.368 -21.426 -40.835  1.00 79.84      B    O  
ATOM   3800  CB  ASP B 250     -15.544 -22.952 -41.527  1.00 86.47      B    C  
ATOM   3801  CG  ASP B 250     -14.588 -24.122 -41.316  1.00 83.18      B    C  
ATOM   3802  OD1 ASP B 250     -13.960 -24.198 -40.242  1.00 76.29      B    O  
ATOM   3803  OD2 ASP B 250     -14.464 -24.948 -42.257  1.00 77.27      B    O1-
ATOM   3804  N   SER B 251     -16.698 -20.142 -40.249  1.00 88.43      B    N  
ATOM   3805  CA  SER B 251     -15.375 -19.754 -39.754  1.00 89.22      B    C  
ATOM   3806  C   SER B 251     -15.420 -19.163 -38.342  1.00 90.39      B    C  
ATOM   3807  O   SER B 251     -16.439 -18.614 -37.920  1.00 84.08      B    O  
ATOM   3808  CB  SER B 251     -14.741 -18.750 -40.725  1.00 84.42      B    C  
ATOM   3809  OG  SER B 251     -15.549 -17.602 -40.858  1.00 77.73      B    O  
ATOM   3810  N   SER B 252     -14.309 -19.237 -37.643  1.00 90.52      B    N  
ATOM   3811  CA  SER B 252     -14.134 -18.591 -36.335  1.00 91.06      B    C  
ATOM   3812  C   SER B 252     -13.635 -17.151 -36.494  1.00 91.87      B    C  
ATOM   3813  O   SER B 252     -12.549 -16.914 -37.013  1.00 89.46      B    O  
ATOM   3814  CB  SER B 252     -13.177 -19.402 -35.460  1.00 89.93      B    C  
ATOM   3815  OG  SER B 252     -13.695 -20.694 -35.218  1.00 84.26      B    O  
ATOM   3816  N   THR B 253     -14.415 -16.187 -36.019  1.00 91.74      B    N  
ATOM   3817  CA  THR B 253     -14.091 -14.748 -35.987  1.00 91.54      B    C  
ATOM   3818  C   THR B 253     -14.565 -14.145 -34.660  1.00 92.27      B    C  
ATOM   3819  O   THR B 253     -15.308 -14.800 -33.924  1.00 90.13      B    O  
ATOM   3820  CB  THR B 253     -14.756 -13.986 -37.158  1.00 90.52      B    C  
ATOM   3821  CG2 THR B 253     -14.493 -14.594 -38.527  1.00 82.76      B    C  
ATOM   3822  OG1 THR B 253     -16.151 -13.915 -36.988  1.00 82.91      B    O  
ATOM   3823  N   TYR B 254     -14.213 -12.899 -34.372  1.00 93.67      B    N  
ATOM   3824  CA  TYR B 254     -14.742 -12.216 -33.188  1.00 93.33      B    C  
ATOM   3825  C   TYR B 254     -16.277 -12.234 -33.113  1.00 93.11      B    C  
ATOM   3826  O   TYR B 254     -16.843 -12.333 -32.031  1.00 90.51      B    O  
ATOM   3827  CB  TYR B 254     -14.262 -10.752 -33.154  1.00 93.07      B    C  
ATOM   3828  CG  TYR B 254     -12.813 -10.547 -32.781  1.00 94.81      B    C  
ATOM   3829  CD1 TYR B 254     -12.292 -11.128 -31.613  1.00 93.32      B    C  
ATOM   3830  CD2 TYR B 254     -11.980  -9.731 -33.573  1.00 93.44      B    C  
ATOM   3831  CE1 TYR B 254     -10.962 -10.919 -31.246  1.00 93.29      B    C  
ATOM   3832  CE2 TYR B 254     -10.639  -9.513 -33.211  1.00 93.35      B    C  
ATOM   3833  CZ  TYR B 254     -10.133 -10.116 -32.048  1.00 94.80      B    C  
ATOM   3834  OH  TYR B 254      -8.823  -9.921 -31.704  1.00 93.36      B    O  
ATOM   3835  N   GLN B 255     -16.954 -12.173 -34.260  1.00 93.14      B    N  
ATOM   3836  CA  GLN B 255     -18.412 -12.172 -34.315  1.00 92.04      B    C  
ATOM   3837  C   GLN B 255     -19.028 -13.570 -34.217  1.00 92.32      B    C  
ATOM   3838  O   GLN B 255     -20.192 -13.697 -33.856  1.00 89.12      B    O  
ATOM   3839  CB  GLN B 255     -18.879 -11.484 -35.599  1.00 90.81      B    C  
ATOM   3840  CG  GLN B 255     -18.468 -10.002 -35.636  1.00 84.58      B    C  
ATOM   3841  CD  GLN B 255     -19.092  -9.246 -36.810  1.00 75.04      B    C  
ATOM   3842  NE2 GLN B 255     -18.874  -7.956 -36.889  1.00 63.03      B    N  
ATOM   3843  OE1 GLN B 255     -19.786  -9.793 -37.655  1.00 65.40      B    O  
ATOM   3844  N   THR B 256     -18.272 -14.615 -34.549  1.00 91.96      B    N  
ATOM   3845  CA  THR B 256     -18.814 -15.985 -34.615  1.00 91.06      B    C  
ATOM   3846  C   THR B 256     -18.358 -16.874 -33.468  1.00 91.03      B    C  
ATOM   3847  O   THR B 256     -19.006 -17.880 -33.214  1.00 87.33      B    O  
ATOM   3848  CB  THR B 256     -18.508 -16.655 -35.964  1.00 89.83      B    C  
ATOM   3849  CG2 THR B 256     -19.089 -15.873 -37.143  1.00 82.94      B    C  
ATOM   3850  OG1 THR B 256     -17.124 -16.776 -36.163  1.00 83.04      B    O  
ATOM   3851  N   ILE B 257     -17.318 -16.529 -32.737  1.00 92.36      B    N  
ATOM   3852  CA  ILE B 257     -16.799 -17.337 -31.627  1.00 91.14      B    C  
ATOM   3853  C   ILE B 257     -17.713 -17.214 -30.390  1.00 91.10      B    C  
ATOM   3854  O   ILE B 257     -17.485 -16.437 -29.472  1.00 87.36      B    O  
ATOM   3855  CB  ILE B 257     -15.301 -17.034 -31.394  1.00 88.65      B    C  
ATOM   3856  CG1 ILE B 257     -14.624 -18.130 -30.543  1.00 78.57      B    C  
ATOM   3857  CG2 ILE B 257     -15.027 -15.646 -30.793  1.00 76.24      B    C  
ATOM   3858  CD1 ILE B 257     -14.446 -19.443 -31.284  1.00 73.22      B    C  
ATOM   3859  N   SER B 258     -18.778 -17.979 -30.383  1.00 90.74      B    N  
ATOM   3860  CA  SER B 258     -19.828 -17.872 -29.367  1.00 89.26      B    C  
ATOM   3861  C   SER B 258     -19.511 -18.589 -28.050  1.00 89.59      B    C  
ATOM   3862  O   SER B 258     -20.116 -18.282 -27.027  1.00 83.90      B    O  
ATOM   3863  CB  SER B 258     -21.144 -18.400 -29.938  1.00 87.29      B    C  
ATOM   3864  OG  SER B 258     -21.087 -19.795 -30.117  1.00 84.91      B    O  
ATOM   3865  N   GLY B 259     -18.602 -19.570 -28.076  1.00 89.81      B    N  
ATOM   3866  CA  GLY B 259     -18.363 -20.463 -26.934  1.00 89.70      B    C  
ATOM   3867  C   GLY B 259     -19.546 -21.380 -26.611  1.00 91.45      B    C  
ATOM   3868  O   GLY B 259     -19.638 -21.882 -25.494  1.00 87.46      B    O  
ATOM   3869  N   ARG B 260     -20.458 -21.592 -27.573  1.00 91.87      B    N  
ATOM   3870  CA  ARG B 260     -21.647 -22.428 -27.383  1.00 91.83      B    C  
ATOM   3871  C   ARG B 260     -21.316 -23.915 -27.230  1.00 92.81      B    C  
ATOM   3872  O   ARG B 260     -21.991 -24.610 -26.482  1.00 89.23      B    O  
ATOM   3873  CB  ARG B 260     -22.611 -22.185 -28.551  1.00 89.12      B    C  
ATOM   3874  CG  ARG B 260     -23.925 -22.949 -28.364  1.00 83.08      B    C  
ATOM   3875  CD  ARG B 260     -24.905 -22.581 -29.458  1.00 79.60      B    C  
ATOM   3876  NE  ARG B 260     -26.179 -23.306 -29.278  1.00 75.06      B    N  
ATOM   3877  CZ  ARG B 260     -27.331 -23.008 -29.844  1.00 68.62      B    C  
ATOM   3878  NH1 ARG B 260     -27.458 -22.010 -30.668  1.00 63.28      B    N1+
ATOM   3879  NH2 ARG B 260     -28.380 -23.729 -29.578  1.00 62.63      B    N  
ATOM   3880  N   ASN B 261     -20.307 -24.370 -27.950  1.00 93.63      B    N  
ATOM   3881  CA  ASN B 261     -19.848 -25.753 -27.951  1.00 93.72      B    C  
ATOM   3882  C   ASN B 261     -18.336 -25.814 -28.218  1.00 94.36      B    C  
ATOM   3883  O   ASN B 261     -17.701 -24.798 -28.501  1.00 90.85      B    O  
ATOM   3884  CB  ASN B 261     -20.685 -26.560 -28.966  1.00 91.71      B    C  
ATOM   3885  CG  ASN B 261     -20.614 -26.045 -30.401  1.00 92.99      B    C  
ATOM   3886  ND2 ASN B 261     -21.734 -26.033 -31.097  1.00 84.20      B    N  
ATOM   3887  OD1 ASN B 261     -19.590 -25.650 -30.914  1.00 84.23      B    O  
ATOM   3888  N   SER B 262     -17.786 -27.022 -28.126  1.00 94.54      B    N  
ATOM   3889  CA  SER B 262     -16.429 -27.346 -28.573  1.00 94.95      B    C  
ATOM   3890  C   SER B 262     -16.526 -28.297 -29.759  1.00 95.35      B    C  
ATOM   3891  O   SER B 262     -17.180 -29.333 -29.664  1.00 93.30      B    O  
ATOM   3892  CB  SER B 262     -15.647 -27.987 -27.430  1.00 93.79      B    C  
ATOM   3893  OG  SER B 262     -14.370 -28.422 -27.871  1.00 87.77      B    O  
ATOM   3894  N   TRP B 263     -15.865 -27.950 -30.852  1.00 95.74      B    N  
ATOM   3895  CA  TRP B 263     -15.872 -28.787 -32.048  1.00 95.78      B    C  
ATOM   3896  C   TRP B 263     -14.485 -28.923 -32.668  1.00 95.94      B    C  
ATOM   3897  O   TRP B 263     -13.622 -28.056 -32.527  1.00 94.14      B    O  
ATOM   3898  CB  TRP B 263     -16.899 -28.251 -33.056  1.00 94.67      B    C  
ATOM   3899  CG  TRP B 263     -16.627 -26.870 -33.585  1.00 94.93      B    C  
ATOM   3900  CD1 TRP B 263     -17.210 -25.730 -33.142  1.00 91.19      B    C  
ATOM   3901  CD2 TRP B 263     -15.695 -26.461 -34.632  1.00 93.24      B    C  
ATOM   3902  CE2 TRP B 263     -15.760 -25.042 -34.747  1.00 92.51      B    C  
ATOM   3903  CE3 TRP B 263     -14.800 -27.146 -35.477  1.00 90.32      B    C  
ATOM   3904  NE1 TRP B 263     -16.700 -24.640 -33.835  1.00 90.62      B    N  
ATOM   3905  CZ2 TRP B 263     -14.940 -24.331 -35.655  1.00 91.15      B    C  
ATOM   3906  CZ3 TRP B 263     -13.987 -26.435 -36.379  1.00 88.13      B    C  
ATOM   3907  CH2 TRP B 263     -14.047 -25.038 -36.460  1.00 88.80      B    C  
ATOM   3908  N   ALA B 264     -14.302 -30.019 -33.404  1.00 95.06      B    N  
ATOM   3909  CA  ALA B 264     -13.244 -30.171 -34.383  1.00 95.26      B    C  
ATOM   3910  C   ALA B 264     -13.779 -30.921 -35.599  1.00 95.50      B    C  
ATOM   3911  O   ALA B 264     -14.649 -31.783 -35.457  1.00 93.97      B    O  
ATOM   3912  CB  ALA B 264     -12.052 -30.895 -33.757  1.00 94.50      B    C  
ATOM   3913  N   HIS B 265     -13.276 -30.599 -36.780  1.00 94.99      B    N  
ATOM   3914  CA  HIS B 265     -13.676 -31.270 -38.009  1.00 94.68      B    C  
ATOM   3915  C   HIS B 265     -12.482 -31.595 -38.901  1.00 94.88      B    C  
ATOM   3916  O   HIS B 265     -11.447 -30.935 -38.854  1.00 91.97      B    O  
ATOM   3917  CB  HIS B 265     -14.738 -30.453 -38.754  1.00 92.59      B    C  
ATOM   3918  CG  HIS B 265     -14.201 -29.252 -39.472  1.00 92.29      B    C  
ATOM   3919  CD2 HIS B 265     -14.251 -27.948 -39.041  1.00 82.25      B    C  
ATOM   3920  ND1 HIS B 265     -13.531 -29.232 -40.687  1.00 82.53      B    N  
ATOM   3921  CE1 HIS B 265     -13.207 -27.964 -40.959  1.00 83.43      B    C  
ATOM   3922  NE2 HIS B 265     -13.621 -27.157 -39.980  1.00 86.07      B    N  
ATOM   3923  N   ASP B 266     -12.670 -32.595 -39.757  1.00 93.80      B    N  
ATOM   3924  CA  ASP B 266     -11.752 -33.000 -40.811  1.00 93.60      B    C  
ATOM   3925  C   ASP B 266     -12.535 -33.249 -42.105  1.00 93.77      B    C  
ATOM   3926  O   ASP B 266     -13.500 -34.020 -42.128  1.00 91.09      B    O  
ATOM   3927  CB  ASP B 266     -10.985 -34.248 -40.379  1.00 92.86      B    C  
ATOM   3928  CG  ASP B 266      -9.881 -33.892 -39.391  1.00 93.03      B    C  
ATOM   3929  OD1 ASP B 266      -8.771 -33.550 -39.868  1.00 87.48      B    O  
ATOM   3930  OD2 ASP B 266     -10.100 -33.896 -38.171  1.00 87.55      B    O1-
ATOM   3931  N   HIS B 267     -12.130 -32.602 -43.191  1.00 93.64      B    N  
ATOM   3932  CA  HIS B 267     -12.771 -32.765 -44.491  1.00 92.92      B    C  
ATOM   3933  C   HIS B 267     -12.465 -34.144 -45.096  1.00 93.15      B    C  
ATOM   3934  O   HIS B 267     -11.398 -34.723 -44.881  1.00 90.49      B    O  
ATOM   3935  CB  HIS B 267     -12.362 -31.643 -45.442  1.00 91.27      B    C  
ATOM   3936  CG  HIS B 267     -12.882 -30.294 -45.009  1.00 89.94      B    C  
ATOM   3937  CD2 HIS B 267     -12.147 -29.241 -44.559  1.00 80.32      B    C  
ATOM   3938  ND1 HIS B 267     -14.211 -29.905 -44.986  1.00 80.38      B    N  
ATOM   3939  CE1 HIS B 267     -14.263 -28.647 -44.528  1.00 80.29      B    C  
ATOM   3940  NE2 HIS B 267     -13.027 -28.205 -44.260  1.00 82.18      B    N  
ATOM   3941  N   GLY B 268     -13.392 -34.621 -45.892  1.00 91.91      B    N  
ATOM   3942  CA  GLY B 268     -13.241 -35.864 -46.632  1.00 91.58      B    C  
ATOM   3943  C   GLY B 268     -11.969 -35.871 -47.486  1.00 91.90      B    C  
ATOM   3944  O   GLY B 268     -11.695 -34.942 -48.232  1.00 88.57      B    O  
ATOM   3945  N   ARG B 269     -11.188 -36.965 -47.388  1.00 91.31      B    N  
ATOM   3946  CA  ARG B 269      -9.885 -37.089 -48.043  1.00 90.67      B    C  
ATOM   3947  C   ARG B 269      -9.522 -38.548 -48.295  1.00 91.34      B    C  
ATOM   3948  O   ARG B 269     -10.106 -39.466 -47.730  1.00 88.94      B    O  
ATOM   3949  CB  ARG B 269      -8.812 -36.369 -47.211  1.00 87.71      B    C  
ATOM   3950  CG  ARG B 269      -8.650 -36.959 -45.802  1.00 82.65      B    C  
ATOM   3951  CD  ARG B 269      -7.614 -36.168 -45.002  1.00 82.36      B    C  
ATOM   3952  NE  ARG B 269      -7.542 -36.663 -43.623  1.00 77.82      B    N  
ATOM   3953  CZ  ARG B 269      -6.458 -36.990 -42.939  1.00 75.54      B    C  
ATOM   3954  NH1 ARG B 269      -5.262 -36.895 -43.439  1.00 67.62      B    N1+
ATOM   3955  NH2 ARG B 269      -6.582 -37.428 -41.724  1.00 69.10      B    N  
ATOM   3956  N   ALA B 270      -8.504 -38.754 -49.131  1.00 91.60      B    N  
ATOM   3957  CA  ALA B 270      -7.823 -40.038 -49.190  1.00 91.63      B    C  
ATOM   3958  C   ALA B 270      -6.934 -40.173 -47.948  1.00 92.29      B    C  
ATOM   3959  O   ALA B 270      -5.968 -39.423 -47.786  1.00 89.04      B    O  
ATOM   3960  CB  ALA B 270      -7.042 -40.140 -50.498  1.00 90.27      B    C  
ATOM   3961  N   VAL B 271      -7.270 -41.098 -47.074  1.00 92.30      B    N  
ATOM   3962  CA  VAL B 271      -6.505 -41.399 -45.865  1.00 92.18      B    C  
ATOM   3963  C   VAL B 271      -5.548 -42.537 -46.172  1.00 92.55      B    C  
ATOM   3964  O   VAL B 271      -5.963 -43.592 -46.648  1.00 89.95      B    O  
ATOM   3965  CB  VAL B 271      -7.423 -41.732 -44.688  1.00 90.44      B    C  
ATOM   3966  CG1 VAL B 271      -6.620 -42.040 -43.422  1.00 85.77      B    C  
ATOM   3967  CG2 VAL B 271      -8.359 -40.565 -44.366  1.00 86.83      B    C  
ATOM   3968  N   THR B 272      -4.283 -42.328 -45.882  1.00 92.54      B    N  
ATOM   3969  CA  THR B 272      -3.250 -43.349 -45.943  1.00 91.98      B    C  
ATOM   3970  C   THR B 272      -2.852 -43.771 -44.539  1.00 92.04      B    C  
ATOM   3971  O   THR B 272      -2.921 -42.979 -43.599  1.00 88.24      B    O  
ATOM   3972  CB  THR B 272      -2.016 -42.873 -46.733  1.00 89.78      B    C  
ATOM   3973  CG2 THR B 272      -2.357 -42.630 -48.201  1.00 79.26      B    C  
ATOM   3974  OG1 THR B 272      -1.532 -41.663 -46.223  1.00 79.79      B    O  
ATOM   3975  N   GLY B 273      -2.441 -45.017 -44.395  1.00 91.45      B    N  
ATOM   3976  CA  GLY B 273      -1.941 -45.532 -43.132  1.00 91.12      B    C  
ATOM   3977  C   GLY B 273      -1.122 -46.793 -43.353  1.00 92.43      B    C  
ATOM   3978  O   GLY B 273      -1.026 -47.311 -44.467  1.00 89.55      B    O  
ATOM   3979  N   THR B 274      -0.530 -47.289 -42.280  1.00 91.41      B    N  
ATOM   3980  CA  THR B 274       0.265 -48.508 -42.284  1.00 90.66      B    C  
ATOM   3981  C   THR B 274      -0.291 -49.451 -41.223  1.00 90.97      B    C  
ATOM   3982  O   THR B 274      -0.457 -49.057 -40.071  1.00 87.31      B    O  
ATOM   3983  CB  THR B 274       1.745 -48.207 -42.048  1.00 88.42      B    C  
ATOM   3984  CG2 THR B 274       2.631 -49.421 -42.313  1.00 77.76      B    C  
ATOM   3985  OG1 THR B 274       2.174 -47.203 -42.936  1.00 78.63      B    O  
ATOM   3986  N   CYS B 275      -0.593 -50.681 -41.615  1.00 90.62      B    N  
ATOM   3987  CA  CYS B 275      -1.007 -51.715 -40.672  1.00 89.99      B    C  
ATOM   3988  C   CYS B 275       0.150 -52.071 -39.716  1.00 90.77      B    C  
ATOM   3989  O   CYS B 275       1.315 -51.905 -40.075  1.00 86.97      B    O  
ATOM   3990  CB  CYS B 275      -1.483 -52.934 -41.460  1.00 88.29      B    C  
ATOM   3991  SG  CYS B 275      -3.083 -52.693 -42.307  1.00 84.85      B    S  
ATOM   3992  N   PRO B 276      -0.135 -52.603 -38.531  1.00 90.36      B    N  
ATOM   3993  CA  PRO B 276       0.908 -53.001 -37.579  1.00 89.09      B    C  
ATOM   3994  C   PRO B 276       1.933 -54.008 -38.123  1.00 89.87      B    C  
ATOM   3995  O   PRO B 276       3.048 -54.075 -37.621  1.00 85.51      B    O  
ATOM   3996  CB  PRO B 276       0.151 -53.594 -36.390  1.00 86.80      B    C  
ATOM   3997  CG  PRO B 276      -1.206 -52.910 -36.450  1.00 84.96      B    C  
ATOM   3998  CD  PRO B 276      -1.447 -52.748 -37.951  1.00 88.45      B    C  
ATOM   3999  N   ASP B 277       1.566 -54.779 -39.154  1.00 90.23      B    N  
ATOM   4000  CA  ASP B 277       2.445 -55.715 -39.861  1.00 89.75      B    C  
ATOM   4001  C   ASP B 277       3.303 -55.052 -40.955  1.00 90.95      B    C  
ATOM   4002  O   ASP B 277       4.096 -55.714 -41.620  1.00 85.08      B    O  
ATOM   4003  CB  ASP B 277       1.603 -56.869 -40.415  1.00 86.59      B    C  
ATOM   4004  CG  ASP B 277       0.626 -56.473 -41.523  1.00 81.78      B    C  
ATOM   4005  OD1 ASP B 277       0.521 -55.272 -41.842  1.00 73.50      B    O  
ATOM   4006  OD2 ASP B 277      -0.035 -57.368 -42.072  1.00 74.92      B    O1-
ATOM   4007  N   GLY B 278       3.156 -53.729 -41.152  1.00 89.51      B    N  
ATOM   4008  CA  GLY B 278       3.849 -52.950 -42.173  1.00 89.55      B    C  
ATOM   4009  C   GLY B 278       3.106 -52.841 -43.504  1.00 91.31      B    C  
ATOM   4010  O   GLY B 278       3.598 -52.183 -44.414  1.00 87.06      B    O  
ATOM   4011  N   THR B 279       1.929 -53.438 -43.643  1.00 91.77      B    N  
ATOM   4012  CA  THR B 279       1.140 -53.352 -44.879  1.00 91.41      B    C  
ATOM   4013  C   THR B 279       0.513 -51.960 -45.017  1.00 92.44      B    C  
ATOM   4014  O   THR B 279      -0.283 -51.579 -44.163  1.00 89.59      B    O  
ATOM   4015  CB  THR B 279       0.040 -54.421 -44.923  1.00 89.25      B    C  
ATOM   4016  CG2 THR B 279      -0.628 -54.489 -46.289  1.00 77.67      B    C  
ATOM   4017  OG1 THR B 279       0.579 -55.686 -44.675  1.00 79.87      B    O  
ATOM   4018  N   PRO B 280       0.829 -51.191 -46.082  1.00 92.10      B    N  
ATOM   4019  CA  PRO B 280       0.191 -49.898 -46.286  1.00 92.23      B    C  
ATOM   4020  C   PRO B 280      -1.256 -50.071 -46.761  1.00 92.64      B    C  
ATOM   4021  O   PRO B 280      -1.573 -50.990 -47.517  1.00 89.28      B    O  
ATOM   4022  CB  PRO B 280       1.063 -49.175 -47.312  1.00 90.19      B    C  
ATOM   4023  CG  PRO B 280       1.639 -50.326 -48.143  1.00 87.30      B    C  
ATOM   4024  CD  PRO B 280       1.787 -51.460 -47.132  1.00 90.47      B    C  
ATOM   4025  N   TYR B 281      -2.129 -49.157 -46.366  1.00 92.04      B    N  
ATOM   4026  CA  TYR B 281      -3.491 -49.067 -46.867  1.00 92.34      B    C  
ATOM   4027  C   TYR B 281      -3.847 -47.637 -47.254  1.00 92.86      B    C  
ATOM   4028  O   TYR B 281      -3.283 -46.666 -46.753  1.00 90.10      B    O  
ATOM   4029  CB  TYR B 281      -4.487 -49.656 -45.859  1.00 91.04      B    C  
ATOM   4030  CG  TYR B 281      -4.627 -48.877 -44.567  1.00 92.13      B    C  
ATOM   4031  CD1 TYR B 281      -3.826 -49.187 -43.454  1.00 88.86      B    C  
ATOM   4032  CD2 TYR B 281      -5.568 -47.824 -44.467  1.00 89.57      B    C  
ATOM   4033  CE1 TYR B 281      -3.951 -48.464 -42.257  1.00 88.01      B    C  
ATOM   4034  CE2 TYR B 281      -5.702 -47.094 -43.271  1.00 88.69      B    C  
ATOM   4035  CZ  TYR B 281      -4.890 -47.422 -42.172  1.00 89.67      B    C  
ATOM   4036  OH  TYR B 281      -5.017 -46.714 -41.007  1.00 88.86      B    O  
ATOM   4037  N   THR B 282      -4.782 -47.525 -48.191  1.00 92.68      B    N  
ATOM   4038  CA  THR B 282      -5.366 -46.238 -48.585  1.00 92.22      B    C  
ATOM   4039  C   THR B 282      -6.864 -46.432 -48.739  1.00 92.26      B    C  
ATOM   4040  O   THR B 282      -7.300 -47.370 -49.403  1.00 88.29      B    O  
ATOM   4041  CB  THR B 282      -4.751 -45.721 -49.893  1.00 90.29      B    C  
ATOM   4042  CG2 THR B 282      -5.253 -44.328 -50.275  1.00 77.81      B    C  
ATOM   4043  OG1 THR B 282      -3.353 -45.621 -49.771  1.00 79.20      B    O  
ATOM   4044  N   ALA B 283      -7.635 -45.533 -48.131  1.00 91.67      B    N  
ATOM   4045  CA  ALA B 283      -9.089 -45.525 -48.269  1.00 90.85      B    C  
ATOM   4046  C   ALA B 283      -9.595 -44.086 -48.397  1.00 91.70      B    C  
ATOM   4047  O   ALA B 283      -9.042 -43.165 -47.796  1.00 88.53      B    O  
ATOM   4048  CB  ALA B 283      -9.709 -46.256 -47.086  1.00 87.68      B    C  
ATOM   4049  N   ALA B 284     -10.649 -43.885 -49.174  1.00 89.92      B    N  
ATOM   4050  CA  ALA B 284     -11.350 -42.609 -49.180  1.00 89.13      B    C  
ATOM   4051  C   ALA B 284     -12.224 -42.525 -47.922  1.00 89.74      B    C  
ATOM   4052  O   ALA B 284     -13.109 -43.360 -47.737  1.00 85.26      B    O  
ATOM   4053  CB  ALA B 284     -12.155 -42.477 -50.476  1.00 86.59      B    C  
ATOM   4054  N   ALA B 285     -11.973 -41.539 -47.092  1.00 90.19      B    N  
ATOM   4055  CA  ALA B 285     -12.787 -41.239 -45.923  1.00 89.86      B    C  
ATOM   4056  C   ALA B 285     -13.639 -39.995 -46.196  1.00 91.21      B    C  
ATOM   4057  O   ALA B 285     -13.195 -39.044 -46.832  1.00 88.81      B    O  
ATOM   4058  CB  ALA B 285     -11.894 -41.096 -44.692  1.00 87.32      B    C  
ATOM   4059  N   THR B 286     -14.859 -40.018 -45.704  1.00 91.10      B    N  
ATOM   4060  CA  THR B 286     -15.762 -38.866 -45.724  1.00 91.21      B    C  
ATOM   4061  C   THR B 286     -15.384 -37.851 -44.656  1.00 92.22      B    C  
ATOM   4062  O   THR B 286     -14.471 -38.082 -43.858  1.00 89.17      B    O  
ATOM   4063  CB  THR B 286     -17.223 -39.316 -45.531  1.00 88.89      B    C  
ATOM   4064  CG2 THR B 286     -17.696 -40.171 -46.713  1.00 78.39      B    C  
ATOM   4065  OG1 THR B 286     -17.360 -40.089 -44.365  1.00 79.41      B    O  
ATOM   4066  N   ASP B 287     -16.107 -36.744 -44.630  1.00 93.23      B    N  
ATOM   4067  CA  ASP B 287     -15.994 -35.779 -43.535  1.00 93.12      B    C  
ATOM   4068  C   ASP B 287     -16.132 -36.500 -42.181  1.00 93.78      B    C  
ATOM   4069  O   ASP B 287     -16.966 -37.386 -42.008  1.00 90.96      B    O  
ATOM   4070  CB  ASP B 287     -17.061 -34.684 -43.664  1.00 91.46      B    C  
ATOM   4071  CG  ASP B 287     -16.918 -33.793 -44.906  1.00 89.82      B    C  
ATOM   4072  OD1 ASP B 287     -15.926 -33.934 -45.646  1.00 83.98      B    O  
ATOM   4073  OD2 ASP B 287     -17.836 -32.976 -45.137  1.00 84.36      B    O1-
ATOM   4074  N   ALA B 288     -15.314 -36.090 -41.245  1.00 94.29      B    N  
ATOM   4075  CA  ALA B 288     -15.412 -36.485 -39.854  1.00 94.31      B    C  
ATOM   4076  C   ALA B 288     -15.486 -35.232 -38.988  1.00 94.98      B    C  
ATOM   4077  O   ALA B 288     -14.869 -34.217 -39.298  1.00 92.64      B    O  
ATOM   4078  CB  ALA B 288     -14.215 -37.369 -39.494  1.00 93.08      B    C  
ATOM   4079  N   TRP B 289     -16.230 -35.303 -37.902  1.00 95.05      B    N  
ATOM   4080  CA  TRP B 289     -16.208 -34.262 -36.892  1.00 95.35      B    C  
ATOM   4081  C   TRP B 289     -16.697 -34.760 -35.545  1.00 95.55      B    C  
ATOM   4082  O   TRP B 289     -17.410 -35.760 -35.448  1.00 92.94      B    O  
ATOM   4083  CB  TRP B 289     -17.003 -33.027 -37.343  1.00 93.96      B    C  
ATOM   4084  CG  TRP B 289     -18.480 -33.190 -37.501  1.00 94.64      B    C  
ATOM   4085  CD1 TRP B 289     -19.411 -32.896 -36.568  1.00 91.54      B    C  
ATOM   4086  CD2 TRP B 289     -19.217 -33.594 -38.693  1.00 93.43      B    C  
ATOM   4087  CE2 TRP B 289     -20.599 -33.471 -38.410  1.00 92.92      B    C  
ATOM   4088  CE3 TRP B 289     -18.839 -34.000 -39.990  1.00 89.90      B    C  
ATOM   4089  NE1 TRP B 289     -20.676 -33.070 -37.102  1.00 90.84      B    N  
ATOM   4090  CZ2 TRP B 289     -21.588 -33.739 -39.388  1.00 91.62      B    C  
ATOM   4091  CZ3 TRP B 289     -19.816 -34.274 -40.962  1.00 88.95      B    C  
ATOM   4092  CH2 TRP B 289     -21.179 -34.138 -40.657  1.00 89.69      B    C  
ATOM   4093  N   VAL B 290     -16.350 -34.015 -34.532  1.00 95.53      B    N  
ATOM   4094  CA  VAL B 290     -16.893 -34.126 -33.182  1.00 95.43      B    C  
ATOM   4095  C   VAL B 290     -17.417 -32.763 -32.761  1.00 95.36      B    C  
ATOM   4096  O   VAL B 290     -16.793 -31.737 -33.044  1.00 93.74      B    O  
ATOM   4097  CB  VAL B 290     -15.849 -34.717 -32.221  1.00 94.39      B    C  
ATOM   4098  CG1 VAL B 290     -14.611 -33.838 -32.049  1.00 87.74      B    C  
ATOM   4099  CG2 VAL B 290     -16.448 -35.033 -30.852  1.00 88.63      B    C  
ATOM   4100  N   MET B 291     -18.567 -32.750 -32.105  1.00 94.20      B    N  
ATOM   4101  CA  MET B 291     -19.129 -31.571 -31.454  1.00 93.81      B    C  
ATOM   4102  C   MET B 291     -19.618 -31.988 -30.079  1.00 93.96      B    C  
ATOM   4103  O   MET B 291     -20.387 -32.934 -29.966  1.00 91.32      B    O  
ATOM   4104  CB  MET B 291     -20.249 -30.967 -32.315  1.00 92.71      B    C  
ATOM   4105  CG  MET B 291     -20.850 -29.676 -31.732  1.00 90.94      B    C  
ATOM   4106  SD  MET B 291     -22.111 -29.848 -30.427  1.00 88.00      B    S  
ATOM   4107  CE  MET B 291     -23.547 -30.352 -31.408  1.00 78.19      B    C  
ATOM   4108  N   SER B 292     -19.141 -31.315 -29.066  1.00 95.22      B    N  
ATOM   4109  CA  SER B 292     -19.532 -31.525 -27.683  1.00 94.99      B    C  
ATOM   4110  C   SER B 292     -20.095 -30.225 -27.120  1.00 94.66      B    C  
ATOM   4111  O   SER B 292     -19.444 -29.185 -27.212  1.00 91.88      B    O  
ATOM   4112  CB  SER B 292     -18.341 -31.992 -26.840  1.00 94.32      B    C  
ATOM   4113  OG  SER B 292     -17.686 -33.107 -27.420  1.00 89.61      B    O  
ATOM   4114  N   ASP B 293     -21.290 -30.296 -26.532  1.00 93.99      B    N  
ATOM   4115  CA  ASP B 293     -21.955 -29.154 -25.915  1.00 93.20      B    C  
ATOM   4116  C   ASP B 293     -22.479 -29.499 -24.511  1.00 93.83      B    C  
ATOM   4117  O   ASP B 293     -21.956 -30.402 -23.839  1.00 87.61      B    O  
ATOM   4118  CB  ASP B 293     -22.969 -28.536 -26.891  1.00 89.11      B    C  
ATOM   4119  CG  ASP B 293     -24.226 -29.345 -27.170  1.00 86.60      B    C  
ATOM   4120  OD1 ASP B 293     -24.381 -30.424 -26.585  1.00 77.33      B    O  
ATOM   4121  OD2 ASP B 293     -25.077 -28.831 -27.919  1.00 80.77      B    O1-
ATOM   4122  N   GLU B 294     -23.450 -28.749 -24.015  1.00 92.90      B    N  
ATOM   4123  CA  GLU B 294     -23.974 -28.977 -22.676  1.00 91.97      B    C  
ATOM   4124  C   GLU B 294     -24.703 -30.327 -22.544  1.00 92.44      B    C  
ATOM   4125  O   GLU B 294     -25.500 -30.715 -23.374  1.00 90.10      B    O  
ATOM   4126  CB  GLU B 294     -24.855 -27.823 -22.213  1.00 90.34      B    C  
ATOM   4127  CG  GLU B 294     -26.154 -27.610 -23.023  1.00 86.40      B    C  
ATOM   4128  CD  GLU B 294     -26.035 -26.684 -24.246  1.00 87.35      B    C  
ATOM   4129  OE1 GLU B 294     -27.096 -26.309 -24.780  1.00 77.43      B    O  
ATOM   4130  OE2 GLU B 294     -24.919 -26.254 -24.589  1.00 80.92      B    O1-
ATOM   4131  N   ARG B 295     -24.504 -30.999 -21.406  1.00 93.36      B    N  
ATOM   4132  CA  ARG B 295     -25.122 -32.302 -21.124  1.00 92.75      B    C  
ATOM   4133  C   ARG B 295     -26.649 -32.318 -21.298  1.00 93.48      B    C  
ATOM   4134  O   ARG B 295     -27.227 -33.381 -21.534  1.00 89.99      B    O  
ATOM   4135  CB  ARG B 295     -24.727 -32.720 -19.698  1.00 91.46      B    C  
ATOM   4136  CG  ARG B 295     -25.187 -34.136 -19.343  1.00 82.80      B    C  
ATOM   4137  CD  ARG B 295     -24.721 -34.557 -17.945  1.00 77.00      B    C  
ATOM   4138  NE  ARG B 295     -23.265 -34.685 -17.893  1.00 67.64      B    N  
ATOM   4139  CZ  ARG B 295     -22.534 -34.971 -16.824  1.00 60.24      B    C  
ATOM   4140  NH1 ARG B 295     -23.089 -35.160 -15.655  1.00 55.06      B    N1+
ATOM   4141  NH2 ARG B 295     -21.242 -35.072 -16.927  1.00 54.22      B    N  
ATOM   4142  N   GLN B 296     -27.310 -31.180 -21.191  1.00 91.71      B    N  
ATOM   4143  CA  GLN B 296     -28.755 -31.054 -21.351  1.00 90.67      B    C  
ATOM   4144  C   GLN B 296     -29.221 -31.070 -22.816  1.00 91.34      B    C  
ATOM   4145  O   GLN B 296     -30.414 -31.259 -23.031  1.00 87.22      B    O  
ATOM   4146  CB  GLN B 296     -29.256 -29.759 -20.696  1.00 89.23      B    C  
ATOM   4147  CG  GLN B 296     -29.033 -29.667 -19.182  1.00 87.14      B    C  
ATOM   4148  CD  GLN B 296     -27.750 -28.935 -18.781  1.00 88.38      B    C  
ATOM   4149  NE2 GLN B 296     -27.841 -28.062 -17.808  1.00 78.02      B    N  
ATOM   4150  OE1 GLN B 296     -26.673 -29.124 -19.305  1.00 78.37      B    O  
ATOM   4151  N   SER B 297     -28.324 -30.857 -23.788  1.00 91.31      B    N  
ATOM   4152  CA  SER B 297     -28.726 -30.781 -25.196  1.00 89.90      B    C  
ATOM   4153  C   SER B 297     -29.115 -32.148 -25.764  1.00 90.33      B    C  
ATOM   4154  O   SER B 297     -30.105 -32.257 -26.474  1.00 83.73      B    O  
ATOM   4155  CB  SER B 297     -27.613 -30.162 -26.047  1.00 87.66      B    C  
ATOM   4156  OG  SER B 297     -26.601 -31.110 -26.309  1.00 80.90      B    O  
ATOM   4157  N   HIS B 298     -28.329 -33.175 -25.454  1.00 91.65      B    N  
ATOM   4158  CA  HIS B 298     -28.363 -34.484 -26.112  1.00 91.73      B    C  
ATOM   4159  C   HIS B 298     -28.114 -34.425 -27.631  1.00 92.48      B    C  
ATOM   4160  O   HIS B 298     -28.452 -35.365 -28.357  1.00 86.31      B    O  
ATOM   4161  CB  HIS B 298     -29.625 -35.257 -25.728  1.00 90.06      B    C  
ATOM   4162  CG  HIS B 298     -29.749 -35.496 -24.254  1.00 89.85      B    C  
ATOM   4163  CD2 HIS B 298     -30.568 -34.855 -23.356  1.00 78.21      B    C  
ATOM   4164  ND1 HIS B 298     -29.046 -36.444 -23.550  1.00 78.14      B    N  
ATOM   4165  CE1 HIS B 298     -29.438 -36.380 -22.264  1.00 79.53      B    C  
ATOM   4166  NE2 HIS B 298     -30.367 -35.429 -22.105  1.00 81.23      B    N  
ATOM   4167  N   GLU B 299     -27.528 -33.342 -28.122  1.00 91.29      B    N  
ATOM   4168  CA  GLU B 299     -27.269 -33.096 -29.541  1.00 90.84      B    C  
ATOM   4169  C   GLU B 299     -25.786 -33.239 -29.912  1.00 92.44      B    C  
ATOM   4170  O   GLU B 299     -25.393 -32.898 -31.029  1.00 87.03      B    O  
ATOM   4171  CB  GLU B 299     -27.826 -31.714 -29.931  1.00 88.89      B    C  
ATOM   4172  CG  GLU B 299     -29.358 -31.611 -29.844  1.00 86.72      B    C  
ATOM   4173  CD  GLU B 299     -30.116 -32.402 -30.936  1.00 84.02      B    C  
ATOM   4174  OE1 GLU B 299     -31.359 -32.445 -30.865  1.00 74.63      B    O  
ATOM   4175  OE2 GLU B 299     -29.478 -32.887 -31.897  1.00 76.43      B    O1-
ATOM   4176  N   ASP B 300     -24.959 -33.775 -29.007  1.00 93.15      B    N  
ATOM   4177  CA  ASP B 300     -23.544 -34.041 -29.248  1.00 93.19      B    C  
ATOM   4178  C   ASP B 300     -23.340 -34.910 -30.492  1.00 93.52      B    C  
ATOM   4179  O   ASP B 300     -24.130 -35.813 -30.796  1.00 88.85      B    O  
ATOM   4180  CB  ASP B 300     -22.908 -34.731 -28.040  1.00 91.59      B    C  
ATOM   4181  CG  ASP B 300     -23.102 -33.960 -26.741  1.00 92.27      B    C  
ATOM   4182  OD1 ASP B 300     -22.326 -33.023 -26.480  1.00 82.60      B    O  
ATOM   4183  OD2 ASP B 300     -24.017 -34.340 -25.969  1.00 85.02      B    O1-
ATOM   4184  N   GLN B 301     -22.267 -34.662 -31.231  1.00 93.22      B    N  
ATOM   4185  CA  GLN B 301     -21.997 -35.327 -32.496  1.00 93.57      B    C  
ATOM   4186  C   GLN B 301     -20.644 -36.022 -32.498  1.00 94.32      B    C  
ATOM   4187  O   GLN B 301     -19.633 -35.454 -32.098  1.00 91.42      B    O  
ATOM   4188  CB  GLN B 301     -22.084 -34.339 -33.665  1.00 92.09      B    C  
ATOM   4189  CG  GLN B 301     -23.394 -33.549 -33.726  1.00 91.38      B    C  
ATOM   4190  CD  GLN B 301     -23.477 -32.723 -35.001  1.00 93.58      B    C  
ATOM   4191  NE2 GLN B 301     -23.976 -33.297 -36.072  1.00 84.59      B    N  
ATOM   4192  OE1 GLN B 301     -23.094 -31.568 -35.075  1.00 85.76      B    O  
ATOM   4193  N   HIS B 302     -20.623 -37.216 -33.079  1.00 94.23      B    N  
ATOM   4194  CA  HIS B 302     -19.408 -37.905 -33.463  1.00 94.61      B    C  
ATOM   4195  C   HIS B 302     -19.601 -38.567 -34.826  1.00 94.49      B    C  
ATOM   4196  O   HIS B 302     -20.188 -39.642 -34.939  1.00 90.44      B    O  
ATOM   4197  CB  HIS B 302     -19.001 -38.885 -32.366  1.00 93.43      B    C  
ATOM   4198  CG  HIS B 302     -17.655 -39.525 -32.568  1.00 94.51      B    C  
ATOM   4199  CD2 HIS B 302     -16.611 -39.087 -33.345  1.00 87.69      B    C  
ATOM   4200  ND1 HIS B 302     -17.229 -40.674 -31.935  1.00 86.74      B    N  
ATOM   4201  CE1 HIS B 302     -15.964 -40.909 -32.319  1.00 88.53      B    C  
ATOM   4202  NE2 HIS B 302     -15.568 -39.971 -33.180  1.00 90.19      B    N  
ATOM   4203  N   VAL B 303     -19.166 -37.899 -35.885  1.00 94.38      B    N  
ATOM   4204  CA  VAL B 303     -19.349 -38.318 -37.277  1.00 93.56      B    C  
ATOM   4205  C   VAL B 303     -18.033 -38.849 -37.828  1.00 93.73      B    C  
ATOM   4206  O   VAL B 303     -17.039 -38.135 -37.853  1.00 91.54      B    O  
ATOM   4207  CB  VAL B 303     -19.876 -37.165 -38.144  1.00 92.45      B    C  
ATOM   4208  CG1 VAL B 303     -20.046 -37.573 -39.609  1.00 87.92      B    C  
ATOM   4209  CG2 VAL B 303     -21.240 -36.673 -37.638  1.00 89.20      B    C  
ATOM   4210  N   TYR B 304     -18.033 -40.107 -38.316  1.00 93.58      B    N  
ATOM   4211  CA  TYR B 304     -16.898 -40.723 -38.987  1.00 92.18      B    C  
ATOM   4212  C   TYR B 304     -17.329 -41.972 -39.768  1.00 90.73      B    C  
ATOM   4213  O   TYR B 304     -17.990 -42.864 -39.238  1.00 82.85      B    O  
ATOM   4214  CB  TYR B 304     -15.797 -41.070 -37.970  1.00 90.14      B    C  
ATOM   4215  CG  TYR B 304     -16.202 -42.027 -36.873  1.00 91.70      B    C  
ATOM   4216  CD1 TYR B 304     -16.919 -41.567 -35.751  1.00 88.33      B    C  
ATOM   4217  CD2 TYR B 304     -15.880 -43.396 -36.964  1.00 88.32      B    C  
ATOM   4218  CE1 TYR B 304     -17.316 -42.458 -34.747  1.00 86.40      B    C  
ATOM   4219  CE2 TYR B 304     -16.271 -44.295 -35.958  1.00 86.72      B    C  
ATOM   4220  CZ  TYR B 304     -16.994 -43.820 -34.847  1.00 87.43      B    C  
ATOM   4221  OH  TYR B 304     -17.394 -44.699 -33.874  1.00 86.03      B    O  
ATOM   4222  N   GLY B 305     -16.942 -42.056 -41.024  1.00 88.97      B    N  
ATOM   4223  CA  GLY B 305     -17.148 -43.241 -41.865  1.00 86.29      B    C  
ATOM   4224  C   GLY B 305     -18.586 -43.782 -41.848  1.00 86.31      B    C  
ATOM   4225  O   GLY B 305     -19.495 -43.177 -42.406  1.00 77.95      B    O  
ATOM   4226  N   ALA B 306     -18.795 -44.933 -41.195  1.00 84.08      B    N  
ATOM   4227  CA  ALA B 306     -20.103 -45.575 -41.087  1.00 82.34      B    C  
ATOM   4228  C   ALA B 306     -21.109 -44.796 -40.220  1.00 84.56      B    C  
ATOM   4229  O   ALA B 306     -22.309 -44.964 -40.406  1.00 80.13      B    O  
ATOM   4230  CB  ALA B 306     -19.898 -46.993 -40.560  1.00 77.30      B    C  
ATOM   4231  N   LYS B 307     -20.659 -43.953 -39.316  1.00 86.90      B    N  
ATOM   4232  CA  LYS B 307     -21.513 -43.002 -38.600  1.00 88.34      B    C  
ATOM   4233  C   LYS B 307     -21.756 -41.773 -39.462  1.00 90.69      B    C  
ATOM   4234  O   LYS B 307     -21.004 -40.812 -39.430  1.00 88.23      B    O  
ATOM   4235  CB  LYS B 307     -20.924 -42.628 -37.239  1.00 86.28      B    C  
ATOM   4236  CG  LYS B 307     -21.254 -43.645 -36.146  1.00 81.59      B    C  
ATOM   4237  CD  LYS B 307     -20.850 -43.059 -34.798  1.00 77.19      B    C  
ATOM   4238  CE  LYS B 307     -21.337 -43.898 -33.637  1.00 72.98      B    C  
ATOM   4239  NZ  LYS B 307     -21.075 -43.199 -32.367  1.00 65.02      B    N1+
ATOM   4240  N   ALA B 308     -22.823 -41.838 -40.255  1.00 90.02      B    N  
ATOM   4241  CA  ALA B 308     -23.261 -40.710 -41.056  1.00 89.99      B    C  
ATOM   4242  C   ALA B 308     -23.778 -39.554 -40.175  1.00 91.19      B    C  
ATOM   4243  O   ALA B 308     -24.197 -39.791 -39.039  1.00 86.15      B    O  
ATOM   4244  CB  ALA B 308     -24.330 -41.206 -42.034  1.00 86.64      B    C  
ATOM   4245  N   PRO B 309     -23.818 -38.316 -40.697  1.00 91.00      B    N  
ATOM   4246  CA  PRO B 309     -24.463 -37.203 -40.009  1.00 89.84      B    C  
ATOM   4247  C   PRO B 309     -25.910 -37.540 -39.617  1.00 90.14      B    C  
ATOM   4248  O   PRO B 309     -26.616 -38.172 -40.408  1.00 83.49      B    O  
ATOM   4249  CB  PRO B 309     -24.400 -36.025 -40.986  1.00 87.56      B    C  
ATOM   4250  CG  PRO B 309     -23.235 -36.380 -41.899  1.00 86.29      B    C  
ATOM   4251  CD  PRO B 309     -23.260 -37.901 -41.956  1.00 88.94      B    C  
ATOM   4252  N   PRO B 310     -26.394 -37.140 -38.428  1.00 90.37      B    N  
ATOM   4253  CA  PRO B 310     -25.752 -36.219 -37.490  1.00 89.98      B    C  
ATOM   4254  C   PRO B 310     -24.721 -36.839 -36.536  1.00 91.47      B    C  
ATOM   4255  O   PRO B 310     -24.173 -36.127 -35.701  1.00 84.09      B    O  
ATOM   4256  CB  PRO B 310     -26.924 -35.598 -36.725  1.00 86.57      B    C  
ATOM   4257  CG  PRO B 310     -27.925 -36.743 -36.653  1.00 83.37      B    C  
ATOM   4258  CD  PRO B 310     -27.745 -37.439 -38.005  1.00 86.25      B    C  
ATOM   4259  N   GLY B 311     -24.424 -38.149 -36.627  1.00 90.45      B    N  
ATOM   4260  CA  GLY B 311     -23.427 -38.814 -35.782  1.00 90.44      B    C  
ATOM   4261  C   GLY B 311     -23.856 -38.948 -34.325  1.00 92.39      B    C  
ATOM   4262  O   GLY B 311     -23.042 -38.776 -33.428  1.00 86.90      B    O  
ATOM   4263  N   GLN B 312     -25.122 -39.271 -34.125  1.00 90.82      B    N  
ATOM   4264  CA  GLN B 312     -25.737 -39.395 -32.804  1.00 90.04      B    C  
ATOM   4265  C   GLN B 312     -26.186 -40.835 -32.510  1.00 90.05      B    C  
ATOM   4266  O   GLN B 312     -26.197 -41.693 -33.396  1.00 82.28      B    O  
ATOM   4267  CB  GLN B 312     -26.909 -38.398 -32.709  1.00 87.22      B    C  
ATOM   4268  CG  GLN B 312     -26.459 -36.923 -32.748  1.00 88.38      B    C  
ATOM   4269  CD  GLN B 312     -27.645 -35.955 -32.739  1.00 88.50      B    C  
ATOM   4270  NE2 GLN B 312     -27.418 -34.689 -32.454  1.00 80.32      B    N  
ATOM   4271  OE1 GLN B 312     -28.772 -36.321 -33.020  1.00 81.50      B    O  
ATOM   4272  N   GLY B 313     -26.567 -41.089 -31.266  1.00 90.28      B    N  
ATOM   4273  CA  GLY B 313     -27.100 -42.384 -30.825  1.00 89.26      B    C  
ATOM   4274  C   GLY B 313     -26.052 -43.290 -30.191  1.00 90.96      B    C  
ATOM   4275  O   GLY B 313     -25.141 -42.825 -29.510  1.00 85.53      B    O  
ATOM   4276  N   ALA B 314     -26.206 -44.600 -30.372  1.00 90.04      B    N  
ATOM   4277  CA  ALA B 314     -25.392 -45.590 -29.676  1.00 88.84      B    C  
ATOM   4278  C   ALA B 314     -23.922 -45.570 -30.140  1.00 89.05      B    C  
ATOM   4279  O   ALA B 314     -23.629 -45.531 -31.333  1.00 84.54      B    O  
ATOM   4280  CB  ALA B 314     -26.021 -46.970 -29.852  1.00 87.15      B    C  
ATOM   4281  N   GLU B 315     -23.008 -45.703 -29.183  1.00 89.68      B    N  
ATOM   4282  CA  GLU B 315     -21.570 -45.798 -29.404  1.00 88.74      B    C  
ATOM   4283  C   GLU B 315     -20.981 -46.928 -28.545  1.00 89.81      B    C  
ATOM   4284  O   GLU B 315     -20.533 -46.737 -27.422  1.00 85.79      B    O  
ATOM   4285  CB  GLU B 315     -20.924 -44.433 -29.184  1.00 85.67      B    C  
ATOM   4286  CG  GLU B 315     -19.566 -44.370 -29.878  1.00 81.26      B    C  
ATOM   4287  CD  GLU B 315     -19.186 -42.938 -30.210  1.00 81.49      B    C  
ATOM   4288  OE1 GLU B 315     -19.062 -42.656 -31.420  1.00 73.30      B    O  
ATOM   4289  OE2 GLU B 315     -19.080 -42.120 -29.297  1.00 76.17      B    O1-
ATOM   4290  N   ASN B 316     -21.030 -48.125 -29.079  1.00 88.35      B    N  
ATOM   4291  CA  ASN B 316     -20.692 -49.373 -28.406  1.00 87.77      B    C  
ATOM   4292  C   ASN B 316     -21.560 -49.611 -27.150  1.00 88.78      B    C  
ATOM   4293  O   ASN B 316     -22.754 -49.891 -27.277  1.00 81.55      B    O  
ATOM   4294  CB  ASN B 316     -19.161 -49.436 -28.212  1.00 84.83      B    C  
ATOM   4295  CG  ASN B 316     -18.648 -50.820 -27.881  1.00 83.81      B    C  
ATOM   4296  ND2 ASN B 316     -17.417 -50.923 -27.428  1.00 74.71      B    N  
ATOM   4297  OD1 ASN B 316     -19.315 -51.820 -28.026  1.00 75.47      B    O  
ATOM   4298  N   ASN B 317     -21.000 -49.522 -25.970  1.00 89.98      B    N  
ATOM   4299  CA  ASN B 317     -21.682 -49.735 -24.689  1.00 89.26      B    C  
ATOM   4300  C   ASN B 317     -22.298 -48.457 -24.094  1.00 90.70      B    C  
ATOM   4301  O   ASN B 317     -22.861 -48.525 -23.002  1.00 84.84      B    O  
ATOM   4302  CB  ASN B 317     -20.688 -50.392 -23.708  1.00 86.19      B    C  
ATOM   4303  CG  ASN B 317     -19.487 -49.512 -23.401  1.00 81.54      B    C  
ATOM   4304  ND2 ASN B 317     -19.066 -49.421 -22.164  1.00 72.32      B    N  
ATOM   4305  OD1 ASN B 317     -18.906 -48.913 -24.276  1.00 70.38      B    O  
ATOM   4306  N   THR B 318     -22.185 -47.326 -24.787  1.00 90.86      B    N  
ATOM   4307  CA  THR B 318     -22.706 -46.026 -24.350  1.00 90.61      B    C  
ATOM   4308  C   THR B 318     -23.350 -45.283 -25.525  1.00 91.74      B    C  
ATOM   4309  O   THR B 318     -23.631 -45.891 -26.566  1.00 87.02      B    O  
ATOM   4310  CB  THR B 318     -21.585 -45.242 -23.629  1.00 88.09      B    C  
ATOM   4311  CG2 THR B 318     -20.418 -44.853 -24.529  1.00 77.37      B    C  
ATOM   4312  OG1 THR B 318     -22.076 -44.065 -23.064  1.00 77.53      B    O  
ATOM   4313  N   THR B 319     -23.606 -44.001 -25.364  1.00 90.54      B    N  
ATOM   4314  CA  THR B 319     -24.165 -43.124 -26.393  1.00 90.77      B    C  
ATOM   4315  C   THR B 319     -23.234 -41.938 -26.650  1.00 91.74      B    C  
ATOM   4316  O   THR B 319     -22.379 -41.619 -25.826  1.00 87.93      B    O  
ATOM   4317  CB  THR B 319     -25.575 -42.650 -26.017  1.00 89.15      B    C  
ATOM   4318  CG2 THR B 319     -26.577 -43.800 -25.932  1.00 82.08      B    C  
ATOM   4319  OG1 THR B 319     -25.559 -42.033 -24.757  1.00 81.37      B    O  
ATOM   4320  N   VAL B 320     -23.377 -41.296 -27.803  1.00 92.01      B    N  
ATOM   4321  CA  VAL B 320     -22.571 -40.121 -28.166  1.00 91.73      B    C  
ATOM   4322  C   VAL B 320     -22.798 -38.977 -27.173  1.00 92.16      B    C  
ATOM   4323  O   VAL B 320     -21.836 -38.366 -26.730  1.00 88.55      B    O  
ATOM   4324  CB  VAL B 320     -22.874 -39.669 -29.604  1.00 90.45      B    C  
ATOM   4325  CG1 VAL B 320     -22.080 -38.424 -30.005  1.00 85.15      B    C  
ATOM   4326  CG2 VAL B 320     -22.529 -40.770 -30.603  1.00 86.95      B    C  
ATOM   4327  N   ASP B 321     -24.042 -38.766 -26.769  1.00 93.14      B    N  
ATOM   4328  CA  ASP B 321     -24.455 -37.745 -25.800  1.00 92.04      B    C  
ATOM   4329  C   ASP B 321     -24.011 -38.030 -24.353  1.00 92.66      B    C  
ATOM   4330  O   ASP B 321     -24.102 -37.160 -23.490  1.00 87.70      B    O  
ATOM   4331  CB  ASP B 321     -25.979 -37.573 -25.883  1.00 89.68      B    C  
ATOM   4332  CG  ASP B 321     -26.769 -38.816 -25.454  1.00 86.52      B    C  
ATOM   4333  OD1 ASP B 321     -26.508 -39.906 -26.015  1.00 77.78      B    O  
ATOM   4334  OD2 ASP B 321     -27.651 -38.703 -24.589  1.00 80.01      B    O1-
ATOM   4335  N   GLU B 322     -23.499 -39.226 -24.063  1.00 92.22      B    N  
ATOM   4336  CA  GLU B 322     -22.827 -39.519 -22.799  1.00 91.19      B    C  
ATOM   4337  C   GLU B 322     -21.304 -39.431 -22.924  1.00 92.13      B    C  
ATOM   4338  O   GLU B 322     -20.624 -39.012 -21.980  1.00 89.23      B    O  
ATOM   4339  CB  GLU B 322     -23.202 -40.921 -22.299  1.00 89.94      B    C  
ATOM   4340  CG  GLU B 322     -24.624 -41.007 -21.722  1.00 81.27      B    C  
ATOM   4341  CD  GLU B 322     -24.955 -42.412 -21.191  1.00 74.13      B    C  
ATOM   4342  OE1 GLU B 322     -25.860 -42.517 -20.339  1.00 64.13      B    O  
ATOM   4343  OE2 GLU B 322     -24.302 -43.387 -21.615  1.00 66.02      B    O1-
ATOM   4344  N   ARG B 323     -20.753 -39.825 -24.074  1.00 93.64      B    N  
ATOM   4345  CA  ARG B 323     -19.315 -39.978 -24.292  1.00 93.36      B    C  
ATOM   4346  C   ARG B 323     -18.637 -38.694 -24.771  1.00 93.92      B    C  
ATOM   4347  O   ARG B 323     -17.540 -38.383 -24.316  1.00 90.41      B    O  
ATOM   4348  CB  ARG B 323     -19.110 -41.128 -25.282  1.00 90.47      B    C  
ATOM   4349  CG  ARG B 323     -17.627 -41.437 -25.481  1.00 85.81      B    C  
ATOM   4350  CD  ARG B 323     -17.445 -42.564 -26.473  1.00 87.01      B    C  
ATOM   4351  NE  ARG B 323     -17.841 -43.868 -25.919  1.00 85.33      B    N  
ATOM   4352  CZ  ARG B 323     -17.563 -45.035 -26.473  1.00 85.70      B    C  
ATOM   4353  NH1 ARG B 323     -16.989 -45.109 -27.636  1.00 79.65      B    N1+
ATOM   4354  NH2 ARG B 323     -17.844 -46.142 -25.858  1.00 78.82      B    N  
ATOM   4355  N   HIS B 324     -19.289 -37.970 -25.676  1.00 93.35      B    N  
ATOM   4356  CA  HIS B 324     -18.752 -36.776 -26.322  1.00 93.70      B    C  
ATOM   4357  C   HIS B 324     -19.433 -35.483 -25.867  1.00 93.81      B    C  
ATOM   4358  O   HIS B 324     -19.305 -34.449 -26.514  1.00 88.45      B    O  
ATOM   4359  CB  HIS B 324     -18.766 -36.957 -27.843  1.00 92.75      B    C  
ATOM   4360  CG  HIS B 324     -17.769 -37.973 -28.297  1.00 94.38      B    C  
ATOM   4361  CD2 HIS B 324     -18.024 -39.234 -28.783  1.00 87.22      B    C  
ATOM   4362  ND1 HIS B 324     -16.390 -37.819 -28.252  1.00 86.14      B    N  
ATOM   4363  CE1 HIS B 324     -15.847 -38.960 -28.698  1.00 88.04      B    C  
ATOM   4364  NE2 HIS B 324     -16.797 -39.831 -29.028  1.00 89.83      B    N  
ATOM   4365  N   THR B 325     -20.136 -35.524 -24.740  1.00 93.42      B    N  
ATOM   4366  CA  THR B 325     -20.747 -34.342 -24.130  1.00 93.34      B    C  
ATOM   4367  C   THR B 325     -19.750 -33.560 -23.267  1.00 93.81      B    C  
ATOM   4368  O   THR B 325     -18.615 -33.974 -23.041  1.00 90.00      B    O  
ATOM   4369  CB  THR B 325     -22.004 -34.745 -23.348  1.00 91.44      B    C  
ATOM   4370  CG2 THR B 325     -21.691 -35.484 -22.037  1.00 85.34      B    C  
ATOM   4371  OG1 THR B 325     -22.778 -33.623 -23.032  1.00 84.66      B    O  
ATOM   4372  N   LEU B 326     -20.199 -32.431 -22.769  1.00 93.00      B    N  
ATOM   4373  CA  LEU B 326     -19.510 -31.635 -21.759  1.00 93.26      B    C  
ATOM   4374  C   LEU B 326     -20.300 -31.576 -20.449  1.00 92.92      B    C  
ATOM   4375  O   LEU B 326     -21.234 -32.354 -20.209  1.00 86.50      B    O  
ATOM   4376  CB  LEU B 326     -19.178 -30.258 -22.375  1.00 91.99      B    C  
ATOM   4377  CG  LEU B 326     -18.052 -30.313 -23.429  1.00 93.47      B    C  
ATOM   4378  CD1 LEU B 326     -17.933 -28.973 -24.139  1.00 89.34      B    C  
ATOM   4379  CD2 LEU B 326     -16.699 -30.623 -22.797  1.00 89.58      B    C  
ATOM   4380  N   GLY B 327     -19.902 -30.694 -19.558  1.00 92.25      B    N  
ATOM   4381  CA  GLY B 327     -20.608 -30.468 -18.309  1.00 91.10      B    C  
ATOM   4382  C   GLY B 327     -21.968 -29.798 -18.511  1.00 92.25      B    C  
ATOM   4383  O   GLY B 327     -22.236 -29.160 -19.531  1.00 88.96      B    O  
ATOM   4384  N   ALA B 328     -22.817 -29.900 -17.504  1.00 90.84      B    N  
ATOM   4385  CA  ALA B 328     -24.099 -29.221 -17.503  1.00 89.93      B    C  
ATOM   4386  C   ALA B 328     -23.932 -27.696 -17.473  1.00 90.16      B    C  
ATOM   4387  O   ALA B 328     -23.166 -27.165 -16.664  1.00 86.52      B    O  
ATOM   4388  CB  ALA B 328     -24.925 -29.733 -16.316  1.00 88.30      B    C  
ATOM   4389  N   CYS B 329     -24.695 -26.987 -18.314  1.00 89.77      B    N  
ATOM   4390  CA  CYS B 329     -24.752 -25.528 -18.271  1.00 89.29      B    C  
ATOM   4391  C   CYS B 329     -25.676 -25.038 -17.152  1.00 90.20      B    C  
ATOM   4392  O   CYS B 329     -26.657 -25.690 -16.785  1.00 86.51      B    O  
ATOM   4393  CB  CYS B 329     -25.154 -24.964 -19.637  1.00 86.27      B    C  
ATOM   4394  SG  CYS B 329     -26.695 -25.639 -20.297  1.00 82.37      B    S  
ATOM   4395  N   VAL B 330     -25.373 -23.857 -16.633  1.00 89.06      B    N  
ATOM   4396  CA  VAL B 330     -26.242 -23.140 -15.687  1.00 87.37      B    C  
ATOM   4397  C   VAL B 330     -27.166 -22.183 -16.434  1.00 87.99      B    C  
ATOM   4398  O   VAL B 330     -28.381 -22.219 -16.254  1.00 85.07      B    O  
ATOM   4399  CB  VAL B 330     -25.396 -22.392 -14.638  1.00 85.38      B    C  
ATOM   4400  CG1 VAL B 330     -26.303 -21.639 -13.659  1.00 77.65      B    C  
ATOM   4401  CG2 VAL B 330     -24.531 -23.371 -13.833  1.00 78.64      B    C  
ATOM   4402  N   VAL B 331     -26.574 -21.368 -17.312  1.00 87.28      B    N  
ATOM   4403  CA  VAL B 331     -27.289 -20.581 -18.327  1.00 86.31      B    C  
ATOM   4404  C   VAL B 331     -27.062 -21.263 -19.666  1.00 87.63      B    C  
ATOM   4405  O   VAL B 331     -25.925 -21.353 -20.127  1.00 84.71      B    O  
ATOM   4406  CB  VAL B 331     -26.826 -19.119 -18.353  1.00 83.89      B    C  
ATOM   4407  CG1 VAL B 331     -27.583 -18.312 -19.411  1.00 78.04      B    C  
ATOM   4408  CG2 VAL B 331     -27.079 -18.459 -16.997  1.00 79.22      B    C  
ATOM   4409  N   CYS B 332     -28.129 -21.769 -20.268  1.00 87.10      B    N  
ATOM   4410  CA  CYS B 332     -28.069 -22.580 -21.466  1.00 86.88      B    C  
ATOM   4411  C   CYS B 332     -28.618 -21.826 -22.689  1.00 87.25      B    C  
ATOM   4412  O   CYS B 332     -29.534 -21.017 -22.527  1.00 81.45      B    O  
ATOM   4413  CB  CYS B 332     -28.836 -23.882 -21.217  1.00 85.09      B    C  
ATOM   4414  SG  CYS B 332     -28.323 -24.812 -19.741  1.00 83.40      B    S  
ATOM   4415  N   PRO B 333     -28.137 -22.127 -23.905  1.00 87.50      B    N  
ATOM   4416  CA  PRO B 333     -27.043 -23.060 -24.184  1.00 87.60      B    C  
ATOM   4417  C   PRO B 333     -25.664 -22.431 -23.933  1.00 88.10      B    C  
ATOM   4418  O   PRO B 333     -25.518 -21.209 -23.965  1.00 82.28      B    O  
ATOM   4419  CB  PRO B 333     -27.230 -23.429 -25.658  1.00 84.60      B    C  
ATOM   4420  CG  PRO B 333     -27.782 -22.130 -26.254  1.00 82.24      B    C  
ATOM   4421  CD  PRO B 333     -28.657 -21.578 -25.137  1.00 85.56      B    C  
ATOM   4422  N   GLY B 334     -24.652 -23.264 -23.732  1.00 88.05      B    N  
ATOM   4423  CA  GLY B 334     -23.258 -22.836 -23.668  1.00 88.29      B    C  
ATOM   4424  C   GLY B 334     -22.406 -23.695 -22.732  1.00 90.22      B    C  
ATOM   4425  O   GLY B 334     -22.881 -24.212 -21.723  1.00 86.33      B    O  
ATOM   4426  N   ILE B 335     -21.114 -23.799 -23.074  1.00 91.78      B    N  
ATOM   4427  CA  ILE B 335     -20.147 -24.643 -22.358  1.00 92.24      B    C  
ATOM   4428  C   ILE B 335     -18.957 -23.852 -21.822  1.00 93.77      B    C  
ATOM   4429  O   ILE B 335     -18.097 -24.416 -21.144  1.00 91.00      B    O  
ATOM   4430  CB  ILE B 335     -19.708 -25.813 -23.257  1.00 90.39      B    C  
ATOM   4431  CG1 ILE B 335     -18.976 -25.391 -24.562  1.00 87.35      B    C  
ATOM   4432  CG2 ILE B 335     -20.930 -26.687 -23.614  1.00 84.76      B    C  
ATOM   4433  CD1 ILE B 335     -17.464 -25.227 -24.438  1.00 82.19      B    C  
ATOM   4434  N   TRP B 336     -18.871 -22.566 -22.138  1.00 93.69      B    N  
ATOM   4435  CA  TRP B 336     -17.695 -21.764 -21.809  1.00 94.21      B    C  
ATOM   4436  C   TRP B 336     -17.591 -21.541 -20.295  1.00 94.40      B    C  
ATOM   4437  O   TRP B 336     -18.579 -21.116 -19.685  1.00 92.27      B    O  
ATOM   4438  CB  TRP B 336     -17.724 -20.439 -22.575  1.00 93.42      B    C  
ATOM   4439  CG  TRP B 336     -16.376 -19.800 -22.619  1.00 94.00      B    C  
ATOM   4440  CD1 TRP B 336     -15.908 -18.846 -21.780  1.00 91.08      B    C  
ATOM   4441  CD2 TRP B 336     -15.262 -20.143 -23.496  1.00 94.39      B    C  
ATOM   4442  CE2 TRP B 336     -14.149 -19.359 -23.121  1.00 94.01      B    C  
ATOM   4443  CE3 TRP B 336     -15.097 -21.066 -24.563  1.00 93.28      B    C  
ATOM   4444  NE1 TRP B 336     -14.582 -18.571 -22.080  1.00 91.77      B    N  
ATOM   4445  CZ2 TRP B 336     -12.899 -19.488 -23.761  1.00 93.45      B    C  
ATOM   4446  CZ3 TRP B 336     -13.857 -21.185 -25.206  1.00 91.68      B    C  
ATOM   4447  CH2 TRP B 336     -12.765 -20.410 -24.802  1.00 92.30      B    C  
ATOM   4448  N   PRO B 337     -16.437 -21.814 -19.687  1.00 94.94      B    N  
ATOM   4449  CA  PRO B 337     -16.268 -21.635 -18.251  1.00 94.57      B    C  
ATOM   4450  C   PRO B 337     -16.351 -20.152 -17.875  1.00 94.95      B    C  
ATOM   4451  O   PRO B 337     -15.898 -19.270 -18.610  1.00 93.11      B    O  
ATOM   4452  CB  PRO B 337     -14.907 -22.243 -17.926  1.00 92.80      B    C  
ATOM   4453  CG  PRO B 337     -14.126 -22.073 -19.228  1.00 91.36      B    C  
ATOM   4454  CD  PRO B 337     -15.195 -22.276 -20.292  1.00 94.23      B    C  
ATOM   4455  N   TYR B 338     -16.887 -19.867 -16.691  1.00 94.96      B    N  
ATOM   4456  CA  TYR B 338     -16.843 -18.539 -16.113  1.00 95.10      B    C  
ATOM   4457  C   TYR B 338     -15.417 -18.198 -15.664  1.00 95.76      B    C  
ATOM   4458  O   TYR B 338     -14.588 -19.071 -15.411  1.00 93.63      B    O  
ATOM   4459  CB  TYR B 338     -17.846 -18.423 -14.961  1.00 94.09      B    C  
ATOM   4460  CG  TYR B 338     -19.290 -18.538 -15.398  1.00 93.86      B    C  
ATOM   4461  CD1 TYR B 338     -19.965 -17.408 -15.890  1.00 89.93      B    C  
ATOM   4462  CD2 TYR B 338     -19.957 -19.776 -15.331  1.00 89.60      B    C  
ATOM   4463  CE1 TYR B 338     -21.295 -17.505 -16.320  1.00 87.45      B    C  
ATOM   4464  CE2 TYR B 338     -21.288 -19.889 -15.766  1.00 87.79      B    C  
ATOM   4465  CZ  TYR B 338     -21.959 -18.752 -16.269  1.00 88.75      B    C  
ATOM   4466  OH  TYR B 338     -23.255 -18.856 -16.701  1.00 86.33      B    O  
ATOM   4467  N   SER B 339     -15.138 -16.905 -15.544  1.00 95.38      B    N  
ATOM   4468  CA  SER B 339     -13.903 -16.373 -14.981  1.00 95.54      B    C  
ATOM   4469  C   SER B 339     -14.190 -15.052 -14.285  1.00 95.84      B    C  
ATOM   4470  O   SER B 339     -15.091 -14.308 -14.692  1.00 92.80      B    O  
ATOM   4471  CB  SER B 339     -12.843 -16.197 -16.077  1.00 93.57      B    C  
ATOM   4472  OG  SER B 339     -13.322 -15.398 -17.134  1.00 86.03      B    O  
ATOM   4473  N   VAL B 340     -13.456 -14.757 -13.238  1.00 95.80      B    N  
ATOM   4474  CA  VAL B 340     -13.538 -13.457 -12.564  1.00 96.16      B    C  
ATOM   4475  C   VAL B 340     -12.852 -12.408 -13.428  1.00 96.38      B    C  
ATOM   4476  O   VAL B 340     -11.736 -12.602 -13.899  1.00 94.99      B    O  
ATOM   4477  CB  VAL B 340     -12.948 -13.509 -11.143  1.00 95.65      B    C  
ATOM   4478  CG1 VAL B 340     -13.085 -12.165 -10.436  1.00 93.37      B    C  
ATOM   4479  CG2 VAL B 340     -13.682 -14.558 -10.288  1.00 93.25      B    C  
ATOM   4480  N   GLY B 341     -13.522 -11.282 -13.644  1.00 95.24      B    N  
ATOM   4481  CA  GLY B 341     -13.071 -10.207 -14.506  1.00 95.34      B    C  
ATOM   4482  C   GLY B 341     -12.905  -8.873 -13.790  1.00 96.05      B    C  
ATOM   4483  O   GLY B 341     -13.468  -8.637 -12.718  1.00 93.93      B    O  
ATOM   4484  N   PHE B 342     -12.161  -7.979 -14.426  1.00 95.86      B    N  
ATOM   4485  CA  PHE B 342     -12.115  -6.567 -14.050  1.00 95.74      B    C  
ATOM   4486  C   PHE B 342     -13.358  -5.840 -14.577  1.00 95.43      B    C  
ATOM   4487  O   PHE B 342     -13.823  -6.100 -15.688  1.00 93.24      B    O  
ATOM   4488  CB  PHE B 342     -10.825  -5.942 -14.580  1.00 95.30      B    C  
ATOM   4489  CG  PHE B 342     -10.677  -4.480 -14.240  1.00 96.52      B    C  
ATOM   4490  CD1 PHE B 342     -10.905  -3.492 -15.214  1.00 95.07      B    C  
ATOM   4491  CD2 PHE B 342     -10.342  -4.094 -12.929  1.00 95.19      B    C  
ATOM   4492  CE1 PHE B 342     -10.802  -2.129 -14.882  1.00 94.32      B    C  
ATOM   4493  CE2 PHE B 342     -10.241  -2.731 -12.594  1.00 94.40      B    C  
ATOM   4494  CZ  PHE B 342     -10.470  -1.752 -13.573  1.00 94.97      B    C  
ATOM   4495  N   ASN B 343     -13.878  -4.900 -13.802  1.00 95.05      B    N  
ATOM   4496  CA  ASN B 343     -15.012  -4.076 -14.211  1.00 94.65      B    C  
ATOM   4497  C   ASN B 343     -14.581  -3.025 -15.249  1.00 94.56      B    C  
ATOM   4498  O   ASN B 343     -14.338  -1.862 -14.920  1.00 91.51      B    O  
ATOM   4499  CB  ASN B 343     -15.672  -3.466 -12.965  1.00 93.46      B    C  
ATOM   4500  CG  ASN B 343     -16.957  -2.724 -13.290  1.00 94.15      B    C  
ATOM   4501  ND2 ASN B 343     -17.626  -2.217 -12.276  1.00 88.45      B    N  
ATOM   4502  OD1 ASN B 343     -17.380  -2.591 -14.424  1.00 89.37      B    O  
ATOM   4503  N   ALA B 344     -14.511  -3.426 -16.506  1.00 94.31      B    N  
ATOM   4504  CA  ALA B 344     -14.087  -2.558 -17.604  1.00 93.80      B    C  
ATOM   4505  C   ALA B 344     -14.989  -1.328 -17.808  1.00 93.84      B    C  
ATOM   4506  O   ALA B 344     -14.561  -0.347 -18.415  1.00 90.03      B    O  
ATOM   4507  CB  ALA B 344     -13.996  -3.411 -18.874  1.00 92.33      B    C  
ATOM   4508  N   GLY B 345     -16.195  -1.328 -17.256  1.00 92.76      B    N  
ATOM   4509  CA  GLY B 345     -17.066  -0.144 -17.237  1.00 92.26      B    C  
ATOM   4510  C   GLY B 345     -16.434   1.062 -16.543  1.00 93.27      B    C  
ATOM   4511  O   GLY B 345     -16.651   2.196 -16.960  1.00 90.99      B    O  
ATOM   4512  N   LEU B 346     -15.564   0.820 -15.560  1.00 92.68      B    N  
ATOM   4513  CA  LEU B 346     -14.827   1.863 -14.839  1.00 92.47      B    C  
ATOM   4514  C   LEU B 346     -13.729   2.532 -15.688  1.00 92.58      B    C  
ATOM   4515  O   LEU B 346     -13.186   3.558 -15.282  1.00 90.08      B    O  
ATOM   4516  CB  LEU B 346     -14.222   1.270 -13.551  1.00 92.16      B    C  
ATOM   4517  CG  LEU B 346     -15.241   0.679 -12.561  1.00 92.54      B    C  
ATOM   4518  CD1 LEU B 346     -14.504   0.066 -11.368  1.00 89.80      B    C  
ATOM   4519  CD2 LEU B 346     -16.216   1.738 -12.039  1.00 89.40      B    C  
ATOM   4520  N   LEU B 347     -13.409   1.986 -16.862  1.00 93.32      B    N  
ATOM   4521  CA  LEU B 347     -12.437   2.563 -17.792  1.00 92.61      B    C  
ATOM   4522  C   LEU B 347     -13.042   3.612 -18.730  1.00 92.36      B    C  
ATOM   4523  O   LEU B 347     -12.312   4.244 -19.495  1.00 88.27      B    O  
ATOM   4524  CB  LEU B 347     -11.773   1.436 -18.598  1.00 91.82      B    C  
ATOM   4525  CG  LEU B 347     -11.030   0.390 -17.750  1.00 92.88      B    C  
ATOM   4526  CD1 LEU B 347     -10.537  -0.744 -18.645  1.00 90.84      B    C  
ATOM   4527  CD2 LEU B 347      -9.820   1.002 -17.038  1.00 90.68      B    C  
ATOM   4528  N   HIS B 348     -14.349   3.816 -18.680  1.00 93.78      B    N  
ATOM   4529  CA  HIS B 348     -15.062   4.699 -19.594  1.00 92.48      B    C  
ATOM   4530  C   HIS B 348     -15.450   6.038 -18.962  1.00 91.03      B    C  
ATOM   4531  O   HIS B 348     -15.519   6.192 -17.746  1.00 82.78      B    O  
ATOM   4532  CB  HIS B 348     -16.284   3.964 -20.167  1.00 90.54      B    C  
ATOM   4533  CG  HIS B 348     -15.891   2.906 -21.148  1.00 91.09      B    C  
ATOM   4534  CD2 HIS B 348     -15.687   1.577 -20.879  1.00 78.77      B    C  
ATOM   4535  ND1 HIS B 348     -15.599   3.106 -22.496  1.00 78.53      B    N  
ATOM   4536  CE1 HIS B 348     -15.231   1.925 -22.999  1.00 80.06      B    C  
ATOM   4537  NE2 HIS B 348     -15.280   0.985 -22.051  1.00 82.93      B    N  
ATOM   4538  N   GLY B 349     -15.734   7.025 -19.822  1.00 88.94      B    N  
ATOM   4539  CA  GLY B 349     -16.089   8.372 -19.389  1.00 87.95      B    C  
ATOM   4540  C   GLY B 349     -14.908   9.087 -18.719  1.00 89.38      B    C  
ATOM   4541  O   GLY B 349     -13.780   9.032 -19.202  1.00 83.48      B    O  
ATOM   4542  N   ASN B 350     -15.172   9.748 -17.598  1.00 88.63      B    N  
ATOM   4543  CA  ASN B 350     -14.151  10.459 -16.819  1.00 87.80      B    C  
ATOM   4544  C   ASN B 350     -13.395   9.507 -15.870  1.00 89.14      B    C  
ATOM   4545  O   ASN B 350     -13.218   9.807 -14.690  1.00 83.69      B    O  
ATOM   4546  CB  ASN B 350     -14.789  11.648 -16.077  1.00 83.78      B    C  
ATOM   4547  CG  ASN B 350     -15.216  12.790 -16.967  1.00 75.14      B    C  
ATOM   4548  ND2 ASN B 350     -15.595  13.891 -16.362  1.00 65.76      B    N  
ATOM   4549  OD1 ASN B 350     -15.227  12.744 -18.184  1.00 64.89      B    O  
ATOM   4550  N   ALA B 351     -12.965   8.354 -16.377  1.00 89.91      B    N  
ATOM   4551  CA  ALA B 351     -12.312   7.315 -15.586  1.00 89.71      B    C  
ATOM   4552  C   ALA B 351     -11.039   7.790 -14.870  1.00 90.68      B    C  
ATOM   4553  O   ALA B 351     -10.709   7.282 -13.800  1.00 86.77      B    O  
ATOM   4554  CB  ALA B 351     -12.014   6.147 -16.517  1.00 87.71      B    C  
ATOM   4555  N   ALA B 352     -10.355   8.798 -15.423  1.00 89.51      B    N  
ATOM   4556  CA  ALA B 352      -9.193   9.418 -14.785  1.00 88.57      B    C  
ATOM   4557  C   ALA B 352      -9.522  10.101 -13.450  1.00 89.32      B    C  
ATOM   4558  O   ALA B 352      -8.662  10.201 -12.580  1.00 86.14      B    O  
ATOM   4559  CB  ALA B 352      -8.585  10.429 -15.767  1.00 87.16      B    C  
ATOM   4560  N   GLU B 353     -10.762  10.545 -13.259  1.00 89.27      B    N  
ATOM   4561  CA  GLU B 353     -11.216  11.124 -11.988  1.00 87.41      B    C  
ATOM   4562  C   GLU B 353     -11.436  10.065 -10.900  1.00 88.23      B    C  
ATOM   4563  O   GLU B 353     -11.582  10.423  -9.734  1.00 84.95      B    O  
ATOM   4564  CB  GLU B 353     -12.527  11.913 -12.192  1.00 86.19      B    C  
ATOM   4565  CG  GLU B 353     -12.402  13.113 -13.137  1.00 80.87      B    C  
ATOM   4566  CD  GLU B 353     -13.732  13.863 -13.345  1.00 76.58      B    C  
ATOM   4567  OE1 GLU B 353     -13.736  14.854 -14.092  1.00 68.07      B    O  
ATOM   4568  OE2 GLU B 353     -14.785  13.437 -12.793  1.00 72.01      B    O1-
ATOM   4569  N   ASN B 354     -11.474   8.780 -11.265  1.00 90.88      B    N  
ATOM   4570  CA  ASN B 354     -11.641   7.648 -10.366  1.00 90.70      B    C  
ATOM   4571  C   ASN B 354     -10.504   6.626 -10.501  1.00 92.03      B    C  
ATOM   4572  O   ASN B 354     -10.736   5.420 -10.447  1.00 86.68      B    O  
ATOM   4573  CB  ASN B 354     -13.038   7.029 -10.578  1.00 87.45      B    C  
ATOM   4574  CG  ASN B 354     -13.411   6.133  -9.414  1.00 82.96      B    C  
ATOM   4575  ND2 ASN B 354     -14.199   5.107  -9.623  1.00 73.45      B    N  
ATOM   4576  OD1 ASN B 354     -13.021   6.360  -8.289  1.00 73.67      B    O  
ATOM   4577  N   ASP B 355      -9.289   7.096 -10.769  1.00 91.56      B    N  
ATOM   4578  CA  ASP B 355      -8.080   6.269 -10.881  1.00 92.44      B    C  
ATOM   4579  C   ASP B 355      -8.228   5.066 -11.841  1.00 93.71      B    C  
ATOM   4580  O   ASP B 355      -7.639   4.009 -11.629  1.00 89.70      B    O  
ATOM   4581  CB  ASP B 355      -7.565   5.882  -9.474  1.00 90.09      B    C  
ATOM   4582  CG  ASP B 355      -7.123   7.080  -8.631  1.00 88.95      B    C  
ATOM   4583  OD1 ASP B 355      -6.770   8.122  -9.218  1.00 83.47      B    O  
ATOM   4584  OD2 ASP B 355      -7.089   6.957  -7.387  1.00 84.11      B    O1-
ATOM   4585  N   TYR B 356      -9.041   5.199 -12.887  1.00 93.34      B    N  
ATOM   4586  CA  TYR B 356      -9.390   4.113 -13.811  1.00 93.83      B    C  
ATOM   4587  C   TYR B 356      -9.926   2.840 -13.115  1.00 94.10      B    C  
ATOM   4588  O   TYR B 356      -9.674   1.730 -13.566  1.00 89.74      B    O  
ATOM   4589  CB  TYR B 356      -8.231   3.831 -14.776  1.00 92.94      B    C  
ATOM   4590  CG  TYR B 356      -7.870   4.988 -15.672  1.00 94.43      B    C  
ATOM   4591  CD1 TYR B 356      -8.554   5.171 -16.892  1.00 92.21      B    C  
ATOM   4592  CD2 TYR B 356      -6.864   5.901 -15.301  1.00 92.65      B    C  
ATOM   4593  CE1 TYR B 356      -8.233   6.238 -17.735  1.00 91.53      B    C  
ATOM   4594  CE2 TYR B 356      -6.538   6.980 -16.137  1.00 91.69      B    C  
ATOM   4595  CZ  TYR B 356      -7.226   7.143 -17.359  1.00 92.49      B    C  
ATOM   4596  OH  TYR B 356      -6.918   8.199 -18.184  1.00 90.70      B    O  
ATOM   4597  N   GLY B 357     -10.647   3.010 -12.000  1.00 93.28      B    N  
ATOM   4598  CA  GLY B 357     -11.227   1.902 -11.237  1.00 93.34      B    C  
ATOM   4599  C   GLY B 357     -10.225   1.078 -10.429  1.00 94.90      B    C  
ATOM   4600  O   GLY B 357     -10.578   0.019  -9.918  1.00 91.72      B    O  
ATOM   4601  N   GLN B 358      -8.982   1.545 -10.301  1.00 95.12      B    N  
ATOM   4602  CA  GLN B 358      -7.972   0.890  -9.466  1.00 95.43      B    C  
ATOM   4603  C   GLN B 358      -8.305   1.138  -7.984  1.00 95.60      B    C  
ATOM   4604  O   GLN B 358      -8.402   2.294  -7.573  1.00 93.06      B    O  
ATOM   4605  CB  GLN B 358      -6.582   1.405  -9.839  1.00 94.36      B    C  
ATOM   4606  CG  GLN B 358      -6.191   0.981 -11.265  1.00 93.90      B    C  
ATOM   4607  CD  GLN B 358      -4.957   1.697 -11.782  1.00 94.92      B    C  
ATOM   4608  NE2 GLN B 358      -5.060   2.974 -12.068  1.00 83.26      B    N  
ATOM   4609  OE1 GLN B 358      -3.902   1.120 -11.955  1.00 84.54      B    O  
ATOM   4610  N   PRO B 359      -8.493   0.078  -7.170  1.00 96.56      B    N  
ATOM   4611  CA  PRO B 359      -9.102   0.234  -5.855  1.00 96.66      B    C  
ATOM   4612  C   PRO B 359      -8.168   0.878  -4.836  1.00 96.81      B    C  
ATOM   4613  O   PRO B 359      -7.054   0.411  -4.591  1.00 95.04      B    O  
ATOM   4614  CB  PRO B 359      -9.544  -1.174  -5.446  1.00 95.34      B    C  
ATOM   4615  CG  PRO B 359      -8.587  -2.084  -6.205  1.00 93.89      B    C  
ATOM   4616  CD  PRO B 359      -8.361  -1.332  -7.508  1.00 95.98      B    C  
ATOM   4617  N   LYS B 360      -8.685   1.897  -4.159  1.00 96.22      B    N  
ATOM   4618  CA  LYS B 360      -8.092   2.514  -2.977  1.00 96.38      B    C  
ATOM   4619  C   LYS B 360      -8.731   1.949  -1.709  1.00 96.62      B    C  
ATOM   4620  O   LYS B 360      -9.944   1.923  -1.558  1.00 94.54      B    O  
ATOM   4621  CB  LYS B 360      -8.216   4.040  -3.074  1.00 94.74      B    C  
ATOM   4622  CG  LYS B 360      -7.411   4.752  -1.980  1.00 91.87      B    C  
ATOM   4623  CD  LYS B 360      -7.418   6.283  -2.163  1.00 89.64      B    C  
ATOM   4624  CE  LYS B 360      -6.667   6.673  -3.443  1.00 85.96      B    C  
ATOM   4625  NZ  LYS B 360      -6.728   8.127  -3.685  1.00 83.50      B    N1+
ATOM   4626  N   LEU B 361      -7.885   1.506  -0.786  1.00 96.24      B    N  
ATOM   4627  CA  LEU B 361      -8.282   0.757   0.398  1.00 96.45      B    C  
ATOM   4628  C   LEU B 361      -7.947   1.555   1.654  1.00 96.60      B    C  
ATOM   4629  O   LEU B 361      -6.785   1.839   1.917  1.00 94.47      B    O  
ATOM   4630  CB  LEU B 361      -7.542  -0.590   0.393  1.00 95.50      B    C  
ATOM   4631  CG  LEU B 361      -7.830  -1.441  -0.849  1.00 94.77      B    C  
ATOM   4632  CD1 LEU B 361      -6.765  -2.528  -0.973  1.00 88.40      B    C  
ATOM   4633  CD2 LEU B 361      -9.194  -2.116  -0.771  1.00 88.25      B    C  
ATOM   4634  N   TYR B 362      -8.964   1.904   2.436  1.00 96.60      B    N  
ATOM   4635  CA  TYR B 362      -8.757   2.646   3.679  1.00 96.84      B    C  
ATOM   4636  C   TYR B 362      -8.504   1.707   4.867  1.00 96.79      B    C  
ATOM   4637  O   TYR B 362      -9.180   0.695   5.045  1.00 94.90      B    O  
ATOM   4638  CB  TYR B 362      -9.921   3.599   3.949  1.00 96.03      B    C  
ATOM   4639  CG  TYR B 362      -9.978   4.870   3.108  1.00 96.29      B    C  
ATOM   4640  CD1 TYR B 362      -9.070   5.138   2.063  1.00 94.04      B    C  
ATOM   4641  CD2 TYR B 362     -10.973   5.826   3.398  1.00 93.97      B    C  
ATOM   4642  CE1 TYR B 362      -9.150   6.330   1.319  1.00 93.24      B    C  
ATOM   4643  CE2 TYR B 362     -11.059   7.017   2.661  1.00 93.37      B    C  
ATOM   4644  CZ  TYR B 362     -10.144   7.269   1.623  1.00 94.37      B    C  
ATOM   4645  OH  TYR B 362     -10.228   8.434   0.909  1.00 92.76      B    O  
ATOM   4646  N   ALA B 363      -7.564   2.104   5.720  1.00 96.23      B    N  
ATOM   4647  CA  ALA B 363      -7.415   1.579   7.068  1.00 96.22      B    C  
ATOM   4648  C   ALA B 363      -7.697   2.692   8.066  1.00 96.31      B    C  
ATOM   4649  O   ALA B 363      -7.053   3.742   8.052  1.00 94.65      B    O  
ATOM   4650  CB  ALA B 363      -6.014   0.986   7.234  1.00 95.76      B    C  
ATOM   4651  N   MET B 364      -8.671   2.471   8.939  1.00 95.50      B    N  
ATOM   4652  CA  MET B 364      -9.093   3.423   9.955  1.00 95.32      B    C  
ATOM   4653  C   MET B 364      -8.870   2.827  11.338  1.00 95.28      B    C  
ATOM   4654  O   MET B 364      -9.452   1.791  11.673  1.00 93.21      B    O  
ATOM   4655  CB  MET B 364     -10.557   3.793   9.708  1.00 94.03      B    C  
ATOM   4656  CG  MET B 364     -11.022   4.940  10.623  1.00 90.93      B    C  
ATOM   4657  SD  MET B 364     -12.777   5.348  10.464  1.00 89.84      B    S  
ATOM   4658  CE  MET B 364     -12.875   5.849   8.726  1.00 80.34      B    C  
ATOM   4659  N   LEU B 365      -8.048   3.482  12.139  1.00 95.54      B    N  
ATOM   4660  CA  LEU B 365      -7.738   3.053  13.491  1.00 95.51      B    C  
ATOM   4661  C   LEU B 365      -8.171   4.094  14.517  1.00 95.21      B    C  
ATOM   4662  O   LEU B 365      -8.099   5.295  14.288  1.00 93.63      B    O  
ATOM   4663  CB  LEU B 365      -6.240   2.731  13.623  1.00 95.30      B    C  
ATOM   4664  CG  LEU B 365      -5.743   1.558  12.770  1.00 94.48      B    C  
ATOM   4665  CD1 LEU B 365      -4.266   1.304  13.073  1.00 91.51      B    C  
ATOM   4666  CD2 LEU B 365      -6.502   0.256  13.047  1.00 91.46      B    C  
ATOM   4667  N   ARG B 366      -8.564   3.597  15.687  1.00 94.56      B    N  
ATOM   4668  CA  ARG B 366      -8.968   4.382  16.842  1.00 94.01      B    C  
ATOM   4669  C   ARG B 366      -8.175   3.976  18.074  1.00 93.92      B    C  
ATOM   4670  O   ARG B 366      -7.983   2.795  18.338  1.00 91.94      B    O  
ATOM   4671  CB  ARG B 366     -10.480   4.194  17.047  1.00 90.99      B    C  
ATOM   4672  CG  ARG B 366     -11.024   4.868  18.313  1.00 85.54      B    C  
ATOM   4673  CD  ARG B 366     -12.493   4.503  18.517  1.00 83.44      B    C  
ATOM   4674  NE  ARG B 366     -13.025   5.075  19.761  1.00 77.55      B    N  
ATOM   4675  CZ  ARG B 366     -14.091   4.667  20.429  1.00 74.28      B    C  
ATOM   4676  NH1 ARG B 366     -14.816   3.658  20.033  1.00 66.66      B    N1+
ATOM   4677  NH2 ARG B 366     -14.453   5.274  21.509  1.00 66.16      B    N  
ATOM   4678  N   ARG B 367      -7.799   4.972  18.877  1.00 92.71      B    N  
ATOM   4679  CA  ARG B 367      -7.341   4.804  20.251  1.00 91.99      B    C  
ATOM   4680  C   ARG B 367      -8.283   5.559  21.178  1.00 91.75      B    C  
ATOM   4681  O   ARG B 367      -8.376   6.783  21.081  1.00 89.07      B    O  
ATOM   4682  CB  ARG B 367      -5.891   5.290  20.352  1.00 90.73      B    C  
ATOM   4683  CG  ARG B 367      -5.257   4.987  21.712  1.00 88.64      B    C  
ATOM   4684  CD  ARG B 367      -3.904   5.700  21.854  1.00 88.57      B    C  
ATOM   4685  NE  ARG B 367      -2.913   5.319  20.836  1.00 87.28      B    N  
ATOM   4686  CZ  ARG B 367      -1.876   4.507  20.971  1.00 88.82      B    C  
ATOM   4687  NH1 ARG B 367      -1.614   3.876  22.072  1.00 79.60      B    N1+
ATOM   4688  NH2 ARG B 367      -1.058   4.325  19.999  1.00 82.80      B    N  
ATOM   4689  N   ASP B 368      -8.979   4.847  22.058  1.00 90.14      B    N  
ATOM   4690  CA  ASP B 368      -9.893   5.452  23.030  1.00 88.80      B    C  
ATOM   4691  C   ASP B 368      -9.159   5.771  24.336  1.00 88.43      B    C  
ATOM   4692  O   ASP B 368      -8.837   4.878  25.121  1.00 83.53      B    O  
ATOM   4693  CB  ASP B 368     -11.115   4.537  23.256  1.00 85.93      B    C  
ATOM   4694  CG  ASP B 368     -12.209   5.181  24.115  1.00 83.39      B    C  
ATOM   4695  OD1 ASP B 368     -12.011   6.288  24.659  1.00 77.76      B    O  
ATOM   4696  OD2 ASP B 368     -13.313   4.597  24.227  1.00 78.92      B    O1-
ATOM   4697  N   TYR B 369      -8.916   7.052  24.590  1.00 87.28      B    N  
ATOM   4698  CA  TYR B 369      -8.278   7.498  25.831  1.00 86.58      B    C  
ATOM   4699  C   TYR B 369      -9.154   7.310  27.083  1.00 84.76      B    C  
ATOM   4700  O   TYR B 369      -8.627   7.329  28.194  1.00 78.32      B    O  
ATOM   4701  CB  TYR B 369      -7.845   8.960  25.682  1.00 86.40      B    C  
ATOM   4702  CG  TYR B 369      -6.602   9.134  24.830  1.00 87.85      B    C  
ATOM   4703  CD1 TYR B 369      -5.353   8.737  25.345  1.00 85.51      B    C  
ATOM   4704  CD2 TYR B 369      -6.669   9.684  23.539  1.00 85.61      B    C  
ATOM   4705  CE1 TYR B 369      -4.193   8.875  24.580  1.00 84.66      B    C  
ATOM   4706  CE2 TYR B 369      -5.505   9.826  22.761  1.00 85.16      B    C  
ATOM   4707  CZ  TYR B 369      -4.268   9.414  23.289  1.00 86.50      B    C  
ATOM   4708  OH  TYR B 369      -3.129   9.533  22.533  1.00 84.87      B    O  
ATOM   4709  N   ALA B 370     -10.448   7.101  26.918  1.00 83.38      B    N  
ATOM   4710  CA  ALA B 370     -11.398   6.811  27.994  1.00 81.58      B    C  
ATOM   4711  C   ALA B 370     -11.829   5.336  28.019  1.00 81.88      B    C  
ATOM   4712  O   ALA B 370     -12.887   4.998  28.559  1.00 76.58      B    O  
ATOM   4713  CB  ALA B 370     -12.567   7.792  27.887  1.00 78.34      B    C  
ATOM   4714  N   SER B 371     -11.026   4.440  27.450  1.00 80.70      B    N  
ATOM   4715  CA  SER B 371     -11.270   3.000  27.478  1.00 80.89      B    C  
ATOM   4716  C   SER B 371     -11.242   2.446  28.909  1.00 81.59      B    C  
ATOM   4717  O   SER B 371     -10.581   2.986  29.805  1.00 77.68      B    O  
ATOM   4718  CB  SER B 371     -10.256   2.264  26.602  1.00 78.82      B    C  
ATOM   4719  OG  SER B 371      -8.952   2.408  27.117  1.00 73.66      B    O  
ATOM   4720  N   GLY B 372     -11.924   1.329  29.114  1.00 78.62      B    N  
ATOM   4721  CA  GLY B 372     -11.951   0.671  30.418  1.00 77.76      B    C  
ATOM   4722  C   GLY B 372     -10.562   0.284  30.934  1.00 78.90      B    C  
ATOM   4723  O   GLY B 372     -10.294   0.415  32.126  1.00 74.85      B    O  
ATOM   4724  N   SER B 373      -9.651  -0.120  30.057  1.00 79.47      B    N  
ATOM   4725  CA  SER B 373      -8.272  -0.456  30.422  1.00 78.35      B    C  
ATOM   4726  C   SER B 373      -7.481   0.766  30.898  1.00 78.48      B    C  
ATOM   4727  O   SER B 373      -6.787   0.679  31.912  1.00 74.01      B    O  
ATOM   4728  CB  SER B 373      -7.559  -1.118  29.247  1.00 76.19      B    C  
ATOM   4729  OG  SER B 373      -7.590  -0.288  28.108  1.00 67.50      B    O  
ATOM   4730  N   ARG B 374      -7.632   1.920  30.234  1.00 80.78      B    N  
ATOM   4731  CA  ARG B 374      -6.999   3.171  30.671  1.00 80.31      B    C  
ATOM   4732  C   ARG B 374      -7.606   3.706  31.967  1.00 79.70      B    C  
ATOM   4733  O   ARG B 374      -6.867   4.203  32.807  1.00 75.52      B    O  
ATOM   4734  CB  ARG B 374      -7.049   4.240  29.570  1.00 78.30      B    C  
ATOM   4735  CG  ARG B 374      -6.029   3.958  28.461  1.00 76.70      B    C  
ATOM   4736  CD  ARG B 374      -5.686   5.240  27.705  1.00 75.18      B    C  
ATOM   4737  NE  ARG B 374      -4.662   5.003  26.678  1.00 73.61      B    N  
ATOM   4738  CZ  ARG B 374      -3.694   5.808  26.283  1.00 72.07      B    C  
ATOM   4739  NH1 ARG B 374      -3.504   7.000  26.755  1.00 65.27      B    N1+
ATOM   4740  NH2 ARG B 374      -2.864   5.414  25.374  1.00 68.19      B    N  
ATOM   4741  N   ARG B 375      -8.913   3.551  32.176  1.00 76.95      B    N  
ATOM   4742  CA  ARG B 375      -9.551   3.915  33.453  1.00 76.05      B    C  
ATOM   4743  C   ARG B 375      -9.117   3.006  34.608  1.00 76.03      B    C  
ATOM   4744  O   ARG B 375      -8.961   3.481  35.719  1.00 71.89      B    O  
ATOM   4745  CB  ARG B 375     -11.078   3.896  33.331  1.00 73.46      B    C  
ATOM   4746  CG  ARG B 375     -11.620   5.014  32.431  1.00 68.79      B    C  
ATOM   4747  CD  ARG B 375     -13.139   5.027  32.509  1.00 65.81      B    C  
ATOM   4748  NE  ARG B 375     -13.756   5.265  31.195  1.00 59.08      B    N  
ATOM   4749  CZ  ARG B 375     -15.060   5.371  30.975  1.00 53.57      B    C  
ATOM   4750  NH1 ARG B 375     -15.934   5.340  31.938  1.00 50.54      B    N1+
ATOM   4751  NH2 ARG B 375     -15.504   5.486  29.755  1.00 48.12      B    N  
ATOM   4752  N   ALA B 376      -8.904   1.730  34.347  1.00 76.48      B    N  
ATOM   4753  CA  ALA B 376      -8.469   0.778  35.371  1.00 75.50      B    C  
ATOM   4754  C   ALA B 376      -6.998   0.985  35.792  1.00 75.11      B    C  
ATOM   4755  O   ALA B 376      -6.632   0.696  36.929  1.00 70.30      B    O  
ATOM   4756  CB  ALA B 376      -8.696  -0.636  34.846  1.00 74.02      B    C  
ATOM   4757  N   ARG B 377      -6.154   1.465  34.880  1.00 74.83      B    N  
ATOM   4758  CA  ARG B 377      -4.740   1.786  35.133  1.00 73.95      B    C  
ATOM   4759  C   ARG B 377      -4.423   3.182  34.599  1.00 73.54      B    C  
ATOM   4760  O   ARG B 377      -3.758   3.294  33.572  1.00 66.84      B    O  
ATOM   4761  CB  ARG B 377      -3.819   0.721  34.527  1.00 69.85      B    C  
ATOM   4762  CG  ARG B 377      -3.973  -0.643  35.202  1.00 62.21      B    C  
ATOM   4763  CD  ARG B 377      -2.940  -1.603  34.637  1.00 58.55      B    C  
ATOM   4764  NE  ARG B 377      -3.097  -2.952  35.211  1.00 51.01      B    N  
ATOM   4765  CZ  ARG B 377      -2.378  -4.023  34.890  1.00 44.86      B    C  
ATOM   4766  NH1 ARG B 377      -1.416  -3.954  34.015  1.00 42.74      B    N1+
ATOM   4767  NH2 ARG B 377      -2.635  -5.174  35.445  1.00 40.30      B    N  
ATOM   4768  N   PRO B 378      -4.922   4.224  35.270  1.00 69.17      B    N  
ATOM   4769  CA  PRO B 378      -4.661   5.586  34.841  1.00 68.77      B    C  
ATOM   4770  C   PRO B 378      -3.161   5.849  34.911  1.00 70.50      B    C  
ATOM   4771  O   PRO B 378      -2.507   5.575  35.923  1.00 66.70      B    O  
ATOM   4772  CB  PRO B 378      -5.480   6.481  35.768  1.00 65.32      B    C  
ATOM   4773  CG  PRO B 378      -5.638   5.650  37.042  1.00 64.15      B    C  
ATOM   4774  CD  PRO B 378      -5.676   4.219  36.512  1.00 68.36      B    C  
ATOM   4775  N   ASP B 379      -2.616   6.385  33.841  1.00 69.44      B    N  
ATOM   4776  CA  ASP B 379      -1.254   6.896  33.860  1.00 68.97      B    C  
ATOM   4777  C   ASP B 379      -1.170   8.091  34.836  1.00 68.76      B    C  
ATOM   4778  O   ASP B 379      -2.119   8.871  34.912  1.00 64.88      B    O  
ATOM   4779  CB  ASP B 379      -0.829   7.300  32.448  1.00 65.56      B    C  
ATOM   4780  CG  ASP B 379      -0.447   6.137  31.533  1.00 63.28      B    C  
ATOM   4781  OD1 ASP B 379       0.217   5.179  31.981  1.00 59.48      B    O  
ATOM   4782  OD2 ASP B 379      -0.658   6.243  30.309  1.00 58.05      B    O1-
ATOM   4783  N   PRO B 380      -0.061   8.292  35.544  1.00 65.48      B    N  
ATOM   4784  CA  PRO B 380       0.066   9.370  36.530  1.00 64.68      B    C  
ATOM   4785  C   PRO B 380      -0.231  10.769  35.980  1.00 67.27      B    C  
ATOM   4786  O   PRO B 380      -0.607  11.669  36.740  1.00 62.83      B    O  
ATOM   4787  CB  PRO B 380       1.516   9.292  37.026  1.00 61.01      B    C  
ATOM   4788  CG  PRO B 380       1.912   7.843  36.777  1.00 62.30      B    C  
ATOM   4789  CD  PRO B 380       1.125   7.465  35.529  1.00 68.62      B    C  
ATOM   4790  N   TRP B 381      -0.049  10.964  34.677  1.00 68.14      B    N  
ATOM   4791  CA  TRP B 381      -0.331  12.221  33.966  1.00 65.00      B    C  
ATOM   4792  C   TRP B 381      -1.769  12.303  33.420  1.00 65.92      B    C  
ATOM   4793  O   TRP B 381      -2.218  13.401  33.083  1.00 60.43      B    O  
ATOM   4794  CB  TRP B 381       0.709  12.396  32.859  1.00 62.22      B    C  
ATOM   4795  CG  TRP B 381       0.853  11.212  31.954  1.00 65.00      B    C  
ATOM   4796  CD1 TRP B 381       0.089  10.934  30.879  1.00 56.16      B    C  
ATOM   4797  CD2 TRP B 381       1.827  10.121  32.058  1.00 63.99      B    C  
ATOM   4798  CE2 TRP B 381       1.576   9.213  31.003  1.00 61.82      B    C  
ATOM   4799  CE3 TRP B 381       2.888   9.842  32.943  1.00 62.52      B    C  
ATOM   4800  NE1 TRP B 381       0.512   9.745  30.309  1.00 54.38      B    N  
ATOM   4801  CZ2 TRP B 381       2.344   8.036  30.825  1.00 62.30      B    C  
ATOM   4802  CZ3 TRP B 381       3.657   8.669  32.766  1.00 55.31      B    C  
ATOM   4803  CH2 TRP B 381       3.379   7.776  31.720  1.00 56.74      B    C  
ATOM   4804  N   ASN B 382      -2.490  11.191  33.354  1.00 55.38      B    N  
ATOM   4805  CA  ASN B 382      -3.918  11.159  33.067  1.00 54.16      B    C  
ATOM   4806  C   ASN B 382      -4.694  11.182  34.386  1.00 53.50      B    C  
ATOM   4807  O   ASN B 382      -5.040  10.150  34.956  1.00 52.73      B    O  
ATOM   4808  CB  ASN B 382      -4.269   9.934  32.203  1.00 52.78      B    C  
ATOM   4809  CG  ASN B 382      -4.321  10.210  30.714  1.00 49.29      B    C  
ATOM   4810  ND2 ASN B 382      -4.538   9.167  29.941  1.00 45.74      B    N  
ATOM   4811  OD1 ASN B 382      -4.217  11.316  30.221  1.00 46.12      B    O  
ATOM   4812  N   LEU B 383      -4.965  12.376  34.860  1.00 48.97      B    N  
ATOM   4813  CA  LEU B 383      -5.749  12.565  36.070  1.00 50.01      B    C  
ATOM   4814  C   LEU B 383      -7.233  12.374  35.723  1.00 51.29      B    C  
ATOM   4815  O   LEU B 383      -7.902  13.309  35.293  1.00 48.78      B    O  
ATOM   4816  CB  LEU B 383      -5.431  13.942  36.671  1.00 47.15      B    C  
ATOM   4817  CG  LEU B 383      -3.986  14.088  37.189  1.00 43.74      B    C  
ATOM   4818  CD1 LEU B 383      -3.670  15.560  37.448  1.00 41.38      B    C  
ATOM   4819  CD2 LEU B 383      -3.766  13.320  38.503  1.00 42.31      B    C  
ATOM   4820  N   VAL B 384      -7.741  11.163  35.934  1.00 46.21      B    N  
ATOM   4821  CA  VAL B 384      -9.171  10.882  35.926  1.00 46.17      B    C  
ATOM   4822  C   VAL B 384      -9.687  11.084  37.345  1.00 46.81      B    C  
ATOM   4823  O   VAL B 384      -9.271  10.385  38.267  1.00 45.17      B    O  
ATOM   4824  CB  VAL B 384      -9.499   9.477  35.398  1.00 45.15      B    C  
ATOM   4825  CG1 VAL B 384     -11.010   9.261  35.305  1.00 39.86      B    C  
ATOM   4826  CG2 VAL B 384      -8.904   9.256  34.002  1.00 42.98      B    C  
ATOM   4827  N   PHE B 385     -10.583  12.044  37.516  1.00 45.71      B    N  
ATOM   4828  CA  PHE B 385     -11.235  12.283  38.793  1.00 46.94      B    C  
ATOM   4829  C   PHE B 385     -12.703  11.878  38.695  1.00 45.30      B    C  
ATOM   4830  O   PHE B 385     -13.453  12.387  37.864  1.00 42.27      B    O  
ATOM   4831  CB  PHE B 385     -11.096  13.745  39.214  1.00 44.97      B    C  
ATOM   4832  CG  PHE B 385      -9.674  14.216  39.404  1.00 40.51      B    C  
ATOM   4833  CD1 PHE B 385      -8.966  13.894  40.573  1.00 36.86      B    C  
ATOM   4834  CD2 PHE B 385      -9.058  15.032  38.431  1.00 37.28      B    C  
ATOM   4835  CE1 PHE B 385      -7.657  14.376  40.773  1.00 33.08      B    C  
ATOM   4836  CE2 PHE B 385      -7.759  15.514  38.626  1.00 33.93      B    C  
ATOM   4837  CZ  PHE B 385      -7.060  15.188  39.798  1.00 33.03      B    C  
ATOM   4838  N   THR B 386     -13.139  11.010  39.593  1.00 44.88      B    N  
ATOM   4839  CA  THR B 386     -14.556  10.716  39.795  1.00 44.27      B    C  
ATOM   4840  C   THR B 386     -15.124  11.710  40.800  1.00 42.43      B    C  
ATOM   4841  O   THR B 386     -14.792  11.667  41.985  1.00 42.21      B    O  
ATOM   4842  CB  THR B 386     -14.797   9.264  40.248  1.00 44.41      B    C  
ATOM   4843  CG2 THR B 386     -15.527   8.486  39.170  1.00 42.67      B    C  
ATOM   4844  OG1 THR B 386     -13.590   8.575  40.504  1.00 40.64      B    O  
ATOM   4845  N   PHE B 387     -15.980  12.602  40.343  1.00 45.09      B    N  
ATOM   4846  CA  PHE B 387     -16.719  13.494  41.220  1.00 44.40      B    C  
ATOM   4847  C   PHE B 387     -18.140  12.965  41.421  1.00 43.25      B    C  
ATOM   4848  O   PHE B 387     -18.890  12.784  40.464  1.00 39.52      B    O  
ATOM   4849  CB  PHE B 387     -16.719  14.931  40.681  1.00 41.89      B    C  
ATOM   4850  CG  PHE B 387     -15.363  15.582  40.697  1.00 37.19      B    C  
ATOM   4851  CD1 PHE B 387     -14.848  16.143  41.886  1.00 33.44      B    C  
ATOM   4852  CD2 PHE B 387     -14.582  15.661  39.522  1.00 34.51      B    C  
ATOM   4853  CE1 PHE B 387     -13.586  16.761  41.903  1.00 30.85      B    C  
ATOM   4854  CE2 PHE B 387     -13.323  16.275  39.535  1.00 31.07      B    C  
ATOM   4855  CZ  PHE B 387     -12.824  16.827  40.725  1.00 31.83      B    C  
ATOM   4856  N   LYS B 388     -18.530  12.752  42.674  1.00 43.97      B    N  
ATOM   4857  CA  LYS B 388     -19.928  12.526  43.031  1.00 42.76      B    C  
ATOM   4858  C   LYS B 388     -20.610  13.883  43.159  1.00 38.37      B    C  
ATOM   4859  O   LYS B 388     -20.478  14.549  44.177  1.00 37.37      B    O  
ATOM   4860  CB  LYS B 388     -20.053  11.686  44.316  1.00 44.21      B    C  
ATOM   4861  CG  LYS B 388     -19.772  10.214  44.005  1.00 41.00      B    C  
ATOM   4862  CD  LYS B 388     -20.012   9.287  45.201  1.00 39.34      B    C  
ATOM   4863  CE  LYS B 388     -19.780   7.880  44.667  1.00 34.24      B    C  
ATOM   4864  NZ  LYS B 388     -20.035   6.785  45.606  1.00 30.24      B    N1+
ATOM   4865  N   PHE B 389     -21.344  14.274  42.135  1.00 46.19      B    N  
ATOM   4866  CA  PHE B 389     -22.207  15.445  42.198  1.00 44.52      B    C  
ATOM   4867  C   PHE B 389     -23.672  14.995  42.218  1.00 43.81      B    C  
ATOM   4868  O   PHE B 389     -24.118  14.286  41.324  1.00 38.88      B    O  
ATOM   4869  CB  PHE B 389     -21.910  16.417  41.051  1.00 41.04      B    C  
ATOM   4870  CG  PHE B 389     -21.367  17.742  41.534  1.00 36.15      B    C  
ATOM   4871  CD1 PHE B 389     -22.250  18.772  41.895  1.00 32.20      B    C  
ATOM   4872  CD2 PHE B 389     -19.982  17.948  41.661  1.00 33.04      B    C  
ATOM   4873  CE1 PHE B 389     -21.755  19.999  42.373  1.00 29.18      B    C  
ATOM   4874  CE2 PHE B 389     -19.483  19.163  42.132  1.00 29.63      B    C  
ATOM   4875  CZ  PHE B 389     -20.364  20.192  42.493  1.00 30.56      B    C  
ATOM   4876  N   ALA B 390     -24.428  15.416  43.253  1.00 44.38      B    N  
ATOM   4877  CA  ALA B 390     -25.864  15.179  43.391  1.00 43.51      B    C  
ATOM   4878  C   ALA B 390     -26.303  13.714  43.124  1.00 43.64      B    C  
ATOM   4879  O   ALA B 390     -27.198  13.454  42.332  1.00 38.65      B    O  
ATOM   4880  CB  ALA B 390     -26.614  16.209  42.540  1.00 40.18      B    C  
ATOM   4881  N   ASN B 391     -25.650  12.762  43.773  1.00 40.24      B    N  
ATOM   4882  CA  ASN B 391     -25.882  11.314  43.622  1.00 42.31      B    C  
ATOM   4883  C   ASN B 391     -25.622  10.722  42.222  1.00 43.34      B    C  
ATOM   4884  O   ASN B 391     -25.828   9.521  42.043  1.00 40.03      B    O  
ATOM   4885  CB  ASN B 391     -27.258  10.912  44.170  1.00 39.11      B    C  
ATOM   4886  CG  ASN B 391     -27.345  10.890  45.679  1.00 33.29      B    C  
ATOM   4887  ND2 ASN B 391     -28.535  10.716  46.204  1.00 30.91      B    N  
ATOM   4888  OD1 ASN B 391     -26.375  10.979  46.403  1.00 31.23      B    O  
ATOM   4889  N   GLN B 392     -25.134  11.486  41.268  1.00 39.52      B    N  
ATOM   4890  CA  GLN B 392     -24.630  10.951  40.013  1.00 42.70      B    C  
ATOM   4891  C   GLN B 392     -23.101  10.951  40.038  1.00 43.85      B    C  
ATOM   4892  O   GLN B 392     -22.478  11.981  40.280  1.00 41.62      B    O  
ATOM   4893  CB  GLN B 392     -25.197  11.717  38.809  1.00 41.84      B    C  
ATOM   4894  CG  GLN B 392     -26.667  11.323  38.556  1.00 37.32      B    C  
ATOM   4895  CD  GLN B 392     -27.256  11.967  37.300  1.00 33.74      B    C  
ATOM   4896  NE2 GLN B 392     -28.395  11.490  36.838  1.00 31.67      B    N  
ATOM   4897  OE1 GLN B 392     -26.726  12.886  36.719  1.00 31.86      B    O  
ATOM   4898  N   GLU B 393     -22.512   9.786  39.793  1.00 38.65      B    N  
ATOM   4899  CA  GLU B 393     -21.093   9.683  39.510  1.00 40.24      B    C  
ATOM   4900  C   GLU B 393     -20.834  10.255  38.119  1.00 40.49      B    C  
ATOM   4901  O   GLU B 393     -21.199   9.662  37.103  1.00 39.78      B    O  
ATOM   4902  CB  GLU B 393     -20.589   8.233  39.658  1.00 41.06      B    C  
ATOM   4903  CG  GLU B 393     -20.291   7.915  41.122  1.00 37.83      B    C  
ATOM   4904  CD  GLU B 393     -19.790   6.489  41.390  1.00 34.95      B    C  
ATOM   4905  OE1 GLU B 393     -19.351   6.265  42.544  1.00 32.10      B    O  
ATOM   4906  OE2 GLU B 393     -19.871   5.631  40.495  1.00 37.93      B    O1-
ATOM   4907  N   THR B 394     -20.217  11.421  38.079  1.00 40.33      B    N  
ATOM   4908  CA  THR B 394     -19.694  11.984  36.843  1.00 41.94      B    C  
ATOM   4909  C   THR B 394     -18.179  11.807  36.851  1.00 42.57      B    C  
ATOM   4910  O   THR B 394     -17.487  12.364  37.702  1.00 41.77      B    O  
ATOM   4911  CB  THR B 394     -20.104  13.449  36.634  1.00 41.51      B    C  
ATOM   4912  CG2 THR B 394     -21.554  13.541  36.162  1.00 38.35      B    C  
ATOM   4913  OG1 THR B 394     -20.008  14.213  37.811  1.00 37.20      B    O  
ATOM   4914  N   GLU B 395     -17.681  11.014  35.902  1.00 41.96      B    N  
ATOM   4915  CA  GLU B 395     -16.248  10.922  35.659  1.00 43.29      B    C  
ATOM   4916  C   GLU B 395     -15.784  12.188  34.952  1.00 41.79      B    C  
ATOM   4917  O   GLU B 395     -16.305  12.567  33.901  1.00 41.84      B    O  
ATOM   4918  CB  GLU B 395     -15.885   9.667  34.868  1.00 45.37      B    C  
ATOM   4919  CG  GLU B 395     -15.968   8.407  35.737  1.00 42.59      B    C  
ATOM   4920  CD  GLU B 395     -15.522   7.134  34.998  1.00 39.75      B    C  
ATOM   4921  OE1 GLU B 395     -15.171   6.146  35.675  1.00 36.33      B    O  
ATOM   4922  OE2 GLU B 395     -15.544   7.131  33.751  1.00 41.05      B    O1-
ATOM   4923  N   PHE B 396     -14.806  12.842  35.556  1.00 43.65      B    N  
ATOM   4924  CA  PHE B 396     -14.104  13.956  34.972  1.00 42.97      B    C  
ATOM   4925  C   PHE B 396     -12.742  13.457  34.503  1.00 43.24      B    C  
ATOM   4926  O   PHE B 396     -11.856  13.188  35.317  1.00 40.84      B    O  
ATOM   4927  CB  PHE B 396     -14.016  15.095  35.995  1.00 41.18      B    C  
ATOM   4928  CG  PHE B 396     -13.675  16.429  35.380  1.00 37.74      B    C  
ATOM   4929  CD1 PHE B 396     -12.339  16.786  35.115  1.00 34.66      B    C  
ATOM   4930  CD2 PHE B 396     -14.702  17.338  35.078  1.00 36.65      B    C  
ATOM   4931  CE1 PHE B 396     -12.039  18.038  34.546  1.00 34.18      B    C  
ATOM   4932  CE2 PHE B 396     -14.409  18.585  34.519  1.00 35.43      B    C  
ATOM   4933  CZ  PHE B 396     -13.079  18.935  34.250  1.00 36.71      B    C  
ATOM   4934  N   ASP B 397     -12.593  13.313  33.215  1.00 47.27      B    N  
ATOM   4935  CA  ASP B 397     -11.326  12.958  32.603  1.00 46.34      B    C  
ATOM   4936  C   ASP B 397     -10.650  14.227  32.066  1.00 44.91      B    C  
ATOM   4937  O   ASP B 397     -11.219  14.913  31.217  1.00 44.45      B    O  
ATOM   4938  CB  ASP B 397     -11.548  11.898  31.513  1.00 45.93      B    C
[truncated: 256,303 more chars]
