# Supplementary material for: Tad pili with adaptable tips mediate contact-dependent killing during bacterial predation
Source: Nat Commun. 2025 May 13;16:4425. doi: 10.1038/s41467-025-58967-0 (PMC12075869; doi:10.1038/s41467-025-58967-0)
Supplement: Supplementary file 6 — Supplementary Data 5 [file 41467_2025_58967_MOESM6_ESM.zip › Supplementary Data 5/CYFUS_000633_634_635.pdb]

ATOM      1  N   GLN A   1     -67.942  -8.543  42.716  1.00 53.49      A    N  
ATOM      2  CA  GLN A   1     -66.690  -7.858  43.078  1.00 59.01      A    C  
ATOM      3  C   GLN A   1     -65.510  -8.381  42.273  1.00 60.46      A    C  
ATOM      4  O   GLN A   1     -64.945  -7.612  41.512  1.00 55.49      A    O  
ATOM      5  CB  GLN A   1     -66.428  -7.909  44.590  1.00 54.83      A    C  
ATOM      6  CG  GLN A   1     -67.055  -6.708  45.284  1.00 49.80      A    C  
ATOM      7  CD  GLN A   1     -66.959  -6.782  46.813  1.00 45.73      A    C  
ATOM      8  NE2 GLN A   1     -66.973  -5.682  47.506  1.00 38.19      A    N  
ATOM      9  OE1 GLN A   1     -66.897  -7.845  47.391  1.00 43.33      A    O  
ATOM     10  N   ALA A   2     -65.236  -9.669  42.344  1.00 58.76      A    N  
ATOM     11  CA  ALA A   2     -64.101 -10.249  41.630  1.00 61.21      A    C  
ATOM     12  C   ALA A   2     -64.112 -10.008  40.106  1.00 62.50      A    C  
ATOM     13  O   ALA A   2     -63.066  -9.784  39.500  1.00 58.95      A    O  
ATOM     14  CB  ALA A   2     -64.067 -11.753  41.932  1.00 58.00      A    C  
ATOM     15  N   SER A   3     -65.269  -9.991  39.465  1.00 59.94      A    N  
ATOM     16  CA  SER A   3     -65.393  -9.704  38.024  1.00 62.93      A    C  
ATOM     17  C   SER A   3     -65.105  -8.243  37.670  1.00 64.40      A    C  
ATOM     18  O   SER A   3     -64.527  -7.977  36.627  1.00 61.55      A    O  
ATOM     19  CB  SER A   3     -66.800 -10.077  37.543  1.00 59.93      A    C  
ATOM     20  OG  SER A   3     -67.790  -9.433  38.317  1.00 54.10      A    O  
ATOM     21  N   VAL A   4     -65.466  -7.296  38.533  1.00 63.13      A    N  
ATOM     22  CA  VAL A   4     -65.205  -5.864  38.344  1.00 64.85      A    C  
ATOM     23  C   VAL A   4     -63.718  -5.557  38.563  1.00 65.75      A    C  
ATOM     24  O   VAL A   4     -63.121  -4.860  37.750  1.00 63.51      A    O  
ATOM     25  CB  VAL A   4     -66.096  -5.001  39.259  1.00 62.88      A    C  
ATOM     26  CG1 VAL A   4     -65.845  -3.514  39.065  1.00 56.21      A    C  
ATOM     27  CG2 VAL A   4     -67.580  -5.261  38.982  1.00 56.78      A    C  
ATOM     28  N   GLU A   5     -63.111  -6.125  39.595  1.00 66.29      A    N  
ATOM     29  CA  GLU A   5     -61.659  -6.009  39.826  1.00 63.47      A    C  
ATOM     30  C   GLU A   5     -60.848  -6.629  38.679  1.00 63.36      A    C  
ATOM     31  O   GLU A   5     -59.850  -6.049  38.248  1.00 62.15      A    O  
ATOM     32  CB  GLU A   5     -61.281  -6.704  41.135  1.00 59.59      A    C  
ATOM     33  CG  GLU A   5     -61.643  -5.865  42.361  1.00 58.53      A    C  
ATOM     34  CD  GLU A   5     -61.371  -6.577  43.687  1.00 53.08      A    C  
ATOM     35  OE1 GLU A   5     -61.190  -5.873  44.697  1.00 49.21      A    O  
ATOM     36  OE2 GLU A   5     -61.411  -7.834  43.698  1.00 49.14      A    O1-
ATOM     37  N   ALA A   6     -61.298  -7.746  38.137  1.00 66.37      A    N  
ATOM     38  CA  ALA A   6     -60.672  -8.349  36.967  1.00 66.54      A    C  
ATOM     39  C   ALA A   6     -60.791  -7.448  35.729  1.00 68.12      A    C  
ATOM     40  O   ALA A   6     -59.810  -7.285  34.995  1.00 65.56      A    O  
ATOM     41  CB  ALA A   6     -61.286  -9.732  36.720  1.00 63.47      A    C  
ATOM     42  N   ALA A   7     -61.933  -6.814  35.497  1.00 64.49      A    N  
ATOM     43  CA  ALA A   7     -62.122  -5.891  34.378  1.00 65.33      A    C  
ATOM     44  C   ALA A   7     -61.296  -4.603  34.524  1.00 66.77      A    C  
ATOM     45  O   ALA A   7     -60.782  -4.086  33.529  1.00 65.55      A    O  
ATOM     46  CB  ALA A   7     -63.616  -5.585  34.240  1.00 63.23      A    C  
ATOM     47  N   LEU A   8     -61.115  -4.088  35.734  1.00 63.48      A    N  
ATOM     48  CA  LEU A   8     -60.320  -2.886  36.010  1.00 64.51      A    C  
ATOM     49  C   LEU A   8     -58.811  -3.142  35.929  1.00 66.64      A    C  
ATOM     50  O   LEU A   8     -58.063  -2.236  35.556  1.00 64.53      A    O  
ATOM     51  CB  LEU A   8     -60.695  -2.351  37.400  1.00 62.16      A    C  
ATOM     52  CG  LEU A   8     -62.046  -1.626  37.436  1.00 57.82      A    C  
ATOM     53  CD1 LEU A   8     -62.499  -1.434  38.882  1.00 51.36      A    C  
ATOM     54  CD2 LEU A   8     -61.960  -0.246  36.785  1.00 52.76      A    C  
ATOM     55  N   SER A   9     -58.351  -4.325  36.255  1.00 69.75      A    N  
ATOM     56  CA  SER A   9     -56.930  -4.695  36.198  1.00 69.76      A    C  
ATOM     57  C   SER A   9     -56.496  -5.221  34.826  1.00 72.06      A    C  
ATOM     58  O   SER A   9     -55.298  -5.214  34.528  1.00 68.95      A    O  
ATOM     59  CB  SER A   9     -56.590  -5.698  37.301  1.00 64.84      A    C  
ATOM     60  OG  SER A   9     -57.421  -6.827  37.240  1.00 58.78      A    O  
ATOM     61  N   LEU A  10     -57.430  -5.610  33.965  1.00 72.50      A    N  
ATOM     62  CA  LEU A  10     -57.139  -6.156  32.643  1.00 73.59      A    C  
ATOM     63  C   LEU A  10     -56.258  -5.238  31.767  1.00 76.35      A    C  
ATOM     64  O   LEU A  10     -55.268  -5.735  31.229  1.00 74.22      A    O  
ATOM     65  CB  LEU A  10     -58.453  -6.520  31.929  1.00 69.93      A    C  
ATOM     66  CG  LEU A  10     -58.267  -7.536  30.787  1.00 64.10      A    C  
ATOM     67  CD1 LEU A  10     -58.253  -8.959  31.320  1.00 58.66      A    C  
ATOM     68  CD2 LEU A  10     -59.392  -7.406  29.770  1.00 56.38      A    C  
ATOM     69  N   PRO A  11     -56.538  -3.915  31.652  1.00 75.85      A    N  
ATOM     70  CA  PRO A  11     -55.699  -3.020  30.840  1.00 77.08      A    C  
ATOM     71  C   PRO A  11     -54.260  -2.948  31.343  1.00 78.35      A    C  
ATOM     72  O   PRO A  11     -53.332  -2.942  30.536  1.00 76.49      A    O  
ATOM     73  CB  PRO A  11     -56.372  -1.643  30.906  1.00 74.45      A    C  
ATOM     74  CG  PRO A  11     -57.810  -1.939  31.298  1.00 73.74      A    C  
ATOM     75  CD  PRO A  11     -57.667  -3.173  32.182  1.00 75.93      A    C  
ATOM     76  N   LEU A  12     -54.063  -2.928  32.649  1.00 78.28      A    N  
ATOM     77  CA  LEU A  12     -52.738  -2.880  33.256  1.00 77.76      A    C  
ATOM     78  C   LEU A  12     -51.947  -4.161  32.961  1.00 79.06      A    C  
ATOM     79  O   LEU A  12     -50.791  -4.089  32.551  1.00 77.72      A    O  
ATOM     80  CB  LEU A  12     -52.893  -2.647  34.771  1.00 75.35      A    C  
ATOM     81  CG  LEU A  12     -51.551  -2.322  35.461  1.00 69.66      A    C  
ATOM     82  CD1 LEU A  12     -51.158  -0.865  35.259  1.00 63.26      A    C  
ATOM     83  CD2 LEU A  12     -51.652  -2.588  36.959  1.00 63.14      A    C  
ATOM     84  N   VAL A  13     -52.569  -5.321  33.100  1.00 79.49      A    N  
ATOM     85  CA  VAL A  13     -51.925  -6.616  32.821  1.00 79.05      A    C  
ATOM     86  C   VAL A  13     -51.593  -6.761  31.334  1.00 80.94      A    C  
ATOM     87  O   VAL A  13     -50.488  -7.182  30.991  1.00 80.01      A    O  
ATOM     88  CB  VAL A  13     -52.812  -7.782  33.299  1.00 76.25      A    C  
ATOM     89  CG1 VAL A  13     -52.230  -9.147  32.928  1.00 68.90      A    C  
ATOM     90  CG2 VAL A  13     -52.965  -7.771  34.823  1.00 68.69      A    C  
ATOM     91  N   VAL A  14     -52.523  -6.348  30.466  1.00 80.84      A    N  
ATOM     92  CA  VAL A  14     -52.283  -6.354  29.018  1.00 81.29      A    C  
ATOM     93  C   VAL A  14     -51.134  -5.418  28.658  1.00 82.62      A    C  
ATOM     94  O   VAL A  14     -50.256  -5.799  27.885  1.00 81.56      A    O  
ATOM     95  CB  VAL A  14     -53.566  -5.985  28.243  1.00 79.73      A    C  
ATOM     96  CG1 VAL A  14     -53.314  -5.765  26.745  1.00 72.90      A    C  
ATOM     97  CG2 VAL A  14     -54.596  -7.112  28.355  1.00 73.61      A    C  
ATOM     98  N   PHE A  15     -51.088  -4.203  29.245  1.00 83.31      A    N  
ATOM     99  CA  PHE A  15     -49.974  -3.286  29.029  1.00 83.69      A    C  
ATOM    100  C   PHE A  15     -48.655  -3.855  29.550  1.00 84.70      A    C  
ATOM    101  O   PHE A  15     -47.644  -3.719  28.867  1.00 83.86      A    O  
ATOM    102  CB  PHE A  15     -50.257  -1.929  29.663  1.00 82.26      A    C  
ATOM    103  CG  PHE A  15     -49.112  -0.959  29.462  1.00 80.95      A    C  
ATOM    104  CD1 PHE A  15     -48.251  -0.632  30.528  1.00 76.69      A    C  
ATOM    105  CD2 PHE A  15     -48.841  -0.454  28.179  1.00 74.85      A    C  
ATOM    106  CE1 PHE A  15     -47.143   0.207  30.321  1.00 71.06      A    C  
ATOM    107  CE2 PHE A  15     -47.731   0.383  27.963  1.00 71.02      A    C  
ATOM    108  CZ  PHE A  15     -46.876   0.718  29.033  1.00 74.04      A    C  
ATOM    109  N   LEU A  16     -48.657  -4.506  30.707  1.00 82.54      A    N  
ATOM    110  CA  LEU A  16     -47.443  -5.122  31.254  1.00 81.40      A    C  
ATOM    111  C   LEU A  16     -46.891  -6.200  30.316  1.00 82.92      A    C  
ATOM    112  O   LEU A  16     -45.693  -6.201  30.028  1.00 81.71      A    O  
ATOM    113  CB  LEU A  16     -47.743  -5.667  32.662  1.00 78.73      A    C  
ATOM    114  CG  LEU A  16     -46.859  -5.021  33.747  1.00 70.48      A    C  
ATOM    115  CD1 LEU A  16     -47.634  -4.857  35.050  1.00 63.77      A    C  
ATOM    116  CD2 LEU A  16     -45.629  -5.878  34.021  1.00 63.04      A    C  
ATOM    117  N   MET A  17     -47.735  -7.057  29.769  1.00 83.58      A    N  
ATOM    118  CA  MET A  17     -47.309  -8.081  28.803  1.00 83.78      A    C  
ATOM    119  C   MET A  17     -46.836  -7.467  27.485  1.00 85.89      A    C  
ATOM    120  O   MET A  17     -45.717  -7.735  27.039  1.00 85.03      A    O  
ATOM    121  CB  MET A  17     -48.452  -9.064  28.532  1.00 80.47      A    C  
ATOM    122  CG  MET A  17     -48.665 -10.054  29.681  1.00 71.12      A    C  
ATOM    123  SD  MET A  17     -49.872 -11.370  29.305  1.00 64.40      A    S  
ATOM    124  CE  MET A  17     -49.019 -12.269  27.982  1.00 55.25      A    C  
ATOM    125  N   LEU A  18     -47.658  -6.616  26.861  1.00 86.28      A    N  
ATOM    126  CA  LEU A  18     -47.347  -6.022  25.561  1.00 86.53      A    C  
ATOM    127  C   LEU A  18     -46.192  -5.013  25.649  1.00 88.07      A    C  
ATOM    128  O   LEU A  18     -45.357  -4.953  24.752  1.00 86.89      A    O  
ATOM    129  CB  LEU A  18     -48.601  -5.351  24.975  1.00 85.09      A    C  
ATOM    130  CG  LEU A  18     -49.751  -6.297  24.597  1.00 81.95      A    C  
ATOM    131  CD1 LEU A  18     -50.917  -5.472  24.047  1.00 76.69      A    C  
ATOM    132  CD2 LEU A  18     -49.355  -7.310  23.530  1.00 76.35      A    C  
ATOM    133  N   GLY A  19     -46.117  -4.251  26.735  1.00 86.63      A    N  
ATOM    134  CA  GLY A  19     -45.040  -3.304  27.012  1.00 86.47      A    C  
ATOM    135  C   GLY A  19     -43.709  -4.005  27.241  1.00 88.06      A    C  
ATOM    136  O   GLY A  19     -42.697  -3.565  26.702  1.00 86.46      A    O  
ATOM    137  N   THR A  20     -43.708  -5.115  27.945  1.00 90.37      A    N  
ATOM    138  CA  THR A  20     -42.497  -5.940  28.107  1.00 90.08      A    C  
ATOM    139  C   THR A  20     -42.031  -6.503  26.768  1.00 90.41      A    C  
ATOM    140  O   THR A  20     -40.849  -6.435  26.442  1.00 88.40      A    O  
ATOM    141  CB  THR A  20     -42.733  -7.096  29.093  1.00 88.41      A    C  
ATOM    142  CG2 THR A  20     -41.450  -7.857  29.391  1.00 75.78      A    C  
ATOM    143  OG1 THR A  20     -43.188  -6.617  30.337  1.00 75.90      A    O  
ATOM    144  N   LEU A  21     -42.955  -6.981  25.946  1.00 90.20      A    N  
ATOM    145  CA  LEU A  21     -42.639  -7.460  24.599  1.00 89.67      A    C  
ATOM    146  C   LEU A  21     -42.019  -6.347  23.742  1.00 90.63      A    C  
ATOM    147  O   LEU A  21     -40.974  -6.546  23.119  1.00 89.39      A    O  
ATOM    148  CB  LEU A  21     -43.932  -7.998  23.954  1.00 87.79      A    C  
ATOM    149  CG  LEU A  21     -43.641  -8.939  22.774  1.00 78.30      A    C  
ATOM    150  CD1 LEU A  21     -43.533 -10.379  23.269  1.00 73.04      A    C  
ATOM    151  CD2 LEU A  21     -44.751  -8.883  21.734  1.00 72.76      A    C  
ATOM    152  N   GLN A  22     -42.632  -5.157  23.754  1.00 90.65      A    N  
ATOM    153  CA  GLN A  22     -42.137  -3.998  23.011  1.00 90.41      A    C  
ATOM    154  C   GLN A  22     -40.776  -3.512  23.532  1.00 90.95      A    C  
ATOM    155  O   GLN A  22     -39.920  -3.165  22.729  1.00 89.81      A    O  
ATOM    156  CB  GLN A  22     -43.202  -2.887  23.056  1.00 89.76      A    C  
ATOM    157  CG  GLN A  22     -42.886  -1.706  22.118  1.00 84.78      A    C  
ATOM    158  CD  GLN A  22     -42.788  -2.144  20.658  1.00 85.15      A    C  
ATOM    159  NE2 GLN A  22     -41.602  -2.119  20.092  1.00 72.53      A    N  
ATOM    160  OE1 GLN A  22     -43.749  -2.530  20.020  1.00 75.01      A    O  
ATOM    161  N   LEU A  23     -40.549  -3.541  24.829  1.00 91.29      A    N  
ATOM    162  CA  LEU A  23     -39.267  -3.189  25.444  1.00 90.56      A    C  
ATOM    163  C   LEU A  23     -38.139  -4.104  24.940  1.00 91.29      A    C  
ATOM    164  O   LEU A  23     -37.101  -3.602  24.513  1.00 89.91      A    O  
ATOM    165  CB  LEU A  23     -39.408  -3.259  26.975  1.00 89.24      A    C  
ATOM    166  CG  LEU A  23     -38.105  -2.946  27.741  1.00 85.16      A    C  
ATOM    167  CD1 LEU A  23     -37.698  -1.478  27.589  1.00 79.87      A    C  
ATOM    168  CD2 LEU A  23     -38.298  -3.254  29.215  1.00 79.31      A    C  
ATOM    169  N   PHE A  24     -38.356  -5.415  24.944  1.00 92.13      A    N  
ATOM    170  CA  PHE A  24     -37.353  -6.343  24.432  1.00 92.27      A    C  
ATOM    171  C   PHE A  24     -37.110  -6.188  22.931  1.00 92.77      A    C  
ATOM    172  O   PHE A  24     -35.960  -6.252  22.493  1.00 91.08      A    O  
ATOM    173  CB  PHE A  24     -37.702  -7.788  24.796  1.00 91.63      A    C  
ATOM    174  CG  PHE A  24     -37.260  -8.148  26.192  1.00 91.28      A    C  
ATOM    175  CD1 PHE A  24     -35.892  -8.323  26.470  1.00 86.94      A    C  
ATOM    176  CD2 PHE A  24     -38.199  -8.269  27.231  1.00 86.58      A    C  
ATOM    177  CE1 PHE A  24     -35.463  -8.589  27.772  1.00 84.57      A    C  
ATOM    178  CE2 PHE A  24     -37.769  -8.532  28.536  1.00 84.73      A    C  
ATOM    179  CZ  PHE A  24     -36.404  -8.685  28.816  1.00 86.26      A    C  
ATOM    180  N   LEU A  25     -38.133  -5.892  22.143  1.00 92.10      A    N  
ATOM    181  CA  LEU A  25     -37.961  -5.564  20.723  1.00 91.32      A    C  
ATOM    182  C   LEU A  25     -37.133  -4.283  20.532  1.00 91.92      A    C  
ATOM    183  O   LEU A  25     -36.291  -4.229  19.637  1.00 90.92      A    O  
ATOM    184  CB  LEU A  25     -39.335  -5.434  20.048  1.00 90.68      A    C  
ATOM    185  CG  LEU A  25     -40.089  -6.763  19.857  1.00 87.12      A    C  
ATOM    186  CD1 LEU A  25     -41.503  -6.472  19.368  1.00 82.59      A    C  
ATOM    187  CD2 LEU A  25     -39.419  -7.662  18.817  1.00 82.42      A    C  
ATOM    188  N   MET A  26     -37.293  -3.269  21.374  1.00 92.26      A    N  
ATOM    189  CA  MET A  26     -36.475  -2.051  21.349  1.00 91.85      A    C  
ATOM    190  C   MET A  26     -35.022  -2.324  21.756  1.00 92.55      A    C  
ATOM    191  O   MET A  26     -34.110  -1.779  21.138  1.00 91.12      A    O  
ATOM    192  CB  MET A  26     -37.085  -0.978  22.253  1.00 90.65      A    C  
ATOM    193  CG  MET A  26     -38.374  -0.392  21.677  1.00 85.15      A    C  
ATOM    194  SD  MET A  26     -39.187   0.822  22.768  1.00 82.23      A    S  
ATOM    195  CE  MET A  26     -37.983   2.171  22.690  1.00 70.13      A    C  
ATOM    196  N   LEU A  27     -34.797  -3.175  22.750  1.00 93.10      A    N  
ATOM    197  CA  LEU A  27     -33.449  -3.583  23.159  1.00 92.70      A    C  
ATOM    198  C   LEU A  27     -32.738  -4.364  22.042  1.00 93.15      A    C  
ATOM    199  O   LEU A  27     -31.572  -4.088  21.747  1.00 92.04      A    O  
ATOM    200  CB  LEU A  27     -33.527  -4.418  24.451  1.00 92.38      A    C  
ATOM    201  CG  LEU A  27     -33.892  -3.599  25.707  1.00 89.03      A    C  
ATOM    202  CD1 LEU A  27     -34.193  -4.549  26.867  1.00 84.79      A    C  
ATOM    203  CD2 LEU A  27     -32.762  -2.659  26.133  1.00 84.94      A    C  
ATOM    204  N   GLN A  28     -33.451  -5.258  21.365  1.00 92.81      A    N  
ATOM    205  CA  GLN A  28     -32.941  -5.924  20.158  1.00 91.91      A    C  
ATOM    206  C   GLN A  28     -32.638  -4.907  19.047  1.00 92.59      A    C  
ATOM    207  O   GLN A  28     -31.584  -4.971  18.420  1.00 91.41      A    O  
ATOM    208  CB  GLN A  28     -33.975  -6.950  19.649  1.00 90.87      A    C  
ATOM    209  CG  GLN A  28     -34.092  -8.173  20.568  1.00 87.70      A    C  
ATOM    210  CD  GLN A  28     -35.294  -9.058  20.226  1.00 87.78      A    C  
ATOM    211  NE2 GLN A  28     -35.698  -9.913  21.130  1.00 78.09      A    N  
ATOM    212  OE1 GLN A  28     -35.890  -8.994  19.156  1.00 79.66      A    O  
ATOM    213  N   GLY A  29     -33.510  -3.929  18.856  1.00 93.16      A    N  
ATOM    214  CA  GLY A  29     -33.293  -2.819  17.929  1.00 92.90      A    C  
ATOM    215  C   GLY A  29     -32.025  -2.031  18.246  1.00 93.73      A    C  
ATOM    216  O   GLY A  29     -31.296  -1.678  17.321  1.00 92.03      A    O  
ATOM    217  N   ARG A  30     -31.705  -1.819  19.523  1.00 94.58      A    N  
ATOM    218  CA  ARG A  30     -30.458  -1.155  19.931  1.00 94.42      A    C  
ATOM    219  C   ARG A  30     -29.218  -1.988  19.602  1.00 94.68      A    C  
ATOM    220  O   ARG A  30     -28.267  -1.441  19.067  1.00 93.08      A    O  
ATOM    221  CB  ARG A  30     -30.522  -0.751  21.408  1.00 93.26      A    C  
ATOM    222  CG  ARG A  30     -29.272   0.053  21.796  1.00 88.40      A    C  
ATOM    223  CD  ARG A  30     -29.545   0.995  22.955  1.00 84.35      A    C  
ATOM    224  NE  ARG A  30     -28.346   1.793  23.244  1.00 82.05      A    N  
ATOM    225  CZ  ARG A  30     -28.206   2.682  24.217  1.00 77.41      A    C  
ATOM    226  NH1 ARG A  30     -29.179   2.962  25.046  1.00 70.07      A    N1+
ATOM    227  NH2 ARG A  30     -27.080   3.306  24.358  1.00 73.49      A    N  
ATOM    228  N   ILE A  31     -29.248  -3.280  19.850  1.00 93.80      A    N  
ATOM    229  CA  ILE A  31     -28.147  -4.185  19.467  1.00 93.73      A    C  
ATOM    230  C   ILE A  31     -27.914  -4.127  17.950  1.00 93.78      A    C  
ATOM    231  O   ILE A  31     -26.779  -3.998  17.493  1.00 92.62      A    O  
ATOM    232  CB  ILE A  31     -28.440  -5.639  19.933  1.00 93.33      A    C  
ATOM    233  CG1 ILE A  31     -28.503  -5.731  21.474  1.00 88.97      A    C  
ATOM    234  CG2 ILE A  31     -27.365  -6.606  19.401  1.00 89.21      A    C  
ATOM    235  CD1 ILE A  31     -29.125  -7.037  21.993  1.00 83.69      A    C  
ATOM    236  N   MET A  32     -28.989  -4.159  17.167  1.00 94.34      A    N  
ATOM    237  CA  MET A  32     -28.894  -4.062  15.708  1.00 94.08      A    C  
ATOM    238  C   MET A  32     -28.436  -2.677  15.245  1.00 94.41      A    C  
ATOM    239  O   MET A  32     -27.739  -2.596  14.240  1.00 93.03      A    O  
ATOM    240  CB  MET A  32     -30.250  -4.422  15.077  1.00 92.79      A    C  
ATOM    241  CG  MET A  32     -30.648  -5.884  15.312  1.00 88.43      A    C  
ATOM    242  SD  MET A  32     -29.480  -7.153  14.741  1.00 82.90      A    S  
ATOM    243  CE  MET A  32     -29.526  -6.882  12.960  1.00 72.08      A    C  
ATOM    244  N   ALA A  33     -28.773  -1.600  15.950  1.00 94.74      A    N  
ATOM    245  CA  ALA A  33     -28.322  -0.249  15.646  1.00 94.80      A    C  
ATOM    246  C   ALA A  33     -26.805  -0.095  15.832  1.00 95.14      A    C  
ATOM    247  O   ALA A  33     -26.158   0.487  14.972  1.00 93.64      A    O  
ATOM    248  CB  ALA A  33     -29.109   0.762  16.490  1.00 94.20      A    C  
ATOM    249  N   GLU A  34     -26.231  -0.669  16.882  1.00 95.48      A    N  
ATOM    250  CA  GLU A  34     -24.769  -0.688  17.073  1.00 94.97      A    C  
ATOM    251  C   GLU A  34     -24.065  -1.458  15.946  1.00 95.04      A    C  
ATOM    252  O   GLU A  34     -23.087  -0.988  15.364  1.00 93.82      A    O  
ATOM    253  CB  GLU A  34     -24.411  -1.303  18.443  1.00 94.14      A    C  
ATOM    254  CG  GLU A  34     -24.912  -0.516  19.659  1.00 88.76      A    C  
ATOM    255  CD  GLU A  34     -24.334   0.902  19.804  1.00 87.36      A    C  
ATOM    256  OE1 GLU A  34     -24.921   1.690  20.572  1.00 79.37      A    O  
ATOM    257  OE2 GLU A  34     -23.307   1.214  19.175  1.00 80.10      A    O1-
ATOM    258  N   TYR A  35     -24.616  -2.600  15.550  1.00 94.82      A    N  
ATOM    259  CA  TYR A  35     -24.099  -3.351  14.408  1.00 94.44      A    C  
ATOM    260  C   TYR A  35     -24.221  -2.585  13.083  1.00 94.91      A    C  
ATOM    261  O   TYR A  35     -23.307  -2.607  12.261  1.00 94.05      A    O  
ATOM    262  CB  TYR A  35     -24.829  -4.699  14.315  1.00 93.69      A    C  
ATOM    263  CG  TYR A  35     -24.383  -5.543  13.138  1.00 93.03      A    C  
ATOM    264  CD1 TYR A  35     -25.249  -5.776  12.048  1.00 90.17      A    C  
ATOM    265  CD2 TYR A  35     -23.074  -6.062  13.108  1.00 90.50      A    C  
ATOM    266  CE1 TYR A  35     -24.815  -6.528  10.946  1.00 89.29      A    C  
ATOM    267  CE2 TYR A  35     -22.625  -6.819  12.005  1.00 88.87      A    C  
ATOM    268  CZ  TYR A  35     -23.501  -7.041  10.931  1.00 89.67      A    C  
ATOM    269  OH  TYR A  35     -23.061  -7.769   9.850  1.00 87.89      A    O  
ATOM    270  N   ALA A  36     -25.335  -1.871  12.885  1.00 94.45      A    N  
ATOM    271  CA  ALA A  36     -25.550  -1.060  11.698  1.00 94.47      A    C  
ATOM    272  C   ALA A  36     -24.595   0.141  11.636  1.00 95.11      A    C  
ATOM    273  O   ALA A  36     -24.078   0.426  10.559  1.00 93.93      A    O  
ATOM    274  CB  ALA A  36     -27.011  -0.606  11.671  1.00 93.93      A    C  
ATOM    275  N   ALA A  37     -24.306   0.787  12.754  1.00 95.21      A    N  
ATOM    276  CA  ALA A  37     -23.320   1.858  12.842  1.00 95.33      A    C  
ATOM    277  C   ALA A  37     -21.918   1.354  12.461  1.00 95.59      A    C  
ATOM    278  O   ALA A  37     -21.258   1.960  11.623  1.00 93.92      A    O  
ATOM    279  CB  ALA A  37     -23.358   2.459  14.250  1.00 94.48      A    C  
ATOM    280  N   PHE A  38     -21.512   0.194  12.983  1.00 95.41      A    N  
ATOM    281  CA  PHE A  38     -20.248  -0.442  12.619  1.00 95.31      A    C  
ATOM    282  C   PHE A  38     -20.165  -0.768  11.112  1.00 95.55      A    C  
ATOM    283  O   PHE A  38     -19.190  -0.420  10.452  1.00 94.80      A    O  
ATOM    284  CB  PHE A  38     -20.068  -1.710  13.452  1.00 94.99      A    C  
ATOM    285  CG  PHE A  38     -18.857  -2.524  13.061  1.00 94.77      A    C  
ATOM    286  CD1 PHE A  38     -19.004  -3.693  12.281  1.00 91.58      A    C  
ATOM    287  CD2 PHE A  38     -17.574  -2.116  13.458  1.00 92.07      A    C  
ATOM    288  CE1 PHE A  38     -17.873  -4.446  11.918  1.00 90.85      A    C  
ATOM    289  CE2 PHE A  38     -16.447  -2.870  13.099  1.00 91.21      A    C  
ATOM    290  CZ  PHE A  38     -16.595  -4.041  12.328  1.00 91.83      A    C  
ATOM    291  N   ARG A  39     -21.192  -1.371  10.545  1.00 94.93      A    N  
ATOM    292  CA  ARG A  39     -21.244  -1.672   9.104  1.00 94.80      A    C  
ATOM    293  C   ARG A  39     -21.206  -0.404   8.242  1.00 95.02      A    C  
ATOM    294  O   ARG A  39     -20.500  -0.372   7.244  1.00 93.91      A    O  
ATOM    295  CB  ARG A  39     -22.510  -2.483   8.798  1.00 93.89      A    C  
ATOM    296  CG  ARG A  39     -22.327  -3.996   9.023  1.00 87.62      A    C  
ATOM    297  CD  ARG A  39     -21.780  -4.661   7.768  1.00 85.90      A    C  
ATOM    298  NE  ARG A  39     -21.674  -6.125   7.930  1.00 81.36      A    N  
ATOM    299  CZ  ARG A  39     -21.420  -6.988   6.968  1.00 77.63      A    C  
ATOM    300  NH1 ARG A  39     -21.289  -6.632   5.715  1.00 68.65      A    N1+
ATOM    301  NH2 ARG A  39     -21.280  -8.243   7.247  1.00 72.42      A    N  
ATOM    302  N   ALA A  40     -21.951   0.628   8.631  1.00 95.10      A    N  
ATOM    303  CA  ALA A  40     -22.014   1.884   7.913  1.00 95.14      A    C  
ATOM    304  C   ALA A  40     -20.666   2.618   7.943  1.00 95.58      A    C  
ATOM    305  O   ALA A  40     -20.174   3.031   6.895  1.00 94.14      A    O  
ATOM    306  CB  ALA A  40     -23.141   2.737   8.511  1.00 94.59      A    C  
ATOM    307  N   VAL A  41     -20.016   2.725   9.094  1.00 95.39      A    N  
ATOM    308  CA  VAL A  41     -18.714   3.411   9.197  1.00 95.28      A    C  
ATOM    309  C   VAL A  41     -17.622   2.661   8.450  1.00 95.21      A    C  
ATOM    310  O   VAL A  41     -16.805   3.286   7.787  1.00 93.37      A    O  
ATOM    311  CB  VAL A  41     -18.337   3.680  10.665  1.00 94.15      A    C  
ATOM    312  CG1 VAL A  41     -17.726   2.488  11.402  1.00 87.12      A    C  
ATOM    313  CG2 VAL A  41     -17.350   4.857  10.728  1.00 86.39      A    C  
ATOM    314  N   ARG A  42     -17.644   1.331   8.460  1.00 95.48      A    N  
ATOM    315  CA  ARG A  42     -16.720   0.505   7.680  1.00 95.24      A    C  
ATOM    316  C   ARG A  42     -16.918   0.726   6.178  1.00 95.19      A    C  
ATOM    317  O   ARG A  42     -15.945   0.931   5.468  1.00 93.56      A    O  
ATOM    318  CB  ARG A  42     -16.897  -0.964   8.088  1.00 94.13      A    C  
ATOM    319  CG  ARG A  42     -15.857  -1.868   7.420  1.00 89.41      A    C  
ATOM    320  CD  ARG A  42     -15.988  -3.303   7.913  1.00 87.87      A    C  
ATOM    321  NE  ARG A  42     -15.090  -4.186   7.169  1.00 85.85      A    N  
ATOM    322  CZ  ARG A  42     -15.356  -4.856   6.056  1.00 85.43      A    C  
ATOM    323  NH1 ARG A  42     -16.544  -4.915   5.533  1.00 74.61      A    N1+
ATOM    324  NH2 ARG A  42     -14.410  -5.490   5.436  1.00 80.04      A    N  
ATOM    325  N   SER A  43     -18.166   0.775   5.712  1.00 94.87      A    N  
ATOM    326  CA  SER A  43     -18.473   1.086   4.308  1.00 94.55      A    C  
ATOM    327  C   SER A  43     -17.988   2.488   3.924  1.00 94.50      A    C  
ATOM    328  O   SER A  43     -17.327   2.643   2.899  1.00 92.07      A    O  
ATOM    329  CB  SER A  43     -19.983   0.951   4.078  1.00 93.50      A    C  
ATOM    330  OG  SER A  43     -20.280   1.092   2.705  1.00 79.49      A    O  
ATOM    331  N   GLY A  44     -18.224   3.490   4.764  1.00 93.90      A    N  
ATOM    332  CA  GLY A  44     -17.733   4.851   4.545  1.00 93.56      A    C  
ATOM    333  C   GLY A  44     -16.203   4.953   4.520  1.00 94.31      A    C  
ATOM    334  O   GLY A  44     -15.654   5.657   3.683  1.00 92.40      A    O  
ATOM    335  N   SER A  45     -15.523   4.214   5.388  1.00 94.93      A    N  
ATOM    336  CA  SER A  45     -14.061   4.177   5.468  1.00 94.75      A    C  
ATOM    337  C   SER A  45     -13.410   3.679   4.174  1.00 94.53      A    C  
ATOM    338  O   SER A  45     -12.398   4.241   3.742  1.00 91.83      A    O  
ATOM    339  CB  SER A  45     -13.644   3.289   6.644  1.00 93.99      A    C  
ATOM    340  OG  SER A  45     -12.251   3.072   6.674  1.00 84.97      A    O  
ATOM    341  N   VAL A  46     -13.991   2.676   3.519  1.00 94.84      A    N  
ATOM    342  CA  VAL A  46     -13.427   2.092   2.294  1.00 94.23      A    C  
ATOM    343  C   VAL A  46     -14.034   2.651   0.999  1.00 93.86      A    C  
ATOM    344  O   VAL A  46     -13.495   2.408  -0.073  1.00 90.18      A    O  
ATOM    345  CB  VAL A  46     -13.486   0.553   2.304  1.00 93.05      A    C  
ATOM    346  CG1 VAL A  46     -12.799  -0.032   3.547  1.00 86.84      A    C  
ATOM    347  CG2 VAL A  46     -14.911   0.035   2.232  1.00 86.84      A    C  
ATOM    348  N   LYS A  47     -15.119   3.420   1.080  1.00 92.99      A    N  
ATOM    349  CA  LYS A  47     -15.822   4.027  -0.071  1.00 92.87      A    C  
ATOM    350  C   LYS A  47     -15.807   5.558  -0.046  1.00 92.71      A    C  
ATOM    351  O   LYS A  47     -16.812   6.197  -0.332  1.00 88.19      A    O  
ATOM    352  CB  LYS A  47     -17.238   3.452  -0.222  1.00 91.85      A    C  
ATOM    353  CG  LYS A  47     -17.239   1.983  -0.651  1.00 90.32      A    C  
ATOM    354  CD  LYS A  47     -18.638   1.573  -1.120  1.00 86.99      A    C  
ATOM    355  CE  LYS A  47     -18.597   0.191  -1.769  1.00 82.14      A    C  
ATOM    356  NZ  LYS A  47     -19.874  -0.140  -2.425  1.00 74.57      A    N1+
ATOM    357  N   HIS A  48     -14.687   6.155   0.286  1.00 94.44      A    N  
ATOM    358  CA  HIS A  48     -14.451   7.601   0.189  1.00 94.30      A    C  
ATOM    359  C   HIS A  48     -15.420   8.486   1.003  1.00 94.28      A    C  
ATOM    360  O   HIS A  48     -15.498   9.695   0.775  1.00 89.45      A    O  
ATOM    361  CB  HIS A  48     -14.407   8.017  -1.288  1.00 93.45      A    C  
ATOM    362  CG  HIS A  48     -13.489   7.178  -2.130  1.00 94.12      A    C  
ATOM    363  CD2 HIS A  48     -13.834   6.154  -2.977  1.00 83.83      A    C  
ATOM    364  ND1 HIS A  48     -12.111   7.269  -2.160  1.00 83.70      A    N  
ATOM    365  CE1 HIS A  48     -11.654   6.336  -3.007  1.00 85.35      A    C  
ATOM    366  NE2 HIS A  48     -12.672   5.650  -3.522  1.00 87.22      A    N  
ATOM    367  N   GLY A  49     -16.145   7.909   1.963  1.00 91.77      A    N  
ATOM    368  CA  GLY A  49     -17.164   8.607   2.746  1.00 91.80      A    C  
ATOM    369  C   GLY A  49     -18.537   8.679   2.073  1.00 92.89      A    C  
ATOM    370  O   GLY A  49     -19.345   9.527   2.451  1.00 88.52      A    O  
ATOM    371  N   ASP A  50     -18.831   7.798   1.115  1.00 93.01      A    N  
ATOM    372  CA  ASP A  50     -20.112   7.774   0.401  1.00 92.96      A    C  
ATOM    373  C   ASP A  50     -21.306   7.549   1.337  1.00 93.57      A    C  
ATOM    374  O   ASP A  50     -21.459   6.520   1.996  1.00 91.26      A    O  
ATOM    375  CB  ASP A  50     -20.066   6.721  -0.713  1.00 90.91      A    C  
ATOM    376  CG  ASP A  50     -21.324   6.711  -1.593  1.00 90.05      A    C  
ATOM    377  OD1 ASP A  50     -22.240   7.530  -1.350  1.00 82.65      A    O  
ATOM    378  OD2 ASP A  50     -21.398   5.858  -2.491  1.00 82.50      A    O1-
ATOM    379  N   CYS A  51     -22.202   8.543   1.374  1.00 93.14      A    N  
ATOM    380  CA  CYS A  51     -23.442   8.474   2.138  1.00 93.40      A    C  
ATOM    381  C   CYS A  51     -24.412   7.407   1.620  1.00 94.10      A    C  
ATOM    382  O   CYS A  51     -25.121   6.804   2.421  1.00 91.09      A    O  
ATOM    383  CB  CYS A  51     -24.118   9.842   2.101  1.00 91.41      A    C  
ATOM    384  SG  CYS A  51     -23.505  10.987   3.369  1.00 86.91      A    S  
ATOM    385  N   THR A  52     -24.444   7.157   0.313  1.00 93.01      A    N  
ATOM    386  CA  THR A  52     -25.322   6.143  -0.283  1.00 93.09      A    C  
ATOM    387  C   THR A  52     -24.891   4.758   0.182  1.00 93.45      A    C  
ATOM    388  O   THR A  52     -25.703   4.010   0.722  1.00 91.45      A    O  
ATOM    389  CB  THR A  52     -25.316   6.233  -1.810  1.00 91.85      A    C  
ATOM    390  CG2 THR A  52     -26.365   5.325  -2.443  1.00 76.30      A    C  
ATOM    391  OG1 THR A  52     -25.628   7.550  -2.193  1.00 78.46      A    O  
ATOM    392  N   ALA A  53     -23.598   4.466   0.106  1.00 93.19      A    N  
ATOM    393  CA  ALA A  53     -23.025   3.216   0.587  1.00 93.17      A    C  
ATOM    394  C   ALA A  53     -23.270   3.002   2.085  1.00 93.77      A    C  
ATOM    395  O   ALA A  53     -23.773   1.946   2.490  1.00 91.66      A    O  
ATOM    396  CB  ALA A  53     -21.526   3.218   0.258  1.00 91.84      A    C  
ATOM    397  N   MET A  54     -23.020   4.009   2.919  1.00 93.86      A    N  
ATOM    398  CA  MET A  54     -23.272   3.926   4.359  1.00 93.70      A    C  
ATOM    399  C   MET A  54     -24.748   3.707   4.676  1.00 94.14      A    C  
ATOM    400  O   MET A  54     -25.084   2.911   5.554  1.00 92.86      A    O  
ATOM    401  CB  MET A  54     -22.778   5.200   5.060  1.00 93.22      A    C  
ATOM    402  CG  MET A  54     -21.253   5.267   5.140  1.00 90.82      A    C  
ATOM    403  SD  MET A  54     -20.639   6.606   6.206  1.00 89.35      A    S  
ATOM    404  CE  MET A  54     -20.960   8.030   5.151  1.00 77.81      A    C  
ATOM    405  N   THR A  55     -25.641   4.380   3.958  1.00 94.20      A    N  
ATOM    406  CA  THR A  55     -27.088   4.254   4.157  1.00 94.07      A    C  
ATOM    407  C   THR A  55     -27.569   2.866   3.759  1.00 94.00      A    C  
ATOM    408  O   THR A  55     -28.299   2.236   4.522  1.00 92.48      A    O  
ATOM    409  CB  THR A  55     -27.852   5.339   3.384  1.00 93.46      A    C  
ATOM    410  CG2 THR A  55     -29.344   5.291   3.669  1.00 81.62      A    C  
ATOM    411  OG1 THR A  55     -27.415   6.612   3.790  1.00 82.88      A    O  
ATOM    412  N   HIS A  56     -27.122   2.341   2.617  1.00 94.07      A    N  
ATOM    413  CA  HIS A  56     -27.461   0.993   2.187  1.00 93.54      A    C  
ATOM    414  C   HIS A  56     -26.963  -0.075   3.172  1.00 93.37      A    C  
ATOM    415  O   HIS A  56     -27.716  -0.966   3.547  1.00 91.67      A    O  
ATOM    416  CB  HIS A  56     -26.883   0.733   0.786  1.00 92.74      A    C  
ATOM    417  CG  HIS A  56     -27.586   1.433  -0.345  1.00 92.66      A    C  
ATOM    418  CD2 HIS A  56     -28.602   2.348  -0.292  1.00 84.15      A    C  
ATOM    419  ND1 HIS A  56     -27.324   1.222  -1.686  1.00 83.04      A    N  
ATOM    420  CE1 HIS A  56     -28.153   1.993  -2.396  1.00 85.54      A    C  
ATOM    421  NE2 HIS A  56     -28.942   2.686  -1.588  1.00 87.79      A    N  
ATOM    422  N   ALA A  57     -25.742   0.066   3.666  1.00 93.05      A    N  
ATOM    423  CA  ALA A  57     -25.184  -0.834   4.669  1.00 92.32      A    C  
ATOM    424  C   ALA A  57     -25.998  -0.823   5.973  1.00 92.75      A    C  
ATOM    425  O   ALA A  57     -26.331  -1.885   6.510  1.00 91.01      A    O  
ATOM    426  CB  ALA A  57     -23.719  -0.454   4.916  1.00 92.08      A    C  
ATOM    427  N   ALA A  58     -26.367   0.367   6.454  1.00 93.30      A    N  
ATOM    428  CA  ALA A  58     -27.168   0.507   7.662  1.00 93.00      A    C  
ATOM    429  C   ALA A  58     -28.587  -0.057   7.495  1.00 93.36      A    C  
ATOM    430  O   ALA A  58     -29.059  -0.812   8.346  1.00 91.49      A    O  
ATOM    431  CB  ALA A  58     -27.204   1.988   8.054  1.00 92.72      A    C  
ATOM    432  N   VAL A  59     -29.270   0.249   6.380  1.00 93.21      A    N  
ATOM    433  CA  VAL A  59     -30.624  -0.236   6.081  1.00 92.54      A    C  
ATOM    434  C   VAL A  59     -30.653  -1.764   5.994  1.00 92.12      A    C  
ATOM    435  O   VAL A  59     -31.546  -2.389   6.564  1.00 90.02      A    O  
ATOM    436  CB  VAL A  59     -31.151   0.407   4.781  1.00 91.72      A    C  
ATOM    437  CG1 VAL A  59     -32.412  -0.262   4.230  1.00 85.49      A    C  
ATOM    438  CG2 VAL A  59     -31.502   1.880   5.035  1.00 86.28      A    C  
ATOM    439  N   LEU A  60     -29.649  -2.369   5.347  1.00 90.84      A    N  
ATOM    440  CA  LEU A  60     -29.545  -3.824   5.261  1.00 89.96      A    C  
ATOM    441  C   LEU A  60     -29.260  -4.456   6.623  1.00 90.02      A    C  
ATOM    442  O   LEU A  60     -29.913  -5.425   7.001  1.00 88.48      A    O  
ATOM    443  CB  LEU A  60     -28.459  -4.187   4.229  1.00 88.54      A    C  
ATOM    444  CG  LEU A  60     -28.351  -5.704   3.985  1.00 85.66      A    C  
ATOM    445  CD1 LEU A  60     -29.599  -6.263   3.297  1.00 80.90      A    C  
ATOM    446  CD2 LEU A  60     -27.145  -5.999   3.105  1.00 80.00      A    C  
ATOM    447  N   ALA A  61     -28.329  -3.894   7.390  1.00 90.54      A    N  
ATOM    448  CA  ALA A  61     -27.962  -4.421   8.703  1.00 89.34      A    C  
ATOM    449  C   ALA A  61     -29.130  -4.364   9.698  1.00 89.69      A    C  
ATOM    450  O   ALA A  61     -29.302  -5.286  10.493  1.00 87.12      A    O  
ATOM    451  CB  ALA A  61     -26.752  -3.640   9.216  1.00 88.80      A    C  
ATOM    452  N   LEU A  62     -29.960  -3.326   9.626  1.00 91.27      A    N  
ATOM    453  CA  LEU A  62     -31.120  -3.161  10.509  1.00 90.69      A    C  
ATOM    454  C   LEU A  62     -32.333  -3.998  10.084  1.00 90.35      A    C  
ATOM    455  O   LEU A  62     -33.236  -4.195  10.897  1.00 87.50      A    O  
ATOM    456  CB  LEU A  62     -31.492  -1.675  10.570  1.00 90.06      A    C  
ATOM    457  CG  LEU A  62     -30.475  -0.830  11.349  1.00 89.83      A    C  
ATOM    458  CD1 LEU A  62     -30.797   0.651  11.142  1.00 85.99      A    C  
ATOM    459  CD2 LEU A  62     -30.523  -1.127  12.850  1.00 86.17      A    C  
ATOM    460  N   MET A  63     -32.362  -4.502   8.851  1.00 87.70      A    N  
ATOM    461  CA  MET A  63     -33.538  -5.162   8.275  1.00 86.53      A    C  
ATOM    462  C   MET A  63     -34.175  -6.247   9.166  1.00 86.53      A    C  
ATOM    463  O   MET A  63     -35.404  -6.229   9.301  1.00 83.43      A    O  
ATOM    464  CB  MET A  63     -33.180  -5.695   6.887  1.00 84.89      A    C  
ATOM    465  CG  MET A  63     -34.421  -6.173   6.132  1.00 80.04      A    C  
ATOM    466  SD  MET A  63     -34.061  -6.759   4.463  1.00 77.39      A    S  
ATOM    467  CE  MET A  63     -33.545  -5.220   3.673  1.00 67.19      A    C  
ATOM    468  N   PRO A  64     -33.432  -7.131   9.848  1.00 87.49      A    N  
ATOM    469  CA  PRO A  64     -34.031  -8.123  10.751  1.00 84.38      A    C  
ATOM    470  C   PRO A  64     -34.867  -7.527  11.886  1.00 85.05      A    C  
ATOM    471  O   PRO A  64     -35.758  -8.193  12.408  1.00 79.42      A    O  
ATOM    472  CB  PRO A  64     -32.851  -8.931  11.304  1.00 81.87      A    C  
ATOM    473  CG  PRO A  64     -31.764  -8.756  10.251  1.00 81.60      A    C  
ATOM    474  CD  PRO A  64     -31.998  -7.328   9.772  1.00 84.91      A    C  
ATOM    475  N   SER A  65     -34.621  -6.275  12.278  1.00 84.91      A    N  
ATOM    476  CA  SER A  65     -35.332  -5.623  13.384  1.00 83.98      A    C  
ATOM    477  C   SER A  65     -36.660  -4.962  12.965  1.00 84.78      A    C  
ATOM    478  O   SER A  65     -37.572  -4.856  13.783  1.00 79.12      A    O  
ATOM    479  CB  SER A  65     -34.414  -4.605  14.071  1.00 81.94      A    C  
ATOM    480  OG  SER A  65     -34.221  -3.466  13.270  1.00 76.64      A    O  
ATOM    481  N   TYR A  66     -36.792  -4.555  11.691  1.00 86.97      A    N  
ATOM    482  CA  TYR A  66     -38.002  -3.874  11.213  1.00 85.77      A    C  
ATOM    483  C   TYR A  66     -38.791  -4.653  10.158  1.00 85.52      A    C  
ATOM    484  O   TYR A  66     -39.997  -4.406   9.998  1.00 79.68      A    O  
ATOM    485  CB  TYR A  66     -37.647  -2.458  10.733  1.00 84.28      A    C  
ATOM    486  CG  TYR A  66     -36.781  -2.406   9.496  1.00 88.51      A    C  
ATOM    487  CD1 TYR A  66     -35.405  -2.130   9.604  1.00 82.74      A    C  
ATOM    488  CD2 TYR A  66     -37.343  -2.605   8.223  1.00 84.70      A    C  
ATOM    489  CE1 TYR A  66     -34.604  -2.063   8.466  1.00 82.67      A    C  
ATOM    490  CE2 TYR A  66     -36.545  -2.550   7.072  1.00 83.65      A    C  
ATOM    491  CZ  TYR A  66     -35.174  -2.277   7.198  1.00 87.19      A    C  
ATOM    492  OH  TYR A  66     -34.383  -2.232   6.072  1.00 85.02      A    O  
ATOM    493  N   HIS A  67     -38.170  -5.611   9.456  1.00 84.24      A    N  
ATOM    494  CA  HIS A  67     -38.844  -6.375   8.411  1.00 81.30      A    C  
ATOM    495  C   HIS A  67     -38.502  -7.862   8.464  1.00 80.73      A    C  
ATOM    496  O   HIS A  67     -37.353  -8.246   8.584  1.00 74.38      A    O  
ATOM    497  CB  HIS A  67     -38.498  -5.779   7.035  1.00 78.20      A    C  
ATOM    498  CG  HIS A  67     -39.333  -6.358   5.936  1.00 77.86      A    C  
ATOM    499  CD2 HIS A  67     -38.907  -7.113   4.872  1.00 67.31      A    C  
ATOM    500  ND1 HIS A  67     -40.707  -6.251   5.812  1.00 68.45      A    N  
ATOM    501  CE1 HIS A  67     -41.075  -6.914   4.712  1.00 67.45      A    C  
ATOM    502  NE2 HIS A  67     -40.013  -7.446   4.115  1.00 69.54      A    N  
ATOM    503  N   SER A  68     -39.528  -8.704   8.328  1.00 77.63      A    N  
ATOM    504  CA  SER A  68     -39.332 -10.142   8.163  1.00 75.05      A    C  
ATOM    505  C   SER A  68     -39.287 -10.472   6.674  1.00 74.52      A    C  
ATOM    506  O   SER A  68     -40.317 -10.514   6.013  1.00 66.81      A    O  
ATOM    507  CB  SER A  68     -40.437 -10.924   8.878  1.00 68.38      A    C  
ATOM    508  OG  SER A  68     -40.214 -12.303   8.716  1.00 59.62      A    O  
ATOM    509  N   PHE A  69     -38.094 -10.716   6.155  1.00 70.32      A    N  
ATOM    510  CA  PHE A  69     -37.861 -11.020   4.739  1.00 66.53      A    C  
ATOM    511  C   PHE A  69     -37.971 -12.521   4.406  1.00 66.61      A    C  
ATOM    512  O   PHE A  69     -38.041 -12.883   3.238  1.00 60.59      A    O  
ATOM    513  CB  PHE A  69     -36.502 -10.439   4.327  1.00 60.98      A    C  
ATOM    514  CG  PHE A  69     -35.329 -10.936   5.152  1.00 59.75      A    C  
ATOM    515  CD1 PHE A  69     -34.889 -10.200   6.268  1.00 56.57      A    C  
ATOM    516  CD2 PHE A  69     -34.680 -12.133   4.815  1.00 54.35      A    C  
ATOM    517  CE1 PHE A  69     -33.810 -10.658   7.037  1.00 50.70      A    C  
ATOM    518  CE2 PHE A  69     -33.606 -12.596   5.583  1.00 51.19      A    C  
ATOM    519  CZ  PHE A  69     -33.168 -11.859   6.693  1.00 49.61      A    C  
ATOM    520  N   MET A  70     -38.032 -13.381   5.409  1.00 65.40      A    N  
ATOM    521  CA  MET A  70     -38.107 -14.834   5.195  1.00 63.15      A    C  
ATOM    522  C   MET A  70     -39.490 -15.330   4.741  1.00 64.15      A    C  
ATOM    523  O   MET A  70     -39.630 -16.477   4.312  1.00 57.89      A    O  
ATOM    524  CB  MET A  70     -37.653 -15.574   6.466  1.00 56.25      A    C  
ATOM    525  CG  MET A  70     -36.149 -15.446   6.714  1.00 51.41      A    C  
ATOM    526  SD  MET A  70     -35.138 -16.189   5.398  1.00 45.69      A    S  
ATOM    527  CE  MET A  70     -33.506 -16.123   6.186  1.00 40.43      A    C  
ATOM    528  N   ALA A  71     -40.494 -14.494   4.813  1.00 59.80      A    N  
ATOM    529  CA  ALA A  71     -41.835 -14.840   4.369  1.00 58.72      A    C  
ATOM    530  C   ALA A  71     -41.960 -14.779   2.830  1.00 58.67      A    C  
ATOM    531  O   ALA A  71     -41.520 -13.819   2.202  1.00 52.90      A    O  
ATOM    532  CB  ALA A  71     -42.844 -13.925   5.076  1.00 53.46      A    C  
ATOM    533  N   GLY A  72     -42.585 -15.788   2.230  1.00 58.87      A    N  
ATOM    534  CA  GLY A  72     -42.844 -15.837   0.786  1.00 58.78      A    C  
ATOM    535  C   GLY A  72     -42.127 -16.987   0.060  1.00 60.41      A    C  
ATOM    536  O   GLY A  72     -41.532 -17.866   0.687  1.00 54.86      A    O  
ATOM    537  N   GLY A  73     -42.212 -16.982  -1.272  1.00 59.85      A    N  
ATOM    538  CA  GLY A  73     -41.523 -17.928  -2.146  1.00 61.17      A    C  
ATOM    539  C   GLY A  73     -40.164 -17.396  -2.636  1.00 64.18      A    C  
ATOM    540  O   GLY A  73     -39.886 -16.209  -2.508  1.00 58.45      A    O  
ATOM    541  N   GLY A  74     -39.350 -18.280  -3.214  1.00 64.41      A    N  
ATOM    542  CA  GLY A  74     -38.019 -17.954  -3.731  1.00 67.02      A    C  
ATOM    543  C   GLY A  74     -36.885 -18.348  -2.776  1.00 71.02      A    C  
ATOM    544  O   GLY A  74     -37.138 -18.779  -1.652  1.00 66.29      A    O  
ATOM    545  N   SER A  75     -35.655 -18.199  -3.242  1.00 70.60      A    N  
ATOM    546  CA  SER A  75     -34.480 -18.477  -2.423  1.00 73.06      A    C  
ATOM    547  C   SER A  75     -34.317 -17.427  -1.309  1.00 75.99      A    C  
ATOM    548  O   SER A  75     -34.823 -16.301  -1.433  1.00 73.41      A    O  
ATOM    549  CB  SER A  75     -33.215 -18.579  -3.290  1.00 69.43      A    C  
ATOM    550  OG  SER A  75     -32.833 -17.318  -3.786  1.00 63.18      A    O  
ATOM    551  N   PRO A  76     -33.619 -17.751  -0.211  1.00 75.35      A    N  
ATOM    552  CA  PRO A  76     -33.315 -16.773   0.827  1.00 75.88      A    C  
ATOM    553  C   PRO A  76     -32.584 -15.539   0.291  1.00 78.95      A    C  
ATOM    554  O   PRO A  76     -32.908 -14.418   0.679  1.00 76.82      A    O  
ATOM    555  CB  PRO A  76     -32.441 -17.518   1.850  1.00 72.49      A    C  
ATOM    556  CG  PRO A  76     -32.829 -18.980   1.648  1.00 69.23      A    C  
ATOM    557  CD  PRO A  76     -33.128 -19.059   0.153  1.00 70.98      A    C  
ATOM    558  N   ALA A  77     -31.693 -15.733  -0.658  1.00 76.75      A    N  
ATOM    559  CA  ALA A  77     -30.977 -14.677  -1.364  1.00 77.27      A    C  
ATOM    560  C   ALA A  77     -31.936 -13.717  -2.085  1.00 80.39      A    C  
ATOM    561  O   ALA A  77     -31.929 -12.515  -1.830  1.00 79.09      A    O  
ATOM    562  CB  ALA A  77     -30.007 -15.346  -2.342  1.00 74.52      A    C  
ATOM    563  N   GLN A  78     -32.838 -14.254  -2.920  1.00 78.28      A    N  
ATOM    564  CA  GLN A  78     -33.821 -13.452  -3.648  1.00 78.58      A    C  
ATOM    565  C   GLN A  78     -34.771 -12.705  -2.709  1.00 80.79      A    C  
ATOM    566  O   GLN A  78     -35.110 -11.550  -2.972  1.00 80.07      A    O  
ATOM    567  CB  GLN A  78     -34.646 -14.350  -4.575  1.00 76.77      A    C  
ATOM    568  CG  GLN A  78     -33.861 -14.780  -5.819  1.00 71.07      A    C  
ATOM    569  CD  GLN A  78     -34.674 -15.726  -6.701  1.00 64.40      A    C  
ATOM    570  NE2 GLN A  78     -34.178 -16.054  -7.876  1.00 53.85      A    N  
ATOM    571  OE1 GLN A  78     -35.764 -16.181  -6.366  1.00 56.39      A    O  
ATOM    572  N   LYS A  79     -35.191 -13.328  -1.615  1.00 77.81      A    N  
ATOM    573  CA  LYS A  79     -36.049 -12.676  -0.616  1.00 77.71      A    C  
ATOM    574  C   LYS A  79     -35.344 -11.491   0.035  1.00 79.92      A    C  
ATOM    575  O   LYS A  79     -35.972 -10.439   0.202  1.00 78.76      A    O  
ATOM    576  CB  LYS A  79     -36.460 -13.673   0.480  1.00 75.22      A    C  
ATOM    577  CG  LYS A  79     -37.443 -14.728  -0.029  1.00 72.67      A    C  
ATOM    578  CD  LYS A  79     -37.664 -15.755   1.089  1.00 70.31      A    C  
ATOM    579  CE  LYS A  79     -38.457 -16.934   0.563  1.00 63.11      A    C  
ATOM    580  NZ  LYS A  79     -38.600 -17.977   1.600  1.00 57.31      A    N1+
ATOM    581  N   LEU A  80     -34.066 -11.634   0.379  1.00 82.14      A    N  
ATOM    582  CA  LEU A  80     -33.285 -10.554   0.960  1.00 82.06      A    C  
ATOM    583  C   LEU A  80     -33.072  -9.420  -0.054  1.00 83.94      A    C  
ATOM    584  O   LEU A  80     -33.291  -8.261   0.294  1.00 82.35      A    O  
ATOM    585  CB  LEU A  80     -31.960 -11.111   1.501  1.00 80.20      A    C  
ATOM    586  CG  LEU A  80     -31.126 -10.058   2.270  1.00 76.61      A    C  
ATOM    587  CD1 LEU A  80     -31.827  -9.555   3.528  1.00 71.07      A    C  
ATOM    588  CD2 LEU A  80     -29.802 -10.670   2.707  1.00 71.25      A    C  
ATOM    589  N   GLY A  81     -32.744  -9.744  -1.294  1.00 81.91      A    N  
ATOM    590  CA  GLY A  81     -32.590  -8.766  -2.370  1.00 81.91      A    C  
ATOM    591  C   GLY A  81     -33.869  -7.966  -2.626  1.00 84.48      A    C  
ATOM    592  O   GLY A  81     -33.850  -6.739  -2.633  1.00 83.39      A    O  
ATOM    593  N   GLN A  82     -35.012  -8.632  -2.734  1.00 84.31      A    N  
ATOM    594  CA  GLN A  82     -36.304  -7.959  -2.904  1.00 83.82      A    C  
ATOM    595  C   GLN A  82     -36.693  -7.107  -1.691  1.00 84.59      A    C  
ATOM    596  O   GLN A  82     -37.268  -6.030  -1.856  1.00 83.06      A    O  
ATOM    597  CB  GLN A  82     -37.415  -8.993  -3.139  1.00 82.74      A    C  
ATOM    598  CG  GLN A  82     -37.379  -9.579  -4.557  1.00 76.25      A    C  
ATOM    599  CD  GLN A  82     -38.518 -10.580  -4.800  1.00 71.02      A    C  
ATOM    600  NE2 GLN A  82     -38.576 -11.177  -5.964  1.00 59.71      A    N  
ATOM    601  OE1 GLN A  82     -39.379 -10.829  -3.964  1.00 61.62      A    O  
ATOM    602  N   ALA A  83     -36.393  -7.570  -0.495  1.00 85.09      A    N  
ATOM    603  CA  ALA A  83     -36.640  -6.805   0.715  1.00 84.08      A    C  
ATOM    604  C   ALA A  83     -35.759  -5.546   0.739  1.00 86.01      A    C  
ATOM    605  O   ALA A  83     -36.278  -4.458   0.990  1.00 84.37      A    O  
ATOM    606  CB  ALA A  83     -36.420  -7.699   1.939  1.00 82.08      A    C  
ATOM    607  N   PHE A  84     -34.490  -5.658   0.391  1.00 87.28      A    N  
ATOM    608  CA  PHE A  84     -33.606  -4.504   0.263  1.00 86.76      A    C  
ATOM    609  C   PHE A  84     -34.109  -3.519  -0.801  1.00 88.44      A    C  
ATOM    610  O   PHE A  84     -34.236  -2.336  -0.507  1.00 87.31      A    O  
ATOM    611  CB  PHE A  84     -32.175  -4.965  -0.037  1.00 86.51      A    C  
ATOM    612  CG  PHE A  84     -31.236  -3.788  -0.223  1.00 88.84      A    C  
ATOM    613  CD1 PHE A  84     -30.860  -3.384  -1.513  1.00 86.10      A    C  
ATOM    614  CD2 PHE A  84     -30.837  -3.033   0.890  1.00 86.29      A    C  
ATOM    615  CE1 PHE A  84     -30.093  -2.218  -1.687  1.00 85.05      A    C  
ATOM    616  CE2 PHE A  84     -30.072  -1.864   0.726  1.00 85.40      A    C  
ATOM    617  CZ  PHE A  84     -29.709  -1.452  -0.567  1.00 86.51      A    C  
ATOM    618  N   GLY A  85     -34.496  -3.996  -1.976  1.00 83.64      A    N  
ATOM    619  CA  GLY A  85     -35.049  -3.157  -3.038  1.00 83.01      A    C  
ATOM    620  C   GLY A  85     -36.277  -2.337  -2.621  1.00 85.22      A    C  
ATOM    621  O   GLY A  85     -36.496  -1.233  -3.129  1.00 83.43      A    O  
ATOM    622  N   ARG A  86     -37.055  -2.831  -1.650  1.00 87.68      A    N  
ATOM    623  CA  ARG A  86     -38.181  -2.091  -1.063  1.00 86.92      A    C  
ATOM    624  C   ARG A  86     -37.768  -0.962  -0.127  1.00 88.08      A    C  
ATOM    625  O   ARG A  86     -38.531  -0.015   0.019  1.00 84.99      A    O  
ATOM    626  CB  ARG A  86     -39.104  -3.057  -0.303  1.00 83.71      A    C  
ATOM    627  CG  ARG A  86     -40.326  -3.426  -1.125  1.00 74.35      A    C  
ATOM    628  CD  ARG A  86     -41.253  -4.312  -0.292  1.00 71.13      A    C  
ATOM    629  NE  ARG A  86     -42.509  -4.587  -0.992  1.00 62.68      A    N  
ATOM    630  CZ  ARG A  86     -43.479  -5.387  -0.561  1.00 57.07      A    C  
ATOM    631  NH1 ARG A  86     -43.369  -6.013   0.570  1.00 52.87      A    N1+
ATOM    632  NH2 ARG A  86     -44.552  -5.555  -1.274  1.00 49.23      A    N  
ATOM    633  N   TYR A  87     -36.640  -1.102   0.549  1.00 87.95      A    N  
ATOM    634  CA  TYR A  87     -36.190  -0.182   1.602  1.00 88.28      A    C  
ATOM    635  C   TYR A  87     -34.905   0.577   1.247  1.00 89.11      A    C  
ATOM    636  O   TYR A  87     -34.464   1.392   2.051  1.00 84.24      A    O  
ATOM    637  CB  TYR A  87     -36.039  -0.943   2.918  1.00 86.58      A    C  
ATOM    638  CG  TYR A  87     -37.337  -1.504   3.466  1.00 88.80      A    C  
ATOM    639  CD1 TYR A  87     -38.333  -0.644   3.965  1.00 84.74      A    C  
ATOM    640  CD2 TYR A  87     -37.554  -2.892   3.493  1.00 86.20      A    C  
ATOM    641  CE1 TYR A  87     -39.536  -1.157   4.477  1.00 84.20      A    C  
ATOM    642  CE2 TYR A  87     -38.749  -3.427   4.000  1.00 84.96      A    C  
ATOM    643  CZ  TYR A  87     -39.737  -2.552   4.495  1.00 85.87      A    C  
ATOM    644  OH  TYR A  87     -40.920  -3.075   4.987  1.00 83.70      A    O  
ATOM    645  N   LYS A  88     -34.332   0.374   0.059  1.00 87.84      A    N  
ATOM    646  CA  LYS A  88     -33.080   1.031  -0.357  1.00 87.12      A    C  
ATOM    647  C   LYS A  88     -33.153   2.558  -0.349  1.00 87.40      A    C  
ATOM    648  O   LYS A  88     -32.154   3.219  -0.118  1.00 82.82      A    O  
ATOM    649  CB  LYS A  88     -32.630   0.500  -1.726  1.00 83.99      A    C  
ATOM    650  CG  LYS A  88     -33.439   1.028  -2.921  1.00 81.61      A    C  
ATOM    651  CD  LYS A  88     -32.826   0.509  -4.224  1.00 80.29      A    C  
ATOM    652  CE  LYS A  88     -33.447   1.152  -5.455  1.00 71.80      A    C  
ATOM    653  NZ  LYS A  88     -32.694   0.765  -6.659  1.00 65.94      A    N1+
ATOM    654  N   ASP A  89     -34.361   3.084  -0.523  1.00 88.56      A    N  
ATOM    655  CA  ASP A  89     -34.651   4.518  -0.459  1.00 86.40      A    C  
ATOM    656  C   ASP A  89     -34.599   5.072   0.978  1.00 87.48      A    C  
ATOM    657  O   ASP A  89     -34.861   6.264   1.200  1.00 80.02      A    O  
ATOM    658  CB  ASP A  89     -36.023   4.853  -1.098  1.00 82.54      A    C  
ATOM    659  CG  ASP A  89     -36.703   3.842  -2.013  1.00 75.96      A    C  
ATOM    660  OD1 ASP A  89     -36.037   3.025  -2.682  1.00 65.95      A    O  
ATOM    661  OD2 ASP A  89     -37.965   3.862  -2.032  1.00 70.80      A    O1-
ATOM    662  N   ASN A  90     -34.283   4.249   1.968  1.00 88.19      A    N  
ATOM    663  CA  ASN A  90     -34.273   4.587   3.389  1.00 88.05      A    C  
ATOM    664  C   ASN A  90     -35.647   5.070   3.920  1.00 89.00      A    C  
ATOM    665  O   ASN A  90     -35.729   5.898   4.823  1.00 83.09      A    O  
ATOM    666  CB  ASN A  90     -33.094   5.541   3.659  1.00 84.42      A    C  
ATOM    667  CG  ASN A  90     -32.850   5.832   5.129  1.00 86.66      A    C  
ATOM    668  ND2 ASN A  90     -32.207   6.948   5.421  1.00 80.78      A    N  
ATOM    669  OD1 ASN A  90     -33.215   5.095   6.025  1.00 80.30      A    O  
ATOM    670  N   VAL A  91     -36.746   4.562   3.348  1.00 87.46      A    N  
ATOM    671  CA  VAL A  91     -38.105   4.947   3.734  1.00 86.52      A    C  
ATOM    672  C   VAL A  91     -38.864   3.729   4.254  1.00 86.57      A    C  
ATOM    673  O   VAL A  91     -39.074   2.752   3.538  1.00 83.30      A    O  
ATOM    674  CB  VAL A  91     -38.859   5.621   2.580  1.00 83.67      A    C  
ATOM    675  CG1 VAL A  91     -40.267   6.045   3.003  1.00 76.56      A    C  
ATOM    676  CG2 VAL A  91     -38.130   6.883   2.098  1.00 79.72      A    C  
ATOM    677  N   TYR A  92     -39.322   3.817   5.502  1.00 88.54      A    N  
ATOM    678  CA  TYR A  92     -40.270   2.864   6.066  1.00 87.41      A    C  
ATOM    679  C   TYR A  92     -41.701   3.317   5.773  1.00 87.70      A    C  
ATOM    680  O   TYR A  92     -42.108   4.395   6.198  1.00 84.58      A    O  
ATOM    681  CB  TYR A  92     -40.027   2.703   7.563  1.00 85.71      A    C  
ATOM    682  CG  TYR A  92     -40.834   1.576   8.169  1.00 87.19      A    C  
ATOM    683  CD1 TYR A  92     -42.014   1.845   8.898  1.00 83.47      A    C  
ATOM    684  CD2 TYR A  92     -40.420   0.242   8.005  1.00 83.85      A    C  
ATOM    685  CE1 TYR A  92     -42.767   0.795   9.452  1.00 81.91      A    C  
ATOM    686  CE2 TYR A  92     -41.153  -0.813   8.549  1.00 82.61      A    C  
ATOM    687  CZ  TYR A  92     -42.331  -0.538   9.282  1.00 83.57      A    C  
ATOM    688  OH  TYR A  92     -43.058  -1.577   9.822  1.00 81.62      A    O  
ATOM    689  N   ARG A  93     -42.461   2.497   5.068  1.00 86.78      A    N  
ATOM    690  CA  ARG A  93     -43.857   2.745   4.685  1.00 84.67      A    C  
ATOM    691  C   ARG A  93     -44.777   1.817   5.474  1.00 84.31      A    C  
ATOM    692  O   ARG A  93     -44.588   0.610   5.494  1.00 80.57      A    O  
ATOM    693  CB  ARG A  93     -44.039   2.584   3.168  1.00 82.69      A    C  
ATOM    694  CG  ARG A  93     -43.171   3.571   2.361  1.00 78.99      A    C  
ATOM    695  CD  ARG A  93     -43.345   3.386   0.853  1.00 78.01      A    C  
ATOM    696  NE  ARG A  93     -42.478   4.304   0.083  1.00 72.74      A    N  
ATOM    697  CZ  ARG A  93     -41.460   4.001  -0.724  1.00 67.33      A    C  
ATOM    698  NH1 ARG A  93     -41.145   2.777  -1.009  1.00 59.99      A    N1+
ATOM    699  NH2 ARG A  93     -40.728   4.929  -1.239  1.00 62.56      A    N  
ATOM    700  N   THR A  94     -45.774   2.401   6.111  1.00 86.62      A    N  
ATOM    701  CA  THR A  94     -46.794   1.658   6.857  1.00 85.72      A    C  
ATOM    702  C   THR A  94     -48.131   2.399   6.787  1.00 86.67      A    C  
ATOM    703  O   THR A  94     -48.266   3.401   6.081  1.00 81.74      A    O  
ATOM    704  CB  THR A  94     -46.310   1.400   8.297  1.00 81.52      A    C  
ATOM    705  CG2 THR A  94     -46.207   2.644   9.172  1.00 71.59      A    C  
ATOM    706  OG1 THR A  94     -47.182   0.499   8.952  1.00 70.77      A    O  
ATOM    707  N   SER A  95     -49.146   1.926   7.485  1.00 84.97      A    N  
ATOM    708  CA  SER A  95     -50.424   2.613   7.641  1.00 83.82      A    C  
ATOM    709  C   SER A  95     -50.686   2.907   9.116  1.00 84.27      A    C  
ATOM    710  O   SER A  95     -50.503   2.036   9.972  1.00 78.96      A    O  
ATOM    711  CB  SER A  95     -51.557   1.805   7.006  1.00 80.23      A    C  
ATOM    712  OG  SER A  95     -51.734   0.566   7.664  1.00 69.98      A    O  
ATOM    713  N   ALA A  96     -51.150   4.116   9.398  1.00 82.02      A    N  
ATOM    714  CA  ALA A  96     -51.579   4.526  10.720  1.00 80.89      A    C  
ATOM    715  C   ALA A  96     -52.935   5.228  10.615  1.00 81.49      A    C  
ATOM    716  O   ALA A  96     -53.133   6.100   9.773  1.00 76.26      A    O  
ATOM    717  CB  ALA A  96     -50.513   5.427  11.350  1.00 77.13      A    C  
ATOM    718  N   ARG A  97     -53.892   4.860  11.479  1.00 82.07      A    N  
ATOM    719  CA  ARG A  97     -55.262   5.423  11.496  1.00 82.06      A    C  
ATOM    720  C   ARG A  97     -55.966   5.360  10.121  1.00 83.31      A    C  
ATOM    721  O   ARG A  97     -56.751   6.243   9.790  1.00 76.34      A    O  
ATOM    722  CB  ARG A  97     -55.247   6.856  12.063  1.00 78.27      A    C  
ATOM    723  CG  ARG A  97     -54.568   6.968  13.433  1.00 72.92      A    C  
ATOM    724  CD  ARG A  97     -54.564   8.441  13.874  1.00 70.88      A    C  
ATOM    725  NE  ARG A  97     -53.836   8.610  15.132  1.00 66.35      A    N  
ATOM    726  CZ  ARG A  97     -53.450   9.770  15.654  1.00 63.06      A    C  
ATOM    727  NH1 ARG A  97     -53.763  10.918  15.101  1.00 59.03      A    N1+
ATOM    728  NH2 ARG A  97     -52.721   9.787  16.725  1.00 57.55      A    N  
ATOM    729  N   GLY A  98     -55.682   4.331   9.337  1.00 81.82      A    N  
ATOM    730  CA  GLY A  98     -56.242   4.130   7.998  1.00 81.58      A    C  
ATOM    731  C   GLY A  98     -55.554   4.916   6.871  1.00 84.00      A    C  
ATOM    732  O   GLY A  98     -55.865   4.670   5.711  1.00 77.17      A    O  
ATOM    733  N   ASN A  99     -54.625   5.807   7.180  1.00 85.54      A    N  
ATOM    734  CA  ASN A  99     -53.869   6.569   6.186  1.00 85.67      A    C  
ATOM    735  C   ASN A  99     -52.469   5.969   5.984  1.00 87.35      A    C  
ATOM    736  O   ASN A  99     -51.864   5.510   6.959  1.00 82.57      A    O  
ATOM    737  CB  ASN A  99     -53.808   8.039   6.614  1.00 81.03      A    C  
ATOM    738  CG  ASN A  99     -55.158   8.725   6.528  1.00 75.49      A    C  
ATOM    739  ND2 ASN A  99     -55.350   9.777   7.295  1.00 66.78      A    N  
ATOM    740  OD1 ASN A  99     -56.042   8.365   5.780  1.00 67.14      A    O  
ATOM    741  N   PRO A 100     -51.931   6.002   4.764  1.00 85.21      A    N  
ATOM    742  CA  PRO A 100     -50.535   5.664   4.554  1.00 85.63      A    C  
ATOM    743  C   PRO A 100     -49.637   6.713   5.222  1.00 86.61      A    C  
ATOM    744  O   PRO A 100     -49.878   7.916   5.118  1.00 82.03      A    O  
ATOM    745  CB  PRO A 100     -50.351   5.611   3.030  1.00 82.54      A    C  
ATOM    746  CG  PRO A 100     -51.409   6.592   2.519  1.00 80.48      A    C  
ATOM    747  CD  PRO A 100     -52.546   6.449   3.531  1.00 83.86      A    C  
ATOM    748  N   VAL A 101     -48.629   6.247   5.916  1.00 86.39      A    N  
ATOM    749  CA  VAL A 101     -47.603   7.083   6.544  1.00 85.52      A    C  
ATOM    750  C   VAL A 101     -46.231   6.530   6.207  1.00 86.25      A    C  
ATOM    751  O   VAL A 101     -46.044   5.317   6.093  1.00 82.41      A    O  
ATOM    752  CB  VAL A 101     -47.781   7.205   8.077  1.00 82.16      A    C  
ATOM    753  CG1 VAL A 101     -49.025   8.027   8.410  1.00 73.85      A    C  
ATOM    754  CG2 VAL A 101     -47.894   5.852   8.789  1.00 75.15      A    C  
ATOM    755  N   GLU A 102     -45.290   7.438   6.051  1.00 87.48      A    N  
ATOM    756  CA  GLU A 102     -43.913   7.102   5.721  1.00 86.50      A    C  
ATOM    757  C   GLU A 102     -42.933   8.002   6.470  1.00 86.76      A    C  
ATOM    758  O   GLU A 102     -43.272   9.100   6.944  1.00 81.78      A    O  
ATOM    759  CB  GLU A 102     -43.707   7.133   4.201  1.00 82.57      A    C  
ATOM    760  CG  GLU A 102     -43.917   8.507   3.558  1.00 74.58      A    C  
ATOM    761  CD  GLU A 102     -43.762   8.488   2.025  1.00 73.93      A    C  
ATOM    762  OE1 GLU A 102     -43.647   9.592   1.460  1.00 65.19      A    O  
ATOM    763  OE2 GLU A 102     -43.764   7.375   1.430  1.00 69.91      A    O1-
ATOM    764  N   GLY A 103     -41.717   7.528   6.611  1.00 86.99      A    N  
ATOM    765  CA  GLY A 103     -40.630   8.274   7.220  1.00 86.61      A    C  
ATOM    766  C   GLY A 103     -39.303   7.545   7.073  1.00 88.65      A    C  
ATOM    767  O   GLY A 103     -39.273   6.336   6.847  1.00 83.98      A    O  
ATOM    768  N   ALA A 104     -38.221   8.274   7.229  1.00 88.47      A    N  
ATOM    769  CA  ALA A 104     -36.886   7.702   7.162  1.00 88.90      A    C  
ATOM    770  C   ALA A 104     -36.685   6.610   8.234  1.00 90.22      A    C  
ATOM    771  O   ALA A 104     -37.168   6.744   9.361  1.00 86.06      A    O  
ATOM    772  CB  ALA A 104     -35.860   8.827   7.303  1.00 86.05      A    C  
ATOM    773  N   LEU A 105     -35.963   5.547   7.876  1.00 90.79      A    N  
ATOM    774  CA  LEU A 105     -35.532   4.506   8.816  1.00 90.88      A    C  
ATOM    775  C   LEU A 105     -34.317   4.960   9.621  1.00 92.01      A    C  
ATOM    776  O   LEU A 105     -34.254   4.731  10.823  1.00 88.61      A    O  
ATOM    777  CB  LEU A 105     -35.174   3.243   8.016  1.00 88.43      A    C  
ATOM    778  CG  LEU A 105     -36.397   2.372   7.687  1.00 85.86      A    C  
ATOM    779  CD1 LEU A 105     -36.057   1.410   6.552  1.00 80.57      A    C  
ATOM    780  CD2 LEU A 105     -36.827   1.558   8.914  1.00 80.97      A    C  
ATOM    781  N   VAL A 106     -33.369   5.574   8.932  1.00 92.01      A    N  
ATOM    782  CA  VAL A 106     -32.047   5.882   9.483  1.00 92.21      A    C  
ATOM    783  C   VAL A 106     -31.654   7.302   9.124  1.00 92.36      A    C  
ATOM    784  O   VAL A 106     -31.805   7.728   7.984  1.00 89.14      A    O  
ATOM    785  CB  VAL A 106     -30.997   4.881   8.959  1.00 90.20      A    C  
ATOM    786  CG1 VAL A 106     -29.617   5.162   9.556  1.00 81.26      A    C  
ATOM    787  CG2 VAL A 106     -31.356   3.438   9.320  1.00 81.38      A    C  
ATOM    788  N   TRP A 107     -31.135   8.031  10.090  1.00 93.61      A    N  
ATOM    789  CA  TRP A 107     -30.366   9.246   9.873  1.00 93.33      A    C  
ATOM    790  C   TRP A 107     -28.908   8.954  10.192  1.00 93.10      A    C  
ATOM    791  O   TRP A 107     -28.601   8.458  11.271  1.00 90.26      A    O  
ATOM    792  CB  TRP A 107     -30.922  10.385  10.722  1.00 92.33      A    C  
ATOM    793  CG  TRP A 107     -32.268  10.919  10.333  1.00 91.81      A    C  
ATOM    794  CD1 TRP A 107     -32.984  10.568   9.239  1.00 87.52      A    C  
ATOM    795  CD2 TRP A 107     -33.061  11.934  11.026  1.00 91.31      A    C  
ATOM    796  CE2 TRP A 107     -34.235  12.164  10.273  1.00 90.84      A    C  
ATOM    797  CE3 TRP A 107     -32.873  12.688  12.206  1.00 87.95      A    C  
ATOM    798  NE1 TRP A 107     -34.170  11.311   9.204  1.00 88.00      A    N  
ATOM    799  CZ2 TRP A 107     -35.197  13.120  10.654  1.00 87.87      A    C  
ATOM    800  CZ3 TRP A 107     -33.828  13.634  12.585  1.00 85.43      A    C  
ATOM    801  CH2 TRP A 107     -34.975  13.851  11.816  1.00 86.05      A    C  
ATOM    802  N   ILE A 108     -28.009   9.268   9.270  1.00 92.40      A    N  
ATOM    803  CA  ILE A 108     -26.567   9.164   9.467  1.00 92.59      A    C  
ATOM    804  C   ILE A 108     -26.004  10.580   9.553  1.00 92.28      A    C  
ATOM    805  O   ILE A 108     -26.040  11.330   8.577  1.00 89.86      A    O  
ATOM    806  CB  ILE A 108     -25.890   8.307   8.383  1.00 91.70      A    C  
ATOM    807  CG1 ILE A 108     -26.494   6.881   8.377  1.00 89.54      A    C  
ATOM    808  CG2 ILE A 108     -24.369   8.264   8.623  1.00 89.88      A    C  
ATOM    809  CD1 ILE A 108     -25.930   5.966   7.293  1.00 83.67      A    C  
ATOM    810  N   LEU A 109     -25.512  10.932  10.728  1.00 92.70      A    N  
ATOM    811  CA  LEU A 109     -24.861  12.197  11.012  1.00 91.91      A    C  
ATOM    812  C   LEU A 109     -23.352  11.956  10.975  1.00 91.80      A    C  
ATOM    813  O   LEU A 109     -22.861  11.051  11.639  1.00 90.26      A    O  
ATOM    814  CB  LEU A 109     -25.314  12.715  12.392  1.00 91.04      A    C  
ATOM    815  CG  LEU A 109     -26.830  12.678  12.644  1.00 89.34      A    C  
ATOM    816  CD1 LEU A 109     -27.129  13.068  14.089  1.00 82.18      A    C  
ATOM    817  CD2 LEU A 109     -27.580  13.610  11.708  1.00 82.14      A    C  
ATOM    818  N   ARG A 110     -22.621  12.759  10.203  1.00 93.44      A    N  
ATOM    819  CA  ARG A 110     -21.164  12.687  10.130  1.00 92.70      A    C  
ATOM    820  C   ARG A 110     -20.562  13.783  11.018  1.00 92.01      A    C  
ATOM    821  O   ARG A 110     -20.614  14.950  10.654  1.00 88.20      A    O  
ATOM    822  CB  ARG A 110     -20.695  12.787   8.674  1.00 90.63      A    C  
ATOM    823  CG  ARG A 110     -21.136  11.576   7.836  1.00 88.05      A    C  
ATOM    824  CD  ARG A 110     -20.596  11.640   6.408  1.00 89.22      A    C  
ATOM    825  NE  ARG A 110     -21.225  12.714   5.629  1.00 87.33      A    N  
ATOM    826  CZ  ARG A 110     -21.017  12.975   4.346  1.00 89.82      A    C  
ATOM    827  NH1 ARG A 110     -20.199  12.277   3.606  1.00 80.55      A    N1+
ATOM    828  NH2 ARG A 110     -21.650  13.943   3.766  1.00 81.15      A    N  
ATOM    829  N   ASP A 111     -19.990  13.402  12.146  1.00 92.97      A    N  
ATOM    830  CA  ASP A 111     -19.267  14.335  13.025  1.00 91.30      A    C  
ATOM    831  C   ASP A 111     -17.903  14.705  12.425  1.00 91.02      A    C  
ATOM    832  O   ASP A 111     -17.486  15.864  12.450  1.00 84.40      A    O  
ATOM    833  CB  ASP A 111     -19.087  13.715  14.420  1.00 88.42      A    C  
ATOM    834  CG  ASP A 111     -20.280  13.860  15.370  1.00 82.48      A    C  
ATOM    835  OD1 ASP A 111     -21.398  14.162  14.920  1.00 74.57      A    O  
ATOM    836  OD2 ASP A 111     -20.068  13.675  16.596  1.00 74.76      A    O1-
ATOM    837  N   SER A 112     -17.234  13.729  11.843  1.00 90.80      A    N  
ATOM    838  CA  SER A 112     -15.986  13.941  11.124  1.00 90.13      A    C  
ATOM    839  C   SER A 112     -15.899  13.033   9.886  1.00 90.67      A    C  
ATOM    840  O   SER A 112     -16.529  11.978   9.843  1.00 84.67      A    O  
ATOM    841  CB  SER A 112     -14.789  13.754  12.066  1.00 86.44      A    C  
ATOM    842  OG  SER A 112     -14.475  12.396  12.266  1.00 76.33      A    O  
ATOM    843  N   PRO A 113     -15.123  13.420   8.840  1.00 90.77      A    N  
ATOM    844  CA  PRO A 113     -14.467  14.712   8.649  1.00 90.98      A    C  
ATOM    845  C   PRO A 113     -15.470  15.847   8.404  1.00 91.75      A    C  
ATOM    846  O   PRO A 113     -16.567  15.633   7.891  1.00 87.21      A    O  
ATOM    847  CB  PRO A 113     -13.528  14.508   7.460  1.00 87.48      A    C  
ATOM    848  CG  PRO A 113     -14.239  13.437   6.647  1.00 86.06      A    C  
ATOM    849  CD  PRO A 113     -14.899  12.561   7.703  1.00 88.20      A    C  
ATOM    850  N   VAL A 114     -15.080  17.078   8.749  1.00 89.31      A    N  
ATOM    851  CA  VAL A 114     -15.894  18.271   8.509  1.00 88.80      A    C  
ATOM    852  C   VAL A 114     -15.901  18.586   7.016  1.00 88.92      A    C  
ATOM    853  O   VAL A 114     -14.833  18.777   6.431  1.00 85.32      A    O  
ATOM    854  CB  VAL A 114     -15.390  19.479   9.311  1.00 86.77      A    C  
ATOM    855  CG1 VAL A 114     -16.276  20.703   9.108  1.00 78.66      A    C  
ATOM    856  CG2 VAL A 114     -15.358  19.171  10.819  1.00 79.91      A    C  
ATOM    857  N   ALA A 115     -17.074  18.720   6.403  1.00 89.76      A    N  
ATOM    858  CA  ALA A 115     -17.237  18.914   4.955  1.00 88.92      A    C  
ATOM    859  C   ALA A 115     -16.401  20.083   4.393  1.00 89.87      A    C  
ATOM    860  O   ALA A 115     -15.813  19.972   3.320  1.00 86.47      A    O  
ATOM    861  CB  ALA A 115     -18.728  19.132   4.667  1.00 86.93      A    C  
ATOM    862  N   ALA A 116     -16.282  21.193   5.141  1.00 89.36      A    N  
ATOM    863  CA  ALA A 116     -15.485  22.350   4.737  1.00 88.35      A    C  
ATOM    864  C   ALA A 116     -13.974  22.061   4.629  1.00 89.02      A    C  
ATOM    865  O   ALA A 116     -13.257  22.777   3.927  1.00 85.31      A    O  
ATOM    866  CB  ALA A 116     -15.756  23.477   5.735  1.00 87.05      A    C  
ATOM    867  N   SER A 117     -13.480  21.028   5.317  1.00 90.01      A    N  
ATOM    868  CA  SER A 117     -12.064  20.633   5.298  1.00 89.01      A    C  
ATOM    869  C   SER A 117     -11.738  19.579   4.239  1.00 89.90      A    C  
ATOM    870  O   SER A 117     -10.570  19.221   4.086  1.00 86.15      A    O  
ATOM    871  CB  SER A 117     -11.638  20.149   6.690  1.00 86.69      A    C  
ATOM    872  OG  SER A 117     -12.175  18.878   6.991  1.00 78.68      A    O  
ATOM    873  N   VAL A 118     -12.733  19.067   3.530  1.00 89.77      A    N  
ATOM    874  CA  VAL A 118     -12.556  17.988   2.555  1.00 89.95      A    C  
ATOM    875  C   VAL A 118     -12.102  18.579   1.217  1.00 90.57      A    C  
ATOM    876  O   VAL A 118     -12.834  19.374   0.617  1.00 88.13      A    O  
ATOM    877  CB  VAL A 118     -13.844  17.155   2.414  1.00 88.31      A    C  
ATOM    878  CG1 VAL A 118     -13.667  16.004   1.431  1.00 83.43      A    C  
ATOM    879  CG2 VAL A 118     -14.239  16.543   3.764  1.00 85.08      A    C  
ATOM    880  N   PRO A 119     -10.917  18.205   0.709  1.00 90.38      A    N  
ATOM    881  CA  PRO A 119     -10.475  18.586  -0.634  1.00 89.44      A    C  
ATOM    882  C   PRO A 119     -11.259  17.826  -1.713  1.00 90.75      A    C  
ATOM    883  O   PRO A 119     -12.124  17.020  -1.393  1.00 86.76      A    O  
ATOM    884  CB  PRO A 119      -8.976  18.278  -0.642  1.00 86.51      A    C  
ATOM    885  CG  PRO A 119      -8.860  17.077   0.288  1.00 86.45      A    C  
ATOM    886  CD  PRO A 119      -9.933  17.339   1.342  1.00 89.34      A    C  
ATOM    887  N   ASN A 120     -10.975  18.051  -3.002  1.00 90.85      A    N  
ATOM    888  CA  ASN A 120     -11.605  17.246  -4.072  1.00 90.81      A    C  
ATOM    889  C   ASN A 120     -11.352  15.750  -3.871  1.00 91.65      A    C  
ATOM    890  O   ASN A 120     -12.282  14.955  -3.909  1.00 87.85      A    O  
ATOM    891  CB  ASN A 120     -11.097  17.697  -5.450  1.00 89.20      A    C  
ATOM    892  CG  ASN A 120     -11.927  18.806  -6.068  1.00 81.25      A    C  
ATOM    893  ND2 ASN A 120     -11.650  19.124  -7.316  1.00 71.13      A    N  
ATOM    894  OD1 ASN A 120     -12.811  19.391  -5.478  1.00 72.57      A    O  
ATOM    895  N   GLU A 121     -10.105  15.401  -3.578  1.00 90.49      A    N  
ATOM    896  CA  GLU A 121      -9.703  14.109  -3.059  1.00 90.14      A    C  
ATOM    897  C   GLU A 121      -8.541  14.328  -2.083  1.00 90.76      A    C  
ATOM    898  O   GLU A 121      -7.672  15.161  -2.329  1.00 86.97      A    O  
ATOM    899  CB  GLU A 121      -9.323  13.164  -4.212  1.00 87.91      A    C  
ATOM    900  CG  GLU A 121      -9.026  11.755  -3.693  1.00 86.02      A    C  
ATOM    901  CD  GLU A 121      -8.845  10.742  -4.844  1.00 86.13      A    C  
ATOM    902  OE1 GLU A 121      -7.687  10.433  -5.157  1.00 78.08      A    O  
ATOM    903  OE2 GLU A 121      -9.861  10.254  -5.368  1.00 80.76      A    O1-
ATOM    904  N   ASP A 122      -8.514  13.600  -0.977  1.00 90.95      A    N  
ATOM    905  CA  ASP A 122      -7.418  13.649  -0.009  1.00 89.69      A    C  
ATOM    906  C   ASP A 122      -6.234  12.805  -0.503  1.00 90.14      A    C  
ATOM    907  O   ASP A 122      -5.972  11.712  -0.007  1.00 85.88      A    O  
ATOM    908  CB  ASP A 122      -7.929  13.225   1.376  1.00 86.92      A    C  
ATOM    909  CG  ASP A 122      -6.960  13.559   2.511  1.00 84.61      A    C  
ATOM    910  OD1 ASP A 122      -6.028  14.368   2.296  1.00 78.45      A    O  
ATOM    911  OD2 ASP A 122      -7.248  13.149   3.648  1.00 79.62      A    O1-
ATOM    912  N   GLN A 123      -5.527  13.310  -1.488  1.00 89.85      A    N  
ATOM    913  CA  GLN A 123      -4.471  12.581  -2.209  1.00 89.03      A    C  
ATOM    914  C   GLN A 123      -3.344  12.060  -1.301  1.00 89.73      A    C  
ATOM    915  O   GLN A 123      -2.634  11.136  -1.676  1.00 85.67      A    O  
ATOM    916  CB  GLN A 123      -3.869  13.490  -3.278  1.00 86.79      A    C  
ATOM    917  CG  GLN A 123      -4.869  13.860  -4.381  1.00 81.19      A    C  
ATOM    918  CD  GLN A 123      -4.252  14.762  -5.445  1.00 77.01      A    C  
ATOM    919  NE2 GLN A 123      -4.967  15.039  -6.505  1.00 66.02      A    N  
ATOM    920  OE1 GLN A 123      -3.134  15.248  -5.341  1.00 67.54      A    O  
ATOM    921  N   ASN A 124      -3.163  12.640  -0.120  1.00 90.09      A    N  
ATOM    922  CA  ASN A 124      -2.129  12.262   0.840  1.00 89.71      A    C  
ATOM    923  C   ASN A 124      -2.689  11.489   2.049  1.00 90.38      A    C  
ATOM    924  O   ASN A 124      -2.087  11.515   3.118  1.00 84.92      A    O  
ATOM    925  CB  ASN A 124      -1.343  13.514   1.260  1.00 87.30      A    C  
ATOM    926  CG  ASN A 124      -0.594  14.157   0.103  1.00 85.16      A    C  
ATOM    927  ND2 ASN A 124      -0.657  15.467  -0.000  1.00 75.97      A    N  
ATOM    928  OD1 ASN A 124       0.066  13.531  -0.708  1.00 75.36      A    O  
ATOM    929  N   PHE A 125      -3.825  10.805   1.900  1.00 92.20      A    N  
ATOM    930  CA  PHE A 125      -4.474  10.059   2.995  1.00 91.87      A    C  
ATOM    931  C   PHE A 125      -3.586   8.961   3.612  1.00 91.63      A    C  
ATOM    932  O   PHE A 125      -3.771   8.598   4.772  1.00 86.47      A    O  
ATOM    933  CB  PHE A 125      -5.779   9.433   2.478  1.00 90.60      A    C  
ATOM    934  CG  PHE A 125      -5.593   8.126   1.744  1.00 92.40      A    C  
ATOM    935  CD1 PHE A 125      -5.176   8.103   0.392  1.00 91.03      A    C  
ATOM    936  CD2 PHE A 125      -5.786   6.902   2.410  1.00 91.42      A    C  
ATOM    937  CE1 PHE A 125      -4.943   6.891  -0.268  1.00 90.01      A    C  
ATOM    938  CE2 PHE A 125      -5.555   5.684   1.746  1.00 90.17      A    C  
ATOM    939  CZ  PHE A 125      -5.128   5.676   0.408  1.00 90.68      A    C  
ATOM    940  N   ASP A 126      -2.637   8.452   2.845  1.00 91.58      A    N  
ATOM    941  CA  ASP A 126      -1.710   7.391   3.216  1.00 90.46      A    C  
ATOM    942  C   ASP A 126      -0.371   7.909   3.758  1.00 90.60      A    C  
ATOM    943  O   ASP A 126       0.501   7.118   4.125  1.00 84.24      A    O  
ATOM    944  CB  ASP A 126      -1.513   6.470   1.995  1.00 86.76      A    C  
ATOM    945  CG  ASP A 126      -0.860   7.153   0.792  1.00 87.74      A    C  
ATOM    946  OD1 ASP A 126      -0.800   8.402   0.736  1.00 79.81      A    O  
ATOM    947  OD2 ASP A 126      -0.428   6.415  -0.118  1.00 82.76      A    O1-
ATOM    948  N   GLN A 127      -0.202   9.217   3.841  1.00 90.11      A    N  
ATOM    949  CA  GLN A 127       0.988   9.850   4.396  1.00 88.50      A    C  
ATOM    950  C   GLN A 127       0.771  10.176   5.875  1.00 86.95      A    C  
ATOM    951  O   GLN A 127      -0.248  10.744   6.259  1.00 78.40      A    O  
ATOM    952  CB  GLN A 127       1.354  11.103   3.592  1.00 87.10      A    C  
ATOM    953  CG  GLN A 127       1.476  10.853   2.072  1.00 86.54      A    C  
ATOM    954  CD  GLN A 127       2.535   9.814   1.714  1.00 87.54      A    C  
ATOM    955  NE2 GLN A 127       2.192   8.825   0.924  1.00 76.41      A    N  
ATOM    956  OE1 GLN A 127       3.674   9.883   2.135  1.00 78.01      A    O  
ATOM    957  N   ALA A 128       1.755   9.864   6.702  1.00 86.60      A    N  
ATOM    958  CA  ALA A 128       1.683  10.059   8.150  1.00 84.60      A    C  
ATOM    959  C   ALA A 128       2.077  11.476   8.616  1.00 84.01      A    C  
ATOM    960  O   ALA A 128       2.434  11.675   9.779  1.00 74.20      A    O  
ATOM    961  CB  ALA A 128       2.523   8.955   8.806  1.00 79.17      A    C  
ATOM    962  N   ASP A 129       2.059  12.475   7.723  1.00 81.88      A    N  
ATOM    963  CA  ASP A 129       2.519  13.837   8.019  1.00 78.29      A    C  
ATOM    964  C   ASP A 129       1.459  14.693   8.730  1.00 78.03      A    C  
ATOM    965  O   ASP A 129       1.771  15.764   9.267  1.00 68.97      A    O  
ATOM    966  CB  ASP A 129       2.975  14.519   6.719  1.00 72.46      A    C  
ATOM    967  CG  ASP A 129       4.150  13.832   6.014  1.00 65.60      A    C  
ATOM    968  OD1 ASP A 129       4.914  13.094   6.664  1.00 57.72      A    O  
ATOM    969  OD2 ASP A 129       4.295  14.078   4.793  1.00 59.60      A    O1-
ATOM    970  N   GLY A 130       0.210  14.248   8.730  1.00 78.20      A    N  
ATOM    971  CA  GLY A 130      -0.919  14.937   9.334  1.00 77.97      A    C  
ATOM    972  C   GLY A 130      -1.667  14.086  10.358  1.00 80.53      A    C  
ATOM    973  O   GLY A 130      -1.327  12.930  10.615  1.00 74.63      A    O  
ATOM    974  N   ALA A 131      -2.719  14.665  10.936  1.00 78.93      A    N  
ATOM    975  CA  ALA A 131      -3.629  13.914  11.770  1.00 79.44      A    C  
ATOM    976  C   ALA A 131      -4.415  12.892  10.929  1.00 82.18      A    C  
ATOM    977  O   ALA A 131      -4.837  13.193   9.813  1.00 76.49      A    O  
ATOM    978  CB  ALA A 131      -4.565  14.885  12.504  1.00 73.56      A    C  
ATOM    979  N   ASN A 132      -4.663  11.723  11.495  1.00 85.63      A    N  
ATOM    980  CA  ASN A 132      -5.495  10.713  10.853  1.00 87.63      A    C  
ATOM    981  C   ASN A 132      -6.890  11.267  10.562  1.00 89.93      A    C  
ATOM    982  O   ASN A 132      -7.618  11.656  11.478  1.00 85.90      A    O  
ATOM    983  CB  ASN A 132      -5.593   9.474  11.764  1.00 82.19      A    C  
ATOM    984  CG  ASN A 132      -4.386   8.559  11.667  1.00 80.80      A    C  
ATOM    985  ND2 ASN A 132      -4.261   7.624  12.583  1.00 72.39      A    N  
ATOM    986  OD1 ASN A 132      -3.585   8.656  10.763  1.00 71.23      A    O  
ATOM    987  N   ARG A 133      -7.298  11.251   9.294  1.00 89.11      A    N  
ATOM    988  CA  ARG A 133      -8.706  11.450   8.964  1.00 90.86      A    C  
ATOM    989  C   ARG A 133      -9.493  10.233   9.412  1.00 92.59      A    C  
ATOM    990  O   ARG A 133      -9.187   9.102   9.041  1.00 90.20      A    O  
ATOM    991  CB  ARG A 133      -8.931  11.719   7.479  1.00 88.20      A    C  
ATOM    992  CG  ARG A 133      -8.554  13.154   7.089  1.00 81.85      A    C  
ATOM    993  CD  ARG A 133      -9.087  13.427   5.695  1.00 80.94      A    C  
ATOM    994  NE  ARG A 133      -8.574  14.691   5.150  1.00 79.00      A    N  
ATOM    995  CZ  ARG A 133      -9.228  15.815   4.940  1.00 77.16      A    C  
ATOM    996  NH1 ARG A 133     -10.469  15.994   5.285  1.00 68.53      A    N1+
ATOM    997  NH2 ARG A 133      -8.620  16.774   4.339  1.00 71.99      A    N  
ATOM    998  N   ARG A 134     -10.539  10.489  10.200  1.00 92.96      A    N  
ATOM    999  CA  ARG A 134     -11.416   9.456  10.724  1.00 93.59      A    C  
ATOM   1000  C   ARG A 134     -12.851   9.744  10.302  1.00 94.10      A    C  
ATOM   1001  O   ARG A 134     -13.294  10.895  10.347  1.00 91.62      A    O  
ATOM   1002  CB  ARG A 134     -11.225   9.366  12.245  1.00 91.63      A    C  
ATOM   1003  CG  ARG A 134     -11.739   8.040  12.797  1.00 86.34      A    C  
ATOM   1004  CD  ARG A 134     -11.529   7.938  14.306  1.00 86.20      A    C  
ATOM   1005  NE  ARG A 134     -10.102   7.871  14.680  1.00 82.84      A    N  
ATOM   1006  CZ  ARG A 134      -9.479   8.656  15.542  1.00 82.94      A    C  
ATOM   1007  NH1 ARG A 134     -10.100   9.581  16.209  1.00 71.63      A    N1+
ATOM   1008  NH2 ARG A 134      -8.210   8.515  15.746  1.00 75.40      A    N  
ATOM   1009  N   MET A 135     -13.556   8.720   9.881  1.00 93.42      A    N  
ATOM   1010  CA  MET A 135     -14.999   8.777   9.694  1.00 93.76      A    C  
ATOM   1011  C   MET A 135     -15.654   8.516  11.045  1.00 94.39      A    C  
ATOM   1012  O   MET A 135     -15.606   7.402  11.550  1.00 92.37      A    O  
ATOM   1013  CB  MET A 135     -15.419   7.737   8.641  1.00 93.00      A    C  
ATOM   1014  CG  MET A 135     -16.932   7.750   8.370  1.00 89.84      A    C  
ATOM   1015  SD  MET A 135     -17.599   9.304   7.693  1.00 87.03      A    S  
ATOM   1016  CE  MET A 135     -16.836   9.278   6.068  1.00 76.91      A    C  
ATOM   1017  N   GLU A 136     -16.245   9.547  11.637  1.00 93.64      A    N  
ATOM   1018  CA  GLU A 136     -17.021   9.442  12.865  1.00 93.30      A    C  
ATOM   1019  C   GLU A 136     -18.488   9.689  12.537  1.00 93.56      A    C  
ATOM   1020  O   GLU A 136     -18.848  10.755  12.036  1.00 91.62      A    O  
ATOM   1021  CB  GLU A 136     -16.526  10.418  13.937  1.00 92.04      A    C  
ATOM   1022  CG  GLU A 136     -15.058  10.180  14.306  1.00 87.87      A    C  
ATOM   1023  CD  GLU A 136     -14.552  11.056  15.457  1.00 87.24      A    C  
ATOM   1024  OE1 GLU A 136     -13.430  10.787  15.942  1.00 79.57      A    O  
ATOM   1025  OE2 GLU A 136     -15.249  12.005  15.876  1.00 80.98      A    O1-
ATOM   1026  N   ILE A 137     -19.328   8.705  12.812  1.00 93.88      A    N  
ATOM   1027  CA  ILE A 137     -20.755   8.798  12.538  1.00 93.41      A    C  
ATOM   1028  C   ILE A 137     -21.577   8.577  13.799  1.00 93.41      A    C  
ATOM   1029  O   ILE A 137     -21.254   7.757  14.659  1.00 91.45      A    O  
ATOM   1030  CB  ILE A 137     -21.205   7.880  11.384  1.00 92.34      A    C  
ATOM   1031  CG1 ILE A 137     -21.088   6.375  11.726  1.00 83.88      A    C  
ATOM   1032  CG2 ILE A 137     -20.429   8.232  10.095  1.00 82.42      A    C  
ATOM   1033  CD1 ILE A 137     -21.803   5.466  10.724  1.00 81.17      A    C  
ATOM   1034  N   ARG A 138     -22.709   9.281  13.853  1.00 93.43      A    N  
ATOM   1035  CA  ARG A 138     -23.817   8.965  14.738  1.00 92.61      A    C  
ATOM   1036  C   ARG A 138     -24.989   8.504  13.888  1.00 93.14      A    C  
ATOM   1037  O   ARG A 138     -25.437   9.218  13.003  1.00 91.38      A    O  
ATOM   1038  CB  ARG A 138     -24.145  10.185  15.603  1.00 90.41      A    C  
ATOM   1039  CG  ARG A 138     -25.374   9.987  16.491  1.00 84.13      A    C  
ATOM   1040  CD  ARG A 138     -25.506  11.238  17.348  1.00 82.59      A    C  
ATOM   1041  NE  ARG A 138     -26.792  11.320  18.056  1.00 78.44      A    N  
ATOM   1042  CZ  ARG A 138     -27.279  12.460  18.517  1.00 76.10      A    C  
ATOM   1043  NH1 ARG A 138     -26.596  13.563  18.472  1.00 70.18      A    N1+
ATOM   1044  NH2 ARG A 138     -28.460  12.540  19.008  1.00 69.04      A    N  
ATOM   1045  N   LEU A 139     -25.486   7.322  14.183  1.00 93.01      A    N  
ATOM   1046  CA  LEU A 139     -26.622   6.729  13.507  1.00 93.00      A    C  
ATOM   1047  C   LEU A 139     -27.854   6.848  14.407  1.00 92.97      A    C  
ATOM   1048  O   LEU A 139     -27.850   6.384  15.547  1.00 90.52      A    O  
ATOM   1049  CB  LEU A 139     -26.245   5.289  13.117  1.00 92.00      A    C  
ATOM   1050  CG  LEU A 139     -27.317   4.574  12.283  1.00 91.42      A    C  
ATOM   1051  CD1 LEU A 139     -26.655   3.719  11.205  1.00 83.64      A    C  
ATOM   1052  CD2 LEU A 139     -28.168   3.633  13.142  1.00 83.73      A    C  
ATOM   1053  N   VAL A 140     -28.905   7.475  13.890  1.00 93.46      A    N  
ATOM   1054  CA  VAL A 140     -30.214   7.550  14.545  1.00 92.93      A    C  
ATOM   1055  C   VAL A 140     -31.144   6.589  13.828  1.00 93.46      A    C  
ATOM   1056  O   VAL A 140     -31.575   6.849  12.708  1.00 91.92      A    O  
ATOM   1057  CB  VAL A 140     -30.781   8.984  14.553  1.00 91.93      A    C  
ATOM   1058  CG1 VAL A 140     -32.084   9.045  15.352  1.00 86.65      A    C  
ATOM   1059  CG2 VAL A 140     -29.792   9.979  15.175  1.00 87.64      A    C  
ATOM   1060  N   TYR A 141     -31.456   5.475  14.473  1.00 93.28      A    N  
ATOM   1061  CA  TYR A 141     -32.421   4.513  13.969  1.00 93.41      A    C  
ATOM   1062  C   TYR A 141     -33.819   4.854  14.475  1.00 93.77      A    C  
ATOM   1063  O   TYR A 141     -34.095   4.752  15.669  1.00 91.73      A    O  
ATOM   1064  CB  TYR A 141     -31.996   3.093  14.355  1.00 92.62      A    C  
ATOM   1065  CG  TYR A 141     -32.976   1.994  13.976  1.00 93.50      A    C  
ATOM   1066  CD1 TYR A 141     -33.088   0.836  14.776  1.00 89.30      A    C  
ATOM   1067  CD2 TYR A 141     -33.768   2.081  12.819  1.00 90.35      A    C  
ATOM   1068  CE1 TYR A 141     -33.950  -0.207  14.424  1.00 89.55      A    C  
ATOM   1069  CE2 TYR A 141     -34.647   1.060  12.457  1.00 89.24      A    C  
ATOM   1070  CZ  TYR A 141     -34.733  -0.096  13.256  1.00 90.98      A    C  
ATOM   1071  OH  TYR A 141     -35.580  -1.110  12.890  1.00 89.43      A    O  
ATOM   1072  N   TRP A 142     -34.704   5.242  13.568  1.00 93.85      A    N  
ATOM   1073  CA  TRP A 142     -36.114   5.477  13.868  1.00 93.26      A    C  
ATOM   1074  C   TRP A 142     -36.862   4.144  13.968  1.00 93.17      A    C  
ATOM   1075  O   TRP A 142     -37.558   3.725  13.042  1.00 89.86      A    O  
ATOM   1076  CB  TRP A 142     -36.710   6.421  12.824  1.00 92.40      A    C  
ATOM   1077  CG  TRP A 142     -36.202   7.823  12.935  1.00 92.45      A    C  
ATOM   1078  CD1 TRP A 142     -35.248   8.390  12.161  1.00 87.84      A    C  
ATOM   1079  CD2 TRP A 142     -36.603   8.847  13.903  1.00 90.98      A    C  
ATOM   1080  CE2 TRP A 142     -35.849  10.022  13.633  1.00 89.76      A    C  
ATOM   1081  CE3 TRP A 142     -37.532   8.874  14.963  1.00 87.74      A    C  
ATOM   1082  NE1 TRP A 142     -35.043   9.698  12.566  1.00 87.69      A    N  
ATOM   1083  CZ2 TRP A 142     -36.011  11.195  14.395  1.00 88.95      A    C  
ATOM   1084  CZ3 TRP A 142     -37.691  10.045  15.717  1.00 85.25      A    C  
ATOM   1085  CH2 TRP A 142     -36.936  11.192  15.442  1.00 86.21      A    C  
ATOM   1086  N   TYR A 143     -36.708   3.464  15.099  1.00 92.07      A    N  
ATOM   1087  CA  TYR A 143     -37.274   2.132  15.309  1.00 91.72      A    C  
ATOM   1088  C   TYR A 143     -38.811   2.157  15.300  1.00 91.89      A    C  
ATOM   1089  O   TYR A 143     -39.412   2.783  16.176  1.00 89.62      A    O  
ATOM   1090  CB  TYR A 143     -36.738   1.562  16.630  1.00 90.69      A    C  
ATOM   1091  CG  TYR A 143     -37.254   0.170  16.907  1.00 91.48      A    C  
ATOM   1092  CD1 TYR A 143     -38.354  -0.035  17.766  1.00 87.27      A    C  
ATOM   1093  CD2 TYR A 143     -36.681  -0.939  16.260  1.00 88.14      A    C  
ATOM   1094  CE1 TYR A 143     -38.884  -1.313  17.954  1.00 85.92      A    C  
ATOM   1095  CE2 TYR A 143     -37.207  -2.222  16.436  1.00 85.89      A    C  
ATOM   1096  CZ  TYR A 143     -38.317  -2.413  17.279  1.00 87.22      A    C  
ATOM   1097  OH  TYR A 143     -38.853  -3.663  17.419  1.00 85.08      A    O  
ATOM   1098  N   PRO A 144     -39.472   1.481  14.350  1.00 91.66      A    N  
ATOM   1099  CA  PRO A 144     -40.929   1.432  14.308  1.00 90.55      A    C  
ATOM   1100  C   PRO A 144     -41.475   0.516  15.403  1.00 90.70      A    C  
ATOM   1101  O   PRO A 144     -41.175  -0.684  15.447  1.00 87.95      A    O  
ATOM   1102  CB  PRO A 144     -41.263   0.952  12.891  1.00 88.42      A    C  
ATOM   1103  CG  PRO A 144     -40.052   0.106  12.503  1.00 86.71      A    C  
ATOM   1104  CD  PRO A 144     -38.884   0.781  13.216  1.00 90.30      A    C  
ATOM   1105  N   LEU A 145     -42.336   1.067  16.264  1.00 89.49      A    N  
ATOM   1106  CA  LEU A 145     -43.031   0.299  17.299  1.00 88.31      A    C  
ATOM   1107  C   LEU A 145     -44.141  -0.538  16.644  1.00 87.85      A    C  
ATOM   1108  O   LEU A 145     -45.028  -0.015  15.982  1.00 83.52      A    O  
ATOM   1109  CB  LEU A 145     -43.588   1.248  18.377  1.00 86.71      A    C  
ATOM   1110  CG  LEU A 145     -42.544   2.134  19.087  1.00 87.09      A    C  
ATOM   1111  CD1 LEU A 145     -43.237   3.032  20.110  1.00 81.45      A    C  
ATOM   1112  CD2 LEU A 145     -41.488   1.323  19.825  1.00 80.48      A    C  
ATOM   1113  N   LYS A 146     -44.087  -1.839  16.835  1.00 88.06      A    N  
ATOM   1114  CA  LYS A 146     -44.976  -2.792  16.146  1.00 86.30      A    C  
ATOM   1115  C   LYS A 146     -46.108  -3.334  17.014  1.00 86.93      A    C  
ATOM   1116  O   LYS A 146     -47.065  -3.878  16.467  1.00 81.68      A    O  
ATOM   1117  CB  LYS A 146     -44.156  -3.969  15.586  1.00 82.14      A    C  
ATOM   1118  CG  LYS A 146     -43.181  -3.515  14.491  1.00 75.98      A    C  
ATOM   1119  CD  LYS A 146     -42.580  -4.733  13.799  1.00 70.75      A    C  
ATOM   1120  CE  LYS A 146     -41.651  -4.261  12.688  1.00 63.44      A    C  
ATOM   1121  NZ  LYS A 146     -41.161  -5.378  11.852  1.00 57.83      A    N1+
ATOM   1122  N   ILE A 147     -45.991  -3.233  18.318  1.00 86.65      A    N  
ATOM   1123  CA  ILE A 147     -46.976  -3.811  19.236  1.00 86.93      A    C  
ATOM   1124  C   ILE A 147     -48.104  -2.801  19.455  1.00 87.77      A    C  
ATOM   1125  O   ILE A 147     -47.871  -1.751  20.062  1.00 84.59      A    O  
ATOM   1126  CB  ILE A 147     -46.322  -4.251  20.557  1.00 85.63      A    C  
ATOM   1127  CG1 ILE A 147     -45.117  -5.196  20.353  1.00 82.04      A    C  
ATOM   1128  CG2 ILE A 147     -47.360  -4.934  21.468  1.00 80.52      A    C  
ATOM   1129  CD1 ILE A 147     -45.433  -6.508  19.628  1.00 73.86      A    C  
ATOM   1130  N   PRO A 148     -49.323  -3.082  18.982  1.00 86.92      A    N  
ATOM   1131  CA  PRO A 148     -50.453  -2.178  19.157  1.00 86.08      A    C  
ATOM   1132  C   PRO A 148     -50.758  -1.961  20.643  1.00 86.21      A    C  
ATOM   1133  O   PRO A 148     -50.446  -2.806  21.484  1.00 81.16      A    O  
ATOM   1134  CB  PRO A 148     -51.617  -2.823  18.399  1.00 82.96      A    C  
ATOM   1135  CG  PRO A 148     -51.276  -4.317  18.440  1.00 82.38      A    C  
ATOM   1136  CD  PRO A 148     -49.747  -4.316  18.365  1.00 85.49      A    C  
ATOM   1137  N   PHE A 149     -51.388  -0.828  20.937  1.00 83.79      A    N  
ATOM   1138  CA  PHE A 149     -51.643  -0.335  22.300  1.00 84.34      A    C  
ATOM   1139  C   PHE A 149     -50.369   0.021  23.080  1.00 85.93      A    C  
ATOM   1140  O   PHE A 149     -50.271   1.151  23.567  1.00 82.43      A    O  
ATOM   1141  CB  PHE A 149     -52.565  -1.306  23.054  1.00 80.91      A    C  
ATOM   1142  CG  PHE A 149     -52.976  -0.850  24.426  1.00 79.50      A    C  
ATOM   1143  CD1 PHE A 149     -52.391  -1.421  25.569  1.00 74.04      A    C  
ATOM   1144  CD2 PHE A 149     -53.951   0.147  24.573  1.00 73.16      A    C  
ATOM   1145  CE1 PHE A 149     -52.784  -1.005  26.850  1.00 70.42      A    C  
ATOM   1146  CE2 PHE A 149     -54.346   0.568  25.847  1.00 70.96      A    C  
ATOM   1147  CZ  PHE A 149     -53.766  -0.004  26.984  1.00 73.42      A    C  
ATOM   1148  N   ALA A 150     -49.368  -0.851  23.151  1.00 83.71      A    N  
ATOM   1149  CA  ALA A 150     -48.102  -0.569  23.821  1.00 82.45      A    C  
ATOM   1150  C   ALA A 150     -47.311   0.540  23.112  1.00 84.40      A    C  
ATOM   1151  O   ALA A 150     -46.766   1.411  23.787  1.00 82.01      A    O  
ATOM   1152  CB  ALA A 150     -47.277  -1.863  23.906  1.00 81.10      A    C  
ATOM   1153  N   ASP A 151     -47.318   0.561  21.783  1.00 87.13      A    N  
ATOM   1154  CA  ASP A 151     -46.715   1.617  20.955  1.00 85.33      A    C  
ATOM   1155  C   ASP A 151     -47.259   3.015  21.294  1.00 86.23      A    C  
ATOM   1156  O   ASP A 151     -46.495   3.954  21.522  1.00 81.56      A    O  
ATOM   1157  CB  ASP A 151     -46.940   1.287  19.464  1.00 81.65      A    C  
ATOM   1158  CG  ASP A 151     -48.400   1.149  19.002  1.00 79.92      A    C  
ATOM   1159  OD1 ASP A 151     -49.311   1.092  19.860  1.00 69.40      A    O  
ATOM   1160  OD2 ASP A 151     -48.620   1.111  17.777  1.00 74.97      A    O1-
ATOM   1161  N   TRP A 152     -48.586   3.145  21.392  1.00 85.20      A    N  
ATOM   1162  CA  TRP A 152     -49.235   4.403  21.733  1.00 84.07      A    C  
ATOM   1163  C   TRP A 152     -48.927   4.837  23.169  1.00 84.84      A    C  
ATOM   1164  O   TRP A 152     -48.567   5.991  23.398  1.00 81.98      A    O  
ATOM   1165  CB  TRP A 152     -50.738   4.278  21.499  1.00 81.11      A    C  
ATOM   1166  CG  TRP A 152     -51.506   5.489  21.912  1.00 78.24      A    C  
ATOM   1167  CD1 TRP A 152     -51.545   6.659  21.244  1.00 69.06      A    C  
ATOM   1168  CD2 TRP A 152     -52.307   5.687  23.120  1.00 74.35      A    C  
ATOM   1169  CE2 TRP A 152     -52.800   7.012  23.104  1.00 71.06      A    C  
ATOM   1170  CE3 TRP A 152     -52.647   4.867  24.216  1.00 66.71      A    C  
ATOM   1171  NE1 TRP A 152     -52.329   7.581  21.955  1.00 66.34      A    N  
ATOM   1172  CZ2 TRP A 152     -53.629   7.527  24.149  1.00 69.59      A    C  
ATOM   1173  CZ3 TRP A 152     -53.455   5.367  25.256  1.00 61.90      A    C  
ATOM   1174  CH2 TRP A 152     -53.934   6.684  25.213  1.00 63.18      A    C  
ATOM   1175  N   VAL A 153     -49.044   3.924  24.134  1.00 83.73      A    N  
ATOM   1176  CA  VAL A 153     -48.774   4.229  25.547  1.00 82.40      A    C  
ATOM   1177  C   VAL A 153     -47.313   4.616  25.756  1.00 83.69      A    C  
ATOM   1178  O   VAL A 153     -47.048   5.650  26.375  1.00 83.46      A    O  
ATOM   1179  CB  VAL A 153     -49.180   3.064  26.468  1.00 81.40      A    C  
ATOM   1180  CG1 VAL A 153     -48.816   3.357  27.931  1.00 75.29      A    C  
ATOM   1181  CG2 VAL A 153     -50.688   2.811  26.435  1.00 77.73      A    C  
ATOM   1182  N   ILE A 154     -46.374   3.868  25.200  1.00 85.32      A    N  
ATOM   1183  CA  ILE A 154     -44.935   4.170  25.277  1.00 84.25      A    C  
ATOM   1184  C   ILE A 154     -44.638   5.513  24.617  1.00 84.82      A    C  
ATOM   1185  O   ILE A 154     -43.940   6.337  25.206  1.00 83.41      A    O  
ATOM   1186  CB  ILE A 154     -44.101   3.022  24.653  1.00 84.02      A    C  
ATOM   1187  CG1 ILE A 154     -44.179   1.763  25.545  1.00 81.03      A    C  
ATOM   1188  CG2 ILE A 154     -42.620   3.433  24.474  1.00 81.39      A    C  
ATOM   1189  CD1 ILE A 154     -43.649   0.487  24.873  1.00 74.12      A    C  
ATOM   1190  N   SER A 155     -45.196   5.792  23.441  1.00 86.14      A    N  
ATOM   1191  CA  SER A 155     -44.996   7.069  22.748  1.00 84.12      A    C  
ATOM   1192  C   SER A 155     -45.510   8.252  23.570  1.00 84.88      A    C  
ATOM   1193  O   SER A 155     -44.814   9.260  23.707  1.00 82.73      A    O  
ATOM   1194  CB  SER A 155     -45.692   7.062  21.386  1.00 83.29      A    C  
ATOM   1195  OG  SER A 155     -45.163   6.053  20.567  1.00 74.33      A    O  
ATOM   1196  N   ARG A 156     -46.692   8.132  24.159  1.00 85.18      A    N  
ATOM   1197  CA  ARG A 156     -47.257   9.180  25.022  1.00 84.00      A    C  
ATOM   1198  C   ARG A 156     -46.475   9.359  26.323  1.00 84.79      A    C  
ATOM   1199  O   ARG A 156     -46.213  10.500  26.706  1.00 82.68      A    O  
ATOM   1200  CB  ARG A 156     -48.732   8.875  25.307  1.00 82.26      A    C  
ATOM   1201  CG  ARG A 156     -49.653   9.202  24.114  1.00 76.21      A    C  
ATOM   1202  CD  ARG A 156     -49.724  10.713  23.883  1.00 73.22      A    C  
ATOM   1203  NE  ARG A 156     -50.736  11.062  22.872  1.00 66.77      A    N  
ATOM   1204  CZ  ARG A 156     -51.059  12.287  22.499  1.00 61.48      A    C  
ATOM   1205  NH1 ARG A 156     -50.486  13.346  23.016  1.00 55.18      A    N1+
ATOM   1206  NH2 ARG A 156     -51.963  12.476  21.589  1.00 54.00      A    N  
ATOM   1207  N   MET A 157     -46.083   8.285  26.970  1.00 84.35      A    N  
ATOM   1208  CA  MET A 157     -45.207   8.346  28.149  1.00 82.68      A    C  
ATOM   1209  C   MET A 157     -43.873   9.003  27.819  1.00 83.32      A    C  
ATOM   1210  O   MET A 157     -43.400   9.843  28.587  1.00 81.87      A    O  
ATOM   1211  CB  MET A 157     -44.950   6.947  28.706  1.00 81.39      A    C  
ATOM   1212  CG  MET A 157     -46.072   6.468  29.632  1.00 75.28      A    C  
ATOM   1213  SD  MET A 157     -45.679   4.898  30.436  1.00 69.70      A    S  
ATOM   1214  CE  MET A 157     -46.991   4.820  31.672  1.00 60.64      A    C  
ATOM   1215  N   THR A 158     -43.272   8.685  26.678  1.00 84.16      A    N  
ATOM   1216  CA  THR A 158     -41.989   9.244  26.251  1.00 82.71      A    C  
ATOM   1217  C   THR A 158     -42.108  10.745  25.975  1.00 82.94      A    C  
ATOM   1218  O   THR A 158     -41.305  11.519  26.481  1.00 80.99      A    O  
ATOM   1219  CB  THR A 158     -41.448   8.508  25.018  1.00 81.71      A    C  
ATOM   1220  CG2 THR A 158     -40.027   8.952  24.683  1.00 71.73      A    C  
ATOM   1221  OG1 THR A 158     -41.383   7.127  25.262  1.00 71.41      A    O  
ATOM   1222  N   LEU A 159     -43.152  11.183  25.252  1.00 82.03      A    N  
ATOM   1223  CA  LEU A 159     -43.414  12.608  25.033  1.00 79.73      A    C  
ATOM   1224  C   LEU A 159     -43.576  13.383  26.343  1.00 80.76      A    C  
ATOM   1225  O   LEU A 159     -43.044  14.485  26.470  1.00 78.91      A    O  
ATOM   1226  CB  LEU A 159     -44.686  12.780  24.186  1.00 78.50      A    C  
ATOM   1227  CG  LEU A 159     -44.527  12.488  22.683  1.00 77.16      A    C  
ATOM   1228  CD1 LEU A 159     -45.908  12.605  22.035  1.00 72.89      A    C  
ATOM   1229  CD2 LEU A 159     -43.596  13.474  21.989  1.00 72.60      A    C  
ATOM   1230  N   ALA A 160     -44.302  12.815  27.311  1.00 81.84      A    N  
ATOM   1231  CA  ALA A 160     -44.497  13.440  28.613  1.00 79.39      A    C  
ATOM   1232  C   ALA A 160     -43.193  13.488  29.418  1.00 79.72      A    C  
ATOM   1233  O   ALA A 160     -42.774  14.568  29.852  1.00 77.63      A    O  
ATOM   1234  CB  ALA A 160     -45.615  12.691  29.341  1.00 78.21      A    C  
ATOM   1235  N   ARG A 161     -42.494  12.370  29.570  1.00 81.97      A    N  
ATOM   1236  CA  ARG A 161     -41.255  12.281  30.356  1.00 80.01      A    C  
ATOM   1237  C   ARG A 161     -40.123  13.129  29.793  1.00 80.31      A    C  
ATOM   1238  O   ARG A 161     -39.368  13.707  30.566  1.00 76.79      A    O  
ATOM   1239  CB  ARG A 161     -40.791  10.831  30.492  1.00 76.88      A    C  
ATOM   1240  CG  ARG A 161     -41.493  10.150  31.667  1.00 67.77      A    C  
ATOM   1241  CD  ARG A 161     -40.812   8.820  31.981  1.00 64.11      A    C  
ATOM   1242  NE  ARG A 161     -41.232   8.341  33.314  1.00 57.36      A    N  
ATOM   1243  CZ  ARG A 161     -40.731   7.318  33.973  1.00 51.53      A    C  
ATOM   1244  NH1 ARG A 161     -39.866   6.490  33.442  1.00 46.62      A    N1+
ATOM   1245  NH2 ARG A 161     -41.092   7.134  35.205  1.00 44.51      A    N  
ATOM   1246  N   TRP A 162     -40.018  13.244  28.478  1.00 80.72      A    N  
ATOM   1247  CA  TRP A 162     -39.014  14.078  27.838  1.00 78.14      A    C  
ATOM   1248  C   TRP A 162     -39.404  15.569  27.763  1.00 77.26      A    C  
ATOM   1249  O   TRP A 162     -38.685  16.372  27.169  1.00 72.21      A    O  
ATOM   1250  CB  TRP A 162     -38.667  13.489  26.469  1.00 76.70      A    C  
ATOM   1251  CG  TRP A 162     -37.990  12.149  26.485  1.00 75.94      A    C  
ATOM   1252  CD1 TRP A 162     -37.504  11.495  27.568  1.00 67.41      A    C  
ATOM   1253  CD2 TRP A 162     -37.676  11.287  25.340  1.00 73.10      A    C  
ATOM   1254  CE2 TRP A 162     -36.985  10.152  25.815  1.00 71.44      A    C  
ATOM   1255  CE3 TRP A 162     -37.902  11.397  23.953  1.00 65.62      A    C  
ATOM   1256  NE1 TRP A 162     -36.903  10.297  27.171  1.00 66.07      A    N  
ATOM   1257  CZ2 TRP A 162     -36.505   9.145  24.944  1.00 67.47      A    C  
ATOM   1258  CZ3 TRP A 162     -37.430  10.394  23.086  1.00 62.63      A    C  
ATOM   1259  CH2 TRP A 162     -36.737   9.290  23.577  1.00 64.32      A    C  
ATOM   1260  N   GLY A 163     -40.528  15.966  28.366  1.00 75.07      A    N  
ATOM   1261  CA  GLY A 163     -41.000  17.351  28.392  1.00 73.22      A    C  
ATOM   1262  C   GLY A 163     -41.482  17.868  27.038  1.00 74.52      A    C  
ATOM   1263  O   GLY A 163     -41.493  19.074  26.794  1.00 68.20      A    O  
ATOM   1264  N   LEU A 164     -41.878  16.982  26.140  1.00 75.21      A    N  
ATOM   1265  CA  LEU A 164     -42.345  17.350  24.803  1.00 73.67      A    C  
ATOM   1266  C   LEU A 164     -43.845  17.645  24.793  1.00 75.10      A    C  
ATOM   1267  O   LEU A 164     -44.271  18.652  24.228  1.00 70.01      A    O  
ATOM   1268  CB  LEU A 164     -42.006  16.224  23.817  1.00 69.45      A    C  
ATOM   1269  CG  LEU A 164     -40.488  16.051  23.580  1.00 67.27      A    C  
ATOM   1270  CD1 LEU A 164     -40.219  14.784  22.771  1.00 63.83      A    C  
ATOM   1271  CD2 LEU A 164     -39.929  17.227  22.797  1.00 64.21      A    C  
ATOM   1272  N   GLN A 165     -44.639  16.775  25.396  1.00 75.53      A    N  
ATOM   1273  CA  GLN A 165     -46.082  16.938  25.497  1.00 75.96      A    C  
ATOM   1274  C   GLN A 165     -46.613  16.182  26.717  1.00 75.68      A    C  
ATOM   1275  O   GLN A 165     -46.595  14.956  26.744  1.00 70.15      A    O  
ATOM   1276  CB  GLN A 165     -46.726  16.443  24.196  1.00 73.64      A    C  
ATOM   1277  CG  GLN A 165     -48.222  16.773  24.152  1.00 70.10      A    C  
ATOM   1278  CD  GLN A 165     -48.900  16.369  22.838  1.00 67.77      A    C  
ATOM   1279  NE2 GLN A 165     -50.083  16.869  22.584  1.00 60.44      A    N  
ATOM   1280  OE1 GLN A 165     -48.411  15.591  22.038  1.00 60.87      A    O  
ATOM   1281  N   ASP A 166     -47.160  16.935  27.676  1.00 77.33      A    N  
ATOM   1282  CA  ASP A 166     -47.811  16.330  28.830  1.00 75.53      A    C  
ATOM   1283  C   ASP A 166     -49.078  15.566  28.423  1.00 75.23      A    C  
ATOM   1284  O   ASP A 166     -49.804  15.936  27.493  1.00 69.62      A    O  
ATOM   1285  CB  ASP A 166     -48.150  17.407  29.876  1.00 71.14      A    C  
ATOM   1286  CG  ASP A 166     -46.908  18.056  30.489  1.00 67.83      A    C  
ATOM   1287  OD1 ASP A 166     -45.830  17.420  30.455  1.00 60.45      A    O  
ATOM   1288  OD2 ASP A 166     -47.054  19.187  31.005  1.00 62.32      A    O1-
ATOM   1289  N   TYR A 167     -49.370  14.498  29.152  1.00 79.02      A    N  
ATOM   1290  CA  TYR A 167     -50.601  13.731  28.987  1.00 77.96      A    C  
ATOM   1291  C   TYR A 167     -51.428  13.780  30.269  1.00 78.70      A    C  
ATOM   1292  O   TYR A 167     -51.125  13.128  31.264  1.00 74.51      A    O  
ATOM   1293  CB  TYR A 167     -50.274  12.297  28.543  1.00 74.47      A    C  
ATOM   1294  CG  TYR A 167     -51.512  11.504  28.213  1.00 74.77      A    C  
ATOM   1295  CD1 TYR A 167     -52.111  10.657  29.169  1.00 70.59      A    C  
ATOM   1296  CD2 TYR A 167     -52.092  11.612  26.937  1.00 68.97      A    C  
ATOM   1297  CE1 TYR A 167     -53.266   9.939  28.857  1.00 66.36      A    C  
ATOM   1298  CE2 TYR A 167     -53.252  10.893  26.616  1.00 68.43      A    C  
ATOM   1299  CZ  TYR A 167     -53.835  10.061  27.579  1.00 70.41      A    C  
ATOM   1300  OH  TYR A 167     -54.980   9.356  27.268  1.00 69.10      A    O  
ATOM   1301  N   THR A 168     -52.526  14.558  30.229  1.00 74.48      A    N  
ATOM   1302  CA  THR A 168     -53.442  14.773  31.358  1.00 73.02      A    C  
ATOM   1303  C   THR A 168     -54.854  14.254  31.079  1.00 72.97      A    C  
ATOM   1304  O   THR A 168     -55.812  14.601  31.771  1.00 67.01      A    O  
ATOM   1305  CB  THR A 168     -53.478  16.257  31.758  1.00 69.62      A    C  
ATOM   1306  CG2 THR A 168     -52.121  16.760  32.244  1.00 62.65      A    C  
ATOM   1307  OG1 THR A 168     -53.849  17.041  30.642  1.00 64.69      A    O  
ATOM   1308  N   ALA A 169     -54.999  13.446  30.047  1.00 76.05      A    N  
ATOM   1309  CA  ALA A 169     -56.280  12.855  29.668  1.00 75.86      A    C  
ATOM   1310  C   ALA A 169     -56.619  11.642  30.552  1.00 77.48      A    C  
ATOM   1311  O   ALA A 169     -56.068  11.440  31.636  1.00 72.03      A    O  
ATOM   1312  CB  ALA A 169     -56.250  12.556  28.163  1.00 71.55      A    C  
ATOM   1313  N   GLN A 170     -57.567  10.835  30.103  1.00 74.31      A    N  
ATOM   1314  CA  GLN A 170     -57.929   9.607  30.804  1.00 72.77      A    C  
ATOM   1315  C   GLN A 170     -56.765   8.614  30.777  1.00 73.82      A    C  
ATOM   1316  O   GLN A 170     -56.163   8.407  29.725  1.00 68.64      A    O  
ATOM   1317  CB  GLN A 170     -59.200   9.043  30.164  1.00 69.67      A    C  
ATOM   1318  CG  GLN A 170     -59.933   8.069  31.091  1.00 63.54      A    C  
ATOM   1319  CD  GLN A 170     -61.324   7.709  30.550  1.00 56.55      A    C  
ATOM   1320  NE2 GLN A 170     -62.162   7.111  31.359  1.00 50.23      A    N  
ATOM   1321  OE1 GLN A 170     -61.679   7.976  29.417  1.00 51.37      A    O  
ATOM   1322  N   ASP A 171     -56.472   8.041  31.931  1.00 76.72      A    N  
ATOM   1323  CA  ASP A 171     -55.398   7.065  32.046  1.00 75.26      A    C  
ATOM   1324  C   ASP A 171     -55.772   5.790  31.269  1.00 75.69      A    C  
ATOM   1325  O   ASP A 171     -56.754   5.138  31.618  1.00 71.28      A    O  
ATOM   1326  CB  ASP A 171     -55.140   6.779  33.532  1.00 71.07      A    C  
ATOM   1327  CG  ASP A 171     -53.949   5.862  33.801  1.00 68.33      A    C  
ATOM   1328  OD1 ASP A 171     -53.420   5.257  32.840  1.00 62.99      A    O  
ATOM   1329  OD2 ASP A 171     -53.592   5.730  35.000  1.00 63.27      A    O1-
ATOM   1330  N   PRO A 172     -55.015   5.433  30.229  1.00 77.12      A    N  
ATOM   1331  CA  PRO A 172     -55.311   4.233  29.446  1.00 75.20      A    C  
ATOM   1332  C   PRO A 172     -55.098   2.944  30.237  1.00 77.00      A    C  
ATOM   1333  O   PRO A 172     -55.658   1.909  29.872  1.00 72.72      A    O  
ATOM   1334  CB  PRO A 172     -54.376   4.311  28.237  1.00 72.09      A    C  
ATOM   1335  CG  PRO A 172     -53.185   5.109  28.760  1.00 72.22      A    C  
ATOM   1336  CD  PRO A 172     -53.829   6.090  29.727  1.00 75.60      A    C  
ATOM   1337  N   LEU A 173     -54.325   2.984  31.301  1.00 75.51      A    N  
ATOM   1338  CA  LEU A 173     -54.031   1.824  32.145  1.00 74.62      A    C  
ATOM   1339  C   LEU A 173     -55.024   1.658  33.298  1.00 76.36      A    C  
ATOM   1340  O   LEU A 173     -55.220   0.555  33.805  1.00 71.83      A    O  
ATOM   1341  CB  LEU A 173     -52.595   1.947  32.680  1.00 72.11      A    C  
ATOM   1342  CG  LEU A 173     -51.506   2.108  31.594  1.00 70.94      A    C  
ATOM   1343  CD1 LEU A 173     -50.144   2.257  32.267  1.00 66.12      A    C  
ATOM   1344  CD2 LEU A 173     -51.468   0.904  30.653  1.00 66.57      A    C  
ATOM   1345  N   SER A 174     -55.657   2.762  33.699  1.00 73.81      A    N  
ATOM   1346  CA  SER A 174     -56.647   2.790  34.770  1.00 73.67      A    C  
ATOM   1347  C   SER A 174     -57.833   3.660  34.346  1.00 74.46      A    C  
ATOM   1348  O   SER A 174     -57.846   4.862  34.601  1.00 68.62      A    O  
ATOM   1349  CB  SER A 174     -55.994   3.301  36.058  1.00 68.91      A    C  
ATOM   1350  OG  SER A 174     -56.955   3.395  37.092  1.00 61.77      A    O  
ATOM   1351  N   PRO A 175     -58.884   3.083  33.762  1.00 72.21      A    N  
ATOM   1352  CA  PRO A 175     -59.991   3.826  33.165  1.00 71.04      A    C  
ATOM   1353  C   PRO A 175     -60.777   4.706  34.152  1.00 72.28      A    C  
ATOM   1354  O   PRO A 175     -61.536   5.578  33.744  1.00 68.13      A    O  
ATOM   1355  CB  PRO A 175     -60.880   2.761  32.499  1.00 67.51      A    C  
ATOM   1356  CG  PRO A 175     -60.522   1.464  33.215  1.00 67.36      A    C  
ATOM   1357  CD  PRO A 175     -59.047   1.650  33.565  1.00 69.85      A    C  
ATOM   1358  N   THR A 176     -60.574   4.508  35.447  1.00 72.65      A    N  
ATOM   1359  CA  THR A 176     -61.213   5.290  36.520  1.00 71.84      A    C  
ATOM   1360  C   THR A 176     -60.396   6.504  36.974  1.00 73.38      A    C  
ATOM   1361  O   THR A 176     -60.902   7.316  37.756  1.00 67.25      A    O  
ATOM   1362  CB  THR A 176     -61.511   4.396  37.723  1.00 66.98      A    C  
ATOM   1363  CG2 THR A 176     -62.605   3.369  37.418  1.00 59.58      A    C  
ATOM   1364  OG1 THR A 176     -60.358   3.677  38.108  1.00 61.66      A    O  
ATOM   1365  N   ARG A 177     -59.167   6.675  36.494  1.00 76.03      A    N  
ATOM   1366  CA  ARG A 177     -58.285   7.786  36.876  1.00 77.03      A    C  
ATOM   1367  C   ARG A 177     -57.908   8.636  35.665  1.00 78.81      A    C  
ATOM   1368  O   ARG A 177     -57.913   8.179  34.528  1.00 74.47      A    O  
ATOM   1369  CB  ARG A 177     -57.058   7.259  37.629  1.00 71.19      A    C  
ATOM   1370  CG  ARG A 177     -57.435   6.707  39.007  1.00 63.14      A    C  
ATOM   1371  CD  ARG A 177     -56.191   6.285  39.795  1.00 60.22      A    C  
ATOM   1372  NE  ARG A 177     -56.549   5.824  41.149  1.00 53.18      A    N  
ATOM   1373  CZ  ARG A 177     -55.698   5.433  42.085  1.00 47.60      A    C  
ATOM   1374  NH1 ARG A 177     -54.408   5.423  41.861  1.00 45.86      A    N1+
ATOM   1375  NH2 ARG A 177     -56.127   5.054  43.256  1.00 41.71      A    N  
ATOM   1376  N   ARG A 178     -57.580   9.904  35.918  1.00 74.55      A    N  
ATOM   1377  CA  ARG A 178     -56.871  10.737  34.945  1.00 75.76      A    C  
ATOM   1378  C   ARG A 178     -55.378  10.509  35.081  1.00 76.93      A    C  
ATOM   1379  O   ARG A 178     -54.869  10.464  36.201  1.00 71.06      A    O  
ATOM   1380  CB  ARG A 178     -57.223  12.224  35.113  1.00 72.24      A    C  
ATOM   1381  CG  ARG A 178     -58.462  12.581  34.288  1.00 66.42      A    C  
ATOM   1382  CD  ARG A 178     -58.716  14.096  34.362  1.00 63.10      A    C  
ATOM   1383  NE  ARG A 178     -59.789  14.495  33.437  1.00 56.36      A    N  
ATOM   1384  CZ  ARG A 178     -60.232  15.735  33.248  1.00 50.24      A    C  
ATOM   1385  NH1 ARG A 178     -59.756  16.730  33.941  1.00 47.45      A    N1+
ATOM   1386  NH2 ARG A 178     -61.148  15.976  32.365  1.00 45.88      A    N  
ATOM   1387  N   ALA A 179     -54.724  10.393  33.958  1.00 74.48      A    N  
ATOM   1388  CA  ALA A 179     -53.273  10.373  33.906  1.00 72.84      A    C  
ATOM   1389  C   ALA A 179     -52.721  11.775  34.182  1.00 74.74      A    C  
ATOM   1390  O   ALA A 179     -53.291  12.779  33.762  1.00 71.22      A    O  
ATOM   1391  CB  ALA A 179     -52.823   9.840  32.542  1.00 69.15      A    C  
ATOM   1392  N   ASN A 180     -51.582  11.832  34.852  1.00 71.89      A    N  
ATOM   1393  CA  ASN A 180     -50.800  13.046  35.028  1.00 72.01      A    C  
ATOM   1394  C   ASN A 180     -49.338  12.742  34.686  1.00 73.35      A    C  
ATOM   1395  O   ASN A 180     -48.482  12.645  35.558  1.00 66.86      A    O  
ATOM   1396  CB  ASN A 180     -51.023  13.603  36.442  1.00 67.93      A    C  
ATOM   1397  CG  ASN A 180     -50.569  15.048  36.535  1.00 63.11      A    C  
ATOM   1398  ND2 ASN A 180     -50.276  15.522  37.728  1.00 56.54      A    N  
ATOM   1399  OD1 ASN A 180     -50.512  15.776  35.565  1.00 57.99      A    O  
ATOM   1400  N   TRP A 181     -49.111  12.488  33.409  1.00 76.80      A    N  
ATOM   1401  CA  TRP A 181     -47.778  12.191  32.906  1.00 74.61      A    C  
ATOM   1402  C   TRP A 181     -47.096  13.506  32.542  1.00 73.15      A    C  
ATOM   1403  O   TRP A 181     -47.463  14.170  31.573  1.00 69.53      A    O  
ATOM   1404  CB  TRP A 181     -47.848  11.228  31.718  1.00 73.01      A    C  
ATOM   1405  CG  TRP A 181     -48.512   9.906  31.957  1.00 73.02      A    C  
ATOM   1406  CD1 TRP A 181     -48.807   9.348  33.158  1.00 65.76      A    C  
ATOM   1407  CD2 TRP A 181     -48.976   8.942  30.955  1.00 71.99      A    C  
ATOM   1408  CE2 TRP A 181     -49.548   7.840  31.632  1.00 72.16      A    C  
ATOM   1409  CE3 TRP A 181     -48.964   8.921  29.546  1.00 68.05      A    C  
ATOM   1410  NE1 TRP A 181     -49.432   8.120  32.965  1.00 64.64      A    N  
ATOM   1411  CZ2 TRP A 181     -50.105   6.742  30.942  1.00 71.16      A    C  
ATOM   1412  CZ3 TRP A 181     -49.517   7.819  28.852  1.00 66.39      A    C  
ATOM   1413  CH2 TRP A 181     -50.073   6.748  29.553  1.00 67.60      A    C  
ATOM   1414  N   THR A 182     -46.115  13.901  33.344  1.00 75.04      A    N  
ATOM   1415  CA  THR A 182     -45.341  15.138  33.220  1.00 72.68      A    C  
ATOM   1416  C   THR A 182     -43.859  14.832  33.019  1.00 71.34      A    C  
ATOM   1417  O   THR A 182     -43.427  13.675  33.133  1.00 67.39      A    O  
ATOM   1418  CB  THR A 182     -45.567  16.053  34.437  1.00 69.23      A    C  
ATOM   1419  CG2 THR A 182     -47.017  16.541  34.525  1.00 62.50      A    C  
ATOM   1420  OG1 THR A 182     -45.283  15.355  35.633  1.00 63.88      A    O  
ATOM   1421  N   ALA A 183     -43.090  15.852  32.709  1.00 70.23      A    N  
ATOM   1422  CA  ALA A 183     -41.644  15.731  32.561  1.00 68.05      A    C  
ATOM   1423  C   ALA A 183     -40.999  15.404  33.916  1.00 68.43      A    C  
ATOM   1424  O   ALA A 183     -41.019  16.225  34.824  1.00 64.74      A    O  
ATOM   1425  CB  ALA A 183     -41.111  17.030  31.959  1.00 63.99      A    C  
ATOM   1426  N   GLU A 184     -40.376  14.234  34.025  1.00 66.45      A    N  
ATOM   1427  CA  GLU A 184     -39.528  13.871  35.173  1.00 65.00      A    C  
ATOM   1428  C   GLU A 184     -38.050  14.095  34.854  1.00 64.43      A    C  
ATOM   1429  O   GLU A 184     -37.348  14.769  35.595  1.00 58.29      A    O  
ATOM   1430  CB  GLU A 184     -39.763  12.404  35.580  1.00 60.76      A    C  
ATOM   1431  CG  GLU A 184     -41.109  12.170  36.279  1.00 56.14      A    C  
ATOM   1432  CD  GLU A 184     -41.314  10.694  36.701  1.00 51.27      A    C  
ATOM   1433  OE1 GLU A 184     -42.079  10.463  37.656  1.00 45.66      A    O  
ATOM   1434  OE2 GLU A 184     -40.750   9.790  36.040  1.00 49.19      A    O1-
ATOM   1435  N   ASN A 185     -37.595  13.565  33.725  1.00 63.83      A    N  
ATOM   1436  CA  ASN A 185     -36.231  13.731  33.237  1.00 62.38      A    C  
ATOM   1437  C   ASN A 185     -36.250  14.400  31.857  1.00 63.61      A    C  
ATOM   1438  O   ASN A 185     -36.246  13.700  30.844  1.00 57.18      A    O  
ATOM   1439  CB  ASN A 185     -35.515  12.365  33.238  1.00 56.21      A    C  
ATOM   1440  CG  ASN A 185     -34.934  11.991  34.586  1.00 51.59      A    C  
ATOM   1441  ND2 ASN A 185     -34.680  10.723  34.807  1.00 46.02      A    N  
ATOM   1442  OD1 ASN A 185     -34.652  12.813  35.428  1.00 46.80      A    O  
ATOM   1443  N   PRO A 186     -36.290  15.739  31.777  1.00 56.21      A    N  
ATOM   1444  CA  PRO A 186     -36.196  16.440  30.505  1.00 54.99      A    C  
ATOM   1445  C   PRO A 186     -34.790  16.235  29.927  1.00 56.04      A    C  
ATOM   1446  O   PRO A 186     -33.852  16.963  30.248  1.00 53.04      A    O  
ATOM   1447  CB  PRO A 186     -36.547  17.899  30.818  1.00 52.08      A    C  
ATOM   1448  CG  PRO A 186     -36.131  18.070  32.278  1.00 53.00      A    C  
ATOM   1449  CD  PRO A 186     -36.368  16.683  32.880  1.00 55.52      A    C  
ATOM   1450  N   THR A 187     -34.637  15.217  29.106  1.00 59.74      A    N  
ATOM   1451  CA  THR A 187     -33.405  15.006  28.359  1.00 58.11      A    C  
ATOM   1452  C   THR A 187     -33.252  16.106  27.310  1.00 60.10      A    C  
ATOM   1453  O   THR A 187     -34.211  16.481  26.638  1.00 55.21      A    O  
ATOM   1454  CB  THR A 187     -33.349  13.611  27.720  1.00 51.76      A    C  
ATOM   1455  CG2 THR A 187     -32.938  12.553  28.741  1.00 46.16      A    C  
ATOM   1456  OG1 THR A 187     -34.599  13.220  27.217  1.00 48.09      A    O  
ATOM   1457  N   SER A 188     -32.043  16.622  27.166  1.00 58.84      A    N  
ATOM   1458  CA  SER A 188     -31.694  17.619  26.162  1.00 58.16      A    C  
ATOM   1459  C   SER A 188     -31.592  16.971  24.775  1.00 60.81      A    C  
ATOM   1460  O   SER A 188     -30.517  16.862  24.203  1.00 56.96      A    O  
ATOM   1461  CB  SER A 188     -30.387  18.332  26.562  1.00 51.86      A    C  
ATOM   1462  OG  SER A 188     -29.359  17.386  26.702  1.00 47.16      A    O  
ATOM   1463  N   LEU A 189     -32.734  16.512  24.259  1.00 65.44      A    N  
ATOM   1464  CA  LEU A 189     -32.812  16.064  22.883  1.00 65.51      A    C  
ATOM   1465  C   LEU A 189     -32.556  17.249  21.954  1.00 70.25      A    C  
ATOM   1466  O   LEU A 189     -33.110  18.336  22.153  1.00 66.44      A    O  
ATOM   1467  CB  LEU A 189     -34.188  15.452  22.604  1.00 59.57      A    C  
ATOM   1468  CG  LEU A 189     -34.258  13.962  22.986  1.00 55.88      A    C  
ATOM   1469  CD1 LEU A 189     -35.674  13.621  23.396  1.00 52.60      A    C  
ATOM   1470  CD2 LEU A 189     -33.859  13.077  21.815  1.00 51.70      A    C  
ATOM   1471  N   GLU A 190     -31.776  16.996  20.923  1.00 73.79      A    N  
ATOM   1472  CA  GLU A 190     -31.550  17.944  19.847  1.00 74.88      A    C  
ATOM   1473  C   GLU A 190     -32.867  18.338  19.175  1.00 77.91      A    C  
ATOM   1474  O   GLU A 190     -33.790  17.527  19.035  1.00 74.95      A    O  
ATOM   1475  CB  GLU A 190     -30.592  17.322  18.835  1.00 70.54      A    C  
ATOM   1476  CG  GLU A 190     -29.162  17.186  19.390  1.00 65.29      A    C  
ATOM   1477  CD  GLU A 190     -28.367  16.083  18.692  1.00 61.32      A    C  
ATOM   1478  OE1 GLU A 190     -27.335  15.676  19.243  1.00 55.13      A    O  
ATOM   1479  OE2 GLU A 190     -28.845  15.519  17.690  1.00 58.26      A    O1-
ATOM   1480  N   GLY A 191     -32.980  19.598  18.783  1.00 77.69      A    N  
ATOM   1481  CA  GLY A 191     -34.231  20.167  18.267  1.00 78.60      A    C  
ATOM   1482  C   GLY A 191     -34.807  19.388  17.092  1.00 82.29      A    C  
ATOM   1483  O   GLY A 191     -35.988  19.041  17.116  1.00 78.13      A    O  
ATOM   1484  N   ALA A 192     -33.992  19.038  16.118  1.00 81.73      A    N  
ATOM   1485  CA  ALA A 192     -34.445  18.324  14.934  1.00 82.33      A    C  
ATOM   1486  C   ALA A 192     -35.008  16.921  15.250  1.00 84.86      A    C  
ATOM   1487  O   ALA A 192     -36.041  16.527  14.705  1.00 82.76      A    O  
ATOM   1488  CB  ALA A 192     -33.270  18.245  13.958  1.00 80.11      A    C  
ATOM   1489  N   ILE A 193     -34.391  16.192  16.169  1.00 82.77      A    N  
ATOM   1490  CA  ILE A 193     -34.878  14.874  16.606  1.00 83.29      A    C  
ATOM   1491  C   ILE A 193     -36.201  15.020  17.364  1.00 84.99      A    C  
ATOM   1492  O   ILE A 193     -37.137  14.249  17.164  1.00 83.66      A    O  
ATOM   1493  CB  ILE A 193     -33.814  14.149  17.462  1.00 82.51      A    C  
ATOM   1494  CG1 ILE A 193     -32.553  13.889  16.618  1.00 80.58      A    C  
ATOM   1495  CG2 ILE A 193     -34.367  12.831  18.041  1.00 79.50      A    C  
ATOM   1496  CD1 ILE A 193     -31.400  13.225  17.379  1.00 72.77      A    C  
ATOM   1497  N   ARG A 194     -36.303  16.059  18.208  1.00 84.49      A    N  
ATOM   1498  CA  ARG A 194     -37.507  16.371  18.976  1.00 82.99      A    C  
ATOM   1499  C   ARG A 194     -38.697  16.698  18.067  1.00 84.70      A    C  
ATOM   1500  O   ARG A 194     -39.796  16.206  18.305  1.00 83.61      A    O  
ATOM   1501  CB  ARG A 194     -37.171  17.558  19.894  1.00 80.83      A    C  
ATOM   1502  CG  ARG A 194     -38.293  17.894  20.873  1.00 73.82      A    C  
ATOM   1503  CD  ARG A 194     -37.958  19.138  21.693  1.00 72.25      A    C  
ATOM   1504  NE  ARG A 194     -36.731  18.941  22.484  1.00 64.34      A    N  
ATOM   1505  CZ  ARG A 194     -36.210  19.773  23.368  1.00 58.04      A    C  
ATOM   1506  NH1 ARG A 194     -36.772  20.917  23.650  1.00 53.33      A    N1+
ATOM   1507  NH2 ARG A 194     -35.094  19.457  23.966  1.00 50.37      A    N  
ATOM   1508  N   ASP A 195     -38.462  17.502  17.044  1.00 83.50      A    N  
ATOM   1509  CA  ASP A 195     -39.500  17.921  16.106  1.00 83.32      A    C  
ATOM   1510  C   ASP A 195     -39.959  16.757  15.223  1.00 84.77      A    C  
ATOM   1511  O   ASP A 195     -41.164  16.544  15.058  1.00 82.85      A    O  
ATOM   1512  CB  ASP A 195     -38.995  19.106  15.275  1.00 81.42      A    C  
ATOM   1513  CG  ASP A 195     -38.864  20.402  16.092  1.00 76.12      A    C  
ATOM   1514  OD1 ASP A 195     -39.501  20.493  17.176  1.00 67.92      A    O  
ATOM   1515  OD2 ASP A 195     -38.159  21.310  15.611  1.00 69.25      A    O1-
ATOM   1516  N   GLU A 196     -39.032  15.936  14.751  1.00 85.95      A    N  
ATOM   1517  CA  GLU A 196     -39.374  14.736  13.978  1.00 85.52      A    C  
ATOM   1518  C   GLU A 196     -40.141  13.706  14.823  1.00 87.21      A    C  
ATOM   1519  O   GLU A 196     -41.140  13.148  14.357  1.00 85.87      A    O  
ATOM   1520  CB  GLU A 196     -38.094  14.144  13.371  1.00 85.04      A    C  
ATOM   1521  CG  GLU A 196     -38.326  12.919  12.479  1.00 80.66      A    C  
ATOM   1522  CD  GLU A 196     -39.222  13.141  11.242  1.00 79.38      A    C  
ATOM   1523  OE1 GLU A 196     -39.596  12.137  10.602  1.00 69.61      A    O  
ATOM   1524  OE2 GLU A 196     -39.584  14.277  10.899  1.00 72.12      A    O1-
ATOM   1525  N   LEU A 197     -39.752  13.507  16.079  1.00 85.77      A    N  
ATOM   1526  CA  LEU A 197     -40.481  12.635  16.996  1.00 84.65      A    C  
ATOM   1527  C   LEU A 197     -41.919  13.129  17.215  1.00 85.81      A    C  
ATOM   1528  O   LEU A 197     -42.868  12.344  17.115  1.00 84.91      A    O  
ATOM   1529  CB  LEU A 197     -39.704  12.529  18.320  1.00 83.95      A    C  
ATOM   1530  CG  LEU A 197     -40.360  11.577  19.343  1.00 82.39      A    C  
ATOM   1531  CD1 LEU A 197     -40.359  10.127  18.874  1.00 76.76      A    C  
ATOM   1532  CD2 LEU A 197     -39.607  11.646  20.675  1.00 77.75      A    C  
ATOM   1533  N   ARG A 198     -42.115  14.448  17.465  1.00 85.39      A    N  
ATOM   1534  CA  ARG A 198     -43.455  15.048  17.577  1.00 84.33      A    C  
ATOM   1535  C   ARG A 198     -44.261  14.858  16.304  1.00 85.00      A    C  
ATOM   1536  O   ARG A 198     -45.426  14.465  16.383  1.00 82.93      A    O  
ATOM   1537  CB  ARG A 198     -43.360  16.547  17.882  1.00 82.84      A    C  
ATOM   1538  CG  ARG A 198     -43.270  16.829  19.377  1.00 76.76      A    C  
ATOM   1539  CD  ARG A 198     -43.252  18.338  19.576  1.00 75.80      A    C  
ATOM   1540  NE  ARG A 198     -43.278  18.705  21.011  1.00 68.12      A    N  
ATOM   1541  CZ  ARG A 198     -43.116  19.924  21.487  1.00 62.31      A    C  
ATOM   1542  NH1 ARG A 198     -42.936  20.956  20.704  1.00 56.59      A    N1+
ATOM   1543  NH2 ARG A 198     -43.130  20.129  22.761  1.00 54.91      A    N  
ATOM   1544  N   ARG A 199     -43.676  15.119  15.143  1.00 86.62      A    N  
ATOM   1545  CA  ARG A 199     -44.322  14.960  13.841  1.00 85.50      A    C  
ATOM   1546  C   ARG A 199     -44.817  13.533  13.653  1.00 86.82      A    C  
ATOM   1547  O   ARG A 199     -45.999  13.342  13.397  1.00 85.27      A    O  
ATOM   1548  CB  ARG A 199     -43.341  15.376  12.737  1.00 84.32      A    C  
ATOM   1549  CG  ARG A 199     -44.019  15.446  11.363  1.00 77.53      A    C  
ATOM   1550  CD  ARG A 199     -42.994  15.699  10.243  1.00 74.38      A    C  
ATOM   1551  NE  ARG A 199     -42.194  14.503   9.944  1.00 67.99      A    N  
ATOM   1552  CZ  ARG A 199     -42.499  13.508   9.112  1.00 62.01      A    C  
ATOM   1553  NH1 ARG A 199     -43.603  13.509   8.415  1.00 55.63      A    N1+
ATOM   1554  NH2 ARG A 199     -41.689  12.505   8.977  1.00 55.55      A    N  
ATOM   1555  N   ARG A 200     -43.962  12.541  13.870  1.00 87.26      A    N  
ATOM   1556  CA  ARG A 200     -44.306  11.118  13.713  1.00 86.37      A    C  
ATOM   1557  C   ARG A 200     -45.425  10.685  14.659  1.00 86.96      A    C  
ATOM   1558  O   ARG A 200     -46.415  10.104  14.207  1.00 84.42      A    O  
ATOM   1559  CB  ARG A 200     -43.052  10.257  13.935  1.00 85.18      A    C  
ATOM   1560  CG  ARG A 200     -42.080  10.381  12.764  1.00 85.67      A    C  
ATOM   1561  CD  ARG A 200     -40.864   9.490  13.011  1.00 85.18      A    C  
ATOM   1562  NE  ARG A 200     -39.882   9.647  11.930  1.00 83.09      A    N  
ATOM   1563  CZ  ARG A 200     -39.298   8.707  11.214  1.00 82.87      A    C  
ATOM   1564  NH1 ARG A 200     -39.518   7.438  11.388  1.00 75.21      A    N1+
ATOM   1565  NH2 ARG A 200     -38.449   9.063  10.296  1.00 76.84      A    N  
ATOM   1566  N   ILE A 201     -45.330  11.031  15.941  1.00 85.03      A    N  
ATOM   1567  CA  ILE A 201     -46.359  10.655  16.919  1.00 82.95      A    C  
ATOM   1568  C   ILE A 201     -47.695  11.357  16.621  1.00 83.49      A    C  
ATOM   1569  O   ILE A 201     -48.752  10.741  16.757  1.00 81.12      A    O  
ATOM   1570  CB  ILE A 201     -45.861  10.903  18.360  1.00 82.67      A    C  
ATOM   1571  CG1 ILE A 201     -44.687   9.943  18.666  1.00 80.37      A    C  
ATOM   1572  CG2 ILE A 201     -46.997  10.690  19.374  1.00 79.69      A    C  
ATOM   1573  CD1 ILE A 201     -43.942  10.247  19.962  1.00 74.96      A    C  
ATOM   1574  N   SER A 202     -47.679  12.607  16.146  1.00 85.93      A    N  
ATOM   1575  CA  SER A 202     -48.897  13.362  15.825  1.00 83.82      A    C  
ATOM   1576  C   SER A 202     -49.742  12.704  14.729  1.00 84.02      A    C  
ATOM   1577  O   SER A 202     -50.973  12.645  14.845  1.00 80.15      A    O  
ATOM   1578  CB  SER A 202     -48.551  14.806  15.451  1.00 82.62      A    C  
ATOM   1579  OG  SER A 202     -48.067  14.923  14.133  1.00 73.30      A    O  
ATOM   1580  N   ILE A 203     -49.090  12.107  13.719  1.00 86.40      A    N  
ATOM   1581  CA  ILE A 203     -49.757  11.385  12.623  1.00 84.86      A    C  
ATOM   1582  C   ILE A 203     -50.050   9.915  12.962  1.00 85.18      A    C  
ATOM   1583  O   ILE A 203     -50.646   9.207  12.160  1.00 78.72      A    O  
ATOM   1584  CB  ILE A 203     -48.985  11.549  11.301  1.00 82.65      A    C  
ATOM   1585  CG1 ILE A 203     -47.563  10.956  11.383  1.00 75.56      A    C  
ATOM   1586  CG2 ILE A 203     -48.965  13.034  10.887  1.00 71.58      A    C  
ATOM   1587  CD1 ILE A 203     -46.792  10.950  10.066  1.00 69.08      A    C  
ATOM   1588  N   GLY A 204     -49.671   9.462  14.148  1.00 83.62      A    N  
ATOM   1589  CA  GLY A 204     -49.852   8.079  14.597  1.00 82.61      A    C  
ATOM   1590  C   GLY A 204     -48.794   7.102  14.076  1.00 84.85      A    C  
ATOM   1591  O   GLY A 204     -48.986   5.891  14.181  1.00 79.13      A    O  
ATOM   1592  N   PHE A 205     -47.694   7.619  13.539  1.00 86.86      A    N  
ATOM   1593  CA  PHE A 205     -46.540   6.811  13.160  1.00 86.65      A    C  
ATOM   1594  C   PHE A 205     -45.598   6.661  14.357  1.00 87.32      A    C  
ATOM   1595  O   PHE A 205     -44.661   7.437  14.551  1.00 83.24      A    O  
ATOM   1596  CB  PHE A 205     -45.865   7.431  11.924  1.00 83.74      A    C  
ATOM   1597  CG  PHE A 205     -44.702   6.628  11.381  1.00 84.16      A    C  
ATOM   1598  CD1 PHE A 205     -43.573   7.299  10.858  1.00 78.58      A    C  
ATOM   1599  CD2 PHE A 205     -44.733   5.222  11.342  1.00 77.62      A    C  
ATOM   1600  CE1 PHE A 205     -42.502   6.575  10.326  1.00 77.18      A    C  
ATOM   1601  CE2 PHE A 205     -43.661   4.495  10.821  1.00 76.79      A    C  
ATOM   1602  CZ  PHE A 205     -42.550   5.174  10.310  1.00 78.53      A    C  
ATOM   1603  N   TYR A 206     -45.884   5.681  15.202  1.00 86.92      A    N  
ATOM   1604  CA  TYR A 206     -45.141   5.479  16.437  1.00 86.76      A    C  
ATOM   1605  C   TYR A 206     -43.760   4.888  16.150  1.00 87.77      A    C  
ATOM   1606  O   TYR A 206     -43.633   3.733  15.750  1.00 83.83      A    O  
ATOM   1607  CB  TYR A 206     -45.959   4.608  17.400  1.00 84.63      A    C  
ATOM   1608  CG  TYR A 206     -47.334   5.149  17.696  1.00 86.90      A    C  
ATOM   1609  CD1 TYR A 206     -47.500   6.431  18.276  1.00 82.07      A    C  
ATOM   1610  CD2 TYR A 206     -48.485   4.401  17.362  1.00 82.44      A    C  
ATOM   1611  CE1 TYR A 206     -48.781   6.952  18.513  1.00 79.96      A    C  
ATOM   1612  CE2 TYR A 206     -49.773   4.917  17.601  1.00 80.72      A    C  
ATOM   1613  CZ  TYR A 206     -49.907   6.190  18.171  1.00 82.61      A    C  
ATOM   1614  OH  TYR A 206     -51.169   6.709  18.389  1.00 80.37      A    O  
ATOM   1615  N   SER A 207     -42.738   5.693  16.350  1.00 88.19      A    N  
ATOM   1616  CA  SER A 207     -41.338   5.312  16.193  1.00 87.69      A    C  
ATOM   1617  C   SER A 207     -40.491   5.974  17.271  1.00 88.57      A    C  
ATOM   1618  O   SER A 207     -40.794   7.085  17.705  1.00 84.24      A    O  
ATOM   1619  CB  SER A 207     -40.829   5.656  14.788  1.00 84.06      A    C  
ATOM   1620  OG  SER A 207     -41.121   6.989  14.435  1.00 74.43      A    O  
ATOM   1621  N   MET A 208     -39.436   5.289  17.696  1.00 88.98      A    N  
ATOM   1622  CA  MET A 208     -38.502   5.783  18.717  1.00 89.08      A    C  
ATOM   1623  C   MET A 208     -37.106   5.933  18.123  1.00 90.47      A    C  
ATOM   1624  O   MET A 208     -36.651   5.020  17.441  1.00 87.98      A    O  
ATOM   1625  CB  MET A 208     -38.483   4.829  19.913  1.00 85.98      A    C  
ATOM   1626  CG  MET A 208     -39.698   5.056  20.818  1.00 79.28      A    C  
ATOM   1627  SD  MET A 208     -39.685   6.660  21.657  1.00 75.68      A    S  
ATOM   1628  CE  MET A 208     -41.456   6.903  21.840  1.00 65.59      A    C  
ATOM   1629  N   PRO A 209     -36.433   7.067  18.386  1.00 90.35      A    N  
ATOM   1630  CA  PRO A 209     -35.052   7.243  17.956  1.00 89.74      A    C  
ATOM   1631  C   PRO A 209     -34.114   6.419  18.844  1.00 90.39      A    C  
ATOM   1632  O   PRO A 209     -34.055   6.605  20.058  1.00 87.20      A    O  
ATOM   1633  CB  PRO A 209     -34.799   8.754  18.050  1.00 87.11      A    C  
ATOM   1634  CG  PRO A 209     -35.708   9.198  19.197  1.00 86.02      A    C  
ATOM   1635  CD  PRO A 209     -36.903   8.248  19.094  1.00 89.39      A    C  
ATOM   1636  N   ILE A 210     -33.361   5.517  18.233  1.00 91.16      A    N  
ATOM   1637  CA  ILE A 210     -32.293   4.761  18.882  1.00 90.91      A    C  
ATOM   1638  C   ILE A 210     -30.966   5.298  18.339  1.00 91.25      A    C  
ATOM   1639  O   ILE A 210     -30.760   5.340  17.130  1.00 89.49      A    O  
ATOM   1640  CB  ILE A 210     -32.450   3.242  18.643  1.00 89.79      A    C  
ATOM   1641  CG1 ILE A 210     -33.812   2.743  19.175  1.00 86.27      A    C  
ATOM   1642  CG2 ILE A 210     -31.281   2.495  19.307  1.00 86.44      A    C  
ATOM   1643  CD1 ILE A 210     -34.085   1.261  18.923  1.00 82.46      A    C  
ATOM   1644  N   HIS A 211     -30.083   5.712  19.225  1.00 92.30      A    N  
ATOM   1645  CA  HIS A 211     -28.778   6.265  18.873  1.00 91.34      A    C  
ATOM   1646  C   HIS A 211     -27.696   5.192  18.959  1.00 91.35      A    C  
ATOM   1647  O   HIS A 211     -27.644   4.428  19.922  1.00 88.77      A    O  
ATOM   1648  CB  HIS A 211     -28.460   7.464  19.765  1.00 89.09      A    C  
ATOM   1649  CG  HIS A 211     -29.465   8.572  19.640  1.00 85.12      A    C  
ATOM   1650  CD2 HIS A 211     -30.625   8.727  20.355  1.00 73.31      A    C  
ATOM   1651  ND1 HIS A 211     -29.407   9.619  18.751  1.00 73.31      A    N  
ATOM   1652  CE1 HIS A 211     -30.499  10.386  18.942  1.00 72.74      A    C  
ATOM   1653  NE2 HIS A 211     -31.263   9.874  19.903  1.00 74.67      A    N  
ATOM   1654  N   ALA A 212     -26.821   5.184  17.976  1.00 92.29      A    N  
ATOM   1655  CA  ALA A 212     -25.590   4.411  17.962  1.00 92.32      A    C  
ATOM   1656  C   ALA A 212     -24.491   5.232  17.279  1.00 92.80      A    C  
ATOM   1657  O   ALA A 212     -24.778   6.064  16.418  1.00 89.68      A    O  
ATOM   1658  CB  ALA A 212     -25.844   3.085  17.243  1.00 90.67      A    C  
ATOM   1659  N   SER A 213     -23.241   5.010  17.659  1.00 93.35      A    N  
ATOM   1660  CA  SER A 213     -22.105   5.730  17.084  1.00 92.82      A    C  
ATOM   1661  C   SER A 213     -20.999   4.752  16.721  1.00 93.19      A    C  
ATOM   1662  O   SER A 213     -20.863   3.714  17.362  1.00 88.74      A    O  
ATOM   1663  CB  SER A 213     -21.584   6.798  18.053  1.00 89.86      A    C  
ATOM   1664  OG  SER A 213     -22.637   7.624  18.529  1.00 78.31      A    O  
ATOM   1665  N   ALA A 214     -20.214   5.093  15.708  1.00 93.52      A    N  
ATOM   1666  CA  ALA A 214     -19.030   4.330  15.334  1.00 93.65      A    C  
ATOM   1667  C   ALA A 214     -18.004   5.254  14.672  1.00 94.21      A    C  
ATOM   1668  O   ALA A 214     -18.365   6.266  14.069  1.00 91.55      A    O  
ATOM   1669  CB  ALA A 214     -19.434   3.172  14.418  1.00 91.99      A    C  
ATOM   1670  N   SER A 215     -16.730   4.910  14.773  1.00 93.95      A    N  
ATOM   1671  CA  SER A 215     -15.660   5.639  14.100  1.00 93.73      A    C  
ATOM   1672  C   SER A 215     -14.564   4.701  13.614  1.00 94.21      A    C  
ATOM   1673  O   SER A 215     -14.176   3.770  14.319  1.00 90.48      A    O  
ATOM   1674  CB  SER A 215     -15.075   6.737  15.001  1.00 90.34      A    C  
ATOM   1675  OG  SER A 215     -14.302   6.208  16.058  1.00 80.81      A    O  
ATOM   1676  N   LEU A 216     -14.029   4.986  12.431  1.00 93.88      A    N  
ATOM   1677  CA  LEU A 216     -12.881   4.294  11.854  1.00 94.24      A    C  
ATOM   1678  C   LEU A 216     -11.992   5.285  11.099  1.00 94.74      A    C  
ATOM   1679  O   LEU A 216     -12.470   6.287  10.575  1.00 92.30      A    O  
ATOM   1680  CB  LEU A 216     -13.357   3.180  10.902  1.00 92.44      A    C  
ATOM   1681  CG  LEU A 216     -13.842   1.898  11.603  1.00 90.03      A    C  
ATOM   1682  CD1 LEU A 216     -14.430   0.931  10.576  1.00 86.07      A    C  
ATOM   1683  CD2 LEU A 216     -12.715   1.169  12.328  1.00 86.41      A    C  
ATOM   1684  N   ARG A 217     -10.709   4.967  10.996  1.00 94.54      A    N  
ATOM   1685  CA  ARG A 217      -9.806   5.682  10.084  1.00 94.56      A    C  
ATOM   1686  C   ARG A 217     -10.313   5.551   8.644  1.00 95.04      A    C  
ATOM   1687  O   ARG A 217     -10.775   4.486   8.246  1.00 92.66      A    O  
ATOM   1688  CB  ARG A 217      -8.382   5.124  10.236  1.00 93.31      A    C  
ATOM   1689  CG  ARG A 217      -7.377   5.885   9.367  1.00 90.90      A    C  
ATOM   1690  CD  ARG A 217      -6.003   5.220   9.375  1.00 88.36      A    C  
ATOM   1691  NE  ARG A 217      -5.126   5.819   8.357  1.00 86.41      A    N  
ATOM   1692  CZ  ARG A 217      -4.423   5.178   7.443  1.00 85.15      A    C  
ATOM   1693  NH1 ARG A 217      -4.360   3.882   7.396  1.00 77.11      A    N1+
ATOM   1694  NH2 ARG A 217      -3.777   5.841   6.541  1.00 80.36      A    N  
ATOM   1695  N   MET A 218     -10.183   6.621   7.861  1.00 93.62      A    N  
ATOM   1696  CA  MET A 218     -10.407   6.545   6.421  1.00 93.57      A    C  
ATOM   1697  C   MET A 218      -9.285   5.727   5.780  1.00 93.91      A    C  
ATOM   1698  O   MET A 218      -8.130   6.151   5.763  1.00 91.53      A    O  
ATOM   1699  CB  MET A 218     -10.472   7.952   5.813  1.00 92.37      A    C  
ATOM   1700  CG  MET A 218     -11.748   8.701   6.207  1.00 88.85      A    C  
ATOM   1701  SD  MET A 218     -13.316   7.942   5.679  1.00 88.42      A    S  
ATOM   1702  CE  MET A 218     -13.114   7.914   3.891  1.00 81.23      A    C  
ATOM   1703  N   MET A 219      -9.635   4.564   5.247  1.00 93.51      A    N  
ATOM   1704  CA  MET A 219      -8.707   3.688   4.523  1.00 93.24      A    C  
ATOM   1705  C   MET A 219      -8.613   4.044   3.030  1.00 93.36      A    C  
ATOM   1706  O   MET A 219      -7.702   3.593   2.350  1.00 88.81      A    O  
ATOM   1707  CB  MET A 219      -9.108   2.225   4.731  1.00 92.31      A    C  
ATOM   1708  CG  MET A 219      -9.092   1.801   6.202  1.00 91.52      A    C  
ATOM   1709  SD  MET A 219      -7.496   1.993   7.060  1.00 89.36      A    S  
ATOM   1710  CE  MET A 219      -6.533   0.700   6.261  1.00 81.14      A    C  
ATOM   1711  N   THR A 220      -9.516   4.883   2.546  1.00 94.14      A    N  
ATOM   1712  CA  THR A 220      -9.507   5.467   1.201  1.00 93.70      A    C  
ATOM   1713  C   THR A 220      -9.565   6.994   1.301  1.00 93.87      A    C  
ATOM   1714  O   THR A 220     -10.078   7.516   2.296  1.00 90.66      A    O  
ATOM   1715  CB  THR A 220     -10.677   4.943   0.350  1.00 92.35      A    C  
ATOM   1716  CG2 THR A 220     -10.561   3.442   0.077  1.00 84.83      A    C  
ATOM   1717  OG1 THR A 220     -11.917   5.178   0.974  1.00 83.55      A    O  
ATOM   1718  N   PRO A 221      -9.061   7.734   0.301  1.00 93.05      A    N  
ATOM   1719  CA  PRO A 221      -9.090   9.192   0.334  1.00 92.55      A    C  
ATOM   1720  C   PRO A 221     -10.528   9.717   0.348  1.00 93.06      A    C  
ATOM   1721  O   PRO A 221     -11.382   9.275  -0.425  1.00 89.31      A    O  
ATOM   1722  CB  PRO A 221      -8.321   9.639  -0.911  1.00 90.17      A    C  
ATOM   1723  CG  PRO A 221      -8.451   8.463  -1.867  1.00 90.03      A    C  
ATOM   1724  CD  PRO A 221      -8.441   7.262  -0.921  1.00 92.83      A    C  
ATOM   1725  N   VAL A 222     -10.788  10.686   1.205  1.00 92.38      A    N  
ATOM   1726  CA  VAL A 222     -12.091  11.350   1.267  1.00 92.17      A    C  
ATOM   1727  C   VAL A 222     -12.297  12.193   0.013  1.00 91.83      A    C  
ATOM   1728  O   VAL A 222     -11.400  12.939  -0.390  1.00 89.01      A    O  
ATOM   1729  CB  VAL A 222     -12.220  12.214   2.530  1.00 90.68      A    C  
ATOM   1730  CG1 VAL A 222     -13.614  12.828   2.642  1.00 81.31      A    C  
ATOM   1731  CG2 VAL A 222     -12.002  11.398   3.809  1.00 83.02      A    C  
ATOM   1732  N   ARG A 223     -13.484  12.128  -0.575  1.00 93.26      A    N  
ATOM   1733  CA  ARG A 223     -13.855  12.895  -1.772  1.00 92.92      A    C  
ATOM   1734  C   ARG A 223     -14.917  13.946  -1.461  1.00 92.94      A    C  
ATOM   1735  O   ARG A 223     -15.938  13.635  -0.855  1.00 90.39      A    O  
ATOM   1736  CB  ARG A 223     -14.344  11.943  -2.870  1.00 91.29      A    C  
ATOM   1737  CG  ARG A 223     -13.198  11.087  -3.424  1.00 88.52      A    C  
ATOM   1738  CD  ARG A 223     -13.701  10.133  -4.503  1.00 88.63      A    C  
ATOM   1739  NE  ARG A 223     -12.567   9.423  -5.106  1.00 85.63      A    N  
ATOM   1740  CZ  ARG A 223     -12.593   8.440  -5.982  1.00 83.76      A    C  
ATOM   1741  NH1 ARG A 223     -13.706   7.927  -6.417  1.00 78.33      A    N1+
ATOM   1742  NH2 ARG A 223     -11.465   7.968  -6.416  1.00 78.12      A    N  
ATOM   1743  N   ARG A 224     -14.706  15.178  -1.940  1.00 92.25      A    N  
ATOM   1744  CA  ARG A 224     -15.676  16.269  -1.769  1.00 92.05      A    C  
ATOM   1745  C   ARG A 224     -17.036  15.966  -2.402  1.00 92.20      A    C  
ATOM   1746  O   ARG A 224     -18.042  16.435  -1.892  1.00 89.58      A    O  
ATOM   1747  CB  ARG A 224     -15.088  17.574  -2.335  1.00 90.69      A    C  
ATOM   1748  CG  ARG A 224     -15.971  18.796  -2.018  1.00 83.96      A    C  
ATOM   1749  CD  ARG A 224     -15.381  20.090  -2.576  1.00 81.28      A    C  
ATOM   1750  NE  ARG A 224     -14.146  20.473  -1.874  1.00 72.86      A    N  
ATOM   1751  CZ  ARG A 224     -13.246  21.348  -2.275  1.00 66.45      A    C  
ATOM   1752  NH1 ARG A 224     -13.381  22.016  -3.376  1.00 59.73      A    N1+
ATOM   1753  NH2 ARG A 224     -12.181  21.569  -1.550  1.00 59.03      A    N  
ATOM   1754  N   LEU A 225     -17.077  15.157  -3.446  1.00 91.30      A    N  
ATOM   1755  CA  LEU A 225     -18.308  14.692  -4.088  1.00 90.32      A    C  
ATOM   1756  C   LEU A 225     -19.314  14.118  -3.069  1.00 91.44      A    C  
ATOM   1757  O   LEU A 225     -20.508  14.397  -3.151  1.00 88.28      A    O  
ATOM   1758  CB  LEU A 225     -17.923  13.622  -5.129  1.00 87.93      A    C  
ATOM   1759  CG  LEU A 225     -19.114  13.148  -5.996  1.00 81.60      A    C  
ATOM   1760  CD1 LEU A 225     -19.409  14.153  -7.105  1.00 73.35      A    C  
ATOM   1761  CD2 LEU A 225     -18.796  11.799  -6.626  1.00 72.98      A    C  
ATOM   1762  N   HIS A 226     -18.818  13.380  -2.072  1.00 91.98      A    N  
ATOM   1763  CA  HIS A 226     -19.636  12.770  -1.026  1.00 91.89      A    C  
ATOM   1764  C   HIS A 226     -19.892  13.689   0.182  1.00 92.28      A    C  
ATOM   1765  O   HIS A 226     -20.622  13.319   1.097  1.00 88.35      A    O  
ATOM   1766  CB  HIS A 226     -18.983  11.452  -0.602  1.00 90.76      A    C  
ATOM   1767  CG  HIS A 226     -18.850  10.489  -1.737  1.00 92.15      A    C  
ATOM   1768  CD2 HIS A 226     -17.676   9.944  -2.228  1.00 81.29      A    C  
ATOM   1769  ND1 HIS A 226     -19.881   9.985  -2.516  1.00 81.10      A    N  
ATOM   1770  CE1 HIS A 226     -19.340   9.160  -3.438  1.00 83.43      A    C  
ATOM   1771  NE2 HIS A 226     -18.004   9.117  -3.292  1.00 85.62      A    N  
ATOM   1772  N   PHE A 227     -19.326  14.892   0.189  1.00 91.42      A    N  
ATOM   1773  CA  PHE A 227     -19.419  15.873   1.271  1.00 90.94      A    C  
ATOM   1774  C   PHE A 227     -20.058  17.198   0.806  1.00 90.47      A    C  
ATOM   1775  O   PHE A 227     -19.722  18.273   1.303  1.00 84.46      A    O  
ATOM   1776  CB  PHE A 227     -18.047  16.059   1.926  1.00 89.50      A    C  
ATOM   1777  CG  PHE A 227     -17.677  14.936   2.870  1.00 91.70      A    C  
ATOM   1778  CD1 PHE A 227     -17.891  15.089   4.253  1.00 88.94      A    C  
ATOM   1779  CD2 PHE A 227     -17.127  13.744   2.382  1.00 89.45      A    C  
ATOM   1780  CE1 PHE A 227     -17.564  14.049   5.137  1.00 87.98      A    C  
ATOM   1781  CE2 PHE A 227     -16.806  12.703   3.261  1.00 88.45      A    C  
ATOM   1782  CZ  PHE A 227     -17.028  12.855   4.635  1.00 89.41      A    C  
ATOM   1783  N   GLN A 228     -21.010  17.123  -0.118  1.00 91.31      A    N  
ATOM   1784  CA  GLN A 228     -21.859  18.264  -0.503  1.00 90.13      A    C  
ATOM   1785  C   GLN A 228     -22.704  18.755   0.678  1.00 90.49      A    C  
ATOM   1786  O   GLN A 228     -22.949  19.950   0.830  1.00 86.09      A    O  
ATOM   1787  CB  GLN A 228     -22.799  17.820  -1.642  1.00 89.25      A    C  
ATOM   1788  CG  GLN A 228     -22.059  17.531  -2.968  1.00 84.69      A    C  
ATOM   1789  CD  GLN A 228     -21.615  18.782  -3.720  1.00 77.48      A    C  
ATOM   1790  NE2 GLN A 228     -20.716  18.651  -4.667  1.00 64.90      A    N  
ATOM   1791  OE1 GLN A 228     -22.073  19.892  -3.490  1.00 66.31      A    O  
ATOM   1792  N   THR A 229     -23.114  17.821   1.540  1.00 90.20      A    N  
ATOM   1793  CA  THR A 229     -23.781  18.071   2.816  1.00 89.44      A    C  
ATOM   1794  C   THR A 229     -22.947  17.461   3.941  1.00 90.06      A    C  
ATOM   1795  O   THR A 229     -22.240  16.477   3.734  1.00 86.16      A    O  
ATOM   1796  CB  THR A 229     -25.207  17.487   2.819  1.00 87.44      A    C  
ATOM   1797  CG2 THR A 229     -26.104  18.167   1.778  1.00 77.93      A    C  
ATOM   1798  OG1 THR A 229     -25.195  16.108   2.515  1.00 77.88      A    O  
ATOM   1799  N   GLN A 230     -23.013  18.044   5.150  1.00 89.99      A    N  
ATOM   1800  CA  GLN A 230     -22.288  17.482   6.296  1.00 89.90      A    C  
ATOM   1801  C   GLN A 230     -22.872  16.130   6.720  1.00 91.39      A    C  
ATOM   1802  O   GLN A 230     -22.126  15.172   6.917  1.00 86.34      A    O  
ATOM   1803  CB  GLN A 230     -22.294  18.490   7.457  1.00 87.68      A    C  
ATOM   1804  CG  GLN A 230     -21.516  17.986   8.698  1.00 85.50      A    C  
ATOM   1805  CD  GLN A 230     -20.040  17.707   8.395  1.00 86.78      A    C  
ATOM   1806  NE2 GLN A 230     -19.511  16.608   8.856  1.00 76.85      A    N  
ATOM   1807  OE1 GLN A 230     -19.362  18.486   7.745  1.00 78.80      A    O  
ATOM   1808  N   ASN A 231     -24.200  16.058   6.810  1.00 91.29      A    N  
ATOM   1809  CA  ASN A 231     -24.921  14.845   7.165  1.00 90.68      A    C  
ATOM   1810  C   ASN A 231     -25.424  14.117   5.918  1.00 90.80      A    C  
ATOM   1811  O   ASN A 231     -25.619  14.719   4.863  1.00 84.97      A    O  
ATOM   1812  CB  ASN A 231     -26.044  15.212   8.150  1.00 88.11      A    C  
ATOM   1813  CG  ASN A 231     -25.505  15.723   9.472  1.00 88.18      A    C  
ATOM   1814  ND2 ASN A 231     -26.262  16.555  10.152  1.00 80.09      A    N  
ATOM   1815  OD1 ASN A 231     -24.423  15.378   9.908  1.00 80.24      A    O  
ATOM   1816  N   CYS A 232     -25.647  12.826   6.030  1.00 90.57      A    N  
ATOM   1817  CA  CYS A 232     -26.216  12.043   4.945  1.00 89.72      A    C  
ATOM   1818  C   CYS A 232     -27.719  12.324   4.823  1.00 89.97      A    C  
ATOM   1819  O   CYS A 232     -28.457  12.191   5.803  1.00 84.21      A    O  
ATOM   1820  CB  CYS A 232     -25.935  10.559   5.167  1.00 88.21      A    C  
ATOM   1821  SG  CYS A 232     -24.164  10.135   5.123  1.00 85.87      A    S  
ATOM   1822  N   ALA A 233     -28.182  12.665   3.638  1.00 87.80      A    N  
ATOM   1823  CA  ALA A 233     -29.605  12.823   3.385  1.00 85.93      A    C  
ATOM   1824  C   ALA A 233     -30.379  11.541   3.767  1.00 85.30      A    C  
ATOM   1825  O   ALA A 233     -29.889  10.445   3.504  1.00 77.15      A    O  
ATOM   1826  CB  ALA A 233     -29.809  13.197   1.916  1.00 82.14      A    C  
ATOM   1827  N   PRO A 234     -31.568  11.619   4.383  1.00 87.03      A    N  
ATOM   1828  CA  PRO A 234     -32.380  12.802   4.661  1.00 86.52      A    C  
ATOM   1829  C   PRO A 234     -32.141  13.438   6.046  1.00 87.10      A    C  
ATOM   1830  O   PRO A 234     -32.991  14.178   6.529  1.00 78.60      A    O  
ATOM   1831  CB  PRO A 234     -33.814  12.288   4.513  1.00 82.25      A    C  
ATOM   1832  CG  PRO A 234     -33.714  10.882   5.109  1.00 79.28      A    C  
ATOM   1833  CD  PRO A 234     -32.326  10.420   4.669  1.00 81.95      A    C  
ATOM   1834  N   ALA A 235     -31.036  13.153   6.706  1.00 86.66      A    N  
ATOM   1835  CA  ALA A 235     -30.737  13.737   8.006  1.00 85.77      A    C  
ATOM   1836  C   ALA A 235     -30.567  15.268   7.892  1.00 86.37      A    C  
ATOM   1837  O   ALA A 235     -29.899  15.743   6.978  1.00 81.83      A    O  
ATOM   1838  CB  ALA A 235     -29.490  13.073   8.599  1.00 83.45      A    C  
ATOM   1839  N   PRO A 236     -31.151  16.048   8.823  1.00 84.15      A    N  
ATOM   1840  CA  PRO A 236     -31.019  17.497   8.800  1.00 83.06      A    C  
ATOM   1841  C   PRO A 236     -29.577  17.925   9.083  1.00 83.68      A    C  
ATOM   1842  O   PRO A 236     -28.907  17.349   9.934  1.00 78.29      A    O  
ATOM   1843  CB  PRO A 236     -32.017  18.013   9.849  1.00 78.94      A    C  
ATOM   1844  CG  PRO A 236     -32.150  16.843  10.812  1.00 80.17      A    C  
ATOM   1845  CD  PRO A 236     -31.968  15.608   9.935  1.00 83.88      A    C  
ATOM   1846  N   GLU A 237     -29.116  18.992   8.414  1.00 83.41      A    N  
ATOM   1847  CA  GLU A 237     -27.742  19.505   8.593  1.00 81.54      A    C  
ATOM   1848  C   GLU A 237     -27.507  20.228   9.935  1.00 80.94      A    C  
ATOM   1849  O   GLU A 237     -26.371  20.520  10.285  1.00 74.30      A    O  
ATOM   1850  CB  GLU A 237     -27.378  20.473   7.471  1.00 78.23      A    C  
ATOM   1851  CG  GLU A 237     -27.222  19.784   6.107  1.00 74.69      A    C  
ATOM   1852  CD  GLU A 237     -26.142  20.449   5.251  1.00 71.33      A    C  
ATOM   1853  OE1 GLU A 237     -25.471  19.697   4.522  1.00 63.19      A    O  
ATOM   1854  OE2 GLU A 237     -25.942  21.672   5.364  1.00 66.56      A    O1-
ATOM   1855  N   VAL A 238     -28.569  20.539  10.660  1.00 78.50      A    N  
ATOM   1856  CA  VAL A 238     -28.498  21.290  11.920  1.00 75.43      A    C  
ATOM   1857  C   VAL A 238     -28.015  20.420  13.089  1.00 74.53      A    C  
ATOM   1858  O   VAL A 238     -27.815  20.935  14.184  1.00 67.76      A    O  
ATOM   1859  CB  VAL A 238     -29.856  21.957  12.257  1.00 71.87      A    C  
ATOM   1860  CG1 VAL A 238     -29.634  23.290  12.969  1.00 65.45      A    C  
ATOM   1861  CG2 VAL A 238     -30.733  22.250  11.038  1.00 66.92      A    C  
ATOM   1862  N   LEU A 239     -27.877  19.125  12.875  1.00 79.13      A    N  
ATOM   1863  CA  LEU A 239     -27.461  18.128  13.857  1.00 77.10      A    C  
ATOM   1864  C   LEU A 239     -25.948  17.878  13.843  1.00 72.69      A    C  
ATOM   1865  O   LEU A 239     -25.336  17.878  12.766  1.00 66.32      A    O  
ATOM   1866  CB  LEU A 239     -28.222  16.814  13.634  1.00 70.34      A    C  
ATOM   1867  CG  LEU A 239     -29.710  16.864  14.004  1.00 66.74      A    C  
ATOM   1868  CD1 LEU A 239     -30.378  15.542  13.591  1.00 64.10      A    C  
ATOM   1869  CD2 LEU A 239     -29.932  17.039  15.504  1.00 62.95      A    C  
ATOM   1870  OXT LEU A 239     -25.419  17.662  14.960  1.00 62.60      A    O1-
TER   
ATOM   1871  N   GLN B   1     -57.748 -18.790  35.948  1.00 64.58      B    N  
ATOM   1872  CA  GLN B   1     -57.434 -17.909  34.794  1.00 68.19      B    C  
ATOM   1873  C   GLN B   1     -56.171 -17.092  35.018  1.00 69.62      B    C  
ATOM   1874  O   GLN B   1     -55.292 -17.135  34.172  1.00 65.59      B    O  
ATOM   1875  CB  GLN B   1     -58.622 -16.994  34.458  1.00 62.60      B    C  
ATOM   1876  CG  GLN B   1     -59.677 -17.739  33.627  1.00 56.37      B    C  
ATOM   1877  CD  GLN B   1     -60.904 -16.868  33.302  1.00 51.23      B    C  
ATOM   1878  NE2 GLN B   1     -61.701 -17.232  32.349  1.00 41.53      B    N  
ATOM   1879  OE1 GLN B   1     -61.152 -15.879  33.943  1.00 46.10      B    O  
ATOM   1880  N   THR B   2     -56.042 -16.414  36.147  1.00 68.85      B    N  
ATOM   1881  CA  THR B   2     -54.857 -15.608  36.487  1.00 70.38      B    C  
ATOM   1882  C   THR B   2     -53.557 -16.410  36.464  1.00 72.36      B    C  
ATOM   1883  O   THR B   2     -52.571 -15.948  35.913  1.00 69.75      B    O  
ATOM   1884  CB  THR B   2     -55.020 -14.979  37.877  1.00 65.75      B    C  
ATOM   1885  CG2 THR B   2     -55.956 -13.772  37.838  1.00 57.43      B    C  
ATOM   1886  OG1 THR B   2     -55.599 -15.913  38.774  1.00 58.89      B    O  
ATOM   1887  N   MET B   3     -53.573 -17.636  36.959  1.00 75.78      B    N  
ATOM   1888  CA  MET B   3     -52.400 -18.517  36.959  1.00 76.64      B    C  
ATOM   1889  C   MET B   3     -51.975 -18.911  35.530  1.00 78.01      B    C  
ATOM   1890  O   MET B   3     -50.791 -18.896  35.217  1.00 76.23      B    O  
ATOM   1891  CB  MET B   3     -52.733 -19.752  37.801  1.00 72.35      B    C  
ATOM   1892  CG  MET B   3     -51.477 -20.486  38.264  1.00 64.87      B    C  
ATOM   1893  SD  MET B   3     -51.892 -21.917  39.299  1.00 57.68      B    S  
ATOM   1894  CE  MET B   3     -50.241 -22.385  39.850  1.00 50.16      B    C  
ATOM   1895  N   VAL B   4     -52.935 -19.175  34.643  1.00 79.01      B    N  
ATOM   1896  CA  VAL B   4     -52.651 -19.477  33.226  1.00 79.87      B    C  
ATOM   1897  C   VAL B   4     -52.052 -18.253  32.520  1.00 80.67      B    C  
ATOM   1898  O   VAL B   4     -51.057 -18.385  31.805  1.00 78.93      B    O  
ATOM   1899  CB  VAL B   4     -53.913 -19.964  32.495  1.00 78.26      B    C  
ATOM   1900  CG1 VAL B   4     -53.661 -20.244  31.010  1.00 69.58      B    C  
ATOM   1901  CG2 VAL B   4     -54.443 -21.259  33.125  1.00 70.25      B    C  
ATOM   1902  N   LEU B   5     -52.605 -17.064  32.761  1.00 78.91      B    N  
ATOM   1903  CA  LEU B   5     -52.072 -15.804  32.235  1.00 78.02      B    C  
ATOM   1904  C   LEU B   5     -50.647 -15.533  32.724  1.00 79.14      B    C  
ATOM   1905  O   LEU B   5     -49.794 -15.148  31.931  1.00 77.97      B    O  
ATOM   1906  CB  LEU B   5     -53.026 -14.656  32.630  1.00 75.05      B    C  
ATOM   1907  CG  LEU B   5     -53.869 -14.157  31.441  1.00 68.01      B    C  
ATOM   1908  CD1 LEU B   5     -55.255 -13.710  31.905  1.00 61.98      B    C  
ATOM   1909  CD2 LEU B   5     -53.176 -12.978  30.765  1.00 60.48      B    C  
ATOM   1910  N   MET B   6     -50.373 -15.797  34.001  1.00 79.15      B    N  
ATOM   1911  CA  MET B   6     -49.030 -15.706  34.582  1.00 79.46      B    C  
ATOM   1912  C   MET B   6     -48.045 -16.647  33.890  1.00 81.65      B    C  
ATOM   1913  O   MET B   6     -46.981 -16.212  33.469  1.00 80.62      B    O  
ATOM   1914  CB  MET B   6     -49.099 -16.016  36.087  1.00 75.03      B    C  
ATOM   1915  CG  MET B   6     -49.036 -14.738  36.927  1.00 64.38      B    C  
ATOM   1916  SD  MET B   6     -47.368 -14.082  37.047  1.00 57.90      B    S  
ATOM   1917  CE  MET B   6     -47.681 -12.715  38.196  1.00 50.40      B    C  
ATOM   1918  N   VAL B   7     -48.407 -17.905  33.711  1.00 83.58      B    N  
ATOM   1919  CA  VAL B   7     -47.537 -18.888  33.054  1.00 84.20      B    C  
ATOM   1920  C   VAL B   7     -47.260 -18.499  31.594  1.00 85.48      B    C  
ATOM   1921  O   VAL B   7     -46.104 -18.540  31.161  1.00 84.72      B    O  
ATOM   1922  CB  VAL B   7     -48.130 -20.307  33.141  1.00 83.07      B    C  
ATOM   1923  CG1 VAL B   7     -47.355 -21.337  32.316  1.00 75.14      B    C  
ATOM   1924  CG2 VAL B   7     -48.107 -20.807  34.598  1.00 75.30      B    C  
ATOM   1925  N   ILE B   8     -48.276 -18.038  30.861  1.00 85.22      B    N  
ATOM   1926  CA  ILE B   8     -48.114 -17.571  29.478  1.00 85.39      B    C  
ATOM   1927  C   ILE B   8     -47.201 -16.333  29.439  1.00 86.21      B    C  
ATOM   1928  O   ILE B   8     -46.303 -16.289  28.609  1.00 85.42      B    O  
ATOM   1929  CB  ILE B   8     -49.480 -17.297  28.820  1.00 83.94      B    C  
ATOM   1930  CG1 ILE B   8     -50.255 -18.629  28.622  1.00 76.61      B    C  
ATOM   1931  CG2 ILE B   8     -49.323 -16.589  27.456  1.00 74.15      B    C  
ATOM   1932  CD1 ILE B   8     -51.737 -18.432  28.273  1.00 67.40      B    C  
ATOM   1933  N   SER B   9     -47.400 -15.369  30.333  1.00 84.83      B    N  
ATOM   1934  CA  SER B   9     -46.568 -14.159  30.384  1.00 84.49      B    C  
ATOM   1935  C   SER B   9     -45.113 -14.473  30.719  1.00 85.83      B    C  
ATOM   1936  O   SER B   9     -44.208 -13.943  30.074  1.00 83.87      B    O  
ATOM   1937  CB  SER B   9     -47.145 -13.138  31.373  1.00 81.81      B    C  
ATOM   1938  OG  SER B   9     -46.991 -13.523  32.717  1.00 68.40      B    O  
ATOM   1939  N   LEU B  10     -44.868 -15.375  31.652  1.00 85.90      B    N  
ATOM   1940  CA  LEU B  10     -43.529 -15.810  32.035  1.00 86.15      B    C  
ATOM   1941  C   LEU B  10     -42.832 -16.559  30.890  1.00 87.27      B    C  
ATOM   1942  O   LEU B  10     -41.650 -16.340  30.642  1.00 86.04      B    O  
ATOM   1943  CB  LEU B  10     -43.635 -16.716  33.278  1.00 84.61      B    C  
ATOM   1944  CG  LEU B  10     -42.342 -16.672  34.111  1.00 77.02      B    C  
ATOM   1945  CD1 LEU B  10     -42.475 -15.625  35.212  1.00 71.54      B    C  
ATOM   1946  CD2 LEU B  10     -42.050 -18.016  34.759  1.00 71.78      B    C  
ATOM   1947  N   PHE B  11     -43.578 -17.402  30.180  1.00 88.12      B    N  
ATOM   1948  CA  PHE B  11     -43.075 -18.102  29.005  1.00 88.35      B    C  
ATOM   1949  C   PHE B  11     -42.685 -17.126  27.894  1.00 88.99      B    C  
ATOM   1950  O   PHE B  11     -41.581 -17.203  27.364  1.00 88.10      B    O  
ATOM   1951  CB  PHE B  11     -44.136 -19.109  28.530  1.00 87.43      B    C  
ATOM   1952  CG  PHE B  11     -43.681 -19.882  27.320  1.00 84.87      B    C  
ATOM   1953  CD1 PHE B  11     -44.115 -19.514  26.033  1.00 77.80      B    C  
ATOM   1954  CD2 PHE B  11     -42.746 -20.926  27.471  1.00 76.53      B    C  
ATOM   1955  CE1 PHE B  11     -43.608 -20.170  24.909  1.00 72.68      B    C  
ATOM   1956  CE2 PHE B  11     -42.238 -21.580  26.349  1.00 72.17      B    C  
ATOM   1957  CZ  PHE B  11     -42.657 -21.195  25.063  1.00 73.51      B    C  
ATOM   1958  N   LEU B  12     -43.547 -16.145  27.595  1.00 87.76      B    N  
ATOM   1959  CA  LEU B  12     -43.298 -15.133  26.566  1.00 87.15      B    C  
ATOM   1960  C   LEU B  12     -42.102 -14.242  26.925  1.00 87.85      B    C  
ATOM   1961  O   LEU B  12     -41.266 -13.963  26.069  1.00 86.73      B    O  
ATOM   1962  CB  LEU B  12     -44.592 -14.313  26.372  1.00 85.68      B    C  
ATOM   1963  CG  LEU B  12     -45.031 -14.243  24.897  1.00 74.60      B    C  
ATOM   1964  CD1 LEU B  12     -46.551 -14.359  24.792  1.00 68.24      B    C  
ATOM   1965  CD2 LEU B  12     -44.614 -12.928  24.258  1.00 68.12      B    C  
ATOM   1966  N   LEU B  13     -41.970 -13.854  28.187  1.00 88.27      B    N  
ATOM   1967  CA  LEU B  13     -40.815 -13.126  28.704  1.00 88.41      B    C  
ATOM   1968  C   LEU B  13     -39.527 -13.943  28.535  1.00 89.44      B    C  
ATOM   1969  O   LEU B  13     -38.549 -13.430  27.998  1.00 88.44      B    O  
ATOM   1970  CB  LEU B  13     -41.076 -12.779  30.184  1.00 87.29      B    C  
ATOM   1971  CG  LEU B  13     -39.891 -12.065  30.870  1.00 84.35      B    C  
ATOM   1972  CD1 LEU B  13     -39.623 -10.690  30.271  1.00 80.64      B    C  
ATOM   1973  CD2 LEU B  13     -40.196 -11.881  32.355  1.00 80.76      B    C  
ATOM   1974  N   THR B  14     -39.529 -15.196  28.932  1.00 90.95      B    N  
ATOM   1975  CA  THR B  14     -38.348 -16.080  28.817  1.00 90.23      B    C  
ATOM   1976  C   THR B  14     -37.929 -16.248  27.354  1.00 90.30      B    C  
ATOM   1977  O   THR B  14     -36.745 -16.173  27.038  1.00 88.25      B    O  
ATOM   1978  CB  THR B  14     -38.625 -17.449  29.442  1.00 88.68      B    C  
ATOM   1979  CG2 THR B  14     -37.355 -18.289  29.567  1.00 74.13      B    C  
ATOM   1980  OG1 THR B  14     -39.130 -17.319  30.754  1.00 74.76      B    O  
ATOM   1981  N   LEU B  15     -38.907 -16.389  26.459  1.00 90.16      B    N  
ATOM   1982  CA  LEU B  15     -38.667 -16.468  25.024  1.00 89.30      B    C  
ATOM   1983  C   LEU B  15     -37.996 -15.193  24.490  1.00 89.50      B    C  
ATOM   1984  O   LEU B  15     -37.001 -15.272  23.769  1.00 88.18      B    O  
ATOM   1985  CB  LEU B  15     -40.005 -16.722  24.308  1.00 87.95      B    C  
ATOM   1986  CG  LEU B  15     -39.804 -17.349  22.908  1.00 77.98      B    C  
ATOM   1987  CD1 LEU B  15     -39.979 -18.862  22.986  1.00 72.52      B    C  
ATOM   1988  CD2 LEU B  15     -40.788 -16.788  21.902  1.00 71.36      B    C  
ATOM   1989  N   MET B  16     -38.482 -14.008  24.898  1.00 88.88      B    N  
ATOM   1990  CA  MET B  16     -37.906 -12.725  24.487  1.00 88.59      B    C  
ATOM   1991  C   MET B  16     -36.489 -12.519  25.034  1.00 89.46      B    C  
ATOM   1992  O   MET B  16     -35.615 -12.044  24.307  1.00 88.23      B    O  
ATOM   1993  CB  MET B  16     -38.823 -11.571  24.924  1.00 87.33      B    C  
ATOM   1994  CG  MET B  16     -40.030 -11.463  23.987  1.00 80.47      B    C  
ATOM   1995  SD  MET B  16     -39.565 -10.979  22.301  1.00 76.53      B    S  
ATOM   1996  CE  MET B  16     -40.812 -11.863  21.357  1.00 64.75      B    C  
ATOM   1997  N   VAL B  17     -36.222 -12.912  26.263  1.00 90.53      B    N  
ATOM   1998  CA  VAL B  17     -34.890 -12.840  26.863  1.00 89.83      B    C  
ATOM   1999  C   VAL B  17     -33.911 -13.735  26.100  1.00 90.36      B    C  
ATOM   2000  O   VAL B  17     -32.830 -13.277  25.726  1.00 89.23      B    O  
ATOM   2001  CB  VAL B  17     -34.933 -13.210  28.365  1.00 88.90      B    C  
ATOM   2002  CG1 VAL B  17     -33.530 -13.293  28.983  1.00 81.57      B    C  
ATOM   2003  CG2 VAL B  17     -35.706 -12.168  29.161  1.00 83.38      B    C  
ATOM   2004  N   THR B  18     -34.289 -14.973  25.811  1.00 91.17      B    N  
ATOM   2005  CA  THR B  18     -33.423 -15.902  25.073  1.00 90.34      B    C  
ATOM   2006  C   THR B  18     -33.165 -15.439  23.637  1.00 90.09      B    C  
ATOM   2007  O   THR B  18     -32.028 -15.522  23.171  1.00 87.54      B    O  
ATOM   2008  CB  THR B  18     -33.971 -17.337  25.056  1.00 88.30      B    C  
ATOM   2009  CG2 THR B  18     -33.918 -17.985  26.444  1.00 74.77      B    C  
ATOM   2010  OG1 THR B  18     -35.298 -17.402  24.607  1.00 75.42      B    O  
ATOM   2011  N   LEU B  19     -34.163 -14.888  22.958  1.00 90.54      B    N  
ATOM   2012  CA  LEU B  19     -34.003 -14.284  21.634  1.00 89.73      B    C  
ATOM   2013  C   LEU B  19     -33.029 -13.104  21.659  1.00 90.55      B    C  
ATOM   2014  O   LEU B  19     -32.149 -13.027  20.818  1.00 89.09      B    O  
ATOM   2015  CB  LEU B  19     -35.383 -13.837  21.112  1.00 88.06      B    C  
ATOM   2016  CG  LEU B  19     -35.923 -14.776  20.023  1.00 78.54      B    C  
ATOM   2017  CD1 LEU B  19     -37.447 -14.750  19.987  1.00 72.89      B    C  
ATOM   2018  CD2 LEU B  19     -35.411 -14.350  18.647  1.00 72.20      B    C  
ATOM   2019  N   THR B  20     -33.159 -12.220  22.643  1.00 90.35      B    N  
ATOM   2020  CA  THR B  20     -32.298 -11.039  22.787  1.00 90.44      B    C  
ATOM   2021  C   THR B  20     -30.844 -11.442  23.044  1.00 90.72      B    C  
ATOM   2022  O   THR B  20     -29.939 -10.899  22.409  1.00 88.59      B    O  
ATOM   2023  CB  THR B  20     -32.808 -10.127  23.908  1.00 89.80      B    C  
ATOM   2024  CG2 THR B  20     -32.056  -8.802  23.946  1.00 81.13      B    C  
ATOM   2025  OG1 THR B  20     -34.162  -9.807  23.706  1.00 79.79      B    O  
ATOM   2026  N   LEU B  21     -30.618 -12.434  23.897  1.00 91.28      B    N  
ATOM   2027  CA  LEU B  21     -29.288 -12.990  24.142  1.00 89.93      B    C  
ATOM   2028  C   LEU B  21     -28.686 -13.632  22.887  1.00 90.14      B    C  
ATOM   2029  O   LEU B  21     -27.513 -13.407  22.592  1.00 88.17      B    O  
ATOM   2030  CB  LEU B  21     -29.389 -14.041  25.268  1.00 88.34      B    C  
ATOM   2031  CG  LEU B  21     -29.472 -13.431  26.674  1.00 80.57      B    C  
ATOM   2032  CD1 LEU B  21     -29.902 -14.500  27.683  1.00 73.78      B    C  
ATOM   2033  CD2 LEU B  21     -28.108 -12.891  27.110  1.00 73.48      B    C  
ATOM   2034  N   SER B  22     -29.471 -14.385  22.125  1.00 89.47      B    N  
ATOM   2035  CA  SER B  22     -29.022 -15.016  20.882  1.00 88.21      B    C  
ATOM   2036  C   SER B  22     -28.618 -13.979  19.834  1.00 89.07      B    C  
ATOM   2037  O   SER B  22     -27.555 -14.096  19.221  1.00 87.15      B    O  
ATOM   2038  CB  SER B  22     -30.123 -15.927  20.333  1.00 85.99      B    C  
ATOM   2039  OG  SER B  22     -29.695 -16.585  19.164  1.00 72.97      B    O  
ATOM   2040  N   ILE B  23     -29.413 -12.926  19.653  1.00 88.62      B    N  
ATOM   2041  CA  ILE B  23     -29.098 -11.830  18.731  1.00 88.99      B    C  
ATOM   2042  C   ILE B  23     -27.831 -11.099  19.173  1.00 89.37      B    C  
ATOM   2043  O   ILE B  23     -26.926 -10.914  18.369  1.00 88.47      B    O  
ATOM   2044  CB  ILE B  23     -30.301 -10.880  18.580  1.00 88.05      B    C  
ATOM   2045  CG1 ILE B  23     -31.462 -11.595  17.853  1.00 81.98      B    C  
ATOM   2046  CG2 ILE B  23     -29.913  -9.608  17.809  1.00 81.63      B    C  
ATOM   2047  CD1 ILE B  23     -32.806 -10.853  17.940  1.00 75.76      B    C  
ATOM   2048  N   GLY B  24     -27.720 -10.732  20.448  1.00 90.55      B    N  
ATOM   2049  CA  GLY B  24     -26.554 -10.035  20.995  1.00 90.05      B    C  
ATOM   2050  C   GLY B  24     -25.253 -10.825  20.806  1.00 90.77      B    C  
ATOM   2051  O   GLY B  24     -24.270 -10.276  20.316  1.00 89.00      B    O  
ATOM   2052  N   SER B  25     -25.265 -12.123  21.107  1.00 90.50      B    N  
ATOM   2053  CA  SER B  25     -24.087 -12.965  20.911  1.00 89.51      B    C  
ATOM   2054  C   SER B  25     -23.708 -13.102  19.445  1.00 90.12      B    C  
ATOM   2055  O   SER B  25     -22.552 -12.887  19.098  1.00 87.84      B    O  
ATOM   2056  CB  SER B  25     -24.270 -14.347  21.565  1.00 87.18      B    C  
ATOM   2057  OG  SER B  25     -25.220 -15.140  20.907  1.00 74.15      B    O  
ATOM   2058  N   LYS B  26     -24.666 -13.351  18.547  1.00 89.44      B    N  
ATOM   2059  CA  LYS B  26     -24.395 -13.500  17.109  1.00 88.90      B    C  
ATOM   2060  C   LYS B  26     -23.890 -12.212  16.466  1.00 90.23      B    C  
ATOM   2061  O   LYS B  26     -22.997 -12.276  15.633  1.00 88.80      B    O  
ATOM   2062  CB  LYS B  26     -25.641 -13.996  16.370  1.00 86.80      B    C  
ATOM   2063  CG  LYS B  26     -25.885 -15.491  16.621  1.00 79.60      B    C  
ATOM   2064  CD  LYS B  26     -26.989 -16.021  15.703  1.00 73.52      B    C  
ATOM   2065  CE  LYS B  26     -27.150 -17.518  15.946  1.00 65.70      B    C  
ATOM   2066  NZ  LYS B  26     -28.030 -18.161  14.948  1.00 59.06      B    N1+
ATOM   2067  N   VAL B  27     -24.428 -11.064  16.841  1.00 90.54      B    N  
ATOM   2068  CA  VAL B  27     -23.960  -9.762  16.350  1.00 91.01      B    C  
ATOM   2069  C   VAL B  27     -22.510  -9.518  16.772  1.00 91.64      B    C  
ATOM   2070  O   VAL B  27     -21.685  -9.183  15.930  1.00 90.87      B    O  
ATOM   2071  CB  VAL B  27     -24.880  -8.630  16.829  1.00 90.79      B    C  
ATOM   2072  CG1 VAL B  27     -24.265  -7.240  16.629  1.00 84.94      B    C  
ATOM   2073  CG2 VAL B  27     -26.190  -8.661  16.043  1.00 86.39      B    C  
ATOM   2074  N   ARG B  28     -22.186  -9.739  18.036  1.00 92.32      B    N  
ATOM   2075  CA  ARG B  28     -20.815  -9.593  18.535  1.00 92.42      B    C  
ATOM   2076  C   ARG B  28     -19.853 -10.543  17.823  1.00 92.96      B    C  
ATOM   2077  O   ARG B  28     -18.808 -10.106  17.347  1.00 91.70      B    O  
ATOM   2078  CB  ARG B  28     -20.821  -9.808  20.051  1.00 91.06      B    C  
ATOM   2079  CG  ARG B  28     -19.411  -9.634  20.613  1.00 87.18      B    C  
ATOM   2080  CD  ARG B  28     -19.417  -9.844  22.112  1.00 85.06      B    C  
ATOM   2081  NE  ARG B  28     -18.038  -9.868  22.586  1.00 82.46      B    N  
ATOM   2082  CZ  ARG B  28     -17.606 -10.270  23.752  1.00 79.75      B    C  
ATOM   2083  NH1 ARG B  28     -18.412 -10.611  24.726  1.00 71.28      B    N1+
ATOM   2084  NH2 ARG B  28     -16.322 -10.354  23.946  1.00 74.67      B    N  
ATOM   2085  N   GLU B  29     -20.217 -11.808  17.700  1.00 91.68      B    N  
ATOM   2086  CA  GLU B  29     -19.409 -12.810  17.003  1.00 91.03      B    C  
ATOM   2087  C   GLU B  29     -19.202 -12.452  15.525  1.00 91.93      B    C  
ATOM   2088  O   GLU B  29     -18.109 -12.637  15.003  1.00 90.72      B    O  
ATOM   2089  CB  GLU B  29     -20.075 -14.182  17.145  1.00 89.79      B    C  
ATOM   2090  CG  GLU B  29     -19.922 -14.764  18.565  1.00 86.20      B    C  
ATOM   2091  CD  GLU B  29     -20.652 -16.102  18.788  1.00 83.59      B    C  
ATOM   2092  OE1 GLU B  29     -20.445 -16.717  19.863  1.00 76.00      B    O  
ATOM   2093  OE2 GLU B  29     -21.407 -16.559  17.907  1.00 77.06      B    O1-
ATOM   2094  N   LYS B  30     -20.185 -11.864  14.863  1.00 91.97      B    N  
ATOM   2095  CA  LYS B  30     -20.066 -11.400  13.477  1.00 91.98      B    C  
ATOM   2096  C   LYS B  30     -19.110 -10.214  13.343  1.00 92.89      B    C  
ATOM   2097  O   LYS B  30     -18.357 -10.158  12.379  1.00 91.98      B    O  
ATOM   2098  CB  LYS B  30     -21.459 -11.096  12.915  1.00 90.47      B    C  
ATOM   2099  CG  LYS B  30     -21.429 -10.956  11.389  1.00 83.64      B    C  
ATOM   2100  CD  LYS B  30     -22.847 -10.966  10.814  1.00 79.33      B    C  
ATOM   2101  CE  LYS B  30     -22.780 -10.960   9.290  1.00 72.67      B    C  
ATOM   2102  NZ  LYS B  30     -24.122 -11.073   8.667  1.00 65.05      B    N1+
ATOM   2103  N   MET B  31     -19.106  -9.300  14.305  1.00 92.84      B    N  
ATOM   2104  CA  MET B  31     -18.153  -8.200  14.346  1.00 93.37      B    C  
ATOM   2105  C   MET B  31     -16.724  -8.682  14.612  1.00 93.96      B    C  
ATOM   2106  O   MET B  31     -15.808  -8.186  13.973  1.00 93.22      B    O  
ATOM   2107  CB  MET B  31     -18.561  -7.171  15.398  1.00 92.96      B    C  
ATOM   2108  CG  MET B  31     -19.791  -6.391  14.952  1.00 88.52      B    C  
ATOM   2109  SD  MET B  31     -20.372  -5.166  16.144  1.00 85.93      B    S  
ATOM   2110  CE  MET B  31     -18.947  -4.058  16.226  1.00 76.74      B    C  
ATOM   2111  N   GLU B  32     -16.532  -9.673  15.484  1.00 94.30      B    N  
ATOM   2112  CA  GLU B  32     -15.225 -10.301  15.706  1.00 94.14      B    C  
ATOM   2113  C   GLU B  32     -14.673 -10.916  14.414  1.00 94.76      B    C  
ATOM   2114  O   GLU B  32     -13.536 -10.635  14.039  1.00 93.85      B    O  
ATOM   2115  CB  GLU B  32     -15.327 -11.389  16.798  1.00 92.81      B    C  
ATOM   2116  CG  GLU B  32     -15.557 -10.866  18.217  1.00 88.30      B    C  
ATOM   2117  CD  GLU B  32     -15.751 -11.983  19.269  1.00 88.51      B    C  
ATOM   2118  OE1 GLU B  32     -15.953 -11.653  20.457  1.00 81.86      B    O  
ATOM   2119  OE2 GLU B  32     -15.700 -13.188  18.927  1.00 84.01      B    O1-
ATOM   2120  N   VAL B  33     -15.490 -11.692  13.693  1.00 93.36      B    N  
ATOM   2121  CA  VAL B  33     -15.080 -12.307  12.422  1.00 93.60      B    C  
ATOM   2122  C   VAL B  33     -14.762 -11.241  11.364  1.00 94.00      B    C  
ATOM   2123  O   VAL B  33     -13.766 -11.370  10.659  1.00 92.71      B    O  
ATOM   2124  CB  VAL B  33     -16.153 -13.290  11.912  1.00 92.61      B    C  
ATOM   2125  CG1 VAL B  33     -15.806 -13.899  10.550  1.00 85.76      B    C  
ATOM   2126  CG2 VAL B  33     -16.323 -14.478  12.854  1.00 84.57      B    C  
ATOM   2127  N   GLN B  34     -15.547 -10.168  11.285  1.00 94.56      B    N  
ATOM   2128  CA  GLN B  34     -15.292  -9.075  10.344  1.00 94.68      B    C  
ATOM   2129  C   GLN B  34     -14.000  -8.321  10.662  1.00 95.28      B    C  
ATOM   2130  O   GLN B  34     -13.262  -7.987   9.751  1.00 94.52      B    O  
ATOM   2131  CB  GLN B  34     -16.508  -8.132  10.325  1.00 94.08      B    C  
ATOM   2132  CG  GLN B  34     -16.402  -7.056   9.235  1.00 90.91      B    C  
ATOM   2133  CD  GLN B  34     -16.424  -7.671   7.836  1.00 90.08      B    C  
ATOM   2134  NE2 GLN B  34     -15.326  -7.684   7.139  1.00 77.96      B    N  
ATOM   2135  OE1 GLN B  34     -17.442  -8.136   7.359  1.00 81.08      B    O  
ATOM   2136  N   ALA B  35     -13.701  -8.081  11.939  1.00 95.02      B    N  
ATOM   2137  CA  ALA B  35     -12.462  -7.442  12.353  1.00 95.01      B    C  
ATOM   2138  C   ALA B  35     -11.234  -8.293  11.997  1.00 95.51      B    C  
ATOM   2139  O   ALA B  35     -10.232  -7.768  11.520  1.00 94.27      B    O  
ATOM   2140  CB  ALA B  35     -12.545  -7.168  13.864  1.00 94.44      B    C  
ATOM   2141  N   VAL B  36     -11.321  -9.613  12.168  1.00 95.32      B    N  
ATOM   2142  CA  VAL B  36     -10.255 -10.540  11.760  1.00 95.42      B    C  
ATOM   2143  C   VAL B  36     -10.093 -10.561  10.236  1.00 95.55      B    C  
ATOM   2144  O   VAL B  36      -8.964 -10.564   9.764  1.00 94.39      B    O  
ATOM   2145  CB  VAL B  36     -10.502 -11.954  12.310  1.00 94.75      B    C  
ATOM   2146  CG1 VAL B  36      -9.474 -12.970  11.814  1.00 91.35      B    C  
ATOM   2147  CG2 VAL B  36     -10.415 -11.954  13.838  1.00 91.50      B    C  
ATOM   2148  N   ALA B  37     -11.180 -10.517   9.464  1.00 95.34      B    N  
ATOM   2149  CA  ALA B  37     -11.112 -10.455   8.009  1.00 95.20      B    C  
ATOM   2150  C   ALA B  37     -10.430  -9.167   7.519  1.00 95.56      B    C  
ATOM   2151  O   ALA B  37      -9.582  -9.229   6.638  1.00 94.29      B    O  
ATOM   2152  CB  ALA B  37     -12.528 -10.598   7.432  1.00 94.49      B    C  
ATOM   2153  N   ASP B  38     -10.723  -8.020   8.134  1.00 96.19      B    N  
ATOM   2154  CA  ASP B  38     -10.066  -6.747   7.816  1.00 95.93      B    C  
ATOM   2155  C   ASP B  38      -8.571  -6.783   8.143  1.00 96.22      B    C  
ATOM   2156  O   ASP B  38      -7.746  -6.377   7.329  1.00 95.17      B    O  
ATOM   2157  CB  ASP B  38     -10.759  -5.592   8.566  1.00 95.18      B    C  
ATOM   2158  CG  ASP B  38     -12.168  -5.287   8.050  1.00 93.59      B    C  
ATOM   2159  OD1 ASP B  38     -12.521  -5.735   6.949  1.00 88.79      B    O  
ATOM   2160  OD2 ASP B  38     -12.933  -4.577   8.735  1.00 88.72      B    O1-
ATOM   2161  N   ALA B  39      -8.206  -7.332   9.297  1.00 95.88      B    N  
ATOM   2162  CA  ALA B  39      -6.813  -7.499   9.690  1.00 95.65      B    C  
ATOM   2163  C   ALA B  39      -6.044  -8.427   8.729  1.00 95.90      B    C  
ATOM   2164  O   ALA B  39      -4.906  -8.128   8.362  1.00 94.53      B    O  
ATOM   2165  CB  ALA B  39      -6.782  -8.039  11.124  1.00 95.10      B    C  
ATOM   2166  N   ALA B  40      -6.665  -9.518   8.282  1.00 95.91      B    N  
ATOM   2167  CA  ALA B  40      -6.071 -10.452   7.344  1.00 95.74      B    C  
ATOM   2168  C   ALA B  40      -5.899  -9.839   5.945  1.00 95.93      B    C  
ATOM   2169  O   ALA B  40      -4.816  -9.936   5.365  1.00 94.77      B    O  
ATOM   2170  CB  ALA B  40      -6.929 -11.722   7.310  1.00 95.05      B    C  
ATOM   2171  N   ALA B  41      -6.899  -9.132   5.417  1.00 95.76      B    N  
ATOM   2172  CA  ALA B  41      -6.827  -8.472   4.119  1.00 95.52      B    C  
ATOM   2173  C   ALA B  41      -5.742  -7.384   4.089  1.00 95.73      B    C  
ATOM   2174  O   ALA B  41      -4.952  -7.318   3.147  1.00 94.43      B    O  
ATOM   2175  CB  ALA B  41      -8.200  -7.884   3.788  1.00 94.86      B    C  
ATOM   2176  N   TYR B  42      -5.650  -6.572   5.144  1.00 96.35      B    N  
ATOM   2177  CA  TYR B  42      -4.579  -5.590   5.270  1.00 96.21      B    C  
ATOM   2178  C   TYR B  42      -3.204  -6.263   5.378  1.00 96.22      B    C  
ATOM   2179  O   TYR B  42      -2.252  -5.807   4.750  1.00 95.47      B    O  
ATOM   2180  CB  TYR B  42      -4.840  -4.679   6.466  1.00 95.85      B    C  
ATOM   2181  CG  TYR B  42      -3.845  -3.529   6.547  1.00 95.72      B    C  
ATOM   2182  CD1 TYR B  42      -2.621  -3.690   7.210  1.00 93.87      B    C  
ATOM   2183  CD2 TYR B  42      -4.136  -2.310   5.898  1.00 93.84      B    C  
ATOM   2184  CE1 TYR B  42      -1.676  -2.643   7.233  1.00 92.99      B    C  
ATOM   2185  CE2 TYR B  42      -3.203  -1.263   5.916  1.00 92.66      B    C  
ATOM   2186  CZ  TYR B  42      -1.974  -1.439   6.587  1.00 93.41      B    C  
ATOM   2187  OH  TYR B  42      -1.053  -0.413   6.610  1.00 91.88      B    O  
ATOM   2188  N   SER B  43      -3.090  -7.362   6.118  1.00 96.09      B    N  
ATOM   2189  CA  SER B  43      -1.831  -8.100   6.258  1.00 95.84      B    C  
ATOM   2190  C   SER B  43      -1.350  -8.683   4.937  1.00 95.93      B    C  
ATOM   2191  O   SER B  43      -0.183  -8.524   4.595  1.00 94.59      B    O  
ATOM   2192  CB  SER B  43      -1.970  -9.220   7.294  1.00 95.00      B    C  
ATOM   2193  OG  SER B  43      -2.300  -8.674   8.555  1.00 85.58      B    O  
ATOM   2194  N   ASN B  44      -2.239  -9.263   4.144  1.00 96.03      B    N  
ATOM   2195  CA  ASN B  44      -1.925  -9.761   2.802  1.00 95.73      B    C  
ATOM   2196  C   ASN B  44      -1.433  -8.626   1.885  1.00 96.00      B    C  
ATOM   2197  O   ASN B  44      -0.425  -8.771   1.197  1.00 94.66      B    O  
ATOM   2198  CB  ASN B  44      -3.177 -10.422   2.215  1.00 95.02      B    C  
ATOM   2199  CG  ASN B  44      -3.553 -11.747   2.857  1.00 93.78      B    C  
ATOM   2200  ND2 ASN B  44      -4.736 -12.249   2.543  1.00 84.19      B    N  
ATOM   2201  OD1 ASN B  44      -2.827 -12.348   3.620  1.00 84.80      B    O  
ATOM   2202  N   ALA B  45      -2.104  -7.475   1.909  1.00 96.03      B    N  
ATOM   2203  CA  ALA B  45      -1.696  -6.314   1.136  1.00 95.84      B    C  
ATOM   2204  C   ALA B  45      -0.336  -5.759   1.596  1.00 96.05      B    C  
ATOM   2205  O   ALA B  45       0.521  -5.454   0.763  1.00 94.82      B    O  
ATOM   2206  CB  ALA B  45      -2.800  -5.249   1.237  1.00 95.25      B    C  
ATOM   2207  N   ALA B  46      -0.091  -5.685   2.904  1.00 95.81      B    N  
ATOM   2208  CA  ALA B  46       1.166  -5.214   3.473  1.00 95.50      B    C  
ATOM   2209  C   ALA B  46       2.337  -6.116   3.088  1.00 95.78      B    C  
ATOM   2210  O   ALA B  46       3.371  -5.619   2.649  1.00 94.30      B    O  
ATOM   2211  CB  ALA B  46       1.015  -5.096   4.995  1.00 94.52      B    C  
ATOM   2212  N   VAL B  47       2.190  -7.442   3.166  1.00 96.00      B    N  
ATOM   2213  CA  VAL B  47       3.244  -8.379   2.778  1.00 95.98      B    C  
ATOM   2214  C   VAL B  47       3.503  -8.339   1.275  1.00 95.99      B    C  
ATOM   2215  O   VAL B  47       4.657  -8.358   0.854  1.00 94.76      B    O  
ATOM   2216  CB  VAL B  47       2.904  -9.799   3.263  1.00 94.90      B    C  
ATOM   2217  CG1 VAL B  47       3.885 -10.854   2.746  1.00 87.91      B    C  
ATOM   2218  CG2 VAL B  47       2.991  -9.803   4.786  1.00 86.74      B    C  
ATOM   2219  N   THR B  48       2.461  -8.186   0.460  1.00 96.33      B    N  
ATOM   2220  CA  THR B  48       2.613  -7.992  -0.988  1.00 96.28      B    C  
ATOM   2221  C   THR B  48       3.414  -6.716  -1.278  1.00 96.49      B    C  
ATOM   2222  O   THR B  48       4.386  -6.764  -2.035  1.00 95.41      B    O  
ATOM   2223  CB  THR B  48       1.240  -7.929  -1.673  1.00 95.62      B    C  
ATOM   2224  CG2 THR B  48       1.360  -7.856  -3.199  1.00 86.04      B    C  
ATOM   2225  OG1 THR B  48       0.494  -9.083  -1.390  1.00 86.67      B    O  
ATOM   2226  N   ALA B  49       3.085  -5.607  -0.627  1.00 95.92      B    N  
ATOM   2227  CA  ALA B  49       3.812  -4.351  -0.761  1.00 95.87      B    C  
ATOM   2228  C   ALA B  49       5.271  -4.468  -0.290  1.00 96.18      B    C  
ATOM   2229  O   ALA B  49       6.172  -3.988  -0.983  1.00 94.83      B    O  
ATOM   2230  CB  ALA B  49       3.052  -3.269   0.008  1.00 95.15      B    C  
ATOM   2231  N   ARG B  50       5.543  -5.155   0.819  1.00 96.56      B    N  
ATOM   2232  CA  ARG B  50       6.901  -5.427   1.318  1.00 96.21      B    C  
ATOM   2233  C   ARG B  50       7.750  -6.118   0.255  1.00 96.30      B    C  
ATOM   2234  O   ARG B  50       8.822  -5.616  -0.080  1.00 95.28      B    O  
ATOM   2235  CB  ARG B  50       6.866  -6.302   2.583  1.00 95.11      B    C  
ATOM   2236  CG  ARG B  50       6.430  -5.548   3.839  1.00 92.01      B    C  
ATOM   2237  CD  ARG B  50       6.346  -6.514   5.024  1.00 92.10      B    C  
ATOM   2238  NE  ARG B  50       5.842  -5.849   6.240  1.00 90.12      B    N  
ATOM   2239  CZ  ARG B  50       5.933  -6.314   7.477  1.00 90.43      B    C  
ATOM   2240  NH1 ARG B  50       6.496  -7.454   7.755  1.00 84.46      B    N1+
ATOM   2241  NH2 ARG B  50       5.447  -5.629   8.463  1.00 85.24      B    N  
ATOM   2242  N   VAL B  51       7.258  -7.211  -0.320  1.00 96.00      B    N  
ATOM   2243  CA  VAL B  51       8.001  -7.971  -1.325  1.00 96.10      B    C  
ATOM   2244  C   VAL B  51       8.228  -7.159  -2.602  1.00 96.18      B    C  
ATOM   2245  O   VAL B  51       9.321  -7.191  -3.159  1.00 95.09      B    O  
ATOM   2246  CB  VAL B  51       7.310  -9.311  -1.618  1.00 95.60      B    C  
ATOM   2247  CG1 VAL B  51       7.944 -10.059  -2.793  1.00 91.07      B    C  
ATOM   2248  CG2 VAL B  51       7.425 -10.213  -0.383  1.00 90.81      B    C  
ATOM   2249  N   TYR B  52       7.256  -6.366  -3.040  1.00 96.47      B    N  
ATOM   2250  CA  TYR B  52       7.438  -5.500  -4.212  1.00 96.58      B    C  
ATOM   2251  C   TYR B  52       8.472  -4.393  -3.965  1.00 96.17      B    C  
ATOM   2252  O   TYR B  52       9.265  -4.083  -4.846  1.00 93.86      B    O  
ATOM   2253  CB  TYR B  52       6.083  -4.929  -4.647  1.00 96.20      B    C  
ATOM   2254  CG  TYR B  52       5.125  -5.895  -5.324  1.00 96.59      B    C  
ATOM   2255  CD1 TYR B  52       5.329  -7.294  -5.334  1.00 92.90      B    C  
ATOM   2256  CD2 TYR B  52       3.990  -5.372  -5.985  1.00 92.76      B    C  
ATOM   2257  CE1 TYR B  52       4.429  -8.153  -5.975  1.00 91.74      B    C  
ATOM   2258  CE2 TYR B  52       3.084  -6.225  -6.631  1.00 91.90      B    C  
ATOM   2259  CZ  TYR B  52       3.304  -7.610  -6.623  1.00 94.14      B    C  
ATOM   2260  OH  TYR B  52       2.423  -8.451  -7.258  1.00 92.66      B    O  
ATOM   2261  N   ASN B  53       8.529  -3.857  -2.751  1.00 96.36      B    N  
ATOM   2262  CA  ASN B  53       9.556  -2.907  -2.350  1.00 96.07      B    C  
ATOM   2263  C   ASN B  53      10.950  -3.552  -2.282  1.00 96.15      B    C  
ATOM   2264  O   ASN B  53      11.929  -2.954  -2.746  1.00 94.71      B    O  
ATOM   2265  CB  ASN B  53       9.147  -2.273  -1.008  1.00 95.52      B    C  
ATOM   2266  CG  ASN B  53       7.967  -1.333  -1.149  1.00 95.24      B    C  
ATOM   2267  ND2 ASN B  53       7.161  -1.202  -0.111  1.00 87.01      B    N  
ATOM   2268  OD1 ASN B  53       7.762  -0.684  -2.155  1.00 87.44      B    O  
ATOM   2269  N   GLU B  54      11.054  -4.794  -1.777  1.00 96.61      B    N  
ATOM   2270  CA  GLU B  54      12.310  -5.552  -1.802  1.00 96.12      B    C  
ATOM   2271  C   GLU B  54      12.786  -5.814  -3.235  1.00 96.45      B    C  
ATOM   2272  O   GLU B  54      13.946  -5.571  -3.549  1.00 95.52      B    O  
ATOM   2273  CB  GLU B  54      12.164  -6.886  -1.067  1.00 94.76      B    C  
ATOM   2274  CG  GLU B  54      12.065  -6.726   0.455  1.00 89.84      B    C  
ATOM   2275  CD  GLU B  54      12.209  -8.104   1.113  1.00 89.40      B    C  
ATOM   2276  OE1 GLU B  54      13.218  -8.277   1.841  1.00 80.91      B    O  
ATOM   2277  OE2 GLU B  54      11.398  -8.992   0.827  1.00 82.76      B    O1-
ATOM   2278  N   ILE B  55      11.890  -6.237  -4.129  1.00 96.58      B    N  
ATOM   2279  CA  ILE B  55      12.198  -6.445  -5.545  1.00 96.35      B    C  
ATOM   2280  C   ILE B  55      12.713  -5.152  -6.186  1.00 96.35      B    C  
ATOM   2281  O   ILE B  55      13.694  -5.193  -6.930  1.00 95.24      B    O  
ATOM   2282  CB  ILE B  55      10.961  -7.003  -6.292  1.00 95.54      B    C  
ATOM   2283  CG1 ILE B  55      10.717  -8.469  -5.861  1.00 92.74      B    C  
ATOM   2284  CG2 ILE B  55      11.144  -6.947  -7.824  1.00 93.29      B    C  
ATOM   2285  CD1 ILE B  55       9.333  -8.991  -6.253  1.00 84.50      B    C  
ATOM   2286  N   ALA B  56      12.118  -4.006  -5.866  1.00 96.36      B    N  
ATOM   2287  CA  ALA B  56      12.567  -2.720  -6.376  1.00 95.96      B    C  
ATOM   2288  C   ALA B  56      14.004  -2.386  -5.934  1.00 96.06      B    C  
ATOM   2289  O   ALA B  56      14.826  -1.988  -6.769  1.00 94.59      B    O  
ATOM   2290  CB  ALA B  56      11.574  -1.636  -5.936  1.00 95.17      B    C  
ATOM   2291  N   LEU B  57      14.358  -2.600  -4.666  1.00 96.31      B    N  
ATOM   2292  CA  LEU B  57      15.724  -2.398  -4.188  1.00 96.00      B    C  
ATOM   2293  C   LEU B  57      16.720  -3.368  -4.830  1.00 96.12      B    C  
ATOM   2294  O   LEU B  57      17.812  -2.957  -5.230  1.00 94.58      B    O  
ATOM   2295  CB  LEU B  57      15.789  -2.541  -2.661  1.00 94.67      B    C  
ATOM   2296  CG  LEU B  57      15.086  -1.438  -1.849  1.00 92.34      B    C  
ATOM   2297  CD1 LEU B  57      15.380  -1.685  -0.374  1.00 89.24      B    C  
ATOM   2298  CD2 LEU B  57      15.589  -0.031  -2.191  1.00 88.56      B    C  
ATOM   2299  N   LEU B  58      16.346  -4.642  -4.977  1.00 96.44      B    N  
ATOM   2300  CA  LEU B  58      17.167  -5.657  -5.632  1.00 96.36      B    C  
ATOM   2301  C   LEU B  58      17.408  -5.301  -7.106  1.00 96.10      B    C  
ATOM   2302  O   LEU B  58      18.542  -5.392  -7.575  1.00 95.06      B    O  
ATOM   2303  CB  LEU B  58      16.492  -7.034  -5.473  1.00 96.15      B    C  
ATOM   2304  CG  LEU B  58      16.485  -7.581  -4.032  1.00 95.29      B    C  
ATOM   2305  CD1 LEU B  58      15.503  -8.746  -3.914  1.00 92.20      B    C  
ATOM   2306  CD2 LEU B  58      17.858  -8.092  -3.606  1.00 91.43      B    C  
ATOM   2307  N   SER B  59      16.399  -4.804  -7.822  1.00 96.05      B    N  
ATOM   2308  CA  SER B  59      16.544  -4.323  -9.194  1.00 95.70      B    C  
ATOM   2309  C   SER B  59      17.441  -3.087  -9.294  1.00 95.80      B    C  
ATOM   2310  O   SER B  59      18.270  -2.999 -10.201  1.00 93.87      B    O  
ATOM   2311  CB  SER B  59      15.168  -4.029  -9.802  1.00 94.66      B    C  
ATOM   2312  OG  SER B  59      14.519  -5.240 -10.124  1.00 85.78      B    O  
ATOM   2313  N   ARG B  60      17.371  -2.157  -8.354  1.00 95.92      B    N  
ATOM   2314  CA  ARG B  60      18.306  -1.011  -8.304  1.00 95.82      B    C  
ATOM   2315  C   ARG B  60      19.752  -1.460  -8.046  1.00 95.95      B    C  
ATOM   2316  O   ARG B  60      20.670  -0.904  -8.652  1.00 94.24      B    O  
ATOM   2317  CB  ARG B  60      17.850   0.010  -7.259  1.00 94.83      B    C  
ATOM   2318  CG  ARG B  60      16.598   0.797  -7.678  1.00 91.20      B    C  
ATOM   2319  CD  ARG B  60      16.862   1.734  -8.853  1.00 91.05      B    C  
ATOM   2320  NE  ARG B  60      15.668   2.518  -9.193  1.00 90.14      B    N  
ATOM   2321  CZ  ARG B  60      15.509   3.311 -10.243  1.00 92.22      B    C  
ATOM   2322  NH1 ARG B  60      16.458   3.516 -11.112  1.00 82.86      B    N1+
ATOM   2323  NH2 ARG B  60      14.377   3.909 -10.449  1.00 85.39      B    N  
ATOM   2324  N   ALA B  61      19.959  -2.482  -7.224  1.00 96.17      B    N  
ATOM   2325  CA  ALA B  61      21.278  -3.074  -7.024  1.00 95.97      B    C  
ATOM   2326  C   ALA B  61      21.776  -3.819  -8.269  1.00 95.93      B    C  
ATOM   2327  O   ALA B  61      22.964  -3.722  -8.598  1.00 94.38      B    O  
ATOM   2328  CB  ALA B  61      21.228  -3.978  -5.789  1.00 95.43      B    C  
ATOM   2329  N   GLN B  62      20.905  -4.493  -9.038  1.00 96.02      B    N  
ATOM   2330  CA  GLN B  62      21.257  -5.057 -10.351  1.00 95.52      B    C  
ATOM   2331  C   GLN B  62      21.744  -3.969 -11.304  1.00 95.57      B    C  
ATOM   2332  O   GLN B  62      22.807  -4.111 -11.901  1.00 94.47      B    O  
ATOM   2333  CB  GLN B  62      20.059  -5.774 -10.998  1.00 94.25      B    C  
ATOM   2334  CG  GLN B  62      19.748  -7.136 -10.374  1.00 90.80      B    C  
ATOM   2335  CD  GLN B  62      18.602  -7.835 -11.097  1.00 92.30      B    C  
ATOM   2336  NE2 GLN B  62      18.663  -9.129 -11.266  1.00 82.29      B    N  
ATOM   2337  OE1 GLN B  62      17.642  -7.231 -11.542  1.00 83.19      B    O  
ATOM   2338  N   ILE B  63      21.025  -2.862 -11.407  1.00 95.84      B    N  
ATOM   2339  CA  ILE B  63      21.420  -1.716 -12.229  1.00 95.26      B    C  
ATOM   2340  C   ILE B  63      22.798  -1.201 -11.805  1.00 95.27      B    C  
ATOM   2341  O   ILE B  63      23.651  -0.980 -12.660  1.00 94.09      B    O  
ATOM   2342  CB  ILE B  63      20.334  -0.616 -12.165  1.00 94.38      B    C  
ATOM   2343  CG1 ILE B  63      19.061  -1.081 -12.905  1.00 91.88      B    C  
ATOM   2344  CG2 ILE B  63      20.841   0.710 -12.766  1.00 92.34      B    C  
ATOM   2345  CD1 ILE B  63      17.818  -0.240 -12.593  1.00 86.79      B    C  
ATOM   2346  N   ALA B  64      23.062  -1.076 -10.503  1.00 95.82      B    N  
ATOM   2347  CA  ALA B  64      24.358  -0.634  -9.995  1.00 95.57      B    C  
ATOM   2348  C   ALA B  64      25.501  -1.601 -10.366  1.00 95.57      B    C  
ATOM   2349  O   ALA B  64      26.573  -1.151 -10.763  1.00 93.96      B    O  
ATOM   2350  CB  ALA B  64      24.246  -0.433  -8.481  1.00 94.88      B    C  
ATOM   2351  N   HIS B  65      25.272  -2.918 -10.310  1.00 96.31      B    N  
ATOM   2352  CA  HIS B  65      26.252  -3.906 -10.785  1.00 96.28      B    C  
ATOM   2353  C   HIS B  65      26.516  -3.797 -12.287  1.00 95.83      B    C  
ATOM   2354  O   HIS B  65      27.672  -3.906 -12.711  1.00 94.64      B    O  
ATOM   2355  CB  HIS B  65      25.781  -5.332 -10.441  1.00 95.98      B    C  
ATOM   2356  CG  HIS B  65      25.877  -5.661  -8.987  1.00 96.36      B    C  
ATOM   2357  CD2 HIS B  65      27.016  -5.706  -8.212  1.00 87.62      B    C  
ATOM   2358  ND1 HIS B  65      24.824  -5.993  -8.153  1.00 88.40      B    N  
ATOM   2359  CE1 HIS B  65      25.314  -6.203  -6.924  1.00 88.91      B    C  
ATOM   2360  NE2 HIS B  65      26.635  -6.047  -6.923  1.00 90.38      B    N  
ATOM   2361  N   MET B  66      25.492  -3.516 -13.096  1.00 95.96      B    N  
ATOM   2362  CA  MET B  66      25.668  -3.302 -14.538  1.00 95.28      B    C  
ATOM   2363  C   MET B  66      26.431  -2.001 -14.846  1.00 95.00      B    C  
ATOM   2364  O   MET B  66      27.256  -1.970 -15.751  1.00 93.55      B    O  
ATOM   2365  CB  MET B  66      24.302  -3.329 -15.230  1.00 94.53      B    C  
ATOM   2366  CG  MET B  66      23.609  -4.696 -15.106  1.00 92.68      B    C  
ATOM   2367  SD  MET B  66      24.583  -6.123 -15.679  1.00 90.33      B    S  
ATOM   2368  CE  MET B  66      24.590  -5.805 -17.449  1.00 82.48      B    C  
ATOM   2369  N   VAL B  67      26.228  -0.956 -14.052  1.00 95.32      B    N  
ATOM   2370  CA  VAL B  67      27.036   0.273 -14.140  1.00 94.90      B    C  
ATOM   2371  C   VAL B  67      28.490   0.002 -13.753  1.00 94.83      B    C  
ATOM   2372  O   VAL B  67      29.405   0.465 -14.442  1.00 93.68      B    O  
ATOM   2373  CB  VAL B  67      26.421   1.384 -13.275  1.00 94.32      B    C  
ATOM   2374  CG1 VAL B  67      27.313   2.634 -13.209  1.00 90.02      B    C  
ATOM   2375  CG2 VAL B  67      25.074   1.829 -13.853  1.00 90.53      B    C  
ATOM   2376  N   SER B  68      28.734  -0.797 -12.712  1.00 95.74      B    N  
ATOM   2377  CA  SER B  68      30.083  -1.244 -12.346  1.00 95.56      B    C  
ATOM   2378  C   SER B  68      30.733  -2.071 -13.457  1.00 95.46      B    C  
ATOM   2379  O   SER B  68      31.911  -1.874 -13.756  1.00 93.85      B    O  
ATOM   2380  CB  SER B  68      30.048  -2.063 -11.053  1.00 94.94      B    C  
ATOM   2381  OG  SER B  68      29.657  -1.256  -9.966  1.00 84.45      B    O  
ATOM   2382  N   MET B  69      29.966  -2.927 -14.128  1.00 95.53      B    N  
ATOM   2383  CA  MET B  69      30.441  -3.651 -15.304  1.00 95.04      B    C  
ATOM   2384  C   MET B  69      30.847  -2.692 -16.432  1.00 95.22      B    C  
ATOM   2385  O   MET B  69      31.934  -2.835 -16.978  1.00 94.00      B    O  
ATOM   2386  CB  MET B  69      29.370  -4.632 -15.784  1.00 93.82      B    C  
ATOM   2387  CG  MET B  69      29.849  -5.478 -16.967  1.00 90.77      B    C  
ATOM   2388  SD  MET B  69      28.535  -6.468 -17.719  1.00 87.86      B    S  
ATOM   2389  CE  MET B  69      28.153  -7.581 -16.357  1.00 79.29      B    C  
ATOM   2390  N   ALA B  70      30.025  -1.695 -16.732  1.00 94.84      B    N  
ATOM   2391  CA  ALA B  70      30.366  -0.689 -17.728  1.00 94.12      B    C  
ATOM   2392  C   ALA B  70      31.652   0.075 -17.361  1.00 94.31      B    C  
ATOM   2393  O   ALA B  70      32.451   0.392 -18.234  1.00 92.76      B    O  
ATOM   2394  CB  ALA B  70      29.170   0.255 -17.903  1.00 93.30      B    C  
ATOM   2395  N   ALA B  71      31.884   0.323 -16.066  1.00 94.94      B    N  
ATOM   2396  CA  ALA B  71      33.133   0.929 -15.596  1.00 94.52      B    C  
ATOM   2397  C   ALA B  71      34.344   0.013 -15.824  1.00 94.99      B    C  
ATOM   2398  O   ALA B  71      35.367   0.463 -16.331  1.00 93.74      B    O  
ATOM   2399  CB  ALA B  71      32.983   1.304 -14.117  1.00 93.94      B    C  
ATOM   2400  N   VAL B  72      34.230  -1.295 -15.519  1.00 95.12      B    N  
ATOM   2401  CA  VAL B  72      35.297  -2.274 -15.757  1.00 95.10      B    C  
ATOM   2402  C   VAL B  72      35.589  -2.406 -17.252  1.00 95.29      B    C  
ATOM   2403  O   VAL B  72      36.747  -2.309 -17.650  1.00 94.17      B    O  
ATOM   2404  CB  VAL B  72      34.962  -3.644 -15.144  1.00 94.88      B    C  
ATOM   2405  CG1 VAL B  72      36.022  -4.703 -15.474  1.00 90.74      B    C  
ATOM   2406  CG2 VAL B  72      34.892  -3.545 -13.620  1.00 90.94      B    C  
ATOM   2407  N   GLN B  73      34.559  -2.543 -18.072  1.00 94.67      B    N  
ATOM   2408  CA  GLN B  73      34.709  -2.605 -19.527  1.00 94.04      B    C  
ATOM   2409  C   GLN B  73      35.351  -1.325 -20.085  1.00 94.24      B    C  
ATOM   2410  O   GLN B  73      36.229  -1.383 -20.941  1.00 92.88      B    O  
ATOM   2411  CB  GLN B  73      33.328  -2.853 -20.175  1.00 93.45      B    C  
ATOM   2412  CG  GLN B  73      32.705  -4.232 -19.874  1.00 91.63      B    C  
ATOM   2413  CD  GLN B  73      33.433  -5.412 -20.520  1.00 90.71      B    C  
ATOM   2414  NE2 GLN B  73      32.949  -6.612 -20.344  1.00 77.84      B    N  
ATOM   2415  OE1 GLN B  73      34.429  -5.280 -21.183  1.00 80.14      B    O  
ATOM   2416  N   SER B  74      35.009  -0.173 -19.541  1.00 94.90      B    N  
ATOM   2417  CA  SER B  74      35.635   1.108 -19.902  1.00 94.41      B    C  
ATOM   2418  C   SER B  74      37.122   1.134 -19.545  1.00 94.63      B    C  
ATOM   2419  O   SER B  74      37.924   1.621 -20.335  1.00 93.07      B    O  
ATOM   2420  CB  SER B  74      34.952   2.275 -19.193  1.00 93.49      B    C  
ATOM   2421  OG  SER B  74      33.605   2.372 -19.561  1.00 84.07      B    O  
ATOM   2422  N   LEU B  75      37.510   0.593 -18.385  1.00 94.50      B    N  
ATOM   2423  CA  LEU B  75      38.916   0.507 -17.978  1.00 94.41      B    C  
ATOM   2424  C   LEU B  75      39.714  -0.447 -18.869  1.00 94.66      B    C  
ATOM   2425  O   LEU B  75      40.847  -0.127 -19.224  1.00 93.78      B    O  
ATOM   2426  CB  LEU B  75      38.991   0.077 -16.502  1.00 94.02      B    C  
ATOM   2427  CG  LEU B  75      38.557   1.170 -15.504  1.00 93.17      B    C  
ATOM   2428  CD1 LEU B  75      38.343   0.556 -14.114  1.00 89.96      B    C  
ATOM   2429  CD2 LEU B  75      39.611   2.267 -15.374  1.00 89.51      B    C  
ATOM   2430  N   ILE B  76      39.110  -1.573 -19.283  1.00 94.85      B    N  
ATOM   2431  CA  ILE B  76      39.713  -2.494 -20.253  1.00 94.32      B    C  
ATOM   2432  C   ILE B  76      39.933  -1.780 -21.587  1.00 94.47      B    C  
ATOM   2433  O   ILE B  76      41.062  -1.734 -22.083  1.00 93.32      B    O  
ATOM   2434  CB  ILE B  76      38.852  -3.766 -20.432  1.00 93.96      B    C  
ATOM   2435  CG1 ILE B  76      38.801  -4.590 -19.126  1.00 91.65      B    C  
ATOM   2436  CG2 ILE B  76      39.413  -4.645 -21.573  1.00 91.52      B    C  
ATOM   2437  CD1 ILE B  76      37.731  -5.689 -19.136  1.00 87.82      B    C  
ATOM   2438  N   SER B  77      38.897  -1.157 -22.138  1.00 94.75      B    N  
ATOM   2439  CA  SER B  77      38.973  -0.441 -23.418  1.00 94.31      B    C  
ATOM   2440  C   SER B  77      39.999   0.691 -23.377  1.00 94.86      B    C  
ATOM   2441  O   SER B  77      40.849   0.784 -24.260  1.00 93.10      B    O  
ATOM   2442  CB  SER B  77      37.599   0.123 -23.787  1.00 93.14      B    C  
ATOM   2443  OG  SER B  77      37.639   0.629 -25.103  1.00 84.46      B    O  
ATOM   2444  N   TRP B  78      39.993   1.480 -22.310  1.00 94.51      B    N  
ATOM   2445  CA  TRP B  78      40.937   2.593 -22.156  1.00 94.93      B    C  
ATOM   2446  C   TRP B  78      42.395   2.126 -21.996  1.00 95.24      B    C  
ATOM   2447  O   TRP B  78      43.300   2.725 -22.579  1.00 94.26      B    O  
ATOM   2448  CB  TRP B  78      40.496   3.438 -20.966  1.00 94.32      B    C  
ATOM   2449  CG  TRP B  78      41.318   4.662 -20.755  1.00 94.92      B    C  
ATOM   2450  CD1 TRP B  78      41.263   5.785 -21.504  1.00 92.66      B    C  
ATOM   2451  CD2 TRP B  78      42.333   4.903 -19.736  1.00 94.37      B    C  
ATOM   2452  CE2 TRP B  78      42.819   6.223 -19.915  1.00 93.75      B    C  
ATOM   2453  CE3 TRP B  78      42.856   4.136 -18.669  1.00 93.03      B    C  
ATOM   2454  NE1 TRP B  78      42.151   6.719 -21.000  1.00 92.37      B    N  
ATOM   2455  CZ2 TRP B  78      43.802   6.782 -19.058  1.00 93.41      B    C  
ATOM   2456  CZ3 TRP B  78      43.832   4.691 -17.818  1.00 91.90      B    C  
ATOM   2457  CH2 TRP B  78      44.292   6.003 -18.022  1.00 91.98      B    C  
ATOM   2458  N   SER B  79      42.629   1.032 -21.276  1.00 94.85      B    N  
ATOM   2459  CA  SER B  79      43.967   0.436 -21.173  1.00 94.40      B    C  
ATOM   2460  C   SER B  79      44.433  -0.127 -22.521  1.00 94.41      B    C  
ATOM   2461  O   SER B  79      45.602   0.012 -22.900  1.00 92.54      B    O  
ATOM   2462  CB  SER B  79      43.973  -0.685 -20.127  1.00 93.73      B    C  
ATOM   2463  OG  SER B  79      43.539  -0.191 -18.876  1.00 83.39      B    O  
ATOM   2464  N   THR B  80      43.502  -0.705 -23.278  1.00 94.76      B    N  
ATOM   2465  CA  THR B  80      43.759  -1.192 -24.644  1.00 94.37      B    C  
ATOM   2466  C   THR B  80      44.030  -0.033 -25.604  1.00 94.76      B    C  
ATOM   2467  O   THR B  80      44.954  -0.103 -26.408  1.00 93.35      B    O  
ATOM   2468  CB  THR B  80      42.573  -2.037 -25.131  1.00 93.47      B    C  
ATOM   2469  CG2 THR B  80      42.908  -2.768 -26.420  1.00 83.97      B    C  
ATOM   2470  OG1 THR B  80      42.248  -3.029 -24.195  1.00 83.38      B    O  
ATOM   2471  N   LEU B  81      43.292   1.066 -25.467  1.00 94.21      B    N  
ATOM   2472  CA  LEU B  81      43.527   2.298 -26.221  1.00 94.39      B    C  
ATOM   2473  C   LEU B  81      44.925   2.873 -25.960  1.00 94.86      B    C  
ATOM   2474  O   LEU B  81      45.564   3.368 -26.881  1.00 93.67      B    O  
ATOM   2475  CB  LEU B  81      42.439   3.320 -25.841  1.00 93.90      B    C  
ATOM   2476  CG  LEU B  81      42.556   4.666 -26.579  1.00 93.48      B    C  
ATOM   2477  CD1 LEU B  81      42.239   4.523 -28.073  1.00 88.93      B    C  
ATOM   2478  CD2 LEU B  81      41.595   5.668 -25.970  1.00 88.86      B    C  
ATOM   2479  N   PHE B  82      45.428   2.763 -24.726  1.00 94.50      B    N  
ATOM   2480  CA  PHE B  82      46.804   3.157 -24.428  1.00 94.49      B    C  
ATOM   2481  C   PHE B  82      47.808   2.324 -25.219  1.00 94.69      B    C  
ATOM   2482  O   PHE B  82      48.693   2.897 -25.857  1.00 93.48      B    O  
ATOM   2483  CB  PHE B  82      47.063   3.085 -22.925  1.00 94.42      B    C  
ATOM   2484  CG  PHE B  82      48.435   3.590 -22.554  1.00 95.04      B    C  
ATOM   2485  CD1 PHE B  82      49.487   2.680 -22.318  1.00 91.30      B    C  
ATOM   2486  CD2 PHE B  82      48.681   4.964 -22.489  1.00 91.47      B    C  
ATOM   2487  CE1 PHE B  82      50.770   3.154 -22.010  1.00 90.46      B    C  
ATOM   2488  CE2 PHE B  82      49.963   5.447 -22.179  1.00 90.68      B    C  
ATOM   2489  CZ  PHE B  82      51.017   4.545 -21.940  1.00 92.45      B    C  
ATOM   2490  N   ARG B  83      47.625   0.997 -25.275  1.00 94.82      B    N  
ATOM   2491  CA  ARG B  83      48.478   0.144 -26.116  1.00 94.23      B    C  
ATOM   2492  C   ARG B  83      48.352   0.468 -27.603  1.00 94.62      B    C  
ATOM   2493  O   ARG B  83      49.378   0.540 -28.282  1.00 93.08      B    O  
ATOM   2494  CB  ARG B  83      48.159  -1.345 -25.895  1.00 92.70      B    C  
ATOM   2495  CG  ARG B  83      48.682  -1.823 -24.531  1.00 86.79      B    C  
ATOM   2496  CD  ARG B  83      48.783  -3.352 -24.512  1.00 83.02      B    C  
ATOM   2497  NE  ARG B  83      49.855  -3.830 -25.394  1.00 79.73      B    N  
ATOM   2498  CZ  ARG B  83      49.961  -5.034 -25.938  1.00 76.28      B    C  
ATOM   2499  NH1 ARG B  83      49.078  -5.965 -25.726  1.00 67.09      B    N1+
ATOM   2500  NH2 ARG B  83      50.965  -5.307 -26.698  1.00 72.06      B    N  
ATOM   2501  N   ALA B  84      47.141   0.741 -28.093  1.00 93.96      B    N  
ATOM   2502  CA  ALA B  84      46.938   1.183 -29.466  1.00 93.73      B    C  
ATOM   2503  C   ALA B  84      47.688   2.494 -29.753  1.00 94.44      B    C  
ATOM   2504  O   ALA B  84      48.323   2.625 -30.797  1.00 92.60      B    O  
ATOM   2505  CB  ALA B  84      45.432   1.312 -29.723  1.00 93.22      B    C  
ATOM   2506  N   ASN B  85      47.691   3.431 -28.796  1.00 94.30      B    N  
ATOM   2507  CA  ASN B  85      48.457   4.669 -28.917  1.00 94.18      B    C  
ATOM   2508  C   ASN B  85      49.981   4.454 -28.859  1.00 94.56      B    C  
ATOM   2509  O   ASN B  85      50.718   5.147 -29.561  1.00 92.57      B    O  
ATOM   2510  CB  ASN B  85      48.000   5.664 -27.834  1.00 93.74      B    C  
ATOM   2511  CG  ASN B  85      46.799   6.456 -28.294  1.00 93.36      B    C  
ATOM   2512  ND2 ASN B  85      45.612   6.070 -27.921  1.00 83.34      B    N  
ATOM   2513  OD1 ASN B  85      46.926   7.436 -29.016  1.00 82.83      B    O  
ATOM   2514  N   VAL B  86      50.476   3.494 -28.076  1.00 94.36      B    N  
ATOM   2515  CA  VAL B  86      51.897   3.100 -28.074  1.00 93.80      B    C  
ATOM   2516  C   VAL B  86      52.292   2.529 -29.438  1.00 94.01      B    C  
ATOM   2517  O   VAL B  86      53.273   2.982 -30.033  1.00 92.40      B    O  
ATOM   2518  CB  VAL B  86      52.185   2.106 -26.931  1.00 92.99      B    C  
ATOM   2519  CG1 VAL B  86      53.591   1.505 -27.031  1.00 87.51      B    C  
ATOM   2520  CG2 VAL B  86      52.088   2.800 -25.568  1.00 87.95      B    C  
ATOM   2521  N   ALA B  87      51.484   1.605 -29.975  1.00 93.95      B    N  
ATOM   2522  CA  ALA B  87      51.716   1.045 -31.298  1.00 93.52      B    C  
ATOM   2523  C   ALA B  87      51.645   2.118 -32.400  1.00 94.15      B    C  
ATOM   2524  O   ALA B  87      52.532   2.182 -33.260  1.00 91.76      B    O  
ATOM   2525  CB  ALA B  87      50.707  -0.083 -31.523  1.00 92.61      B    C  
ATOM   2526  N   ALA B  88      50.677   3.029 -32.322  1.00 93.57      B    N  
ATOM   2527  CA  ALA B  88      50.554   4.165 -33.232  1.00 93.39      B    C  
ATOM   2528  C   ALA B  88      51.765   5.098 -33.155  1.00 93.82      B    C  
ATOM   2529  O   ALA B  88      52.227   5.593 -34.177  1.00 91.72      B    O  
ATOM   2530  CB  ALA B  88      49.257   4.916 -32.924  1.00 92.70      B    C  
ATOM   2531  N   THR B  89      52.313   5.295 -31.950  1.00 93.93      B    N  
ATOM   2532  CA  THR B  89      53.533   6.088 -31.759  1.00 93.30      B    C  
ATOM   2533  C   THR B  89      54.731   5.442 -32.450  1.00 93.70      B    C  
ATOM   2534  O   THR B  89      55.479   6.131 -33.146  1.00 91.56      B    O  
ATOM   2535  CB  THR B  89      53.816   6.297 -30.264  1.00 92.58      B    C  
ATOM   2536  CG2 THR B  89      55.076   7.124 -30.013  1.00 81.41      B    C  
ATOM   2537  OG1 THR B  89      52.755   7.001 -29.672  1.00 81.34      B    O  
ATOM   2538  N   SER B  90      54.891   4.135 -32.327  1.00 93.32      B    N  
ATOM   2539  CA  SER B  90      55.943   3.396 -33.033  1.00 92.97      B    C  
ATOM   2540  C   SER B  90      55.797   3.503 -34.554  1.00 93.54      B    C  
ATOM   2541  O   SER B  90      56.757   3.825 -35.253  1.00 91.62      B    O  
ATOM   2542  CB  SER B  90      55.917   1.924 -32.595  1.00 92.28      B    C  
ATOM   2543  OG  SER B  90      56.975   1.220 -33.218  1.00 84.34      B    O  
ATOM   2544  N   LEU B  91      54.578   3.323 -35.060  1.00 93.07      B    N  
ATOM   2545  CA  LEU B  91      54.285   3.454 -36.491  1.00 93.08      B    C  
ATOM   2546  C   LEU B  91      54.514   4.879 -36.996  1.00 93.51      B    C  
ATOM   2547  O   LEU B  91      55.121   5.059 -38.052  1.00 91.53      B    O  
ATOM   2548  CB  LEU B  91      52.845   3.007 -36.764  1.00 92.81      B    C  
ATOM   2549  CG  LEU B  91      52.632   1.492 -36.629  1.00 90.61      B    C  
ATOM   2550  CD1 LEU B  91      51.138   1.180 -36.722  1.00 83.44      B    C  
ATOM   2551  CD2 LEU B  91      53.335   0.712 -37.738  1.00 84.21      B    C  
ATOM   2552  N   ASN B  92      54.120   5.889 -36.221  1.00 92.73      B    N  
ATOM   2553  CA  ASN B  92      54.383   7.286 -36.555  1.00 91.97      B    C  
ATOM   2554  C   ASN B  92      55.883   7.578 -36.648  1.00 92.61      B    C  
ATOM   2555  O   ASN B  92      56.320   8.214 -37.607  1.00 90.16      B    O  
ATOM   2556  CB  ASN B  92      53.701   8.201 -35.533  1.00 90.76      B    C  
ATOM   2557  CG  ASN B  92      52.236   8.428 -35.820  1.00 91.78      B    C  
ATOM   2558  ND2 ASN B  92      51.458   8.766 -34.811  1.00 84.17      B    N  
ATOM   2559  OD1 ASN B  92      51.773   8.377 -36.939  1.00 83.61      B    O  
ATOM   2560  N   TYR B  93      56.691   7.062 -35.703  1.00 93.03      B    N  
ATOM   2561  CA  TYR B  93      58.146   7.180 -35.795  1.00 92.74      B    C  
ATOM   2562  C   TYR B  93      58.711   6.487 -37.039  1.00 93.14      B    C  
ATOM   2563  O   TYR B  93      59.587   7.047 -37.696  1.00 90.94      B    O  
ATOM   2564  CB  TYR B  93      58.808   6.631 -34.530  1.00 92.00      B    C  
ATOM   2565  CG  TYR B  93      58.880   7.603 -33.375  1.00 92.70      B    C  
ATOM   2566  CD1 TYR B  93      59.506   8.853 -33.543  1.00 87.95      B    C  
ATOM   2567  CD2 TYR B  93      58.363   7.247 -32.109  1.00 88.93      B    C  
ATOM   2568  CE1 TYR B  93      59.600   9.749 -32.466  1.00 87.24      B    C  
ATOM   2569  CE2 TYR B  93      58.456   8.140 -31.032  1.00 87.03      B    C  
ATOM   2570  CZ  TYR B  93      59.071   9.388 -31.215  1.00 89.96      B    C  
ATOM   2571  OH  TYR B  93      59.161  10.265 -30.167  1.00 87.98      B    O  
ATOM   2572  N   SER B  94      58.185   5.321 -37.400  1.00 92.67      B    N  
ATOM   2573  CA  SER B  94      58.628   4.620 -38.608  1.00 92.26      B    C  
ATOM   2574  C   SER B  94      58.259   5.366 -39.892  1.00 92.66      B    C  
ATOM   2575  O   SER B  94      59.092   5.491 -40.785  1.00 89.82      B    O  
ATOM   2576  CB  SER B  94      58.109   3.177 -38.620  1.00 91.57      B    C  
ATOM   2577  OG  SER B  94      56.753   3.092 -38.969  1.00 77.83      B    O  
ATOM   2578  N   ILE B  95      57.056   5.958 -39.948  1.00 93.02      B    N  
ATOM   2579  CA  ILE B  95      56.613   6.786 -41.075  1.00 92.37      B    C  
ATOM   2580  C   ILE B  95      57.497   8.033 -41.209  1.00 92.59      B    C  
ATOM   2581  O   ILE B  95      57.956   8.350 -42.309  1.00 90.71      B    O  
ATOM   2582  CB  ILE B  95      55.118   7.152 -40.929  1.00 92.25      B    C  
ATOM   2583  CG1 ILE B  95      54.231   5.894 -41.097  1.00 89.31      B    C  
ATOM   2584  CG2 ILE B  95      54.697   8.220 -41.954  1.00 89.56      B    C  
ATOM   2585  CD1 ILE B  95      52.792   6.082 -40.581  1.00 82.23      B    C  
ATOM   2586  N   ILE B  96      57.784   8.708 -40.093  1.00 92.12      B    N  
ATOM   2587  CA  ILE B  96      58.674   9.882 -40.077  1.00 91.04      B    C  
ATOM   2588  C   ILE B  96      60.092   9.493 -40.504  1.00 91.52      B    C  
ATOM   2589  O   ILE B  96      60.713  10.205 -41.295  1.00 89.53      B    O  
ATOM   2590  CB  ILE B  96      58.639  10.546 -38.686  1.00 90.43      B    C  
ATOM   2591  CG1 ILE B  96      57.252  11.193 -38.446  1.00 87.93      B    C  
ATOM   2592  CG2 ILE B  96      59.734  11.610 -38.544  1.00 87.57      B    C  
ATOM   2593  CD1 ILE B  96      56.979  11.560 -36.990  1.00 82.69      B    C  
ATOM   2594  N   SER B  97      60.593   8.349 -40.050  1.00 91.15      B    N  
ATOM   2595  CA  SER B  97      61.888   7.817 -40.477  1.00 90.41      B    C  
ATOM   2596  C   SER B  97      61.921   7.556 -41.986  1.00 90.87      B    C  
ATOM   2597  O   SER B  97      62.881   7.940 -42.655  1.00 89.04      B    O  
ATOM   2598  CB  SER B  97      62.203   6.528 -39.711  1.00 89.93      B    C  
ATOM   2599  OG  SER B  97      63.491   6.053 -40.060  1.00 80.88      B    O  
ATOM   2600  N   ALA B  98      60.841   6.981 -42.537  1.00 91.56      B    N  
ATOM   2601  CA  ALA B  98      60.721   6.748 -43.973  1.00 91.29      B    C  
ATOM   2602  C   ALA B  98      60.665   8.059 -44.780  1.00 91.44      B    C  
ATOM   2603  O   ALA B  98      61.265   8.140 -45.852  1.00 88.81      B    O  
ATOM   2604  CB  ALA B  98      59.484   5.877 -44.220  1.00 91.09      B    C  
ATOM   2605  N   GLN B  99      59.996   9.088 -44.251  1.00 91.57      B    N  
ATOM   2606  CA  GLN B  99      59.977  10.410 -44.878  1.00 90.78      B    C  
ATOM   2607  C   GLN B  99      61.374  11.048 -44.899  1.00 91.39      B    C  
ATOM   2608  O   GLN B  99      61.832  11.489 -45.955  1.00 88.77      B    O  
ATOM   2609  CB  GLN B  99      58.984  11.325 -44.156  1.00 89.91      B    C  
ATOM   2610  CG  GLN B  99      57.530  10.965 -44.485  1.00 84.14      B    C  
ATOM   2611  CD  GLN B  99      56.514  11.808 -43.700  1.00 79.40      B    C  
ATOM   2612  NE2 GLN B  99      55.251  11.700 -44.001  1.00 66.07      B    N  
ATOM   2613  OE1 GLN B  99      56.842  12.580 -42.820  1.00 69.85      B    O  
ATOM   2614  N   HIS B 100      62.086  11.009 -43.770  1.00 90.51      B    N  
ATOM   2615  CA  HIS B 100      63.466  11.488 -43.712  1.00 89.45      B    C  
ATOM   2616  C   HIS B 100      64.419  10.662 -44.590  1.00 89.67      B    C  
ATOM   2617  O   HIS B 100      65.297  11.234 -45.235  1.00 87.44      B    O  
ATOM   2618  CB  HIS B 100      63.936  11.517 -42.259  1.00 88.75      B    C  
ATOM   2619  CG  HIS B 100      63.451  12.713 -41.501  1.00 89.64      B    C  
ATOM   2620  CD2 HIS B 100      62.752  12.735 -40.321  1.00 81.00      B    C  
ATOM   2621  ND1 HIS B 100      63.678  14.030 -41.847  1.00 79.23      B    N  
ATOM   2622  CE1 HIS B 100      63.126  14.805 -40.901  1.00 82.12      B    C  
ATOM   2623  NE2 HIS B 100      62.557  14.054 -39.960  1.00 83.57      B    N  
ATOM   2624  N   ALA B 101      64.238   9.360 -44.684  1.00 90.11      B    N  
ATOM   2625  CA  ALA B 101      65.000   8.510 -45.593  1.00 89.66      B    C  
ATOM   2626  C   ALA B 101      64.752   8.871 -47.066  1.00 89.72      B    C  
ATOM   2627  O   ALA B 101      65.680   8.859 -47.876  1.00 86.51      B    O  
ATOM   2628  CB  ALA B 101      64.648   7.052 -45.308  1.00 89.16      B    C  
ATOM   2629  N   LYS B 102      63.507   9.235 -47.400  1.00 90.86      B    N  
ATOM   2630  CA  LYS B 102      63.152   9.701 -48.740  1.00 90.04      B    C  
ATOM   2631  C   LYS B 102      63.819  11.029 -49.086  1.00 89.85      B    C  
ATOM   2632  O   LYS B 102      64.333  11.180 -50.187  1.00 86.41      B    O  
ATOM   2633  CB  LYS B 102      61.617   9.773 -48.844  1.00 89.31      B    C  
ATOM   2634  CG  LYS B 102      61.113   9.409 -50.242  1.00 79.68      B    C  
ATOM   2635  CD  LYS B 102      59.573   9.448 -50.249  1.00 78.02      B    C  
ATOM   2636  CE  LYS B 102      59.028   8.910 -51.568  1.00 66.48      B    C  
ATOM   2637  NZ  LYS B 102      57.536   8.900 -51.566  1.00 59.11      B    N1+
ATOM   2638  N   ASP B 103      63.872  11.958 -48.125  1.00 89.61      B    N  
ATOM   2639  CA  ASP B 103      64.599  13.220 -48.267  1.00 88.34      B    C  
ATOM   2640  C   ASP B 103      66.112  12.987 -48.420  1.00 88.70      B    C  
ATOM   2641  O   ASP B 103      66.734  13.549 -49.314  1.00 85.38      B    O  
ATOM   2642  CB  ASP B 103      64.310  14.149 -47.080  1.00 86.16      B    C  
ATOM   2643  CG  ASP B 103      62.948  14.828 -47.136  1.00 83.05      B    C  
ATOM   2644  OD1 ASP B 103      62.303  14.812 -48.209  1.00 76.80      B    O  
ATOM   2645  OD2 ASP B 103      62.572  15.431 -46.105  1.00 77.17      B    O1-
ATOM   2646  N   ALA B 104      66.681  12.089 -47.619  1.00 88.45      B    N  
ATOM   2647  CA  ALA B 104      68.083  11.706 -47.730  1.00 87.18      B    C  
ATOM   2648  C   ALA B 104      68.389  11.093 -49.099  1.00 87.52      B    C  
ATOM   2649  O   ALA B 104      69.326  11.508 -49.773  1.00 84.29      B    O  
ATOM   2650  CB  ALA B 104      68.428  10.739 -46.593  1.00 85.70      B    C  
ATOM   2651  N   ALA B 105      67.559  10.172 -49.583  1.00 89.15      B    N  
ATOM   2652  CA  ALA B 105      67.716   9.564 -50.905  1.00 88.28      B    C  
ATOM   2653  C   ALA B 105      67.633  10.580 -52.055  1.00 88.39      B    C  
ATOM   2654  O   ALA B 105      68.243  10.375 -53.113  1.00 83.98      B    O  
ATOM   2655  CB  ALA B 105      66.648   8.482 -51.064  1.00 87.58      B    C  
ATOM   2656  N   ARG B 106      66.895  11.671 -51.851  1.00 88.86      B    N  
ATOM   2657  CA  ARG B 106      66.777  12.751 -52.834  1.00 87.93      B    C  
ATOM   2658  C   ARG B 106      67.948  13.730 -52.761  1.00 88.39      B    C  
ATOM   2659  O   ARG B 106      68.482  14.110 -53.802  1.00 82.45      B    O  
ATOM   2660  CB  ARG B 106      65.424  13.448 -52.629  1.00 85.22      B    C  
ATOM   2661  CG  ARG B 106      65.108  14.421 -53.774  1.00 75.68      B    C  
ATOM   2662  CD  ARG B 106      63.761  15.110 -53.536  1.00 73.64      B    C  
ATOM   2663  NE  ARG B 106      63.443  16.040 -54.633  1.00 64.94      B    N  
ATOM   2664  CZ  ARG B 106      62.377  16.830 -54.701  1.00 60.27      B    C  
ATOM   2665  NH1 ARG B 106      61.481  16.841 -53.748  1.00 55.40      B    N1+
ATOM   2666  NH2 ARG B 106      62.207  17.628 -55.718  1.00 53.96      B    N  
ATOM   2667  N   CYS B 107      68.355  14.132 -51.554  1.00 86.50      B    N  
ATOM   2668  CA  CYS B 107      69.347  15.184 -51.332  1.00 84.64      B    C  
ATOM   2669  C   CYS B 107      70.793  14.671 -51.296  1.00 86.09      B    C  
ATOM   2670  O   CYS B 107      71.711  15.449 -51.553  1.00 78.46      B    O  
ATOM   2671  CB  CYS B 107      68.981  15.947 -50.053  1.00 81.94      B    C  
ATOM   2672  SG  CYS B 107      67.401  16.845 -50.231  1.00 77.03      B    S  
ATOM   2673  N   CYS B 108      71.008  13.378 -51.031  1.00 85.92      B    N  
ATOM   2674  CA  CYS B 108      72.354  12.790 -51.035  1.00 84.23      B    C  
ATOM   2675  C   CYS B 108      72.809  12.286 -52.417  1.00 84.78      B    C  
ATOM   2676  O   CYS B 108      73.919  11.769 -52.552  1.00 76.62      B    O  
ATOM   2677  CB  CYS B 108      72.439  11.681 -49.971  1.00 81.36      B    C  
ATOM   2678  SG  CYS B 108      72.053  12.284 -48.305  1.00 77.08      B    S  
ATOM   2679  N   LYS B 109      71.983  12.416 -53.453  1.00 85.19      B    N  
ATOM   2680  CA  LYS B 109      72.391  12.072 -54.823  1.00 85.40      B    C  
ATOM   2681  C   LYS B 109      73.422  13.060 -55.360  1.00 86.28      B    C  
ATOM   2682  O   LYS B 109      73.400  14.245 -55.028  1.00 79.64      B    O  
ATOM   2683  CB  LYS B 109      71.173  11.992 -55.760  1.00 80.75      B    C  
ATOM   2684  CG  LYS B 109      70.400  10.687 -55.548  1.00 73.01      B    C  
ATOM   2685  CD  LYS B 109      69.227  10.571 -56.532  1.00 70.21      B    C  
ATOM   2686  CE  LYS B 109      68.511   9.238 -56.301  1.00 61.29      B    C  
ATOM   2687  NZ  LYS B 109      67.376   9.025 -57.236  1.00 54.54      B    N1+
ATOM   2688  N   LYS B 110      74.283  12.576 -56.230  1.00 84.59      B    N  
ATOM   2689  CA  LYS B 110      75.175  13.446 -57.010  1.00 84.54      B    C  
ATOM   2690  C   LYS B 110      74.361  14.474 -57.794  1.00 85.30      B    C  
ATOM   2691  O   LYS B 110      73.382  14.103 -58.436  1.00 77.48      B    O  
ATOM   2692  CB  LYS B 110      76.056  12.601 -57.954  1.00 80.31      B    C  
ATOM   2693  CG  LYS B 110      77.513  12.564 -57.509  1.00 71.05      B    C  
ATOM   2694  CD  LYS B 110      78.370  11.743 -58.488  1.00 66.77      B    C  
ATOM   2695  CE  LYS B 110      79.842  11.770 -58.063  1.00 57.64      B    C  
ATOM   2696  NZ  LYS B 110      80.698  10.959 -58.965  1.00 50.56      B    N1+
ATOM   2697  N   TYR B 111      74.784  15.743 -57.740  1.00 85.78      B    N  
ATOM   2698  CA  TYR B 111      74.076  16.876 -58.347  1.00 85.72      B    C  
ATOM   2699  C   TYR B 111      72.642  17.095 -57.813  1.00 86.81      B    C  
ATOM   2700  O   TYR B 111      71.767  17.584 -58.525  1.00 77.83      B    O  
ATOM   2701  CB  TYR B 111      74.126  16.817 -59.875  1.00 82.46      B    C  
ATOM   2702  CG  TYR B 111      75.499  16.563 -60.449  1.00 80.11      B    C  
ATOM   2703  CD1 TYR B 111      76.448  17.603 -60.498  1.00 73.41      B    C  
ATOM   2704  CD2 TYR B 111      75.839  15.290 -60.938  1.00 71.50      B    C  
ATOM   2705  CE1 TYR B 111      77.721  17.378 -61.020  1.00 66.21      B    C  
ATOM   2706  CE2 TYR B 111      77.112  15.054 -61.470  1.00 67.23      B    C  
ATOM   2707  CZ  TYR B 111      78.049  16.099 -61.512  1.00 67.10      B    C  
ATOM   2708  OH  TYR B 111      79.304  15.882 -62.029  1.00 63.83      B    O  
ATOM   2709  N   SER B 112      72.398  16.729 -56.555  1.00 80.41      B    N  
ATOM   2710  CA  SER B 112      71.090  16.997 -55.943  1.00 79.36      B    C  
ATOM   2711  C   SER B 112      70.870  18.497 -55.721  1.00 81.11      B    C  
ATOM   2712  O   SER B 112      71.816  19.231 -55.420  1.00 73.97      B    O  
ATOM   2713  CB  SER B 112      70.915  16.230 -54.625  1.00 74.31      B    C  
ATOM   2714  OG  SER B 112      71.434  16.935 -53.520  1.00 67.28      B    O  
ATOM   2715  N   PRO B 113      69.598  18.974 -55.767  1.00 82.68      B    N  
ATOM   2716  CA  PRO B 113      69.275  20.374 -55.508  1.00 81.55      B    C  
ATOM   2717  C   PRO B 113      69.354  20.764 -54.021  1.00 82.99      B    C  
ATOM   2718  O   PRO B 113      69.264  21.935 -53.691  1.00 74.46      B    O  
ATOM   2719  CB  PRO B 113      67.868  20.564 -56.075  1.00 77.84      B    C  
ATOM   2720  CG  PRO B 113      67.229  19.186 -55.893  1.00 75.31      B    C  
ATOM   2721  CD  PRO B 113      68.396  18.235 -56.124  1.00 78.27      B    C  
ATOM   2722  N   CYS B 114      69.495  19.778 -53.099  1.00 81.60      B    N  
ATOM   2723  CA  CYS B 114      69.462  19.985 -51.648  1.00 81.70      B    C  
ATOM   2724  C   CYS B 114      70.621  19.297 -50.897  1.00 84.12      B    C  
ATOM   2725  O   CYS B 114      70.374  18.626 -49.897  1.00 75.49      B    O  
ATOM   2726  CB  CYS B 114      68.075  19.582 -51.135  1.00 76.52      B    C  
ATOM   2727  SG  CYS B 114      67.584  17.903 -51.613  1.00 70.88      B    S  
ATOM   2728  N   PRO B 115      71.887  19.433 -51.320  1.00 83.39      B    N  
ATOM   2729  CA  PRO B 115      73.003  18.712 -50.706  1.00 82.86      B    C  
ATOM   2730  C   PRO B 115      73.212  19.053 -49.228  1.00 84.42      B    C  
ATOM   2731  O   PRO B 115      73.641  18.211 -48.440  1.00 78.44      B    O  
ATOM   2732  CB  PRO B 115      74.225  19.077 -51.562  1.00 79.78      B    C  
ATOM   2733  CG  PRO B 115      73.868  20.450 -52.128  1.00 78.20      B    C  
ATOM   2734  CD  PRO B 115      72.363  20.360 -52.328  1.00 81.81      B    C  
ATOM   2735  N   HIS B 116      72.848  20.249 -48.827  1.00 84.80      B    N  
ATOM   2736  CA  HIS B 116      72.910  20.725 -47.438  1.00 83.99      B    C  
ATOM   2737  C   HIS B 116      71.932  20.012 -46.500  1.00 84.97      B    C  
ATOM   2738  O   HIS B 116      72.105  20.065 -45.281  1.00 79.07      B    O  
ATOM   2739  CB  HIS B 116      72.675  22.240 -47.433  1.00 81.12      B    C  
ATOM   2740  CG  HIS B 116      71.459  22.683 -48.207  1.00 76.85      B    C  
ATOM   2741  CD2 HIS B 116      70.206  22.886 -47.711  1.00 65.26      B    C  
ATOM   2742  ND1 HIS B 116      71.400  22.947 -49.561  1.00 67.74      B    N  
ATOM   2743  CE1 HIS B 116      70.137  23.309 -49.852  1.00 62.89      B    C  
ATOM   2744  NE2 HIS B 116      69.381  23.276 -48.765  1.00 64.96      B    N  
ATOM   2745  N   LEU B 117      70.934  19.308 -47.017  1.00 84.99      B    N  
ATOM   2746  CA  LEU B 117      69.968  18.533 -46.240  1.00 84.32      B    C  
ATOM   2747  C   LEU B 117      70.357  17.050 -46.103  1.00 85.68      B    C  
ATOM   2748  O   LEU B 117      69.729  16.341 -45.331  1.00 79.49      B    O  
ATOM   2749  CB  LEU B 117      68.570  18.676 -46.865  1.00 81.13      B    C  
ATOM   2750  CG  LEU B 117      68.015  20.111 -46.915  1.00 79.15      B    C  
ATOM   2751  CD1 LEU B 117      66.668  20.120 -47.647  1.00 72.99      B    C  
ATOM   2752  CD2 LEU B 117      67.795  20.695 -45.529  1.00 73.42      B    C  
ATOM   2753  N   CYS B 118      71.347  16.577 -46.812  1.00 86.60      B    N  
ATOM   2754  CA  CYS B 118      71.722  15.155 -46.836  1.00 85.95      B    C  
ATOM   2755  C   CYS B 118      72.100  14.635 -45.450  1.00 87.44      B    C  
ATOM   2756  O   CYS B 118      71.498  13.676 -44.962  1.00 80.86      B    O  
ATOM   2757  CB  CYS B 118      72.866  14.967 -47.849  1.00 83.06      B    C  
ATOM   2758  SG  CYS B 118      73.500  13.272 -47.922  1.00 76.83      B    S  
ATOM   2759  N   GLY B 119      73.014  15.278 -44.759  1.00 84.67      B    N  
ATOM   2760  CA  GLY B 119      73.495  14.838 -43.449  1.00 84.78      B    C  
ATOM   2761  C   GLY B 119      72.418  14.842 -42.372  1.00 86.23      B    C  
ATOM   2762  O   GLY B 119      72.234  13.841 -41.680  1.00 81.66      B    O  
ATOM   2763  N   CYS B 120      71.666  15.931 -42.267  1.00 87.18      B    N  
ATOM   2764  CA  CYS B 120      70.604  16.021 -41.266  1.00 87.16      B    C  
ATOM   2765  C   CYS B 120      69.425  15.085 -41.564  1.00 89.04      B    C  
ATOM   2766  O   CYS B 120      68.825  14.570 -40.628  1.00 84.04      B    O  
ATOM   2767  CB  CYS B 120      70.155  17.475 -41.097  1.00 83.42      B    C  
ATOM   2768  SG  CYS B 120      69.482  18.295 -42.570  1.00 76.64      B    S  
ATOM   2769  N   SER B 121      69.127  14.778 -42.823  1.00 87.44      B    N  
ATOM   2770  CA  SER B 121      68.084  13.818 -43.191  1.00 86.69      B    C  
ATOM   2771  C   SER B 121      68.473  12.380 -42.839  1.00 87.90      B    C  
ATOM   2772  O   SER B 121      67.651  11.639 -42.308  1.00 86.23      B    O  
ATOM   2773  CB  SER B 121      67.756  13.900 -44.685  1.00 85.27      B    C  
ATOM   2774  OG  SER B 121      67.295  15.185 -45.029  1.00 74.57      B    O  
ATOM   2775  N   ILE B 122      69.742  11.985 -43.060  1.00 89.21      B    N  
ATOM   2776  CA  ILE B 122      70.256  10.669 -42.646  1.00 88.94      B    C  
ATOM   2777  C   ILE B 122      70.200  10.535 -41.119  1.00 89.69      B    C  
ATOM   2778  O   ILE B 122      69.692   9.533 -40.610  1.00 87.98      B    O  
ATOM   2779  CB  ILE B 122      71.680  10.437 -43.183  1.00 87.60      B    C  
ATOM   2780  CG1 ILE B 122      71.674  10.338 -44.722  1.00 82.12      B    C  
ATOM   2781  CG2 ILE B 122      72.302   9.161 -42.584  1.00 81.40      B    C  
ATOM   2782  CD1 ILE B 122      73.066  10.392 -45.357  1.00 73.69      B    C  
ATOM   2783  N   ALA B 123      70.663  11.548 -40.390  1.00 87.56      B    N  
ATOM   2784  CA  ALA B 123      70.642  11.537 -38.929  1.00 87.33      B    C  
ATOM   2785  C   ALA B 123      69.212  11.468 -38.370  1.00 88.45      B    C  
ATOM   2786  O   ALA B 123      68.937  10.650 -37.500  1.00 86.37      B    O  
ATOM   2787  CB  ALA B 123      71.383  12.780 -38.428  1.00 86.19      B    C  
ATOM   2788  N   ALA B 124      68.284  12.255 -38.913  1.00 88.86      B    N  
ATOM   2789  CA  ALA B 124      66.882  12.247 -38.488  1.00 87.87      B    C  
ATOM   2790  C   ALA B 124      66.196  10.909 -38.782  1.00 89.00      B    C  
ATOM   2791  O   ALA B 124      65.472  10.391 -37.930  1.00 87.20      B    O  
ATOM   2792  CB  ALA B 124      66.156  13.406 -39.162  1.00 86.43      B    C  
ATOM   2793  N   SER B 125      66.474  10.294 -39.934  1.00 89.49      B    N  
ATOM   2794  CA  SER B 125      65.956   8.969 -40.280  1.00 88.83      B    C  
ATOM   2795  C   SER B 125      66.484   7.885 -39.343  1.00 89.89      B    C  
ATOM   2796  O   SER B 125      65.707   7.059 -38.864  1.00 87.60      B    O  
ATOM   2797  CB  SER B 125      66.315   8.634 -41.728  1.00 87.79      B    C  
ATOM   2798  OG  SER B 125      65.821   7.361 -42.093  1.00 77.28      B    O  
ATOM   2799  N   ALA B 126      67.752   7.883 -39.010  1.00 88.70      B    N  
ATOM   2800  CA  ALA B 126      68.358   6.918 -38.101  1.00 88.43      B    C  
ATOM   2801  C   ALA B 126      67.810   7.045 -36.678  1.00 89.31      B    C  
ATOM   2802  O   ALA B 126      67.409   6.046 -36.078  1.00 87.72      B    O  
ATOM   2803  CB  ALA B 126      69.877   7.089 -38.145  1.00 87.86      B    C  
ATOM   2804  N   VAL B 127      67.723   8.260 -36.141  1.00 90.76      B    N  
ATOM   2805  CA  VAL B 127      67.224   8.497 -34.781  1.00 90.00      B    C  
ATOM   2806  C   VAL B 127      65.733   8.169 -34.663  1.00 90.72      B    C  
ATOM   2807  O   VAL B 127      65.332   7.525 -33.697  1.00 88.80      B    O  
ATOM   2808  CB  VAL B 127      67.514   9.940 -34.326  1.00 88.52      B    C  
ATOM   2809  CG1 VAL B 127      66.911  10.260 -32.960  1.00 80.24      B    C  
ATOM   2810  CG2 VAL B 127      69.030  10.185 -34.206  1.00 80.76      B    C  
ATOM   2811  N   SER B 128      64.912   8.550 -35.632  1.00 90.24      B    N  
ATOM   2812  CA  SER B 128      63.483   8.222 -35.613  1.00 89.52      B    C  
ATOM   2813  C   SER B 128      63.226   6.730 -35.804  1.00 90.49      B    C  
ATOM   2814  O   SER B 128      62.375   6.175 -35.110  1.00 87.91      B    O  
ATOM   2815  CB  SER B 128      62.708   9.048 -36.644  1.00 88.21      B    C  
ATOM   2816  OG  SER B 128      63.210   8.877 -37.941  1.00 78.95      B    O  
ATOM   2817  N   GLY B 129      64.009   6.041 -36.628  1.00 89.55      B    N  
ATOM   2818  CA  GLY B 129      63.962   4.590 -36.769  1.00 88.72      B    C  
ATOM   2819  C   GLY B 129      64.340   3.856 -35.484  1.00 90.35      B    C  
ATOM   2820  O   GLY B 129      63.662   2.914 -35.081  1.00 88.48      B    O  
ATOM   2821  N   LEU B 130      65.378   4.331 -34.777  1.00 91.19      B    N  
ATOM   2822  CA  LEU B 130      65.776   3.776 -33.489  1.00 90.33      B    C  
ATOM   2823  C   LEU B 130      64.683   3.958 -32.425  1.00 90.61      B    C  
ATOM   2824  O   LEU B 130      64.396   3.023 -31.678  1.00 89.45      B    O  
ATOM   2825  CB  LEU B 130      67.100   4.438 -33.041  1.00 90.66      B    C  
ATOM   2826  CG  LEU B 130      67.871   3.556 -32.033  1.00 84.76      B    C  
ATOM   2827  CD1 LEU B 130      68.934   2.734 -32.746  1.00 75.45      B    C  
ATOM   2828  CD2 LEU B 130      68.562   4.405 -30.964  1.00 76.04      B    C  
ATOM   2829  N   LYS B 131      64.056   5.124 -32.399  1.00 92.34      B    N  
ATOM   2830  CA  LYS B 131      62.909   5.384 -31.507  1.00 90.77      B    C  
ATOM   2831  C   LYS B 131      61.717   4.487 -31.826  1.00 91.43      B    C  
ATOM   2832  O   LYS B 131      61.138   3.926 -30.900  1.00 90.26      B    O  
ATOM   2833  CB  LYS B 131      62.488   6.850 -31.597  1.00 89.55      B    C  
ATOM   2834  CG  LYS B 131      63.453   7.786 -30.836  1.00 84.55      B    C  
ATOM   2835  CD  LYS B 131      62.893   9.205 -30.884  1.00 78.56      B    C  
ATOM   2836  CE  LYS B 131      63.694  10.149 -29.985  1.00 71.84      B    C  
ATOM   2837  NZ  LYS B 131      63.007  11.454 -29.849  1.00 64.31      B    N1+
ATOM   2838  N   ALA B 132      61.387   4.292 -33.105  1.00 91.51      B    N  
ATOM   2839  CA  ALA B 132      60.328   3.378 -33.521  1.00 90.41      B    C  
ATOM   2840  C   ALA B 132      60.596   1.949 -33.021  1.00 91.41      B    C  
ATOM   2841  O   ALA B 132      59.707   1.312 -32.463  1.00 89.27      B    O  
ATOM   2842  CB  ALA B 132      60.206   3.418 -35.051  1.00 89.73      B    C  
ATOM   2843  N   PHE B 133      61.839   1.475 -33.144  1.00 91.86      B    N  
ATOM   2844  CA  PHE B 133      62.254   0.163 -32.660  1.00 90.74      B    C  
ATOM   2845  C   PHE B 133      62.199   0.049 -31.130  1.00 91.37      B    C  
ATOM   2846  O   PHE B 133      61.722  -0.954 -30.607  1.00 88.92      B    O  
ATOM   2847  CB  PHE B 133      63.656  -0.153 -33.188  1.00 90.71      B    C  
ATOM   2848  CG  PHE B 133      64.122  -1.538 -32.838  1.00 90.19      B    C  
ATOM   2849  CD1 PHE B 133      65.024  -1.761 -31.774  1.00 82.22      B    C  
ATOM   2850  CD2 PHE B 133      63.630  -2.649 -33.558  1.00 83.70      B    C  
ATOM   2851  CE1 PHE B 133      65.432  -3.067 -31.440  1.00 81.03      B    C  
ATOM   2852  CE2 PHE B 133      64.043  -3.961 -33.226  1.00 82.58      B    C  
ATOM   2853  CZ  PHE B 133      64.939  -4.159 -32.175  1.00 83.76      B    C  
ATOM   2854  N   GLN B 134      62.623   1.073 -30.387  1.00 91.57      B    N  
ATOM   2855  CA  GLN B 134      62.543   1.091 -28.922  1.00 90.16      B    C  
ATOM   2856  C   GLN B 134      61.095   1.031 -28.424  1.00 90.84      B    C  
ATOM   2857  O   GLN B 134      60.799   0.257 -27.514  1.00 89.22      B    O  
ATOM   2858  CB  GLN B 134      63.225   2.347 -28.370  1.00 90.05      B    C  
ATOM   2859  CG  GLN B 134      64.758   2.218 -28.366  1.00 83.60      B    C  
ATOM   2860  CD  GLN B 134      65.454   3.492 -27.859  1.00 81.14      B    C  
ATOM   2861  NE2 GLN B 134      66.722   3.416 -27.532  1.00 69.89      B    N  
ATOM   2862  OE1 GLN B 134      64.882   4.565 -27.752  1.00 72.06      B    O  
ATOM   2863  N   VAL B 135      60.187   1.796 -29.035  1.00 91.59      B    N  
ATOM   2864  CA  VAL B 135      58.759   1.771 -28.672  1.00 90.06      B    C  
ATOM   2865  C   VAL B 135      58.143   0.408 -29.018  1.00 90.63      B    C  
ATOM   2866  O   VAL B 135      57.422  -0.150 -28.192  1.00 88.42      B    O  
ATOM   2867  CB  VAL B 135      57.994   2.924 -29.336  1.00 88.80      B    C  
ATOM   2868  CG1 VAL B 135      56.499   2.878 -29.028  1.00 83.00      B    C  
ATOM   2869  CG2 VAL B 135      58.504   4.286 -28.826  1.00 85.11      B    C  
ATOM   2870  N   TRP B 136      58.490  -0.172 -30.168  1.00 93.07      B    N  
ATOM   2871  CA  TRP B 136      58.034  -1.510 -30.562  1.00 91.64      B    C  
ATOM   2872  C   TRP B 136      58.497  -2.597 -29.592  1.00 91.72      B    C  
ATOM   2873  O   TRP B 136      57.682  -3.370 -29.094  1.00 89.40      B    O  
ATOM   2874  CB  TRP B 136      58.509  -1.799 -31.994  1.00 91.00      B    C  
ATOM   2875  CG  TRP B 136      58.159  -3.175 -32.476  1.00 89.66      B    C  
ATOM   2876  CD1 TRP B 136      56.955  -3.543 -32.949  1.00 81.21      B    C  
ATOM   2877  CD2 TRP B 136      58.993  -4.385 -32.481  1.00 85.55      B    C  
ATOM   2878  CE2 TRP B 136      58.207  -5.458 -32.979  1.00 84.92      B    C  
ATOM   2879  CE3 TRP B 136      60.324  -4.666 -32.108  1.00 79.69      B    C  
ATOM   2880  NE1 TRP B 136      56.976  -4.901 -33.259  1.00 80.25      B    N  
ATOM   2881  CZ2 TRP B 136      58.706  -6.775 -33.098  1.00 83.81      B    C  
ATOM   2882  CZ3 TRP B 136      60.839  -5.976 -32.230  1.00 74.06      B    C  
ATOM   2883  CH2 TRP B 136      60.028  -7.011 -32.714  1.00 75.92      B    C  
ATOM   2884  N   THR B 137      59.790  -2.637 -29.254  1.00 93.51      B    N  
ATOM   2885  CA  THR B 137      60.308  -3.637 -28.299  1.00 92.85      B    C  
ATOM   2886  C   THR B 137      59.670  -3.514 -26.925  1.00 92.43      B    C  
ATOM   2887  O   THR B 137      59.428  -4.527 -26.263  1.00 89.86      B    O  
ATOM   2888  CB  THR B 137      61.838  -3.551 -28.124  1.00 91.88      B    C  
ATOM   2889  CG2 THR B 137      62.590  -4.119 -29.322  1.00 78.04      B    C  
ATOM   2890  OG1 THR B 137      62.290  -2.229 -27.936  1.00 79.90      B    O  
ATOM   2891  N   ARG B 138      59.355  -2.316 -26.520  1.00 92.44      B    N  
ATOM   2892  CA  ARG B 138      58.688  -2.058 -25.244  1.00 91.60      B    C  
ATOM   2893  C   ARG B 138      57.235  -2.531 -25.255  1.00 91.70      B    C  
ATOM   2894  O   ARG B 138      56.827  -3.199 -24.313  1.00 88.13      B    O  
ATOM   2895  CB  ARG B 138      58.851  -0.575 -24.919  1.00 89.60      B    C  
ATOM   2896  CG  ARG B 138      58.556  -0.304 -23.444  1.00 83.36      B    C  
ATOM   2897  CD  ARG B 138      58.897   1.153 -23.141  1.00 83.17      B    C  
ATOM   2898  NE  ARG B 138      58.537   1.473 -21.760  1.00 80.28      B    N  
ATOM   2899  CZ  ARG B 138      58.576   2.671 -21.208  1.00 78.58      B    C  
ATOM   2900  NH1 ARG B 138      59.045   3.704 -21.841  1.00 72.54      B    N1+
ATOM   2901  NH2 ARG B 138      58.108   2.833 -20.014  1.00 71.18      B    N  
ATOM   2902  N   ASP B 139      56.484  -2.285 -26.332  1.00 91.49      B    N  
ATOM   2903  CA  ASP B 139      55.111  -2.795 -26.492  1.00 90.14      B    C  
ATOM   2904  C   ASP B 139      55.066  -4.334 -26.488  1.00 90.46      B    C  
ATOM   2905  O   ASP B 139      54.220  -4.937 -25.824  1.00 87.95      B    O  
ATOM   2906  CB  ASP B 139      54.515  -2.234 -27.792  1.00 88.48      B    C  
ATOM   2907  CG  ASP B 139      53.058  -2.684 -27.965  1.00 86.70      B    C  
ATOM   2908  OD1 ASP B 139      52.210  -2.276 -27.152  1.00 79.06      B    O  
ATOM   2909  OD2 ASP B 139      52.780  -3.483 -28.878  1.00 79.22      B    O1-
ATOM   2910  N   VAL B 140      56.029  -4.987 -27.136  1.00 91.51      B    N  
ATOM   2911  CA  VAL B 140      56.157  -6.453 -27.124  1.00 90.13      B    C  
ATOM   2912  C   VAL B 140      56.449  -6.975 -25.716  1.00 90.17      B    C  
ATOM   2913  O   VAL B 140      55.826  -7.946 -25.286  1.00 88.41      B    O  
ATOM   2914  CB  VAL B 140      57.237  -6.914 -28.121  1.00 89.19      B    C  
ATOM   2915  CG1 VAL B 140      57.502  -8.420 -28.042  1.00 82.32      B    C  
ATOM   2916  CG2 VAL B 140      56.832  -6.586 -29.558  1.00 82.98      B    C  
ATOM   2917  N   ALA B 141      57.337  -6.338 -24.966  1.00 90.44      B    N  
ATOM   2918  CA  ALA B 141      57.663  -6.747 -23.599  1.00 89.51      B    C  
ATOM   2919  C   ALA B 141      56.481  -6.569 -22.631  1.00 89.67      B    C  
ATOM   2920  O   ALA B 141      56.294  -7.384 -21.726  1.00 86.56      B    O  
ATOM   2921  CB  ALA B 141      58.895  -5.947 -23.139  1.00 88.81      B    C  
ATOM   2922  N   GLU B 142      55.664  -5.545 -22.828  1.00 89.05      B    N  
ATOM   2923  CA  GLU B 142      54.485  -5.251 -21.995  1.00 88.04      B    C  
ATOM   2924  C   GLU B 142      53.263  -6.115 -22.352  1.00 88.68      B    C  
ATOM   2925  O   GLU B 142      52.320  -6.203 -21.564  1.00 86.02      B    O  
ATOM   2926  CB  GLU B 142      54.185  -3.747 -22.060  1.00 86.33      B    C  
ATOM   2927  CG  GLU B 142      55.254  -2.912 -21.316  1.00 80.41      B    C  
ATOM   2928  CD  GLU B 142      55.127  -1.388 -21.472  1.00 75.34      B    C  
ATOM   2929  OE1 GLU B 142      56.036  -0.664 -21.023  1.00 67.38      B    O  
ATOM   2930  OE2 GLU B 142      54.121  -0.894 -22.034  1.00 69.31      B    O1-
ATOM   2931  N   SER B 143      53.276  -6.826 -23.489  1.00 90.09      B    N  
ATOM   2932  CA  SER B 143      52.136  -7.617 -23.974  1.00 88.85      B    C  
ATOM   2933  C   SER B 143      51.710  -8.734 -23.013  1.00 89.57      B    C  
ATOM   2934  O   SER B 143      50.518  -8.904 -22.769  1.00 86.64      B    O  
ATOM   2935  CB  SER B 143      52.426  -8.208 -25.353  1.00 86.58      B    C  
ATOM   2936  OG  SER B 143      53.420  -9.208 -25.309  1.00 74.57      B    O  
ATOM   2937  N   MET B 144      52.653  -9.439 -22.387  1.00 89.56      B    N  
ATOM   2938  CA  MET B 144      52.361 -10.493 -21.414  1.00 88.66      B    C  
ATOM   2939  C   MET B 144      51.659  -9.961 -20.169  1.00 89.84      B    C  
ATOM   2940  O   MET B 144      50.731 -10.579 -19.655  1.00 86.71      B    O  
ATOM   2941  CB  MET B 144      53.655 -11.206 -20.999  1.00 85.72      B    C  
ATOM   2942  CG  MET B 144      53.760 -12.606 -21.606  1.00 74.46      B    C  
ATOM   2943  SD  MET B 144      55.156 -13.556 -20.938  1.00 65.68      B    S  
ATOM   2944  CE  MET B 144      54.978 -15.078 -21.892  1.00 56.69      B    C  
ATOM   2945  N   GLN B 145      52.107  -8.821 -19.675  1.00 88.83      B    N  
ATOM   2946  CA  GLN B 145      51.477  -8.179 -18.518  1.00 89.30      B    C  
ATOM   2947  C   GLN B 145      50.067  -7.696 -18.862  1.00 90.88      B    C  
ATOM   2948  O   GLN B 145      49.162  -7.836 -18.043  1.00 88.65      B    O  
ATOM   2949  CB  GLN B 145      52.367  -7.034 -18.026  1.00 88.14      B    C  
ATOM   2950  CG  GLN B 145      51.820  -6.446 -16.719  1.00 80.70      B    C  
ATOM   2951  CD  GLN B 145      52.658  -5.282 -16.175  1.00 76.21      B    C  
ATOM   2952  NE2 GLN B 145      52.260  -4.722 -15.060  1.00 64.16      B    N  
ATOM   2953  OE1 GLN B 145      53.650  -4.851 -16.721  1.00 67.45      B    O  
ATOM   2954  N   PHE B 146      49.883  -7.173 -20.074  1.00 90.84      B    N  
ATOM   2955  CA  PHE B 146      48.578  -6.752 -20.568  1.00 90.60      B    C  
ATOM   2956  C   PHE B 146      47.592  -7.914 -20.603  1.00 91.38      B    C  
ATOM   2957  O   PHE B 146      46.540  -7.805 -19.993  1.00 89.31      B    O  
ATOM   2958  CB  PHE B 146      48.735  -6.101 -21.939  1.00 89.67      B    C  
ATOM   2959  CG  PHE B 146      47.423  -5.705 -22.571  1.00 91.21      B    C  
ATOM   2960  CD1 PHE B 146      46.777  -6.576 -23.472  1.00 87.13      B    C  
ATOM   2961  CD2 PHE B 146      46.825  -4.480 -22.240  1.00 87.55      B    C  
ATOM   2962  CE1 PHE B 146      45.544  -6.220 -24.036  1.00 86.56      B    C  
ATOM   2963  CE2 PHE B 146      45.593  -4.120 -22.803  1.00 86.74      B    C  
ATOM   2964  CZ  PHE B 146      44.948  -4.990 -23.696  1.00 88.05      B    C  
ATOM   2965  N   GLU B 147      47.942  -9.053 -21.201  1.00 90.79      B    N  
ATOM   2966  CA  GLU B 147      47.061 -10.224 -21.253  1.00 89.81      B    C  
ATOM   2967  C   GLU B 147      46.677 -10.745 -19.861  1.00 91.01      B    C  
ATOM   2968  O   GLU B 147      45.527 -11.121 -19.634  1.00 88.80      B    O  
ATOM   2969  CB  GLU B 147      47.724 -11.370 -22.017  1.00 88.04      B    C  
ATOM   2970  CG  GLU B 147      47.614 -11.239 -23.540  1.00 79.76      B    C  
ATOM   2971  CD  GLU B 147      47.863 -12.588 -24.214  1.00 75.42      B    C  
ATOM   2972  OE1 GLU B 147      47.120 -12.924 -25.158  1.00 67.37      B    O  
ATOM   2973  OE2 GLU B 147      48.750 -13.347 -23.765  1.00 68.38      B    O1-
ATOM   2974  N   ALA B 148      47.601 -10.761 -18.912  1.00 90.91      B    N  
ATOM   2975  CA  ALA B 148      47.319 -11.198 -17.548  1.00 90.90      B    C  
ATOM   2976  C   ALA B 148      46.329 -10.262 -16.838  1.00 91.70      B    C  
ATOM   2977  O   ALA B 148      45.398 -10.722 -16.175  1.00 89.45      B    O  
ATOM   2978  CB  ALA B 148      48.647 -11.304 -16.788  1.00 90.61      B    C  
ATOM   2979  N   LEU B 149      46.513  -8.952 -16.991  1.00 90.57      B    N  
ATOM   2980  CA  LEU B 149      45.630  -7.950 -16.405  1.00 90.21      B    C  
ATOM   2981  C   LEU B 149      44.257  -7.929 -17.083  1.00 91.54      B    C  
ATOM   2982  O   LEU B 149      43.248  -7.808 -16.386  1.00 89.79      B    O  
ATOM   2983  CB  LEU B 149      46.296  -6.574 -16.489  1.00 90.38      B    C  
ATOM   2984  CG  LEU B 149      47.524  -6.387 -15.558  1.00 91.16      B    C  
ATOM   2985  CD1 LEU B 149      48.196  -5.062 -15.882  1.00 86.52      B    C  
ATOM   2986  CD2 LEU B 149      47.133  -6.378 -14.086  1.00 87.09      B    C  
ATOM   2987  N   ASP B 150      44.203  -8.105 -18.398  1.00 92.44      B    N  
ATOM   2988  CA  ASP B 150      42.972  -8.188 -19.187  1.00 91.91      B    C  
ATOM   2989  C   ASP B 150      42.139  -9.403 -18.791  1.00 92.54      B    C  
ATOM   2990  O   ASP B 150      40.950  -9.286 -18.504  1.00 90.51      B    O  
ATOM   2991  CB  ASP B 150      43.351  -8.226 -20.674  1.00 90.19      B    C  
ATOM   2992  CG  ASP B 150      42.126  -8.170 -21.568  1.00 88.86      B    C  
ATOM   2993  OD1 ASP B 150      41.262  -7.311 -21.314  1.00 81.77      B    O  
ATOM   2994  OD2 ASP B 150      42.048  -8.999 -22.495  1.00 82.28      B    O1-
ATOM   2995  N   THR B 151      42.776 -10.566 -18.618  1.00 92.98      B    N  
ATOM   2996  CA  THR B 151      42.102 -11.783 -18.136  1.00 92.50      B    C  
ATOM   2997  C   THR B 151      41.487 -11.570 -16.752  1.00 93.26      B    C  
ATOM   2998  O   THR B 151      40.357 -11.991 -16.498  1.00 91.02      B    O  
ATOM   2999  CB  THR B 151      43.086 -12.963 -18.087  1.00 91.07      B    C  
ATOM   3000  CG2 THR B 151      42.387 -14.278 -17.728  1.00 79.00      B    C  
ATOM   3001  OG1 THR B 151      43.700 -13.168 -19.330  1.00 80.27      B    O  
ATOM   3002  N   ALA B 152      42.185 -10.907 -15.850  1.00 91.99      B    N  
ATOM   3003  CA  ALA B 152      41.675 -10.617 -14.513  1.00 92.36      B    C  
ATOM   3004  C   ALA B 152      40.510  -9.620 -14.532  1.00 93.11      B    C  
ATOM   3005  O   ALA B 152      39.541  -9.786 -13.791  1.00 90.74      B    O  
ATOM   3006  CB  ALA B 152      42.835 -10.122 -13.639  1.00 91.50      B    C  
ATOM   3007  N   ALA B 153      40.570  -8.604 -15.394  1.00 93.33      B    N  
ATOM   3008  CA  ALA B 153      39.510  -7.610 -15.553  1.00 92.63      B    C  
ATOM   3009  C   ALA B 153      38.256  -8.206 -16.220  1.00 93.32      B    C  
ATOM   3010  O   ALA B 153      37.151  -7.993 -15.729  1.00 91.59      B    O  
ATOM   3011  CB  ALA B 153      40.080  -6.423 -16.329  1.00 92.05      B    C  
ATOM   3012  N   ALA B 154      38.423  -9.049 -17.244  1.00 93.20      B    N  
ATOM   3013  CA  ALA B 154      37.320  -9.778 -17.868  1.00 92.40      B    C  
ATOM   3014  C   ALA B 154      36.615 -10.715 -16.869  1.00 92.92      B    C  
ATOM   3015  O   ALA B 154      35.389 -10.750 -16.797  1.00 91.25      B    O  
ATOM   3016  CB  ALA B 154      37.889 -10.559 -19.057  1.00 91.43      B    C  
ATOM   3017  N   ALA B 155      37.372 -11.390 -15.999  1.00 92.88      B    N  
ATOM   3018  CA  ALA B 155      36.815 -12.199 -14.925  1.00 92.66      B    C  
ATOM   3019  C   ALA B 155      36.047 -11.361 -13.881  1.00 93.26      B    C  
ATOM   3020  O   ALA B 155      35.123 -11.871 -13.252  1.00 91.34      B    O  
ATOM   3021  CB  ALA B 155      37.945 -12.997 -14.272  1.00 92.17      B    C  
ATOM   3022  N   GLN B 156      36.394 -10.100 -13.677  1.00 93.39      B    N  
ATOM   3023  CA  GLN B 156      35.619  -9.179 -12.840  1.00 93.45      B    C  
ATOM   3024  C   GLN B 156      34.276  -8.832 -13.482  1.00 94.23      B    C  
ATOM   3025  O   GLN B 156      33.261  -8.884 -12.794  1.00 92.57      B    O  
ATOM   3026  CB  GLN B 156      36.441  -7.928 -12.524  1.00 92.91      B    C  
ATOM   3027  CG  GLN B 156      35.725  -6.994 -11.543  1.00 91.79      B    C  
ATOM   3028  CD  GLN B 156      36.502  -5.700 -11.265  1.00 91.51      B    C  
ATOM   3029  NE2 GLN B 156      35.951  -4.813 -10.478  1.00 82.43      B    N  
ATOM   3030  OE1 GLN B 156      37.593  -5.472 -11.746  1.00 84.81      B    O  
ATOM   3031  N   SER B 157      34.231  -8.567 -14.785  1.00 93.92      B    N  
ATOM   3032  CA  SER B 157      32.985  -8.341 -15.513  1.00 93.31      B    C  
ATOM   3033  C   SER B 157      32.052  -9.552 -15.442  1.00 93.64      B    C  
ATOM   3034  O   SER B 157      30.870  -9.388 -15.152  1.00 91.62      B    O  
ATOM   3035  CB  SER B 157      33.267  -7.994 -16.984  1.00 92.47      B    C  
ATOM   3036  OG  SER B 157      33.948  -6.764 -17.081  1.00 83.36      B    O  
ATOM   3037  N   LEU B 158      32.587 -10.763 -15.584  1.00 93.09      B    N  
ATOM   3038  CA  LEU B 158      31.812 -11.997 -15.418  1.00 92.24      B    C  
ATOM   3039  C   LEU B 158      31.219 -12.109 -14.008  1.00 92.70      B    C  
ATOM   3040  O   LEU B 158      30.032 -12.392 -13.854  1.00 91.48      B    O  
ATOM   3041  CB  LEU B 158      32.728 -13.188 -15.744  1.00 91.64      B    C  
ATOM   3042  CG  LEU B 158      32.030 -14.564 -15.641  1.00 89.86      B    C  
ATOM   3043  CD1 LEU B 158      30.946 -14.719 -16.694  1.00 82.33      B    C  
ATOM   3044  CD2 LEU B 158      33.050 -15.672 -15.839  1.00 81.96      B    C  
ATOM   3045  N   ARG B 159      32.009 -11.834 -12.960  1.00 93.79      B    N  
ATOM   3046  CA  ARG B 159      31.524 -11.843 -11.572  1.00 93.71      B    C  
ATOM   3047  C   ARG B 159      30.443 -10.793 -11.315  1.00 94.08      B    C  
ATOM   3048  O   ARG B 159      29.573 -11.035 -10.476  1.00 92.75      B    O  
ATOM   3049  CB  ARG B 159      32.673 -11.645 -10.585  1.00 93.19      B    C  
ATOM   3050  CG  ARG B 159      33.551 -12.891 -10.418  1.00 88.15      B    C  
ATOM   3051  CD  ARG B 159      34.534 -12.720  -9.261  1.00 88.74      B    C  
ATOM   3052  NE  ARG B 159      35.454 -11.582  -9.445  1.00 83.00      B    N  
ATOM   3053  CZ  ARG B 159      36.642 -11.598 -10.037  1.00 81.36      B    C  
ATOM   3054  NH1 ARG B 159      37.143 -12.681 -10.571  1.00 69.00      B    N1+
ATOM   3055  NH2 ARG B 159      37.363 -10.516 -10.100  1.00 73.61      B    N  
ATOM   3056  N   LEU B 160      30.483  -9.658 -12.007  1.00 93.41      B    N  
ATOM   3057  CA  LEU B 160      29.445  -8.631 -11.909  1.00 93.14      B    C  
ATOM   3058  C   LEU B 160      28.128  -9.098 -12.521  1.00 93.43      B    C  
ATOM   3059  O   LEU B 160      27.079  -8.902 -11.908  1.00 92.10      B    O  
ATOM   3060  CB  LEU B 160      29.932  -7.333 -12.573  1.00 92.87      B    C  
ATOM   3061  CG  LEU B 160      30.895  -6.531 -11.681  1.00 93.37      B    C  
ATOM   3062  CD1 LEU B 160      31.638  -5.487 -12.511  1.00 89.80      B    C  
ATOM   3063  CD2 LEU B 160      30.128  -5.802 -10.574  1.00 90.05      B    C  
ATOM   3064  N   GLN B 161      28.161  -9.786 -13.662  1.00 93.24      B    N  
ATOM   3065  CA  GLN B 161      26.954 -10.394 -14.230  1.00 92.08      B    C  
ATOM   3066  C   GLN B 161      26.390 -11.476 -13.304  1.00 92.26      B    C  
ATOM   3067  O   GLN B 161      25.193 -11.480 -13.027  1.00 90.78      B    O  
ATOM   3068  CB  GLN B 161      27.259 -10.974 -15.620  1.00 91.11      B    C  
ATOM   3069  CG  GLN B 161      25.956 -11.260 -16.379  1.00 88.50      B    C  
ATOM   3070  CD  GLN B 161      26.131 -12.271 -17.510  1.00 85.17      B    C  
ATOM   3071  NE2 GLN B 161      25.299 -12.241 -18.516  1.00 74.40      B    N  
ATOM   3072  OE1 GLN B 161      26.992 -13.119 -17.463  1.00 77.67      B    O  
ATOM   3073  N   ASP B 162      27.245 -12.345 -12.763  1.00 92.79      B    N  
ATOM   3074  CA  ASP B 162      26.830 -13.368 -11.800  1.00 92.20      B    C  
ATOM   3075  C   ASP B 162      26.234 -12.761 -10.521  1.00 92.66      B    C  
ATOM   3076  O   ASP B 162      25.296 -13.325  -9.958  1.00 91.26      B    O  
ATOM   3077  CB  ASP B 162      28.024 -14.254 -11.418  1.00 91.13      B    C  
ATOM   3078  CG  ASP B 162      28.321 -15.402 -12.385  1.00 83.35      B    C  
ATOM   3079  OD1 ASP B 162      27.433 -15.771 -13.187  1.00 76.84      B    O  
ATOM   3080  OD2 ASP B 162      29.421 -15.994 -12.223  1.00 74.78      B    O1-
ATOM   3081  N   ALA B 163      26.736 -11.622 -10.061  1.00 93.48      B    N  
ATOM   3082  CA  ALA B 163      26.176 -10.903  -8.924  1.00 93.16      B    C  
ATOM   3083  C   ALA B 163      24.776 -10.349  -9.235  1.00 93.73      B    C  
ATOM   3084  O   ALA B 163      23.863 -10.508  -8.421  1.00 92.03      B    O  
ATOM   3085  CB  ALA B 163      27.141  -9.789  -8.506  1.00 92.61      B    C  
ATOM   3086  N   ALA B 164      24.569  -9.793 -10.426  1.00 93.73      B    N  
ATOM   3087  CA  ALA B 164      23.265  -9.322 -10.870  1.00 93.17      B    C  
ATOM   3088  C   ALA B 164      22.265 -10.481 -11.042  1.00 93.50      B    C  
ATOM   3089  O   ALA B 164      21.127 -10.392 -10.585  1.00 91.74      B    O  
ATOM   3090  CB  ALA B 164      23.460  -8.520 -12.162  1.00 92.45      B    C  
ATOM   3091  N   MET B 165      22.699 -11.612 -11.600  1.00 93.48      B    N  
ATOM   3092  CA  MET B 165      21.875 -12.824 -11.718  1.00 92.36      B    C  
ATOM   3093  C   MET B 165      21.520 -13.421 -10.347  1.00 92.99      B    C  
ATOM   3094  O   MET B 165      20.429 -13.958 -10.164  1.00 91.24      B    O  
ATOM   3095  CB  MET B 165      22.619 -13.862 -12.564  1.00 90.70      B    C  
ATOM   3096  CG  MET B 165      22.609 -13.514 -14.062  1.00 83.04      B    C  
ATOM   3097  SD  MET B 165      20.973 -13.524 -14.849  1.00 75.90      B    S  
ATOM   3098  CE  MET B 165      20.603 -15.289 -14.846  1.00 65.59      B    C  
ATOM   3099  N   ARG B 166      22.407 -13.301  -9.362  1.00 93.66      B    N  
ATOM   3100  CA  ARG B 166      22.137 -13.736  -7.987  1.00 93.73      B    C  
ATOM   3101  C   ARG B 166      21.019 -12.921  -7.336  1.00 94.21      B    C  
ATOM   3102  O   ARG B 166      20.224 -13.491  -6.603  1.00 92.78      B    O  
ATOM   3103  CB  ARG B 166      23.431 -13.658  -7.176  1.00 92.12      B    C  
ATOM   3104  CG  ARG B 166      23.468 -14.665  -6.031  1.00 84.50      B    C  
ATOM   3105  CD  ARG B 166      24.753 -14.503  -5.199  1.00 84.66      B    C  
ATOM   3106  NE  ARG B 166      25.938 -14.459  -6.065  1.00 79.35      B    N  
ATOM   3107  CZ  ARG B 166      27.207 -14.361  -5.682  1.00 77.70      B    C  
ATOM   3108  NH1 ARG B 166      27.544 -14.396  -4.424  1.00 66.04      B    N1+
ATOM   3109  NH2 ARG B 166      28.148 -14.218  -6.567  1.00 70.49      B    N  
ATOM   3110  N   LEU B 167      20.941 -11.636  -7.634  1.00 93.71      B    N  
ATOM   3111  CA  LEU B 167      19.849 -10.774  -7.161  1.00 93.84      B    C  
ATOM   3112  C   LEU B 167      18.498 -11.212  -7.727  1.00 94.14      B    C  
ATOM   3113  O   LEU B 167      17.535 -11.253  -6.973  1.00 92.80      B    O  
ATOM   3114  CB  LEU B 167      20.137  -9.312  -7.514  1.00 93.56      B    C  
ATOM   3115  CG  LEU B 167      21.278  -8.685  -6.691  1.00 93.82      B    C  
ATOM   3116  CD1 LEU B 167      21.691  -7.358  -7.295  1.00 89.63      B    C  
ATOM   3117  CD2 LEU B 167      20.861  -8.421  -5.243  1.00 89.79      B    C  
ATOM   3118  N   HIS B 168      18.432 -11.647  -8.987  1.00 93.56      B    N  
ATOM   3119  CA  HIS B 168      17.214 -12.249  -9.537  1.00 93.15      B    C  
ATOM   3120  C   HIS B 168      16.824 -13.536  -8.798  1.00 93.61      B    C  
ATOM   3121  O   HIS B 168      15.653 -13.749  -8.495  1.00 92.53      B    O  
ATOM   3122  CB  HIS B 168      17.396 -12.523 -11.033  1.00 92.49      B    C  
ATOM   3123  CG  HIS B 168      16.195 -13.175 -11.654  1.00 93.32      B    C  
ATOM   3124  CD2 HIS B 168      16.152 -14.397 -12.297  1.00 82.23      B    C  
ATOM   3125  ND1 HIS B 168      14.907 -12.695 -11.655  1.00 81.66      B    N  
ATOM   3126  CE1 HIS B 168      14.129 -13.590 -12.283  1.00 85.09      B    C  
ATOM   3127  NE2 HIS B 168      14.853 -14.633 -12.686  1.00 86.95      B    N  
ATOM   3128  N   GLY B 169      17.798 -14.360  -8.428  1.00 93.93      B    N  
ATOM   3129  CA  GLY B 169      17.547 -15.528  -7.590  1.00 93.48      B    C  
ATOM   3130  C   GLY B 169      16.933 -15.173  -6.231  1.00 94.36      B    C  
ATOM   3131  O   GLY B 169      16.021 -15.861  -5.782  1.00 92.87      B    O  
ATOM   3132  N   VAL B 170      17.382 -14.093  -5.603  1.00 94.65      B    N  
ATOM   3133  CA  VAL B 170      16.807 -13.587  -4.348  1.00 94.69      B    C  
ATOM   3134  C   VAL B 170      15.405 -13.023  -4.572  1.00 94.96      B    C  
ATOM   3135  O   VAL B 170      14.516 -13.331  -3.787  1.00 93.12      B    O  
ATOM   3136  CB  VAL B 170      17.726 -12.550  -3.681  1.00 94.29      B    C  
ATOM   3137  CG1 VAL B 170      17.122 -11.983  -2.394  1.00 90.07      B    C  
ATOM   3138  CG2 VAL B 170      19.066 -13.185  -3.295  1.00 90.28      B    C  
ATOM   3139  N   GLN B 171      15.170 -12.295  -5.660  1.00 94.25      B    N  
ATOM   3140  CA  GLN B 171      13.831 -11.817  -6.022  1.00 93.69      B    C  
ATOM   3141  C   GLN B 171      12.833 -12.978  -6.154  1.00 94.29      B    C  
ATOM   3142  O   GLN B 171      11.749 -12.922  -5.586  1.00 92.76      B    O  
ATOM   3143  CB  GLN B 171      13.868 -11.044  -7.356  1.00 92.77      B    C  
ATOM   3144  CG  GLN B 171      14.518  -9.656  -7.257  1.00 91.20      B    C  
ATOM   3145  CD  GLN B 171      14.582  -8.940  -8.602  1.00 93.10      B    C  
ATOM   3146  NE2 GLN B 171      14.668  -7.634  -8.607  1.00 82.99      B    N  
ATOM   3147  OE1 GLN B 171      14.571  -9.529  -9.668  1.00 84.37      B    O  
ATOM   3148  N   LEU B 172      13.215 -14.050  -6.841  1.00 94.31      B    N  
ATOM   3149  CA  LEU B 172      12.379 -15.241  -6.979  1.00 93.87      B    C  
ATOM   3150  C   LEU B 172      12.114 -15.921  -5.633  1.00 93.81      B    C  
ATOM   3151  O   LEU B 172      10.990 -16.343  -5.382  1.00 92.58      B    O  
ATOM   3152  CB  LEU B 172      13.041 -16.236  -7.948  1.00 93.44      B    C  
ATOM   3153  CG  LEU B 172      12.940 -15.854  -9.436  1.00 89.39      B    C  
ATOM   3154  CD1 LEU B 172      13.805 -16.824 -10.250  1.00 84.25      B    C  
ATOM   3155  CD2 LEU B 172      11.508 -15.953  -9.958  1.00 84.40      B    C  
ATOM   3156  N   LEU B 173      13.118 -16.013  -4.753  1.00 94.36      B    N  
ATOM   3157  CA  LEU B 173      12.961 -16.590  -3.419  1.00 93.67      B    C  
ATOM   3158  C   LEU B 173      11.956 -15.810  -2.571  1.00 93.47      B    C  
ATOM   3159  O   LEU B 173      11.063 -16.426  -1.993  1.00 91.81      B    O  
ATOM   3160  CB  LEU B 173      14.338 -16.662  -2.725  1.00 93.63      B    C  
ATOM   3161  CG  LEU B 173      14.987 -18.048  -2.866  1.00 85.91      B    C  
ATOM   3162  CD1 LEU B 173      16.508 -17.955  -2.764  1.00 79.27      B    C  
ATOM   3163  CD2 LEU B 173      14.496 -18.989  -1.764  1.00 78.86      B    C  
ATOM   3164  N   GLU B 174      12.068 -14.492  -2.538  1.00 94.83      B    N  
ATOM   3165  CA  GLU B 174      11.126 -13.642  -1.800  1.00 94.50      B    C  
ATOM   3166  C   GLU B 174       9.716 -13.707  -2.390  1.00 95.06      B    C  
ATOM   3167  O   GLU B 174       8.741 -13.820  -1.653  1.00 93.38      B    O  
ATOM   3168  CB  GLU B 174      11.629 -12.194  -1.747  1.00 92.99      B    C  
ATOM   3169  CG  GLU B 174      12.869 -12.010  -0.851  1.00 86.94      B    C  
ATOM   3170  CD  GLU B 174      12.673 -12.582   0.562  1.00 86.73      B    C  
ATOM   3171  OE1 GLU B 174      13.606 -13.229   1.085  1.00 75.45      B    O  
ATOM   3172  OE2 GLU B 174      11.579 -12.457   1.133  1.00 79.03      B    O1-
ATOM   3173  N   TYR B 175       9.590 -13.773  -3.713  1.00 94.29      B    N  
ATOM   3174  CA  TYR B 175       8.281 -13.909  -4.348  1.00 94.55      B    C  
ATOM   3175  C   TYR B 175       7.618 -15.267  -4.057  1.00 94.60      B    C  
ATOM   3176  O   TYR B 175       6.417 -15.339  -3.830  1.00 92.36      B    O  
ATOM   3177  CB  TYR B 175       8.412 -13.668  -5.850  1.00 93.47      B    C  
ATOM   3178  CG  TYR B 175       7.147 -13.074  -6.420  1.00 95.28      B    C  
ATOM   3179  CD1 TYR B 175       6.067 -13.883  -6.808  1.00 92.50      B    C  
ATOM   3180  CD2 TYR B 175       7.024 -11.668  -6.505  1.00 92.15      B    C  
ATOM   3181  CE1 TYR B 175       4.878 -13.311  -7.279  1.00 91.14      B    C  
ATOM   3182  CE2 TYR B 175       5.846 -11.085  -6.976  1.00 90.75      B    C  
ATOM   3183  CZ  TYR B 175       4.774 -11.908  -7.366  1.00 92.35      B    C  
ATOM   3184  OH  TYR B 175       3.626 -11.327  -7.819  1.00 90.37      B    O  
ATOM   3185  N   VAL B 176       8.409 -16.343  -3.990  1.00 94.88      B    N  
ATOM   3186  CA  VAL B 176       7.904 -17.668  -3.573  1.00 94.11      B    C  
ATOM   3187  C   VAL B 176       7.478 -17.654  -2.110  1.00 94.02      B    C  
ATOM   3188  O   VAL B 176       6.471 -18.272  -1.771  1.00 92.50      B    O  
ATOM   3189  CB  VAL B 176       8.949 -18.762  -3.861  1.00 93.72      B    C  
ATOM   3190  CG1 VAL B 176       8.594 -20.119  -3.225  1.00 85.98      B    C  
ATOM   3191  CG2 VAL B 176       9.065 -19.017  -5.366  1.00 86.14      B    C  
ATOM   3192  N   ARG B 177       8.180 -16.930  -1.229  1.00 95.28      B    N  
ATOM   3193  CA  ARG B 177       7.740 -16.738   0.161  1.00 94.66      B    C  
ATOM   3194  C   ARG B 177       6.407 -15.990   0.220  1.00 94.70      B    C  
ATOM   3195  O   ARG B 177       5.515 -16.447   0.925  1.00 92.98      B    O  
ATOM   3196  CB  ARG B 177       8.795 -15.995   0.984  1.00 92.77      B    C  
ATOM   3197  CG  ARG B 177      10.025 -16.853   1.300  1.00 86.25      B    C  
ATOM   3198  CD  ARG B 177      11.074 -16.035   2.072  1.00 86.39      B    C  
ATOM   3199  NE  ARG B 177      10.589 -15.621   3.395  1.00 83.06      B    N  
ATOM   3200  CZ  ARG B 177      10.916 -14.511   4.057  1.00 83.77      B    C  
ATOM   3201  NH1 ARG B 177      11.781 -13.663   3.596  1.00 74.18      B    N1+
ATOM   3202  NH2 ARG B 177      10.359 -14.241   5.196  1.00 75.13      B    N  
ATOM   3203  N   LEU B 178       6.244 -14.921  -0.560  1.00 93.84      B    N  
ATOM   3204  CA  LEU B 178       4.968 -14.207  -0.677  1.00 93.40      B    C  
ATOM   3205  C   LEU B 178       3.839 -15.138  -1.129  1.00 94.00      B    C  
ATOM   3206  O   LEU B 178       2.792 -15.183  -0.488  1.00 92.52      B    O  
ATOM   3207  CB  LEU B 178       5.130 -13.029  -1.653  1.00 92.76      B    C  
ATOM   3208  CG  LEU B 178       3.811 -12.313  -2.006  1.00 93.71      B    C  
ATOM   3209  CD1 LEU B 178       3.181 -11.635  -0.789  1.00 89.57      B    C  
ATOM   3210  CD2 LEU B 178       4.052 -11.262  -3.081  1.00 90.06      B    C  
ATOM   3211  N   MET B 179       4.068 -15.911  -2.188  1.00 94.22      B    N  
ATOM   3212  CA  MET B 179       3.088 -16.891  -2.660  1.00 92.96      B    C  
ATOM   3213  C   MET B 179       2.739 -17.911  -1.577  1.00 92.88      B    C  
ATOM   3214  O   MET B 179       1.586 -18.286  -1.451  1.00 91.17      B    O  
ATOM   3215  CB  MET B 179       3.616 -17.617  -3.897  1.00 92.58      B    C  
ATOM   3216  CG  MET B 179       3.578 -16.744  -5.151  1.00 88.82      B    C  
ATOM   3217  SD  MET B 179       4.263 -17.580  -6.616  1.00 86.34      B    S  
ATOM   3218  CE  MET B 179       3.725 -16.410  -7.886  1.00 73.09      B    C  
ATOM   3219  N   GLY B 180       3.709 -18.328  -0.762  1.00 93.62      B    N  
ATOM   3220  CA  GLY B 180       3.493 -19.228   0.364  1.00 92.92      B    C  
ATOM   3221  C   GLY B 180       2.610 -18.639   1.467  1.00 93.53      B    C  
ATOM   3222  O   GLY B 180       1.799 -19.360   2.037  1.00 90.71      B    O  
ATOM   3223  N   GLU B 181       2.727 -17.337   1.740  1.00 94.09      B    N  
ATOM   3224  CA  GLU B 181       1.893 -16.650   2.738  1.00 93.27      B    C  
ATOM   3225  C   GLU B 181       0.460 -16.420   2.259  1.00 93.89      B    C  
ATOM   3226  O   GLU B 181      -0.490 -16.534   3.036  1.00 91.26      B    O  
ATOM   3227  CB  GLU B 181       2.534 -15.305   3.116  1.00 92.27      B    C  
ATOM   3228  CG  GLU B 181       3.851 -15.420   3.906  1.00 87.55      B    C  
ATOM   3229  CD  GLU B 181       3.712 -16.103   5.269  1.00 86.28      B    C  
ATOM   3230  OE1 GLU B 181       4.754 -16.545   5.808  1.00 77.78      B    O  
ATOM   3231  OE2 GLU B 181       2.573 -16.198   5.792  1.00 78.86      B    O1-
ATOM   3232  N   ILE B 182       0.286 -16.138   0.967  1.00 92.80      B    N  
ATOM   3233  CA  ILE B 182      -1.041 -15.904   0.379  1.00 92.20      B    C  
ATOM   3234  C   ILE B 182      -1.775 -17.220   0.094  1.00 92.02      B    C  
ATOM   3235  O   ILE B 182      -2.983 -17.318   0.320  1.00 89.14      B    O  
ATOM   3236  CB  ILE B 182      -0.910 -15.017  -0.881  1.00 91.69      B    C  
ATOM   3237  CG1 ILE B 182      -0.279 -13.628  -0.580  1.00 89.32      B    C  
ATOM   3238  CG2 ILE B 182      -2.260 -14.833  -1.584  1.00 87.88      B    C  
ATOM   3239  CD1 ILE B 182      -1.061 -12.742   0.392  1.00 79.33      B    C  
ATOM   3240  N   ASN B 183      -1.061 -18.238  -0.370  1.00 91.84      B    N  
ATOM   3241  CA  ASN B 183      -1.628 -19.534  -0.693  1.00 90.19      B    C  
ATOM   3242  C   ASN B 183      -2.216 -20.211   0.548  1.00 89.65      B    C  
ATOM   3243  O   ASN B 183      -1.620 -20.199   1.621  1.00 84.69      B    O  
ATOM   3244  CB  ASN B 183      -0.541 -20.398  -1.361  1.00 89.27      B    C  
ATOM   3245  CG  ASN B 183      -1.090 -21.721  -1.841  1.00 88.07      B    C  
ATOM   3246  ND2 ASN B 183      -0.449 -22.810  -1.496  1.00 77.37      B    N  
ATOM   3247  OD1 ASN B 183      -2.098 -21.814  -2.512  1.00 76.87      B    O  
ATOM   3248  N   ASN B 184      -3.379 -20.813   0.378  1.00 90.18      B    N  
ATOM   3249  CA  ASN B 184      -4.174 -21.402   1.464  1.00 90.79      B    C  
ATOM   3250  C   ASN B 184      -4.516 -20.430   2.607  1.00 91.69      B    C  
ATOM   3251  O   ASN B 184      -4.842 -20.880   3.704  1.00 85.31      B    O  
ATOM   3252  CB  ASN B 184      -3.517 -22.704   1.963  1.00 87.64      B    C  
ATOM   3253  CG  ASN B 184      -3.488 -23.806   0.932  1.00 82.01      B    C  
ATOM   3254  ND2 ASN B 184      -2.413 -24.561   0.885  1.00 70.63      B    N  
ATOM   3255  OD1 ASN B 184      -4.424 -24.045   0.201  1.00 72.61      B    O  
ATOM   3256  N   GLN B 185      -4.438 -19.126   2.367  1.00 90.49      B    N  
ATOM   3257  CA  GLN B 185      -4.605 -18.094   3.393  1.00 91.50      B    C  
ATOM   3258  C   GLN B 185      -3.695 -18.318   4.626  1.00 92.91      B    C  
ATOM   3259  O   GLN B 185      -4.132 -18.111   5.754  1.00 89.64      B    O  
ATOM   3260  CB  GLN B 185      -6.083 -17.915   3.767  1.00 89.53      B    C  
ATOM   3261  CG  GLN B 185      -6.971 -17.449   2.608  1.00 88.40      B    C  
ATOM   3262  CD  GLN B 185      -8.319 -16.976   3.145  1.00 88.81      B    C  
ATOM   3263  NE2 GLN B 185      -9.302 -17.827   3.192  1.00 77.39      B    N  
ATOM   3264  OE1 GLN B 185      -8.493 -15.840   3.559  1.00 79.73      B    O  
ATOM   3265  N   SER B 186      -2.442 -18.727   4.434  1.00 91.87      B    N  
ATOM   3266  CA  SER B 186      -1.518 -19.092   5.517  1.00 91.42      B    C  
ATOM   3267  C   SER B 186      -1.329 -17.966   6.536  1.00 91.82      B    C  
ATOM   3268  O   SER B 186      -1.455 -18.177   7.743  1.00 88.44      B    O  
ATOM   3269  CB  SER B 186      -0.166 -19.485   4.911  1.00 90.54      B    C  
ATOM   3270  OG  SER B 186       0.692 -19.988   5.910  1.00 76.74      B    O  
ATOM   3271  N   MET B 187      -1.139 -16.732   6.068  1.00 92.73      B    N  
ATOM   3272  CA  MET B 187      -1.033 -15.568   6.950  1.00 92.84      B    C  
ATOM   3273  C   MET B 187      -2.348 -15.257   7.683  1.00 93.43      B    C  
ATOM   3274  O   MET B 187      -2.338 -14.883   8.863  1.00 90.95      B    O  
ATOM   3275  CB  MET B 187      -0.578 -14.366   6.113  1.00 91.20      B    C  
ATOM   3276  CG  MET B 187      -0.426 -13.108   6.971  1.00 87.52      B    C  
ATOM   3277  SD  MET B 187       0.578 -11.807   6.225  1.00 82.69      B    S  
ATOM   3278  CE  MET B 187       2.185 -12.634   6.349  1.00 73.12      B    C  
ATOM   3279  N   ALA B 188      -3.481 -15.416   7.026  1.00 92.86      B    N  
ATOM   3280  CA  ALA B 188      -4.784 -15.249   7.667  1.00 92.52      B    C  
ATOM   3281  C   ALA B 188      -5.008 -16.305   8.757  1.00 93.24      B    C  
ATOM   3282  O   ALA B 188      -5.601 -15.995   9.790  1.00 91.13      B    O  
ATOM   3283  CB  ALA B 188      -5.870 -15.284   6.592  1.00 91.61      B    C  
ATOM   3284  N   ASP B 189      -4.495 -17.520   8.570  1.00 92.61      B    N  
ATOM   3285  CA  ASP B 189      -4.604 -18.596   9.548  1.00 91.98      B    C  
ATOM   3286  C   ASP B 189      -3.812 -18.292  10.835  1.00 92.55      B    C  
ATOM   3287  O   ASP B 189      -4.328 -18.488  11.935  1.00 90.38      B    O  
ATOM   3288  CB  ASP B 189      -4.196 -19.929   8.898  1.00 90.22      B    C  
ATOM   3289  CG  ASP B 189      -4.914 -21.147   9.484  1.00 82.45      B    C  
ATOM   3290  OD1 ASP B 189      -6.120 -21.030   9.807  1.00 73.05      B    O  
ATOM   3291  OD2 ASP B 189      -4.287 -22.226   9.551  1.00 72.03      B    O1-
ATOM   3292  N   GLU B 190      -2.620 -17.676  10.731  1.00 92.85      B    N  
ATOM   3293  CA  GLU B 190      -1.898 -17.172  11.912  1.00 92.58      B    C  
ATOM   3294  C   GLU B 190      -2.685 -16.107  12.686  1.00 93.22      B    C  
ATOM   3295  O   GLU B 190      -2.720 -16.101  13.920  1.00 91.48      B    O  
ATOM   3296  CB  GLU B 190      -0.536 -16.566  11.522  1.00 91.27      B    C  
ATOM   3297  CG  GLU B 190       0.557 -17.595  11.247  1.00 80.97      B    C  
ATOM   3298  CD  GLU B 190       1.970 -16.971  11.281  1.00 76.02      B    C  
ATOM   3299  OE1 GLU B 190       2.934 -17.727  11.562  1.00 67.59      B    O  
ATOM   3300  OE2 GLU B 190       2.093 -15.742  11.129  1.00 69.63      B    O1-
ATOM   3301  N   ILE B 191      -3.364 -15.212  11.971  1.00 93.58      B    N  
ATOM   3302  CA  ILE B 191      -4.204 -14.179  12.589  1.00 93.20      B    C  
ATOM   3303  C   ILE B 191      -5.414 -14.816  13.288  1.00 93.59      B    C  
ATOM   3304  O   ILE B 191      -5.758 -14.438  14.410  1.00 91.82      B    O  
ATOM   3305  CB  ILE B 191      -4.624 -13.123  11.537  1.00 93.08      B    C  
ATOM   3306  CG1 ILE B 191      -3.379 -12.394  10.987  1.00 91.88      B    C  
ATOM   3307  CG2 ILE B 191      -5.595 -12.099  12.153  1.00 92.24      B    C  
ATOM   3308  CD1 ILE B 191      -3.657 -11.551   9.749  1.00 86.54      B    C  
ATOM   3309  N   VAL B 192      -6.025 -15.820  12.656  1.00 92.77      B    N  
ATOM   3310  CA  VAL B 192      -7.119 -16.597  13.230  1.00 91.97      B    C  
ATOM   3311  C   VAL B 192      -6.664 -17.346  14.484  1.00 91.64      B    C  
ATOM   3312  O   VAL B 192      -7.382 -17.343  15.490  1.00 90.15      B    O  
ATOM   3313  CB  VAL B 192      -7.708 -17.561  12.195  1.00 91.08      B    C  
ATOM   3314  CG1 VAL B 192      -8.649 -18.605  12.803  1.00 86.52      B    C  
ATOM   3315  CG2 VAL B 192      -8.528 -16.782  11.164  1.00 87.86      B    C  
ATOM   3316  N   ASP B 193      -5.464 -17.918  14.483  1.00 91.82      B    N  
ATOM   3317  CA  ASP B 193      -4.896 -18.616  15.631  1.00 90.53      B    C  
ATOM   3318  C   ASP B 193      -4.733 -17.708  16.854  1.00 90.46      B    C  
ATOM   3319  O   ASP B 193      -5.040 -18.108  17.985  1.00 87.96      B    O  
ATOM   3320  CB  ASP B 193      -3.545 -19.257  15.240  1.00 89.16      B    C  
ATOM   3321  CG  ASP B 193      -3.673 -20.666  14.677  1.00 82.79      B    C  
ATOM   3322  OD1 ASP B 193      -4.810 -21.152  14.476  1.00 75.65      B    O  
ATOM   3323  OD2 ASP B 193      -2.638 -21.375  14.641  1.00 75.24      B    O1-
ATOM   3324  N   ALA B 194      -4.329 -16.457  16.638  1.00 91.25      B    N  
ATOM   3325  CA  ALA B 194      -4.260 -15.472  17.711  1.00 90.29      B    C  
ATOM   3326  C   ALA B 194      -5.656 -15.023  18.188  1.00 90.64      B    C  
ATOM   3327  O   ALA B 194      -5.865 -14.811  19.390  1.00 87.58      B    O  
ATOM   3328  CB  ALA B 194      -3.413 -14.296  17.224  1.00 88.98      B    C  
ATOM   3329  N   ALA B 195      -6.619 -14.901  17.274  1.00 91.47      B    N  
ATOM   3330  CA  ALA B 195      -7.977 -14.474  17.586  1.00 90.30      B    C  
ATOM   3331  C   ALA B 195      -8.766 -15.532  18.364  1.00 90.52      B    C  
ATOM   3332  O   ALA B 195      -9.467 -15.206  19.330  1.00 87.89      B    O  
ATOM   3333  CB  ALA B 195      -8.678 -14.102  16.278  1.00 89.39      B    C  
ATOM   3334  N   LYS B 196      -8.621 -16.820  18.020  1.00 88.72      B    N  
ATOM   3335  CA  LYS B 196      -9.358 -17.928  18.652  1.00 87.54      B    C  
ATOM   3336  C   LYS B 196      -8.884 -18.265  20.065  1.00 86.84      B    C  
ATOM   3337  O   LYS B 196      -9.525 -19.085  20.728  1.00 82.03      B    O  
ATOM   3338  CB  LYS B 196      -9.382 -19.145  17.712  1.00 84.48      B    C  
ATOM   3339  CG  LYS B 196      -8.071 -19.940  17.686  1.00 81.75      B    C  
ATOM   3340  CD  LYS B 196      -8.125 -21.024  16.584  1.00 80.91      B    C  
ATOM   3341  CE  LYS B 196      -6.797 -21.773  16.499  1.00 74.39      B    C  
ATOM   3342  NZ  LYS B 196      -6.667 -22.519  15.235  1.00 68.97      B    N1+
ATOM   3343  N   GLY B 197      -7.839 -17.610  20.560  1.00 85.60      B    N  
ATOM   3344  CA  GLY B 197      -7.328 -17.831  21.912  1.00 83.38      B    C  
ATOM   3345  C   GLY B 197      -8.367 -17.635  23.026  1.00 82.87      B    C  
ATOM   3346  O   GLY B 197      -8.309 -18.302  24.063  1.00 73.40      B    O  
ATOM   3347  N   GLY B 198      -9.352 -16.772  22.790  1.00 80.50      B    N  
ATOM   3348  CA  GLY B 198     -10.495 -16.556  23.689  1.00 78.93      B    C  
ATOM   3349  C   GLY B 198     -11.732 -17.413  23.385  1.00 80.73      B    C  
ATOM   3350  O   GLY B 198     -12.736 -17.307  24.097  1.00 73.36      B    O  
ATOM   3351  N   SER B 199     -11.690 -18.250  22.339  1.00 80.46      B    N  
ATOM   3352  CA  SER B 199     -12.820 -19.101  21.980  1.00 79.46      B    C  
ATOM   3353  C   SER B 199     -13.025 -20.217  23.006  1.00 80.37      B    C  
ATOM   3354  O   SER B 199     -12.090 -20.773  23.580  1.00 75.84      B    O  
ATOM   3355  CB  SER B 199     -12.673 -19.691  20.571  1.00 75.78      B    C  
ATOM   3356  OG  SER B 199     -13.830 -20.474  20.317  1.00 66.31      B    O  
ATOM   3357  N   ARG B 200     -14.294 -20.567  23.221  1.00 78.40      B    N  
ATOM   3358  CA  ARG B 200     -14.658 -21.724  24.050  1.00 77.23      B    C  
ATOM   3359  C   ARG B 200     -14.476 -23.046  23.309  1.00 78.73      B    C  
ATOM   3360  O   ARG B 200     -14.229 -24.054  23.957  1.00 74.22      B    O  
ATOM   3361  CB  ARG B 200     -16.111 -21.603  24.519  1.00 71.60      B    C  
ATOM   3362  CG  ARG B 200     -16.236 -20.630  25.696  1.00 63.49      B    C  
ATOM   3363  CD  ARG B 200     -17.682 -20.644  26.193  1.00 59.82      B    C  
ATOM   3364  NE  ARG B 200     -17.814 -19.925  27.472  1.00 54.19      B    N  
ATOM   3365  CZ  ARG B 200     -18.920 -19.833  28.196  1.00 48.86      B    C  
ATOM   3366  NH1 ARG B 200     -20.052 -20.331  27.789  1.00 47.08      B    N1+
ATOM   3367  NH2 ARG B 200     -18.897 -19.236  29.349  1.00 43.01      B    N  
ATOM   3368  N   VAL B 201     -14.627 -23.039  22.004  1.00 78.94      B    N  
ATOM   3369  CA  VAL B 201     -14.618 -24.235  21.167  1.00 79.44      B    C  
ATOM   3370  C   VAL B 201     -13.444 -24.150  20.215  1.00 80.63      B    C  
ATOM   3371  O   VAL B 201     -13.371 -23.251  19.379  1.00 75.82      B    O  
ATOM   3372  CB  VAL B 201     -15.948 -24.405  20.413  1.00 75.36      B    C  
ATOM   3373  CG1 VAL B 201     -15.952 -25.709  19.612  1.00 68.08      B    C  
ATOM   3374  CG2 VAL B 201     -17.127 -24.437  21.397  1.00 69.16      B    C  
ATOM   3375  N   ALA B 202     -12.496 -25.071  20.342  1.00 74.58      B    N  
ATOM   3376  CA  ALA B 202     -11.375 -25.161  19.428  1.00 73.43      B    C  
ATOM   3377  C   ALA B 202     -11.870 -25.567  18.032  1.00 75.91      B    C  
ATOM   3378  O   ALA B 202     -12.685 -26.483  17.903  1.00 68.85      B    O  
ATOM   3379  CB  ALA B 202     -10.354 -26.157  19.994  1.00 66.45      B    C  
ATOM   3380  N   GLY B 203     -11.357 -24.907  17.000  1.00 78.96      B    N  
ATOM   3381  CA  GLY B 203     -11.675 -25.217  15.604  1.00 80.13      B    C  
ATOM   3382  C   GLY B 203     -12.978 -24.602  15.078  1.00 83.28      B    C  
ATOM   3383  O   GLY B 203     -13.345 -24.905  13.956  1.00 78.47      B    O  
ATOM   3384  N   GLU B 204     -13.667 -23.737  15.838  1.00 84.70      B    N  
ATOM   3385  CA  GLU B 204     -14.807 -22.995  15.278  1.00 85.32      B    C  
ATOM   3386  C   GLU B 204     -14.363 -21.893  14.296  1.00 87.01      B    C  
ATOM   3387  O   GLU B 204     -15.126 -21.537  13.407  1.00 84.64      B    O  
ATOM   3388  CB  GLU B 204     -15.705 -22.425  16.395  1.00 81.50      B    C  
ATOM   3389  CG  GLU B 204     -15.159 -21.172  17.093  1.00 73.74      B    C  
ATOM   3390  CD  GLU B 204     -16.110 -20.601  18.153  1.00 73.99      B    C  
ATOM   3391  OE1 GLU B 204     -15.937 -19.440  18.601  1.00 67.07      B    O  
ATOM   3392  OE2 GLU B 204     -17.060 -21.289  18.580  1.00 71.64      B    O1-
ATOM   3393  N   TRP B 205     -13.146 -21.391  14.442  1.00 89.60      B    N  
ATOM   3394  CA  TRP B 205     -12.552 -20.402  13.565  1.00 90.24      B    C  
ATOM   3395  C   TRP B 205     -11.700 -21.082  12.499  1.00 90.29      B    C  
ATOM   3396  O   TRP B 205     -10.953 -22.011  12.809  1.00 86.81      B    O  
ATOM   3397  CB  TRP B 205     -11.682 -19.436  14.369  1.00 88.77      B    C  
ATOM   3398  CG  TRP B 205     -12.402 -18.485  15.262  1.00 90.20      B    C  
ATOM   3399  CD1 TRP B 205     -12.803 -18.740  16.523  1.00 84.91      B    C  
ATOM   3400  CD2 TRP B 205     -12.717 -17.088  14.997  1.00 89.36      B    C  
ATOM   3401  CE2 TRP B 205     -13.271 -16.543  16.178  1.00 89.12      B    C  
ATOM   3402  CE3 TRP B 205     -12.541 -16.234  13.894  1.00 87.54      B    C  
ATOM   3403  NE1 TRP B 205     -13.335 -17.583  17.081  1.00 85.95      B    N  
ATOM   3404  CZ2 TRP B 205     -13.611 -15.166  16.282  1.00 88.21      B    C  
ATOM   3405  CZ3 TRP B 205     -12.893 -14.879  13.988  1.00 84.02      B    C  
ATOM   3406  CH2 TRP B 205     -13.405 -14.357  15.169  1.00 85.89      B    C  
ATOM   3407  N   SER B 206     -11.758 -20.566  11.281  1.00 89.57      B    N  
ATOM   3408  CA  SER B 206     -10.883 -20.981  10.194  1.00 88.96      B    C  
ATOM   3409  C   SER B 206     -10.691 -19.865   9.176  1.00 89.65      B    C  
ATOM   3410  O   SER B 206     -11.598 -19.061   8.942  1.00 85.80      B    O  
ATOM   3411  CB  SER B 206     -11.431 -22.240   9.501  1.00 85.42      B    C  
ATOM   3412  OG  SER B 206     -12.701 -22.008   8.915  1.00 77.85      B    O  
ATOM   3413  N   ALA B 207      -9.520 -19.853   8.542  1.00 90.11      B    N  
ATOM   3414  CA  ALA B 207      -9.274 -19.181   7.278  1.00 89.81      B    C  
ATOM   3415  C   ALA B 207      -9.236 -20.270   6.193  1.00 90.23      B    C  
ATOM   3416  O   ALA B 207      -8.226 -20.947   6.037  1.00 86.39      B    O  
ATOM   3417  CB  ALA B 207      -7.965 -18.393   7.388  1.00 88.04      B    C  
ATOM   3418  N   PRO B 208     -10.349 -20.541   5.486  1.00 90.59      B    N  
ATOM   3419  CA  PRO B 208     -10.425 -21.668   4.565  1.00 88.93      B    C  
ATOM   3420  C   PRO B 208      -9.488 -21.468   3.372  1.00 89.25      B    C  
ATOM   3421  O   PRO B 208      -9.529 -20.424   2.719  1.00 83.36      B    O  
ATOM   3422  CB  PRO B 208     -11.894 -21.755   4.147  1.00 85.82      B    C  
ATOM   3423  CG  PRO B 208     -12.394 -20.326   4.331  1.00 86.15      B    C  
ATOM   3424  CD  PRO B 208     -11.605 -19.828   5.536  1.00 89.48      B    C  
ATOM   3425  N   GLY B 209      -8.693 -22.495   3.042  1.00 87.81      B    N  
ATOM   3426  CA  GLY B 209      -7.741 -22.436   1.930  1.00 85.76      B    C  
ATOM   3427  C   GLY B 209      -8.375 -22.229   0.552  1.00 86.13      B    C  
ATOM   3428  O   GLY B 209      -7.724 -21.707  -0.338  1.00 77.66      B    O  
ATOM   3429  N   GLY B 210      -9.645 -22.556   0.364  1.00 86.05      B    N  
ATOM   3430  CA  GLY B 210     -10.365 -22.277  -0.884  1.00 85.25      B    C  
ATOM   3431  C   GLY B 210     -10.613 -20.787  -1.155  1.00 87.18      B    C  
ATOM   3432  O   GLY B 210     -10.973 -20.433  -2.263  1.00 79.93      B    O  
ATOM   3433  N   GLY B 211     -10.406 -19.915  -0.173  1.00 86.78      B    N  
ATOM   3434  CA  GLY B 211     -10.613 -18.475  -0.314  1.00 86.49      B    C  
ATOM   3435  C   GLY B 211      -9.436 -17.711  -0.930  1.00 88.31      B    C  
ATOM   3436  O   GLY B 211      -9.442 -16.481  -0.890  1.00 82.77      B    O  
ATOM   3437  N   ASP B 212      -8.423 -18.407  -1.438  1.00 89.92      B    N  
ATOM   3438  CA  ASP B 212      -7.176 -17.816  -1.939  1.00 89.40      B    C  
ATOM   3439  C   ASP B 212      -7.151 -17.610  -3.464  1.00 90.85      B    C  
ATOM   3440  O   ASP B 212      -6.207 -17.017  -3.984  1.00 86.05      B    O  
ATOM   3441  CB  ASP B 212      -5.986 -18.661  -1.460  1.00 84.66      B    C  
ATOM   3442  CG  ASP B 212      -5.856 -20.039  -2.118  1.00 81.55      B    C  
ATOM   3443  OD1 ASP B 212      -6.723 -20.423  -2.937  1.00 71.44      B    O  
ATOM   3444  OD2 ASP B 212      -4.870 -20.736  -1.796  1.00 77.76      B    O1-
ATOM   3445  N   SER B 213      -8.170 -18.075  -4.201  1.00 90.32      B    N  
ATOM   3446  CA  SER B 213      -8.180 -18.127  -5.662  1.00 90.21      B    C  
ATOM   3447  C   SER B 213      -7.960 -16.756  -6.313  1.00 91.42      B    C  
ATOM   3448  O   SER B 213      -7.077 -16.610  -7.164  1.00 87.68      B    O  
ATOM   3449  CB  SER B 213      -9.491 -18.752  -6.159  1.00 87.54      B    C  
ATOM   3450  OG  SER B 213     -10.620 -18.049  -5.664  1.00 76.07      B    O  
ATOM   3451  N   VAL B 214      -8.671 -15.745  -5.866  1.00 90.88      B    N  
ATOM   3452  CA  VAL B 214      -8.515 -14.358  -6.337  1.00 90.60      B    C  
ATOM   3453  C   VAL B 214      -7.142 -13.812  -5.954  1.00 91.52      B    C  
ATOM   3454  O   VAL B 214      -6.425 -13.293  -6.805  1.00 89.46      B    O  
ATOM   3455  CB  VAL B 214      -9.626 -13.457  -5.780  1.00 89.51      B    C  
ATOM   3456  CG1 VAL B 214      -9.452 -11.991  -6.182  1.00 83.55      B    C  
ATOM   3457  CG2 VAL B 214     -10.998 -13.927  -6.286  1.00 85.48      B    C  
ATOM   3458  N   SER B 215      -6.731 -13.991  -4.703  1.00 92.09      B    N  
ATOM   3459  CA  SER B 215      -5.459 -13.479  -4.199  1.00 91.88      B    C  
ATOM   3460  C   SER B 215      -4.259 -14.092  -4.932  1.00 92.59      B    C  
ATOM   3461  O   SER B 215      -3.332 -13.376  -5.298  1.00 90.01      B    O  
ATOM   3462  CB  SER B 215      -5.341 -13.757  -2.691  1.00 90.77      B    C  
ATOM   3463  OG  SER B 215      -6.473 -13.262  -2.000  1.00 83.55      B    O  
ATOM   3464  N   ASN B 216      -4.302 -15.396  -5.214  1.00 92.65      B    N  
ATOM   3465  CA  ASN B 216      -3.282 -16.095  -5.994  1.00 92.35      B    C  
ATOM   3466  C   ASN B 216      -3.261 -15.649  -7.466  1.00 92.88      B    C  
ATOM   3467  O   ASN B 216      -2.187 -15.569  -8.054  1.00 90.07      B    O  
ATOM   3468  CB  ASN B 216      -3.528 -17.606  -5.899  1.00 90.98      B    C  
ATOM   3469  CG  ASN B 216      -3.086 -18.222  -4.581  1.00 89.27      B    C  
ATOM   3470  ND2 ASN B 216      -3.655 -19.352  -4.220  1.00 80.42      B    N  
ATOM   3471  OD1 ASN B 216      -2.201 -17.738  -3.902  1.00 80.61      B    O  
ATOM   3472  N   ARG B 217      -4.411 -15.357  -8.071  1.00 92.54      B    N  
ATOM   3473  CA  ARG B 217      -4.499 -14.816  -9.433  1.00 91.82      B    C  
ATOM   3474  C   ARG B 217      -3.832 -13.447  -9.523  1.00 92.50      B    C  
ATOM   3475  O   ARG B 217      -3.017 -13.238 -10.420  1.00 90.42      B    O  
ATOM   3476  CB  ARG B 217      -5.971 -14.748  -9.866  1.00 90.39      B    C  
ATOM   3477  CG  ARG B 217      -6.160 -14.286 -11.328  1.00 87.28      B    C  
ATOM   3478  CD  ARG B 217      -7.635 -14.014 -11.632  1.00 86.59      B    C  
ATOM   3479  NE  ARG B 217      -8.094 -12.772 -11.012  1.00 82.68      B    N  
ATOM   3480  CZ  ARG B 217      -9.325 -12.438 -10.658  1.00 82.73      B    C  
ATOM   3481  NH1 ARG B 217     -10.351 -13.219 -10.828  1.00 73.15      B    N1+
ATOM   3482  NH2 ARG B 217      -9.548 -11.276 -10.121  1.00 76.98      B    N  
ATOM   3483  N   GLU B 218      -4.124 -12.565  -8.582  1.00 92.77      B    N  
ATOM   3484  CA  GLU B 218      -3.655 -11.175  -8.582  1.00 92.15      B    C  
ATOM   3485  C   GLU B 218      -2.138 -11.044  -8.390  1.00 92.80      B    C  
ATOM   3486  O   GLU B 218      -1.504 -10.175  -8.983  1.00 89.53      B    O  
ATOM   3487  CB  GLU B 218      -4.382 -10.405  -7.477  1.00 91.00      B    C  
ATOM   3488  CG  GLU B 218      -5.879 -10.196  -7.723  1.00 88.79      B    C  
ATOM   3489  CD  GLU B 218      -6.189  -9.354  -8.954  1.00 88.81      B    C  
ATOM   3490  OE1 GLU B 218      -7.138  -9.722  -9.665  1.00 79.38      B    O  
ATOM   3491  OE2 GLU B 218      -5.467  -8.360  -9.168  1.00 81.13      B    O1-
ATOM   3492  N   ILE B 219      -1.520 -11.927  -7.603  1.00 93.10      B    N  
ATOM   3493  CA  ILE B 219      -0.063 -11.964  -7.427  1.00 92.58      B    C  
ATOM   3494  C   ILE B 219       0.636 -12.961  -8.354  1.00 92.73      B    C  
ATOM   3495  O   ILE B 219       1.860 -13.027  -8.378  1.00 88.26      B    O  
ATOM   3496  CB  ILE B 219       0.345 -12.193  -5.958  1.00 90.67      B    C  
ATOM   3497  CG1 ILE B 219       0.024 -13.630  -5.487  1.00 83.28      B    C  
ATOM   3498  CG2 ILE B 219      -0.283 -11.122  -5.043  1.00 81.04      B    C  
ATOM   3499  CD1 ILE B 219       0.660 -13.990  -4.152  1.00 78.09      B    C  
ATOM   3500  N   GLY B 220      -0.111 -13.773  -9.091  1.00 91.33      B    N  
ATOM   3501  CA  GLY B 220       0.420 -14.833  -9.935  1.00 90.82      B    C  
ATOM   3502  C   GLY B 220       1.349 -14.304 -11.027  1.00 92.05      B    C  
ATOM   3503  O   GLY B 220       1.150 -13.213 -11.570  1.00 88.60      B    O  
ATOM   3504  N   PHE B 221       2.356 -15.106 -11.402  1.00 91.69      B    N  
ATOM   3505  CA  PHE B 221       3.163 -14.793 -12.568  1.00 90.90      B    C  
ATOM   3506  C   PHE B 221       2.330 -14.907 -13.850  1.00 89.85      B    C  
ATOM   3507  O   PHE B 221       1.679 -15.921 -14.077  1.00 83.50      B    O  
ATOM   3508  CB  PHE B 221       4.381 -15.711 -12.626  1.00 89.10      B    C  
ATOM   3509  CG  PHE B 221       5.420 -15.481 -11.554  1.00 90.87      B    C  
ATOM   3510  CD1 PHE B 221       5.896 -14.180 -11.281  1.00 87.28      B    C  
ATOM   3511  CD2 PHE B 221       5.978 -16.575 -10.863  1.00 86.64      B    C  
ATOM   3512  CE1 PHE B 221       6.914 -13.984 -10.336  1.00 85.91      B    C  
ATOM   3513  CE2 PHE B 221       7.003 -16.382  -9.924  1.00 85.67      B    C  
ATOM   3514  CZ  PHE B 221       7.473 -15.084  -9.662  1.00 88.20      B    C  
ATOM   3515  N   PHE B 222       2.388 -13.891 -14.698  1.00 90.12      B    N  
ATOM   3516  CA  PHE B 222       1.626 -13.722 -15.935  1.00 90.09      B    C  
ATOM   3517  C   PHE B 222       0.110 -13.540 -15.773  1.00 90.69      B    C  
ATOM   3518  O   PHE B 222      -0.482 -12.843 -16.598  1.00 85.49      B    O  
ATOM   3519  CB  PHE B 222       1.910 -14.856 -16.930  1.00 87.75      B    C  
ATOM   3520  CG  PHE B 222       3.361 -15.082 -17.247  1.00 87.81      B    C  
ATOM   3521  CD1 PHE B 222       4.035 -14.182 -18.102  1.00 83.68      B    C  
ATOM   3522  CD2 PHE B 222       4.058 -16.179 -16.710  1.00 84.36      B    C  
ATOM   3523  CE1 PHE B 222       5.371 -14.397 -18.443  1.00 80.66      B    C  
ATOM   3524  CE2 PHE B 222       5.402 -16.395 -17.050  1.00 81.11      B    C  
ATOM   3525  CZ  PHE B 222       6.061 -15.507 -17.912  1.00 82.09      B    C  
ATOM   3526  N   THR B 223      -0.511 -14.126 -14.745  1.00 90.77      B    N  
ATOM   3527  CA  THR B 223      -1.946 -13.972 -14.493  1.00 89.62      B    C  
ATOM   3528  C   THR B 223      -2.288 -12.673 -13.764  1.00 90.08      B    C  
ATOM   3529  O   THR B 223      -3.383 -12.157 -13.933  1.00 84.27      B    O  
ATOM   3530  CB  THR B 223      -2.510 -15.153 -13.681  1.00 88.15      B    C  
ATOM   3531  CG2 THR B 223      -2.392 -16.472 -14.440  1.00 80.24      B    C  
ATOM   3532  OG1 THR B 223      -1.805 -15.310 -12.473  1.00 79.64      B    O  
ATOM   3533  N   GLY B 224      -1.351 -12.155 -12.976  1.00 89.55      B    N  
ATOM   3534  CA  GLY B 224      -1.542 -10.958 -12.177  1.00 89.81      B    C  
ATOM   3535  C   GLY B 224      -0.529  -9.858 -12.472  1.00 91.83      B    C  
ATOM   3536  O   GLY B 224      -0.125  -9.634 -13.617  1.00 87.48      B    O  
ATOM   3537  N   ALA B 225      -0.088  -9.191 -11.423  1.00 90.99      B    N  
ATOM   3538  CA  ALA B 225       0.703  -7.969 -11.497  1.00 90.78      B    C  
ATOM   3539  C   ALA B 225       2.150  -8.147 -11.985  1.00 91.88      B    C  
ATOM   3540  O   ALA B 225       2.796  -7.158 -12.334  1.00 87.56      B    O  
ATOM   3541  CB  ALA B 225       0.684  -7.334 -10.108  1.00 88.29      B    C  
ATOM   3542  N   THR B 226       2.697  -9.366 -11.994  1.00 92.25      B    N  
ATOM   3543  CA  THR B 226       4.132  -9.579 -12.221  1.00 92.76      B    C  
ATOM   3544  C   THR B 226       4.447 -10.664 -13.238  1.00 92.62      B    C  
ATOM   3545  O   THR B 226       3.645 -11.546 -13.542  1.00 88.98      B    O  
ATOM   3546  CB  THR B 226       4.877  -9.882 -10.915  1.00 90.97      B    C  
ATOM   3547  CG2 THR B 226       4.776  -8.768  -9.891  1.00 84.00      B    C  
ATOM   3548  OG1 THR B 226       4.397 -11.068 -10.336  1.00 82.41      B    O  
ATOM   3549  N   THR B 227       5.675 -10.611 -13.753  1.00 91.72      B    N  
ATOM   3550  CA  THR B 227       6.273 -11.656 -14.586  1.00 91.19      B    C  
ATOM   3551  C   THR B 227       7.575 -12.147 -13.943  1.00 91.31      B    C  
ATOM   3552  O   THR B 227       8.334 -11.333 -13.409  1.00 88.30      B    O  
ATOM   3553  CB  THR B 227       6.510 -11.176 -16.028  1.00 89.34      B    C  
ATOM   3554  CG2 THR B 227       5.215 -10.745 -16.709  1.00 81.75      B    C  
ATOM   3555  OG1 THR B 227       7.381 -10.078 -16.080  1.00 82.18      B    O  
ATOM   3556  N   PRO B 228       7.895 -13.476 -13.973  1.00 91.90      B    N  
ATOM   3557  CA  PRO B 228       9.063 -14.025 -13.286  1.00 90.13      B    C  
ATOM   3558  C   PRO B 228      10.392 -13.665 -13.959  1.00 91.08      B    C  
ATOM   3559  O   PRO B 228      11.456 -13.785 -13.359  1.00 86.50      B    O  
ATOM   3560  CB  PRO B 228       8.840 -15.538 -13.289  1.00 87.99      B    C  
ATOM   3561  CG  PRO B 228       8.022 -15.781 -14.557  1.00 88.27      B    C  
ATOM   3562  CD  PRO B 228       7.160 -14.523 -14.652  1.00 91.33      B    C  
ATOM   3563  N   ILE B 229      10.326 -13.277 -15.206  1.00 88.99      B    N  
ATOM   3564  CA  ILE B 229      11.432 -12.810 -16.035  1.00 87.17      B    C  
ATOM   3565  C   ILE B 229      10.987 -11.549 -16.770  1.00 87.38      B    C  
ATOM   3566  O   ILE B 229       9.796 -11.349 -17.039  1.00 81.96      B    O  
ATOM   3567  CB  ILE B 229      11.909 -13.901 -17.033  1.00 84.30      B    C  
ATOM   3568  CG1 ILE B 229      10.779 -14.375 -17.973  1.00 77.68      B    C  
ATOM   3569  CG2 ILE B 229      12.538 -15.069 -16.260  1.00 74.90      B    C  
ATOM   3570  CD1 ILE B 229      11.253 -15.302 -19.102  1.00 70.56      B    C  
ATOM   3571  N   ASP B 230      11.948 -10.721 -17.135  1.00 86.53      B    N  
ATOM   3572  CA  ASP B 230      11.687  -9.546 -17.939  1.00 83.80      B    C  
ATOM   3573  C   ASP B 230      11.328  -9.933 -19.382  1.00 83.52      B    C  
ATOM   3574  O   ASP B 230      12.137 -10.486 -20.125  1.00 77.65      B    O  
ATOM   3575  CB  ASP B 230      12.898  -8.605 -17.863  1.00 79.40      B    C  
ATOM   3576  CG  ASP B 230      14.206  -9.222 -18.381  1.00 77.88      B    C  
ATOM   3577  OD1 ASP B 230      14.560 -10.361 -18.028  1.00 69.09      B    O  
ATOM   3578  OD2 ASP B 230      14.887  -8.554 -19.182  1.00 73.17      B    O1-
ATOM   3579  N   ILE B 231      10.103  -9.612 -19.808  1.00 84.51      B    N  
ATOM   3580  CA  ILE B 231       9.721  -9.738 -21.218  1.00 82.29      B    C  
ATOM   3581  C   ILE B 231      10.222  -8.511 -21.990  1.00 81.68      B    C  
ATOM   3582  O   ILE B 231      10.788  -8.622 -23.077  1.00 76.27      B    O  
ATOM   3583  CB  ILE B 231       8.199  -9.945 -21.364  1.00 79.55      B    C  
ATOM   3584  CG1 ILE B 231       7.747 -11.189 -20.541  1.00 73.89      B    C  
ATOM   3585  CG2 ILE B 231       7.829 -10.109 -22.845  1.00 69.45      B    C  
ATOM   3586  CD1 ILE B 231       6.238 -11.431 -20.582  1.00 64.28      B    C  
ATOM   3587  N   LEU B 232      10.058  -7.345 -21.380  1.00 83.14      B    N  
ATOM   3588  CA  LEU B 232      10.390  -6.038 -21.934  1.00 81.19      B    C  
ATOM   3589  C   LEU B 232      11.395  -5.354 -21.002  1.00 81.36      B    C  
ATOM   3590  O   LEU B 232      11.018  -4.791 -19.985  1.00 75.65      B    O  
ATOM   3591  CB  LEU B 232       9.086  -5.232 -22.055  1.00 77.25      B    C  
ATOM   3592  CG  LEU B 232       7.989  -5.868 -22.937  1.00 72.33      B    C  
ATOM   3593  CD1 LEU B 232       6.735  -4.997 -22.897  1.00 67.38      B    C  
ATOM   3594  CD2 LEU B 232       8.422  -6.037 -24.395  1.00 66.89      B    C  
ATOM   3595  N   ASN B 233      12.687  -5.415 -21.326  1.00 83.05      B    N  
ATOM   3596  CA  ASN B 233      13.741  -4.934 -20.426  1.00 84.02      B    C  
ATOM   3597  C   ASN B 233      14.241  -3.511 -20.696  1.00 85.87      B    C  
ATOM   3598  O   ASN B 233      15.156  -3.054 -20.025  1.00 81.66      B    O  
ATOM   3599  CB  ASN B 233      14.886  -5.953 -20.393  1.00 79.41      B    C  
ATOM   3600  CG  ASN B 233      15.703  -6.043 -21.674  1.00 78.41      B    C  
ATOM   3601  ND2 ASN B 233      16.795  -6.770 -21.611  1.00 73.13      B    N  
ATOM   3602  OD1 ASN B 233      15.382  -5.516 -22.720  1.00 66.66      B    O  
ATOM   3603  N   SER B 234      13.691  -2.807 -21.676  1.00 84.55      B    N  
ATOM   3604  CA  SER B 234      14.214  -1.495 -22.074  1.00 85.19      B    C  
ATOM   3605  C   SER B 234      14.206  -0.478 -20.936  1.00 87.20      B    C  
ATOM   3606  O   SER B 234      15.171   0.260 -20.795  1.00 84.82      B    O  
ATOM   3607  CB  SER B 234      13.443  -0.934 -23.267  1.00 81.51      B    C  
ATOM   3608  OG  SER B 234      12.070  -0.849 -22.984  1.00 71.57      B    O  
ATOM   3609  N   HIS B 235      13.193  -0.478 -20.071  1.00 85.94      B    N  
ATOM   3610  CA  HIS B 235      13.126   0.415 -18.913  1.00 87.02      B    C  
ATOM   3611  C   HIS B 235      14.251   0.145 -17.903  1.00 88.26      B    C  
ATOM   3612  O   HIS B 235      14.848   1.096 -17.387  1.00 86.50      B    O  
ATOM   3613  CB  HIS B 235      11.752   0.291 -18.254  1.00 86.03      B    C  
ATOM   3614  CG  HIS B 235      11.427  -1.083 -17.766  1.00 87.62      B    C  
ATOM   3615  CD2 HIS B 235      11.494  -1.518 -16.469  1.00 79.66      B    C  
ATOM   3616  ND1 HIS B 235      11.034  -2.163 -18.537  1.00 79.54      B    N  
ATOM   3617  CE1 HIS B 235      10.873  -3.210 -17.717  1.00 81.93      B    C  
ATOM   3618  NE2 HIS B 235      11.143  -2.854 -16.457  1.00 83.72      B    N  
ATOM   3619  N   HIS B 236      14.620  -1.118 -17.683  1.00 87.14      B    N  
ATOM   3620  CA  HIS B 236      15.723  -1.486 -16.798  1.00 88.73      B    C  
ATOM   3621  C   HIS B 236      17.086  -1.138 -17.425  1.00 89.68      B    C  
ATOM   3622  O   HIS B 236      17.956  -0.571 -16.766  1.00 88.26      B    O  
ATOM   3623  CB  HIS B 236      15.599  -2.986 -16.490  1.00 88.03      B    C  
ATOM   3624  CG  HIS B 236      16.451  -3.447 -15.339  1.00 90.53      B    C  
ATOM   3625  CD2 HIS B 236      16.026  -3.702 -14.058  1.00 80.66      B    C  
ATOM   3626  ND1 HIS B 236      17.784  -3.790 -15.384  1.00 81.82      B    N  
ATOM   3627  CE1 HIS B 236      18.136  -4.242 -14.174  1.00 83.32      B    C  
ATOM   3628  NE2 HIS B 236      17.100  -4.210 -13.348  1.00 85.16      B    N  
ATOM   3629  N   VAL B 237      17.266  -1.400 -18.727  1.00 89.46      B    N  
ATOM   3630  CA  VAL B 237      18.483  -1.033 -19.473  1.00 89.14      B    C  
ATOM   3631  C   VAL B 237      18.662   0.480 -19.517  1.00 89.70      B    C  
ATOM   3632  O   VAL B 237      19.760   0.977 -19.286  1.00 88.70      B    O  
ATOM   3633  CB  VAL B 237      18.446  -1.615 -20.899  1.00 88.10      B    C  
ATOM   3634  CG1 VAL B 237      19.661  -1.195 -21.731  1.00 84.42      B    C  
ATOM   3635  CG2 VAL B 237      18.423  -3.142 -20.867  1.00 85.84      B    C  
ATOM   3636  N   PHE B 238      17.597   1.230 -19.773  1.00 88.32      B    N  
ATOM   3637  CA  PHE B 238      17.665   2.687 -19.831  1.00 88.17      B    C  
ATOM   3638  C   PHE B 238      17.951   3.285 -18.452  1.00 88.68      B    C  
ATOM   3639  O   PHE B 238      18.739   4.228 -18.360  1.00 86.70      B    O  
ATOM   3640  CB  PHE B 238      16.375   3.246 -20.435  1.00 86.33      B    C  
ATOM   3641  CG  PHE B 238      16.216   3.131 -21.935  1.00 85.79      B    C  
ATOM   3642  CD1 PHE B 238      16.850   2.147 -22.714  1.00 81.78      B    C  
ATOM   3643  CD2 PHE B 238      15.376   4.068 -22.594  1.00 80.56      B    C  
ATOM   3644  CE1 PHE B 238      16.665   2.088 -24.104  1.00 78.04      B    C  
ATOM   3645  CE2 PHE B 238      15.185   4.012 -23.980  1.00 78.36      B    C  
ATOM   3646  CZ  PHE B 238      15.835   3.026 -24.731  1.00 77.90      B    C  
ATOM   3647  N   ALA B 239      17.434   2.687 -17.392  1.00 90.39      B    N  
ATOM   3648  CA  ALA B 239      17.787   3.072 -16.034  1.00 90.42      B    C  
ATOM   3649  C   ALA B 239      19.282   2.835 -15.743  1.00 91.27      B    C  
ATOM   3650  O   ALA B 239      19.925   3.691 -15.136  1.00 89.78      B    O  
ATOM   3651  CB  ALA B 239      16.883   2.324 -15.053  1.00 89.94      B    C  
ATOM   3652  N   ALA B 240      19.855   1.734 -16.221  1.00 91.32      B    N  
ATOM   3653  CA  ALA B 240      21.296   1.495 -16.117  1.00 90.98      B    C  
ATOM   3654  C   ALA B 240      22.110   2.494 -16.954  1.00 91.52      B    C  
ATOM   3655  O   ALA B 240      23.085   3.072 -16.466  1.00 90.10      B    O  
ATOM   3656  CB  ALA B 240      21.603   0.048 -16.523  1.00 90.60      B    C  
ATOM   3657  N   MET B 241      21.688   2.772 -18.188  1.00 90.51      B    N  
ATOM   3658  CA  MET B 241      22.319   3.768 -19.055  1.00 89.76      B    C  
ATOM   3659  C   MET B 241      22.289   5.172 -18.435  1.00 90.22      B    C  
ATOM   3660  O   MET B 241      23.291   5.880 -18.479  1.00 87.98      B    O  
ATOM   3661  CB  MET B 241      21.628   3.767 -20.428  1.00 88.72      B    C  
ATOM   3662  CG  MET B 241      21.950   2.509 -21.247  1.00 86.14      B    C  
ATOM   3663  SD  MET B 241      23.676   2.416 -21.811  1.00 83.53      B    S  
ATOM   3664  CE  MET B 241      23.605   3.589 -23.181  1.00 74.66      B    C  
ATOM   3665  N   GLY B 242      21.178   5.526 -17.796  1.00 90.58      B    N  
ATOM   3666  CA  GLY B 242      21.021   6.775 -17.054  1.00 89.70      B    C  
ATOM   3667  C   GLY B 242      21.748   6.815 -15.708  1.00 90.83      B    C  
ATOM   3668  O   GLY B 242      21.950   7.890 -15.165  1.00 88.01      B    O  
ATOM   3669  N   SER B 243      22.174   5.675 -15.173  1.00 92.16      B    N  
ATOM   3670  CA  SER B 243      22.902   5.576 -13.899  1.00 92.19      B    C  
ATOM   3671  C   SER B 243      24.432   5.555 -14.063  1.00 92.58      B    C  
ATOM   3672  O   SER B 243      25.145   5.410 -13.077  1.00 88.24      B    O  
ATOM   3673  CB  SER B 243      22.414   4.371 -13.091  1.00 90.84      B    C  
ATOM   3674  OG  SER B 243      21.024   4.459 -12.867  1.00 85.21      B    O  
ATOM   3675  N   ARG B 244      24.940   5.718 -15.274  1.00 91.87      B    N  
ATOM   3676  CA  ARG B 244      26.387   5.793 -15.539  1.00 91.18      B    C  
ATOM   3677  C   ARG B 244      26.963   7.104 -14.999  1.00 90.95      B    C  
ATOM   3678  O   ARG B 244      27.069   8.097 -15.718  1.00 86.45      B    O  
ATOM   3679  CB  ARG B 244      26.664   5.631 -17.050  1.00 88.92      B    C  
ATOM   3680  CG  ARG B 244      26.296   4.237 -17.580  1.00 87.38      B    C  
ATOM   3681  CD  ARG B 244      26.514   4.146 -19.090  1.00 87.96      B    C  
ATOM   3682  NE  ARG B 244      25.614   5.045 -19.821  1.00 85.93      B    N  
ATOM   3683  CZ  ARG B 244      25.777   5.511 -21.051  1.00 87.68      B    C  
ATOM   3684  NH1 ARG B 244      26.775   5.152 -21.810  1.00 78.14      B    N1+
ATOM   3685  NH2 ARG B 244      24.912   6.350 -21.544  1.00 81.43      B    N  
ATOM   3686  N   GLY B 245      27.314   7.111 -13.732  1.00 90.29      B    N  
ATOM   3687  CA  GLY B 245      27.693   8.320 -13.021  1.00 89.44      B    C  
ATOM   3688  C   GLY B 245      29.073   8.882 -13.366  1.00 90.64      B    C  
ATOM   3689  O   GLY B 245      29.247  10.097 -13.373  1.00 86.04      B    O  
ATOM   3690  N   PHE B 246      30.056   8.031 -13.679  1.00 89.00      B    N  
ATOM   3691  CA  PHE B 246      31.370   8.508 -14.105  1.00 88.78      B    C  
ATOM   3692  C   PHE B 246      31.332   8.986 -15.559  1.00 89.20      B    C  
ATOM   3693  O   PHE B 246      31.019   8.209 -16.461  1.00 86.56      B    O  
ATOM   3694  CB  PHE B 246      32.434   7.429 -13.918  1.00 86.90      B    C  
ATOM   3695  CG  PHE B 246      32.829   7.165 -12.486  1.00 85.75      B    C  
ATOM   3696  CD1 PHE B 246      33.270   8.227 -11.666  1.00 81.83      B    C  
ATOM   3697  CD2 PHE B 246      32.807   5.866 -11.958  1.00 80.96      B    C  
ATOM   3698  CE1 PHE B 246      33.669   7.992 -10.351  1.00 78.47      B    C  
ATOM   3699  CE2 PHE B 246      33.215   5.622 -10.636  1.00 78.23      B    C  
ATOM   3700  CZ  PHE B 246      33.639   6.690  -9.832  1.00 79.08      B    C  
ATOM   3701  N   SER B 247      31.762  10.216 -15.802  1.00 89.12      B    N  
ATOM   3702  CA  SER B 247      31.900  10.756 -17.156  1.00 88.71      B    C  
ATOM   3703  C   SER B 247      32.865   9.943 -18.022  1.00 89.31      B    C  
ATOM   3704  O   SER B 247      32.706   9.883 -19.236  1.00 85.01      B    O  
ATOM   3705  CB  SER B 247      32.361  12.212 -17.111  1.00 86.48      B    C  
ATOM   3706  OG  SER B 247      33.668  12.325 -16.602  1.00 79.35      B    O  
ATOM   3707  N   PHE B 248      33.804   9.212 -17.401  1.00 89.12      B    N  
ATOM   3708  CA  PHE B 248      34.684   8.261 -18.079  1.00 89.56      B    C  
ATOM   3709  C   PHE B 248      33.935   7.130 -18.804  1.00 90.06      B    C  
ATOM   3710  O   PHE B 248      34.403   6.643 -19.829  1.00 87.29      B    O  
ATOM   3711  CB  PHE B 248      35.632   7.672 -17.038  1.00 88.51      B    C  
ATOM   3712  CG  PHE B 248      36.514   6.562 -17.549  1.00 90.65      B    C  
ATOM   3713  CD1 PHE B 248      36.401   5.259 -17.026  1.00 88.16      B    C  
ATOM   3714  CD2 PHE B 248      37.437   6.821 -18.575  1.00 87.94      B    C  
ATOM   3715  CE1 PHE B 248      37.219   4.239 -17.507  1.00 87.01      B    C  
ATOM   3716  CE2 PHE B 248      38.253   5.800 -19.061  1.00 86.67      B    C  
ATOM   3717  CZ  PHE B 248      38.155   4.502 -18.535  1.00 89.25      B    C  
ATOM   3718  N   ILE B 249      32.771   6.724 -18.283  1.00 89.48      B    N  
ATOM   3719  CA  ILE B 249      31.960   5.667 -18.902  1.00 88.99      B    C  
ATOM   3720  C   ILE B 249      31.195   6.221 -20.110  1.00 89.60      B    C  
ATOM   3721  O   ILE B 249      31.048   5.532 -21.120  1.00 87.07      B    O  
ATOM   3722  CB  ILE B 249      30.993   5.042 -17.875  1.00 88.22      B    C  
ATOM   3723  CG1 ILE B 249      31.745   4.550 -16.614  1.00 87.16      B    C  
ATOM   3724  CG2 ILE B 249      30.203   3.886 -18.504  1.00 88.49      B    C  
ATOM   3725  CD1 ILE B 249      30.819   4.048 -15.490  1.00 83.65      B    C  
ATOM   3726  N   THR B 250      30.738   7.455 -20.024  1.00 91.05      B    N  
ATOM   3727  CA  THR B 250      29.881   8.088 -21.037  1.00 89.79      B    C  
ATOM   3728  C   THR B 250      30.650   8.891 -22.082  1.00 88.75      B    C  
ATOM   3729  O   THR B 250      30.078   9.218 -23.123  1.00 82.50      B    O  
ATOM   3730  CB  THR B 250      28.828   8.991 -20.380  1.00 88.26      B    C  
ATOM   3731  CG2 THR B 250      27.865   8.189 -19.500  1.00 82.16      B    C  
ATOM   3732  OG1 THR B 250      29.431   9.948 -19.545  1.00 80.72      B    O  
ATOM   3733  N   GLY B 251      31.923   9.209 -21.837  1.00 88.46      B    N  
ATOM   3734  CA  GLY B 251      32.751   9.980 -22.741  1.00 87.75      B    C  
ATOM   3735  C   GLY B 251      34.236   9.925 -22.385  1.00 88.93      B    C  
ATOM   3736  O   GLY B 251      34.613  10.072 -21.223  1.00 85.18      B    O  
ATOM   3737  N   ARG B 252      35.114   9.730 -23.383  1.00 88.54      B    N  
ATOM   3738  CA  ARG B 252      36.576   9.599 -23.217  1.00 89.02      B    C  
ATOM   3739  C   ARG B 252      37.387  10.600 -24.047  1.00 89.41      B    C  
ATOM   3740  O   ARG B 252      38.600  10.449 -24.169  1.00 83.84      B    O  
ATOM   3741  CB  ARG B 252      37.004   8.150 -23.489  1.00 86.43      B    C  
ATOM   3742  CG  ARG B 252      36.288   7.155 -22.574  1.00 86.16      B    C  
ATOM   3743  CD  ARG B 252      36.888   5.781 -22.719  1.00 85.38      B    C  
ATOM   3744  NE  ARG B 252      36.005   4.791 -22.095  1.00 84.70      B    N  
ATOM   3745  CZ  ARG B 252      35.327   3.855 -22.726  1.00 86.75      B    C  
ATOM   3746  NH1 ARG B 252      35.542   3.544 -23.970  1.00 77.23      B    N1+
ATOM   3747  NH2 ARG B 252      34.389   3.238 -22.108  1.00 81.96      B    N  
ATOM   3748  N   SER B 253      36.737  11.620 -24.583  1.00 89.67      B    N  
ATOM   3749  CA  SER B 253      37.397  12.649 -25.388  1.00 87.77      B    C  
ATOM   3750  C   SER B 253      38.193  13.662 -24.557  1.00 86.30      B    C  
ATOM   3751  O   SER B 253      39.187  14.220 -25.029  1.00 76.91      B    O  
ATOM   3752  CB  SER B 253      36.351  13.393 -26.220  1.00 85.44      B    C  
ATOM   3753  OG  SER B 253      35.377  13.979 -25.391  1.00 78.48      B    O  
ATOM   3754  N   GLY B 254      37.793  13.886 -23.318  1.00 87.34      B    N  
ATOM   3755  CA  GLY B 254      38.373  14.905 -22.446  1.00 87.45      B    C  
ATOM   3756  C   GLY B 254      39.597  14.424 -21.666  1.00 89.84      B    C  
ATOM   3757  O   GLY B 254      40.652  14.108 -22.218  1.00 86.80      B    O  
ATOM   3758  N   ILE B 255      39.458  14.372 -20.351  1.00 88.32      B    N  
ATOM   3759  CA  ILE B 255      40.544  14.024 -19.422  1.00 88.66      B    C  
ATOM   3760  C   ILE B 255      41.185  12.660 -19.736  1.00 90.20      B    C  
ATOM   3761  O   ILE B 255      42.416  12.599 -19.754  1.00 88.58      B    O  
ATOM   3762  CB  ILE B 255      40.065  14.116 -17.948  1.00 86.99      B    C  
ATOM   3763  CG1 ILE B 255      39.561  15.552 -17.627  1.00 81.60      B    C  
ATOM   3764  CG2 ILE B 255      41.191  13.710 -16.980  1.00 79.96      B    C  
ATOM   3765  CD1 ILE B 255      38.915  15.685 -16.236  1.00 71.80      B    C  
ATOM   3766  N   PRO B 256      40.436  11.586 -20.056  1.00 90.34      B    N  
ATOM   3767  CA  PRO B 256      41.028  10.279 -20.357  1.00 90.03      B    C  
ATOM   3768  C   PRO B 256      42.006  10.302 -21.534  1.00 91.54      B    C  
ATOM   3769  O   PRO B 256      43.097   9.744 -21.433  1.00 89.48      B    O  
ATOM   3770  CB  PRO B 256      39.839   9.349 -20.621  1.00 88.27      B    C  
ATOM   3771  CG  PRO B 256      38.704   9.988 -19.838  1.00 87.37      B    C  
ATOM   3772  CD  PRO B 256      38.988  11.475 -19.998  1.00 89.99      B    C  
ATOM   3773  N   ALA B 257      41.688  11.001 -22.612  1.00 91.04      B    N  
ATOM   3774  CA  ALA B 257      42.590  11.165 -23.750  1.00 90.92      B    C  
ATOM   3775  C   ALA B 257      43.836  11.990 -23.377  1.00 92.01      B    C  
ATOM   3776  O   ALA B 257      44.958  11.660 -23.756  1.00 89.62      B    O  
ATOM   3777  CB  ALA B 257      41.808  11.821 -24.896  1.00 89.39      B    C  
ATOM   3778  N   MET B 258      43.659  13.028 -22.557  1.00 92.17      B    N  
ATOM   3779  CA  MET B 258      44.763  13.864 -22.075  1.00 91.50      B    C  
ATOM   3780  C   MET B 258      45.732  13.085 -21.176  1.00 92.27      B    C  
ATOM   3781  O   MET B 258      46.936  13.279 -21.251  1.00 90.33      B    O  
ATOM   3782  CB  MET B 258      44.188  15.072 -21.336  1.00 90.08      B    C  
ATOM   3783  CG  MET B 258      44.955  16.350 -21.680  1.00 78.73      B    C  
ATOM   3784  SD  MET B 258      44.594  17.794 -20.635  1.00 70.05      B    S  
ATOM   3785  CE  MET B 258      42.788  17.880 -20.716  1.00 59.09      B    C  
ATOM   3786  N   VAL B 259      45.203  12.171 -20.343  1.00 91.86      B    N  
ATOM   3787  CA  VAL B 259      46.025  11.292 -19.503  1.00 91.63      B    C  
ATOM   3788  C   VAL B 259      46.878  10.359 -20.360  1.00 92.59      B    C  
ATOM   3789  O   VAL B 259      48.073  10.262 -20.111  1.00 91.28      B    O  
ATOM   3790  CB  VAL B 259      45.161  10.501 -18.505  1.00 90.90      B    C  
ATOM   3791  CG1 VAL B 259      45.974   9.451 -17.736  1.00 84.60      B    C  
ATOM   3792  CG2 VAL B 259      44.566  11.445 -17.452  1.00 85.86      B    C  
ATOM   3793  N   ILE B 260      46.309   9.750 -21.406  1.00 93.49      B    N  
ATOM   3794  CA  ILE B 260      47.081   8.923 -22.352  1.00 92.69      B    C  
ATOM   3795  C   ILE B 260      48.204   9.753 -22.977  1.00 93.17      B    C  
ATOM   3796  O   ILE B 260      49.364   9.335 -22.954  1.00 91.24      B    O  
ATOM   3797  CB  ILE B 260      46.173   8.298 -23.428  1.00 92.02      B    C  
ATOM   3798  CG1 ILE B 260      45.244   7.247 -22.780  1.00 88.20      B    C  
ATOM   3799  CG2 ILE B 260      47.007   7.654 -24.553  1.00 88.74      B    C  
ATOM   3800  CD1 ILE B 260      44.165   6.706 -23.727  1.00 84.50      B    C  
ATOM   3801  N   GLN B 261      47.905  10.964 -23.447  1.00 93.47      B    N  
ATOM   3802  CA  GLN B 261      48.906  11.861 -24.027  1.00 92.61      B    C  
ATOM   3803  C   GLN B 261      50.025  12.210 -23.030  1.00 93.43      B    C  
ATOM   3804  O   GLN B 261      51.205  12.196 -23.392  1.00 91.31      B    O  
ATOM   3805  CB  GLN B 261      48.203  13.125 -24.537  1.00 91.49      B    C  
ATOM   3806  CG  GLN B 261      49.193  14.096 -25.205  1.00 89.02      B    C  
ATOM   3807  CD  GLN B 261      48.522  15.365 -25.715  1.00 88.66      B    C  
ATOM   3808  NE2 GLN B 261      49.120  16.513 -25.487  1.00 77.78      B    N  
ATOM   3809  OE1 GLN B 261      47.485  15.357 -26.342  1.00 80.54      B    O  
ATOM   3810  N   GLN B 262      49.676  12.495 -21.775  1.00 92.92      B    N  
ATOM   3811  CA  GLN B 262      50.660  12.789 -20.735  1.00 92.21      B    C  
ATOM   3812  C   GLN B 262      51.507  11.560 -20.399  1.00 92.63      B    C  
ATOM   3813  O   GLN B 262      52.729  11.687 -20.262  1.00 90.41      B    O  
ATOM   3814  CB  GLN B 262      49.951  13.306 -19.481  1.00 91.51      B    C  
ATOM   3815  CG  GLN B 262      49.437  14.738 -19.661  1.00 88.21      B    C  
ATOM   3816  CD  GLN B 262      48.674  15.260 -18.433  1.00 86.69      B    C  
ATOM   3817  NE2 GLN B 262      48.164  16.465 -18.499  1.00 76.63      B    N  
ATOM   3818  OE1 GLN B 262      48.549  14.618 -17.395  1.00 79.24      B    O  
ATOM   3819  N   GLN B 263      50.888  10.380 -20.302  1.00 92.20      B    N  
ATOM   3820  CA  GLN B 263      51.601   9.154 -19.942  1.00 91.77      B    C  
ATOM   3821  C   GLN B 263      52.523   8.656 -21.062  1.00 92.66      B    C  
ATOM   3822  O   GLN B 263      53.590   8.129 -20.761  1.00 89.99      B    O  
ATOM   3823  CB  GLN B 263      50.617   8.068 -19.493  1.00 90.93      B    C  
ATOM   3824  CG  GLN B 263      49.917   8.386 -18.155  1.00 89.47      B    C  
ATOM   3825  CD  GLN B 263      50.892   8.528 -16.986  1.00 90.21      B    C  
ATOM   3826  NE2 GLN B 263      51.228   7.450 -16.329  1.00 77.56      B    N  
ATOM   3827  OE1 GLN B 263      51.369   9.605 -16.677  1.00 80.72      B    O  
ATOM   3828  N   LEU B 264      52.201   8.906 -22.325  1.00 92.77      B    N  
ATOM   3829  CA  LEU B 264      53.132   8.649 -23.434  1.00 91.83      B    C  
ATOM   3830  C   LEU B 264      54.445   9.418 -23.266  1.00 92.11      B    C  
ATOM   3831  O   LEU B 264      55.517   8.883 -23.574  1.00 89.19      B    O  
ATOM   3832  CB  LEU B 264      52.471   9.027 -24.775  1.00 91.63      B    C  
ATOM   3833  CG  LEU B 264      51.417   8.029 -25.282  1.00 91.86      B    C  
ATOM   3834  CD1 LEU B 264      50.717   8.624 -26.505  1.00 86.34      B    C  
ATOM   3835  CD2 LEU B 264      52.043   6.704 -25.706  1.00 86.88      B    C  
ATOM   3836  N   GLN B 265      54.404  10.638 -22.736  1.00 93.42      B    N  
ATOM   3837  CA  GLN B 265      55.610  11.413 -22.420  1.00 91.94      B    C  
ATOM   3838  C   GLN B 265      56.234  10.985 -21.087  1.00 92.26      B    C  
ATOM   3839  O   GLN B 265      57.437  10.741 -21.031  1.00 89.09      B    O  
ATOM   3840  CB  GLN B 265      55.297  12.919 -22.426  1.00 89.96      B    C  
ATOM   3841  CG  GLN B 265      55.105  13.441 -23.853  1.00 80.28      B    C  
ATOM   3842  CD  GLN B 265      54.959  14.963 -23.923  1.00 75.92      B    C  
ATOM   3843  NE2 GLN B 265      55.089  15.523 -25.100  1.00 64.51      B    N  
ATOM   3844  OE1 GLN B 265      54.735  15.677 -22.965  1.00 68.24      B    O  
ATOM   3845  N   ALA B 266      55.455  10.860 -20.047  1.00 92.15      B    N  
ATOM   3846  CA  ALA B 266      55.942  10.558 -18.703  1.00 91.71      B    C  
ATOM   3847  C   ALA B 266      56.631   9.188 -18.612  1.00 92.04      B    C  
ATOM   3848  O   ALA B 266      57.612   9.031 -17.883  1.00 87.38      B    O  
ATOM   3849  CB  ALA B 266      54.762  10.652 -17.735  1.00 90.78      B    C  
ATOM   3850  N   LEU B 267      56.155   8.193 -19.372  1.00 91.00      B    N  
ATOM   3851  CA  LEU B 267      56.731   6.844 -19.420  1.00 90.22      B    C  
ATOM   3852  C   LEU B 267      57.863   6.708 -20.454  1.00 90.83      B    C  
ATOM   3853  O   LEU B 267      58.453   5.635 -20.571  1.00 85.28      B    O  
ATOM   3854  CB  LEU B 267      55.611   5.818 -19.653  1.00 89.29      B    C  
ATOM   3855  CG  LEU B 267      54.526   5.806 -18.561  1.00 89.67      B    C  
ATOM   3856  CD1 LEU B 267      53.399   4.852 -18.971  1.00 83.63      B    C  
ATOM   3857  CD2 LEU B 267      55.066   5.334 -17.207  1.00 84.14      B    C  
ATOM   3858  N   GLY B 268      58.185   7.784 -21.182  1.00 89.72      B    N  
ATOM   3859  CA  GLY B 268      59.316   7.833 -22.105  1.00 89.61      B    C  
ATOM   3860  C   GLY B 268      59.077   7.188 -23.474  1.00 91.35      B    C  
ATOM   3861  O   GLY B 268      60.041   6.903 -24.169  1.00 85.52      B    O  
ATOM   3862  N   TYR B 269      57.845   6.967 -23.887  1.00 91.18      B    N  
ATOM   3863  CA  TYR B 269      57.541   6.553 -25.263  1.00 90.54      B    C  
ATOM   3864  C   TYR B 269      57.758   7.699 -26.262  1.00 91.13      B    C  
ATOM   3865  O   TYR B 269      58.260   7.485 -27.365  1.00 86.21      B    O  
ATOM   3866  CB  TYR B 269      56.094   6.059 -25.360  1.00 89.47      B    C  
ATOM   3867  CG  TYR B 269      55.778   4.853 -24.510  1.00 91.72      B    C  
ATOM   3868  CD1 TYR B 269      56.112   3.551 -24.953  1.00 86.56      B    C  
ATOM   3869  CD2 TYR B 269      55.120   5.023 -23.280  1.00 88.56      B    C  
ATOM   3870  CE1 TYR B 269      55.781   2.437 -24.180  1.00 86.23      B    C  
ATOM   3871  CE2 TYR B 269      54.788   3.908 -22.499  1.00 87.17      B    C  
ATOM   3872  CZ  TYR B 269      55.108   2.608 -22.947  1.00 89.67      B    C  
ATOM   3873  OH  TYR B 269      54.771   1.532 -22.177  1.00 88.19      B    O  
ATOM   3874  N   VAL B 270      57.433   8.914 -25.849  1.00 90.85      B    N  
ATOM   3875  CA  VAL B 270      57.677  10.141 -26.607  1.00 89.97      B    C  
ATOM   3876  C   VAL B 270      58.566  11.047 -25.767  1.00 89.35      B    C  
ATOM   3877  O   VAL B 270      58.130  11.607 -24.761  1.00 84.64      B    O  
ATOM   3878  CB  VAL B 270      56.363  10.833 -26.992  1.00 88.40      B    C  
ATOM   3879  CG1 VAL B 270      56.620  12.092 -27.818  1.00 80.60      B    C  
ATOM   3880  CG2 VAL B 270      55.469   9.902 -27.818  1.00 82.31      B    C  
ATOM   3881  N   VAL B 271      59.802  11.192 -26.155  1.00 90.02      B    N  
ATOM   3882  CA  VAL B 271      60.786  11.975 -25.409  1.00 88.72      B    C  
ATOM   3883  C   VAL B 271      60.831  13.394 -25.968  1.00 89.31      B    C  
ATOM   3884  O   VAL B 271      60.950  13.550 -27.192  1.00 84.19      B    O  
ATOM   3885  CB  VAL B 271      62.175  11.311 -25.448  1.00 85.12      B    C  
ATOM   3886  CG1 VAL B 271      63.167  12.023 -24.530  1.00 75.13      B    C  
ATOM   3887  CG2 VAL B 271      62.106   9.848 -24.996  1.00 75.59      B    C  
ATOM   3888  N   PRO B 272      60.779  14.443 -25.137  1.00 88.71      B    N  
ATOM   3889  CA  PRO B 272      60.971  15.821 -25.584  1.00 87.49      B    C  
ATOM   3890  C   PRO B 272      62.266  15.985 -26.374  1.00 86.89      B    C  
ATOM   3891  O   PRO B 272      63.258  15.333 -26.061  1.00 79.61      B    O  
ATOM   3892  CB  PRO B 272      60.954  16.673 -24.313  1.00 85.22      B    C  
ATOM   3893  CG  PRO B 272      60.159  15.840 -23.320  1.00 82.99      B    C  
ATOM   3894  CD  PRO B 272      60.515  14.406 -23.713  1.00 87.09      B    C  
ATOM   3895  N   PRO B 273      62.305  16.847 -27.399  1.00 88.10      B    N  
ATOM   3896  CA  PRO B 273      61.314  17.832 -27.815  1.00 87.57      B    C  
ATOM   3897  C   PRO B 273      60.173  17.305 -28.707  1.00 89.10      B    C  
ATOM   3898  O   PRO B 273      59.376  18.114 -29.196  1.00 82.38      B    O  
ATOM   3899  CB  PRO B 273      62.138  18.905 -28.539  1.00 83.51      B    C  
ATOM   3900  CG  PRO B 273      63.223  18.063 -29.223  1.00 79.37      B    C  
ATOM   3901  CD  PRO B 273      63.515  16.990 -28.179  1.00 83.32      B    C  
ATOM   3902  N   ASP B 274      60.076  15.991 -28.940  1.00 89.15      B    N  
ATOM   3903  CA  ASP B 274      58.949  15.427 -29.680  1.00 89.03      B    C  
ATOM   3904  C   ASP B 274      57.647  15.625 -28.891  1.00 90.11      B    C  
ATOM   3905  O   ASP B 274      57.636  15.651 -27.661  1.00 86.86      B    O  
ATOM   3906  CB  ASP B 274      59.179  13.944 -30.012  1.00 86.38      B    C  
ATOM   3907  CG  ASP B 274      60.464  13.668 -30.785  1.00 85.08      B    C  
ATOM   3908  OD1 ASP B 274      60.976  14.575 -31.470  1.00 78.03      B    O  
ATOM   3909  OD2 ASP B 274      60.979  12.532 -30.678  1.00 78.83      B    O1-
ATOM   3910  N   ARG B 275      56.536  15.768 -29.607  1.00 90.68      B    N  
ATOM   3911  CA  ARG B 275      55.209  15.888 -28.995  1.00 91.01      B    C  
ATOM   3912  C   ARG B 275      54.238  14.924 -29.659  1.00 92.02      B    C  
ATOM   3913  O   ARG B 275      54.064  14.962 -30.873  1.00 87.77      B    O  
ATOM   3914  CB  ARG B 275      54.683  17.325 -29.077  1.00 87.60      B    C  
ATOM   3915  CG  ARG B 275      55.266  18.212 -27.967  1.00 76.07      B    C  
ATOM   3916  CD  ARG B 275      54.614  19.588 -27.998  1.00 73.19      B    C  
ATOM   3917  NE  ARG B 275      55.052  20.426 -26.859  1.00 61.55      B    N  
ATOM   3918  CZ  ARG B 275      54.636  21.655 -26.576  1.00 54.90      B    C  
ATOM   3919  NH1 ARG B 275      53.789  22.272 -27.349  1.00 50.69      B    N1+
ATOM   3920  NH2 ARG B 275      55.075  22.271 -25.517  1.00 47.14      B    N  
ATOM   3921  N   ALA B 276      53.575  14.137 -28.839  1.00 91.36      B    N  
ATOM   3922  CA  ALA B 276      52.386  13.390 -29.235  1.00 91.21      B    C  
ATOM   3923  C   ALA B 276      51.134  14.174 -28.841  1.00 92.42      B    C  
ATOM   3924  O   ALA B 276      51.083  14.804 -27.778  1.00 89.30      B    O  
ATOM   3925  CB  ALA B 276      52.415  11.999 -28.612  1.00 88.91      B    C  
ATOM   3926  N   THR B 277      50.119  14.122 -29.697  1.00 93.36      B    N  
ATOM   3927  CA  THR B 277      48.780  14.645 -29.419  1.00 92.90      B    C  
ATOM   3928  C   THR B 277      47.787  13.513 -29.632  1.00 93.53      B    C  
ATOM   3929  O   THR B 277      47.732  12.946 -30.715  1.00 89.81      B    O  
ATOM   3930  CB  THR B 277      48.414  15.837 -30.315  1.00 91.31      B    C  
ATOM   3931  CG2 THR B 277      47.350  16.716 -29.660  1.00 75.38      B    C  
ATOM   3932  OG1 THR B 277      49.525  16.665 -30.556  1.00 76.61      B    O  
ATOM   3933  N   VAL B 278      47.051  13.173 -28.597  1.00 92.78      B    N  
ATOM   3934  CA  VAL B 278      46.044  12.110 -28.629  1.00 92.21      B    C  
ATOM   3935  C   VAL B 278      44.670  12.765 -28.632  1.00 92.50      B    C  
ATOM   3936  O   VAL B 278      44.355  13.556 -27.748  1.00 89.77      B    O  
ATOM   3937  CB  VAL B 278      46.209  11.136 -27.453  1.00 90.43      B    C  
ATOM   3938  CG1 VAL B 278      45.148  10.034 -27.483  1.00 84.99      B    C  
ATOM   3939  CG2 VAL B 278      47.585  10.475 -27.493  1.00 86.29      B    C  
ATOM   3940  N   VAL B 279      43.871  12.421 -29.635  1.00 93.01      B    N  
ATOM   3941  CA  VAL B 279      42.451  12.749 -29.707  1.00 92.01      B    C  
ATOM   3942  C   VAL B 279      41.691  11.434 -29.652  1.00 91.96      B    C  
ATOM   3943  O   VAL B 279      42.098  10.474 -30.298  1.00 87.62      B    O  
ATOM   3944  CB  VAL B 279      42.108  13.549 -30.980  1.00 90.38      B    C  
ATOM   3945  CG1 VAL B 279      40.643  13.963 -30.995  1.00 79.05      B    C  
ATOM   3946  CG2 VAL B 279      42.954  14.821 -31.076  1.00 79.49      B    C  
ATOM   3947  N   ASN B 280      40.618  11.380 -28.877  1.00 92.30      B    N  
ATOM   3948  CA  ASN B 280      39.771  10.203 -28.751  1.00 91.37      B    C  
ATOM   3949  C   ASN B 280      38.316  10.619 -28.603  1.00 91.58      B    C  
ATOM   3950  O   ASN B 280      38.022  11.684 -28.059  1.00 87.79      B    O  
ATOM   3951  CB  ASN B 280      40.247   9.370 -27.550  1.00 89.20      B    C  
ATOM   3952  CG  ASN B 280      39.578   8.015 -27.540  1.00 88.62      B    C  
ATOM   3953  ND2 ASN B 280      38.885   7.665 -26.473  1.00 80.95      B    N  
ATOM   3954  OD1 ASN B 280      39.672   7.276 -28.501  1.00 81.80      B    O  
ATOM   3955  N   GLN B 281      37.418   9.777 -29.083  1.00 90.29      B    N  
ATOM   3956  CA  GLN B 281      35.998   9.781 -28.749  1.00 88.96      B    C  
ATOM   3957  C   GLN B 281      35.596   8.345 -28.451  1.00 88.76      B    C  
ATOM   3958  O   GLN B 281      35.976   7.440 -29.189  1.00 83.62      B    O  
ATOM   3959  CB  GLN B 281      35.163  10.334 -29.904  1.00 86.77      B    C  
ATOM   3960  CG  GLN B 281      35.288  11.853 -30.006  1.00 80.45      B    C  
ATOM   3961  CD  GLN B 281      34.437  12.450 -31.137  1.00 77.00      B    C  
ATOM   3962  NE2 GLN B 281      34.183  13.736 -31.094  1.00 64.67      B    N  
ATOM   3963  OE1 GLN B 281      34.007  11.800 -32.062  1.00 67.26      B    O  
ATOM   3964  N   GLY B 282      34.850   8.140 -27.365  1.00 90.25      B    N  
ATOM   3965  CA  GLY B 282      34.424   6.797 -26.998  1.00 89.64      B    C  
ATOM   3966  C   GLY B 282      33.510   6.798 -25.787  1.00 90.40      B    C  
ATOM   3967  O   GLY B 282      33.482   7.732 -24.988  1.00 86.37      B    O  
ATOM   3968  N   SER B 283      32.767   5.703 -25.670  1.00 90.21      B    N  
ATOM   3969  CA  SER B 283      31.872   5.478 -24.542  1.00 90.31      B    C  
ATOM   3970  C   SER B 283      31.641   3.987 -24.304  1.00 91.25      B    C  
ATOM   3971  O   SER B 283      32.006   3.140 -25.121  1.00 88.02      B    O  
ATOM   3972  CB  SER B 283      30.543   6.225 -24.761  1.00 87.27      B    C  
ATOM   3973  OG  SER B 283      29.805   5.681 -25.835  1.00 80.65      B    O  
ATOM   3974  N   SER B 284      31.046   3.664 -23.161  1.00 89.87      B    N  
ATOM   3975  CA  SER B 284      30.548   2.323 -22.851  1.00 89.71      B    C  
ATOM   3976  C   SER B 284      29.033   2.363 -22.709  1.00 90.58      B    C  
ATOM   3977  O   SER B 284      28.506   3.231 -22.021  1.00 88.48      B    O  
ATOM   3978  CB  SER B 284      31.164   1.775 -21.569  1.00 88.68      B    C  
ATOM   3979  OG  SER B 284      32.560   1.718 -21.707  1.00 81.04      B    O  
ATOM   3980  N   TYR B 285      28.350   1.432 -23.355  1.00 91.04      B    N  
ATOM   3981  CA  TYR B 285      26.890   1.399 -23.407  1.00 90.82      B    C  
ATOM   3982  C   TYR B 285      26.369  -0.029 -23.590  1.00 91.05      B    C  
ATOM   3983  O   TYR B 285      27.108  -0.938 -23.954  1.00 88.94      B    O  
ATOM   3984  CB  TYR B 285      26.404   2.327 -24.535  1.00 88.79      B    C  
ATOM   3985  CG  TYR B 285      26.969   2.018 -25.906  1.00 89.43      B    C  
ATOM   3986  CD1 TYR B 285      28.206   2.567 -26.313  1.00 87.31      B    C  
ATOM   3987  CD2 TYR B 285      26.268   1.193 -26.793  1.00 87.02      B    C  
ATOM   3988  CE1 TYR B 285      28.734   2.285 -27.573  1.00 84.99      B    C  
ATOM   3989  CE2 TYR B 285      26.786   0.897 -28.066  1.00 85.31      B    C  
ATOM   3990  CZ  TYR B 285      28.021   1.446 -28.457  1.00 86.43      B    C  
ATOM   3991  OH  TYR B 285      28.529   1.162 -29.695  1.00 84.34      B    O  
ATOM   3992  N   PHE B 286      25.100  -0.221 -23.338  1.00 90.58      B    N  
ATOM   3993  CA  PHE B 286      24.405  -1.485 -23.540  1.00 89.44      B    C  
ATOM   3994  C   PHE B 286      23.422  -1.339 -24.707  1.00 88.69      B    C  
ATOM   3995  O   PHE B 286      22.555  -0.467 -24.666  1.00 84.53      B    O  
ATOM   3996  CB  PHE B 286      23.706  -1.905 -22.252  1.00 88.61      B    C  
ATOM   3997  CG  PHE B 286      24.630  -2.021 -21.060  1.00 90.95      B    C  
ATOM   3998  CD1 PHE B 286      25.535  -3.094 -20.967  1.00 88.79      B    C  
ATOM   3999  CD2 PHE B 286      24.610  -1.050 -20.042  1.00 89.12      B    C  
ATOM   4000  CE1 PHE B 286      26.393  -3.213 -19.861  1.00 87.72      B    C  
ATOM   4001  CE2 PHE B 286      25.466  -1.158 -18.932  1.00 88.02      B    C  
ATOM   4002  CZ  PHE B 286      26.348  -2.240 -18.850  1.00 89.62      B    C  
ATOM   4003  N   SER B 287      23.582  -2.152 -25.737  1.00 88.23      B    N  
ATOM   4004  CA  SER B 287      22.770  -2.055 -26.946  1.00 86.72      B    C  
ATOM   4005  C   SER B 287      22.787  -3.359 -27.745  1.00 86.85      B    C  
ATOM   4006  O   SER B 287      23.649  -4.215 -27.571  1.00 83.01      B    O  
ATOM   4007  CB  SER B 287      23.291  -0.902 -27.812  1.00 83.46      B    C  
ATOM   4008  OG  SER B 287      22.454  -0.691 -28.933  1.00 75.07      B    O  
ATOM   4009  N   THR B 288      21.844  -3.493 -28.663  1.00 84.69      B    N  
ATOM   4010  CA  THR B 288      21.868  -4.548 -29.694  1.00 82.57      B    C  
ATOM   4011  C   THR B 288      22.863  -4.264 -30.814  1.00 82.69      B    C  
ATOM   4012  O   THR B 288      23.291  -5.190 -31.507  1.00 79.29      B    O  
ATOM   4013  CB  THR B 288      20.477  -4.706 -30.326  1.00 80.29      B    C  
ATOM   4014  CG2 THR B 288      19.484  -5.325 -29.350  1.00 71.96      B    C  
ATOM   4015  OG1 THR B 288      19.949  -3.454 -30.705  1.00 71.32      B    O  
ATOM   4016  N   LEU B 289      23.217  -3.013 -30.994  1.00 84.00      B    N  
ATOM   4017  CA  LEU B 289      24.038  -2.537 -32.102  1.00 83.51      B    C  
ATOM   4018  C   LEU B 289      25.130  -1.590 -31.585  1.00 84.22      B    C  
ATOM   4019  O   LEU B 289      24.892  -0.873 -30.607  1.00 80.66      B    O  
ATOM   4020  CB  LEU B 289      23.138  -1.810 -33.117  1.00 80.76      B    C  
ATOM   4021  CG  LEU B 289      22.108  -2.706 -33.836  1.00 75.96      B    C  
ATOM   4022  CD1 LEU B 289      21.113  -1.835 -34.605  1.00 70.99      B    C  
ATOM   4023  CD2 LEU B 289      22.772  -3.664 -34.823  1.00 70.02      B    C  
ATOM   4024  N   PRO B 290      26.283  -1.520 -32.256  1.00 84.53      B    N  
ATOM   4025  CA  PRO B 290      27.308  -0.527 -31.935  1.00 84.50      B    C  
ATOM   4026  C   PRO B 290      26.860   0.864 -32.409  1.00 85.14      B    C  
ATOM   4027  O   PRO B 290      27.197   1.311 -33.496  1.00 79.35      B    O  
ATOM   4028  CB  PRO B 290      28.582  -1.049 -32.622  1.00 81.58      B    C  
ATOM   4029  CG  PRO B 290      28.046  -1.789 -33.848  1.00 81.34      B    C  
ATOM   4030  CD  PRO B 290      26.708  -2.372 -33.359  1.00 84.66      B    C  
ATOM   4031  N   ASN B 291      26.062   1.524 -31.614  1.00 85.14      B    N  
ATOM   4032  CA  ASN B 291      25.419   2.803 -31.944  1.00 83.92      B    C  
ATOM   4033  C   ASN B 291      25.964   3.995 -31.135  1.00 83.70      B    C  
ATOM   4034  O   ASN B 291      25.298   5.021 -31.037  1.00 74.21      B    O  
ATOM   4035  CB  ASN B 291      23.893   2.630 -31.832  1.00 79.25      B    C  
ATOM   4036  CG  ASN B 291      23.401   2.457 -30.397  1.00 76.19      B    C  
ATOM   4037  ND2 ASN B 291      22.105   2.357 -30.214  1.00 72.16      B    N  
ATOM   4038  OD1 ASN B 291      24.144   2.408 -29.442  1.00 65.46      B    O  
ATOM   4039  N   HIS B 292      27.135   3.854 -30.537  1.00 83.81      B    N  
ATOM   4040  CA  HIS B 292      27.786   4.880 -29.712  1.00 83.32      B    C  
ATOM   4041  C   HIS B 292      26.917   5.402 -28.546  1.00 84.19      B    C  
ATOM   4042  O   HIS B 292      27.006   6.557 -28.142  1.00 77.35      B    O  
ATOM   4043  CB  HIS B 292      28.343   6.003 -30.606  1.00 80.40      B    C  
ATOM   4044  CG  HIS B 292      29.263   5.503 -31.684  1.00 76.79      B    C  
ATOM   4045  CD2 HIS B 292      29.020   5.449 -33.038  1.00 65.82      B    C  
ATOM   4046  ND1 HIS B 292      30.519   4.976 -31.498  1.00 68.42      B    N  
ATOM   4047  CE1 HIS B 292      31.018   4.626 -32.703  1.00 63.27      B    C  
ATOM   4048  NE2 HIS B 292      30.131   4.903 -33.654  1.00 65.40      B    N  
ATOM   4049  N   GLY B 293      26.038   4.547 -27.988  1.00 81.52      B    N  
ATOM   4050  CA  GLY B 293      25.150   4.934 -26.896  1.00 81.43      B    C  
ATOM   4051  C   GLY B 293      24.030   5.890 -27.314  1.00 83.95      B    C  
ATOM   4052  O   GLY B 293      23.545   6.671 -26.493  1.00 78.57      B    O  
ATOM   4053  N   ALA B 294      23.616   5.839 -28.576  1.00 80.45      B    N  
ATOM   4054  CA  ALA B 294      22.482   6.613 -29.065  1.00 80.10      B    C  
ATOM   4055  C   ALA B 294      21.149   6.058 -28.524  1.00 81.01      B    C  
ATOM   4056  O   ALA B 294      20.982   4.851 -28.352  1.00 78.44      B    O  
ATOM   4057  CB  ALA B 294      22.507   6.637 -30.595  1.00 77.03      B    C  
ATOM   4058  N   LEU B 295      20.180   6.939 -28.316  1.00 78.35      B    N  
ATOM   4059  CA  LEU B 295      18.811   6.545 -27.986  1.00 76.56      B    C  
ATOM   4060  C   LEU B 295      18.129   6.001 -29.248  1.00 76.04      B    C  
ATOM   4061  O   LEU B 295      17.751   6.755 -30.136  1.00 70.78      B    O  
ATOM   4062  CB  LEU B 295      18.055   7.742 -27.387  1.00 72.84      B    C  
ATOM   4063  CG  LEU B 295      16.697   7.336 -26.778  1.00 70.75      B    C  
ATOM   4064  CD1 LEU B 295      16.866   6.744 -25.377  1.00 67.24      B    C  
ATOM   4065  CD2 LEU B 295      15.774   8.549 -26.653  1.00 67.47      B    C  
ATOM   4066  N   TRP B 296      17.956   4.691 -29.298  1.00 74.23      B    N  
ATOM   4067  CA  TRP B 296      17.239   4.015 -30.383  1.00 72.25      B    C  
ATOM   4068  C   TRP B 296      15.984   3.318 -29.863  1.00 73.12      B    C  
ATOM   4069  O   TRP B 296      16.034   2.698 -28.799  1.00 68.05      B    O  
ATOM   4070  CB  TRP B 296      18.176   3.056 -31.123  1.00 66.92      B    C  
ATOM   4071  CG  TRP B 296      18.647   3.542 -32.459  1.00 63.40      B    C  
ATOM   4072  CD1 TRP B 296      18.985   4.807 -32.784  1.00 56.73      B    C  
ATOM   4073  CD2 TRP B 296      18.818   2.747 -33.682  1.00 57.76      B    C  
ATOM   4074  CE2 TRP B 296      19.266   3.618 -34.707  1.00 54.36      B    C  
ATOM   4075  CE3 TRP B 296      18.640   1.385 -34.003  1.00 52.65      B    C  
ATOM   4076  NE1 TRP B 296      19.350   4.864 -34.130  1.00 51.22      B    N  
ATOM   4077  CZ2 TRP B 296      19.523   3.150 -36.023  1.00 49.27      B    C  
ATOM   4078  CZ3 TRP B 296      18.904   0.923 -35.313  1.00 49.70      B    C  
ATOM   4079  CH2 TRP B 296      19.334   1.808 -36.305  1.00 48.88      B    C  
ATOM   4080  N   PRO B 297      14.862   3.353 -30.596  1.00 71.41      B    N  
ATOM   4081  CA  PRO B 297      13.594   2.830 -30.100  1.00 69.76      B    C  
ATOM   4082  C   PRO B 297      13.571   1.303 -29.924  1.00 70.59      B    C  
ATOM   4083  O   PRO B 297      12.728   0.794 -29.192  1.00 66.36      B    O  
ATOM   4084  CB  PRO B 297      12.548   3.306 -31.123  1.00 65.97      B    C  
ATOM   4085  CG  PRO B 297      13.346   3.504 -32.406  1.00 64.52      B    C  
ATOM   4086  CD  PRO B 297      14.699   3.973 -31.890  1.00 67.83      B    C  
ATOM   4087  N   LEU B 298      14.480   0.581 -30.570  1.00 72.89      B    N  
ATOM   4088  CA  LEU B 298      14.597  -0.881 -30.496  1.00 71.37      B    C  
ATOM   4089  C   LEU B 298      15.770  -1.351 -29.617  1.00 71.79      B    C  
ATOM   4090  O   LEU B 298      16.112  -2.530 -29.643  1.00 66.75      B    O  
ATOM   4091  CB  LEU B 298      14.678  -1.460 -31.924  1.00 67.52      B    C  
ATOM   4092  CG  LEU B 298      13.405  -1.272 -32.759  1.00 62.10      B    C  
ATOM   4093  CD1 LEU B 298      13.675  -1.690 -34.207  1.00 58.30      B    C  
ATOM   4094  CD2 LEU B 298      12.240  -2.117 -32.235  1.00 57.45      B    C  
ATOM   4095  N   VAL B 299      16.394  -0.461 -28.859  1.00 71.76      B    N  
ATOM   4096  CA  VAL B 299      17.509  -0.814 -27.981  1.00 70.10      B    C  
ATOM   4097  C   VAL B 299      17.026  -1.718 -26.853  1.00 71.76      B    C  
ATOM   4098  O   VAL B 299      16.082  -1.401 -26.125  1.00 66.59      B    O  
ATOM   4099  CB  VAL B 299      18.229   0.435 -27.433  1.00 64.63      B    C  
ATOM   4100  CG1 VAL B 299      19.176   0.142 -26.266  1.00 58.29      B    C  
ATOM   4101  CG2 VAL B 299      19.080   1.059 -28.545  1.00 58.53      B    C  
ATOM   4102  N   ASN B 300      17.748  -2.824 -26.666  1.00 75.88      B    N  
ATOM   4103  CA  ASN B 300      17.748  -3.619 -25.448  1.00 74.69      B    C  
ATOM   4104  C   ASN B 300      19.193  -3.886 -25.010  1.00 76.39      B    C  
ATOM   4105  O   ASN B 300      20.138  -3.654 -25.778  1.00 68.93      B    O  
ATOM   4106  CB  ASN B 300      16.876  -4.879 -25.657  1.00 67.41      B    C  
ATOM   4107  CG  ASN B 300      17.467  -5.900 -26.613  1.00 62.60      B    C  
ATOM   4108  ND2 ASN B 300      16.642  -6.657 -27.295  1.00 59.14      B    N  
ATOM   4109  OD1 ASN B 300      18.660  -6.084 -26.739  1.00 57.31      B    O  
ATOM   4110  N   GLY B 301      19.389  -4.360 -23.797  1.00 77.80      B    N  
ATOM   4111  CA  GLY B 301      20.716  -4.624 -23.237  1.00 78.62      B    C  
ATOM   4112  C   GLY B 301      21.357  -5.926 -23.712  1.00 82.57      B    C  
ATOM   4113  O   GLY B 301      21.974  -6.614 -22.914  1.00 78.03      B    O  
ATOM   4114  N   LYS B 302      21.200  -6.301 -24.979  1.00 80.98      B    N  
ATOM   4115  CA  LYS B 302      21.674  -7.598 -25.485  1.00 81.48      B    C  
ATOM   4116  C   LYS B 302      23.191  -7.753 -25.372  1.00 84.21      B    C  
ATOM   4117  O   LYS B 302      23.667  -8.825 -25.006  1.00 80.83      B    O  
ATOM   4118  CB  LYS B 302      21.191  -7.788 -26.937  1.00 76.55      B    C  
ATOM   4119  CG  LYS B 302      21.528  -9.198 -27.440  1.00 72.58      B    C  
ATOM   4120  CD  LYS B 302      21.061  -9.414 -28.884  1.00 70.40      B    C  
ATOM   4121  CE  LYS B 302      21.530 -10.817 -29.283  1.00 63.16      B    C  
ATOM   4122  NZ  LYS B 302      21.411 -11.098 -30.731  1.00 57.31      B    N1+
ATOM   4123  N   TYR B 303      23.931  -6.703 -25.683  1.00 87.07      B    N  
ATOM   4124  CA  TYR B 303      25.384  -6.686 -25.694  1.00 88.21      B    C  
ATOM   4125  C   TYR B 303      25.934  -5.528 -24.853  1.00 89.62      B    C  
ATOM   4126  O   TYR B 303      25.356  -4.445 -24.822  1.00 86.96      B    O  
ATOM   4127  CB  TYR B 303      25.886  -6.593 -27.141  1.00 86.48      B    C  
ATOM   4128  CG  TYR B 303      25.392  -7.677 -28.073  1.00 86.96      B    C  
ATOM   4129  CD1 TYR B 303      25.615  -9.030 -27.771  1.00 82.16      B    C  
ATOM   4130  CD2 TYR B 303      24.721  -7.339 -29.271  1.00 82.26      B    C  
ATOM   4131  CE1 TYR B 303      25.203 -10.039 -28.660  1.00 79.05      B    C  
ATOM   4132  CE2 TYR B 303      24.314  -8.340 -30.164  1.00 79.88      B    C  
ATOM   4133  CZ  TYR B 303      24.569  -9.689 -29.865  1.00 80.51      B    C  
ATOM   4134  OH  TYR B 303      24.202 -10.670 -30.739  1.00 77.29      B    O  
ATOM   4135  N   SER B 304      27.089  -5.775 -24.227  1.00 89.89      B    N  
ATOM   4136  CA  SER B 304      27.920  -4.723 -23.649  1.00 90.26      B    C  
ATOM   4137  C   SER B 304      28.908  -4.250 -24.711  1.00 91.06      B    C  
ATOM   4138  O   SER B 304      29.743  -5.028 -25.160  1.00 88.95      B    O  
ATOM   4139  CB  SER B 304      28.651  -5.249 -22.420  1.00 89.27      B    C  
ATOM   4140  OG  SER B 304      29.524  -4.266 -21.903  1.00 81.40      B    O  
ATOM   4141  N   TRP B 305      28.815  -2.993 -25.076  1.00 92.11      B    N  
ATOM   4142  CA  TRP B 305      29.720  -2.358 -26.030  1.00 91.92      B    C  
ATOM   4143  C   TRP B 305      30.602  -1.331 -25.335  1.00 92.13      B    C  
ATOM   4144  O   TRP B 305      30.134  -0.527 -24.527  1.00 88.98      B    O  
ATOM   4145  CB  TRP B 305      28.921  -1.690 -27.151  1.00 90.71      B    C  
ATOM   4146  CG  TRP B 305      28.140  -2.635 -28.003  1.00 91.19      B    C  
ATOM   4147  CD1 TRP B 305      26.843  -2.939 -27.838  1.00 86.31      B    C  
ATOM   4148  CD2 TRP B 305      28.604  -3.402 -29.159  1.00 89.83      B    C  
ATOM   4149  CE2 TRP B 305      27.510  -4.156 -29.645  1.00 88.89      B    C  
ATOM   4150  CE3 TRP B 305      29.844  -3.525 -29.827  1.00 87.21      B    C  
ATOM   4151  NE1 TRP B 305      26.456  -3.851 -28.822  1.00 86.59      B    N  
ATOM   4152  CZ2 TRP B 305      27.639  -5.008 -30.772  1.00 87.05      B    C  
ATOM   4153  CZ3 TRP B 305      29.968  -4.372 -30.947  1.00 82.42      B    C  
ATOM   4154  CH2 TRP B 305      28.875  -5.106 -31.407  1.00 83.89      B    C  
ATOM   4155  N   THR B 306      31.864  -1.320 -25.711  1.00 92.79      B    N  
ATOM   4156  CA  THR B 306      32.759  -0.192 -25.484  1.00 92.25      B    C  
ATOM   4157  C   THR B 306      33.469   0.086 -26.794  1.00 92.32      B    C  
ATOM   4158  O   THR B 306      34.125  -0.801 -27.340  1.00 88.21      B    O  
ATOM   4159  CB  THR B 306      33.781  -0.450 -24.383  1.00 90.58      B    C  
ATOM   4160  CG2 THR B 306      33.135  -0.767 -23.035  1.00 78.79      B    C  
ATOM   4161  OG1 THR B 306      34.590  -1.535 -24.707  1.00 78.90      B    O  
ATOM   4162  N   ASP B 307      33.352   1.293 -27.289  1.00 92.44      B    N  
ATOM   4163  CA  ASP B 307      34.098   1.735 -28.455  1.00 91.35      B    C  
ATOM   4164  C   ASP B 307      34.941   2.958 -28.105  1.00 91.80      B    C  
ATOM   4165  O   ASP B 307      34.590   3.772 -27.263  1.00 85.89      B    O  
ATOM   4166  CB  ASP B 307      33.189   1.917 -29.688  1.00 86.53      B    C  
ATOM   4167  CG  ASP B 307      32.103   2.977 -29.531  1.00 78.91      B    C  
ATOM   4168  OD1 ASP B 307      32.405   4.125 -29.162  1.00 70.49      B    O  
ATOM   4169  OD2 ASP B 307      30.933   2.660 -29.859  1.00 71.13      B    O1-
ATOM   4170  N   ASP B 308      36.118   3.011 -28.717  1.00 92.76      B    N  
ATOM   4171  CA  ASP B 308      37.020   4.148 -28.666  1.00 92.58      B    C  
ATOM   4172  C   ASP B 308      37.614   4.326 -30.063  1.00 93.04      B    C  
ATOM   4173  O   ASP B 308      38.151   3.391 -30.655  1.00 89.76      B    O  
ATOM   4174  CB  ASP B 308      38.124   3.912 -27.625  1.00 90.95      B    C  
ATOM   4175  CG  ASP B 308      37.655   4.148 -26.188  1.00 90.86      B    C  
ATOM   4176  OD1 ASP B 308      37.475   5.330 -25.814  1.00 83.77      B    O  
ATOM   4177  OD2 ASP B 308      37.529   3.183 -25.412  1.00 84.25      B    O1-
ATOM   4178  N   HIS B 309      37.529   5.529 -30.578  1.00 93.51      B    N  
ATOM   4179  CA  HIS B 309      38.068   5.862 -31.891  1.00 92.33      B    C  
ATOM   4180  C   HIS B 309      38.695   7.252 -31.855  1.00 92.25      B    C  
ATOM   4181  O   HIS B 309      38.144   8.204 -31.324  1.00 86.56      B    O  
ATOM   4182  CB  HIS B 309      36.983   5.719 -32.973  1.00 89.27      B    C  
ATOM   4183  CG  HIS B 309      35.678   6.381 -32.639  1.00 83.80      B    C  
ATOM   4184  CD2 HIS B 309      35.245   7.617 -33.055  1.00 73.70      B    C  
ATOM   4185  ND1 HIS B 309      34.690   5.868 -31.824  1.00 74.70      B    N  
ATOM   4186  CE1 HIS B 309      33.687   6.768 -31.751  1.00 71.57      B    C  
ATOM   4187  NE2 HIS B 309      33.988   7.842 -32.486  1.00 74.39      B    N  
ATOM   4188  N   GLY B 310      39.875   7.342 -32.407  1.00 93.04      B    N  
ATOM   4189  CA  GLY B 310      40.659   8.557 -32.295  1.00 92.48      B    C  
ATOM   4190  C   GLY B 310      41.849   8.588 -33.241  1.00 94.00      B    C  
ATOM   4191  O   GLY B 310      41.930   7.857 -34.231  1.00 91.56      B    O  
ATOM   4192  N   MET B 311      42.780   9.488 -32.916  1.00 93.65      B    N  
ATOM   4193  CA  MET B 311      43.966   9.679 -33.725  1.00 93.79      B    C  
ATOM   4194  C   MET B 311      45.157  10.065 -32.834  1.00 94.20      B    C  
ATOM   4195  O   MET B 311      45.069  10.970 -32.003  1.00 90.37      B    O  
ATOM   4196  CB  MET B 311      43.651  10.740 -34.793  1.00 91.40      B    C  
ATOM   4197  CG  MET B 311      44.740  10.828 -35.871  1.00 84.07      B    C  
ATOM   4198  SD  MET B 311      44.232  11.770 -37.352  1.00 79.61      B    S  
ATOM   4199  CE  MET B 311      43.416  10.481 -38.306  1.00 69.76      B    C  
ATOM   4200  N   ASN B 312      46.270   9.395 -33.052  1.00 91.88      B    N  
ATOM   4201  CA  ASN B 312      47.550   9.754 -32.465  1.00 91.74      B    C  
ATOM   4202  C   ASN B 312      48.356  10.552 -33.494  1.00 92.19      B    C  
ATOM   4203  O   ASN B 312      48.691  10.051 -34.565  1.00 88.30      B    O  
ATOM   4204  CB  ASN B 312      48.260   8.474 -32.000  1.00 89.51      B    C  
ATOM   4205  CG  ASN B 312      49.541   8.776 -31.230  1.00 90.74      B    C  
ATOM   4206  ND2 ASN B 312      49.766   8.080 -30.144  1.00 80.01      B    N  
ATOM   4207  OD1 ASN B 312      50.341   9.625 -31.572  1.00 79.40      B    O  
ATOM   4208  N   THR B 313      48.673  11.793 -33.164  1.00 92.71      B    N  
ATOM   4209  CA  THR B 313      49.489  12.667 -33.996  1.00 92.16      B    C  
ATOM   4210  C   THR B 313      50.844  12.884 -33.336  1.00 92.50      B    C  
ATOM   4211  O   THR B 313      50.928  13.486 -32.262  1.00 89.00      B    O  
ATOM   4212  CB  THR B 313      48.796  14.016 -34.255  1.00 90.61      B    C  
ATOM   4213  CG2 THR B 313      49.539  14.849 -35.293  1.00 79.06      B    C  
ATOM   4214  OG1 THR B 313      47.495  13.826 -34.736  1.00 79.14      B    O  
ATOM   4215  N   LEU B 314      51.908  12.425 -33.966  1.00 91.75      B    N  
ATOM   4216  CA  LEU B 314      53.278  12.604 -33.501  1.00 91.09      B    C  
ATOM   4217  C   LEU B 314      53.994  13.691 -34.316  1.00 91.56      B    C  
ATOM   4218  O   LEU B 314      54.082  13.609 -35.543  1.00 89.10      B    O  
ATOM   4219  CB  LEU B 314      54.003  11.254 -33.576  1.00 89.83      B    C  
ATOM   4220  CG  LEU B 314      55.433  11.299 -33.004  1.00 89.43      B    C  
ATOM   4221  CD1 LEU B 314      55.438  11.432 -31.481  1.00 83.10      B    C  
ATOM   4222  CD2 LEU B 314      56.169  10.018 -33.365  1.00 83.91      B    C  
ATOM   4223  N   ARG B 315      54.549  14.663 -33.614  1.00 91.38      B    N  
ATOM   4224  CA  ARG B 315      55.414  15.692 -34.188  1.00 90.12      B    C  
ATOM   4225  C   ARG B 315      56.864  15.417 -33.793  1.00 90.40      B    C  
ATOM   4226  O   ARG B 315      57.228  15.576 -32.633  1.00 86.06      B    O  
ATOM   4227  CB  ARG B 315      54.907  17.070 -33.758  1.00 88.21      B    C  
ATOM   4228  CG  ARG B 315      55.196  18.115 -34.838  1.00 76.01      B    C  
ATOM   4229  CD  ARG B 315      54.637  19.466 -34.406  1.00 72.04      B    C  
ATOM   4230  NE  ARG B 315      54.569  20.389 -35.553  1.00 62.50      B    N  
ATOM   4231  CZ  ARG B 315      54.132  21.640 -35.518  1.00 55.74      B    C  
ATOM   4232  NH1 ARG B 315      53.775  22.205 -34.397  1.00 50.90      B    N1+
ATOM   4233  NH2 ARG B 315      54.053  22.334 -36.618  1.00 49.02      B    N  
ATOM   4234  N   TYR B 316      57.679  15.026 -34.763  1.00 89.33      B    N  
ATOM   4235  CA  TYR B 316      59.093  14.736 -34.541  1.00 88.03      B    C  
ATOM   4236  C   TYR B 316      59.916  16.021 -34.602  1.00 88.64      B    C  
ATOM   4237  O   TYR B 316      60.033  16.664 -35.643  1.00 84.62      B    O  
ATOM   4238  CB  TYR B 316      59.550  13.702 -35.566  1.00 86.05      B    C  
ATOM   4239  CG  TYR B 316      60.971  13.264 -35.349  1.00 86.86      B    C  
ATOM   4240  CD1 TYR B 316      61.999  13.697 -36.209  1.00 81.49      B    C  
ATOM   4241  CD2 TYR B 316      61.290  12.413 -34.272  1.00 81.25      B    C  
ATOM   4242  CE1 TYR B 316      63.320  13.279 -35.997  1.00 79.26      B    C  
ATOM   4243  CE2 TYR B 316      62.608  11.999 -34.055  1.00 79.44      B    C  
ATOM   4244  CZ  TYR B 316      63.622  12.425 -34.918  1.00 83.09      B    C  
ATOM   4245  OH  TYR B 316      64.909  12.015 -34.710  1.00 81.45      B    O  
ATOM   4246  N   ASN B 317      60.495  16.406 -33.468  1.00 87.27      B    N  
ATOM   4247  CA  ASN B 317      61.249  17.641 -33.300  1.00 85.88      B    C  
ATOM   4248  C   ASN B 317      62.758  17.420 -33.079  1.00 86.25      B    C  
ATOM   4249  O   ASN B 317      63.486  18.408 -32.945  1.00 78.69      B    O  
ATOM   4250  CB  ASN B 317      60.607  18.474 -32.177  1.00 82.75      B    C  
ATOM   4251  CG  ASN B 317      59.279  19.090 -32.549  1.00 81.64      B    C  
ATOM   4252  ND2 ASN B 317      58.409  19.264 -31.574  1.00 73.90      B    N  
ATOM   4253  OD1 ASN B 317      59.000  19.487 -33.667  1.00 74.56      B    O  
ATOM   4254  N   HIS B 318      63.251  16.189 -33.090  1.00 84.12      B    N  
ATOM   4255  CA  HIS B 318      64.692  15.857 -33.037  1.00 82.24      B    C  
ATOM   4256  C   HIS B 318      65.401  16.060 -34.389  1.00 82.81      B    C  
ATOM   4257  O   HIS B 318      66.367  15.371 -34.711  1.00 74.90      B    O  
ATOM   4258  CB  HIS B 318      64.884  14.442 -32.499  1.00 77.85      B    C  
ATOM   4259  CG  HIS B 318      64.657  14.319 -31.030  1.00 76.78      B    C  
ATOM   4260  CD2 HIS B 318      65.605  14.432 -30.029  1.00 64.58      B    C  
ATOM   4261  ND1 HIS B 318      63.477  14.013 -30.396  1.00 66.31      B    N  
ATOM   4262  CE1 HIS B 318      63.705  13.941 -29.071  1.00 65.58      B    C  
ATOM   4263  NE2 HIS B 318      64.993  14.193 -28.824  1.00 66.01      B    N  
ATOM   4264  N   THR B 319      64.910  16.985 -35.211  1.00 82.64      B    N  
ATOM   4265  CA  THR B 319      65.530  17.331 -36.487  1.00 80.39      B    C  
ATOM   4266  C   THR B 319      66.533  18.457 -36.309  1.00 81.60      B    C  
ATOM   4267  O   THR B 319      66.240  19.473 -35.683  1.00 75.64      B    O  
ATOM   4268  CB  THR B 319      64.491  17.716 -37.545  1.00 74.76      B    C  
ATOM   4269  CG2 THR B 319      63.691  16.513 -38.009  1.00 67.86      B    C  
ATOM   4270  OG1 THR B 319      63.569  18.653 -37.031  1.00 66.76      B    O  
ATOM   4271  N   PHE B 320      67.710  18.264 -36.904  1.00 81.93      B    N  
ATOM   4272  CA  PHE B 320      68.729  19.313 -36.959  1.00 79.77      B    C  
ATOM   4273  C   PHE B 320      68.391  20.314 -38.058  1.00 81.13      B    C  
ATOM   4274  O   PHE B 320      67.905  19.944 -39.130  1.00 75.24      B    O  
ATOM   4275  CB  PHE B 320      70.108  18.680 -37.155  1.00 73.75      B    C  
ATOM   4276  CG  PHE B 320      70.455  17.661 -36.094  1.00 67.20      B    C  
ATOM   4277  CD1 PHE B 320      70.827  18.076 -34.806  1.00 60.96      B    C  
ATOM   4278  CD2 PHE B 320      70.347  16.289 -36.373  1.00 57.30      B    C  
ATOM   4279  CE1 PHE B 320      71.106  17.120 -33.805  1.00 50.78      B    C  
ATOM   4280  CE2 PHE B 320      70.622  15.340 -35.377  1.00 50.88      B    C  
ATOM   4281  CZ  PHE B 320      70.994  15.750 -34.093  1.00 49.56      B    C  
ATOM   4282  N   MET B 321      68.650  21.591 -37.815  1.00 82.88      B    N  
ATOM   4283  CA  MET B 321      68.560  22.607 -38.863  1.00 81.57      B    C  
ATOM   4284  C   MET B 321      69.563  22.311 -39.981  1.00 81.81      B    C  
ATOM   4285  O   MET B 321      70.682  21.894 -39.675  1.00 73.62      B    O  
ATOM   4286  CB  MET B 321      68.819  23.997 -38.258  1.00 76.49      B    C  
ATOM   4287  CG  MET B 321      67.584  24.599 -37.586  1.00 67.60      B    C  
ATOM   4288  SD  MET B 321      66.434  25.341 -38.771  1.00 59.38      B    S  
ATOM   4289  CE  MET B 321      65.309  26.164 -37.613  1.00 50.91      B    C  
ATOM   4290  N   PRO B 322      69.226  22.526 -41.266  1.00 81.90      B    N  
ATOM   4291  CA  PRO B 322      67.996  23.105 -41.812  1.00 81.65      B    C  
ATOM   4292  C   PRO B 322      66.925  22.077 -42.221  1.00 83.74      B    C  
ATOM   4293  O   PRO B 322      66.017  22.414 -42.975  1.00 75.07      B    O  
ATOM   4294  CB  PRO B 322      68.492  23.933 -43.005  1.00 75.65      B    C  
ATOM   4295  CG  PRO B 322      69.616  23.055 -43.560  1.00 71.65      B    C  
ATOM   4296  CD  PRO B 322      70.221  22.418 -42.302  1.00 74.99      B    C  
ATOM   4297  N   CYS B 323      67.008  20.831 -41.756  1.00 82.65      B    N  
ATOM   4298  CA  CYS B 323      66.047  19.797 -42.130  1.00 81.55      B    C  
ATOM   4299  C   CYS B 323      64.621  20.111 -41.661  1.00 83.03      B    C  
ATOM   4300  O   CYS B 323      64.383  20.706 -40.609  1.00 76.95      B    O  
ATOM   4301  CB  CYS B 323      66.533  18.428 -41.634  1.00 78.34      B    C  
ATOM   4302  SG  CYS B 323      67.762  17.679 -42.741  1.00 74.03      B    S  
ATOM   4303  N   ARG B 324      63.636  19.672 -42.447  1.00 84.96      B    N  
ATOM   4304  CA  ARG B 324      62.213  19.876 -42.158  1.00 85.87      B    C  
ATOM   4305  C   ARG B 324      61.760  19.052 -40.958  1.00 87.70      B    C  
ATOM   4306  O   ARG B 324      62.242  17.945 -40.744  1.00 83.32      B    O  
ATOM   4307  CB  ARG B 324      61.373  19.568 -43.407  1.00 80.78      B    C  
ATOM   4308  CG  ARG B 324      60.590  20.797 -43.887  1.00 71.90      B    C  
ATOM   4309  CD  ARG B 324      59.750  20.461 -45.123  1.00 68.66      B    C  
ATOM   4310  NE  ARG B 324      59.024  21.637 -45.613  1.00 61.13      B    N  
ATOM   4311  CZ  ARG B 324      58.183  21.652 -46.653  1.00 55.47      B    C  
ATOM   4312  NH1 ARG B 324      57.938  20.575 -47.352  1.00 53.36      B    N1+
ATOM   4313  NH2 ARG B 324      57.593  22.760 -47.003  1.00 50.09      B    N  
ATOM   4314  N   ARG B 325      60.798  19.559 -40.198  1.00 86.62      B    N  
ATOM   4315  CA  ARG B 325      60.095  18.810 -39.152  1.00 87.12      B    C  
ATOM   4316  C   ARG B 325      58.882  18.125 -39.768  1.00 88.50      B    C  
ATOM   4317  O   ARG B 325      58.021  18.806 -40.315  1.00 83.42      B    O  
ATOM   4318  CB  ARG B 325      59.680  19.727 -37.998  1.00 83.09      B    C  
ATOM   4319  CG  ARG B 325      60.909  20.268 -37.254  1.00 77.95      B    C  
ATOM   4320  CD  ARG B 325      60.475  21.111 -36.060  1.00 73.99      B    C  
ATOM   4321  NE  ARG B 325      61.634  21.684 -35.370  1.00 67.46      B    N  
ATOM   4322  CZ  ARG B 325      61.605  22.395 -34.254  1.00 60.99      B    C  
ATOM   4323  NH1 ARG B 325      60.490  22.676 -33.636  1.00 57.74      B    N1+
ATOM   4324  NH2 ARG B 325      62.714  22.845 -33.748  1.00 55.42      B    N  
ATOM   4325  N   TYR B 326      58.840  16.817 -39.671  1.00 88.17      B    N  
ATOM   4326  CA  TYR B 326      57.699  16.036 -40.110  1.00 88.56      B    C  
ATOM   4327  C   TYR B 326      56.726  15.772 -38.966  1.00 89.65      B    C  
ATOM   4328  O   TYR B 326      57.091  15.751 -37.788  1.00 85.58      B    O  
ATOM   4329  CB  TYR B 326      58.173  14.764 -40.814  1.00 86.51      B    C  
ATOM   4330  CG  TYR B 326      58.768  15.048 -42.179  1.00 87.04      B    C  
ATOM   4331  CD1 TYR B 326      57.944  15.471 -43.235  1.00 81.67      B    C  
ATOM   4332  CD2 TYR B 326      60.156  14.890 -42.398  1.00 81.77      B    C  
ATOM   4333  CE1 TYR B 326      58.487  15.735 -44.504  1.00 79.05      B    C  
ATOM   4334  CE2 TYR B 326      60.701  15.155 -43.667  1.00 80.50      B    C  
ATOM   4335  CZ  TYR B 326      59.864  15.573 -44.711  1.00 82.77      B    C  
ATOM   4336  OH  TYR B 326      60.382  15.827 -45.950  1.00 80.68      B    O  
ATOM   4337  N   GLN B 327      55.464  15.600 -39.346  1.00 90.27      B    N  
ATOM   4338  CA  GLN B 327      54.374  15.194 -38.472  1.00 90.12      B    C  
ATOM   4339  C   GLN B 327      53.673  14.005 -39.129  1.00 90.95      B    C  
ATOM   4340  O   GLN B 327      53.446  14.018 -40.331  1.00 86.28      B    O  
ATOM   4341  CB  GLN B 327      53.443  16.395 -38.250  1.00 87.45      B    C  
ATOM   4342  CG  GLN B 327      52.208  16.058 -37.403  1.00 82.24      B    C  
ATOM   4343  CD  GLN B 327      51.336  17.284 -37.092  1.00 82.18      B    C  
ATOM   4344  NE2 GLN B 327      50.086  17.077 -36.777  1.00 70.75      B    N  
ATOM   4345  OE1 GLN B 327      51.763  18.424 -37.121  1.00 72.67      B    O  
ATOM   4346  N   SER B 328      53.345  13.006 -38.342  1.00 90.76      B    N  
ATOM   4347  CA  SER B 328      52.581  11.845 -38.777  1.00 91.06      B    C  
ATOM   4348  C   SER B 328      51.379  11.663 -37.870  1.00 92.10      B    C  
ATOM   4349  O   SER B 328      51.486  11.890 -36.664  1.00 88.88      B    O  
ATOM   4350  CB  SER B 328      53.460  10.597 -38.769  1.00 89.03      B    C  
ATOM   4351  OG  SER B 328      52.732   9.492 -39.251  1.00 81.33      B    O  
ATOM   4352  N   ALA B 329      50.244  11.275 -38.451  1.00 90.94      B    N  
ATOM   4353  CA  ALA B 329      49.034  10.948 -37.722  1.00 90.97      B    C  
ATOM   4354  C   ALA B 329      48.611   9.523 -38.070  1.00 91.78      B    C  
ATOM   4355  O   ALA B 329      48.619   9.143 -39.239  1.00 87.59      B    O  
ATOM   4356  CB  ALA B 329      47.950  11.982 -38.048  1.00 88.75      B    C  
ATOM   4357  N   PHE B 330      48.274   8.735 -37.063  1.00 92.26      B    N  
ATOM   4358  CA  PHE B 330      47.792   7.372 -37.239  1.00 92.22      B    C  
ATOM   4359  C   PHE B 330      46.467   7.200 -36.493  1.00 92.87      B    C  
ATOM   4360  O   PHE B 330      46.383   7.590 -35.328  1.00 88.97      B    O  
ATOM   4361  CB  PHE B 330      48.867   6.380 -36.760  1.00 90.02      B    C  
ATOM   4362  CG  PHE B 330      48.824   5.083 -37.528  1.00 90.15      B    C  
ATOM   4363  CD1 PHE B 330      47.906   4.077 -37.176  1.00 84.64      B    C  
ATOM   4364  CD2 PHE B 330      49.662   4.904 -38.645  1.00 85.34      B    C  
ATOM   4365  CE1 PHE B 330      47.823   2.908 -37.943  1.00 82.20      B    C  
ATOM   4366  CE2 PHE B 330      49.586   3.736 -39.408  1.00 82.41      B    C  
ATOM   4367  CZ  PHE B 330      48.662   2.728 -39.063  1.00 85.40      B    C  
ATOM   4368  N   PRO B 331      45.413   6.654 -37.124  1.00 93.07      B    N  
ATOM   4369  CA  PRO B 331      44.146   6.423 -36.448  1.00 92.57      B    C  
ATOM   4370  C   PRO B 331      44.295   5.336 -35.383  1.00 92.99      B    C  
ATOM   4371  O   PRO B 331      45.016   4.354 -35.566  1.00 89.91      B    O  
ATOM   4372  CB  PRO B 331      43.159   6.032 -37.550  1.00 91.02      B    C  
ATOM   4373  CG  PRO B 331      44.051   5.395 -38.616  1.00 88.52      B    C  
ATOM   4374  CD  PRO B 331      45.359   6.186 -38.488  1.00 92.53      B    C  
ATOM   4375  N   THR B 332      43.595   5.482 -34.281  1.00 93.79      B    N  
ATOM   4376  CA  THR B 332      43.481   4.503 -33.198  1.00 93.32      B    C  
ATOM   4377  C   THR B 332      42.028   4.115 -33.033  1.00 92.93      B    C  
ATOM   4378  O   THR B 332      41.149   4.976 -33.091  1.00 89.66      B    O  
ATOM   4379  CB  THR B 332      44.036   5.041 -31.872  1.00 91.90      B    C  
ATOM   4380  CG2 THR B 332      45.550   5.253 -31.941  1.00 83.57      B    C  
ATOM   4381  OG1 THR B 332      43.456   6.276 -31.531  1.00 81.64      B    O  
ATOM   4382  N   MET B 333      41.761   2.826 -32.810  1.00 93.18      B    N  
ATOM   4383  CA  MET B 333      40.421   2.330 -32.515  1.00 92.24      B    C  
ATOM   4384  C   MET B 333      40.506   1.179 -31.525  1.00 92.42      B    C  
ATOM   4385  O   MET B 333      41.454   0.386 -31.573  1.00 89.17      B    O  
ATOM   4386  CB  MET B 333      39.685   1.983 -33.820  1.00 89.26      B    C  
ATOM   4387  CG  MET B 333      39.358   0.503 -34.030  1.00 79.57      B    C  
ATOM   4388  SD  MET B 333      38.510   0.142 -35.576  1.00 72.85      B    S  
ATOM   4389  CE  MET B 333      38.173  -1.622 -35.323  1.00 60.73      B    C  
ATOM   4390  N   VAL B 334      39.518   1.069 -30.664  1.00 92.51      B    N  
ATOM   4391  CA  VAL B 334      39.276  -0.088 -29.806  1.00 92.08      B    C  
ATOM   4392  C   VAL B 334      37.796  -0.419 -29.889  1.00 92.06      B    C  
ATOM   4393  O   VAL B 334      36.962   0.478 -29.829  1.00 90.12      B    O  
ATOM   4394  CB  VAL B 334      39.689   0.169 -28.349  1.00 91.15      B    C  
ATOM   4395  CG1 VAL B 334      39.490  -1.072 -27.478  1.00 84.77      B    C  
ATOM   4396  CG2 VAL B 334      41.156   0.584 -28.241  1.00 86.56      B    C  
ATOM   4397  N   LEU B 335      37.484  -1.702 -30.004  1.00 91.22      B    N  
ATOM   4398  CA  LEU B 335      36.121  -2.212 -29.906  1.00 90.52      B    C  
ATOM   4399  C   LEU B 335      36.142  -3.422 -28.977  1.00 90.56      B    C  
ATOM   4400  O   LEU B 335      36.808  -4.415 -29.264  1.00 88.28      B    O  
ATOM   4401  CB  LEU B 335      35.607  -2.555 -31.312  1.00 89.80      B    C  
ATOM   4402  CG  LEU B 335      34.109  -2.905 -31.345  1.00 86.83      B    C  
ATOM   4403  CD1 LEU B 335      33.245  -1.652 -31.202  1.00 79.83      B    C  
ATOM   4404  CD2 LEU B 335      33.765  -3.572 -32.674  1.00 79.94      B    C  
ATOM   4405  N   LEU B 336      35.413  -3.335 -27.869  1.00 91.80      B    N  
ATOM   4406  CA  LEU B 336      35.186  -4.434 -26.939  1.00 91.69      B    C  
ATOM   4407  C   LEU B 336      33.688  -4.706 -26.888  1.00 92.08      B    C  
ATOM   4408  O   LEU B 336      32.899  -3.832 -26.519  1.00 90.22      B    O  
ATOM   4409  CB  LEU B 336      35.809  -4.078 -25.577  1.00 90.80      B    C  
ATOM   4410  CG  LEU B 336      35.556  -5.089 -24.449  1.00 90.65      B    C  
ATOM   4411  CD1 LEU B 336      36.272  -6.415 -24.706  1.00 85.97      B    C  
ATOM   4412  CD2 LEU B 336      36.084  -4.532 -23.129  1.00 86.35      B    C  
ATOM   4413  N   ASN B 337      33.305  -5.913 -27.264  1.00 91.68      B    N  
ATOM   4414  CA  ASN B 337      31.940  -6.406 -27.194  1.00 90.70      B    C  
ATOM   4415  C   ASN B 337      31.915  -7.657 -26.319  1.00 90.55      B    C  
ATOM   4416  O   ASN B 337      32.709  -8.567 -26.549  1.00 86.24      B    O  
ATOM   4417  CB  ASN B 337      31.441  -6.701 -28.614  1.00 88.67      B    C  
ATOM   4418  CG  ASN B 337      30.009  -7.213 -28.625  1.00 86.42      B    C  
ATOM   4419  ND2 ASN B 337      29.648  -8.008 -29.604  1.00 76.48      B    N  
ATOM   4420  OD1 ASN B 337      29.206  -6.898 -27.775  1.00 74.27      B    O  
ATOM   4421  N   SER B 338      31.039  -7.708 -25.348  1.00 91.47      B    N  
ATOM   4422  CA  SER B 338      30.831  -8.876 -24.500  1.00 90.70      B    C  
ATOM   4423  C   SER B 338      29.378  -9.326 -24.562  1.00 90.13      B    C  
ATOM   4424  O   SER B 338      28.457  -8.510 -24.456  1.00 86.50      B    O  
ATOM   4425  CB  SER B 338      31.253  -8.600 -23.058  1.00 89.67      B    C  
ATOM   4426  OG  SER B 338      32.637  -8.304 -22.992  1.00 83.26      B    O  
ATOM   4427  N   THR B 339      29.191 -10.636 -24.719  1.00 90.25      B    N  
ATOM   4428  CA  THR B 339      27.906 -11.306 -24.894  1.00 88.24      B    C  
ATOM   4429  C   THR B 339      27.732 -12.401 -23.837  1.00 87.90      B    C  
ATOM   4430  O   THR B 339      28.551 -12.538 -22.920  1.00 79.81      B    O  
ATOM   4431  CB  THR B 339      27.767 -11.858 -26.323  1.00 85.14      B    C  
ATOM   4432  CG2 THR B 339      28.137 -10.840 -27.402  1.00 75.02      B    C  
ATOM   4433  OG1 THR B 339      28.564 -12.996 -26.517  1.00 74.57      B    O  
ATOM   4434  N   ASP B 340      26.677 -13.172 -23.925  1.00 87.83      B    N  
ATOM   4435  CA  ASP B 340      26.495 -14.347 -23.081  1.00 85.85      B    C  
ATOM   4436  C   ASP B 340      27.293 -15.560 -23.592  1.00 85.92      B    C  
ATOM   4437  O   ASP B 340      27.820 -15.581 -24.697  1.00 80.76      B    O  
ATOM   4438  CB  ASP B 340      25.002 -14.644 -22.948  1.00 82.40      B    C  
ATOM   4439  CG  ASP B 340      24.449 -15.221 -24.238  1.00 80.29      B    C  
ATOM   4440  OD1 ASP B 340      24.107 -14.445 -25.144  1.00 70.84      B    O  
ATOM   4441  OD2 ASP B 340      24.401 -16.469 -24.337  1.00 74.82      B    O1-
ATOM   4442  N   SER B 341      27.370 -16.613 -22.772  1.00 86.54      B    N  
ATOM   4443  CA  SER B 341      28.153 -17.813 -23.092  1.00 85.47      B    C  
ATOM   4444  C   SER B 341      27.642 -18.622 -24.289  1.00 86.11      B    C  
ATOM   4445  O   SER B 341      28.348 -19.518 -24.754  1.00 80.21      B    O  
ATOM   4446  CB  SER B 341      28.229 -18.730 -21.870  1.00 82.96      B    C  
ATOM   4447  OG  SER B 341      26.942 -19.200 -21.505  1.00 76.12      B    O  
ATOM   4448  N   THR B 342      26.426 -18.366 -24.763  1.00 87.39      B    N  
ATOM   4449  CA  THR B 342      25.838 -19.063 -25.917  1.00 86.43      B    C  
ATOM   4450  C   THR B 342      26.118 -18.348 -27.240  1.00 87.00      B    C  
ATOM   4451  O   THR B 342      25.957 -18.952 -28.299  1.00 80.96      B    O  
ATOM   4452  CB  THR B 342      24.333 -19.296 -25.748  1.00 84.37      B    C  
ATOM   4453  CG2 THR B 342      23.999 -19.979 -24.417  1.00 76.18      B    C  
ATOM   4454  OG1 THR B 342      23.561 -18.121 -25.821  1.00 76.90      B    O  
ATOM   4455  N   ASP B 343      26.554 -17.100 -27.173  1.00 85.33      B    N  
ATOM   4456  CA  ASP B 343      26.842 -16.278 -28.342  1.00 84.80      B    C  
ATOM   4457  C   ASP B 343      28.365 -16.095 -28.511  1.00 86.04      B    C  
ATOM   4458  O   ASP B 343      29.003 -15.384 -27.735  1.00 81.08      B    O  
ATOM   4459  CB  ASP B 343      26.088 -14.945 -28.215  1.00 80.90      B    C  
ATOM   4460  CG  ASP B 343      26.107 -14.114 -29.496  1.00 79.50      B    C  
ATOM   4461  OD1 ASP B 343      26.948 -14.380 -30.386  1.00 72.83      B    O  
ATOM   4462  OD2 ASP B 343      25.262 -13.195 -29.619  1.00 73.58      B    O1-
ATOM   4463  N   PRO B 344      28.982 -16.721 -29.532  1.00 85.21      B    N  
ATOM   4464  CA  PRO B 344      30.423 -16.632 -29.759  1.00 85.12      B    C  
ATOM   4465  C   PRO B 344      30.841 -15.371 -30.531  1.00 86.54      B    C  
ATOM   4466  O   PRO B 344      31.858 -15.384 -31.222  1.00 80.29      B    O  
ATOM   4467  CB  PRO B 344      30.766 -17.942 -30.486  1.00 82.56      B    C  
ATOM   4468  CG  PRO B 344      29.533 -18.151 -31.363  1.00 83.07      B    C  
ATOM   4469  CD  PRO B 344      28.385 -17.661 -30.474  1.00 86.15      B    C  
ATOM   4470  N   THR B 345      30.056 -14.307 -30.455  1.00 86.53      B    N  
ATOM   4471  CA  THR B 345      30.333 -13.062 -31.197  1.00 86.15      B    C  
ATOM   4472  C   THR B 345      31.111 -12.018 -30.389  1.00 87.31      B    C  
ATOM   4473  O   THR B 345      31.272 -10.889 -30.853  1.00 81.02      B    O  
ATOM   4474  CB  THR B 345      29.064 -12.452 -31.817  1.00 83.63      B    C  
ATOM   4475  CG2 THR B 345      28.371 -13.426 -32.784  1.00 75.31      B    C  
ATOM   4476  OG1 THR B 345      28.129 -12.048 -30.864  1.00 76.50      B    O  
ATOM   4477  N   ASP B 346      31.623 -12.405 -29.220  1.00 88.31      B    N  
ATOM   4478  CA  ASP B 346      32.464 -11.543 -28.392  1.00 87.21      B    C  
ATOM   4479  C   ASP B 346      33.679 -11.028 -29.173  1.00 88.17      B    C  
ATOM   4480  O   ASP B 346      34.339 -11.763 -29.911  1.00 84.62      B    O  
ATOM   4481  CB  ASP B 346      32.957 -12.289 -27.145  1.00 84.33      B    C  
ATOM   4482  CG  ASP B 346      31.801 -12.830 -26.304  1.00 85.02      B    C  
ATOM   4483  OD1 ASP B 346      31.252 -12.056 -25.496  1.00 73.71      B    O  
ATOM   4484  OD2 ASP B 346      31.455 -14.015 -26.489  1.00 77.90      B    O1-
ATOM   4485  N   LEU B 347      33.997  -9.758 -28.988  1.00 88.39      B    N  
ATOM   4486  CA  LEU B 347      35.064  -9.061 -29.703  1.00 88.55      B    C  
ATOM   4487  C   LEU B 347      35.907  -8.247 -28.729  1.00 89.59      B    C  
ATOM   4488  O   LEU B 347      35.398  -7.432 -27.971  1.00 85.85      B    O  
ATOM   4489  CB  LEU B 347      34.432  -8.162 -30.786  1.00 85.93      B    C  
ATOM   4490  CG  LEU B 347      34.078  -8.929 -32.081  1.00 81.84      B    C  
ATOM   4491  CD1 LEU B 347      32.989  -8.191 -32.853  1.00 75.39      B    C  
ATOM   4492  CD2 LEU B 347      35.292  -9.061 -32.995  1.00 75.36      B    C  
ATOM   4493  N   HIS B 348      37.219  -8.419 -28.816  1.00 89.96      B    N  
ATOM   4494  CA  HIS B 348      38.200  -7.495 -28.262  1.00 89.75      B    C  
ATOM   4495  C   HIS B 348      39.250  -7.211 -29.336  1.00 89.89      B    C  
ATOM   4496  O   HIS B 348      40.170  -8.001 -29.560  1.00 86.25      B    O  
ATOM   4497  CB  HIS B 348      38.799  -8.063 -26.972  1.00 87.90      B    C  
ATOM   4498  CG  HIS B 348      39.764  -7.146 -26.280  1.00 89.06      B    C  
ATOM   4499  CD2 HIS B 348      39.809  -5.774 -26.326  1.00 79.20      B    C  
ATOM   4500  ND1 HIS B 348      40.790  -7.543 -25.434  1.00 81.28      B    N  
ATOM   4501  CE1 HIS B 348      41.405  -6.449 -24.980  1.00 81.78      B    C  
ATOM   4502  NE2 HIS B 348      40.851  -5.353 -25.505  1.00 83.80      B    N  
ATOM   4503  N   VAL B 349      39.053  -6.129 -30.045  1.00 90.34      B    N  
ATOM   4504  CA  VAL B 349      39.914  -5.736 -31.162  1.00 89.98      B    C  
ATOM   4505  C   VAL B 349      40.383  -4.298 -30.972  1.00 90.25      B    C  
ATOM   4506  O   VAL B 349      39.631  -3.435 -30.534  1.00 87.73      B    O  
ATOM   4507  CB  VAL B 349      39.246  -5.920 -32.532  1.00 88.21      B    C  
ATOM   4508  CG1 VAL B 349      39.085  -7.414 -32.856  1.00 78.08      B    C  
ATOM   4509  CG2 VAL B 349      37.871  -5.252 -32.654  1.00 78.44      B    C  
ATOM   4510  N   TRP B 350      41.634  -4.065 -31.346  1.00 92.39      B    N  
ATOM   4511  CA  TRP B 350      42.209  -2.727 -31.352  1.00 91.61      B    C  
ATOM   4512  C   TRP B 350      43.145  -2.536 -32.531  1.00 91.40      B    C  
ATOM   4513  O   TRP B 350      43.690  -3.490 -33.093  1.00 87.60      B    O  
ATOM   4514  CB  TRP B 350      42.895  -2.432 -30.012  1.00 89.56      B    C  
ATOM   4515  CG  TRP B 350      44.112  -3.247 -29.709  1.00 90.80      B    C  
ATOM   4516  CD1 TRP B 350      45.384  -2.868 -29.896  1.00 86.20      B    C  
ATOM   4517  CD2 TRP B 350      44.165  -4.606 -29.161  1.00 89.26      B    C  
ATOM   4518  CE2 TRP B 350      45.532  -4.963 -29.037  1.00 88.57      B    C  
ATOM   4519  CE3 TRP B 350      43.202  -5.539 -28.748  1.00 84.44      B    C  
ATOM   4520  NE1 TRP B 350      46.246  -3.888 -29.493  1.00 84.96      B    N  
ATOM   4521  CZ2 TRP B 350      45.933  -6.228 -28.531  1.00 87.05      B    C  
ATOM   4522  CZ3 TRP B 350      43.594  -6.803 -28.245  1.00 82.58      B    C  
ATOM   4523  CH2 TRP B 350      44.952  -7.130 -28.143  1.00 83.81      B    C  
ATOM   4524  N   SER B 351      43.341  -1.298 -32.925  1.00 90.76      B    N  
ATOM   4525  CA  SER B 351      44.211  -0.908 -34.021  1.00 89.89      B    C  
ATOM   4526  C   SER B 351      44.898   0.420 -33.687  1.00 89.34      B    C  
ATOM   4527  O   SER B 351      44.257   1.318 -33.149  1.00 82.67      B    O  
ATOM   4528  CB  SER B 351      43.387  -0.791 -35.306  1.00 86.85      B    C  
ATOM   4529  OG  SER B 351      44.180  -0.303 -36.372  1.00 77.40      B    O  
ATOM   4530  N   PRO B 352      46.163   0.564 -34.002  1.00 90.34      B    N  
ATOM   4531  CA  PRO B 352      47.071  -0.464 -34.502  1.00 90.11      B    C  
ATOM   4532  C   PRO B 352      47.528  -1.432 -33.398  1.00 90.74      B    C  
ATOM   4533  O   PRO B 352      47.490  -1.102 -32.212  1.00 84.48      B    O  
ATOM   4534  CB  PRO B 352      48.238   0.311 -35.106  1.00 85.79      B    C  
ATOM   4535  CG  PRO B 352      48.298   1.563 -34.236  1.00 83.71      B    C  
ATOM   4536  CD  PRO B 352      46.843   1.833 -33.901  1.00 86.41      B    C  
ATOM   4537  N   PHE B 353      47.994  -2.616 -33.791  1.00 89.47      B    N  
ATOM   4538  CA  PHE B 353      48.553  -3.621 -32.895  1.00 88.42      B    C  
ATOM   4539  C   PHE B 353      49.794  -4.272 -33.521  1.00 89.06      B    C  
ATOM   4540  O   PHE B 353      49.917  -4.339 -34.741  1.00 83.87      B    O  
ATOM   4541  CB  PHE B 353      47.487  -4.675 -32.552  1.00 84.63      B    C  
ATOM   4542  CG  PHE B 353      46.958  -5.453 -33.743  1.00 83.96      B    C  
ATOM   4543  CD1 PHE B 353      45.795  -5.022 -34.416  1.00 77.59      B    C  
ATOM   4544  CD2 PHE B 353      47.626  -6.607 -34.207  1.00 77.76      B    C  
ATOM   4545  CE1 PHE B 353      45.324  -5.719 -35.539  1.00 71.63      B    C  
ATOM   4546  CE2 PHE B 353      47.159  -7.299 -35.327  1.00 72.97      B    C  
ATOM   4547  CZ  PHE B 353      46.009  -6.863 -36.004  1.00 73.94      B    C  
ATOM   4548  N   PHE B 354      50.702  -4.779 -32.678  1.00 87.98      B    N  
ATOM   4549  CA  PHE B 354      51.854  -5.584 -33.113  1.00 86.19      B    C  
ATOM   4550  C   PHE B 354      51.678  -7.070 -32.792  1.00 84.78      B    C  
ATOM   4551  O   PHE B 354      52.129  -7.918 -33.563  1.00 78.00      B    O  
ATOM   4552  CB  PHE B 354      53.131  -5.052 -32.462  1.00 84.42      B    C  
ATOM   4553  CG  PHE B 354      53.525  -3.671 -32.920  1.00 85.80      B    C  
ATOM   4554  CD1 PHE B 354      53.755  -3.416 -34.294  1.00 80.93      B    C  
ATOM   4555  CD2 PHE B 354      53.703  -2.639 -31.989  1.00 80.44      B    C  
ATOM   4556  CE1 PHE B 354      54.139  -2.130 -34.717  1.00 76.34      B    C  
ATOM   4557  CE2 PHE B 354      54.090  -1.361 -32.413  1.00 77.97      B    C  
ATOM   4558  CZ  PHE B 354      54.307  -1.100 -33.774  1.00 80.96      B    C  
ATOM   4559  N   PHE B 355      51.004  -7.390 -31.683  1.00 84.01      B    N  
ATOM   4560  CA  PHE B 355      50.664  -8.749 -31.283  1.00 81.85      B    C  
ATOM   4561  C   PHE B 355      49.159  -8.900 -31.195  1.00 81.76      B    C  
ATOM   4562  O   PHE B 355      48.469  -8.038 -30.653  1.00 74.55      B    O  
ATOM   4563  CB  PHE B 355      51.355  -9.118 -29.961  1.00 75.90      B    C  
ATOM   4564  CG  PHE B 355      52.758  -9.624 -30.190  1.00 69.50      B    C  
ATOM   4565  CD1 PHE B 355      52.987 -11.005 -30.319  1.00 61.87      B    C  
ATOM   4566  CD2 PHE B 355      53.822  -8.723 -30.351  1.00 59.18      B    C  
ATOM   4567  CE1 PHE B 355      54.278 -11.486 -30.610  1.00 51.11      B    C  
ATOM   4568  CE2 PHE B 355      55.107  -9.196 -30.645  1.00 52.15      B    C  
ATOM   4569  CZ  PHE B 355      55.332 -10.584 -30.777  1.00 51.27      B    C  
ATOM   4570  N   VAL B 356      48.662 -10.012 -31.749  1.00 79.76      B    N  
ATOM   4571  CA  VAL B 356      47.258 -10.407 -31.622  1.00 77.77      B    C  
ATOM   4572  C   VAL B 356      47.073 -11.085 -30.269  1.00 78.02      B    C  
ATOM   4573  O   VAL B 356      48.004 -11.713 -29.760  1.00 69.96      B    O  
ATOM   4574  CB  VAL B 356      46.817 -11.332 -32.775  1.00 71.65      B    C  
ATOM   4575  CG1 VAL B 356      45.295 -11.479 -32.819  1.00 63.36      B    C  
ATOM   4576  CG2 VAL B 356      47.242 -10.774 -34.150  1.00 62.96      B    C  
ATOM   4577  N   ASP B 357      45.877 -10.979 -29.717  1.00 80.80      B    N  
ATOM   4578  CA  ASP B 357      45.515 -11.637 -28.467  1.00 79.72      B    C  
ATOM   4579  C   ASP B 357      45.668 -13.164 -28.592  1.00 81.51      B    C  
ATOM   4580  O   ASP B 357      45.195 -13.763 -29.560  1.00 76.28      B    O  
ATOM   4581  CB  ASP B 357      44.080 -11.215 -28.093  1.00 74.10      B    C  
ATOM   4582  CG  ASP B 357      43.904 -10.935 -26.613  1.00 69.68      B    C  
ATOM   4583  OD1 ASP B 357      44.853 -11.212 -25.853  1.00 64.45      B    O  
ATOM   4584  OD2 ASP B 357      42.831 -10.447 -26.205  1.00 63.12      B    O1-
ATOM   4585  N   THR B 358      46.356 -13.801 -27.642  1.00 81.77      B    N  
ATOM   4586  CA  THR B 358      46.628 -15.251 -27.714  1.00 82.34      B    C  
ATOM   4587  C   THR B 358      45.396 -16.077 -27.389  1.00 84.24      B    C  
ATOM   4588  O   THR B 358      45.255 -17.202 -27.868  1.00 77.34      B    O  
ATOM   4589  CB  THR B 358      47.777 -15.668 -26.796  1.00 77.75      B    C  
ATOM   4590  CG2 THR B 358      49.110 -15.021 -27.172  1.00 69.06      B    C  
ATOM   4591  OG1 THR B 358      47.496 -15.374 -25.454  1.00 70.23      B    O  
ATOM   4592  N   VAL B 359      44.491 -15.520 -26.603  1.00 82.34      B    N  
ATOM   4593  CA  VAL B 359      43.205 -16.123 -26.247  1.00 82.63      B    C  
ATOM   4594  C   VAL B 359      42.094 -15.359 -26.976  1.00 83.96      B    C  
ATOM   4595  O   VAL B 359      42.014 -14.137 -26.843  1.00 79.52      B    O  
ATOM   4596  CB  VAL B 359      42.982 -16.120 -24.728  1.00 79.30      B    C  
ATOM   4597  CG1 VAL B 359      41.679 -16.825 -24.361  1.00 72.25      B    C  
ATOM   4598  CG2 VAL B 359      44.122 -16.856 -24.001  1.00 74.59      B    C  
ATOM   4599  N   PRO B 360      41.227 -16.049 -27.719  1.00 84.04      B    N  
ATOM   4600  CA  PRO B 360      40.146 -15.378 -28.436  1.00 83.42      B    C  
ATOM   4601  C   PRO B 360      39.137 -14.742 -27.458  1.00 84.60      B    C  
ATOM   4602  O   PRO B 360      38.875 -15.289 -26.382  1.00 79.97      B    O  
ATOM   4603  CB  PRO B 360      39.519 -16.462 -29.319  1.00 80.72      B    C  
ATOM   4604  CG  PRO B 360      39.805 -17.754 -28.558  1.00 79.40      B    C  
ATOM   4605  CD  PRO B 360      41.162 -17.483 -27.920  1.00 82.30      B    C  
ATOM   4606  N   ALA B 361      38.533 -13.639 -27.866  1.00 85.96      B    N  
ATOM   4607  CA  ALA B 361      37.588 -12.889 -27.041  1.00 84.45      B    C  
ATOM   4608  C   ALA B 361      36.418 -13.729 -26.483  1.00 86.47      B    C  
ATOM   4609  O   ALA B 361      36.149 -13.598 -25.290  1.00 82.34      B    O  
ATOM   4610  CB  ALA B 361      37.102 -11.665 -27.828  1.00 79.96      B    C  
ATOM   4611  N   PRO B 362      35.803 -14.688 -27.225  1.00 82.73      B    N  
ATOM   4612  CA  PRO B 362      34.740 -15.547 -26.679  1.00 81.12      B    C  
ATOM   4613  C   PRO B 362      35.164 -16.430 -25.497  1.00 83.22      B    C  
ATOM   4614  O   PRO B 362      34.315 -16.921 -24.757  1.00 79.43      B    O  
ATOM   4615  CB  PRO B 362      34.262 -16.413 -27.848  1.00 79.44      B    C  
ATOM   4616  CG  PRO B 362      34.635 -15.596 -29.077  1.00 81.22      B    C  
ATOM   4617  CD  PRO B 362      35.924 -14.915 -28.660  1.00 85.09      B    C  
ATOM   4618  N   ALA B 363      36.464 -16.656 -25.302  1.00 84.74      B    N  
ATOM   4619  CA  ALA B 363      36.981 -17.414 -24.168  1.00 84.17      B    C  
ATOM   4620  C   ALA B 363      37.365 -16.527 -22.975  1.00 85.75      B    C  
ATOM   4621  O   ALA B 363      37.458 -17.024 -21.856  1.00 81.23      B    O  
ATOM   4622  CB  ALA B 363      38.170 -18.253 -24.656  1.00 82.68      B    C  
ATOM   4623  N   ARG B 364      37.604 -15.237 -23.195  1.00 86.75      B    N  
ATOM   4624  CA  ARG B 364      38.078 -14.301 -22.168  1.00 87.23      B    C  
ATOM   4625  C   ARG B 364      37.030 -13.256 -21.772  1.00 88.12      B    C  
ATOM   4626  O   ARG B 364      36.885 -12.984 -20.579  1.00 83.32      B    O  
ATOM   4627  CB  ARG B 364      39.384 -13.643 -22.659  1.00 84.57      B    C  
ATOM   4628  CG  ARG B 364      40.086 -12.901 -21.513  1.00 81.56      B    C  
ATOM   4629  CD  ARG B 364      41.322 -12.141 -22.003  1.00 80.82      B    C  
ATOM   4630  NE  ARG B 364      42.451 -13.025 -22.349  1.00 77.84      B    N  
ATOM   4631  CZ  ARG B 364      43.440 -12.695 -23.151  1.00 75.15      B    C  
ATOM   4632  NH1 ARG B 364      43.485 -11.544 -23.740  1.00 68.81      B    N1+
ATOM   4633  NH2 ARG B 364      44.427 -13.508 -23.388  1.00 70.77      B    N  
ATOM   4634  N   HIS B 365      36.301 -12.724 -22.724  1.00 89.28      B    N  
ATOM   4635  CA  HIS B 365      35.384 -11.599 -22.542  1.00 88.93      B    C  
ATOM   4636  C   HIS B 365      33.901 -11.987 -22.541  1.00 89.11      B    C  
ATOM   4637  O   HIS B 365      33.041 -11.112 -22.505  1.00 83.93      B    O  
ATOM   4638  CB  HIS B 365      35.699 -10.512 -23.577  1.00 87.47      B    C  
ATOM   4639  CG  HIS B 365      37.028  -9.871 -23.345  1.00 90.11      B    C  
ATOM   4640  CD2 HIS B 365      38.185 -10.076 -24.055  1.00 82.07      B    C  
ATOM   4641  ND1 HIS B 365      37.325  -8.974 -22.331  1.00 83.40      B    N  
ATOM   4642  CE1 HIS B 365      38.627  -8.657 -22.432  1.00 84.18      B    C  
ATOM   4643  NE2 HIS B 365      39.170  -9.301 -23.468  1.00 86.29      B    N  
ATOM   4644  N   THR B 366      33.589 -13.289 -22.541  1.00 87.82      B    N  
ATOM   4645  CA  THR B 366      32.211 -13.762 -22.368  1.00 87.01      B    C  
ATOM   4646  C   THR B 366      31.707 -13.467 -20.947  1.00 87.74      B    C  
ATOM   4647  O   THR B 366      32.461 -13.544 -19.971  1.00 82.28      B    O  
ATOM   4648  CB  THR B 366      32.069 -15.245 -22.719  1.00 83.26      B    C  
ATOM   4649  CG2 THR B 366      32.866 -16.181 -21.802  1.00 75.96      B    C  
ATOM   4650  OG1 THR B 366      30.723 -15.626 -22.646  1.00 75.67      B    O  
ATOM   4651  N   LEU B 367      30.415 -13.150 -20.825  1.00 88.03      B    N  
ATOM   4652  CA  LEU B 367      29.793 -12.778 -19.553  1.00 86.89      B    C  
ATOM   4653  C   LEU B 367      28.969 -13.910 -18.914  1.00 85.32      B    C  
ATOM   4654  O   LEU B 367      28.344 -13.703 -17.886  1.00 74.89      B    O  
ATOM   4655  CB  LEU B 367      28.984 -11.488 -19.744  1.00 84.37      B    C  
ATOM   4656  CG  LEU B 367      29.874 -10.265 -20.080  1.00 86.90      B    C  
ATOM   4657  CD1 LEU B 367      28.990  -9.074 -20.413  1.00 82.46      B    C  
ATOM   4658  CD2 LEU B 367      30.778  -9.872 -18.909  1.00 83.07      B    C  
ATOM   4659  N   GLY B 368      29.011 -15.119 -19.466  1.00 84.83      B    N  
ATOM   4660  CA  GLY B 368      28.417 -16.283 -18.825  1.00 83.38      B    C  
ATOM   4661  C   GLY B 368      26.975 -16.570 -19.236  1.00 84.91      B    C  
ATOM   4662  O   GLY B 368      26.654 -16.564 -20.421  1.00 77.53      B    O  
ATOM   4663  N   ARG B 369      26.113 -16.948 -18.285  1.00 82.68      B    N  
ATOM   4664  CA  ARG B 369      24.795 -17.511 -18.580  1.00 82.93      B    C  
ATOM   4665  C   ARG B 369      23.743 -16.455 -18.887  1.00 84.59      B    C  
ATOM   4666  O   ARG B 369      23.785 -15.350 -18.360  1.00 79.56      B    O  
ATOM   4667  CB  ARG B 369      24.318 -18.434 -17.439  1.00 77.79      B    C  
ATOM   4668  CG  ARG B 369      25.229 -19.671 -17.281  1.00 68.42      B    C  
ATOM   4669  CD  ARG B 369      24.631 -20.690 -16.296  1.00 65.10      B    C  
ATOM   4670  NE  ARG B 369      24.534 -20.140 -14.941  1.00 58.08      B    N  
ATOM   4671  CZ  ARG B 369      23.870 -20.657 -13.922  1.00 51.24      B    C  
ATOM   4672  NH1 ARG B 369      23.231 -21.785 -14.025  1.00 48.79      B    N1+
ATOM   4673  NH2 ARG B 369      23.838 -20.035 -12.765  1.00 45.21      B    N  
ATOM   4674  N   CYS B 370      22.747 -16.863 -19.676  1.00 83.29      B    N  
ATOM   4675  CA  CYS B 370      21.553 -16.100 -19.988  1.00 83.09      B    C  
ATOM   4676  C   CYS B 370      20.294 -16.931 -19.713  1.00 85.08      B    C  
ATOM   4677  O   CYS B 370      20.333 -18.160 -19.704  1.00 79.91      B    O  
ATOM   4678  CB  CYS B 370      21.611 -15.631 -21.449  1.00 78.95      B    C  
ATOM   4679  SG  CYS B 370      21.971 -16.943 -22.651  1.00 74.17      B    S  
ATOM   4680  N   VAL B 371      19.174 -16.253 -19.513  1.00 83.51      B    N  
ATOM   4681  CA  VAL B 371      17.830 -16.849 -19.434  1.00 83.03      B    C  
ATOM   4682  C   VAL B 371      17.058 -16.553 -20.721  1.00 83.18      B    C  
ATOM   4683  O   VAL B 371      16.484 -17.460 -21.322  1.00 77.72      B    O  
ATOM   4684  CB  VAL B 371      17.070 -16.354 -18.193  1.00 81.09      B    C  
ATOM   4685  CG1 VAL B 371      15.662 -16.936 -18.119  1.00 74.14      B    C  
ATOM   4686  CG2 VAL B 371      17.816 -16.751 -16.907  1.00 75.80      B    C  
ATOM   4687  N   ARG B 372      17.115 -15.319 -21.194  1.00 81.68      B    N  
ATOM   4688  CA  ARG B 372      16.613 -14.909 -22.519  1.00 81.18      B    C  
ATOM   4689  C   ARG B 372      17.774 -14.827 -23.495  1.00 82.02      B    C  
ATOM   4690  O   ARG B 372      18.316 -13.751 -23.732  1.00 76.79      B    O  
ATOM   4691  CB  ARG B 372      15.846 -13.589 -22.425  1.00 76.64      B    C  
ATOM   4692  CG  ARG B 372      14.579 -13.716 -21.565  1.00 69.27      B    C  
ATOM   4693  CD  ARG B 372      13.726 -12.451 -21.658  1.00 66.29      B    C  
ATOM   4694  NE  ARG B 372      14.479 -11.276 -21.228  1.00 60.76      B    N  
ATOM   4695  CZ  ARG B 372      14.429 -10.069 -21.754  1.00 55.09      B    C  
ATOM   4696  NH1 ARG B 372      13.531  -9.724 -22.617  1.00 51.90      B    N1+
ATOM   4697  NH2 ARG B 372      15.318  -9.206 -21.406  1.00 48.70      B    N  
ATOM   4698  N   CYS B 373      18.170 -15.977 -24.039  1.00 81.90      B    N  
ATOM   4699  CA  CYS B 373      19.328 -16.058 -24.926  1.00 80.60      B    C  
ATOM   4700  C   CYS B 373      18.979 -15.686 -26.387  1.00 80.69      B    C  
ATOM   4701  O   CYS B 373      17.902 -16.052 -26.855  1.00 72.16      B    O  
ATOM   4702  CB  CYS B 373      19.927 -17.464 -24.830  1.00 78.47      B    C  
ATOM   4703  SG  CYS B 373      20.350 -17.980 -23.138  1.00 75.89      B    S  
ATOM   4704  N   PRO B 374      19.887 -15.027 -27.118  1.00 81.34      B    N  
ATOM   4705  CA  PRO B 374      21.151 -14.455 -26.657  1.00 81.59      B    C  
ATOM   4706  C   PRO B 374      20.957 -13.063 -26.025  1.00 82.99      B    C  
ATOM   4707  O   PRO B 374      20.454 -12.149 -26.667  1.00 76.31      B    O  
ATOM   4708  CB  PRO B 374      22.018 -14.413 -27.913  1.00 77.08      B    C  
ATOM   4709  CG  PRO B 374      21.010 -14.171 -29.028  1.00 73.92      B    C  
ATOM   4710  CD  PRO B 374      19.743 -14.874 -28.549  1.00 77.38      B    C  
ATOM   4711  N   SER B 375      21.367 -12.925 -24.785  1.00 84.50      B    N  
ATOM   4712  CA  SER B 375      21.413 -11.648 -24.072  1.00 85.79      B    C  
ATOM   4713  C   SER B 375      22.276 -11.771 -22.817  1.00 87.13      B    C  
ATOM   4714  O   SER B 375      22.069 -12.673 -22.008  1.00 82.07      B    O  
ATOM   4715  CB  SER B 375      20.004 -11.205 -23.656  1.00 81.78      B    C  
ATOM   4716  OG  SER B 375      20.036  -9.972 -22.975  1.00 74.10      B    O  
ATOM   4717  N   MET B 376      23.200 -10.844 -22.612  1.00 87.48      B    N  
ATOM   4718  CA  MET B 376      24.002 -10.745 -21.387  1.00 88.14      B    C  
ATOM   4719  C   MET B 376      23.291  -9.997 -20.262  1.00 90.07      B    C  
ATOM   4720  O   MET B 376      23.774  -9.987 -19.129  1.00 86.70      B    O  
ATOM   4721  CB  MET B 376      25.367 -10.119 -21.724  1.00 84.56      B    C  
ATOM   4722  CG  MET B 376      25.306  -8.692 -22.302  1.00 81.51      B    C  
ATOM   4723  SD  MET B 376      24.861  -7.346 -21.175  1.00 77.94      B    S  
ATOM   4724  CE  MET B 376      26.320  -7.332 -20.131  1.00 70.68      B    C  
ATOM   4725  N   TRP B 377      22.156  -9.354 -20.529  1.00 88.83      B    N  
ATOM   4726  CA  TRP B 377      21.447  -8.563 -19.529  1.00 89.93      B    C  
ATOM   4727  C   TRP B 377      20.832  -9.469 -18.453  1.00 90.62      B    C  
ATOM   4728  O   TRP B 377      20.170 -10.455 -18.811  1.00 87.17      B    O  
ATOM   4729  CB  TRP B 377      20.384  -7.687 -20.202  1.00 88.26      B    C  
ATOM   4730  CG  TRP B 377      19.930  -6.574 -19.318  1.00 89.98      B    C  
ATOM   4731  CD1 TRP B 377      18.808  -6.547 -18.559  1.00 87.03      B    C  
ATOM   4732  CD2 TRP B 377      20.650  -5.326 -19.020  1.00 90.69      B    C  
ATOM   4733  CE2 TRP B 377      19.896  -4.611 -18.063  1.00 90.36      B    C  
ATOM   4734  CE3 TRP B 377      21.866  -4.781 -19.470  1.00 89.59      B    C  
ATOM   4735  NE1 TRP B 377      18.774  -5.374 -17.821  1.00 88.05      B    N  
ATOM   4736  CZ2 TRP B 377      20.352  -3.376 -17.543  1.00 89.70      B    C  
ATOM   4737  CZ3 TRP B 377      22.308  -3.550 -18.961  1.00 87.84      B    C  
ATOM   4738  CH2 TRP B 377      21.561  -2.869 -18.000  1.00 88.68      B    C  
ATOM   4739  N   PRO B 378      21.034  -9.184 -17.165  1.00 90.35      B    N  
ATOM   4740  CA  PRO B 378      20.467  -9.989 -16.095  1.00 88.98      B    C  
ATOM   4741  C   PRO B 378      18.938  -9.910 -16.132  1.00 89.71      B    C  
ATOM   4742  O   PRO B 378      18.365  -8.847 -16.364  1.00 85.24      B    O  
ATOM   4743  CB  PRO B 378      21.034  -9.419 -14.801  1.00 85.93      B    C  
ATOM   4744  CG  PRO B 378      21.296  -7.956 -15.141  1.00 87.22      B    C  
ATOM   4745  CD  PRO B 378      21.723  -8.030 -16.615  1.00 90.33      B    C  
ATOM   4746  N   THR B 379      18.284 -11.037 -15.854  1.00 90.42      B    N  
ATOM   4747  CA  THR B 379      16.833 -11.066 -15.690  1.00 91.00      B    C  
ATOM   4748  C   THR B 379      16.432 -10.506 -14.329  1.00 92.04      B    C  
ATOM   4749  O   THR B 379      17.230 -10.455 -13.386  1.00 88.78      B    O  
ATOM   4750  CB  THR B 379      16.267 -12.472 -15.891  1.00 88.06      B    C  
ATOM   4751  CG2 THR B 379      16.402 -12.923 -17.343  1.00 77.47      B    C  
ATOM   4752  OG1 THR B 379      16.953 -13.424 -15.115  1.00 76.16      B    O  
ATOM   4753  N   PHE B 380      15.187 -10.086 -14.212  1.00 91.53      B    N  
ATOM   4754  CA  PHE B 380      14.588  -9.556 -12.998  1.00 91.12      B    C  
ATOM   4755  C   PHE B 380      13.085  -9.834 -13.016  1.00 91.23      B    C  
ATOM   4756  O   PHE B 380      12.507 -10.069 -14.080  1.00 87.41      B    O  
ATOM   4757  CB  PHE B 380      14.893  -8.057 -12.874  1.00 88.85      B    C  
ATOM   4758  CG  PHE B 380      14.516  -7.216 -14.077  1.00 90.45      B    C  
ATOM   4759  CD1 PHE B 380      15.371  -7.150 -15.195  1.00 86.97      B    C  
ATOM   4760  CD2 PHE B 380      13.298  -6.518 -14.108  1.00 87.33      B    C  
ATOM   4761  CE1 PHE B 380      15.006  -6.407 -16.332  1.00 85.36      B    C  
ATOM   4762  CE2 PHE B 380      12.927  -5.779 -15.233  1.00 86.01      B    C  
ATOM   4763  CZ  PHE B 380      13.776  -5.729 -16.356  1.00 86.53      B    C  
ATOM   4764  N   ILE B 381      12.464  -9.835 -11.847  1.00 92.56      B    N  
ATOM   4765  CA  ILE B 381      11.002  -9.838 -11.769  1.00 92.78      B    C  
ATOM   4766  C   ILE B 381      10.518  -8.469 -12.236  1.00 92.69      B    C  
ATOM   4767  O   ILE B 381      10.937  -7.439 -11.699  1.00 89.50      B    O  
ATOM   4768  CB  ILE B 381      10.493 -10.188 -10.356  1.00 92.51      B    C  
ATOM   4769  CG1 ILE B 381      10.914 -11.628 -10.008  1.00 88.98      B    C  
ATOM   4770  CG2 ILE B 381       8.963 -10.022 -10.276  1.00 89.96      B    C  
ATOM   4771  CD1 ILE B 381      10.426 -12.127  -8.641  1.00 84.68      B    C  
ATOM   4772  N   ASP B 382       9.639  -8.469 -13.225  1.00 92.71      B    N  
ATOM   4773  CA  ASP B 382       9.116  -7.252 -13.828  1.00 92.24      B    C  
ATOM   4774  C   ASP B 382       7.615  -7.103 -13.572  1.00 92.85      B    C  
ATOM   4775  O   ASP B 382       6.911  -8.072 -13.280  1.00 88.52      B    O  
ATOM   4776  CB  ASP B 382       9.450  -7.238 -15.326  1.00 88.76      B    C  
ATOM   4777  CG  ASP B 382       9.363  -5.842 -15.953  1.00 87.02      B    C  
ATOM   4778  OD1 ASP B 382       9.347  -4.842 -15.199  1.00 79.99      B    O  
ATOM   4779  OD2 ASP B 382       9.374  -5.757 -17.198  1.00 80.97      B    O1-
ATOM   4780  N   TYR B 383       7.121  -5.890 -13.704  1.00 91.57      B    N  
ATOM   4781  CA  TYR B 383       5.697  -5.599 -13.661  1.00 91.86      B    C  
ATOM   4782  C   TYR B 383       5.039  -6.033 -14.978  1.00 91.80      B    C  
ATOM   4783  O   TYR B 383       5.590  -5.812 -16.060  1.00 88.18      B    O  
ATOM   4784  CB  TYR B 383       5.494  -4.116 -13.374  1.00 90.77      B    C  
ATOM   4785  CG  TYR B 383       4.114  -3.816 -12.853  1.00 93.43      B    C  
ATOM   4786  CD1 TYR B 383       3.134  -3.213 -13.674  1.00 91.18      B    C  
ATOM   4787  CD2 TYR B 383       3.788  -4.149 -11.522  1.00 91.16      B    C  
ATOM   4788  CE1 TYR B 383       1.860  -2.937 -13.168  1.00 89.98      B    C  
ATOM   4789  CE2 TYR B 383       2.508  -3.880 -11.011  1.00 90.31      B    C  
ATOM   4790  CZ  TYR B 383       1.553  -3.274 -11.839  1.00 92.02      B    C  
ATOM   4791  OH  TYR B 383       0.317  -3.004 -11.329  1.00 90.38      B    O  
ATOM   4792  N   ASN B 384       3.865  -6.653 -14.897  1.00 91.39      B    N  
ATOM   4793  CA  ASN B 384       3.187  -7.179 -16.080  1.00 90.85      B    C  
ATOM   4794  C   ASN B 384       2.642  -6.028 -16.950  1.00 91.01      B    C  
ATOM   4795  O   ASN B 384       1.772  -5.284 -16.505  1.00 88.14      B    O  
ATOM   4796  CB  ASN B 384       2.106  -8.167 -15.636  1.00 88.76      B    C  
ATOM   4797  CG  ASN B 384       1.411  -8.881 -16.782  1.00 89.43      B    C  
ATOM   4798  ND2 ASN B 384       0.577  -9.849 -16.471  1.00 83.79      B    N  
ATOM   4799  OD1 ASN B 384       1.592  -8.594 -17.961  1.00 83.26      B    O  
ATOM   4800  N   PRO B 385       3.099  -5.880 -18.207  1.00 90.64      B    N  
ATOM   4801  CA  PRO B 385       2.684  -4.762 -19.045  1.00 88.91      B    C  
ATOM   4802  C   PRO B 385       1.246  -4.856 -19.567  1.00 89.14      B    C  
ATOM   4803  O   PRO B 385       0.732  -3.867 -20.072  1.00 85.61      B    O  
ATOM   4804  CB  PRO B 385       3.700  -4.752 -20.189  1.00 86.71      B    C  
ATOM   4805  CG  PRO B 385       4.093  -6.213 -20.332  1.00 85.98      B    C  
ATOM   4806  CD  PRO B 385       4.089  -6.700 -18.883  1.00 89.03      B    C  
ATOM   4807  N   LEU B 386       0.590  -6.015 -19.476  1.00 88.94      B    N  
ATOM   4808  CA  LEU B 386      -0.784  -6.194 -19.960  1.00 88.52      B    C  
ATOM   4809  C   LEU B 386      -1.817  -5.516 -19.044  1.00 88.88      B    C  
ATOM   4810  O   LEU B 386      -2.523  -4.637 -19.538  1.00 86.91      B    O  
ATOM   4811  CB  LEU B 386      -1.085  -7.687 -20.195  1.00 87.82      B    C  
ATOM   4812  CG  LEU B 386      -0.489  -8.248 -21.491  1.00 81.41      B    C  
ATOM   4813  CD1 LEU B 386      -0.563  -9.774 -21.469  1.00 75.78      B    C  
ATOM   4814  CD2 LEU B 386      -1.256  -7.765 -22.725  1.00 74.91      B    C  
ATOM   4815  N   PRO B 387      -1.899  -5.844 -17.730  1.00 91.17      B    N  
ATOM   4816  CA  PRO B 387      -2.806  -5.141 -16.823  1.00 90.85      B    C  
ATOM   4817  C   PRO B 387      -2.366  -3.702 -16.532  1.00 91.45      B    C  
ATOM   4818  O   PRO B 387      -3.212  -2.857 -16.261  1.00 88.51      B    O  
ATOM   4819  CB  PRO B 387      -2.851  -6.001 -15.555  1.00 88.99      B    C  
ATOM   4820  CG  PRO B 387      -1.499  -6.692 -15.555  1.00 88.27      B    C  
ATOM   4821  CD  PRO B 387      -1.236  -6.920 -17.039  1.00 91.35      B    C  
ATOM   4822  N   LEU B 388      -1.087  -3.370 -16.699  1.00 89.98      B    N  
ATOM   4823  CA  LEU B 388      -0.576  -2.008 -16.501  1.00 89.28      B    C  
ATOM   4824  C   LEU B 388      -1.332  -0.935 -17.319  1.00 89.56      B    C  
ATOM   4825  O   LEU B 388      -1.416   0.216 -16.896  1.00 86.31      B    O  
ATOM   4826  CB  LEU B 388       0.918  -2.009 -16.861  1.00 87.60      B    C  
ATOM   4827  CG  LEU B 388       1.621  -0.633 -16.819  1.00 88.76      B    C  
ATOM   4828  CD1 LEU B 388       1.640  -0.028 -15.417  1.00 84.80      B    C  
ATOM   4829  CD2 LEU B 388       3.071  -0.776 -17.282  1.00 84.67      B    C  
ATOM   4830  N   VAL B 389      -1.850  -1.294 -18.493  1.00 90.57      B    N  
ATOM   4831  CA  VAL B 389      -2.584  -0.362 -19.371  1.00 89.08      B    C  
ATOM   4832  C   VAL B 389      -4.106  -0.429 -19.199  1.00 88.58      B    C  
ATOM   4833  O   VAL B 389      -4.823   0.299 -19.887  1.00 84.61      B    O  
ATOM   4834  CB  VAL B 389      -2.177  -0.522 -20.847  1.00 87.76      B    C  
ATOM   4835  CG1 VAL B 389      -0.682  -0.232 -21.040  1.00 80.53      B    C  
ATOM   4836  CG2 VAL B 389      -2.478  -1.916 -21.410  1.00 81.77      B    C  
ATOM   4837  N   GLN B 390      -4.592  -1.274 -18.284  1.00 89.55      B    N  
ATOM   4838  CA  GLN B 390      -6.013  -1.462 -18.006  1.00 89.01      B    C  
ATOM   4839  C   GLN B 390      -6.401  -0.687 -16.752  1.00 89.06      B    C  
ATOM   4840  O   GLN B 390      -5.997  -1.003 -15.641  1.00 85.59      B    O  
ATOM   4841  CB  GLN B 390      -6.331  -2.955 -17.874  1.00 88.02      B    C  
ATOM   4842  CG  GLN B 390      -6.142  -3.702 -19.208  1.00 83.84      B    C  
ATOM   4843  CD  GLN B 390      -6.403  -5.202 -19.089  1.00 79.95      B    C  
ATOM   4844  NE2 GLN B 390      -6.407  -5.923 -20.183  1.00 66.73      B    N  
ATOM   4845  OE1 GLN B 390      -6.600  -5.759 -18.037  1.00 68.81      B    O  
ATOM   4846  N   GLU B 391      -7.182   0.360 -16.943  1.00 89.80      B    N  
ATOM   4847  CA  GLU B 391      -7.656   1.207 -15.850  1.00 89.03      B    C  
ATOM   4848  C   GLU B 391      -8.691   0.491 -14.973  1.00 88.89      B    C  
ATOM   4849  O   GLU B 391      -8.676   0.649 -13.758  1.00 83.24      B    O  
ATOM   4850  CB  GLU B 391      -8.229   2.476 -16.477  1.00 86.82      B    C  
ATOM   4851  CG  GLU B 391      -8.667   3.514 -15.449  1.00 80.75      B    C  
ATOM   4852  CD  GLU B 391      -9.000   4.864 -16.095  1.00 77.46      B    C  
ATOM   4853  OE1 GLU B 391      -9.354   5.776 -15.326  1.00 69.85      B    O  
ATOM   4854  OE2 GLU B 391      -8.837   4.995 -17.336  1.00 72.45      B    O1-
ATOM   4855  N   ASP B 392      -9.524  -0.340 -15.602  1.00 90.38      B    N  
ATOM   4856  CA  ASP B 392     -10.602  -1.082 -14.943  1.00 89.43      B    C  
ATOM   4857  C   ASP B 392     -10.061  -2.174 -14.003  1.00 90.05      B    C  
ATOM   4858  O   ASP B 392     -10.693  -2.483 -12.994  1.00 84.55      B    O  
ATOM   4859  CB  ASP B 392     -11.546  -1.645 -16.020  1.00 87.00      B    C  
ATOM   4860  CG  ASP B 392     -11.995  -0.555 -17.003  1.00 77.26      B    C  
ATOM   4861  OD1 ASP B 392     -12.380   0.541 -16.526  1.00 67.03      B    O  
ATOM   4862  OD2 ASP B 392     -11.811  -0.752 -18.218  1.00 69.57      B    O1-
ATOM   4863  N   ASP B 393      -8.837  -2.654 -14.255  1.00 89.64      B    N  
ATOM   4864  CA  ASP B 393      -8.061  -3.561 -13.396  1.00 89.18      B    C  
ATOM   4865  C   ASP B 393      -7.061  -2.803 -12.494  1.00 90.12      B    C  
ATOM   4866  O   ASP B 393      -5.982  -3.282 -12.144  1.00 83.89      B    O  
ATOM   4867  CB  ASP B 393      -7.398  -4.634 -14.277  1.00 86.23      B    C  
ATOM   4868  CG  ASP B 393      -6.767  -5.785 -13.487  1.00 80.64      B    C  
ATOM   4869  OD1 ASP B 393      -7.209  -6.036 -12.355  1.00 73.45      B    O  
ATOM   4870  OD2 ASP B 393      -5.828  -6.396 -14.040  1.00 74.10      B    O1-
ATOM   4871  N   ASN B 394      -7.361  -1.556 -12.140  1.00 90.51      B    N  
ATOM   4872  CA  ASN B 394      -6.515  -0.700 -11.304  1.00 91.86      B    C  
ATOM   4873  C   ASN B 394      -5.058  -0.592 -11.796  1.00 92.97      B    C  
ATOM   4874  O   ASN B 394      -4.133  -0.484 -10.989  1.00 87.92      B    O  
ATOM   4875  CB  ASN B 394      -6.601  -1.144  -9.833  1.00 89.62      B    C  
ATOM   4876  CG  ASN B 394      -8.009  -1.160  -9.288  1.00 89.18      B    C  
ATOM   4877  ND2 ASN B 394      -8.453  -2.287  -8.799  1.00 79.80      B    N  
ATOM   4878  OD1 ASN B 394      -8.714  -0.157  -9.269  1.00 79.20      B    O  
ATOM   4879  N   PHE B 395      -4.833  -0.629 -13.112  1.00 92.14      B    N  
ATOM   4880  CA  PHE B 395      -3.502  -0.665 -13.719  1.00 92.55      B    C  
ATOM   4881  C   PHE B 395      -2.646  -1.862 -13.251  1.00 92.82      B    C  
ATOM   4882  O   PHE B 395      -1.423  -1.746 -13.119  1.00 88.27      B    O  
ATOM   4883  CB  PHE B 395      -2.790   0.680 -13.581  1.00 91.65      B    C  
ATOM   4884  CG  PHE B 395      -3.595   1.864 -14.044  1.00 92.98      B    C  
ATOM   4885  CD1 PHE B 395      -3.590   2.237 -15.404  1.00 89.58      B    C  
ATOM   4886  CD2 PHE B 395      -4.354   2.610 -13.129  1.00 90.28      B    C  
ATOM   4887  CE1 PHE B 395      -4.329   3.342 -15.843  1.00 88.77      B    C  
ATOM   4888  CE2 PHE B 395      -5.109   3.721 -13.567  1.00 88.99      B    C  
ATOM   4889  CZ  PHE B 395      -5.092   4.087 -14.926  1.00 90.45      B    C  
ATOM   4890  N   GLY B 396      -3.274  -3.006 -12.967  1.00 91.17      B    N  
ATOM   4891  CA  GLY B 396      -2.626  -4.237 -12.534  1.00 91.54      B    C  
ATOM   4892  C   GLY B 396      -2.142  -4.235 -11.087  1.00 93.29      B    C  
ATOM   4893  O   GLY B 396      -1.436  -5.159 -10.688  1.00 88.99      B    O  
ATOM   4894  N   GLN B 397      -2.487  -3.235 -10.287  1.00 92.93      B    N  
ATOM   4895  CA  GLN B 397      -2.164  -3.229  -8.859  1.00 93.22      B    C  
ATOM   4896  C   GLN B 397      -2.941  -4.348  -8.149  1.00 93.63      B    C  
ATOM   4897  O   GLN B 397      -4.169  -4.354  -8.222  1.00 90.95      B    O  
ATOM   4898  CB  GLN B 397      -2.486  -1.851  -8.258  1.00 92.28      B    C  
ATOM   4899  CG  GLN B 397      -1.539  -0.773  -8.791  1.00 91.79      B    C  
ATOM   4900  CD  GLN B 397      -1.978   0.643  -8.423  1.00 93.07      B    C  
ATOM   4901  NE2 GLN B 397      -3.028   1.135  -9.037  1.00 80.47      B    N  
ATOM   4902  OE1 GLN B 397      -1.386   1.312  -7.609  1.00 82.18      B    O  
ATOM   4903  N   PRO B 398      -2.263  -5.295  -7.460  1.00 95.18      B    N  
ATOM   4904  CA  PRO B 398      -2.907  -6.513  -7.004  1.00 95.08      B    C  
ATOM   4905  C   PRO B 398      -3.823  -6.252  -5.809  1.00 95.02      B    C  
ATOM   4906  O   PRO B 398      -3.387  -5.766  -4.761  1.00 91.97      B    O  
ATOM   4907  CB  PRO B 398      -1.760  -7.471  -6.668  1.00 93.37      B    C  
ATOM   4908  CG  PRO B 398      -0.620  -6.536  -6.279  1.00 92.02      B    C  
ATOM   4909  CD  PRO B 398      -0.838  -5.336  -7.193  1.00 94.15      B    C  
ATOM   4910  N   LYS B 399      -5.079  -6.649  -5.941  1.00 94.28      B    N  
ATOM   4911  CA  LYS B 399      -5.997  -6.803  -4.814  1.00 94.00      B    C  
ATOM   4912  C   LYS B 399      -5.824  -8.179  -4.172  1.00 94.30      B    C  
ATOM   4913  O   LYS B 399      -5.254  -9.103  -4.751  1.00 91.87      B    O  
ATOM   4914  CB  LYS B 399      -7.456  -6.513  -5.247  1.00 91.04      B    C  
ATOM   4915  CG  LYS B 399      -8.086  -7.654  -6.049  1.00 87.66      B    C  
ATOM   4916  CD  LYS B 399      -9.490  -7.310  -6.556  1.00 87.06      B    C  
ATOM   4917  CE  LYS B 399     -10.013  -8.517  -7.342  1.00 82.01      B    C  
ATOM   4918  NZ  LYS B 399     -11.256  -8.241  -8.075  1.00 79.75      B    N1+
ATOM   4919  N   ASN B 400      -6.320  -8.346  -2.961  1.00 94.13      B    N  
ATOM   4920  CA  ASN B 400      -6.478  -9.646  -2.320  1.00 93.86      B    C  
ATOM   4921  C   ASN B 400      -7.806  -9.714  -1.573  1.00 94.43      B    C  
ATOM   4922  O   ASN B 400      -8.325  -8.693  -1.115  1.00 91.79      B    O  
ATOM   4923  CB  ASN B 400      -5.280  -9.940  -1.398  1.00 91.11      B    C  
ATOM   4924  CG  ASN B 400      -5.222  -9.001  -0.200  1.00 91.15      B    C  
ATOM   4925  ND2 ASN B 400      -4.433  -7.952  -0.286  1.00 79.72      B    N  
ATOM   4926  OD1 ASN B 400      -5.874  -9.195   0.809  1.00 77.33      B    O  
ATOM   4927  N   PHE B 401      -8.317 -10.922  -1.415  1.00 93.56      B    N  
ATOM   4928  CA  PHE B 401      -9.442 -11.210  -0.542  1.00 93.77      B    C  
ATOM   4929  C   PHE B 401      -8.986 -12.023   0.670  1.00 93.51      B    C  
ATOM   4930  O   PHE B 401      -8.219 -12.970   0.548  1.00 89.77      B    O  
ATOM   4931  CB  PHE B 401     -10.565 -11.911  -1.312  1.00 92.12      B    C  
ATOM   4932  CG  PHE B 401     -11.356 -11.069  -2.302  1.00 92.72      B    C  
ATOM   4933  CD1 PHE B 401     -11.220  -9.669  -2.386  1.00 88.38      B    C  
ATOM   4934  CD2 PHE B 401     -12.274 -11.707  -3.153  1.00 88.23      B    C  
ATOM   4935  CE1 PHE B 401     -11.991  -8.921  -3.301  1.00 86.75      B    C  
ATOM   4936  CE2 PHE B 401     -13.046 -10.964  -4.064  1.00 87.25      B    C  
ATOM   4937  CZ  PHE B 401     -12.901  -9.575  -4.139  1.00 88.73      B    C  
ATOM   4938  N   ALA B 402      -9.498 -11.668   1.834  1.00 93.74      B    N
[truncated: 270,397 more chars]
