# Supplementary material for: Tad pili with adaptable tips mediate contact-dependent killing during bacterial predation
Source: Nat Commun. 2025 May 13;16:4425. doi: 10.1038/s41467-025-58967-0 (PMC12075869; doi:10.1038/s41467-025-58967-0)
Supplement: Supplementary file 6 — Supplementary Data 5 [file 41467_2025_58967_MOESM6_ESM.zip › Supplementary Data 5/LILAB_31240_31235_31230.pdb]

ATOM      1  N   GLN A   1       6.944 -47.892  69.093  1.00 58.49      A    N  
ATOM      2  CA  GLN A   1       6.686 -46.457  68.877  1.00 64.03      A    C  
ATOM      3  C   GLN A   1       7.236 -45.985  67.525  1.00 66.36      A    C  
ATOM      4  O   GLN A   1       6.440 -45.610  66.673  1.00 60.62      A    O  
ATOM      5  CB  GLN A   1       7.213 -45.636  70.059  1.00 58.69      A    C  
ATOM      6  CG  GLN A   1       6.654 -44.206  70.052  1.00 53.10      A    C  
ATOM      7  CD  GLN A   1       7.032 -43.439  71.325  1.00 49.32      A    C  
ATOM      8  NE2 GLN A   1       6.643 -42.201  71.448  1.00 41.38      A    N  
ATOM      9  OE1 GLN A   1       7.694 -43.953  72.211  1.00 45.76      A    O  
ATOM     10  N   ALA A   2       8.535 -46.126  67.283  1.00 66.18      A    N  
ATOM     11  CA  ALA A   2       9.139 -45.703  66.017  1.00 68.28      A    C  
ATOM     12  C   ALA A   2       8.513 -46.364  64.777  1.00 70.71      A    C  
ATOM     13  O   ALA A   2       8.305 -45.699  63.764  1.00 66.35      A    O  
ATOM     14  CB  ALA A   2      10.640 -45.996  66.088  1.00 63.57      A    C  
ATOM     15  N   ALA A   3       8.163 -47.645  64.833  1.00 72.10      A    N  
ATOM     16  CA  ALA A   3       7.508 -48.345  63.730  1.00 73.43      A    C  
ATOM     17  C   ALA A   3       6.096 -47.817  63.443  1.00 75.49      A    C  
ATOM     18  O   ALA A   3       5.695 -47.714  62.286  1.00 72.12      A    O  
ATOM     19  CB  ALA A   3       7.485 -49.846  64.045  1.00 70.16      A    C  
ATOM     20  N   VAL A   4       5.331 -47.459  64.489  1.00 75.06      A    N  
ATOM     21  CA  VAL A   4       3.978 -46.901  64.353  1.00 74.99      A    C  
ATOM     22  C   VAL A   4       4.037 -45.482  63.777  1.00 75.57      A    C  
ATOM     23  O   VAL A   4       3.302 -45.170  62.850  1.00 72.03      A    O  
ATOM     24  CB  VAL A   4       3.228 -46.917  65.697  1.00 72.82      A    C  
ATOM     25  CG1 VAL A   4       1.822 -46.320  65.583  1.00 64.17      A    C  
ATOM     26  CG2 VAL A   4       3.085 -48.349  66.227  1.00 64.76      A    C  
ATOM     27  N   GLU A   5       4.953 -44.664  64.290  1.00 78.76      A    N  
ATOM     28  CA  GLU A   5       5.176 -43.321  63.756  1.00 74.55      A    C  
ATOM     29  C   GLU A   5       5.603 -43.362  62.288  1.00 74.96      A    C  
ATOM     30  O   GLU A   5       5.042 -42.647  61.465  1.00 72.22      A    O  
ATOM     31  CB  GLU A   5       6.239 -42.601  64.592  1.00 69.67      A    C  
ATOM     32  CG  GLU A   5       5.722 -42.182  65.965  1.00 68.15      A    C  
ATOM     33  CD  GLU A   5       6.799 -41.526  66.842  1.00 62.96      A    C  
ATOM     34  OE1 GLU A   5       6.510 -41.314  68.041  1.00 56.51      A    O  
ATOM     35  OE2 GLU A   5       7.913 -41.262  66.337  1.00 58.06      A    O1-
ATOM     36  N   ALA A   6       6.510 -44.242  61.901  1.00 77.08      A    N  
ATOM     37  CA  ALA A   6       6.918 -44.424  60.513  1.00 75.73      A    C  
ATOM     38  C   ALA A   6       5.758 -44.894  59.626  1.00 77.33      A    C  
ATOM     39  O   ALA A   6       5.598 -44.385  58.513  1.00 74.79      A    O  
ATOM     40  CB  ALA A   6       8.098 -45.403  60.474  1.00 72.91      A    C  
ATOM     41  N   ALA A   7       4.915 -45.824  60.112  1.00 79.01      A    N  
ATOM     42  CA  ALA A   7       3.767 -46.323  59.359  1.00 78.08      A    C  
ATOM     43  C   ALA A   7       2.703 -45.248  59.098  1.00 79.01      A    C  
ATOM     44  O   ALA A   7       2.013 -45.320  58.074  1.00 76.64      A    O  
ATOM     45  CB  ALA A   7       3.160 -47.514  60.107  1.00 77.01      A    C  
ATOM     46  N   MET A   8       2.549 -44.248  59.940  1.00 78.63      A    N  
ATOM     47  CA  MET A   8       1.633 -43.127  59.724  1.00 77.28      A    C  
ATOM     48  C   MET A   8       2.239 -42.016  58.870  1.00 78.39      A    C  
ATOM     49  O   MET A   8       1.546 -41.436  58.031  1.00 76.47      A    O  
ATOM     50  CB  MET A   8       1.181 -42.563  61.079  1.00 74.39      A    C  
ATOM     51  CG  MET A   8       0.201 -43.493  61.791  1.00 67.85      A    C  
ATOM     52  SD  MET A   8      -0.486 -42.832  63.331  1.00 60.83      A    S  
ATOM     53  CE  MET A   8      -1.529 -41.491  62.708  1.00 54.25      A    C  
ATOM     54  N   ILE A   9       3.505 -41.714  59.063  1.00 78.91      A    N  
ATOM     55  CA  ILE A   9       4.125 -40.513  58.482  1.00 78.59      A    C  
ATOM     56  C   ILE A   9       4.670 -40.750  57.086  1.00 79.32      A    C  
ATOM     57  O   ILE A   9       4.545 -39.872  56.241  1.00 77.27      A    O  
ATOM     58  CB  ILE A   9       5.179 -39.949  59.453  1.00 75.71      A    C  
ATOM     59  CG1 ILE A   9       4.427 -39.397  60.685  1.00 69.96      A    C  
ATOM     60  CG2 ILE A   9       6.040 -38.854  58.807  1.00 67.52      A    C  
ATOM     61  CD1 ILE A   9       5.348 -39.055  61.837  1.00 60.48      A    C  
ATOM     62  N   MET A  10       5.247 -41.919  56.781  1.00 80.07      A    N  
ATOM     63  CA  MET A  10       5.790 -42.167  55.438  1.00 79.06      A    C  
ATOM     64  C   MET A  10       4.728 -42.060  54.335  1.00 80.72      A    C  
ATOM     65  O   MET A  10       5.003 -41.374  53.349  1.00 79.06      A    O  
ATOM     66  CB  MET A  10       6.535 -43.504  55.355  1.00 76.34      A    C  
ATOM     67  CG  MET A  10       7.876 -43.481  56.084  1.00 69.16      A    C  
ATOM     68  SD  MET A  10       8.897 -44.969  55.825  1.00 61.32      A    S  
ATOM     69  CE  MET A  10       9.537 -44.642  54.170  1.00 53.80      A    C  
ATOM     70  N   PRO A  11       3.511 -42.627  54.463  1.00 81.25      A    N  
ATOM     71  CA  PRO A  11       2.461 -42.438  53.463  1.00 80.50      A    C  
ATOM     72  C   PRO A  11       2.078 -40.966  53.299  1.00 81.55      A    C  
ATOM     73  O   PRO A  11       1.977 -40.479  52.173  1.00 79.92      A    O  
ATOM     74  CB  PRO A  11       1.275 -43.278  53.932  1.00 79.29      A    C  
ATOM     75  CG  PRO A  11       1.905 -44.332  54.837  1.00 77.73      A    C  
ATOM     76  CD  PRO A  11       3.060 -43.567  55.466  1.00 80.48      A    C  
ATOM     77  N   LEU A  12       1.919 -40.251  54.413  1.00 81.38      A    N  
ATOM     78  CA  LEU A  12       1.540 -38.841  54.396  1.00 80.60      A    C  
ATOM     79  C   LEU A  12       2.579 -37.976  53.663  1.00 81.56      A    C  
ATOM     80  O   LEU A  12       2.219 -37.152  52.827  1.00 80.39      A    O  
ATOM     81  CB  LEU A  12       1.347 -38.368  55.847  1.00 78.82      A    C  
ATOM     82  CG  LEU A  12       0.419 -37.141  55.936  1.00 71.75      A    C  
ATOM     83  CD1 LEU A  12      -1.033 -37.569  56.030  1.00 66.40      A    C  
ATOM     84  CD2 LEU A  12       0.741 -36.311  57.176  1.00 65.53      A    C  
ATOM     85  N   ALA A  13       3.865 -38.208  53.912  1.00 81.49      A    N  
ATOM     86  CA  ALA A  13       4.965 -37.514  53.255  1.00 80.77      A    C  
ATOM     87  C   ALA A  13       4.999 -37.800  51.744  1.00 82.25      A    C  
ATOM     88  O   ALA A  13       5.144 -36.880  50.942  1.00 80.73      A    O  
ATOM     89  CB  ALA A  13       6.271 -37.927  53.942  1.00 78.53      A    C  
ATOM     90  N   VAL A  14       4.791 -39.066  51.347  1.00 83.40      A    N  
ATOM     91  CA  VAL A  14       4.715 -39.450  49.934  1.00 83.31      A    C  
ATOM     92  C   VAL A  14       3.531 -38.769  49.246  1.00 84.37      A    C  
ATOM     93  O   VAL A  14       3.717 -38.190  48.180  1.00 83.71      A    O  
ATOM     94  CB  VAL A  14       4.653 -40.981  49.780  1.00 82.50      A    C  
ATOM     95  CG1 VAL A  14       4.384 -41.415  48.336  1.00 75.52      A    C  
ATOM     96  CG2 VAL A  14       5.990 -41.621  50.187  1.00 75.63      A    C  
ATOM     97  N   PHE A  15       2.336 -38.753  49.843  1.00 84.58      A    N  
ATOM     98  CA  PHE A  15       1.166 -38.096  49.262  1.00 83.92      A    C  
ATOM     99  C   PHE A  15       1.354 -36.589  49.106  1.00 85.06      A    C  
ATOM    100  O   PHE A  15       1.006 -36.044  48.061  1.00 83.78      A    O  
ATOM    101  CB  PHE A  15      -0.082 -38.391  50.099  1.00 81.41      A    C  
ATOM    102  CG  PHE A  15      -0.546 -39.824  50.084  1.00 75.13      A    C  
ATOM    103  CD1 PHE A  15      -0.516 -40.570  48.894  1.00 69.56      A    C  
ATOM    104  CD2 PHE A  15      -1.038 -40.427  51.259  1.00 66.62      A    C  
ATOM    105  CE1 PHE A  15      -0.956 -41.914  48.883  1.00 60.22      A    C  
ATOM    106  CE2 PHE A  15      -1.477 -41.754  51.257  1.00 59.75      A    C  
ATOM    107  CZ  PHE A  15      -1.431 -42.507  50.069  1.00 58.86      A    C  
ATOM    108  N   MET A  16       1.942 -35.933  50.103  1.00 83.63      A    N  
ATOM    109  CA  MET A  16       2.208 -34.500  50.033  1.00 83.27      A    C  
ATOM    110  C   MET A  16       3.192 -34.175  48.902  1.00 84.73      A    C  
ATOM    111  O   MET A  16       2.967 -33.253  48.127  1.00 83.82      A    O  
ATOM    112  CB  MET A  16       2.716 -34.032  51.393  1.00 80.96      A    C  
ATOM    113  CG  MET A  16       2.493 -32.532  51.575  1.00 73.50      A    C  
ATOM    114  SD  MET A  16       2.894 -31.963  53.244  1.00 68.11      A    S  
ATOM    115  CE  MET A  16       2.130 -30.326  53.203  1.00 59.24      A    C  
ATOM    116  N   THR A  17       4.223 -34.982  48.742  1.00 85.56      A    N  
ATOM    117  CA  THR A  17       5.215 -34.819  47.666  1.00 85.52      A    C  
ATOM    118  C   THR A  17       4.592 -35.036  46.294  1.00 86.84      A    C  
ATOM    119  O   THR A  17       4.761 -34.197  45.412  1.00 86.02      A    O  
ATOM    120  CB  THR A  17       6.381 -35.789  47.844  1.00 83.72      A    C  
ATOM    121  CG2 THR A  17       7.540 -35.483  46.891  1.00 72.38      A    C  
ATOM    122  OG1 THR A  17       6.875 -35.676  49.155  1.00 72.41      A    O  
ATOM    123  N   LEU A  18       3.849 -36.104  46.098  1.00 87.84      A    N  
ATOM    124  CA  LEU A  18       3.154 -36.383  44.837  1.00 88.39      A    C  
ATOM    125  C   LEU A  18       2.145 -35.278  44.495  1.00 89.22      A    C  
ATOM    126  O   LEU A  18       2.043 -34.890  43.335  1.00 88.66      A    O  
ATOM    127  CB  LEU A  18       2.443 -37.747  44.936  1.00 87.78      A    C  
ATOM    128  CG  LEU A  18       3.376 -38.978  44.970  1.00 85.49      A    C  
ATOM    129  CD1 LEU A  18       2.532 -40.234  45.206  1.00 79.81      A    C  
ATOM    130  CD2 LEU A  18       4.148 -39.165  43.673  1.00 79.67      A    C  
ATOM    131  N   GLY A  19       1.445 -34.743  45.492  1.00 88.43      A    N  
ATOM    132  CA  GLY A  19       0.532 -33.615  45.336  1.00 88.24      A    C  
ATOM    133  C   GLY A  19       1.236 -32.361  44.825  1.00 89.41      A    C  
ATOM    134  O   GLY A  19       0.792 -31.776  43.839  1.00 87.80      A    O  
ATOM    135  N   ILE A  20       2.363 -31.991  45.427  1.00 88.64      A    N  
ATOM    136  CA  ILE A  20       3.119 -30.809  45.015  1.00 87.81      A    C  
ATOM    137  C   ILE A  20       3.745 -31.004  43.630  1.00 88.86      A    C  
ATOM    138  O   ILE A  20       3.677 -30.097  42.814  1.00 88.09      A    O  
ATOM    139  CB  ILE A  20       4.144 -30.397  46.088  1.00 86.04      A    C  
ATOM    140  CG1 ILE A  20       3.429 -30.006  47.404  1.00 79.83      A    C  
ATOM    141  CG2 ILE A  20       4.957 -29.187  45.578  1.00 77.95      A    C  
ATOM    142  CD1 ILE A  20       4.345 -29.896  48.628  1.00 70.61      A    C  
ATOM    143  N   ILE A  21       4.262 -32.190  43.308  1.00 88.88      A    N  
ATOM    144  CA  ILE A  21       4.761 -32.496  41.955  1.00 88.66      A    C  
ATOM    145  C   ILE A  21       3.633 -32.347  40.927  1.00 89.68      A    C  
ATOM    146  O   ILE A  21       3.829 -31.700  39.904  1.00 89.07      A    O  
ATOM    147  CB  ILE A  21       5.392 -33.909  41.896  1.00 87.57      A    C  
ATOM    148  CG1 ILE A  21       6.702 -33.952  42.710  1.00 82.60      A    C  
ATOM    149  CG2 ILE A  21       5.689 -34.319  40.433  1.00 81.23      A    C  
ATOM    150  CD1 ILE A  21       7.225 -35.373  42.952  1.00 73.72      A    C  
ATOM    151  N   GLN A  22       2.451 -32.874  41.190  1.00 91.28      A    N  
ATOM    152  CA  GLN A  22       1.323 -32.744  40.265  1.00 91.50      A    C  
ATOM    153  C   GLN A  22       0.883 -31.287  40.082  1.00 91.81      A    C  
ATOM    154  O   GLN A  22       0.590 -30.877  38.963  1.00 90.79      A    O  
ATOM    155  CB  GLN A  22       0.163 -33.638  40.745  1.00 91.44      A    C  
ATOM    156  CG  GLN A  22      -1.011 -33.694  39.766  1.00 88.46      A    C  
ATOM    157  CD  GLN A  22      -0.614 -34.276  38.408  1.00 88.24      A    C  
ATOM    158  NE2 GLN A  22      -0.350 -33.439  37.429  1.00 75.17      A    N  
ATOM    159  OE1 GLN A  22      -0.523 -35.465  38.210  1.00 78.06      A    O  
ATOM    160  N   LEU A  23       0.875 -30.481  41.146  1.00 90.75      A    N  
ATOM    161  CA  LEU A  23       0.559 -29.058  41.082  1.00 90.10      A    C  
ATOM    162  C   LEU A  23       1.599 -28.283  40.266  1.00 90.69      A    C  
ATOM    163  O   LEU A  23       1.223 -27.486  39.407  1.00 89.44      A    O  
ATOM    164  CB  LEU A  23       0.430 -28.480  42.494  1.00 88.99      A    C  
ATOM    165  CG  LEU A  23      -0.863 -28.904  43.232  1.00 81.91      A    C  
ATOM    166  CD1 LEU A  23      -0.777 -28.494  44.703  1.00 76.46      A    C  
ATOM    167  CD2 LEU A  23      -2.104 -28.250  42.627  1.00 76.02      A    C  
ATOM    168  N   THR A  24       2.881 -28.542  40.463  1.00 91.12      A    N  
ATOM    169  CA  THR A  24       3.933 -27.897  39.662  1.00 90.61      A    C  
ATOM    170  C   THR A  24       3.881 -28.316  38.194  1.00 91.29      A    C  
ATOM    171  O   THR A  24       4.000 -27.468  37.311  1.00 89.47      A    O  
ATOM    172  CB  THR A  24       5.338 -28.149  40.233  1.00 89.27      A    C  
ATOM    173  CG2 THR A  24       5.549 -27.422  41.567  1.00 77.10      A    C  
ATOM    174  OG1 THR A  24       5.579 -29.508  40.465  1.00 77.26      A    O  
ATOM    175  N   MET A  25       3.576 -29.562  37.879  1.00 91.39      A    N  
ATOM    176  CA  MET A  25       3.323 -30.007  36.508  1.00 91.22      A    C  
ATOM    177  C   MET A  25       2.116 -29.297  35.882  1.00 92.01      A    C  
ATOM    178  O   MET A  25       2.153 -28.947  34.704  1.00 90.99      A    O  
ATOM    179  CB  MET A  25       3.116 -31.522  36.454  1.00 90.48      A    C  
ATOM    180  CG  MET A  25       4.398 -32.318  36.671  1.00 85.51      A    C  
ATOM    181  SD  MET A  25       4.155 -34.121  36.604  1.00 81.41      A    S  
ATOM    182  CE  MET A  25       3.812 -34.332  34.839  1.00 71.23      A    C  
ATOM    183  N   MET A  26       1.065 -29.024  36.630  1.00 91.88      A    N  
ATOM    184  CA  MET A  26      -0.064 -28.213  36.167  1.00 91.76      A    C  
ATOM    185  C   MET A  26       0.332 -26.766  35.891  1.00 92.34      A    C  
ATOM    186  O   MET A  26      -0.137 -26.194  34.907  1.00 90.59      A    O  
ATOM    187  CB  MET A  26      -1.203 -28.228  37.189  1.00 90.42      A    C  
ATOM    188  CG  MET A  26      -2.032 -29.508  37.125  1.00 82.61      A    C  
ATOM    189  SD  MET A  26      -3.416 -29.540  38.299  1.00 80.09      A    S  
ATOM    190  CE  MET A  26      -4.343 -28.080  37.748  1.00 69.79      A    C  
ATOM    191  N   GLN A  27       1.203 -26.193  36.715  1.00 91.68      A    N  
ATOM    192  CA  GLN A  27       1.731 -24.853  36.481  1.00 91.04      A    C  
ATOM    193  C   GLN A  27       2.547 -24.796  35.183  1.00 91.98      A    C  
ATOM    194  O   GLN A  27       2.338 -23.895  34.367  1.00 90.89      A    O  
ATOM    195  CB  GLN A  27       2.583 -24.416  37.673  1.00 89.62      A    C  
ATOM    196  CG  GLN A  27       1.747 -24.143  38.937  1.00 85.49      A    C  
ATOM    197  CD  GLN A  27       2.598 -24.067  40.200  1.00 83.49      A    C  
ATOM    198  NE2 GLN A  27       2.028 -23.651  41.304  1.00 73.70      A    N  
ATOM    199  OE1 GLN A  27       3.775 -24.382  40.223  1.00 76.19      A    O  
ATOM    200  N   HIS A  28       3.397 -25.790  34.913  1.00 93.01      A    N  
ATOM    201  CA  HIS A  28       4.110 -25.904  33.640  1.00 92.46      A    C  
ATOM    202  C   HIS A  28       3.138 -25.978  32.454  1.00 92.95      A    C  
ATOM    203  O   HIS A  28       3.296 -25.247  31.479  1.00 91.43      A    O  
ATOM    204  CB  HIS A  28       5.012 -27.151  33.631  1.00 91.31      A    C  
ATOM    205  CG  HIS A  28       6.081 -27.217  34.681  1.00 90.09      A    C  
ATOM    206  CD2 HIS A  28       6.471 -26.239  35.564  1.00 81.13      A    C  
ATOM    207  ND1 HIS A  28       6.865 -28.338  34.948  1.00 78.37      A    N  
ATOM    208  CE1 HIS A  28       7.688 -28.025  35.954  1.00 82.19      A    C  
ATOM    209  NE2 HIS A  28       7.466 -26.773  36.348  1.00 83.87      A    N  
ATOM    210  N   ALA A  29       2.101 -26.803  32.547  1.00 93.64      A    N  
ATOM    211  CA  ALA A  29       1.089 -26.939  31.508  1.00 93.75      A    C  
ATOM    212  C   ALA A  29       0.290 -25.640  31.304  1.00 93.94      A    C  
ATOM    213  O   ALA A  29      -0.026 -25.293  30.168  1.00 92.14      A    O  
ATOM    214  CB  ALA A  29       0.184 -28.114  31.868  1.00 93.20      A    C  
ATOM    215  N   LYS A  30       0.012 -24.887  32.375  1.00 93.39      A    N  
ATOM    216  CA  LYS A  30      -0.661 -23.585  32.290  1.00 92.89      A    C  
ATOM    217  C   LYS A  30       0.177 -22.572  31.505  1.00 93.28      A    C  
ATOM    218  O   LYS A  30      -0.358 -21.932  30.602  1.00 91.91      A    O  
ATOM    219  CB  LYS A  30      -1.004 -23.092  33.706  1.00 91.68      A    C  
ATOM    220  CG  LYS A  30      -1.846 -21.807  33.739  1.00 84.41      A    C  
ATOM    221  CD  LYS A  30      -3.271 -21.987  33.191  1.00 79.26      A    C  
ATOM    222  CE  LYS A  30      -4.033 -20.674  33.337  1.00 73.04      A    C  
ATOM    223  NZ  LYS A  30      -5.415 -20.726  32.807  1.00 65.51      A    N1+
ATOM    224  N   LEU A  31       1.478 -22.485  31.756  1.00 93.24      A    N  
ATOM    225  CA  LEU A  31       2.399 -21.620  31.011  1.00 93.21      A    C  
ATOM    226  C   LEU A  31       2.494 -22.028  29.535  1.00 93.66      A    C  
ATOM    227  O   LEU A  31       2.434 -21.176  28.646  1.00 91.98      A    O  
ATOM    228  CB  LEU A  31       3.793 -21.649  31.670  1.00 92.52      A    C  
ATOM    229  CG  LEU A  31       3.840 -21.063  33.090  1.00 90.45      A    C  
ATOM    230  CD1 LEU A  31       5.240 -21.266  33.678  1.00 85.72      A    C  
ATOM    231  CD2 LEU A  31       3.510 -19.573  33.109  1.00 85.49      A    C  
ATOM    232  N   MET A  32       2.562 -23.331  29.253  1.00 94.12      A    N  
ATOM    233  CA  MET A  32       2.553 -23.834  27.884  1.00 94.05      A    C  
ATOM    234  C   MET A  32       1.216 -23.576  27.174  1.00 94.38      A    C  
ATOM    235  O   MET A  32       1.201 -23.403  25.965  1.00 92.96      A    O  
ATOM    236  CB  MET A  32       2.894 -25.327  27.874  1.00 93.23      A    C  
ATOM    237  CG  MET A  32       4.350 -25.604  28.278  1.00 89.33      A    C  
ATOM    238  SD  MET A  32       5.634 -24.869  27.208  1.00 84.33      A    S  
ATOM    239  CE  MET A  32       5.366 -25.799  25.681  1.00 75.44      A    C  
ATOM    240  N   THR A  33       0.116 -23.508  27.905  1.00 94.16      A    N  
ATOM    241  CA  THR A  33      -1.206 -23.164  27.349  1.00 94.20      A    C  
ATOM    242  C   THR A  33      -1.268 -21.694  26.926  1.00 94.25      A    C  
ATOM    243  O   THR A  33      -1.812 -21.403  25.869  1.00 92.59      A    O  
ATOM    244  CB  THR A  33      -2.339 -23.505  28.325  1.00 93.39      A    C  
ATOM    245  CG2 THR A  33      -3.727 -23.344  27.697  1.00 81.79      A    C  
ATOM    246  OG1 THR A  33      -2.274 -24.845  28.742  1.00 81.52      A    O  
ATOM    247  N   GLU A  34      -0.662 -20.777  27.678  1.00 94.25      A    N  
ATOM    248  CA  GLU A  34      -0.515 -19.372  27.255  1.00 93.79      A    C  
ATOM    249  C   GLU A  34       0.318 -19.259  25.970  1.00 94.33      A    C  
ATOM    250  O   GLU A  34      -0.055 -18.562  25.028  1.00 92.82      A    O  
ATOM    251  CB  GLU A  34       0.152 -18.536  28.375  1.00 92.50      A    C  
ATOM    252  CG  GLU A  34      -0.650 -18.425  29.683  1.00 86.50      A    C  
ATOM    253  CD  GLU A  34      -1.946 -17.584  29.606  1.00 81.04      A    C  
ATOM    254  OE1 GLU A  34      -2.745 -17.686  30.555  1.00 72.60      A    O  
ATOM    255  OE2 GLU A  34      -2.142 -16.842  28.634  1.00 72.53      A    O1-
ATOM    256  N   TYR A  35       1.414 -20.025  25.878  1.00 94.91      A    N  
ATOM    257  CA  TYR A  35       2.224 -20.085  24.659  1.00 94.83      A    C  
ATOM    258  C   TYR A  35       1.445 -20.660  23.467  1.00 95.11      A    C  
ATOM    259  O   TYR A  35       1.549 -20.148  22.353  1.00 94.22      A    O  
ATOM    260  CB  TYR A  35       3.486 -20.912  24.937  1.00 94.27      A    C  
ATOM    261  CG  TYR A  35       4.386 -21.055  23.727  1.00 93.96      A    C  
ATOM    262  CD1 TYR A  35       4.573 -22.314  23.122  1.00 91.05      A    C  
ATOM    263  CD2 TYR A  35       5.001 -19.917  23.174  1.00 91.43      A    C  
ATOM    264  CE1 TYR A  35       5.371 -22.433  21.976  1.00 90.33      A    C  
ATOM    265  CE2 TYR A  35       5.792 -20.021  22.027  1.00 89.98      A    C  
ATOM    266  CZ  TYR A  35       5.979 -21.286  21.423  1.00 90.75      A    C  
ATOM    267  OH  TYR A  35       6.742 -21.380  20.284  1.00 89.01      A    O  
ATOM    268  N   ALA A  36       0.628 -21.682  23.691  1.00 95.18      A    N  
ATOM    269  CA  ALA A  36      -0.211 -22.268  22.660  1.00 95.05      A    C  
ATOM    270  C   ALA A  36      -1.288 -21.298  22.167  1.00 95.23      A    C  
ATOM    271  O   ALA A  36      -1.544 -21.241  20.965  1.00 93.75      A    O  
ATOM    272  CB  ALA A  36      -0.826 -23.559  23.203  1.00 94.31      A    C  
ATOM    273  N   ALA A  37      -1.873 -20.487  23.053  1.00 94.78      A    N  
ATOM    274  CA  ALA A  37      -2.817 -19.444  22.667  1.00 94.52      A    C  
ATOM    275  C   ALA A  37      -2.149 -18.379  21.783  1.00 94.84      A    C  
ATOM    276  O   ALA A  37      -2.710 -17.995  20.758  1.00 92.94      A    O  
ATOM    277  CB  ALA A  37      -3.430 -18.828  23.926  1.00 93.37      A    C  
ATOM    278  N   TYR A  38      -0.923 -17.967  22.107  1.00 94.75      A    N  
ATOM    279  CA  TYR A  38      -0.130 -17.064  21.271  1.00 94.81      A    C  
ATOM    280  C   TYR A  38       0.110 -17.646  19.873  1.00 94.98      A    C  
ATOM    281  O   TYR A  38      -0.168 -16.978  18.877  1.00 93.85      A    O  
ATOM    282  CB  TYR A  38       1.198 -16.761  21.971  1.00 94.68      A    C  
ATOM    283  CG  TYR A  38       2.193 -16.029  21.087  1.00 95.11      A    C  
ATOM    284  CD1 TYR A  38       3.228 -16.732  20.437  1.00 92.74      A    C  
ATOM    285  CD2 TYR A  38       2.066 -14.641  20.881  1.00 93.14      A    C  
ATOM    286  CE1 TYR A  38       4.130 -16.045  19.582  1.00 92.20      A    C  
ATOM    287  CE2 TYR A  38       2.947 -13.950  20.037  1.00 92.28      A    C  
ATOM    288  CZ  TYR A  38       3.980 -14.663  19.396  1.00 93.18      A    C  
ATOM    289  OH  TYR A  38       4.848 -13.987  18.569  1.00 91.64      A    O  
ATOM    290  N   GLN A  39       0.572 -18.884  19.771  1.00 95.02      A    N  
ATOM    291  CA  GLN A  39       0.837 -19.523  18.479  1.00 94.62      A    C  
ATOM    292  C   GLN A  39      -0.443 -19.724  17.652  1.00 94.97      A    C  
ATOM    293  O   GLN A  39      -0.440 -19.474  16.450  1.00 93.81      A    O  
ATOM    294  CB  GLN A  39       1.560 -20.867  18.693  1.00 93.70      A    C  
ATOM    295  CG  GLN A  39       3.010 -20.727  19.180  1.00 90.35      A    C  
ATOM    296  CD  GLN A  39       3.967 -20.123  18.150  1.00 86.46      A    C  
ATOM    297  NE2 GLN A  39       5.258 -20.169  18.396  1.00 74.85      A    N  
ATOM    298  OE1 GLN A  39       3.608 -19.583  17.124  1.00 77.59      A    O  
ATOM    299  N   ALA A  40      -1.541 -20.103  18.298  1.00 94.99      A    N  
ATOM    300  CA  ALA A  40      -2.826 -20.270  17.638  1.00 94.76      A    C  
ATOM    301  C   ALA A  40      -3.360 -18.938  17.088  1.00 94.94      A    C  
ATOM    302  O   ALA A  40      -3.764 -18.873  15.921  1.00 93.22      A    O  
ATOM    303  CB  ALA A  40      -3.800 -20.906  18.631  1.00 94.16      A    C  
ATOM    304  N   ALA A  41      -3.308 -17.865  17.863  1.00 94.89      A    N  
ATOM    305  CA  ALA A  41      -3.726 -16.544  17.406  1.00 94.57      A    C  
ATOM    306  C   ALA A  41      -2.860 -16.054  16.234  1.00 94.68      A    C  
ATOM    307  O   ALA A  41      -3.384 -15.575  15.230  1.00 92.50      A    O  
ATOM    308  CB  ALA A  41      -3.683 -15.569  18.583  1.00 93.68      A    C  
ATOM    309  N   ARG A  42      -1.552 -16.245  16.326  1.00 94.36      A    N  
ATOM    310  CA  ARG A  42      -0.608 -15.853  15.272  1.00 94.02      A    C  
ATOM    311  C   ARG A  42      -0.818 -16.646  13.981  1.00 94.07      A    C  
ATOM    312  O   ARG A  42      -0.751 -16.059  12.910  1.00 91.65      A    O  
ATOM    313  CB  ARG A  42       0.820 -15.987  15.811  1.00 92.65      A    C  
ATOM    314  CG  ARG A  42       1.833 -15.362  14.852  1.00 87.99      A    C  
ATOM    315  CD  ARG A  42       3.205 -15.291  15.516  1.00 86.88      A    C  
ATOM    316  NE  ARG A  42       4.217 -14.830  14.552  1.00 84.85      A    N  
ATOM    317  CZ  ARG A  42       5.138 -15.575  13.952  1.00 85.11      A    C  
ATOM    318  NH1 ARG A  42       5.321 -16.829  14.249  1.00 73.43      A    N1+
ATOM    319  NH2 ARG A  42       5.881 -15.056  13.042  1.00 79.02      A    N  
ATOM    320  N   ALA A  43      -1.135 -17.923  14.066  1.00 93.90      A    N  
ATOM    321  CA  ALA A  43      -1.544 -18.708  12.905  1.00 93.65      A    C  
ATOM    322  C   ALA A  43      -2.866 -18.181  12.316  1.00 93.96      A    C  
ATOM    323  O   ALA A  43      -2.969 -17.968  11.109  1.00 91.55      A    O  
ATOM    324  CB  ALA A  43      -1.632 -20.181  13.308  1.00 92.49      A    C  
ATOM    325  N   GLY A  44      -3.852 -17.908  13.166  1.00 93.39      A    N  
ATOM    326  CA  GLY A  44      -5.163 -17.427  12.740  1.00 92.89      A    C  
ATOM    327  C   GLY A  44      -5.135 -16.111  11.965  1.00 93.59      A    C  
ATOM    328  O   GLY A  44      -5.810 -15.990  10.944  1.00 91.07      A    O  
ATOM    329  N   ILE A  45      -4.318 -15.153  12.392  1.00 93.88      A    N  
ATOM    330  CA  ILE A  45      -4.244 -13.840  11.719  1.00 93.27      A    C  
ATOM    331  C   ILE A  45      -3.650 -13.910  10.307  1.00 93.57      A    C  
ATOM    332  O   ILE A  45      -3.985 -13.076   9.475  1.00 91.15      A    O  
ATOM    333  CB  ILE A  45      -3.500 -12.780  12.567  1.00 91.78      A    C  
ATOM    334  CG1 ILE A  45      -2.032 -13.141  12.833  1.00 84.80      A    C  
ATOM    335  CG2 ILE A  45      -4.275 -12.514  13.864  1.00 82.65      A    C  
ATOM    336  CD1 ILE A  45      -1.194 -12.010  13.444  1.00 81.50      A    C  
ATOM    337  N   VAL A  46      -2.796 -14.891  10.015  1.00 93.87      A    N  
ATOM    338  CA  VAL A  46      -2.156 -15.041   8.695  1.00 93.26      A    C  
ATOM    339  C   VAL A  46      -2.844 -16.073   7.800  1.00 92.69      A    C  
ATOM    340  O   VAL A  46      -2.616 -16.074   6.589  1.00 88.76      A    O  
ATOM    341  CB  VAL A  46      -0.641 -15.332   8.808  1.00 91.94      A    C  
ATOM    342  CG1 VAL A  46       0.086 -14.181   9.521  1.00 85.61      A    C  
ATOM    343  CG2 VAL A  46      -0.317 -16.639   9.522  1.00 85.54      A    C  
ATOM    344  N   TRP A  47      -3.718 -16.892   8.360  1.00 93.18      A    N  
ATOM    345  CA  TRP A  47      -4.472 -17.941   7.666  1.00 92.50      A    C  
ATOM    346  C   TRP A  47      -5.975 -17.645   7.579  1.00 92.36      A    C  
ATOM    347  O   TRP A  47      -6.801 -18.561   7.630  1.00 87.68      A    O  
ATOM    348  CB  TRP A  47      -4.165 -19.298   8.305  1.00 91.71      A    C  
ATOM    349  CG  TRP A  47      -2.818 -19.873   7.960  1.00 91.66      A    C  
ATOM    350  CD1 TRP A  47      -1.706 -19.785   8.715  1.00 86.54      A    C  
ATOM    351  CD2 TRP A  47      -2.458 -20.651   6.773  1.00 89.00      A    C  
ATOM    352  CE2 TRP A  47      -1.092 -21.013   6.893  1.00 88.36      A    C  
ATOM    353  CE3 TRP A  47      -3.171 -21.079   5.633  1.00 87.07      A    C  
ATOM    354  NE1 TRP A  47      -0.661 -20.464   8.080  1.00 86.78      A    N  
ATOM    355  CZ2 TRP A  47      -0.439 -21.790   5.908  1.00 86.84      A    C  
ATOM    356  CZ3 TRP A  47      -2.520 -21.851   4.654  1.00 82.00      A    C  
ATOM    357  CH2 TRP A  47      -1.172 -22.196   4.791  1.00 83.18      A    C  
ATOM    358  N   ASN A  48      -6.360 -16.392   7.453  1.00 91.71      A    N  
ATOM    359  CA  ASN A  48      -7.753 -15.962   7.236  1.00 91.74      A    C  
ATOM    360  C   ASN A  48      -8.737 -16.414   8.340  1.00 91.54      A    C  
ATOM    361  O   ASN A  48      -9.908 -16.679   8.064  1.00 85.28      A    O  
ATOM    362  CB  ASN A  48      -8.213 -16.373   5.824  1.00 90.15      A    C  
ATOM    363  CG  ASN A  48      -7.226 -15.990   4.725  1.00 90.14      A    C  
ATOM    364  ND2 ASN A  48      -6.732 -16.953   3.991  1.00 78.24      A    N  
ATOM    365  OD1 ASN A  48      -6.873 -14.848   4.535  1.00 76.89      A    O  
ATOM    366  N   GLY A  49      -8.260 -16.539   9.587  1.00 90.40      A    N  
ATOM    367  CA  GLY A  49      -9.065 -17.028  10.702  1.00 90.44      A    C  
ATOM    368  C   GLY A  49      -9.326 -18.538  10.685  1.00 91.23      A    C  
ATOM    369  O   GLY A  49     -10.244 -19.010  11.362  1.00 86.61      A    O  
ATOM    370  N   ASN A  50      -8.537 -19.311   9.948  1.00 91.33      A    N  
ATOM    371  CA  ASN A  50      -8.672 -20.756   9.828  1.00 91.37      A    C  
ATOM    372  C   ASN A  50      -8.534 -21.447  11.196  1.00 91.93      A    C  
ATOM    373  O   ASN A  50      -7.455 -21.497  11.785  1.00 88.26      A    O  
ATOM    374  CB  ASN A  50      -7.646 -21.253   8.807  1.00 88.86      A    C  
ATOM    375  CG  ASN A  50      -7.756 -22.737   8.489  1.00 89.37      A    C  
ATOM    376  ND2 ASN A  50      -7.349 -23.131   7.304  1.00 81.04      A    N  
ATOM    377  OD1 ASN A  50      -8.194 -23.544   9.278  1.00 80.07      A    O  
ATOM    378  N   ASN A  51      -9.636 -22.008  11.686  1.00 91.48      A    N  
ATOM    379  CA  ASN A  51      -9.682 -22.666  12.991  1.00 92.08      A    C  
ATOM    380  C   ASN A  51      -8.828 -23.942  13.022  1.00 91.96      A    C  
ATOM    381  O   ASN A  51      -8.186 -24.218  14.023  1.00 88.06      A    O  
ATOM    382  CB  ASN A  51     -11.142 -22.957  13.348  1.00 90.42      A    C  
ATOM    383  CG  ASN A  51     -11.295 -23.295  14.829  1.00 90.50      A    C  
ATOM    384  ND2 ASN A  51     -11.763 -22.345  15.610  1.00 80.11      A    N  
ATOM    385  OD1 ASN A  51     -10.995 -24.372  15.301  1.00 78.88      A    O  
ATOM    386  N   GLU A  52      -8.758 -24.660  11.920  1.00 91.26      A    N  
ATOM    387  CA  GLU A  52      -7.946 -25.876  11.832  1.00 90.60      A    C  
ATOM    388  C   GLU A  52      -6.446 -25.571  11.930  1.00 91.22      A    C  
ATOM    389  O   GLU A  52      -5.724 -26.254  12.652  1.00 88.34      A    O  
ATOM    390  CB  GLU A  52      -8.300 -26.620  10.541  1.00 88.58      A    C  
ATOM    391  CG  GLU A  52      -7.724 -28.045  10.543  1.00 81.26      A    C  
ATOM    392  CD  GLU A  52      -8.247 -28.907   9.391  1.00 79.30      A    C  
ATOM    393  OE1 GLU A  52      -7.759 -30.050   9.268  1.00 71.99      A    O  
ATOM    394  OE2 GLU A  52      -9.144 -28.470   8.646  1.00 73.33      A    O1-
ATOM    395  N   ARG A  53      -5.967 -24.491  11.310  1.00 91.44      A    N  
ATOM    396  CA  ARG A  53      -4.572 -24.044  11.449  1.00 91.61      A    C  
ATOM    397  C   ARG A  53      -4.257 -23.562  12.858  1.00 92.09      A    C  
ATOM    398  O   ARG A  53      -3.187 -23.871  13.371  1.00 89.86      A    O  
ATOM    399  CB  ARG A  53      -4.261 -22.933  10.432  1.00 90.42      A    C  
ATOM    400  CG  ARG A  53      -4.272 -23.428   8.985  1.00 85.62      A    C  
ATOM    401  CD  ARG A  53      -3.065 -24.332   8.705  1.00 84.70      A    C  
ATOM    402  NE  ARG A  53      -3.428 -25.407   7.782  1.00 81.83      A    N  
ATOM    403  CZ  ARG A  53      -2.900 -26.612   7.762  1.00 81.07      A    C  
ATOM    404  NH1 ARG A  53      -1.905 -26.950   8.518  1.00 71.33      A    N1+
ATOM    405  NH2 ARG A  53      -3.396 -27.519   6.988  1.00 75.17      A    N  
ATOM    406  N   MET A  54      -5.186 -22.865  13.499  1.00 91.92      A    N  
ATOM    407  CA  MET A  54      -5.035 -22.481  14.909  1.00 91.96      A    C  
ATOM    408  C   MET A  54      -4.972 -23.708  15.820  1.00 92.66      A    C  
ATOM    409  O   MET A  54      -4.170 -23.742  16.751  1.00 91.43      A    O  
ATOM    410  CB  MET A  54      -6.196 -21.573  15.341  1.00 91.45      A    C  
ATOM    411  CG  MET A  54      -6.125 -20.190  14.685  1.00 89.42      A    C  
ATOM    412  SD  MET A  54      -7.290 -18.989  15.381  1.00 87.52      A    S  
ATOM    413  CE  MET A  54      -8.823 -19.525  14.601  1.00 76.35      A    C  
ATOM    414  N   HIS A  55      -5.778 -24.718  15.533  1.00 92.38      A    N  
ATOM    415  CA  HIS A  55      -5.775 -25.977  16.261  1.00 92.04      A    C  
ATOM    416  C   HIS A  55      -4.452 -26.733  16.070  1.00 92.30      A    C  
ATOM    417  O   HIS A  55      -3.834 -27.126  17.061  1.00 90.19      A    O  
ATOM    418  CB  HIS A  55      -6.985 -26.805  15.812  1.00 90.94      A    C  
ATOM    419  CG  HIS A  55      -7.220 -28.022  16.666  1.00 90.31      A    C  
ATOM    420  CD2 HIS A  55      -6.750 -29.277  16.438  1.00 78.73      A    C  
ATOM    421  ND1 HIS A  55      -7.984 -28.061  17.812  1.00 77.98      A    N  
ATOM    422  CE1 HIS A  55      -7.971 -29.337  18.262  1.00 80.23      A    C  
ATOM    423  NE2 HIS A  55      -7.237 -30.091  17.454  1.00 83.18      A    N  
ATOM    424  N   ASP A  56      -3.957 -26.843  14.841  1.00 92.21      A    N  
ATOM    425  CA  ASP A  56      -2.664 -27.464  14.541  1.00 91.67      A    C  
ATOM    426  C   ASP A  56      -1.499 -26.731  15.238  1.00 92.26      A    C  
ATOM    427  O   ASP A  56      -0.635 -27.372  15.845  1.00 90.41      A    O  
ATOM    428  CB  ASP A  56      -2.445 -27.497  13.013  1.00 89.96      A    C  
ATOM    429  CG  ASP A  56      -3.252 -28.568  12.253  1.00 86.65      A    C  
ATOM    430  OD1 ASP A  56      -3.642 -29.588  12.858  1.00 80.03      A    O  
ATOM    431  OD2 ASP A  56      -3.373 -28.450  11.017  1.00 79.99      A    O1-
ATOM    432  N   ALA A  57      -1.513 -25.401  15.247  1.00 92.99      A    N  
ATOM    433  CA  ALA A  57      -0.512 -24.599  15.953  1.00 93.09      A    C  
ATOM    434  C   ALA A  57      -0.538 -24.836  17.471  1.00 93.33      A    C  
ATOM    435  O   ALA A  57       0.516 -24.995  18.101  1.00 91.58      A    O  
ATOM    436  CB  ALA A  57      -0.746 -23.120  15.629  1.00 92.58      A    C  
ATOM    437  N   ALA A  58      -1.726 -24.929  18.062  1.00 93.47      A    N  
ATOM    438  CA  ALA A  58      -1.887 -25.217  19.474  1.00 93.45      A    C  
ATOM    439  C   ALA A  58      -1.402 -26.632  19.830  1.00 93.61      A    C  
ATOM    440  O   ALA A  58      -0.755 -26.814  20.860  1.00 91.67      A    O  
ATOM    441  CB  ALA A  58      -3.351 -25.007  19.857  1.00 92.97      A    C  
ATOM    442  N   ILE A  59      -1.641 -27.630  18.975  1.00 93.02      A    N  
ATOM    443  CA  ILE A  59      -1.134 -28.998  19.154  1.00 92.49      A    C  
ATOM    444  C   ILE A  59       0.391 -28.992  19.170  1.00 92.36      A    C  
ATOM    445  O   ILE A  59       0.991 -29.516  20.106  1.00 90.86      A    O  
ATOM    446  CB  ILE A  59      -1.685 -29.954  18.077  1.00 91.64      A    C  
ATOM    447  CG1 ILE A  59      -3.195 -30.199  18.287  1.00 86.40      A    C  
ATOM    448  CG2 ILE A  59      -0.943 -31.314  18.104  1.00 86.33      A    C  
ATOM    449  CD1 ILE A  59      -3.876 -30.857  17.091  1.00 77.80      A    C  
ATOM    450  N   VAL A  60       1.026 -28.367  18.176  1.00 92.04      A    N  
ATOM    451  CA  VAL A  60       2.498 -28.298  18.091  1.00 91.23      A    C  
ATOM    452  C   VAL A  60       3.100 -27.636  19.339  1.00 91.26      A    C  
ATOM    453  O   VAL A  60       4.084 -28.131  19.878  1.00 89.46      A    O  
ATOM    454  CB  VAL A  60       2.938 -27.565  16.804  1.00 89.79      A    C  
ATOM    455  CG1 VAL A  60       4.449 -27.309  16.749  1.00 83.73      A    C  
ATOM    456  CG2 VAL A  60       2.590 -28.407  15.569  1.00 83.57      A    C  
ATOM    457  N   ALA A  61       2.478 -26.573  19.842  1.00 91.94      A    N  
ATOM    458  CA  ALA A  61       2.942 -25.889  21.045  1.00 91.46      A    C  
ATOM    459  C   ALA A  61       2.751 -26.717  22.326  1.00 91.81      A    C  
ATOM    460  O   ALA A  61       3.578 -26.637  23.235  1.00 89.53      A    O  
ATOM    461  CB  ALA A  61       2.209 -24.552  21.131  1.00 90.75      A    C  
ATOM    462  N   LEU A  62       1.691 -27.527  22.409  1.00 92.42      A    N  
ATOM    463  CA  LEU A  62       1.351 -28.283  23.613  1.00 92.42      A    C  
ATOM    464  C   LEU A  62       1.930 -29.704  23.655  1.00 92.41      A    C  
ATOM    465  O   LEU A  62       1.931 -30.308  24.733  1.00 90.04      A    O  
ATOM    466  CB  LEU A  62      -0.179 -28.302  23.794  1.00 91.97      A    C  
ATOM    467  CG  LEU A  62      -0.752 -26.953  24.264  1.00 91.65      A    C  
ATOM    468  CD1 LEU A  62      -2.273 -26.997  24.208  1.00 87.60      A    C  
ATOM    469  CD2 LEU A  62      -0.344 -26.635  25.710  1.00 88.03      A    C  
ATOM    470  N   LEU A  63       2.465 -30.231  22.554  1.00 92.32      A    N  
ATOM    471  CA  LEU A  63       3.083 -31.566  22.506  1.00 91.67      A    C  
ATOM    472  C   LEU A  63       4.069 -31.854  23.657  1.00 91.37      A    C  
ATOM    473  O   LEU A  63       3.970 -32.938  24.239  1.00 88.28      A    O  
ATOM    474  CB  LEU A  63       3.771 -31.771  21.141  1.00 90.61      A    C  
ATOM    475  CG  LEU A  63       2.836 -32.320  20.040  1.00 87.87      A    C  
ATOM    476  CD1 LEU A  63       3.556 -32.246  18.693  1.00 82.39      A    C  
ATOM    477  CD2 LEU A  63       2.446 -33.775  20.285  1.00 81.56      A    C  
ATOM    478  N   PRO A  64       4.951 -30.929  24.086  1.00 91.57      A    N  
ATOM    479  CA  PRO A  64       5.850 -31.166  25.222  1.00 90.01      A    C  
ATOM    480  C   PRO A  64       5.144 -31.448  26.550  1.00 90.01      A    C  
ATOM    481  O   PRO A  64       5.716 -32.107  27.415  1.00 84.50      A    O  
ATOM    482  CB  PRO A  64       6.714 -29.903  25.331  1.00 88.09      A    C  
ATOM    483  CG  PRO A  64       6.677 -29.321  23.921  1.00 86.26      A    C  
ATOM    484  CD  PRO A  64       5.266 -29.666  23.459  1.00 89.70      A    C  
ATOM    485  N   THR A  65       3.907 -31.001  26.724  1.00 91.18      A    N  
ATOM    486  CA  THR A  65       3.106 -31.280  27.936  1.00 90.41      A    C  
ATOM    487  C   THR A  65       2.443 -32.664  27.901  1.00 90.00      A    C  
ATOM    488  O   THR A  65       2.022 -33.179  28.945  1.00 84.85      A    O  
ATOM    489  CB  THR A  65       2.039 -30.205  28.180  1.00 89.44      A    C  
ATOM    490  CG2 THR A  65       2.604 -28.790  28.167  1.00 79.86      A    C  
ATOM    491  OG1 THR A  65       1.001 -30.269  27.227  1.00 78.92      A    O  
ATOM    492  N   MET A  66       2.366 -33.285  26.739  1.00 89.23      A    N  
ATOM    493  CA  MET A  66       1.701 -34.569  26.523  1.00 87.70      A    C  
ATOM    494  C   MET A  66       2.661 -35.761  26.611  1.00 87.45      A    C  
ATOM    495  O   MET A  66       2.248 -36.878  26.924  1.00 80.86      A    O  
ATOM    496  CB  MET A  66       0.999 -34.562  25.159  1.00 86.23      A    C  
ATOM    497  CG  MET A  66      -0.034 -33.443  25.034  1.00 83.85      A    C  
ATOM    498  SD  MET A  66      -0.846 -33.475  23.424  1.00 80.25      A    S  
ATOM    499  CE  MET A  66      -1.861 -31.987  23.572  1.00 70.57      A    C  
ATOM    500  N   GLY A  67       3.946 -35.529  26.355  1.00 88.42      A    N  
ATOM    501  CA  GLY A  67       4.969 -36.564  26.380  1.00 87.73      A    C  
ATOM    502  C   GLY A  67       6.370 -36.021  26.142  1.00 88.83      A    C  
ATOM    503  O   GLY A  67       6.602 -34.813  26.161  1.00 84.12      A    O  
ATOM    504  N   ARG A  68       7.321 -36.919  25.909  1.00 85.64      A    N  
ATOM    505  CA  ARG A  68       8.692 -36.537  25.566  1.00 85.64      A    C  
ATOM    506  C   ARG A  68       8.757 -36.032  24.131  1.00 85.68      A    C  
ATOM    507  O   ARG A  68       8.203 -36.639  23.223  1.00 80.89      A    O  
ATOM    508  CB  ARG A  68       9.656 -37.710  25.795  1.00 82.84      A    C  
ATOM    509  CG  ARG A  68       9.770 -38.084  27.286  1.00 76.90      A    C  
ATOM    510  CD  ARG A  68      10.738 -39.246  27.508  1.00 74.48      A    C  
ATOM    511  NE  ARG A  68      12.127 -38.863  27.215  1.00 69.43      A    N  
ATOM    512  CZ  ARG A  68      13.206 -39.619  27.386  1.00 64.83      A    C  
ATOM    513  NH1 ARG A  68      13.131 -40.840  27.848  1.00 61.54      A    N1+
ATOM    514  NH2 ARG A  68      14.376 -39.139  27.096  1.00 58.89      A    N  
ATOM    515  N   THR A  69       9.460 -34.918  23.929  1.00 86.43      A    N  
ATOM    516  CA  THR A  69       9.694 -34.319  22.605  1.00 85.14      A    C  
ATOM    517  C   THR A  69      11.174 -34.047  22.353  1.00 84.24      A    C  
ATOM    518  O   THR A  69      11.541 -33.302  21.437  1.00 76.43      A    O  
ATOM    519  CB  THR A  69       8.882 -33.021  22.437  1.00 82.58      A    C  
ATOM    520  CG2 THR A  69       7.384 -33.277  22.480  1.00 73.75      A    C  
ATOM    521  OG1 THR A  69       9.188 -32.112  23.474  1.00 73.98      A    O  
ATOM    522  N   ASP A  70      12.036 -34.639  23.169  1.00 84.54      A    N  
ATOM    523  CA  ASP A  70      13.481 -34.448  23.164  1.00 81.59      A    C  
ATOM    524  C   ASP A  70      14.209 -35.236  22.069  1.00 81.40      A    C  
ATOM    525  O   ASP A  70      15.389 -34.994  21.836  1.00 73.29      A    O  
ATOM    526  CB  ASP A  70      14.036 -34.744  24.576  1.00 77.34      A    C  
ATOM    527  CG  ASP A  70      13.665 -36.105  25.173  1.00 71.63      A    C  
ATOM    528  OD1 ASP A  70      12.509 -36.557  25.026  1.00 61.00      A    O  
ATOM    529  OD2 ASP A  70      14.492 -36.689  25.907  1.00 66.20      A    O1-
ATOM    530  N   ASP A  71      13.506 -36.115  21.344  1.00 82.78      A    N  
ATOM    531  CA  ASP A  71      14.029 -36.802  20.167  1.00 82.88      A    C  
ATOM    532  C   ASP A  71      12.941 -36.965  19.092  1.00 84.84      A    C  
ATOM    533  O   ASP A  71      11.755 -36.954  19.404  1.00 79.95      A    O  
ATOM    534  CB  ASP A  71      14.620 -38.152  20.603  1.00 78.22      A    C  
ATOM    535  CG  ASP A  71      15.621 -38.728  19.602  1.00 70.49      A    C  
ATOM    536  OD1 ASP A  71      15.810 -38.104  18.533  1.00 61.17      A    O  
ATOM    537  OD2 ASP A  71      16.165 -39.808  19.910  1.00 63.92      A    O1-
ATOM    538  N   ILE A  72      13.323 -37.115  17.826  1.00 83.98      A    N  
ATOM    539  CA  ILE A  72      12.360 -37.266  16.721  1.00 84.72      A    C  
ATOM    540  C   ILE A  72      11.462 -38.492  16.917  1.00 86.94      A    C  
ATOM    541  O   ILE A  72      10.268 -38.440  16.627  1.00 84.76      A    O  
ATOM    542  CB  ILE A  72      13.118 -37.282  15.360  1.00 80.94      A    C  
ATOM    543  CG1 ILE A  72      13.103 -35.860  14.771  1.00 70.43      A    C  
ATOM    544  CG2 ILE A  72      12.549 -38.287  14.339  1.00 66.81      A    C  
ATOM    545  CD1 ILE A  72      13.968 -35.675  13.522  1.00 59.93      A    C  
ATOM    546  N   VAL A  73      12.015 -39.567  17.431  1.00 87.66      A    N  
ATOM    547  CA  VAL A  73      11.259 -40.802  17.683  1.00 89.10      A    C  
ATOM    548  C   VAL A  73      10.255 -40.599  18.818  1.00 89.75      A    C  
ATOM    549  O   VAL A  73       9.098 -41.000  18.692  1.00 87.90      A    O  
ATOM    550  CB  VAL A  73      12.215 -41.970  18.005  1.00 88.39      A    C  
ATOM    551  CG1 VAL A  73      11.452 -43.270  18.261  1.00 79.33      A    C  
ATOM    552  CG2 VAL A  73      13.172 -42.228  16.831  1.00 78.97      A    C  
ATOM    553  N   GLU A  74      10.688 -39.970  19.910  1.00 88.59      A    N  
ATOM    554  CA  GLU A  74       9.821 -39.668  21.050  1.00 88.55      A    C  
ATOM    555  C   GLU A  74       8.749 -38.625  20.695  1.00 89.63      A    C  
ATOM    556  O   GLU A  74       7.597 -38.755  21.106  1.00 87.53      A    O  
ATOM    557  CB  GLU A  74      10.677 -39.202  22.237  1.00 87.48      A    C  
ATOM    558  CG  GLU A  74      11.534 -40.323  22.858  1.00 81.24      A    C  
ATOM    559  CD  GLU A  74      10.696 -41.484  23.430  1.00 76.64      A    C  
ATOM    560  OE1 GLU A  74      11.150 -42.652  23.366  1.00 65.98      A    O  
ATOM    561  OE2 GLU A  74       9.561 -41.249  23.886  1.00 67.23      A    O1-
ATOM    562  N   LEU A  75       9.094 -37.650  19.854  1.00 88.08      A    N  
ATOM    563  CA  LEU A  75       8.133 -36.692  19.312  1.00 87.21      A    C  
ATOM    564  C   LEU A  75       7.067 -37.400  18.465  1.00 88.40      A    C  
ATOM    565  O   LEU A  75       5.881 -37.147  18.649  1.00 87.09      A    O  
ATOM    566  CB  LEU A  75       8.904 -35.618  18.524  1.00 85.22      A    C  
ATOM    567  CG  LEU A  75       8.002 -34.449  18.069  1.00 82.16      A    C  
ATOM    568  CD1 LEU A  75       8.646 -33.106  18.389  1.00 73.94      A    C  
ATOM    569  CD2 LEU A  75       7.737 -34.489  16.564  1.00 74.11      A    C  
ATOM    570  N   GLY A  76       7.461 -38.336  17.612  1.00 89.26      A    N  
ATOM    571  CA  GLY A  76       6.538 -39.155  16.829  1.00 89.11      A    C  
ATOM    572  C   GLY A  76       5.601 -39.990  17.706  1.00 90.65      A    C  
ATOM    573  O   GLY A  76       4.384 -39.957  17.509  1.00 89.58      A    O  
ATOM    574  N   LYS A  77       6.144 -40.664  18.728  1.00 91.74      A    N  
ATOM    575  CA  LYS A  77       5.322 -41.408  19.697  1.00 92.12      A    C  
ATOM    576  C   LYS A  77       4.335 -40.507  20.434  1.00 92.00      A    C  
ATOM    577  O   LYS A  77       3.168 -40.866  20.577  1.00 90.36      A    O  
ATOM    578  CB  LYS A  77       6.205 -42.090  20.745  1.00 91.45      A    C  
ATOM    579  CG  LYS A  77       6.939 -43.339  20.227  1.00 81.52      A    C  
ATOM    580  CD  LYS A  77       7.788 -43.864  21.385  1.00 80.79      A    C  
ATOM    581  CE  LYS A  77       8.732 -44.985  20.993  1.00 68.27      A    C  
ATOM    582  NZ  LYS A  77       9.754 -45.131  22.069  1.00 60.81      A    N1+
ATOM    583  N   THR A  78       4.790 -39.348  20.880  1.00 92.12      A    N  
ATOM    584  CA  THR A  78       3.950 -38.382  21.600  1.00 91.86      A    C  
ATOM    585  C   THR A  78       2.827 -37.850  20.708  1.00 92.11      A    C  
ATOM    586  O   THR A  78       1.690 -37.751  21.160  1.00 90.14      A    O  
ATOM    587  CB  THR A  78       4.794 -37.219  22.151  1.00 91.22      A    C  
ATOM    588  CG2 THR A  78       3.964 -36.259  22.994  1.00 80.02      A    C  
ATOM    589  OG1 THR A  78       5.798 -37.734  23.010  1.00 80.14      A    O  
ATOM    590  N   PHE A  79       3.117 -37.590  19.435  1.00 91.01      A    N  
ATOM    591  CA  PHE A  79       2.114 -37.147  18.468  1.00 90.07      A    C  
ATOM    592  C   PHE A  79       1.063 -38.231  18.175  1.00 90.66      A    C  
ATOM    593  O   PHE A  79      -0.131 -37.952  18.206  1.00 89.98      A    O  
ATOM    594  CB  PHE A  79       2.826 -36.709  17.184  1.00 88.78      A    C  
ATOM    595  CG  PHE A  79       1.876 -36.140  16.155  1.00 87.66      A    C  
ATOM    596  CD1 PHE A  79       1.483 -36.909  15.043  1.00 81.06      A    C  
ATOM    597  CD2 PHE A  79       1.363 -34.844  16.315  1.00 80.69      A    C  
ATOM    598  CE1 PHE A  79       0.590 -36.370  14.100  1.00 77.74      A    C  
ATOM    599  CE2 PHE A  79       0.465 -34.301  15.383  1.00 77.94      A    C  
ATOM    600  CZ  PHE A  79       0.084 -35.066  14.268  1.00 79.03      A    C  
ATOM    601  N   VAL A  80       1.486 -39.482  17.974  1.00 91.86      A    N  
ATOM    602  CA  VAL A  80       0.556 -40.608  17.795  1.00 91.64      A    C  
ATOM    603  C   VAL A  80      -0.306 -40.812  19.042  1.00 91.55      A    C  
ATOM    604  O   VAL A  80      -1.514 -41.014  18.934  1.00 90.59      A    O  
ATOM    605  CB  VAL A  80       1.322 -41.896  17.444  1.00 91.38      A    C  
ATOM    606  CG1 VAL A  80       0.422 -43.137  17.430  1.00 83.86      A    C  
ATOM    607  CG2 VAL A  80       1.950 -41.794  16.049  1.00 84.44      A    C  
ATOM    608  N   LEU A  81       0.302 -40.699  20.229  1.00 91.39      A    N  
ATOM    609  CA  LEU A  81      -0.429 -40.786  21.487  1.00 90.29      A    C  
ATOM    610  C   LEU A  81      -1.469 -39.663  21.598  1.00 90.74      A    C  
ATOM    611  O   LEU A  81      -2.605 -39.926  21.995  1.00 89.33      A    O  
ATOM    612  CB  LEU A  81       0.570 -40.738  22.653  1.00 89.27      A    C  
ATOM    613  CG  LEU A  81      -0.049 -41.290  23.957  1.00 80.38      A    C  
ATOM    614  CD1 LEU A  81       0.155 -42.800  24.060  1.00 73.25      A    C  
ATOM    615  CD2 LEU A  81       0.588 -40.638  25.186  1.00 72.18      A    C  
ATOM    616  N   HIS A  82      -1.116 -38.444  21.214  1.00 91.43      A    N  
ATOM    617  CA  HIS A  82      -2.054 -37.322  21.167  1.00 90.77      A    C  
ATOM    618  C   HIS A  82      -3.221 -37.603  20.223  1.00 91.16      A    C  
ATOM    619  O   HIS A  82      -4.364 -37.449  20.641  1.00 90.30      A    O  
ATOM    620  CB  HIS A  82      -1.328 -36.021  20.771  1.00 90.51      A    C  
ATOM    621  CG  HIS A  82      -2.296 -34.900  20.544  1.00 89.83      A    C  
ATOM    622  CD2 HIS A  82      -2.640 -34.344  19.329  1.00 80.04      A    C  
ATOM    623  ND1 HIS A  82      -3.151 -34.351  21.482  1.00 79.52      A    N  
ATOM    624  CE1 HIS A  82      -3.965 -33.492  20.853  1.00 81.78      A    C  
ATOM    625  NE2 HIS A  82      -3.678 -33.466  19.551  1.00 83.72      A    N  
ATOM    626  N   GLN A  83      -2.967 -38.092  19.001  1.00 91.41      A    N  
ATOM    627  CA  GLN A  83      -4.052 -38.433  18.067  1.00 90.02      A    C  
ATOM    628  C   GLN A  83      -4.989 -39.512  18.628  1.00 90.12      A    C  
ATOM    629  O   GLN A  83      -6.203 -39.438  18.439  1.00 88.61      A    O  
ATOM    630  CB  GLN A  83      -3.470 -38.905  16.729  1.00 89.38      A    C  
ATOM    631  CG  GLN A  83      -2.924 -37.744  15.887  1.00 83.37      A    C  
ATOM    632  CD  GLN A  83      -2.867 -38.086  14.391  1.00 77.06      A    C  
ATOM    633  NE2 GLN A  83      -2.725 -37.107  13.533  1.00 63.64      A    N  
ATOM    634  OE1 GLN A  83      -2.969 -39.235  13.973  1.00 65.86      A    O  
ATOM    635  N   LEU A  84      -4.445 -40.483  19.356  1.00 89.96      A    N  
ATOM    636  CA  LEU A  84      -5.240 -41.507  20.030  1.00 88.87      A    C  
ATOM    637  C   LEU A  84      -6.128 -40.900  21.123  1.00 88.73      A    C  
ATOM    638  O   LEU A  84      -7.320 -41.219  21.194  1.00 87.63      A    O  
ATOM    639  CB  LEU A  84      -4.292 -42.587  20.593  1.00 88.60      A    C  
ATOM    640  CG  LEU A  84      -4.428 -43.917  19.844  1.00 80.83      A    C  
ATOM    641  CD1 LEU A  84      -3.098 -44.668  19.823  1.00 73.77      A    C  
ATOM    642  CD2 LEU A  84      -5.470 -44.803  20.512  1.00 73.09      A    C  
ATOM    643  N   TYR A  85      -5.583 -40.013  21.950  1.00 89.69      A    N  
ATOM    644  CA  TYR A  85      -6.354 -39.303  22.969  1.00 88.52      A    C  
ATOM    645  C   TYR A  85      -7.406 -38.378  22.346  1.00 88.64      A    C  
ATOM    646  O   TYR A  85      -8.549 -38.364  22.816  1.00 85.53      A    O  
ATOM    647  CB  TYR A  85      -5.420 -38.501  23.889  1.00 87.16      A    C  
ATOM    648  CG  TYR A  85      -4.930 -39.287  25.086  1.00 86.49      A    C  
ATOM    649  CD1 TYR A  85      -5.796 -39.504  26.178  1.00 80.61      A    C  
ATOM    650  CD2 TYR A  85      -3.623 -39.803  25.114  1.00 79.58      A    C  
ATOM    651  CE1 TYR A  85      -5.354 -40.252  27.290  1.00 78.11      A    C  
ATOM    652  CE2 TYR A  85      -3.176 -40.551  26.215  1.00 77.91      A    C  
ATOM    653  CZ  TYR A  85      -4.047 -40.776  27.295  1.00 79.91      A    C  
ATOM    654  OH  TYR A  85      -3.613 -41.532  28.361  1.00 77.11      A    O  
ATOM    655  N   ASP A  86      -7.053 -37.663  21.288  1.00 89.65      A    N  
ATOM    656  CA  ASP A  86      -7.954 -36.738  20.610  1.00 88.53      A    C  
ATOM    657  C   ASP A  86      -9.131 -37.476  19.966  1.00 88.72      A    C  
ATOM    658  O   ASP A  86     -10.290 -37.140  20.210  1.00 85.69      A    O  
ATOM    659  CB  ASP A  86      -7.164 -35.915  19.580  1.00 86.65      A    C  
ATOM    660  CG  ASP A  86      -7.997 -34.724  19.113  1.00 84.94      A    C  
ATOM    661  OD1 ASP A  86      -8.334 -33.887  19.972  1.00 77.18      A    O  
ATOM    662  OD2 ASP A  86      -8.359 -34.674  17.918  1.00 77.22      A    O1-
ATOM    663  N   SER A  87      -8.864 -38.554  19.241  1.00 88.18      A    N  
ATOM    664  CA  SER A  87      -9.926 -39.394  18.666  1.00 86.75      A    C  
ATOM    665  C   SER A  87     -10.835 -40.011  19.737  1.00 86.61      A    C  
ATOM    666  O   SER A  87     -12.056 -40.022  19.567  1.00 83.08      A    O  
ATOM    667  CB  SER A  87      -9.329 -40.484  17.772  1.00 85.86      A    C  
ATOM    668  OG  SER A  87      -8.428 -41.315  18.466  1.00 72.55      A    O  
ATOM    669  N   GLY A  88     -10.280 -40.431  20.861  1.00 86.89      A    N  
ATOM    670  CA  GLY A  88     -11.058 -40.894  22.010  1.00 85.69      A    C  
ATOM    671  C   GLY A  88     -11.936 -39.791  22.616  1.00 86.71      A    C  
ATOM    672  O   GLY A  88     -13.114 -40.021  22.887  1.00 84.69      A    O  
ATOM    673  N   MET A  89     -11.393 -38.598  22.781  1.00 86.48      A    N  
ATOM    674  CA  MET A  89     -12.123 -37.440  23.308  1.00 86.33      A    C  
ATOM    675  C   MET A  89     -13.231 -36.975  22.352  1.00 86.54      A    C  
ATOM    676  O   MET A  89     -14.315 -36.637  22.815  1.00 83.24      A    O  
ATOM    677  CB  MET A  89     -11.155 -36.290  23.603  1.00 85.21      A    C  
ATOM    678  CG  MET A  89     -10.342 -36.512  24.876  1.00 82.50      A    C  
ATOM    679  SD  MET A  89     -11.314 -36.535  26.406  1.00 78.01      A    S  
ATOM    680  CE  MET A  89     -10.168 -35.660  27.490  1.00 68.20      A    C  
ATOM    681  N   ARG A  90     -13.012 -37.021  21.032  1.00 86.25      A    N  
ATOM    682  CA  ARG A  90     -14.037 -36.671  20.028  1.00 85.42      A    C  
ATOM    683  C   ARG A  90     -15.292 -37.549  20.126  1.00 85.07      A    C  
ATOM    684  O   ARG A  90     -16.381 -37.092  19.782  1.00 81.43      A    O  
ATOM    685  CB  ARG A  90     -13.450 -36.794  18.607  1.00 84.01      A    C  
ATOM    686  CG  ARG A  90     -12.492 -35.666  18.213  1.00 80.35      A    C  
ATOM    687  CD  ARG A  90     -11.962 -35.889  16.784  1.00 79.03      A    C  
ATOM    688  NE  ARG A  90     -10.828 -34.997  16.459  1.00 73.38      A    N  
ATOM    689  CZ  ARG A  90     -10.401 -34.663  15.237  1.00 68.96      A    C  
ATOM    690  NH1 ARG A  90     -10.987 -35.020  14.133  1.00 63.93      A    N1+
ATOM    691  NH2 ARG A  90      -9.322 -33.950  15.098  1.00 61.99      A    N  
ATOM    692  N   MET A  91     -15.173 -38.792  20.604  1.00 86.17      A    N  
ATOM    693  CA  MET A  91     -16.322 -39.680  20.803  1.00 84.68      A    C  
ATOM    694  C   MET A  91     -17.162 -39.300  22.029  1.00 84.88      A    C  
ATOM    695  O   MET A  91     -18.329 -39.683  22.113  1.00 79.96      A    O  
ATOM    696  CB  MET A  91     -15.854 -41.135  20.937  1.00 81.82      A    C  
ATOM    697  CG  MET A  91     -15.256 -41.667  19.631  1.00 73.85      A    C  
ATOM    698  SD  MET A  91     -14.918 -43.459  19.702  1.00 65.58      A    S  
ATOM    699  CE  MET A  91     -14.227 -43.686  18.043  1.00 57.20      A    C  
ATOM    700  N   LEU A  92     -16.583 -38.566  22.975  1.00 84.00      A    N  
ATOM    701  CA  LEU A  92     -17.277 -38.133  24.181  1.00 82.74      A    C  
ATOM    702  C   LEU A  92     -18.199 -36.948  23.873  1.00 82.98      A    C  
ATOM    703  O   LEU A  92     -17.958 -36.145  22.973  1.00 76.92      A    O  
ATOM    704  CB  LEU A  92     -16.266 -37.819  25.295  1.00 80.63      A    C  
ATOM    705  CG  LEU A  92     -15.404 -39.027  25.701  1.00 80.35      A    C  
ATOM    706  CD1 LEU A  92     -14.336 -38.588  26.686  1.00 75.29      A    C  
ATOM    707  CD2 LEU A  92     -16.233 -40.133  26.359  1.00 75.06      A    C  
ATOM    708  N   ASN A  93     -19.260 -36.822  24.645  1.00 81.99      A    N  
ATOM    709  CA  ASN A  93     -20.284 -35.811  24.413  1.00 81.61      A    C  
ATOM    710  C   ASN A  93     -19.921 -34.476  25.086  1.00 83.28      A    C  
ATOM    711  O   ASN A  93     -20.622 -34.011  25.986  1.00 76.68      A    O  
ATOM    712  CB  ASN A  93     -21.653 -36.394  24.796  1.00 75.61      A    C  
ATOM    713  CG  ASN A  93     -22.788 -35.832  23.955  1.00 68.44      A    C  
ATOM    714  ND2 ASN A  93     -24.005 -35.940  24.442  1.00 60.37      A    N  
ATOM    715  OD1 ASN A  93     -22.629 -35.350  22.849  1.00 59.64      A    O  
ATOM    716  N   PHE A  94     -18.810 -33.890  24.680  1.00 83.20      A    N  
ATOM    717  CA  PHE A  94     -18.430 -32.538  25.076  1.00 82.06      A    C  
ATOM    718  C   PHE A  94     -19.285 -31.476  24.363  1.00 80.52      A    C  
ATOM    719  O   PHE A  94     -20.042 -31.779  23.446  1.00 70.73      A    O  
ATOM    720  CB  PHE A  94     -16.924 -32.339  24.857  1.00 79.61      A    C  
ATOM    721  CG  PHE A  94     -16.059 -33.079  25.851  1.00 83.38      A    C  
ATOM    722  CD1 PHE A  94     -16.076 -32.708  27.206  1.00 78.64      A    C  
ATOM    723  CD2 PHE A  94     -15.236 -34.133  25.433  1.00 78.32      A    C  
ATOM    724  CE1 PHE A  94     -15.273 -33.382  28.143  1.00 77.31      A    C  
ATOM    725  CE2 PHE A  94     -14.430 -34.810  26.363  1.00 77.86      A    C  
ATOM    726  CZ  PHE A  94     -14.451 -34.439  27.717  1.00 80.75      A    C  
ATOM    727  N   GLY A  95     -19.178 -30.241  24.793  1.00 80.42      A    N  
ATOM    728  CA  GLY A  95     -19.880 -29.101  24.193  1.00 78.88      A    C  
ATOM    729  C   GLY A  95     -21.144 -28.652  24.929  1.00 80.60      A    C  
ATOM    730  O   GLY A  95     -21.767 -27.672  24.519  1.00 72.06      A    O  
ATOM    731  N   GLY A  96     -21.557 -29.334  25.975  1.00 79.06      A    N  
ATOM    732  CA  GLY A  96     -22.639 -28.878  26.857  1.00 77.16      A    C  
ATOM    733  C   GLY A  96     -24.011 -28.697  26.196  1.00 79.48      A    C  
ATOM    734  O   GLY A  96     -24.888 -28.043  26.755  1.00 71.60      A    O  
ATOM    735  N   GLY A  97     -24.187 -29.218  24.975  1.00 78.89      A    N  
ATOM    736  CA  GLY A  97     -25.394 -29.009  24.165  1.00 78.34      A    C  
ATOM    737  C   GLY A  97     -25.460 -27.655  23.436  1.00 80.75      A    C  
ATOM    738  O   GLY A  97     -26.390 -27.449  22.659  1.00 73.79      A    O  
ATOM    739  N   ARG A  98     -24.497 -26.753  23.638  1.00 82.57      A    N  
ATOM    740  CA  ARG A  98     -24.413 -25.448  22.955  1.00 83.60      A    C  
ATOM    741  C   ARG A  98     -23.313 -25.388  21.900  1.00 85.50      A    C  
ATOM    742  O   ARG A  98     -23.513 -24.787  20.859  1.00 81.04      A    O  
ATOM    743  CB  ARG A  98     -24.211 -24.317  23.974  1.00 78.92      A    C  
ATOM    744  CG  ARG A  98     -25.480 -24.011  24.797  1.00 72.35      A    C  
ATOM    745  CD  ARG A  98     -25.272 -22.700  25.556  1.00 67.81      A    C  
ATOM    746  NE  ARG A  98     -26.473 -22.293  26.314  1.00 60.26      A    N  
ATOM    747  CZ  ARG A  98     -26.653 -21.115  26.898  1.00 54.39      A    C  
ATOM    748  NH1 ARG A  98     -25.737 -20.182  26.864  1.00 50.03      A    N1+
ATOM    749  NH2 ARG A  98     -27.755 -20.853  27.529  1.00 48.58      A    N  
ATOM    750  N   VAL A  99     -22.178 -25.998  22.174  1.00 82.66      A    N  
ATOM    751  CA  VAL A  99     -21.039 -25.974  21.255  1.00 83.48      A    C  
ATOM    752  C   VAL A  99     -21.259 -27.007  20.149  1.00 84.90      A    C  
ATOM    753  O   VAL A  99     -21.511 -28.179  20.450  1.00 81.93      A    O  
ATOM    754  CB  VAL A  99     -19.716 -26.235  21.993  1.00 81.16      A    C  
ATOM    755  CG1 VAL A  99     -18.512 -26.086  21.063  1.00 74.38      A    C  
ATOM    756  CG2 VAL A  99     -19.523 -25.245  23.149  1.00 77.00      A    C  
ATOM    757  N   PRO A 100     -21.167 -26.616  18.851  1.00 85.05      A    N  
ATOM    758  CA  PRO A 100     -21.227 -27.574  17.758  1.00 84.77      A    C  
ATOM    759  C   PRO A 100     -20.000 -28.492  17.779  1.00 86.05      A    C  
ATOM    760  O   PRO A 100     -18.932 -28.113  18.263  1.00 81.27      A    O  
ATOM    761  CB  PRO A 100     -21.298 -26.723  16.483  1.00 81.52      A    C  
ATOM    762  CG  PRO A 100     -20.552 -25.448  16.869  1.00 81.82      A    C  
ATOM    763  CD  PRO A 100     -20.897 -25.275  18.349  1.00 84.92      A    C  
ATOM    764  N   ARG A 101     -20.124 -29.699  17.222  1.00 84.37      A    N  
ATOM    765  CA  ARG A 101     -18.997 -30.644  17.162  1.00 82.99      A    C  
ATOM    766  C   ARG A 101     -17.839 -30.140  16.305  1.00 83.95      A    C  
ATOM    767  O   ARG A 101     -16.684 -30.379  16.642  1.00 79.70      A    O  
ATOM    768  CB  ARG A 101     -19.461 -32.006  16.623  1.00 80.75      A    C  
ATOM    769  CG  ARG A 101     -20.133 -32.831  17.726  1.00 75.89      A    C  
ATOM    770  CD  ARG A 101     -20.417 -34.241  17.216  1.00 72.86      A    C  
ATOM    771  NE  ARG A 101     -20.943 -35.080  18.306  1.00 65.92      A    N  
ATOM    772  CZ  ARG A 101     -21.176 -36.376  18.228  1.00 59.66      A    C  
ATOM    773  NH1 ARG A 101     -20.989 -37.043  17.125  1.00 54.09      A    N1+
ATOM    774  NH2 ARG A 101     -21.604 -37.029  19.278  1.00 54.38      A    N  
ATOM    775  N   THR A 102     -18.174 -29.480  15.211  1.00 84.70      A    N  
ATOM    776  CA  THR A 102     -17.211 -28.968  14.246  1.00 84.10      A    C  
ATOM    777  C   THR A 102     -17.643 -27.590  13.749  1.00 84.91      A    C  
ATOM    778  O   THR A 102     -18.837 -27.284  13.698  1.00 81.15      A    O  
ATOM    779  CB  THR A 102     -17.040 -29.910  13.038  1.00 81.34      A    C  
ATOM    780  CG2 THR A 102     -16.484 -31.275  13.426  1.00 73.19      A    C  
ATOM    781  OG1 THR A 102     -18.274 -30.146  12.386  1.00 71.71      A    O  
ATOM    782  N   VAL A 103     -16.675 -26.779  13.363  1.00 86.10      A    N  
ATOM    783  CA  VAL A 103     -16.883 -25.544  12.588  1.00 85.28      A    C  
ATOM    784  C   VAL A 103     -16.160 -25.725  11.264  1.00 84.99      A    C  
ATOM    785  O   VAL A 103     -14.936 -25.805  11.244  1.00 80.61      A    O  
ATOM    786  CB  VAL A 103     -16.391 -24.311  13.364  1.00 83.26      A    C  
ATOM    787  CG1 VAL A 103     -16.196 -23.092  12.464  1.00 74.77      A    C  
ATOM    788  CG2 VAL A 103     -17.443 -23.944  14.410  1.00 76.82      A    C  
ATOM    789  N   ASN A 104     -16.908 -25.831  10.177  1.00 85.98      A    N  
ATOM    790  CA  ASN A 104     -16.370 -26.094   8.844  1.00 85.09      A    C  
ATOM    791  C   ASN A 104     -15.367 -27.277   8.828  1.00 85.37      A    C  
ATOM    792  O   ASN A 104     -14.269 -27.158   8.289  1.00 77.21      A    O  
ATOM    793  CB  ASN A 104     -15.820 -24.768   8.279  1.00 82.10      A    C  
ATOM    794  CG  ASN A 104     -15.414 -24.872   6.823  1.00 82.15      A    C  
ATOM    795  ND2 ASN A 104     -14.415 -24.119   6.419  1.00 75.33      A    N  
ATOM    796  OD1 ASN A 104     -15.992 -25.590   6.034  1.00 74.47      A    O  
ATOM    797  N   GLY A 105     -15.714 -28.375   9.498  1.00 85.49      A    N  
ATOM    798  CA  GLY A 105     -14.866 -29.561   9.617  1.00 84.19      A    C  
ATOM    799  C   GLY A 105     -13.829 -29.522  10.742  1.00 85.90      A    C  
ATOM    800  O   GLY A 105     -13.425 -30.580  11.224  1.00 78.74      A    O  
ATOM    801  N   SER A 106     -13.439 -28.359  11.249  1.00 86.44      A    N  
ATOM    802  CA  SER A 106     -12.495 -28.238  12.367  1.00 86.16      A    C  
ATOM    803  C   SER A 106     -13.109 -28.754  13.667  1.00 86.94      A    C  
ATOM    804  O   SER A 106     -14.214 -28.368  14.056  1.00 83.24      A    O  
ATOM    805  CB  SER A 106     -12.027 -26.796  12.544  1.00 84.24      A    C  
ATOM    806  OG  SER A 106     -11.047 -26.739  13.568  1.00 76.91      A    O  
ATOM    807  N   ASN A 107     -12.388 -29.625  14.354  1.00 85.41      A    N  
ATOM    808  CA  ASN A 107     -12.877 -30.290  15.558  1.00 84.73      A    C  
ATOM    809  C   ASN A 107     -12.857 -29.374  16.788  1.00 85.85      A    C  
ATOM    810  O   ASN A 107     -11.823 -28.824  17.143  1.00 81.21      A    O  
ATOM    811  CB  ASN A 107     -12.023 -31.542  15.775  1.00 80.02      A    C  
ATOM    812  CG  ASN A 107     -12.393 -32.258  17.059  1.00 74.39      A    C  
ATOM    813  ND2 ASN A 107     -11.414 -32.802  17.735  1.00 66.58      A    N  
ATOM    814  OD1 ASN A 107     -13.533 -32.316  17.466  1.00 64.28      A    O  
ATOM    815  N   LEU A 108     -13.983 -29.308  17.519  1.00 85.54      A    N  
ATOM    816  CA  LEU A 108     -14.127 -28.551  18.766  1.00 85.82      A    C  
ATOM    817  C   LEU A 108     -14.234 -29.430  20.018  1.00 87.01      A    C  
ATOM    818  O   LEU A 108     -14.235 -28.912  21.133  1.00 83.02      A    O  
ATOM    819  CB  LEU A 108     -15.348 -27.626  18.647  1.00 83.36      A    C  
ATOM    820  CG  LEU A 108     -15.282 -26.610  17.490  1.00 84.75      A    C  
ATOM    821  CD1 LEU A 108     -16.576 -25.789  17.501  1.00 80.17      A    C  
ATOM    822  CD2 LEU A 108     -14.106 -25.646  17.621  1.00 80.45      A    C  
ATOM    823  N   PHE A 109     -14.335 -30.744  19.867  1.00 87.20      A    N  
ATOM    824  CA  PHE A 109     -14.586 -31.679  20.980  1.00 86.23      A    C  
ATOM    825  C   PHE A 109     -13.338 -32.436  21.435  1.00 85.02      A    C  
ATOM    826  O   PHE A 109     -13.387 -33.137  22.441  1.00 75.26      A    O  
ATOM    827  CB  PHE A 109     -15.723 -32.646  20.601  1.00 83.47      A    C  
ATOM    828  CG  PHE A 109     -17.138 -32.120  20.727  1.00 84.65      A    C  
ATOM    829  CD1 PHE A 109     -17.456 -30.752  20.648  1.00 78.85      A    C  
ATOM    830  CD2 PHE A 109     -18.186 -33.049  20.936  1.00 78.56      A    C  
ATOM    831  CE1 PHE A 109     -18.787 -30.305  20.787  1.00 74.83      A    C  
ATOM    832  CE2 PHE A 109     -19.509 -32.612  21.070  1.00 76.10      A    C  
ATOM    833  CZ  PHE A 109     -19.806 -31.240  20.999  1.00 77.39      A    C  
ATOM    834  N   GLY A 110     -12.227 -32.291  20.723  1.00 86.26      A    N  
ATOM    835  CA  GLY A 110     -10.972 -32.951  21.042  1.00 86.61      A    C  
ATOM    836  C   GLY A 110     -10.317 -32.484  22.348  1.00 88.88      A    C  
ATOM    837  O   GLY A 110     -10.902 -31.772  23.167  1.00 84.38      A    O  
ATOM    838  N   VAL A 111      -9.068 -32.873  22.511  1.00 89.62      A    N  
ATOM    839  CA  VAL A 111      -8.239 -32.494  23.670  1.00 90.02      A    C  
ATOM    840  C   VAL A 111      -8.017 -30.984  23.721  1.00 90.54      A    C  
ATOM    841  O   VAL A 111      -7.934 -30.408  24.806  1.00 87.26      A    O  
ATOM    842  CB  VAL A 111      -6.885 -33.231  23.614  1.00 88.58      A    C  
ATOM    843  CG1 VAL A 111      -5.948 -32.855  24.766  1.00 81.07      A    C  
ATOM    844  CG2 VAL A 111      -7.084 -34.749  23.681  1.00 81.47      A    C  
ATOM    845  N   ILE A 112      -7.941 -30.347  22.564  1.00 90.92      A    N  
ATOM    846  CA  ILE A 112      -7.763 -28.906  22.424  1.00 90.88      A    C  
ATOM    847  C   ILE A 112      -8.975 -28.343  21.685  1.00 90.97      A    C  
ATOM    848  O   ILE A 112      -9.432 -28.917  20.702  1.00 88.15      A    O  
ATOM    849  CB  ILE A 112      -6.424 -28.582  21.720  1.00 89.90      A    C  
ATOM    850  CG1 ILE A 112      -5.234 -29.165  22.519  1.00 85.40      A    C  
ATOM    851  CG2 ILE A 112      -6.262 -27.063  21.552  1.00 86.17      A    C  
ATOM    852  CD1 ILE A 112      -3.900 -29.115  21.771  1.00 79.38      A    C  
ATOM    853  N   ARG A 113      -9.491 -27.213  22.152  1.00 91.49      A    N  
ATOM    854  CA  ARG A 113     -10.525 -26.433  21.467  1.00 91.02      A    C  
ATOM    855  C   ARG A 113     -10.046 -25.003  21.321  1.00 91.15      A    C  
ATOM    856  O   ARG A 113      -9.691 -24.379  22.315  1.00 88.44      A    O  
ATOM    857  CB  ARG A 113     -11.838 -26.502  22.270  1.00 89.02      A    C  
ATOM    858  CG  ARG A 113     -12.991 -25.780  21.577  1.00 86.69      A    C  
ATOM    859  CD  ARG A 113     -14.243 -25.705  22.486  1.00 85.30      A    C  
ATOM    860  NE  ARG A 113     -14.077 -24.698  23.537  1.00 80.37      A    N  
ATOM    861  CZ  ARG A 113     -14.956 -24.406  24.502  1.00 78.25      A    C  
ATOM    862  NH1 ARG A 113     -16.065 -25.079  24.648  1.00 70.13      A    N1+
ATOM    863  NH2 ARG A 113     -14.728 -23.421  25.321  1.00 71.79      A    N  
ATOM    864  N   VAL A 114     -10.096 -24.481  20.119  1.00 91.13      A    N  
ATOM    865  CA  VAL A 114      -9.896 -23.056  19.854  1.00 90.82      A    C  
ATOM    866  C   VAL A 114     -11.261 -22.436  19.566  1.00 90.65      A    C  
ATOM    867  O   VAL A 114     -11.922 -22.825  18.608  1.00 87.52      A    O  
ATOM    868  CB  VAL A 114      -8.912 -22.823  18.697  1.00 89.89      A    C  
ATOM    869  CG1 VAL A 114      -8.639 -21.335  18.530  1.00 84.75      A    C  
ATOM    870  CG2 VAL A 114      -7.574 -23.522  18.965  1.00 86.25      A    C  
ATOM    871  N   ASP A 115     -11.683 -21.521  20.415  1.00 91.14      A    N  
ATOM    872  CA  ASP A 115     -12.918 -20.757  20.234  1.00 90.12      A    C  
ATOM    873  C   ASP A 115     -12.577 -19.382  19.655  1.00 90.20      A    C  
ATOM    874  O   ASP A 115     -11.812 -18.627  20.252  1.00 86.49      A    O  
ATOM    875  CB  ASP A 115     -13.642 -20.667  21.584  1.00 87.44      A    C  
ATOM    876  CG  ASP A 115     -14.984 -19.938  21.516  1.00 83.60      A    C  
ATOM    877  OD1 ASP A 115     -15.487 -19.711  20.400  1.00 76.78      A    O  
ATOM    878  OD2 ASP A 115     -15.536 -19.640  22.601  1.00 77.14      A    O1-
ATOM    879  N   THR A 116     -13.126 -19.063  18.492  1.00 89.55      A    N  
ATOM    880  CA  THR A 116     -12.971 -17.751  17.869  1.00 88.84      A    C  
ATOM    881  C   THR A 116     -14.103 -16.845  18.345  1.00 88.20      A    C  
ATOM    882  O   THR A 116     -15.186 -16.836  17.768  1.00 84.52      A    O  
ATOM    883  CB  THR A 116     -12.936 -17.857  16.335  1.00 87.88      A    C  
ATOM    884  CG2 THR A 116     -12.578 -16.526  15.684  1.00 78.15      A    C  
ATOM    885  OG1 THR A 116     -11.965 -18.790  15.918  1.00 77.18      A    O  
ATOM    886  N   VAL A 117     -13.838 -16.080  19.394  1.00 87.96      A    N  
ATOM    887  CA  VAL A 117     -14.814 -15.157  19.994  1.00 85.93      A    C  
ATOM    888  C   VAL A 117     -15.103 -13.976  19.062  1.00 84.89      A    C  
ATOM    889  O   VAL A 117     -16.259 -13.577  18.885  1.00 79.55      A    O  
ATOM    890  CB  VAL A 117     -14.298 -14.653  21.352  1.00 85.19      A    C  
ATOM    891  CG1 VAL A 117     -15.312 -13.748  22.048  1.00 79.26      A    C  
ATOM    892  CG2 VAL A 117     -13.987 -15.818  22.297  1.00 81.34      A    C  
ATOM    893  N   SER A 118     -14.068 -13.438  18.432  1.00 85.60      A    N  
ATOM    894  CA  SER A 118     -14.158 -12.395  17.418  1.00 84.30      A    C  
ATOM    895  C   SER A 118     -13.235 -12.745  16.253  1.00 84.40      A    C  
ATOM    896  O   SER A 118     -12.146 -13.269  16.490  1.00 79.69      A    O  
ATOM    897  CB  SER A 118     -13.782 -11.043  18.035  1.00 81.06      A    C  
ATOM    898  OG  SER A 118     -13.859 -10.010  17.084  1.00 71.59      A    O  
ATOM    899  N   PRO A 119     -13.625 -12.479  14.983  1.00 83.99      A    N  
ATOM    900  CA  PRO A 119     -14.884 -11.908  14.530  1.00 83.99      A    C  
ATOM    901  C   PRO A 119     -16.094 -12.823  14.730  1.00 84.58      A    C  
ATOM    902  O   PRO A 119     -16.019 -14.033  14.529  1.00 79.39      A    O  
ATOM    903  CB  PRO A 119     -14.684 -11.571  13.052  1.00 79.90      A    C  
ATOM    904  CG  PRO A 119     -13.168 -11.553  12.877  1.00 79.27      A    C  
ATOM    905  CD  PRO A 119     -12.701 -12.589  13.875  1.00 82.63      A    C  
ATOM    906  N   ALA A 120     -17.233 -12.215  15.067  1.00 81.43      A    N  
ATOM    907  CA  ALA A 120     -18.543 -12.839  15.066  1.00 79.76      A    C  
ATOM    908  C   ALA A 120     -19.426 -12.210  13.976  1.00 79.76      A    C  
ATOM    909  O   ALA A 120     -19.159 -11.115  13.497  1.00 76.45      A    O  
ATOM    910  CB  ALA A 120     -19.160 -12.702  16.471  1.00 77.06      A    C  
ATOM    911  N   TYR A 121     -20.499 -12.890  13.577  1.00 76.41      A    N  
ATOM    912  CA  TYR A 121     -21.456 -12.324  12.637  1.00 74.20      A    C  
ATOM    913  C   TYR A 121     -22.446 -11.407  13.357  1.00 73.24      A    C  
ATOM    914  O   TYR A 121     -23.124 -11.826  14.292  1.00 68.87      A    O  
ATOM    915  CB  TYR A 121     -22.174 -13.425  11.869  1.00 71.24      A    C  
ATOM    916  CG  TYR A 121     -23.153 -12.890  10.847  1.00 70.35      A    C  
ATOM    917  CD1 TYR A 121     -24.509 -12.717  11.182  1.00 67.00      A    C  
ATOM    918  CD2 TYR A 121     -22.693 -12.501   9.569  1.00 65.85      A    C  
ATOM    919  CE1 TYR A 121     -25.405 -12.161  10.254  1.00 61.75      A    C  
ATOM    920  CE2 TYR A 121     -23.585 -11.947   8.637  1.00 62.34      A    C  
ATOM    921  CZ  TYR A 121     -24.942 -11.777   8.982  1.00 62.00      A    C  
ATOM    922  OH  TYR A 121     -25.813 -11.221   8.075  1.00 58.32      A    O  
ATOM    923  N   PHE A 122     -22.566 -10.165  12.879  1.00 73.33      A    N  
ATOM    924  CA  PHE A 122     -23.496  -9.176  13.401  1.00 70.40      A    C  
ATOM    925  C   PHE A 122     -23.986  -8.280  12.261  1.00 69.28      A    C  
ATOM    926  O   PHE A 122     -23.296  -8.087  11.256  1.00 62.97      A    O  
ATOM    927  CB  PHE A 122     -22.823  -8.375  14.531  1.00 65.75      A    C  
ATOM    928  CG  PHE A 122     -21.549  -7.683  14.111  1.00 63.79      A    C  
ATOM    929  CD1 PHE A 122     -20.323  -8.381  14.097  1.00 59.14      A    C  
ATOM    930  CD2 PHE A 122     -21.583  -6.348  13.686  1.00 58.26      A    C  
ATOM    931  CE1 PHE A 122     -19.157  -7.764  13.643  1.00 53.18      A    C  
ATOM    932  CE2 PHE A 122     -20.405  -5.715  13.234  1.00 53.31      A    C  
ATOM    933  CZ  PHE A 122     -19.195  -6.427  13.201  1.00 52.43      A    C  
ATOM    934  N   THR A 123     -25.189  -7.711  12.388  1.00 61.85      A    N  
ATOM    935  CA  THR A 123     -25.862  -6.973  11.311  1.00 59.37      A    C  
ATOM    936  C   THR A 123     -25.123  -5.739  10.773  1.00 59.34      A    C  
ATOM    937  O   THR A 123     -25.186  -5.527   9.562  1.00 54.23      A    O  
ATOM    938  CB  THR A 123     -27.287  -6.573  11.716  1.00 53.57      A    C  
ATOM    939  CG2 THR A 123     -28.257  -7.749  11.569  1.00 49.01      A    C  
ATOM    940  OG1 THR A 123     -27.351  -6.169  13.065  1.00 50.33      A    O  
ATOM    941  N   PRO A 124     -24.388  -4.931  11.563  1.00 61.44      A    N  
ATOM    942  CA  PRO A 124     -23.673  -3.774  11.018  1.00 60.10      A    C  
ATOM    943  C   PRO A 124     -22.566  -4.133  10.017  1.00 60.79      A    C  
ATOM    944  O   PRO A 124     -22.223  -3.304   9.183  1.00 57.36      A    O  
ATOM    945  CB  PRO A 124     -23.110  -3.030  12.228  1.00 56.51      A    C  
ATOM    946  CG  PRO A 124     -23.987  -3.476  13.384  1.00 55.78      A    C  
ATOM    947  CD  PRO A 124     -24.324  -4.909  13.011  1.00 58.78      A    C  
ATOM    948  N   ILE A 125     -22.037  -5.347  10.036  1.00 62.97      A    N  
ATOM    949  CA  ILE A 125     -21.055  -5.834   9.054  1.00 61.29      A    C  
ATOM    950  C   ILE A 125     -21.605  -5.773   7.632  1.00 61.89      A    C  
ATOM    951  O   ILE A 125     -20.862  -5.500   6.693  1.00 57.54      A    O  
ATOM    952  CB  ILE A 125     -20.565  -7.254   9.438  1.00 57.87      A    C  
ATOM    953  CG1 ILE A 125     -19.286  -7.125  10.282  1.00 55.03      A    C  
ATOM    954  CG2 ILE A 125     -20.307  -8.168   8.234  1.00 53.97      A    C  
ATOM    955  CD1 ILE A 125     -18.668  -8.457  10.718  1.00 50.73      A    C  
ATOM    956  N   ASP A 126     -22.915  -5.968   7.458  1.00 57.86      A    N  
ATOM    957  CA  ASP A 126     -23.550  -5.990   6.140  1.00 56.67      A    C  
ATOM    958  C   ASP A 126     -23.514  -4.624   5.425  1.00 57.38      A    C  
ATOM    959  O   ASP A 126     -23.742  -4.554   4.215  1.00 54.45      A    O  
ATOM    960  CB  ASP A 126     -25.006  -6.477   6.274  1.00 53.88      A    C  
ATOM    961  CG  ASP A 126     -25.147  -7.938   6.714  1.00 52.32      A    C  
ATOM    962  OD1 ASP A 126     -24.189  -8.722   6.552  1.00 48.83      A    O  
ATOM    963  OD2 ASP A 126     -26.253  -8.301   7.173  1.00 48.95      A    O1-
ATOM    964  N   SER A 127     -23.212  -3.527   6.128  1.00 54.25      A    N  
ATOM    965  CA  SER A 127     -23.104  -2.179   5.564  1.00 52.88      A    C  
ATOM    966  C   SER A 127     -21.666  -1.717   5.279  1.00 53.69      A    C  
ATOM    967  O   SER A 127     -21.483  -0.631   4.741  1.00 49.81      A    O  
ATOM    968  CB  SER A 127     -23.830  -1.170   6.462  1.00 47.91      A    C  
ATOM    969  OG  SER A 127     -23.252  -1.048   7.738  1.00 44.11      A    O  
ATOM    970  N   LEU A 128     -20.656  -2.527   5.616  1.00 54.52      A    N  
ATOM    971  CA  LEU A 128     -19.246  -2.147   5.483  1.00 53.78      A    C  
ATOM    972  C   LEU A 128     -18.745  -2.137   4.032  1.00 54.71      A    C  
ATOM    973  O   LEU A 128     -17.858  -1.355   3.699  1.00 51.87      A    O  
ATOM    974  CB  LEU A 128     -18.396  -3.102   6.341  1.00 50.84      A    C  
ATOM    975  CG  LEU A 128     -18.130  -2.538   7.744  1.00 48.12      A    C  
ATOM    976  CD1 LEU A 128     -17.816  -3.660   8.727  1.00 46.38      A    C  
ATOM    977  CD2 LEU A 128     -16.947  -1.586   7.729  1.00 46.57      A    C  
ATOM    978  N   TRP A 129     -19.302  -2.985   3.171  1.00 51.45      A    N  
ATOM    979  CA  TRP A 129     -18.885  -3.112   1.777  1.00 49.74      A    C  
ATOM    980  C   TRP A 129     -19.913  -2.492   0.838  1.00 50.20      A    C  
ATOM    981  O   TRP A 129     -21.088  -2.852   0.851  1.00 46.92      A    O  
ATOM    982  CB  TRP A 129     -18.622  -4.565   1.416  1.00 45.29      A    C  
ATOM    983  CG  TRP A 129     -17.511  -5.192   2.187  1.00 43.20      A    C  
ATOM    984  CD1 TRP A 129     -16.215  -5.213   1.831  1.00 40.03      A    C  
ATOM    985  CD2 TRP A 129     -17.601  -5.885   3.466  1.00 40.60      A    C  
ATOM    986  CE2 TRP A 129     -16.304  -6.323   3.808  1.00 38.14      A    C  
ATOM    987  CE3 TRP A 129     -18.666  -6.179   4.338  1.00 39.25      A    C  
ATOM    988  NE1 TRP A 129     -15.485  -5.890   2.793  1.00 37.91      A    N  
ATOM    989  CZ2 TRP A 129     -16.071  -7.065   4.986  1.00 36.53      A    C  
ATOM    990  CZ3 TRP A 129     -18.430  -6.913   5.519  1.00 36.42      A    C  
ATOM    991  CH2 TRP A 129     -17.152  -7.351   5.826  1.00 36.12      A    C  
ATOM    992  N   LYS A 130     -19.447  -1.603  -0.033  1.00 46.76      A    N  
ATOM    993  CA  LYS A 130     -20.269  -0.940  -1.053  1.00 45.14      A    C  
ATOM    994  C   LYS A 130     -20.155  -1.602  -2.430  1.00 45.91      A    C  
ATOM    995  O   LYS A 130     -21.142  -1.660  -3.155  1.00 44.42      A    O  
ATOM    996  CB  LYS A 130     -19.879   0.538  -1.153  1.00 42.36      A    C  
ATOM    997  CG  LYS A 130     -20.104   1.356   0.129  1.00 39.91      A    C  
ATOM    998  CD  LYS A 130     -19.690   2.803  -0.147  1.00 38.39      A    C  
ATOM    999  CE  LYS A 130     -19.827   3.719   1.057  1.00 35.71      A    C  
ATOM   1000  NZ  LYS A 130     -19.391   5.095   0.718  1.00 33.23      A    N1+
ATOM   1001  N   LEU A 131     -18.969  -2.088  -2.786  1.00 44.99      A    N  
ATOM   1002  CA  LEU A 131     -18.723  -2.695  -4.097  1.00 44.57      A    C  
ATOM   1003  C   LEU A 131     -19.445  -4.038  -4.248  1.00 45.10      A    C  
ATOM   1004  O   LEU A 131     -20.078  -4.313  -5.271  1.00 42.99      A    O  
ATOM   1005  CB  LEU A 131     -17.205  -2.865  -4.300  1.00 40.37      A    C  
ATOM   1006  CG  LEU A 131     -16.839  -3.141  -5.769  1.00 38.42      A    C  
ATOM   1007  CD1 LEU A 131     -16.484  -1.853  -6.488  1.00 36.01      A    C  
ATOM   1008  CD2 LEU A 131     -15.651  -4.083  -5.891  1.00 36.16      A    C  
ATOM   1009  N   ARG A 132     -19.347  -4.869  -3.217  1.00 47.95      A    N  
ATOM   1010  CA  ARG A 132     -20.044  -6.148  -3.127  1.00 47.26      A    C  
ATOM   1011  C   ARG A 132     -21.313  -5.993  -2.292  1.00 47.95      A    C  
ATOM   1012  O   ARG A 132     -21.399  -5.124  -1.424  1.00 45.36      A    O  
ATOM   1013  CB  ARG A 132     -19.084  -7.215  -2.572  1.00 43.34      A    C  
ATOM   1014  CG  ARG A 132     -17.981  -7.548  -3.601  1.00 40.61      A    C  
ATOM   1015  CD  ARG A 132     -16.971  -8.585  -3.083  1.00 38.76      A    C  
ATOM   1016  NE  ARG A 132     -15.939  -7.972  -2.225  1.00 36.64      A    N  
ATOM   1017  CZ  ARG A 132     -14.980  -8.621  -1.576  1.00 33.38      A    C  
ATOM   1018  NH1 ARG A 132     -14.880  -9.910  -1.608  1.00 32.18      A    N1+
ATOM   1019  NH2 ARG A 132     -14.077  -7.972  -0.883  1.00 30.84      A    N  
ATOM   1020  N   SER A 133     -22.301  -6.831  -2.537  1.00 47.75      A    N  
ATOM   1021  CA  SER A 133     -23.492  -6.882  -1.688  1.00 46.09      A    C  
ATOM   1022  C   SER A 133     -23.088  -7.198  -0.252  1.00 46.83      A    C  
ATOM   1023  O   SER A 133     -22.706  -8.335   0.030  1.00 44.07      A    O  
ATOM   1024  CB  SER A 133     -24.468  -7.928  -2.232  1.00 41.51      A    C  
ATOM   1025  OG  SER A 133     -25.539  -8.129  -1.337  1.00 38.92      A    O  
ATOM   1026  N   GLY A 134     -23.201  -6.239   0.655  1.00 51.63      A    N  
ATOM   1027  CA  GLY A 134     -22.806  -6.381   2.048  1.00 51.39      A    C  
ATOM   1028  C   GLY A 134     -23.472  -7.576   2.737  1.00 54.40      A    C  
ATOM   1029  O   GLY A 134     -22.810  -8.363   3.391  1.00 51.69      A    O  
ATOM   1030  N   ALA A 135     -24.759  -7.809   2.468  1.00 53.53      A    N  
ATOM   1031  CA  ALA A 135     -25.500  -8.951   3.021  1.00 53.55      A    C  
ATOM   1032  C   ALA A 135     -24.984 -10.326   2.554  1.00 56.41      A    C  
ATOM   1033  O   ALA A 135     -25.227 -11.341   3.204  1.00 53.60      A    O  
ATOM   1034  CB  ALA A 135     -26.973  -8.757   2.648  1.00 49.96      A    C  
ATOM   1035  N   ALA A 136     -24.277 -10.374   1.424  1.00 61.00      A    N  
ATOM   1036  CA  ALA A 136     -23.735 -11.595   0.840  1.00 62.64      A    C  
ATOM   1037  C   ALA A 136     -22.202 -11.674   0.917  1.00 65.87      A    C  
ATOM   1038  O   ALA A 136     -21.585 -12.416   0.155  1.00 62.16      A    O  
ATOM   1039  CB  ALA A 136     -24.272 -11.724  -0.590  1.00 58.34      A    C  
ATOM   1040  N   TRP A 137     -21.582 -10.913   1.812  1.00 69.95      A    N  
ATOM   1041  CA  TRP A 137     -20.138 -10.926   1.976  1.00 69.76      A    C  
ATOM   1042  C   TRP A 137     -19.623 -12.317   2.352  1.00 71.90      A    C  
ATOM   1043  O   TRP A 137     -20.272 -13.067   3.078  1.00 70.58      A    O  
ATOM   1044  CB  TRP A 137     -19.688  -9.851   2.975  1.00 66.70      A    C  
ATOM   1045  CG  TRP A 137     -20.022 -10.131   4.401  1.00 66.84      A    C  
ATOM   1046  CD1 TRP A 137     -21.141  -9.732   5.035  1.00 63.07      A    C  
ATOM   1047  CD2 TRP A 137     -19.227 -10.854   5.391  1.00 65.83      A    C  
ATOM   1048  CE2 TRP A 137     -19.943 -10.843   6.611  1.00 65.00      A    C  
ATOM   1049  CE3 TRP A 137     -17.985 -11.497   5.350  1.00 61.86      A    C  
ATOM   1050  NE1 TRP A 137     -21.102 -10.149   6.355  1.00 61.66      A    N  
ATOM   1051  CZ2 TRP A 137     -19.440 -11.459   7.772  1.00 60.02      A    C  
ATOM   1052  CZ3 TRP A 137     -17.484 -12.109   6.504  1.00 57.73      A    C  
ATOM   1053  CH2 TRP A 137     -18.199 -12.095   7.704  1.00 57.55      A    C  
ATOM   1054  N   GLN A 138     -18.458 -12.663   1.823  1.00 75.56      A    N  
ATOM   1055  CA  GLN A 138     -17.778 -13.937   2.070  1.00 77.06      A    C  
ATOM   1056  C   GLN A 138     -16.433 -13.725   2.777  1.00 79.64      A    C  
ATOM   1057  O   GLN A 138     -15.948 -14.600   3.483  1.00 77.31      A    O  
ATOM   1058  CB  GLN A 138     -17.571 -14.659   0.729  1.00 74.61      A    C  
ATOM   1059  CG  GLN A 138     -18.876 -14.990  -0.009  1.00 72.70      A    C  
ATOM   1060  CD  GLN A 138     -19.806 -15.906   0.803  1.00 68.48      A    C  
ATOM   1061  NE2 GLN A 138     -21.096 -15.657   0.781  1.00 59.31      A    N  
ATOM   1062  OE1 GLN A 138     -19.391 -16.838   1.458  1.00 60.51      A    O  
ATOM   1063  N   GLU A 139     -15.860 -12.550   2.604  1.00 79.65      A    N  
ATOM   1064  CA  GLU A 139     -14.573 -12.148   3.156  1.00 79.92      A    C  
ATOM   1065  C   GLU A 139     -14.714 -10.779   3.814  1.00 80.21      A    C  
ATOM   1066  O   GLU A 139     -15.333  -9.872   3.255  1.00 77.72      A    O  
ATOM   1067  CB  GLU A 139     -13.526 -12.060   2.043  1.00 78.57      A    C  
ATOM   1068  CG  GLU A 139     -13.271 -13.381   1.309  1.00 74.85      A    C  
ATOM   1069  CD  GLU A 139     -12.291 -13.224   0.145  1.00 75.34      A    C  
ATOM   1070  OE1 GLU A 139     -11.870 -14.270  -0.405  1.00 68.41      A    O  
ATOM   1071  OE2 GLU A 139     -11.983 -12.081  -0.244  1.00 71.70      A    O1-
ATOM   1072  N   LEU A 140     -14.097 -10.622   4.979  1.00 80.42      A    N  
ATOM   1073  CA  LEU A 140     -13.965  -9.358   5.681  1.00 80.12      A    C  
ATOM   1074  C   LEU A 140     -12.579  -8.788   5.385  1.00 81.34      A    C  
ATOM   1075  O   LEU A 140     -11.580  -9.343   5.846  1.00 79.32      A    O  
ATOM   1076  CB  LEU A 140     -14.201  -9.629   7.179  1.00 77.66      A    C  
ATOM   1077  CG  LEU A 140     -14.035  -8.407   8.087  1.00 73.06      A    C  
ATOM   1078  CD1 LEU A 140     -15.095  -7.344   7.827  1.00 69.47      A    C  
ATOM   1079  CD2 LEU A 140     -14.195  -8.855   9.537  1.00 68.60      A    C  
ATOM   1080  N   ASP A 141     -12.523  -7.701   4.627  1.00 81.27      A    N  
ATOM   1081  CA  ASP A 141     -11.257  -7.051   4.289  1.00 80.93      A    C  
ATOM   1082  C   ASP A 141     -10.592  -6.508   5.568  1.00 81.12      A    C  
ATOM   1083  O   ASP A 141     -11.163  -5.696   6.292  1.00 77.98      A    O  
ATOM   1084  CB  ASP A 141     -11.475  -5.957   3.224  1.00 78.61      A    C  
ATOM   1085  CG  ASP A 141     -11.957  -6.479   1.850  1.00 74.87      A    C  
ATOM   1086  OD1 ASP A 141     -11.872  -7.692   1.570  1.00 68.73      A    O  
ATOM   1087  OD2 ASP A 141     -12.444  -5.667   1.044  1.00 70.47      A    O1-
ATOM   1088  N   PHE A 142      -9.384  -6.981   5.859  1.00 85.61      A    N  
ATOM   1089  CA  PHE A 142      -8.689  -6.690   7.120  1.00 85.64      A    C  
ATOM   1090  C   PHE A 142      -8.033  -5.309   7.150  1.00 84.39      A    C  
ATOM   1091  O   PHE A 142      -7.680  -4.810   8.214  1.00 78.67      A    O  
ATOM   1092  CB  PHE A 142      -7.634  -7.776   7.371  1.00 84.99      A    C  
ATOM   1093  CG  PHE A 142      -6.403  -7.668   6.507  1.00 88.45      A    C  
ATOM   1094  CD1 PHE A 142      -6.385  -8.211   5.203  1.00 86.26      A    C  
ATOM   1095  CD2 PHE A 142      -5.264  -6.989   6.978  1.00 86.87      A    C  
ATOM   1096  CE1 PHE A 142      -5.257  -8.075   4.386  1.00 86.19      A    C  
ATOM   1097  CE2 PHE A 142      -4.124  -6.843   6.156  1.00 86.32      A    C  
ATOM   1098  CZ  PHE A 142      -4.130  -7.388   4.861  1.00 88.04      A    C  
ATOM   1099  N   ASP A 143      -7.830  -4.702   5.985  1.00 84.47      A    N  
ATOM   1100  CA  ASP A 143      -7.031  -3.497   5.793  1.00 82.47      A    C  
ATOM   1101  C   ASP A 143      -7.862  -2.221   5.608  1.00 80.20      A    C  
ATOM   1102  O   ASP A 143      -7.303  -1.125   5.651  1.00 69.37      A    O  
ATOM   1103  CB  ASP A 143      -6.032  -3.741   4.655  1.00 79.35      A    C  
ATOM   1104  CG  ASP A 143      -6.642  -4.078   3.299  1.00 79.34      A    C  
ATOM   1105  OD1 ASP A 143      -7.862  -4.284   3.197  1.00 70.07      A    O  
ATOM   1106  OD2 ASP A 143      -5.842  -4.160   2.333  1.00 75.55      A    O1-
ATOM   1107  N   GLY A 144      -9.171  -2.311   5.467  1.00 75.44      A    N  
ATOM   1108  CA  GLY A 144     -10.048  -1.155   5.424  1.00 73.06      A    C  
ATOM   1109  C   GLY A 144     -11.479  -1.480   5.014  1.00 73.10      A    C  
ATOM   1110  O   GLY A 144     -11.747  -2.496   4.372  1.00 66.66      A    O  
ATOM   1111  N   ALA A 145     -12.386  -0.571   5.364  1.00 67.23      A    N  
ATOM   1112  CA  ALA A 145     -13.724  -0.562   4.805  1.00 64.03      A    C  
ATOM   1113  C   ALA A 145     -13.682  -0.125   3.331  1.00 63.80      A    C  
ATOM   1114  O   ALA A 145     -12.770   0.593   2.902  1.00 57.95      A    O  
ATOM   1115  CB  ALA A 145     -14.608   0.354   5.653  1.00 58.66      A    C  
ATOM   1116  N   ASP A 146     -14.680  -0.549   2.548  1.00 57.65      A    N  
ATOM   1117  CA  ASP A 146     -14.767  -0.197   1.144  1.00 54.83      A    C  
ATOM   1118  C   ASP A 146     -15.156   1.279   0.959  1.00 55.75      A    C  
ATOM   1119  O   ASP A 146     -16.169   1.744   1.487  1.00 50.82      A    O  
ATOM   1120  CB  ASP A 146     -15.755  -1.144   0.452  1.00 48.73      A    C  
ATOM   1121  CG  ASP A 146     -15.621  -1.133  -1.068  1.00 45.31      A    C  
ATOM   1122  OD1 ASP A 146     -14.853  -0.293  -1.583  1.00 41.90      A    O  
ATOM   1123  OD2 ASP A 146     -16.265  -1.987  -1.705  1.00 41.64      A    O1-
ATOM   1124  N   SER A 147     -14.352   2.006   0.196  1.00 52.12      A    N  
ATOM   1125  CA  SER A 147     -14.590   3.415  -0.146  1.00 50.14      A    C  
ATOM   1126  C   SER A 147     -15.183   3.610  -1.542  1.00 51.77      A    C  
ATOM   1127  O   SER A 147     -15.423   4.745  -1.952  1.00 47.79      A    O  
ATOM   1128  CB  SER A 147     -13.299   4.214   0.039  1.00 43.97      A    C  
ATOM   1129  OG  SER A 147     -12.300   3.793  -0.858  1.00 41.12      A    O  
ATOM   1130  N   PHE A 148     -15.419   2.527  -2.284  1.00 47.23      A    N  
ATOM   1131  CA  PHE A 148     -15.918   2.572  -3.655  1.00 46.23      A    C  
ATOM   1132  C   PHE A 148     -16.986   1.493  -3.902  1.00 47.60      A    C  
ATOM   1133  O   PHE A 148     -16.861   0.389  -3.373  1.00 44.41      A    O  
ATOM   1134  CB  PHE A 148     -14.722   2.419  -4.605  1.00 41.96      A    C  
ATOM   1135  CG  PHE A 148     -15.079   2.594  -6.058  1.00 40.29      A    C  
ATOM   1136  CD1 PHE A 148     -15.408   1.473  -6.839  1.00 36.86      A    C  
ATOM   1137  CD2 PHE A 148     -15.150   3.877  -6.614  1.00 36.50      A    C  
ATOM   1138  CE1 PHE A 148     -15.818   1.637  -8.164  1.00 34.16      A    C  
ATOM   1139  CE2 PHE A 148     -15.562   4.047  -7.945  1.00 34.87      A    C  
ATOM   1140  CZ  PHE A 148     -15.903   2.926  -8.722  1.00 34.75      A    C  
ATOM   1141  N   PRO A 149     -18.029   1.740  -4.720  1.00 48.84      A    N  
ATOM   1142  CA  PRO A 149     -18.326   2.970  -5.442  1.00 48.53      A    C  
ATOM   1143  C   PRO A 149     -18.844   4.086  -4.530  1.00 50.31      A    C  
ATOM   1144  O   PRO A 149     -19.439   3.838  -3.479  1.00 48.19      A    O  
ATOM   1145  CB  PRO A 149     -19.360   2.581  -6.494  1.00 45.06      A    C  
ATOM   1146  CG  PRO A 149     -20.128   1.445  -5.815  1.00 45.04      A    C  
ATOM   1147  CD  PRO A 149     -19.037   0.735  -5.011  1.00 47.65      A    C  
ATOM   1148  N   GLU A 150     -18.664   5.322  -4.963  1.00 47.70      A    N  
ATOM   1149  CA  GLU A 150     -19.207   6.495  -4.284  1.00 46.81      A    C  
ATOM   1150  C   GLU A 150     -20.732   6.554  -4.435  1.00 47.83      A    C  
ATOM   1151  O   GLU A 150     -21.277   6.568  -5.542  1.00 45.99      A    O  
ATOM   1152  CB  GLU A 150     -18.566   7.773  -4.841  1.00 43.74      A    C  
ATOM   1153  CG  GLU A 150     -17.071   7.911  -4.512  1.00 40.53      A    C  
ATOM   1154  CD  GLU A 150     -16.424   9.109  -5.204  1.00 37.54      A    C  
ATOM   1155  OE1 GLU A 150     -15.182   9.166  -5.252  1.00 35.96      A    O  
ATOM   1156  OE2 GLU A 150     -17.141   9.976  -5.760  1.00 37.36      A    O1-
ATOM   1157  N   VAL A 151     -21.425   6.610  -3.310  1.00 47.83      A    N  
ATOM   1158  CA  VAL A 151     -22.881   6.744  -3.258  1.00 47.53      A    C  
ATOM   1159  C   VAL A 151     -23.213   8.021  -2.492  1.00 48.20      A    C  
ATOM   1160  O   VAL A 151     -22.922   8.092  -1.300  1.00 46.25      A    O  
ATOM   1161  CB  VAL A 151     -23.545   5.523  -2.596  1.00 45.44      A    C  
ATOM   1162  CG1 VAL A 151     -25.066   5.665  -2.582  1.00 42.69      A    C  
ATOM   1163  CG2 VAL A 151     -23.208   4.226  -3.339  1.00 43.48      A    C  
ATOM   1164  N   PRO A 152     -23.868   9.037  -3.095  1.00 47.64      A    N  
ATOM   1165  CA  PRO A 152     -24.031  10.364  -2.494  1.00 45.62      A    C  
ATOM   1166  C   PRO A 152     -24.608  10.395  -1.075  1.00 46.84      A    C  
ATOM   1167  O   PRO A 152     -24.290  11.280  -0.290  1.00 45.31      A    O  
ATOM   1168  CB  PRO A 152     -24.948  11.131  -3.458  1.00 41.76      A    C  
ATOM   1169  CG  PRO A 152     -24.650  10.491  -4.807  1.00 42.93      A    C  
ATOM   1170  CD  PRO A 152     -24.353   9.037  -4.469  1.00 46.45      A    C  
ATOM   1171  N   THR A 153     -25.461   9.439  -0.730  1.00 47.22      A    N  
ATOM   1172  CA  THR A 153     -26.052   9.316   0.612  1.00 45.77      A    C  
ATOM   1173  C   THR A 153     -25.134   8.618   1.629  1.00 46.27      A    C  
ATOM   1174  O   THR A 153     -25.448   8.618   2.814  1.00 44.98      A    O  
ATOM   1175  CB  THR A 153     -27.380   8.556   0.540  1.00 43.98      A    C  
ATOM   1176  CG2 THR A 153     -28.434   9.342  -0.230  1.00 41.04      A    C  
ATOM   1177  OG1 THR A 153     -27.202   7.328  -0.144  1.00 42.39      A    O  
ATOM   1178  N   LEU A 154     -24.039   8.028   1.171  1.00 49.27      A    N  
ATOM   1179  CA  LEU A 154     -23.114   7.227   1.981  1.00 49.48      A    C  
ATOM   1180  C   LEU A 154     -21.673   7.762   1.920  1.00 51.69      A    C  
ATOM   1181  O   LEU A 154     -20.737   7.028   2.213  1.00 49.05      A    O  
ATOM   1182  CB  LEU A 154     -23.201   5.749   1.545  1.00 45.13      A    C  
ATOM   1183  CG  LEU A 154     -24.571   5.072   1.756  1.00 41.48      A    C  
ATOM   1184  CD1 LEU A 154     -24.547   3.674   1.151  1.00 38.16      A    C  
ATOM   1185  CD2 LEU A 154     -24.919   4.944   3.231  1.00 37.81      A    C  
ATOM   1186  N   GLU A 155     -21.501   9.038   1.596  1.00 58.58      A    N  
ATOM   1187  CA  GLU A 155     -20.175   9.662   1.412  1.00 58.81      A    C  
ATOM   1188  C   GLU A 155     -19.489  10.083   2.728  1.00 62.18      A    C  
ATOM   1189  O   GLU A 155     -18.657  10.992   2.762  1.00 58.28      A    O  
ATOM   1190  CB  GLU A 155     -20.271  10.834   0.420  1.00 53.93      A    C  
ATOM   1191  CG  GLU A 155     -20.681  10.420  -1.005  1.00 50.17      A    C  
ATOM   1192  CD  GLU A 155     -19.867   9.236  -1.553  1.00 46.49      A    C  
ATOM   1193  OE1 GLU A 155     -20.453   8.412  -2.272  1.00 43.43      A    O  
ATOM   1194  OE2 GLU A 155     -18.696   9.103  -1.176  1.00 43.48      A    O1-
ATOM   1195  N   ASN A 156     -19.819   9.436   3.826  1.00 65.26      A    N  
ATOM   1196  CA  ASN A 156     -19.192   9.708   5.123  1.00 66.63      A    C  
ATOM   1197  C   ASN A 156     -17.682   9.463   5.090  1.00 69.50      A    C  
ATOM   1198  O   ASN A 156     -16.947  10.197   5.741  1.00 66.43      A    O  
ATOM   1199  CB  ASN A 156     -19.860   8.839   6.200  1.00 62.29      A    C  
ATOM   1200  CG  ASN A 156     -21.294   9.230   6.503  1.00 57.51      A    C  
ATOM   1201  ND2 ASN A 156     -22.013   8.363   7.181  1.00 52.24      A    N  
ATOM   1202  OD1 ASN A 156     -21.789  10.297   6.167  1.00 51.84      A    O  
ATOM   1203  N   HIS A 157     -17.217   8.499   4.306  1.00 70.27      A    N  
ATOM   1204  CA  HIS A 157     -15.789   8.202   4.175  1.00 71.40      A    C  
ATOM   1205  C   HIS A 157     -14.999   9.367   3.562  1.00 73.55      A    C  
ATOM   1206  O   HIS A 157     -13.911   9.676   4.045  1.00 71.74      A    O  
ATOM   1207  CB  HIS A 157     -15.605   6.911   3.375  1.00 67.94      A    C  
ATOM   1208  CG  HIS A 157     -15.959   7.030   1.925  1.00 62.57      A    C  
ATOM   1209  CD2 HIS A 157     -15.081   7.272   0.903  1.00 54.26      A    C  
ATOM   1210  ND1 HIS A 157     -17.214   6.919   1.362  1.00 55.53      A    N  
ATOM   1211  CE1 HIS A 157     -17.089   7.083   0.037  1.00 51.43      A    C  
ATOM   1212  NE2 HIS A 157     -15.814   7.298  -0.278  1.00 52.19      A    N  
ATOM   1213  N   ILE A 158     -15.550  10.079   2.573  1.00 72.59      A    N  
ATOM   1214  CA  ILE A 158     -14.922  11.282   2.010  1.00 73.79      A    C  
ATOM   1215  C   ILE A 158     -14.883  12.383   3.063  1.00 75.84      A    C  
ATOM   1216  O   ILE A 158     -13.844  12.997   3.291  1.00 73.97      A    O  
ATOM   1217  CB  ILE A 158     -15.657  11.776   0.745  1.00 71.81      A    C  
ATOM   1218  CG1 ILE A 158     -15.638  10.694  -0.355  1.00 68.62      A    C  
ATOM   1219  CG2 ILE A 158     -15.023  13.087   0.235  1.00 67.23      A    C  
ATOM   1220  CD1 ILE A 158     -16.398  11.093  -1.635  1.00 62.85      A    C  
ATOM   1221  N   ARG A 159     -16.003  12.619   3.758  1.00 74.49      A    N  
ATOM   1222  CA  ARG A 159     -16.086  13.644   4.798  1.00 74.58      A    C  
ATOM   1223  C   ARG A 159     -15.089  13.363   5.923  1.00 75.44      A    C  
ATOM   1224  O   ARG A 159     -14.372  14.275   6.329  1.00 74.98      A    O  
ATOM   1225  CB  ARG A 159     -17.529  13.749   5.300  1.00 74.08      A    C  
ATOM   1226  CG  ARG A 159     -17.754  15.082   6.029  1.00 69.99      A    C  
ATOM   1227  CD  ARG A 159     -19.228  15.256   6.434  1.00 68.62      A    C  
ATOM   1228  NE  ARG A 159     -19.611  14.316   7.494  1.00 63.06      A    N  
ATOM   1229  CZ  ARG A 159     -20.777  13.740   7.686  1.00 56.97      A    C  
ATOM   1230  NH1 ARG A 159     -21.815  14.006   6.952  1.00 53.48      A    N1+
ATOM   1231  NH2 ARG A 159     -20.915  12.881   8.645  1.00 52.57      A    N  
ATOM   1232  N   LYS A 160     -14.993  12.107   6.358  1.00 76.36      A    N  
ATOM   1233  CA  LYS A 160     -14.044  11.671   7.376  1.00 76.95      A    C  
ATOM   1234  C   LYS A 160     -12.593  11.793   6.919  1.00 76.89      A    C  
ATOM   1235  O   LYS A 160     -11.755  12.245   7.688  1.00 74.79      A    O  
ATOM   1236  CB  LYS A 160     -14.385  10.246   7.826  1.00 75.48      A    C  
ATOM   1237  CG  LYS A 160     -13.545   9.899   9.050  1.00 72.75      A    C  
ATOM   1238  CD  LYS A 160     -14.016   8.641   9.771  1.00 70.47      A    C  
ATOM   1239  CE  LYS A 160     -13.232   8.615  11.082  1.00 65.82      A    C  
ATOM   1240  NZ  LYS A 160     -13.671   7.552  11.977  1.00 60.20      A    N1+
ATOM   1241  N   PHE A 161     -12.291  11.498   5.665  1.00 77.07      A    N  
ATOM   1242  CA  PHE A 161     -10.946  11.695   5.108  1.00 75.52      A    C  
ATOM   1243  C   PHE A 161     -10.468  13.154   5.229  1.00 73.42      A    C  
ATOM   1244  O   PHE A 161      -9.301  13.406   5.511  1.00 72.40      A    O  
ATOM   1245  CB  PHE A 161     -10.934  11.225   3.649  1.00 75.22      A    C  
ATOM   1246  CG  PHE A 161      -9.615  11.449   2.952  1.00 78.48      A    C  
ATOM   1247  CD1 PHE A 161      -9.467  12.489   2.012  1.00 76.42      A    C  
ATOM   1248  CD2 PHE A 161      -8.504  10.646   3.270  1.00 76.82      A    C  
ATOM   1249  CE1 PHE A 161      -8.225  12.722   1.398  1.00 75.20      A    C  
ATOM   1250  CE2 PHE A 161      -7.266  10.875   2.658  1.00 76.12      A    C  
ATOM   1251  CZ  PHE A 161      -7.129  11.911   1.725  1.00 77.94      A    C  
ATOM   1252  N   PHE A 162     -11.380  14.131   5.096  1.00 79.14      A    N  
ATOM   1253  CA  PHE A 162     -11.069  15.551   5.293  1.00 78.46      A    C  
ATOM   1254  C   PHE A 162     -11.174  16.020   6.754  1.00 78.63      A    C  
ATOM   1255  O   PHE A 162     -10.687  17.105   7.081  1.00 74.65      A    O  
ATOM   1256  CB  PHE A 162     -11.949  16.395   4.368  1.00 76.49      A    C  
ATOM   1257  CG  PHE A 162     -11.481  16.367   2.929  1.00 79.15      A    C  
ATOM   1258  CD1 PHE A 162     -10.497  17.275   2.492  1.00 76.42      A    C  
ATOM   1259  CD2 PHE A 162     -11.982  15.403   2.039  1.00 77.45      A    C  
ATOM   1260  CE1 PHE A 162     -10.008  17.208   1.180  1.00 74.25      A    C  
ATOM   1261  CE2 PHE A 162     -11.484  15.332   0.724  1.00 75.27      A    C  
ATOM   1262  CZ  PHE A 162     -10.493  16.229   0.301  1.00 77.66      A    C  
ATOM   1263  N   ASN A 163     -11.800  15.233   7.612  1.00 76.15      A    N  
ATOM   1264  CA  ASN A 163     -11.990  15.520   9.024  1.00 76.74      A    C  
ATOM   1265  C   ASN A 163     -11.829  14.243   9.859  1.00 75.97      A    C  
ATOM   1266  O   ASN A 163     -12.807  13.666  10.330  1.00 73.34      A    O  
ATOM   1267  CB  ASN A 163     -13.361  16.189   9.211  1.00 75.65      A    C  
ATOM   1268  CG  ASN A 163     -13.575  16.662  10.637  1.00 72.60      A    C  
ATOM   1269  ND2 ASN A 163     -14.815  16.755  11.064  1.00 67.32      A    N  
ATOM   1270  OD1 ASN A 163     -12.647  16.966  11.362  1.00 66.32      A    O  
ATOM   1271  N   LEU A 164     -10.584  13.812  10.041  1.00 78.78      A    N  
ATOM   1272  CA  LEU A 164     -10.253  12.569  10.750  1.00 77.92      A    C  
ATOM   1273  C   LEU A 164     -10.844  12.458  12.173  1.00 79.11      A    C  
ATOM   1274  O   LEU A 164     -11.255  11.356  12.522  1.00 78.31      A    O  
ATOM   1275  CB  LEU A 164      -8.726  12.380  10.784  1.00 76.58      A    C  
ATOM   1276  CG  LEU A 164      -8.100  12.023   9.426  1.00 74.71      A    C  
ATOM   1277  CD1 LEU A 164      -6.582  12.081   9.539  1.00 71.34      A    C  
ATOM   1278  CD2 LEU A 164      -8.472  10.610   8.970  1.00 72.48      A    C  
ATOM   1279  N   PRO A 165     -10.962  13.544  12.975  1.00 76.75      A    N  
ATOM   1280  CA  PRO A 165     -11.590  13.483  14.292  1.00 76.22      A    C  
ATOM   1281  C   PRO A 165     -13.102  13.212  14.268  1.00 78.11      A    C  
ATOM   1282  O   PRO A 165     -13.710  13.033  15.321  1.00 75.57      A    O  
ATOM   1283  CB  PRO A 165     -11.305  14.832  14.958  1.00 73.38      A    C  
ATOM   1284  CG  PRO A 165     -10.128  15.398  14.177  1.00 75.43      A    C  
ATOM   1285  CD  PRO A 165     -10.361  14.851  12.777  1.00 80.36      A    C  
ATOM   1286  N   GLU A 166     -13.730  13.223  13.107  1.00 78.78      A    N  
ATOM   1287  CA  GLU A 166     -15.153  12.939  13.011  1.00 77.81      A    C  
ATOM   1288  C   GLU A 166     -15.430  11.457  13.343  1.00 78.00      A    C  
ATOM   1289  O   GLU A 166     -14.860  10.573  12.702  1.00 76.54      A    O  
ATOM   1290  CB  GLU A 166     -15.682  13.317  11.618  1.00 76.31      A    C  
ATOM   1291  CG  GLU A 166     -17.211  13.282  11.587  1.00 69.52      A    C  
ATOM   1292  CD  GLU A 166     -17.809  13.665  10.220  1.00 65.50      A    C  
ATOM   1293  OE1 GLU A 166     -18.922  13.193   9.926  1.00 58.65      A    O  
ATOM   1294  OE2 GLU A 166     -17.219  14.458   9.459  1.00 61.53      A    O1-
ATOM   1295  N   PRO A 167     -16.301  11.170  14.322  1.00 75.96      A    N  
ATOM   1296  CA  PRO A 167     -16.641   9.795  14.646  1.00 74.88      A    C  
ATOM   1297  C   PRO A 167     -17.392   9.142  13.483  1.00 76.09      A    C  
ATOM   1298  O   PRO A 167     -18.283   9.743  12.871  1.00 72.06      A    O  
ATOM   1299  CB  PRO A 167     -17.479   9.872  15.935  1.00 71.76      A    C  
ATOM   1300  CG  PRO A 167     -18.109  11.263  15.868  1.00 70.93      A    C  
ATOM   1301  CD  PRO A 167     -17.037  12.102  15.166  1.00 74.11      A    C  
ATOM   1302  N   ASP A 168     -17.035   7.893  13.189  1.00 74.57      A    N  
ATOM   1303  CA  ASP A 168     -17.694   7.075  12.180  1.00 74.03      A    C  
ATOM   1304  C   ASP A 168     -17.919   5.662  12.724  1.00 75.39      A    C  
ATOM   1305  O   ASP A 168     -16.980   4.901  12.956  1.00 71.89      A    O  
ATOM   1306  CB  ASP A 168     -16.890   7.062  10.881  1.00 70.55      A    C  
ATOM   1307  CG  ASP A 168     -17.522   6.218   9.769  1.00 65.76      A    C  
ATOM   1308  OD1 ASP A 168     -18.705   5.832   9.907  1.00 60.57      A    O  
ATOM   1309  OD2 ASP A 168     -16.812   5.939   8.778  1.00 60.94      A    O1-
ATOM   1310  N   ASP A 169     -19.179   5.322  12.883  1.00 71.72      A    N  
ATOM   1311  CA  ASP A 169     -19.600   4.018  13.382  1.00 72.18      A    C  
ATOM   1312  C   ASP A 169     -19.139   2.876  12.467  1.00 73.87      A    C  
ATOM   1313  O   ASP A 169     -18.790   1.804  12.956  1.00 70.96      A    O  
ATOM   1314  CB  ASP A 169     -21.125   3.986  13.515  1.00 68.98      A    C  
ATOM   1315  CG  ASP A 169     -21.693   4.939  14.579  1.00 63.38      A    C  
ATOM   1316  OD1 ASP A 169     -20.963   5.257  15.537  1.00 56.56      A    O  
ATOM   1317  OD2 ASP A 169     -22.880   5.318  14.434  1.00 56.57      A    O1-
ATOM   1318  N   ALA A 170     -19.081   3.102  11.150  1.00 72.33      A    N  
ATOM   1319  CA  ALA A 170     -18.638   2.081  10.207  1.00 72.14      A    C  
ATOM   1320  C   ALA A 170     -17.154   1.725  10.415  1.00 73.54      A    C  
ATOM   1321  O   ALA A 170     -16.783   0.550  10.376  1.00 71.47      A    O  
ATOM   1322  CB  ALA A 170     -18.893   2.570   8.775  1.00 68.95      A    C  
ATOM   1323  N   GLU A 171     -16.324   2.718  10.711  1.00 76.23      A    N  
ATOM   1324  CA  GLU A 171     -14.912   2.483  10.976  1.00 76.87      A    C  
ATOM   1325  C   GLU A 171     -14.681   1.830  12.350  1.00 78.20      A    C  
ATOM   1326  O   GLU A 171     -13.845   0.944  12.486  1.00 77.45      A    O  
ATOM   1327  CB  GLU A 171     -14.156   3.810  10.852  1.00 75.26      A    C  
ATOM   1328  CG  GLU A 171     -12.651   3.576  10.697  1.00 68.50      A    C  
ATOM   1329  CD  GLU A 171     -11.849   4.877  10.571  1.00 65.23      A    C  
ATOM   1330  OE1 GLU A 171     -10.670   4.808  10.164  1.00 59.77      A    O  
ATOM   1331  OE2 GLU A 171     -12.386   5.941  10.932  1.00 59.43      A    O1-
ATOM   1332  N   LEU A 172     -15.483   2.196  13.348  1.00 76.96      A    N  
ATOM   1333  CA  LEU A 172     -15.454   1.547  14.653  1.00 77.66      A    C  
ATOM   1334  C   LEU A 172     -15.842   0.065  14.548  1.00 78.80      A    C  
ATOM   1335  O   LEU A 172     -15.159  -0.810  15.084  1.00 77.86      A    O  
ATOM   1336  CB  LEU A 172     -16.415   2.299  15.597  1.00 76.32      A    C  
ATOM   1337  CG  LEU A 172     -16.086   2.025  17.078  1.00 70.09      A    C  
ATOM   1338  CD1 LEU A 172     -15.233   3.151  17.655  1.00 64.32      A    C  
ATOM   1339  CD2 LEU A 172     -17.353   1.912  17.918  1.00 64.30      A    C  
ATOM   1340  N   VAL A 173     -16.897  -0.222  13.787  1.00 76.53      A    N  
ATOM   1341  CA  VAL A 173     -17.347  -1.589  13.480  1.00 76.88      A    C  
ATOM   1342  C   VAL A 173     -16.261  -2.354  12.721  1.00 78.11      A    C  
ATOM   1343  O   VAL A 173     -15.968  -3.498  13.069  1.00 77.19      A    O  
ATOM   1344  CB  VAL A 173     -18.667  -1.541  12.686  1.00 75.23      A    C  
ATOM   1345  CG1 VAL A 173     -19.047  -2.879  12.055  1.00 69.81      A    C  
ATOM   1346  CG2 VAL A 173     -19.821  -1.129  13.600  1.00 69.96      A    C  
ATOM   1347  N   PHE A 174     -15.623  -1.736  11.741  1.00 79.35      A    N  
ATOM   1348  CA  PHE A 174     -14.504  -2.319  11.005  1.00 79.88      A    C  
ATOM   1349  C   PHE A 174     -13.353  -2.709  11.944  1.00 81.24      A    C  
ATOM   1350  O   PHE A 174     -12.909  -3.855  11.920  1.00 80.81      A    O  
ATOM   1351  CB  PHE A 174     -14.037  -1.346   9.913  1.00 77.94      A    C  
ATOM   1352  CG  PHE A 174     -12.646  -1.630   9.397  1.00 76.29      A    C  
ATOM   1353  CD1 PHE A 174     -11.557  -0.850   9.835  1.00 71.69      A    C  
ATOM   1354  CD2 PHE A 174     -12.423  -2.736   8.561  1.00 71.01      A    C  
ATOM   1355  CE1 PHE A 174     -10.252  -1.181   9.455  1.00 67.53      A    C  
ATOM   1356  CE2 PHE A 174     -11.117  -3.067   8.182  1.00 67.52      A    C  
ATOM   1357  CZ  PHE A 174     -10.037  -2.291   8.635  1.00 68.40      A    C  
ATOM   1358  N   ARG A 175     -12.913  -1.808  12.811  1.00 82.30      A    N  
ATOM   1359  CA  ARG A 175     -11.815  -2.092  13.746  1.00 83.17      A    C  
ATOM   1360  C   ARG A 175     -12.157  -3.225  14.704  1.00 83.79      A    C  
ATOM   1361  O   ARG A 175     -11.350  -4.139  14.862  1.00 82.52      A    O  
ATOM   1362  CB  ARG A 175     -11.435  -0.836  14.535  1.00 83.07      A    C  
ATOM   1363  CG  ARG A 175     -10.702   0.180  13.658  1.00 80.28      A    C  
ATOM   1364  CD  ARG A 175     -10.272   1.359  14.516  1.00 79.93      A    C  
ATOM   1365  NE  ARG A 175      -9.843   2.485  13.674  1.00 76.97      A    N  
ATOM   1366  CZ  ARG A 175     -10.256   3.732  13.784  1.00 74.59      A    C  
ATOM   1367  NH1 ARG A 175     -10.975   4.146  14.777  1.00 66.87      A    N1+
ATOM   1368  NH2 ARG A 175      -9.969   4.578  12.855  1.00 69.88      A    N  
ATOM   1369  N   LYS A 176     -13.350  -3.213  15.282  1.00 83.04      A    N  
ATOM   1370  CA  LYS A 176     -13.787  -4.275  16.194  1.00 82.58      A    C  
ATOM   1371  C   LYS A 176     -13.902  -5.632  15.493  1.00 83.26      A    C  
ATOM   1372  O   LYS A 176     -13.423  -6.633  16.017  1.00 81.51      A    O  
ATOM   1373  CB  LYS A 176     -15.116  -3.886  16.855  1.00 81.03      A    C  
ATOM   1374  CG  LYS A 176     -14.937  -2.781  17.904  1.00 76.40      A    C  
ATOM   1375  CD  LYS A 176     -16.259  -2.553  18.651  1.00 72.54      A    C  
ATOM   1376  CE  LYS A 176     -16.096  -1.533  19.774  1.00 65.65      A    C  
ATOM   1377  NZ  LYS A 176     -17.286  -1.513  20.657  1.00 58.78      A    N1+
ATOM   1378  N   SER A 177     -14.460  -5.663  14.288  1.00 82.47      A    N  
ATOM   1379  CA  SER A 177     -14.653  -6.907  13.529  1.00 82.07      A    C  
ATOM   1380  C   SER A 177     -13.365  -7.483  12.934  1.00 83.18      A    C  
ATOM   1381  O   SER A 177     -13.325  -8.662  12.619  1.00 80.72      A    O  
ATOM   1382  CB  SER A 177     -15.692  -6.708  12.429  1.00 79.65      A    C  
ATOM   1383  OG  SER A 177     -15.296  -5.711  11.526  1.00 70.44      A    O  
ATOM   1384  N   THR A 178     -12.304  -6.705  12.816  1.00 85.60      A    N  
ATOM   1385  CA  THR A 178     -11.013  -7.164  12.279  1.00 86.43      A    C  
ATOM   1386  C   THR A 178      -9.994  -7.550  13.356  1.00 87.71      A    C  
ATOM   1387  O   THR A 178      -8.814  -7.757  13.060  1.00 85.59      A    O  
ATOM   1388  CB  THR A 178     -10.411  -6.165  11.273  1.00 84.73      A    C  
ATOM   1389  CG2 THR A 178     -11.248  -6.081  10.006  1.00 76.76      A    C  
ATOM   1390  OG1 THR A 178     -10.327  -4.889  11.845  1.00 77.74      A    O  
ATOM   1391  N   ARG A 179     -10.423  -7.688  14.604  1.00 88.29      A    N  
ATOM   1392  CA  ARG A 179      -9.608  -8.263  15.680  1.00 88.49      A    C  
ATOM   1393  C   ARG A 179      -9.908  -9.744  15.814  1.00 88.62      A    C  
ATOM   1394  O   ARG A 179     -11.063 -10.127  15.987  1.00 86.13      A    O  
ATOM   1395  CB  ARG A 179      -9.876  -7.554  17.008  1.00 86.89      A    C  
ATOM   1396  CG  ARG A 179      -9.379  -6.107  16.973  1.00 81.36      A    C  
ATOM   1397  CD  ARG A 179      -9.816  -5.396  18.239  1.00 82.07      A    C  
ATOM   1398  NE  ARG A 179      -9.715  -3.940  18.079  1.00 79.12      A    N  
ATOM   1399  CZ  ARG A 179     -10.558  -3.054  18.561  1.00 77.28      A    C  
ATOM   1400  NH1 ARG A 179     -11.584  -3.376  19.279  1.00 68.52      A    N1+
ATOM   1401  NH2 ARG A 179     -10.384  -1.799  18.317  1.00 71.88      A    N  
ATOM   1402  N   LEU A 180      -8.878 -10.558  15.775  1.00 90.58      A    N  
ATOM   1403  CA  LEU A 180      -8.994 -11.969  16.110  1.00 91.02      A    C  
ATOM   1404  C   LEU A 180      -8.837 -12.127  17.615  1.00 91.23      A    C  
ATOM   1405  O   LEU A 180      -7.746 -11.917  18.151  1.00 89.63      A    O  
ATOM   1406  CB  LEU A 180      -7.954 -12.769  15.316  1.00 91.11      A    C  
ATOM   1407  CG  LEU A 180      -8.085 -14.295  15.537  1.00 91.52      A    C  
ATOM   1408  CD1 LEU A 180      -9.332 -14.859  14.851  1.00 87.04      A    C  
ATOM   1409  CD2 LEU A 180      -6.867 -14.998  14.954  1.00 87.16      A    C  
ATOM   1410  N   THR A 181      -9.906 -12.516  18.284  1.00 91.18      A    N  
ATOM   1411  CA  THR A 181      -9.895 -12.838  19.714  1.00 90.31      A    C  
ATOM   1412  C   THR A 181     -10.239 -14.310  19.869  1.00 90.45      A    C  
ATOM   1413  O   THR A 181     -11.289 -14.754  19.421  1.00 87.67      A    O  
ATOM   1414  CB  THR A 181     -10.880 -11.965  20.485  1.00 88.88      A    C  
ATOM   1415  CG2 THR A 181     -10.796 -12.207  21.974  1.00 77.48      A    C  
ATOM   1416  OG1 THR A 181     -10.575 -10.602  20.284  1.00 78.59      A    O  
ATOM   1417  N   ILE A 182      -9.347 -15.057  20.508  1.00 91.77      A    N  
ATOM   1418  CA  ILE A 182      -9.526 -16.491  20.713  1.00 91.52      A    C  
ATOM   1419  C   ILE A 182      -9.462 -16.860  22.190  1.00 91.67      A    C  
ATOM   1420  O   ILE A 182      -8.748 -16.240  22.983  1.00 90.01      A    O  
ATOM   1421  CB  ILE A 182      -8.543 -17.336  19.873  1.00 90.44      A    C  
ATOM   1422  CG1 ILE A 182      -7.074 -17.146  20.303  1.00 82.98      A    C  
ATOM   1423  CG2 ILE A 182      -8.729 -17.029  18.374  1.00 81.12      A    C  
ATOM   1424  CD1 ILE A 182      -6.138 -18.220  19.731  1.00 79.59      A    C  
ATOM   1425  N   ARG A 183     -10.156 -17.935  22.552  1.00 91.30      A    N  
ATOM   1426  CA  ARG A 183     -10.004 -18.632  23.823  1.00 90.93      A    C  
ATOM   1427  C   ARG A 183      -9.622 -20.082  23.545  1.00 90.93      A    C  
ATOM   1428  O   ARG A 183     -10.372 -20.839  22.936  1.00 88.73      A    O  
ATOM   1429  CB  ARG A 183     -11.292 -18.493  24.655  1.00 89.65      A    C  
ATOM   1430  CG  ARG A 183     -11.125 -19.103  26.055  1.00 87.06      A    C  
ATOM   1431  CD  ARG A 183     -12.391 -18.943  26.902  1.00 84.92      A    C  
ATOM   1432  NE  ARG A 183     -12.643 -17.542  27.276  1.00 80.26      A    N  
ATOM   1433  CZ  ARG A 183     -13.800 -16.886  27.186  1.00 77.93      A    C  
ATOM   1434  NH1 ARG A 183     -14.873 -17.415  26.667  1.00 68.91      A    N1+
ATOM   1435  NH2 ARG A 183     -13.890 -15.672  27.622  1.00 72.78      A    N  
ATOM   1436  N   LEU A 184      -8.435 -20.459  24.000  1.00 91.97      A    N  
ATOM   1437  CA  LEU A 184      -7.951 -21.828  23.919  1.00 92.07      A    C  
ATOM   1438  C   LEU A 184      -8.354 -22.583  25.175  1.00 91.96      A    C  
ATOM   1439  O   LEU A 184      -8.117 -22.116  26.288  1.00 89.84      A    O  
ATOM   1440  CB  LEU A 184      -6.421 -21.793  23.742  1.00 91.22      A    C  
ATOM   1441  CG  LEU A 184      -5.818 -23.175  23.400  1.00 90.65      A    C  
ATOM   1442  CD1 LEU A 184      -5.734 -23.369  21.890  1.00 82.50      A    C  
ATOM   1443  CD2 LEU A 184      -4.409 -23.308  23.977  1.00 82.52      A    C  
ATOM   1444  N   ARG A 185      -8.925 -23.772  25.009  1.00 92.26      A    N  
ATOM   1445  CA  ARG A 185      -9.150 -24.741  26.088  1.00 91.92      A    C  
ATOM   1446  C   ARG A 185      -8.333 -25.989  25.836  1.00 92.12      A    C  
ATOM   1447  O   ARG A 185      -8.466 -26.603  24.777  1.00 89.80      A    O  
ATOM   1448  CB  ARG A 185     -10.648 -25.066  26.196  1.00 90.09      A    C  
ATOM   1449  CG  ARG A 185     -10.949 -26.016  27.368  1.00 88.09      A    C  
ATOM   1450  CD  ARG A 185     -12.432 -26.424  27.406  1.00 86.13      A    C  
ATOM   1451  NE  ARG A 185     -12.771 -27.374  26.346  1.00 81.98      A    N  
ATOM   1452  CZ  ARG A 185     -13.983 -27.890  26.132  1.00 81.63      A    C  
ATOM   1453  NH1 ARG A 185     -15.013 -27.531  26.843  1.00 72.64      A    N1+
ATOM   1454  NH2 ARG A 185     -14.166 -28.775  25.194  1.00 75.26      A    N  
ATOM   1455  N   TYR A 186      -7.561 -26.408  26.824  1.00 92.58      A    N  
ATOM   1456  CA  TYR A 186      -6.793 -27.643  26.807  1.00 93.13      A    C  
ATOM   1457  C   TYR A 186      -7.239 -28.562  27.947  1.00 93.40      A    C  
ATOM   1458  O   TYR A 186      -7.222 -28.157  29.105  1.00 91.69      A    O  
ATOM   1459  CB  TYR A 186      -5.297 -27.291  26.886  1.00 92.72      A    C  
ATOM   1460  CG  TYR A 186      -4.359 -28.461  27.052  1.00 93.99      A    C  
ATOM   1461  CD1 TYR A 186      -3.244 -28.374  27.924  1.00 90.03      A    C  
ATOM   1462  CD2 TYR A 186      -4.550 -29.665  26.337  1.00 90.99      A    C  
ATOM   1463  CE1 TYR A 186      -2.353 -29.446  28.066  1.00 90.29      A    C  
ATOM   1464  CE2 TYR A 186      -3.679 -30.749  26.482  1.00 90.14      A    C  
ATOM   1465  CZ  TYR A 186      -2.576 -30.635  27.347  1.00 91.94      A    C  
ATOM   1466  OH  TYR A 186      -1.715 -31.703  27.485  1.00 90.80      A    O  
ATOM   1467  N   TRP A 187      -7.612 -29.798  27.621  1.00 92.89      A    N  
ATOM   1468  CA  TRP A 187      -7.877 -30.835  28.612  1.00 92.89      A    C  
ATOM   1469  C   TRP A 187      -6.556 -31.449  29.080  1.00 92.86      A    C  
ATOM   1470  O   TRP A 187      -6.057 -32.421  28.502  1.00 90.16      A    O  
ATOM   1471  CB  TRP A 187      -8.824 -31.889  28.039  1.00 92.03      A    C  
ATOM   1472  CG  TRP A 187     -10.233 -31.440  27.809  1.00 91.90      A    C  
ATOM   1473  CD1 TRP A 187     -10.904 -31.571  26.650  1.00 86.34      A    C  
ATOM   1474  CD2 TRP A 187     -11.166 -30.840  28.764  1.00 89.17      A    C  
ATOM   1475  CE2 TRP A 187     -12.403 -30.648  28.094  1.00 88.64      A    C  
ATOM   1476  CE3 TRP A 187     -11.070 -30.446  30.114  1.00 86.98      A    C  
ATOM   1477  NE1 TRP A 187     -12.213 -31.109  26.812  1.00 86.56      A    N  
ATOM   1478  CZ2 TRP A 187     -13.520 -30.089  28.743  1.00 87.32      A    C  
ATOM   1479  CZ3 TRP A 187     -12.187 -29.890  30.756  1.00 82.78      A    C  
ATOM   1480  CH2 TRP A 187     -13.390 -29.707  30.079  1.00 83.89      A    C  
ATOM   1481  N   TYR A 188      -5.993 -30.916  30.153  1.00 92.72      A    N  
ATOM   1482  CA  TYR A 188      -4.750 -31.417  30.714  1.00 92.73      A    C  
ATOM   1483  C   TYR A 188      -4.984 -32.689  31.527  1.00 92.86      A    C  
ATOM   1484  O   TYR A 188      -5.792 -32.715  32.457  1.00 91.34      A    O  
ATOM   1485  CB  TYR A 188      -4.080 -30.328  31.560  1.00 92.22      A    C  
ATOM   1486  CG  TYR A 188      -2.800 -30.805  32.198  1.00 92.97      A    C  
ATOM   1487  CD1 TYR A 188      -2.726 -31.016  33.591  1.00 89.34      A    C  
ATOM   1488  CD2 TYR A 188      -1.674 -31.091  31.400  1.00 89.89      A    C  
ATOM   1489  CE1 TYR A 188      -1.536 -31.489  34.179  1.00 88.38      A    C  
ATOM   1490  CE2 TYR A 188      -0.489 -31.568  31.978  1.00 88.46      A    C  
ATOM   1491  CZ  TYR A 188      -0.423 -31.768  33.365  1.00 89.80      A    C  
ATOM   1492  OH  TYR A 188       0.737 -32.244  33.931  1.00 88.17      A    O  
ATOM   1493  N   GLN A 189      -4.253 -33.754  31.195  1.00 92.12      A    N  
ATOM   1494  CA  GLN A 189      -4.319 -35.009  31.926  1.00 91.78      A    C  
ATOM   1495  C   GLN A 189      -3.398 -34.980  33.144  1.00 92.00      A    C  
ATOM   1496  O   GLN A 189      -2.175 -34.880  33.018  1.00 89.34      A    O  
ATOM   1497  CB  GLN A 189      -3.994 -36.180  30.989  1.00 89.83      A    C  
ATOM   1498  CG  GLN A 189      -4.242 -37.518  31.691  1.00 84.15      A    C  
ATOM   1499  CD  GLN A 189      -3.837 -38.747  30.872  1.00 81.64      A    C  
ATOM   1500  NE2 GLN A 189      -3.872 -39.914  31.478  1.00 71.54      A    N  
ATOM   1501  OE1 GLN A 189      -3.476 -38.704  29.717  1.00 74.01      A    O  
ATOM   1502  N   LEU A 190      -3.973 -35.187  34.331  1.00 91.65      A    N  
ATOM   1503  CA  LEU A 190      -3.216 -35.396  35.562  1.00 91.20      A    C  
ATOM   1504  C   LEU A 190      -2.628 -36.817  35.564  1.00 90.98      A    C  
ATOM   1505  O   LEU A 190      -3.362 -37.807  35.574  1.00 87.41      A    O  
ATOM   1506  CB  LEU A 190      -4.138 -35.166  36.775  1.00 90.03      A    C  
ATOM   1507  CG  LEU A 190      -4.828 -33.792  36.827  1.00 89.82      A    C  
ATOM   1508  CD1 LEU A 190      -5.815 -33.745  37.996  1.00 81.82      A    C  
ATOM   1509  CD2 LEU A 190      -3.827 -32.658  37.017  1.00 81.48      A    C  
ATOM   1510  N   ARG A 191      -1.310 -36.927  35.544  1.00 91.29      A    N  
ATOM   1511  CA  ARG A 191      -0.603 -38.210  35.374  1.00 90.55      A    C  
ATOM   1512  C   ARG A 191      -0.053 -38.803  36.664  1.00 90.65      A    C  
ATOM   1513  O   ARG A 191       0.138 -40.014  36.725  1.00 85.69      A    O  
ATOM   1514  CB  ARG A 191       0.534 -38.047  34.354  1.00 88.33      A    C  
ATOM   1515  CG  ARG A 191       0.015 -37.717  32.953  1.00 83.97      A    C  
ATOM   1516  CD  ARG A 191       1.179 -37.654  31.961  1.00 81.19      A    C  
ATOM   1517  NE  ARG A 191       0.697 -37.337  30.613  1.00 75.42      A    N  
ATOM   1518  CZ  ARG A 191       1.367 -37.503  29.481  1.00 70.33      A    C  
ATOM   1519  NH1 ARG A 191       2.588 -37.968  29.470  1.00 64.03      A    N1+
ATOM   1520  NH2 ARG A 191       0.818 -37.199  28.351  1.00 62.84      A    N  
ATOM   1521  N   VAL A 192       0.222 -37.977  37.663  1.00 90.27      A    N  
ATOM   1522  CA  VAL A 192       0.821 -38.443  38.919  1.00 89.99      A    C  
ATOM   1523  C   VAL A 192      -0.182 -39.312  39.678  1.00 90.22      A    C  
ATOM   1524  O   VAL A 192      -1.265 -38.824  39.997  1.00 87.10      A    O  
ATOM   1525  CB  VAL A 192       1.312 -37.277  39.784  1.00 88.50      A    C  
ATOM   1526  CG1 VAL A 192       1.956 -37.774  41.080  1.00 81.63      A    C  
ATOM   1527  CG2 VAL A 192       2.372 -36.451  39.034  1.00 82.70      A    C  
ATOM   1528  N   PRO A 193       0.130 -40.571  39.972  1.00 90.17      A    N  
ATOM   1529  CA  PRO A 193      -0.792 -41.465  40.656  1.00 88.61      A    C  
ATOM   1530  C   PRO A 193      -1.228 -40.913  42.012  1.00 88.25      A    C  
ATOM   1531  O   PRO A 193      -0.454 -40.240  42.688  1.00 83.23      A    O  
ATOM   1532  CB  PRO A 193      -0.045 -42.792  40.819  1.00 86.69      A    C  
ATOM   1533  CG  PRO A 193       1.018 -42.745  39.735  1.00 85.52      A    C  
ATOM   1534  CD  PRO A 193       1.355 -41.265  39.647  1.00 88.93      A    C  
ATOM   1535  N   PHE A 194      -2.438 -41.247  42.424  1.00 87.57      A    N  
ATOM   1536  CA  PHE A 194      -3.059 -40.804  43.665  1.00 86.62      A    C  
ATOM   1537  C   PHE A 194      -3.291 -39.283  43.753  1.00 87.70      A    C  
ATOM   1538  O   PHE A 194      -4.429 -38.858  43.985  1.00 84.16      A    O  
ATOM   1539  CB  PHE A 194      -2.267 -41.359  44.864  1.00 83.44      A    C  
ATOM   1540  CG  PHE A 194      -2.964 -41.226  46.175  1.00 78.38      A    C  
ATOM   1541  CD1 PHE A 194      -2.788 -40.073  46.959  1.00 72.63      A    C  
ATOM   1542  CD2 PHE A 194      -3.814 -42.255  46.627  1.00 69.39      A    C  
ATOM   1543  CE1 PHE A 194      -3.452 -39.952  48.188  1.00 63.96      A    C  
ATOM   1544  CE2 PHE A 194      -4.476 -42.139  47.856  1.00 63.47      A    C  
ATOM   1545  CZ  PHE A 194      -4.297 -40.986  48.630  1.00 63.00      A    C  
ATOM   1546  N   ALA A 195      -2.290 -38.458  43.502  1.00 88.28      A    N  
ATOM   1547  CA  ALA A 195      -2.407 -37.004  43.521  1.00 87.91      A    C  
ATOM   1548  C   ALA A 195      -3.388 -36.483  42.465  1.00 89.12      A    C  
ATOM   1549  O   ALA A 195      -4.148 -35.557  42.733  1.00 86.59      A    O  
ATOM   1550  CB  ALA A 195      -1.019 -36.407  43.315  1.00 86.40      A    C  
ATOM   1551  N   ASN A 196      -3.434 -37.123  41.305  1.00 89.76      A    N  
ATOM   1552  CA  ASN A 196      -4.391 -36.810  40.245  1.00 89.21      A    C  
ATOM   1553  C   ASN A 196      -5.854 -36.893  40.719  1.00 89.71      A    C  
ATOM   1554  O   ASN A 196      -6.614 -35.951  40.499  1.00 86.45      A    O  
ATOM   1555  CB  ASN A 196      -4.132 -37.718  39.028  1.00 86.56      A    C  
ATOM   1556  CG  ASN A 196      -4.142 -39.217  39.270  1.00 85.82      A    C  
ATOM   1557  ND2 ASN A 196      -3.925 -39.988  38.224  1.00 78.54      A    N  
ATOM   1558  OD1 ASN A 196      -4.330 -39.716  40.361  1.00 74.16      A    O  
ATOM   1559  N   ALA A 197      -6.218 -37.961  41.415  1.00 88.59      A    N  
ATOM   1560  CA  ALA A 197      -7.567 -38.124  41.935  1.00 87.73      A    C  
ATOM   1561  C   ALA A 197      -7.887 -37.073  43.008  1.00 88.53      A    C  
ATOM   1562  O   ALA A 197      -8.934 -36.439  42.956  1.00 86.36      A    O  
ATOM   1563  CB  ALA A 197      -7.711 -39.551  42.489  1.00 86.19      A    C  
ATOM   1564  N   ILE A 198      -6.973 -36.846  43.936  1.00 89.30      A    N  
ATOM   1565  CA  ILE A 198      -7.170 -35.880  45.029  1.00 88.42      A    C  
ATOM   1566  C   ILE A 198      -7.343 -34.463  44.474  1.00 89.17      A    C  
ATOM   1567  O   ILE A 198      -8.291 -33.773  44.848  1.00 88.09      A    O  
ATOM   1568  CB  ILE A 198      -6.002 -35.942  46.031  1.00 87.35      A    C  
ATOM   1569  CG1 ILE A 198      -5.961 -37.327  46.725  1.00 81.45      A    C  
ATOM   1570  CG2 ILE A 198      -6.127 -34.832  47.096  1.00 78.51      A    C  
ATOM   1571  CD1 ILE A 198      -4.664 -37.575  47.484  1.00 69.48      A    C  
ATOM   1572  N   ILE A 199      -6.479 -34.044  43.563  1.00 89.46      A    N  
ATOM   1573  CA  ILE A 199      -6.529 -32.708  42.968  1.00 89.29      A    C  
ATOM   1574  C   ILE A 199      -7.792 -32.553  42.120  1.00 89.95      A    C  
ATOM   1575  O   ILE A 199      -8.487 -31.546  42.255  1.00 88.35      A    O  
ATOM   1576  CB  ILE A 199      -5.247 -32.415  42.169  1.00 88.84      A    C  
ATOM   1577  CG1 ILE A 199      -4.039 -32.316  43.142  1.00 85.70      A    C  
ATOM   1578  CG2 ILE A 199      -5.368 -31.113  41.368  1.00 85.21      A    C  
ATOM   1579  CD1 ILE A 199      -2.686 -32.317  42.441  1.00 77.47      A    C  
ATOM   1580  N   PHE A 200      -8.127 -33.537  41.302  1.00 90.51      A    N  
ATOM   1581  CA  PHE A 200      -9.335 -33.509  40.482  1.00 90.38      A    C  
ATOM   1582  C   PHE A 200     -10.601 -33.367  41.324  1.00 90.97      A    C  
ATOM   1583  O   PHE A 200     -11.398 -32.458  41.090  1.00 90.03      A    O  
ATOM   1584  CB  PHE A 200      -9.394 -34.764  39.598  1.00 90.07      A    C  
ATOM   1585  CG  PHE A 200     -10.656 -34.835  38.761  1.00 91.12      A    C  
ATOM   1586  CD1 PHE A 200     -11.784 -35.529  39.221  1.00 86.49      A    C  
ATOM   1587  CD2 PHE A 200     -10.721 -34.139  37.538  1.00 87.22      A    C  
ATOM   1588  CE1 PHE A 200     -12.967 -35.539  38.469  1.00 86.42      A    C  
ATOM   1589  CE2 PHE A 200     -11.901 -34.146  36.778  1.00 86.44      A    C  
ATOM   1590  CZ  PHE A 200     -13.029 -34.839  37.244  1.00 88.21      A    C  
ATOM   1591  N   TYR A 201     -10.776 -34.208  42.352  1.00 89.10      A    N  
ATOM   1592  CA  TYR A 201     -11.963 -34.124  43.210  1.00 88.86      A    C  
ATOM   1593  C   TYR A 201     -11.982 -32.863  44.077  1.00 89.29      A    C  
ATOM   1594  O   TYR A 201     -13.053 -32.323  44.331  1.00 87.39      A    O  
ATOM   1595  CB  TYR A 201     -12.079 -35.381  44.081  1.00 88.21      A    C  
ATOM   1596  CG  TYR A 201     -12.465 -36.630  43.313  1.00 88.18      A    C  
ATOM   1597  CD1 TYR A 201     -13.648 -36.662  42.549  1.00 82.88      A    C  
ATOM   1598  CD2 TYR A 201     -11.652 -37.779  43.365  1.00 82.96      A    C  
ATOM   1599  CE1 TYR A 201     -14.006 -37.813  41.835  1.00 80.88      A    C  
ATOM   1600  CE2 TYR A 201     -12.000 -38.938  42.656  1.00 80.40      A    C  
ATOM   1601  CZ  TYR A 201     -13.176 -38.950  41.886  1.00 82.90      A    C  
ATOM   1602  OH  TYR A 201     -13.512 -40.074  41.169  1.00 81.05      A    O  
ATOM   1603  N   SER A 202     -10.832 -32.364  44.482  1.00 89.17      A    N  
ATOM   1604  CA  SER A 202     -10.735 -31.091  45.203  1.00 88.29      A    C  
ATOM   1605  C   SER A 202     -11.134 -29.908  44.311  1.00 88.67      A    C  
ATOM   1606  O   SER A 202     -11.898 -29.043  44.738  1.00 86.53      A    O  
ATOM   1607  CB  SER A 202      -9.315 -30.864  45.743  1.00 87.36      A    C  
ATOM   1608  OG  SER A 202      -8.956 -31.898  46.617  1.00 74.29      A    O  
ATOM   1609  N   TRP A 203     -10.696 -29.891  43.038  1.00 89.12      A    N  
ATOM   1610  CA  TRP A 203     -11.138 -28.903  42.049  1.00 89.03      A    C  
ATOM   1611  C   TRP A 203     -12.643 -29.006  41.782  1.00 89.22      A    C  
ATOM   1612  O   TRP A 203     -13.339 -28.001  41.803  1.00 87.89      A    O  
ATOM   1613  CB  TRP A 203     -10.334 -29.086  40.758  1.00 88.89      A    C  
ATOM   1614  CG  TRP A 203     -10.882 -28.307  39.595  1.00 89.76      A    C  
ATOM   1615  CD1 TRP A 203     -10.795 -26.969  39.434  1.00 86.08      A    C  
ATOM   1616  CD2 TRP A 203     -11.679 -28.806  38.474  1.00 88.75      A    C  
ATOM   1617  CE2 TRP A 203     -12.036 -27.697  37.662  1.00 88.35      A    C  
ATOM   1618  CE3 TRP A 203     -12.118 -30.086  38.080  1.00 86.68      A    C  
ATOM   1619  NE1 TRP A 203     -11.480 -26.598  38.277  1.00 86.51      A    N  
ATOM   1620  CZ2 TRP A 203     -12.822 -27.843  36.493  1.00 87.48      A    C  
ATOM   1621  CZ3 TRP A 203     -12.902 -30.236  36.911  1.00 83.34      A    C  
ATOM   1622  CH2 TRP A 203     -13.247 -29.118  36.127  1.00 84.00      A    C  
ATOM   1623  N   PHE A 204     -13.149 -30.229  41.629  1.00 89.04      A    N  
ATOM   1624  CA  PHE A 204     -14.575 -30.457  41.408  1.00 88.77      A    C  
ATOM   1625  C   PHE A 204     -15.427 -29.981  42.596  1.00 88.91      A    C  
ATOM   1626  O   PHE A 204     -16.468 -29.360  42.412  1.00 86.10      A    O  
ATOM   1627  CB  PHE A 204     -14.787 -31.956  41.128  1.00 87.32      A    C  
ATOM   1628  CG  PHE A 204     -16.016 -32.246  40.293  1.00 88.84      A    C  
ATOM   1629  CD1 PHE A 204     -17.305 -32.092  40.821  1.00 82.57      A    C  
ATOM   1630  CD2 PHE A 204     -15.864 -32.681  38.960  1.00 82.95      A    C  
ATOM   1631  CE1 PHE A 204     -18.433 -32.350  40.027  1.00 81.55      A    C  
ATOM   1632  CE2 PHE A 204     -16.987 -32.948  38.165  1.00 81.39      A    C  
ATOM   1633  CZ  PHE A 204     -18.282 -32.781  38.692  1.00 85.32      A    C  
ATOM   1634  N   ALA A 205     -14.967 -30.227  43.826  1.00 88.79      A    N  
ATOM   1635  CA  ALA A 205     -15.616 -29.752  45.041  1.00 86.93      A    C  
ATOM   1636  C   ALA A 205     -15.595 -28.221  45.154  1.00 87.18      A    C  
ATOM   1637  O   ALA A 205     -16.611 -27.621  45.507  1.00 84.75      A    O  
ATOM   1638  CB  ALA A 205     -14.937 -30.411  46.242  1.00 86.02      A    C  
ATOM   1639  N   SER A 206     -14.486 -27.589  44.791  1.00 88.56      A    N  
ATOM   1640  CA  SER A 206     -14.369 -26.137  44.737  1.00 86.80      A    C  
ATOM   1641  C   SER A 206     -15.351 -25.532  43.727  1.00 86.64      A    C  
ATOM   1642  O   SER A 206     -16.067 -24.584  44.055  1.00 83.44      A    O  
ATOM   1643  CB  SER A 206     -12.926 -25.751  44.378  1.00 85.86      A    C  
ATOM   1644  OG  SER A 206     -12.784 -24.346  44.353  1.00 72.24      A    O  
ATOM   1645  N   ASN A 207     -15.472 -26.128  42.534  1.00 86.82      A    N  
ATOM   1646  CA  ASN A 207     -16.423 -25.688  41.508  1.00 85.52      A    C  
ATOM   1647  C   ASN A 207     -17.891 -25.851  41.957  1.00 85.01      A    C  
ATOM   1648  O   ASN A 207     -18.717 -24.964  41.740  1.00 80.85      A    O  
ATOM   1649  CB  ASN A 207     -16.109 -26.475  40.222  1.00 84.22      A    C  
ATOM   1650  CG  ASN A 207     -16.884 -25.921  39.034  1.00 84.48      A    C  
ATOM   1651  ND2 ASN A 207     -16.255 -25.097  38.221  1.00 75.39      A    N  
ATOM   1652  OD1 ASN A 207     -18.042 -26.216  38.835  1.00 74.19      A    O  
ATOM   1653  N   ALA A 208     -18.192 -26.924  42.654  1.00 87.01      A    N  
ATOM   1654  CA  ALA A 208     -19.511 -27.174  43.223  1.00 84.94      A    C  
ATOM   1655  C   ALA A 208     -19.819 -26.330  44.479  1.00 85.02      A    C  
ATOM   1656  O   ALA A 208     -20.942 -26.365  44.983  1.00 79.73      A    O  
ATOM   1657  CB  ALA A 208     -19.632 -28.682  43.501  1.00 83.23      A    C  
ATOM   1658  N   GLY A 209     -18.843 -25.593  45.002  1.00 85.30      A    N  
ATOM   1659  CA  GLY A 209     -18.976 -24.820  46.244  1.00 84.29      A    C  
ATOM   1660  C   GLY A 209     -19.130 -25.694  47.495  1.00 84.81      A    C  
ATOM   1661  O   GLY A 209     -19.746 -25.264  48.473  1.00 79.18      A    O  
ATOM   1662  N   MET A 210     -18.604 -26.923  47.468  1.00 84.11      A    N  
ATOM   1663  CA  MET A 210     -18.688 -27.876  48.575  1.00 83.70      A    C  
ATOM   1664  C   MET A 210     -17.310 -28.119  49.199  1.00 84.56      A    C  
ATOM   1665  O   MET A 210     -16.292 -28.142  48.517  1.00 80.45      A    O  
ATOM   1666  CB  MET A 210     -19.324 -29.199  48.115  1.00 81.00      A    C  
ATOM   1667  CG  MET A 210     -20.763 -29.014  47.627  1.00 76.44      A    C  
ATOM   1668  SD  MET A 210     -21.642 -30.577  47.357  1.00 71.80      A    S  
ATOM   1669  CE  MET A 210     -23.181 -29.940  46.636  1.00 62.35      A    C  
ATOM   1670  N   ALA A 211     -17.288 -28.358  50.503  1.00 83.62      A    N  
ATOM   1671  CA  ALA A 211     -16.067 -28.735  51.196  1.00 82.82      A    C  
ATOM   1672  C   ALA A 211     -15.929 -30.257  51.268  1.00 83.43      A    C  
ATOM   1673  O   ALA A 211     -16.864 -30.952  51.677  1.00 79.72      A    O  
ATOM   1674  CB  ALA A 211     -16.046 -28.078  52.579  1.00 79.73      A    C  
ATOM   1675  N   LEU A 212     -14.758 -30.779  50.940  1.00 83.63      A    N  
ATOM   1676  CA  LEU A 212     -14.419 -32.181  51.163  1.00 82.79      A    C  
ATOM   1677  C   LEU A 212     -13.960 -32.390  52.608  1.00 83.38      A    C  
ATOM   1678  O   LEU A 212     -13.167 -31.618  53.145  1.00 79.71      A    O  
ATOM   1679  CB  LEU A 212     -13.352 -32.645  50.157  1.00 80.36      A    C  
ATOM   1680  CG  LEU A 212     -13.838 -32.695  48.697  1.00 78.82      A    C  
ATOM   1681  CD1 LEU A 212     -12.677 -33.102  47.790  1.00 74.18      A    C  
ATOM   1682  CD2 LEU A 212     -14.964 -33.710  48.493  1.00 74.34      A    C  
ATOM   1683  N   ARG A 213     -14.448 -33.454  53.207  1.00 81.89      A    N  
ATOM   1684  CA  ARG A 213     -14.085 -33.887  54.558  1.00 80.78      A    C  
ATOM   1685  C   ARG A 213     -13.787 -35.383  54.580  1.00 80.87      A    C  
ATOM   1686  O   ARG A 213     -13.982 -36.087  53.585  1.00 74.81      A    O  
ATOM   1687  CB  ARG A 213     -15.188 -33.505  55.560  1.00 77.97      A    C  
ATOM   1688  CG  ARG A 213     -15.422 -31.991  55.636  1.00 75.47      A    C  
ATOM   1689  CD  ARG A 213     -16.171 -31.638  56.922  1.00 71.76      A    C  
ATOM   1690  NE  ARG A 213     -16.443 -30.191  57.002  1.00 65.21      A    N  
ATOM   1691  CZ  ARG A 213     -16.440 -29.436  58.090  1.00 58.97      A    C  
ATOM   1692  NH1 ARG A 213     -16.166 -29.924  59.276  1.00 53.76      A    N1+
ATOM   1693  NH2 ARG A 213     -16.725 -28.170  58.012  1.00 53.28      A    N  
ATOM   1694  N   GLY A 214     -13.337 -35.867  55.720  1.00 79.13      A    N  
ATOM   1695  CA  GLY A 214     -12.985 -37.269  55.914  1.00 77.95      A    C  
ATOM   1696  C   GLY A 214     -11.513 -37.551  55.604  1.00 79.26      A    C  
ATOM   1697  O   GLY A 214     -10.676 -36.658  55.568  1.00 73.38      A    O  
ATOM   1698  N   ALA A 215     -11.207 -38.844  55.417  1.00 79.53      A    N  
ATOM   1699  CA  ALA A 215      -9.867 -39.276  55.046  1.00 78.22      A    C  
ATOM   1700  C   ALA A 215      -9.562 -38.918  53.584  1.00 78.78      A    C  
ATOM   1701  O   ALA A 215     -10.446 -38.980  52.737  1.00 74.59      A    O  
ATOM   1702  CB  ALA A 215      -9.743 -40.778  55.300  1.00 75.35      A    C  
ATOM   1703  N   ILE A 216      -8.309 -38.599  53.274  1.00 79.51      A    N  
ATOM   1704  CA  ILE A 216      -7.877 -38.180  51.933  1.00 78.18      A    C  
ATOM   1705  C   ILE A 216      -8.219 -39.215  50.854  1.00 78.61      A    C  
ATOM   1706  O   ILE A 216      -8.662 -38.864  49.774  1.00 73.38      A    O  
ATOM   1707  CB  ILE A 216      -6.355 -37.853  51.956  1.00 74.76      A    C  
ATOM   1708  CG1 ILE A 216      -6.097 -36.596  52.814  1.00 68.35      A    C  
ATOM   1709  CG2 ILE A 216      -5.803 -37.644  50.540  1.00 66.50      A    C  
ATOM   1710  CD1 ILE A 216      -4.608 -36.286  53.033  1.00 61.48      A    C  
ATOM   1711  N   ASP A 217      -8.067 -40.503  51.170  1.00 77.84      A    N  
ATOM   1712  CA  ASP A 217      -8.387 -41.623  50.285  1.00 76.23      A    C  
ATOM   1713  C   ASP A 217      -9.890 -41.943  50.207  1.00 77.22      A    C  
ATOM   1714  O   ASP A 217     -10.336 -42.708  49.353  1.00 71.58      A    O  
ATOM   1715  CB  ASP A 217      -7.594 -42.855  50.756  1.00 72.60      A    C  
ATOM   1716  CG  ASP A 217      -7.991 -43.356  52.151  1.00 67.73      A    C  
ATOM   1717  OD1 ASP A 217      -8.206 -42.529  53.056  1.00 60.95      A    O  
ATOM   1718  OD2 ASP A 217      -8.113 -44.587  52.344  1.00 61.38      A    O1-
ATOM   1719  N   ARG A 218     -10.686 -41.401  51.124  1.00 79.08      A    N  
ATOM   1720  CA  ARG A 218     -12.125 -41.656  51.294  1.00 78.97      A    C  
ATOM   1721  C   ARG A 218     -12.872 -40.348  51.545  1.00 79.91      A    C  
ATOM   1722  O   ARG A 218     -13.620 -40.222  52.519  1.00 73.70      A    O  
ATOM   1723  CB  ARG A 218     -12.330 -42.674  52.422  1.00 75.92      A    C  
ATOM   1724  CG  ARG A 218     -11.950 -44.102  51.989  1.00 74.62      A    C  
ATOM   1725  CD  ARG A 218     -11.919 -45.040  53.185  1.00 72.91      A    C  
ATOM   1726  NE  ARG A 218     -10.650 -44.890  53.899  1.00 67.06      A    N  
ATOM   1727  CZ  ARG A 218     -10.371 -45.206  55.149  1.00 62.60      A    C  
ATOM   1728  NH1 ARG A 218     -11.251 -45.726  55.946  1.00 57.60      A    N1+
ATOM   1729  NH2 ARG A 218      -9.171 -44.991  55.598  1.00 57.80      A    N  
ATOM   1730  N   SER A 219     -12.672 -39.388  50.689  1.00 82.26      A    N  
ATOM   1731  CA  SER A 219     -13.277 -38.066  50.805  1.00 81.47      A    C  
ATOM   1732  C   SER A 219     -14.809 -38.141  50.775  1.00 81.78      A    C  
ATOM   1733  O   SER A 219     -15.404 -38.946  50.055  1.00 76.84      A    O  
ATOM   1734  CB  SER A 219     -12.761 -37.144  49.705  1.00 78.41      A    C  
ATOM   1735  OG  SER A 219     -11.350 -37.091  49.735  1.00 69.63      A    O  
ATOM   1736  N   THR A 220     -15.445 -37.287  51.558  1.00 82.74      A    N  
ATOM   1737  CA  THR A 220     -16.904 -37.184  51.630  1.00 81.63      A    C  
ATOM   1738  C   THR A 220     -17.316 -35.726  51.812  1.00 82.09      A    C  
ATOM   1739  O   THR A 220     -16.585 -34.919  52.378  1.00 77.96      A    O  
ATOM   1740  CB  THR A 220     -17.468 -38.080  52.743  1.00 78.13      A    C  
ATOM   1741  CG2 THR A 220     -16.941 -37.744  54.134  1.00 69.21      A    C  
ATOM   1742  OG1 THR A 220     -18.869 -37.989  52.798  1.00 67.23      A    O  
ATOM   1743  N   VAL A 221     -18.517 -35.390  51.314  1.00 81.92      A    N  
ATOM   1744  CA  VAL A 221     -19.151 -34.084  51.520  1.00 79.94      A    C  
ATOM   1745  C   VAL A 221     -19.959 -34.008  52.813  1.00 79.85      A    C  
ATOM   1746  O   VAL A 221     -20.476 -32.944  53.150  1.00 73.54      A    O  
ATOM   1747  CB  VAL A 221     -20.031 -33.683  50.312  1.00 77.77      A    C  
ATOM   1748  CG1 VAL A 221     -19.176 -33.013  49.231  1.00 69.66      A    C  
ATOM   1749  CG2 VAL A 221     -20.753 -34.885  49.683  1.00 70.96      A    C  
ATOM   1750  N   ASP A 222     -20.051 -35.109  53.569  1.00 80.84      A    N  
ATOM   1751  CA  ASP A 222     -20.748 -35.099  54.854  1.00 78.77      A    C  
ATOM   1752  C   ASP A 222     -20.045 -34.162  55.849  1.00 79.12      A    C  
ATOM   1753  O   ASP A 222     -18.905 -34.413  56.241  1.00 73.63      A    O  
ATOM   1754  CB  ASP A 222     -20.878 -36.531  55.401  1.00 74.57      A    C  
ATOM   1755  CG  ASP A 222     -21.681 -36.622  56.707  1.00 67.97      A    C  
ATOM   1756  OD1 ASP A 222     -22.026 -35.574  57.305  1.00 61.08      A    O  
ATOM   1757  OD2 ASP A 222     -21.934 -37.762  57.145  1.00 60.24      A    O1-
ATOM   1758  N   PRO A 223     -20.701 -33.090  56.307  1.00 80.66      A    N  
ATOM   1759  CA  PRO A 223     -20.082 -32.113  57.199  1.00 78.96      A    C  
ATOM   1760  C   PRO A 223     -19.743 -32.682  58.584  1.00 79.89      A    C  
ATOM   1761  O   PRO A 223     -18.971 -32.064  59.324  1.00 73.49      A    O  
ATOM   1762  CB  PRO A 223     -21.095 -30.963  57.282  1.00 75.49      A    C  
ATOM   1763  CG  PRO A 223     -22.440 -31.639  57.010  1.00 73.93      A    C  
ATOM   1764  CD  PRO A 223     -22.076 -32.718  55.997  1.00 76.46      A    C  
ATOM   1765  N   ARG A 224     -20.307 -33.852  58.954  1.00 78.05      A    N  
ATOM   1766  CA  ARG A 224     -20.050 -34.542  60.233  1.00 77.74      A    C  
ATOM   1767  C   ARG A 224     -18.925 -35.576  60.145  1.00 78.69      A    C  
ATOM   1768  O   ARG A 224     -18.507 -36.087  61.175  1.00 72.02      A    O  
ATOM   1769  CB  ARG A 224     -21.333 -35.199  60.738  1.00 74.31      A    C  
ATOM   1770  CG  ARG A 224     -22.442 -34.163  60.999  1.00 67.99      A    C  
ATOM   1771  CD  ARG A 224     -23.661 -34.864  61.601  1.00 63.03      A    C  
ATOM   1772  NE  ARG A 224     -24.755 -33.902  61.830  1.00 55.38      A    N  
ATOM   1773  CZ  ARG A 224     -25.925 -34.174  62.394  1.00 48.61      A    C  
ATOM   1774  NH1 ARG A 224     -26.210 -35.376  62.812  1.00 46.53      A    N1+
ATOM   1775  NH2 ARG A 224     -26.822 -33.241  62.527  1.00 44.13      A    N  
ATOM   1776  N   ALA A 225     -18.454 -35.882  58.955  1.00 76.98      A    N  
ATOM   1777  CA  ALA A 225     -17.397 -36.858  58.773  1.00 76.00      A    C  
ATOM   1778  C   ALA A 225     -16.065 -36.352  59.358  1.00 77.40      A    C  
ATOM   1779  O   ALA A 225     -15.704 -35.180  59.265  1.00 71.84      A    O  
ATOM   1780  CB  ALA A 225     -17.284 -37.221  57.296  1.00 71.95      A    C  
ATOM   1781  N   ASN A 226     -15.330 -37.303  59.943  1.00 80.40      A    N  
ATOM   1782  CA  ASN A 226     -13.978 -37.095  60.448  1.00 78.88      A    C  
ATOM   1783  C   ASN A 226     -12.984 -37.994  59.684  1.00 79.21      A    C  
ATOM   1784  O   ASN A 226     -13.380 -38.811  58.856  1.00 71.70      A    O  
ATOM   1785  CB  ASN A 226     -13.989 -37.306  61.980  1.00 74.17      A    C  
ATOM   1786  CG  ASN A 226     -14.333 -38.726  62.409  1.00 68.92      A    C  
ATOM   1787  ND2 ASN A 226     -14.698 -38.913  63.665  1.00 62.76      A    N  
ATOM   1788  OD1 ASN A 226     -14.249 -39.672  61.668  1.00 60.23      A    O  
ATOM   1789  N   MET A 227     -11.700 -37.887  59.993  1.00 79.08      A    N  
ATOM   1790  CA  MET A 227     -10.659 -38.693  59.336  1.00 77.79      A    C  
ATOM   1791  C   MET A 227     -10.806 -40.216  59.523  1.00 78.02      A    C  
ATOM   1792  O   MET A 227     -10.111 -40.982  58.856  1.00 71.84      A    O  
ATOM   1793  CB  MET A 227      -9.281 -38.261  59.845  1.00 73.13      A    C  
ATOM   1794  CG  MET A 227      -8.884 -36.859  59.353  1.00 66.67      A    C  
ATOM   1795  SD  MET A 227      -7.188 -36.437  59.853  1.00 61.49      A    S  
ATOM   1796  CE  MET A 227      -7.017 -34.834  59.047  1.00 54.38      A    C  
ATOM   1797  N   MET A 228     -11.702 -40.675  60.391  1.00 78.26      A    N  
ATOM   1798  CA  MET A 228     -11.951 -42.099  60.622  1.00 77.53      A    C  
ATOM   1799  C   MET A 228     -13.127 -42.655  59.804  1.00 78.40      A    C  
ATOM   1800  O   MET A 228     -13.566 -43.782  60.044  1.00 71.36      A    O  
ATOM   1801  CB  MET A 228     -12.136 -42.364  62.114  1.00 73.96      A    C  
ATOM   1802  CG  MET A 228     -10.868 -42.064  62.918  1.00 70.11      A    C  
ATOM   1803  SD  MET A 228     -10.904 -42.829  64.562  1.00 61.70      A    S  
ATOM   1804  CE  MET A 228      -9.255 -42.382  65.137  1.00 53.73      A    C  
ATOM   1805  N   ASN A 229     -13.653 -41.905  58.841  1.00 80.36      A    N  
ATOM   1806  CA  ASN A 229     -14.742 -42.384  57.987  1.00 78.47      A    C  
ATOM   1807  C   ASN A 229     -14.339 -43.657  57.232  1.00 78.90      A    C  
ATOM   1808  O   ASN A 229     -13.230 -43.796  56.715  1.00 72.71      A    O  
ATOM   1809  CB  ASN A 229     -15.246 -41.261  57.061  1.00 74.20      A    C  
ATOM   1810  CG  ASN A 229     -14.255 -40.826  55.998  1.00 70.41      A    C  
ATOM   1811  ND2 ASN A 229     -14.748 -40.303  54.900  1.00 64.77      A    N  
ATOM   1812  OD1 ASN A 229     -13.058 -40.929  56.122  1.00 61.82      A    O  
ATOM   1813  N   ARG A 230     -15.260 -44.636  57.177  1.00 78.40      A    N  
ATOM   1814  CA  ARG A 230     -14.991 -45.914  56.491  1.00 77.69      A    C  
ATOM   1815  C   ARG A 230     -15.334 -45.897  55.004  1.00 78.49      A    C  
ATOM   1816  O   ARG A 230     -14.763 -46.681  54.256  1.00 71.88      A    O  
ATOM   1817  CB  ARG A 230     -15.740 -47.058  57.170  1.00 72.72      A    C  
ATOM   1818  CG  ARG A 230     -15.071 -47.488  58.490  1.00 66.84      A    C  
ATOM   1819  CD  ARG A 230     -15.726 -48.781  58.986  1.00 61.05      A    C  
ATOM   1820  NE  ARG A 230     -15.072 -49.270  60.204  1.00 53.38      A    N  
ATOM   1821  CZ  ARG A 230     -15.348 -50.416  60.831  1.00 47.02      A    C  
ATOM   1822  NH1 ARG A 230     -16.268 -51.230  60.390  1.00 44.60      A    N1+
ATOM   1823  NH2 ARG A 230     -14.690 -50.745  61.911  1.00 42.26      A    N  
ATOM   1824  N   ARG A 231     -16.283 -45.069  54.596  1.00 77.97      A    N  
ATOM   1825  CA  ARG A 231     -16.742 -44.964  53.204  1.00 78.37      A    C  
ATOM   1826  C   ARG A 231     -16.738 -43.503  52.779  1.00 79.56      A    C  
ATOM   1827  O   ARG A 231     -17.269 -42.665  53.496  1.00 72.81      A    O  
ATOM   1828  CB  ARG A 231     -18.140 -45.581  53.024  1.00 73.59      A    C  
ATOM   1829  CG  ARG A 231     -18.112 -47.117  53.130  1.00 66.16      A    C  
ATOM   1830  CD  ARG A 231     -19.500 -47.697  52.824  1.00 62.17      A    C  
ATOM   1831  NE  ARG A 231     -19.501 -49.166  52.891  1.00 53.90      A    N  
ATOM   1832  CZ  ARG A 231     -20.541 -49.965  52.679  1.00 47.69      A    C  
ATOM   1833  NH1 ARG A 231     -21.724 -49.478  52.394  1.00 45.12      A    N1+
ATOM   1834  NH2 ARG A 231     -20.412 -51.246  52.749  1.00 41.98      A    N  
ATOM   1835  N   GLY A 232     -16.169 -43.242  51.629  1.00 77.32      A    N  
ATOM   1836  CA  GLY A 232     -16.284 -41.956  50.961  1.00 76.28      A    C  
ATOM   1837  C   GLY A 232     -17.574 -41.865  50.147  1.00 78.22      A    C  
ATOM   1838  O   GLY A 232     -18.060 -42.875  49.633  1.00 72.57      A    O  
ATOM   1839  N   ASN A 233     -18.130 -40.670  50.027  1.00 78.54      A    N  
ATOM   1840  CA  ASN A 233     -19.256 -40.395  49.150  1.00 78.59      A    C  
ATOM   1841  C   ASN A 233     -19.082 -39.026  48.491  1.00 79.89      A    C  
ATOM   1842  O   ASN A 233     -19.254 -37.997  49.138  1.00 72.99      A    O  
ATOM   1843  CB  ASN A 233     -20.571 -40.496  49.931  1.00 72.87      A    C  
ATOM   1844  CG  ASN A 233     -21.774 -40.336  49.009  1.00 68.42      A    C  
ATOM   1845  ND2 ASN A 233     -22.953 -40.156  49.566  1.00 61.88      A    N  
ATOM   1846  OD1 ASN A 233     -21.661 -40.372  47.805  1.00 62.20      A    O  
ATOM   1847  N   LEU A 234     -18.770 -39.035  47.193  1.00 80.52      A    N  
ATOM   1848  CA  LEU A 234     -18.563 -37.830  46.391  1.00 80.17      A    C  
ATOM   1849  C   LEU A 234     -19.729 -37.573  45.429  1.00 82.27      A    C  
ATOM   1850  O   LEU A 234     -19.754 -36.529  44.791  1.00 76.86      A    O  
ATOM   1851  CB  LEU A 234     -17.217 -37.947  45.655  1.00 75.68      A    C  
ATOM   1852  CG  LEU A 234     -15.985 -37.958  46.582  1.00 75.10      A    C  
ATOM   1853  CD1 LEU A 234     -14.728 -38.237  45.752  1.00 70.34      A    C  
ATOM   1854  CD2 LEU A 234     -15.796 -36.625  47.308  1.00 71.04      A    C  
ATOM   1855  N   THR A 235     -20.732 -38.469  45.346  1.00 81.99      A    N  
ATOM   1856  CA  THR A 235     -21.866 -38.323  44.418  1.00 80.25      A    C  
ATOM   1857  C   THR A 235     -22.631 -36.998  44.514  1.00 81.49      A    C  
ATOM   1858  O   THR A 235     -23.054 -36.514  43.462  1.00 76.53      A    O  
ATOM   1859  CB  THR A 235     -22.876 -39.477  44.524  1.00 77.25      A    C  
ATOM   1860  CG2 THR A 235     -22.503 -40.634  43.604  1.00 66.28      A    C  
ATOM   1861  OG1 THR A 235     -22.946 -40.010  45.821  1.00 68.62      A    O  
ATOM   1862  N   PRO A 236     -22.778 -36.347  45.663  1.00 82.13      A    N  
ATOM   1863  CA  PRO A 236     -23.452 -35.052  45.727  1.00 80.57      A    C  
ATOM   1864  C   PRO A 236     -22.723 -33.921  44.983  1.00 81.82      A    C  
ATOM   1865  O   PRO A 236     -23.364 -32.950  44.590  1.00 77.58      A    O  
ATOM   1866  CB  PRO A 236     -23.607 -34.731  47.223  1.00 77.67      A    C  
ATOM   1867  CG  PRO A 236     -23.475 -36.084  47.903  1.00 77.36      A    C  
ATOM   1868  CD  PRO A 236     -22.482 -36.804  47.006  1.00 80.31      A    C  
ATOM   1869  N   LEU A 237     -21.427 -34.048  44.742  1.00 81.95      A    N  
ATOM   1870  CA  LEU A 237     -20.664 -33.063  43.966  1.00 80.76      A    C  
ATOM   1871  C   LEU A 237     -21.195 -32.927  42.539  1.00 82.84      A    C  
ATOM   1872  O   LEU A 237     -21.171 -31.841  41.987  1.00 79.44      A    O  
ATOM   1873  CB  LEU A 237     -19.178 -33.470  43.908  1.00 77.32      A    C  
ATOM   1874  CG  LEU A 237     -18.427 -33.408  45.244  1.00 76.91      A    C  
ATOM   1875  CD1 LEU A 237     -17.010 -33.980  45.055  1.00 72.51      A    C  
ATOM   1876  CD2 LEU A 237     -18.275 -31.971  45.742  1.00 73.31      A    C  
ATOM   1877  N   LEU A 238     -21.698 -33.998  41.953  1.00 82.67      A    N  
ATOM   1878  CA  LEU A 238     -22.204 -34.000  40.576  1.00 81.00      A    C  
ATOM   1879  C   LEU A 238     -23.393 -33.049  40.384  1.00 81.73      A    C  
ATOM   1880  O   LEU A 238     -23.521 -32.431  39.333  1.00 77.31      A    O  
ATOM   1881  CB  LEU A 238     -22.610 -35.440  40.210  1.00 78.31      A    C  
ATOM   1882  CG  LEU A 238     -22.515 -35.689  38.692  1.00 73.84      A    C  
ATOM   1883  CD1 LEU A 238     -21.141 -36.238  38.349  1.00 67.76      A    C  
ATOM   1884  CD2 LEU A 238     -23.549 -36.697  38.220  1.00 68.33      A    C  
ATOM   1885  N   ALA A 239     -24.250 -32.921  41.417  1.00 82.04      A    N  
ATOM   1886  CA  ALA A 239     -25.420 -32.047  41.363  1.00 80.56      A    C  
ATOM   1887  C   ALA A 239     -25.068 -30.558  41.569  1.00 81.06      A    C  
ATOM   1888  O   ALA A 239     -25.820 -29.693  41.149  1.00 74.82      A    O  
ATOM   1889  CB  ALA A 239     -26.424 -32.531  42.415  1.00 77.19      A    C  
ATOM   1890  N   GLY A 240     -23.934 -30.275  42.203  1.00 81.86      A    N  
ATOM   1891  CA  GLY A 240     -23.471 -28.915  42.480  1.00 81.20      A    C  
ATOM   1892  C   GLY A 240     -22.512 -28.344  41.444  1.00 83.39      A    C  
ATOM   1893  O   GLY A 240     -22.164 -27.167  41.535  1.00 77.56      A    O  
ATOM   1894  N   ALA A 241     -22.084 -29.152  40.483  1.00 83.22      A    N  
ATOM   1895  CA  ALA A 241     -21.119 -28.731  39.483  1.00 82.40      A    C  
ATOM   1896  C   ALA A 241     -21.684 -27.609  38.594  1.00 83.75      A    C  
ATOM   1897  O   ALA A 241     -22.680 -27.802  37.897  1.00 79.73      A    O  
ATOM   1898  CB  ALA A 241     -20.714 -29.946  38.650  1.00 79.20      A    C  
ATOM   1899  N   ARG A 242     -21.025 -26.439  38.596  1.00 84.79      A    N  
ATOM   1900  CA  ARG A 242     -21.456 -25.252  37.844  1.00 83.39      A    C  
ATOM   1901  C   ARG A 242     -20.749 -25.113  36.497  1.00 83.40      A    C  
ATOM   1902  O   ARG A 242     -21.349 -24.624  35.544  1.00 75.56      A    O  
ATOM   1903  CB  ARG A 242     -21.251 -23.989  38.701  1.00 79.68      A    C  
ATOM   1904  CG  ARG A 242     -22.143 -24.028  39.949  1.00 73.49      A    C  
ATOM   1905  CD  ARG A 242     -21.975 -22.737  40.755  1.00 69.99      A    C  
ATOM   1906  NE  ARG A 242     -22.804 -22.765  41.969  1.00 61.71      A    N  
ATOM   1907  CZ  ARG A 242     -22.960 -21.771  42.831  1.00 55.27      A    C  
ATOM   1908  NH1 ARG A 242     -22.345 -20.624  42.667  1.00 51.61      A    N1+
ATOM   1909  NH2 ARG A 242     -23.722 -21.919  43.871  1.00 48.27      A    N  
ATOM   1910  N   GLY A 243     -19.519 -25.558  36.398  1.00 81.70      A    N  
ATOM   1911  CA  GLY A 243     -18.650 -25.291  35.257  1.00 81.97      A    C  
ATOM   1912  C   GLY A 243     -17.878 -23.978  35.412  1.00 84.02      A    C  
ATOM   1913  O   GLY A 243     -17.689 -23.485  36.527  1.00 79.62      A    O  
ATOM   1914  N   ILE A 244     -17.392 -23.455  34.292  1.00 81.45      A    N  
ATOM   1915  CA  ILE A 244     -16.680 -22.177  34.210  1.00 81.52      A    C  
ATOM   1916  C   ILE A 244     -17.319 -21.369  33.082  1.00 81.99      A    C  
ATOM   1917  O   ILE A 244     -17.113 -21.692  31.908  1.00 77.98      A    O  
ATOM   1918  CB  ILE A 244     -15.166 -22.372  33.984  1.00 78.73      A    C  
ATOM   1919  CG1 ILE A 244     -14.531 -23.241  35.092  1.00 75.99      A    C  
ATOM   1920  CG2 ILE A 244     -14.461 -21.006  33.906  1.00 74.47      A    C  
ATOM   1921  CD1 ILE A 244     -13.062 -23.630  34.826  1.00 70.36      A    C  
ATOM   1922  N   GLU A 245     -18.106 -20.376  33.441  1.00 79.79      A    N  
ATOM   1923  CA  GLU A 245     -18.846 -19.526  32.511  1.00 79.29      A    C  
ATOM   1924  C   GLU A 245     -18.010 -18.319  32.077  1.00 79.51      A    C  
ATOM   1925  O   GLU A 245     -17.120 -17.860  32.795  1.00 76.56      A    O  
ATOM   1926  CB  GLU A 245     -20.189 -19.092  33.138  1.00 76.48      A    C  
ATOM   1927  CG  GLU A 245     -21.135 -20.279  33.379  1.00 67.42      A    C  
ATOM   1928  CD  GLU A 245     -22.481 -19.919  34.038  1.00 62.68      A    C  
ATOM   1929  OE1 GLU A 245     -23.272 -20.868  34.278  1.00 54.86      A    O  
ATOM   1930  OE2 GLU A 245     -22.710 -18.741  34.353  1.00 56.50      A    O1-
ATOM   1931  N   HIS A 246     -18.307 -17.816  30.880  1.00 81.59      A    N  
ATOM   1932  CA  HIS A 246     -17.722 -16.611  30.309  1.00 81.04      A    C  
ATOM   1933  C   HIS A 246     -18.818 -15.751  29.666  1.00 81.24      A    C  
ATOM   1934  O   HIS A 246     -19.801 -16.277  29.147  1.00 77.46      A    O  
ATOM   1935  CB  HIS A 246     -16.671 -17.007  29.278  1.00 79.01      A    C  
ATOM   1936  CG  HIS A 246     -15.460 -17.659  29.872  1.00 80.46      A    C  
ATOM   1937  CD2 HIS A 246     -15.026 -18.948  29.689  1.00 72.18      A    C  
ATOM   1938  ND1 HIS A 246     -14.549 -17.048  30.714  1.00 72.51      A    N  
ATOM   1939  CE1 HIS A 246     -13.595 -17.945  31.015  1.00 73.58      A    C  
ATOM   1940  NE2 HIS A 246     -13.853 -19.112  30.408  1.00 75.90      A    N  
ATOM   1941  N   GLU A 247     -18.625 -14.439  29.666  1.00 78.71      A    N  
ATOM   1942  CA  GLU A 247     -19.562 -13.500  29.041  1.00 77.34      A    C  
ATOM   1943  C   GLU A 247     -19.466 -13.523  27.510  1.00 78.22      A    C  
ATOM   1944  O   GLU A 247     -20.471 -13.372  26.812  1.00 74.44      A    O  
ATOM   1945  CB  GLU A 247     -19.302 -12.074  29.548  1.00 73.74      A    C  
ATOM   1946  CG  GLU A 247     -19.600 -11.881  31.043  1.00 65.12      A    C  
ATOM   1947  CD  GLU A 247     -19.407 -10.436  31.530  1.00 58.60      A    C  
ATOM   1948  OE1 GLU A 247     -19.828 -10.150  32.674  1.00 51.13      A    O  
ATOM   1949  OE2 GLU A 247     -18.865  -9.604  30.770  1.00 52.39      A    O1-
ATOM   1950  N   MET A 248     -18.266 -13.754  26.976  1.00 76.85      A    N  
ATOM   1951  CA  MET A 248     -18.005 -13.788  25.544  1.00 77.42      A    C  
ATOM   1952  C   MET A 248     -17.537 -15.171  25.083  1.00 77.95      A    C  
ATOM   1953  O   MET A 248     -16.667 -15.789  25.696  1.00 75.70      A    O  
ATOM   1954  CB  MET A 248     -16.963 -12.728  25.159  1.00 75.91      A    C  
ATOM   1955  CG  MET A 248     -17.450 -11.296  25.380  1.00 73.16      A    C  
ATOM   1956  SD  MET A 248     -16.307 -10.081  24.664  1.00 68.75      A    S  
ATOM   1957  CE  MET A 248     -17.278  -8.573  24.887  1.00 59.70      A    C  
ATOM   1958  N   GLY A 249     -18.069 -15.624  23.967  1.00 80.31      A    N  
ATOM   1959  CA  GLY A 249     -17.724 -16.907  23.371  1.00 80.83      A    C  
ATOM   1960  C   GLY A 249     -18.366 -18.091  24.091  1.00 83.09      A    C  
ATOM   1961  O   GLY A 249     -19.398 -17.972  24.748  1.00 78.96      A    O  
ATOM   1962  N   TYR A 250     -17.760 -19.257  23.923  1.00 81.74      A    N  
ATOM   1963  CA  TYR A 250     -18.206 -20.451  24.619  1.00 82.17      A    C  
ATOM   1964  C   TYR A 250     -17.594 -20.538  26.014  1.00 82.80      A    C  
ATOM   1965  O   TYR A 250     -16.420 -20.218  26.215  1.00 78.83      A    O  
ATOM   1966  CB  TYR A 250     -17.875 -21.709  23.805  1.00 79.91      A    C  
ATOM   1967  CG  TYR A 250     -18.569 -21.789  22.462  1.00 83.43      A    C  
ATOM   1968  CD1 TYR A 250     -19.973 -21.722  22.382  1.00 80.11      A    C  
ATOM   1969  CD2 TYR A 250     -17.811 -21.940  21.277  1.00 80.24      A    C  
ATOM   1970  CE1 TYR A 250     -20.616 -21.794  21.132  1.00 78.36      A    C  
ATOM   1971  CE2 TYR A 250     -18.449 -22.014  20.026  1.00 79.18      A    C  
ATOM   1972  CZ  TYR A 250     -19.844 -21.938  19.955  1.00 81.44      A    C  
ATOM   1973  OH  TYR A 250     -20.471 -21.995  18.737  1.00 78.35      A    O  
ATOM   1974  N   ASP A 251     -18.370 -21.077  26.958  1.00 83.35      A    N  
ATOM   1975  CA  ASP A 251     -17.871 -21.341  28.301  1.00 82.61      A    C  
ATOM   1976  C   ASP A 251     -16.683 -22.308  28.258  1.00 83.30      A    C  
ATOM   1977  O   ASP A 251     -16.637 -23.262  27.472  1.00 78.35      A    O  
ATOM   1978  CB  ASP A 251     -18.982 -21.927  29.185  1.00 78.76      A    C  
ATOM   1979  CG  ASP A 251     -20.179 -21.001  29.396  1.00 77.33      A    C  
ATOM   1980  OD1 ASP A 251     -20.080 -19.803  29.062  1.00 71.14      A    O  
ATOM   1981  OD2 ASP A 251     -21.201 -21.532  29.868  1.00 73.21      A    O1-
ATOM   1982  N   SER A 252     -15.728 -22.106  29.147  1.00 83.44      A    N  
ATOM   1983  CA  SER A 252     -14.584 -23.011  29.273  1.00 82.44      A    C  
ATOM   1984  C   SER A 252     -15.035 -24.422  29.643  1.00 83.82      A    C  
ATOM   1985  O   SER A 252     -14.512 -25.392  29.092  1.00 79.17      A    O  
ATOM   1986  CB  SER A 252     -13.599 -22.493  30.316  1.00 78.30      A    C  
ATOM   1987  OG  SER A 252     -12.907 -21.383  29.798  1.00 72.19      A    O  
ATOM   1988  N   VAL A 253     -16.007 -24.548  30.538  1.00 84.84      A    N  
ATOM   1989  CA  VAL A 253     -16.583 -25.839  30.920  1.00 85.16      A    C  
ATOM   1990  C   VAL A 253     -18.081 -25.686  31.169  1.00 85.45      A    C  
ATOM   1991  O   VAL A 253     -18.483 -24.911  32.036  1.00 82.85      A    O  
ATOM   1992  CB  VAL A 253     -15.921 -26.421  32.180  1.00 83.22      A    C  
ATOM   1993  CG1 VAL A 253     -16.388 -27.857  32.429  1.00 77.28      A    C  
ATOM   1994  CG2 VAL A 253     -14.394 -26.478  32.073  1.00 80.00      A    C  
ATOM   1995  N   TYR A 254     -18.891 -26.454  30.471  1.00 85.76      A    N  
ATOM   1996  CA  TYR A 254     -20.326 -26.539  30.741  1.00 85.31      A    C  
ATOM   1997  C   TYR A 254     -20.630 -27.576  31.837  1.00 86.65      A    C  
ATOM   1998  O   TYR A 254     -19.902 -28.566  31.975  1.00 83.62      A    O  
ATOM   1999  CB  TYR A 254     -21.080 -26.865  29.450  1.00 82.73      A    C  
ATOM   2000  CG  TYR A 254     -21.068 -25.727  28.456  1.00 85.58      A    C  
ATOM   2001  CD1 TYR A 254     -22.004 -24.674  28.568  1.00 81.26      A    C  
ATOM   2002  CD2 TYR A 254     -20.109 -25.683  27.423  1.00 82.56      A    C  
ATOM   2003  CE1 TYR A 254     -21.974 -23.593  27.678  1.00 79.98      A    C  
ATOM   2004  CE2 TYR A 254     -20.066 -24.606  26.531  1.00 80.87      A    C  
ATOM   2005  CZ  TYR A 254     -20.996 -23.556  26.662  1.00 82.76      A    C  
ATOM   2006  OH  TYR A 254     -20.936 -22.491  25.811  1.00 80.06      A    O  
ATOM   2007  N   PRO A 255     -21.744 -27.439  32.569  1.00 85.55      A    N  
ATOM   2008  CA  PRO A 255     -22.139 -28.420  33.588  1.00 84.55      A    C  
ATOM   2009  C   PRO A 255     -22.229 -29.857  33.066  1.00 85.80      A    C  
ATOM   2010  O   PRO A 255     -21.878 -30.809  33.767  1.00 82.50      A    O  
ATOM   2011  CB  PRO A 255     -23.498 -27.922  34.107  1.00 82.12      A    C  
ATOM   2012  CG  PRO A 255     -23.457 -26.417  33.855  1.00 82.64      A    C  
ATOM   2013  CD  PRO A 255     -22.644 -26.294  32.568  1.00 86.30      A    C  
ATOM   2014  N   LEU A 256     -22.670 -30.048  31.825  1.00 84.40      A    N  
ATOM   2015  CA  LEU A 256     -22.699 -31.358  31.174  1.00 84.07      A    C  
ATOM   2016  C   LEU A 256     -21.289 -31.908  30.920  1.00 85.45      A    C  
ATOM   2017  O   LEU A 256     -21.068 -33.110  31.078  1.00 82.83      A    O  
ATOM   2018  CB  LEU A 256     -23.491 -31.248  29.854  1.00 82.24      A    C  
ATOM   2019  CG  LEU A 256     -25.014 -31.271  30.061  1.00 77.41      A    C  
ATOM   2020  CD1 LEU A 256     -25.724 -30.708  28.841  1.00 69.92      A    C  
ATOM   2021  CD2 LEU A 256     -25.522 -32.692  30.279  1.00 69.49      A    C  
ATOM   2022  N   GLU A 257     -20.318 -31.047  30.594  1.00 85.23      A    N  
ATOM   2023  CA  GLU A 257     -18.918 -31.453  30.425  1.00 85.02      A    C  
ATOM   2024  C   GLU A 257     -18.298 -31.869  31.756  1.00 86.59      A    C  
ATOM   2025  O   GLU A 257     -17.581 -32.866  31.807  1.00 84.57      A    O  
ATOM   2026  CB  GLU A 257     -18.089 -30.328  29.781  1.00 82.48      A    C  
ATOM   2027  CG  GLU A 257     -18.581 -29.951  28.380  1.00 81.45      A    C  
ATOM   2028  CD  GLU A 257     -17.653 -28.931  27.706  1.00 81.35      A    C  
ATOM   2029  OE1 GLU A 257     -17.372 -29.097  26.500  1.00 72.52      A    O  
ATOM   2030  OE2 GLU A 257     -17.181 -27.988  28.379  1.00 76.06      A    O1-
ATOM   2031  N   MET A 258     -18.656 -31.204  32.851  1.00 86.47      A    N  
ATOM   2032  CA  MET A 258     -18.274 -31.632  34.205  1.00 85.56      A    C  
ATOM   2033  C   MET A 258     -18.752 -33.052  34.499  1.00 87.02      A    C  
ATOM   2034  O   MET A 258     -18.020 -33.853  35.077  1.00 85.03      A    O  
ATOM   2035  CB  MET A 258     -18.859 -30.665  35.254  1.00 84.27      A    C  
ATOM   2036  CG  MET A 258     -18.198 -29.285  35.221  1.00 82.78      A    C  
ATOM   2037  SD  MET A 258     -16.495 -29.261  35.866  1.00 80.05      A    S  
ATOM   2038  CE  MET A 258     -16.813 -29.323  37.636  1.00 70.26      A    C  
ATOM   2039  N   THR A 259     -19.933 -33.412  34.029  1.00 86.19      A    N  
ATOM   2040  CA  THR A 259     -20.467 -34.778  34.167  1.00 84.88      A    C  
ATOM   2041  C   THR A 259     -19.641 -35.786  33.369  1.00 85.69      A    C  
ATOM   2042  O   THR A 259     -19.372 -36.878  33.851  1.00 83.86      A    O  
ATOM   2043  CB  THR A 259     -21.934 -34.841  33.735  1.00 84.04      A    C  
ATOM   2044  CG2 THR A 259     -22.589 -36.169  34.120  1.00 72.47      A    C  
ATOM   2045  OG1 THR A 259     -22.687 -33.831  34.369  1.00 73.67      A    O  
ATOM   2046  N   VAL A 260     -19.176 -35.423  32.167  1.00 85.73      A    N  
ATOM   2047  CA  VAL A 260     -18.299 -36.280  31.356  1.00 84.65      A    C  
ATOM   2048  C   VAL A 260     -16.934 -36.462  32.027  1.00 85.89      A    C  
ATOM   2049  O   VAL A 260     -16.454 -37.591  32.132  1.00 85.06      A    O  
ATOM   2050  CB  VAL A 260     -18.135 -35.723  29.922  1.00 83.71      A    C  
ATOM   2051  CG1 VAL A 260     -17.197 -36.592  29.081  1.00 76.96      A    C  
ATOM   2052  CG2 VAL A 260     -19.483 -35.685  29.193  1.00 79.13      A    C  
ATOM   2053  N   LEU A 261     -16.349 -35.388  32.557  1.00 87.26      A    N  
ATOM   2054  CA  LEU A 261     -15.098 -35.456  33.319  1.00 86.07      A    C  
ATOM   2055  C   LEU A 261     -15.244 -36.331  34.570  1.00 87.59      A    C  
ATOM   2056  O   LEU A 261     -14.351 -37.119  34.884  1.00 85.93      A    O  
ATOM   2057  CB  LEU A 261     -14.648 -34.042  33.722  1.00 84.84      A    C  
ATOM   2058  CG  LEU A 261     -14.210 -33.134  32.561  1.00 86.01      A    C  
ATOM   2059  CD1 LEU A 261     -13.881 -31.755  33.133  1.00 80.97      A    C  
ATOM   2060  CD2 LEU A 261     -12.978 -33.671  31.836  1.00 81.16      A    C  
ATOM   2061  N   TRP A 262     -16.379 -36.236  35.252  1.00 87.66      A    N  
ATOM   2062  CA  TRP A 262     -16.700 -37.078  36.399  1.00 86.03      A    C  
ATOM   2063  C   TRP A 262     -16.766 -38.552  36.024  1.00 86.47      A    C  
ATOM   2064  O   TRP A 262     -16.186 -39.397  36.704  1.00 83.31      A    O  
ATOM   2065  CB  TRP A 262     -18.030 -36.612  36.988  1.00 84.30      A    C  
ATOM   2066  CG  TRP A 262     -18.460 -37.412  38.173  1.00 85.40      A    C  
ATOM   2067  CD1 TRP A 262     -19.175 -38.560  38.153  1.00 76.48      A    C  
ATOM   2068  CD2 TRP A 262     -18.176 -37.141  39.575  1.00 82.26      A    C  
ATOM   2069  CE2 TRP A 262     -18.760 -38.161  40.355  1.00 80.60      A    C  
ATOM   2070  CE3 TRP A 262     -17.490 -36.105  40.244  1.00 77.16      A    C  
ATOM   2071  NE1 TRP A 262     -19.355 -39.011  39.454  1.00 76.62      A    N  
ATOM   2072  CZ2 TRP A 262     -18.674 -38.173  41.761  1.00 79.37      A    C  
ATOM   2073  CZ3 TRP A 262     -17.408 -36.110  41.637  1.00 70.01      A    C  
ATOM   2074  CH2 TRP A 262     -17.997 -37.134  42.385  1.00 73.17      A    C  
ATOM   2075  N   MET A 263     -17.436 -38.891  34.933  1.00 86.18      A    N  
ATOM   2076  CA  MET A 263     -17.527 -40.270  34.453  1.00 84.11      A    C  
ATOM   2077  C   MET A 263     -16.158 -40.827  34.050  1.00 84.30      A    C  
ATOM   2078  O   MET A 263     -15.863 -41.982  34.357  1.00 82.42      A    O  
ATOM   2079  CB  MET A 263     -18.511 -40.365  33.283  1.00 83.09      A    C  
ATOM   2080  CG  MET A 263     -19.966 -40.202  33.731  1.00 79.35      A    C  
ATOM   2081  SD  MET A 263     -21.193 -40.597  32.452  1.00 73.39      A    S  
ATOM   2082  CE  MET A 263     -20.932 -39.229  31.299  1.00 62.60      A    C  
ATOM   2083  N   LEU A 264     -15.288 -40.013  33.419  1.00 86.46      A    N  
ATOM   2084  CA  LEU A 264     -13.906 -40.391  33.119  1.00 84.96      A    C  
ATOM   2085  C   LEU A 264     -13.092 -40.653  34.388  1.00 85.72      A    C  
ATOM   2086  O   LEU A 264     -12.361 -41.649  34.460  1.00 83.11      A    O  
ATOM   2087  CB  LEU A 264     -13.243 -39.279  32.289  1.00 84.23      A    C  
ATOM   2088  CG  LEU A 264     -13.619 -39.312  30.799  1.00 83.97      A    C  
ATOM   2089  CD1 LEU A 264     -13.206 -37.996  30.131  1.00 78.12      A    C  
ATOM   2090  CD2 LEU A 264     -12.902 -40.450  30.072  1.00 78.45      A    C  
ATOM   2091  N   ALA A 265     -13.249 -39.818  35.412  1.00 86.67      A    N  
ATOM   2092  CA  ALA A 265     -12.551 -39.967  36.685  1.00 84.61      A    C  
ATOM   2093  C   ALA A 265     -13.013 -41.208  37.460  1.00 84.98      A    C  
ATOM   2094  O   ALA A 265     -12.195 -41.931  38.039  1.00 80.80      A    O  
ATOM   2095  CB  ALA A 265     -12.756 -38.683  37.493  1.00 83.19      A    C  
ATOM   2096  N   ASN A 266     -14.314 -41.489  37.420  1.00 85.85      A    N  
ATOM   2097  CA  ASN A 266     -14.861 -42.676  38.087  1.00 83.57      A    C  
ATOM   2098  C   ASN A 266     -14.663 -43.975  37.300  1.00 83.01      A    C  
ATOM   2099  O   ASN A 266     -14.801 -45.058  37.883  1.00 72.42      A    O  
ATOM   2100  CB  ASN A 266     -16.339 -42.420  38.434  1.00 78.84      A    C  
ATOM   2101  CG  ASN A 266     -16.500 -41.655  39.738  1.00 73.29      A    C  
ATOM   2102  ND2 ASN A 266     -17.677 -41.146  39.999  1.00 66.40      A    N  
ATOM   2103  OD1 ASN A 266     -15.611 -41.571  40.554  1.00 61.77      A    O  
ATOM   2104  N   GLY A 267     -14.331 -43.909  36.020  1.00 83.28      A    N  
ATOM   2105  CA  GLY A 267     -14.237 -45.067  35.133  1.00 81.88      A    C  
ATOM   2106  C   GLY A 267     -15.602 -45.634  34.757  1.00 83.33      A    C  
ATOM   2107  O   GLY A 267     -15.743 -46.846  34.634  1.00 75.46      A    O  
ATOM   2108  N   SER A 268     -16.621 -44.805  34.643  1.00 82.44      A    N  
ATOM   2109  CA  SER A 268     -17.995 -45.202  34.329  1.00 81.48      A    C  
ATOM   2110  C   SER A 268     -18.412 -44.961  32.881  1.00 82.24      A    C  
ATOM   2111  O   SER A 268     -19.536 -45.281  32.505  1.00 74.97      A    O  
ATOM   2112  CB  SER A 268     -18.972 -44.508  35.294  1.00 77.51      A    C  
ATOM   2113  OG  SER A 268     -18.940 -43.118  35.132  1.00 70.54      A    O  
ATOM   2114  N   VAL A 269     -17.524 -44.416  32.044  1.00 80.05      A    N  
ATOM   2115  CA  VAL A 269     -17.805 -44.215  30.616  1.00 78.96      A    C  
ATOM   2116  C   VAL A 269     -17.793 -45.566  29.905  1.00 79.77      A    C  
ATOM   2117  O   VAL A 269     -16.769 -46.259  29.951  1.00 75.38      A    O  
ATOM   2118  CB  VAL A 269     -16.807 -43.250  29.955  1.00 76.08      A    C  
ATOM   2119  CG1 VAL A 269     -17.187 -42.989  28.502  1.00 68.85      A    C  
ATOM   2120  CG2 VAL A 269     -16.783 -41.895  30.669  1.00 70.80      A    C  
ATOM   2121  N   PRO A 270     -18.867 -45.966  29.237  1.00 80.13      A    N  
ATOM   2122  CA  PRO A 270     -18.927 -47.234  28.528  1.00 78.24      A    C  
ATOM   2123  C   PRO A 270     -17.822 -47.330  27.473  1.00 78.53      A    C  
ATOM   2124  O   PRO A 270     -17.516 -46.340  26.810  1.00 73.81      A    O  
ATOM   2125  CB  PRO A 270     -20.313 -47.298  27.882  1.00 75.53      A    C  
ATOM   2126  CG  PRO A 270     -21.137 -46.282  28.667  1.00 74.55      A    C  
ATOM   2127  CD  PRO A 270     -20.114 -45.253  29.097  1.00 78.15      A    C  
ATOM   2128  N   ILE A 271     -17.259 -48.525  27.295  1.00 77.71      A    N  
ATOM   2129  CA  ILE A 271     -16.208 -48.846  26.321  1.00 77.57      A    C  
ATOM   2130  C   ILE A 271     -14.891 -48.092  26.581  1.00 78.69      A    C  
ATOM   2131  O   ILE A 271     -13.842 -48.721  26.711  1.00 73.30      A    O  
ATOM   2132  CB  ILE A 271     -16.707 -48.662  24.865  1.00 74.47      A    C  
ATOM   2133  CG1 ILE A 271     -18.020 -49.430  24.601  1.00 68.59      A    C  
ATOM   2134  CG2 ILE A 271     -15.625 -49.093  23.861  1.00 65.35      A    C  
ATOM   2135  CD1 ILE A 271     -18.722 -49.017  23.291  1.00 58.95      A    C  
ATOM   2136  N   VAL A 272     -14.905 -46.782  26.699  1.00 76.43      A    N  
ATOM   2137  CA  VAL A 272     -13.703 -45.957  26.885  1.00 75.66      A    C  
ATOM   2138  C   VAL A 272     -13.047 -46.223  28.237  1.00 77.79      A    C  
ATOM   2139  O   VAL A 272     -11.829 -46.416  28.304  1.00 74.67      A    O  
ATOM   2140  CB  VAL A 272     -14.024 -44.458  26.729  1.00 73.17      A    C  
ATOM   2141  CG1 VAL A 272     -12.791 -43.584  26.915  1.00 66.45      A    C  
ATOM   2142  CG2 VAL A 272     -14.599 -44.158  25.339  1.00 67.88      A    C  
ATOM   2143  N   SER A 273     -13.825 -46.278  29.302  1.00 79.28      A    N  
ATOM   2144  CA  SER A 273     -13.289 -46.543  30.649  1.00 77.48      A    C  
ATOM   2145  C   SER A 273     -12.788 -47.968  30.822  1.00 79.94      A    C  
ATOM   2146  O   SER A 273     -11.828 -48.172  31.565  1.00 75.08      A    O  
ATOM   2147  CB  SER A 273     -14.334 -46.246  31.712  1.00 73.37      A    C  
ATOM   2148  OG  SER A 273     -14.600 -44.859  31.738  1.00 67.37      A    O  
ATOM   2149  N   ASP A 274     -13.369 -48.927  30.101  1.00 79.32      A    N  
ATOM   2150  CA  ASP A 274     -12.907 -50.315  30.137  1.00 77.63      A    C  
ATOM   2151  C   ASP A 274     -11.523 -50.477  29.491  1.00 78.54      A    C  
ATOM   2152  O   ASP A 274     -10.701 -51.279  29.931  1.00 74.71      A    O  
ATOM   2153  CB  ASP A 274     -13.929 -51.230  29.432  1.00 75.18      A    C  
ATOM   2154  CG  ASP A 274     -15.305 -51.249  30.101  1.00 70.54      A    C  
ATOM   2155  OD1 ASP A 274     -15.375 -51.058  31.335  1.00 63.16      A    O  
ATOM   2156  OD2 ASP A 274     -16.295 -51.455  29.367  1.00 64.03      A    O1-
ATOM   2157  N   LEU A 275     -11.224 -49.674  28.482  1.00 80.25      A    N  
ATOM   2158  CA  LEU A 275      -9.938 -49.666  27.780  1.00 78.90      A    C  
ATOM   2159  C   LEU A 275      -8.889 -48.783  28.458  1.00 79.48      A    C  
ATOM   2160  O   LEU A 275      -7.727 -49.179  28.582  1.00 75.24      A    O  
ATOM   2161  CB  LEU A 275     -10.187 -49.203  26.328  1.00 76.53      A    C  
ATOM   2162  CG  LEU A 275     -10.435 -50.382  25.368  1.00 69.56      A    C  
ATOM   2163  CD1 LEU A 275     -11.363 -49.974  24.239  1.00 63.53      A    C  
ATOM   2164  CD2 LEU A 275      -9.117 -50.858  24.759  1.00 62.55      A    C  
ATOM   2165  N   ALA A 276      -9.261 -47.583  28.872  1.00 79.71      A    N  
ATOM   2166  CA  ALA A 276      -8.324 -46.578  29.375  1.00 78.47      A    C  
ATOM   2167  C   ALA A 276      -8.186 -46.575  30.906  1.00 80.35      A    C  
ATOM   2168  O   ALA A 276      -7.225 -46.027  31.441  1.00 74.11      A    O  
ATOM   2169  CB  ALA A 276      -8.747 -45.207  28.831  1.00 74.46      A    C  
ATOM   2170  N   GLY A 277      -9.137 -47.157  31.609  1.00 80.37      A    N  
ATOM   2171  CA  GLY A 277      -9.259 -47.039  33.056  1.00 81.45      A    C  
ATOM   2172  C   GLY A 277      -9.691 -45.641  33.496  1.00 84.62      A    C  
ATOM   2173  O   GLY A 277     -10.243 -44.852  32.723  1.00 79.91      A    O  
ATOM   2174  N   LYS A 278      -9.423 -45.323  34.767  1.00 83.67      A    N  
ATOM   2175  CA  LYS A 278      -9.738 -44.004  35.319  1.00 84.53      A    C  
ATOM   2176  C   LYS A 278      -8.750 -42.953  34.806  1.00 85.84      A    C  
ATOM   2177  O   LYS A 278      -7.543 -43.103  34.979  1.00 81.55      A    O  
ATOM   2178  CB  LYS A 278      -9.753 -44.036  36.853  1.00 81.65      A    C  
ATOM   2179  CG  LYS A 278     -10.827 -44.983  37.394  1.00 80.66      A    C  
ATOM   2180  CD  LYS A 278     -10.918 -44.889  38.917  1.00 79.05      A    C  
ATOM   2181  CE  LYS A 278     -12.003 -45.833  39.420  1.00 71.15      A    C  
ATOM   2182  NZ  LYS A 278     -12.310 -45.596  40.849  1.00 63.81      A    N1+
ATOM   2183  N   ARG A 279      -9.264 -41.876  34.210  1.00 87.57      A    N  
ATOM   2184  CA  ARG A 279      -8.476 -40.743  33.727  1.00 88.10      A    C  
ATOM   2185  C   ARG A 279      -9.016 -39.442  34.325  1.00 89.21      A    C  
ATOM   2186  O   ARG A 279     -10.222 -39.250  34.400  1.00 85.78      A    O  
ATOM   2187  CB  ARG A 279      -8.491 -40.688  32.193  1.00 86.00      A    C  
ATOM   2188  CG  ARG A 279      -7.879 -41.920  31.497  1.00 83.64      A    C  
ATOM   2189  CD  ARG A 279      -6.391 -42.081  31.772  1.00 79.90      A    C  
ATOM   2190  NE  ARG A 279      -5.841 -43.213  31.008  1.00 76.27      A    N  
ATOM   2191  CZ  ARG A 279      -4.593 -43.644  31.026  1.00 71.30      A    C  
ATOM   2192  NH1 ARG A 279      -3.675 -43.072  31.757  1.00 64.74      A    N1+
ATOM   2193  NH2 ARG A 279      -4.241 -44.670  30.314  1.00 66.52      A    N  
ATOM   2194  N   TYR A 280      -8.116 -38.582  34.735  1.00 89.48      A    N  
ATOM   2195  CA  TYR A 280      -8.447 -37.310  35.372  1.00 89.68      A    C  
ATOM   2196  C   TYR A 280      -7.995 -36.172  34.462  1.00 90.44      A    C  
ATOM   2197  O   TYR A 280      -6.797 -36.020  34.235  1.00 87.25      A    O  
ATOM   2198  CB  TYR A 280      -7.794 -37.239  36.752  1.00 88.21      A    C  
ATOM   2199  CG  TYR A 280      -8.152 -38.402  37.657  1.00 89.81      A    C  
ATOM   2200  CD1 TYR A 280      -9.331 -38.370  38.417  1.00 84.25      A    C  
ATOM   2201  CD2 TYR A 280      -7.317 -39.534  37.716  1.00 85.24      A    C  
ATOM   2202  CE1 TYR A 280      -9.676 -39.459  39.232  1.00 83.09      A    C  
ATOM   2203  CE2 TYR A 280      -7.653 -40.629  38.530  1.00 83.45      A    C  
ATOM   2204  CZ  TYR A 280      -8.832 -40.590  39.296  1.00 85.71      A    C  
ATOM   2205  OH  TYR A 280      -9.167 -41.656  40.083  1.00 83.71      A    O  
ATOM   2206  N   PHE A 281      -8.938 -35.414  33.944  1.00 90.67      A    N  
ATOM   2207  CA  PHE A 281      -8.673 -34.272  33.075  1.00 90.60      A    C  
ATOM   2208  C   PHE A 281      -9.157 -32.984  33.734  1.00 90.95      A    C  
ATOM   2209  O   PHE A 281     -10.254 -32.939  34.275  1.00 87.95      A    O  
ATOM   2210  CB  PHE A 281      -9.340 -34.464  31.712  1.00 89.43      A    C  
ATOM   2211  CG  PHE A 281      -8.783 -35.609  30.913  1.00 90.75      A    C  
ATOM   2212  CD1 PHE A 281      -7.661 -35.421  30.087  1.00 85.25      A    C  
ATOM   2213  CD2 PHE A 281      -9.390 -36.880  30.964  1.00 85.05      A    C  
ATOM   2214  CE1 PHE A 281      -7.160 -36.480  29.311  1.00 83.36      A    C  
ATOM   2215  CE2 PHE A 281      -8.891 -37.945  30.203  1.00 83.52      A    C  
ATOM   2216  CZ  PHE A 281      -7.779 -37.738  29.369  1.00 86.06      A    C  
ATOM   2217  N   MET A 282      -8.346 -31.938  33.653  1.00 90.45      A    N  
ATOM   2218  CA  MET A 282      -8.702 -30.599  34.110  1.00 90.17      A    C  
ATOM   2219  C   MET A 282      -8.608 -29.599  32.958  1.00 91.20      A    C  
ATOM   2220  O   MET A 282      -7.696 -29.718  32.138  1.00 88.84      A    O  
ATOM   2221  CB  MET A 282      -7.814 -30.161  35.278  1.00 87.28      A    C  
ATOM   2222  CG  MET A 282      -8.165 -30.937  36.559  1.00 80.70      A    C  
ATOM   2223  SD  MET A 282      -7.267 -30.401  38.036  1.00 78.00      A    S  
ATOM   2224  CE  MET A 282      -7.935 -28.735  38.251  1.00 68.77      A    C  
ATOM   2225  N   PRO A 283      -9.520 -28.620  32.894  1.00 91.29      A    N  
ATOM   2226  CA  PRO A 283      -9.460 -27.588  31.877  1.00 90.70      A    C  
ATOM   2227  C   PRO A 283      -8.353 -26.589  32.204  1.00 91.17      A    C  
ATOM   2228  O   PRO A 283      -8.296 -26.023  33.292  1.00 87.95      A    O  
ATOM   2229  CB  PRO A 283     -10.840 -26.938  31.881  1.00 88.46      A    C  
ATOM   2230  CG  PRO A 283     -11.280 -27.074  33.335  1.00 87.08      A    C  
ATOM   2231  CD  PRO A 283     -10.654 -28.401  33.774  1.00 90.05      A    C  
ATOM   2232  N   LEU A 284      -7.506 -26.319  31.228  1.00 90.40      A    N  
ATOM   2233  CA  LEU A 284      -6.637 -25.154  31.215  1.00 90.37      A    C  
ATOM   2234  C   LEU A 284      -7.108 -24.234  30.094  1.00 90.60      A    C  
ATOM   2235  O   LEU A 284      -7.333 -24.690  28.975  1.00 88.58      A    O  
ATOM   2236  CB  LEU A 284      -5.175 -25.582  31.032  1.00 89.50      A    C  
ATOM   2237  CG  LEU A 284      -4.622 -26.465  32.167  1.00 89.75      A    C  
ATOM   2238  CD1 LEU A 284      -3.198 -26.879  31.834  1.00 85.43      A    C  
ATOM   2239  CD2 LEU A 284      -4.590 -25.738  33.517  1.00 85.45      A    C  
ATOM   2240  N   THR A 285      -7.265 -22.961  30.399  1.00 90.82      A    N  
ATOM   2241  CA  THR A 285      -7.709 -21.963  29.420  1.00 90.10      A    C  
ATOM   2242  C   THR A 285      -6.705 -20.824  29.317  1.00 89.99      A    C  
ATOM   2243  O   THR A 285      -6.041 -20.473  30.292  1.00 87.07      A    O  
ATOM   2244  CB  THR A 285      -9.114 -21.421  29.723  1.00 88.25      A    C  
ATOM   2245  CG2 THR A 285     -10.162 -22.501  29.516  1.00 74.41      A    C  
ATOM   2246  OG1 THR A 285      -9.220 -20.974  31.055  1.00 74.44      A    O  
ATOM   2247  N   ALA A 286      -6.579 -20.286  28.113  1.00 90.91      A    N  
ATOM   2248  CA  ALA A 286      -5.802 -19.095  27.838  1.00 90.86      A    C  
ATOM   2249  C   ALA A 286      -6.488 -18.301  26.727  1.00 91.23      A    C  
ATOM   2250  O   ALA A 286      -7.147 -18.875  25.861  1.00 89.11      A    O  
ATOM   2251  CB  ALA A 286      -4.377 -19.500  27.462  1.00 89.51      A    C  
ATOM   2252  N   THR A 287      -6.340 -16.985  26.766  1.00 90.45      A    N  
ATOM   2253  CA  THR A 287      -6.934 -16.065  25.792  1.00 89.50      A    C  
ATOM   2254  C   THR A 287      -5.851 -15.276  25.079  1.00 89.59      A    C  
ATOM   2255  O   THR A 287      -4.771 -15.043  25.633  1.00 86.56      A    O  
ATOM   2256  CB  THR A 287      -7.943 -15.127  26.461  1.00 87.71      A    C  
ATOM   2257  CG2 THR A 287      -9.135 -15.899  27.023  1.00 78.49      A    C  
ATOM   2258  OG1 THR A 287      -7.347 -14.429  27.527  1.00 77.32      A    O  
ATOM   2259  N   TYR A 288      -6.122 -14.880  23.846  1.00 91.22      A    N  
ATOM   2260  CA  TYR A 288      -5.232 -14.008  23.097  1.00 91.75      A    C  
ATOM   2261  C   TYR A 288      -6.023 -13.161  22.097  1.00 91.34      A    C  
ATOM   2262  O   TYR A 288      -6.968 -13.648  21.474  1.00 88.74      A    O  
ATOM   2263  CB  TYR A 288      -4.143 -14.834  22.407  1.00 91.22      A    C  
ATOM   2264  CG  TYR A 288      -2.785 -14.161  22.428  1.00 92.21      A    C  
ATOM   2265  CD1 TYR A 288      -2.463 -13.185  21.468  1.00 89.11      A    C  
ATOM   2266  CD2 TYR A 288      -1.862 -14.482  23.429  1.00 89.40      A    C  
ATOM   2267  CE1 TYR A 288      -1.218 -12.533  21.516  1.00 87.98      A    C  
ATOM   2268  CE2 TYR A 288      -0.616 -13.836  23.488  1.00 87.90      A    C  
ATOM   2269  CZ  TYR A 288      -0.303 -12.857  22.527  1.00 89.70      A    C  
ATOM   2270  OH  TYR A 288       0.905 -12.201  22.583  1.00 87.48      A    O  
ATOM   2271  N   SER A 289      -5.633 -11.914  21.931  1.00 91.48      A    N  
ATOM   2272  CA  SER A 289      -6.189 -11.013  20.931  1.00 90.75      A    C  
ATOM   2273  C   SER A 289      -5.089 -10.476  20.027  1.00 90.75      A    C  
ATOM   2274  O   SER A 289      -4.072  -9.980  20.500  1.00 87.38      A    O  
ATOM   2275  CB  SER A 289      -6.967  -9.863  21.575  1.00 88.78      A    C  
ATOM   2276  OG  SER A 289      -8.189 -10.329  22.087  1.00 76.42      A    O  
ATOM   2277  N   MET A 290      -5.306 -10.556  18.715  1.00 91.11      A    N  
ATOM   2278  CA  MET A 290      -4.419  -9.994  17.701  1.00 91.11      A    C  
ATOM   2279  C   MET A 290      -5.235  -9.347  16.584  1.00 91.78      A    C  
ATOM   2280  O   MET A 290      -6.344  -9.777  16.275  1.00 89.30      A    O  
ATOM   2281  CB  MET A 290      -3.493 -11.060  17.105  1.00 89.46      A    C  
ATOM   2282  CG  MET A 290      -2.472 -11.613  18.094  1.00 85.59      A    C  
ATOM   2283  SD  MET A 290      -1.209 -12.639  17.289  1.00 84.62      A    S  
ATOM   2284  CE  MET A 290      -0.241 -13.135  18.713  1.00 76.95      A    C  
ATOM   2285  N   ARG A 291      -4.663  -8.328  15.921  1.00 92.17      A    N  
ATOM   2286  CA  ARG A 291      -5.271  -7.758  14.720  1.00 92.04      A    C  
ATOM   2287  C   ARG A 291      -5.058  -8.678  13.523  1.00 92.37      A    C  
ATOM   2288  O   ARG A 291      -3.940  -9.140  13.300  1.00 89.08      A    O  
ATOM   2289  CB  ARG A 291      -4.716  -6.347  14.505  1.00 90.65      A    C  
ATOM   2290  CG  ARG A 291      -5.288  -5.675  13.254  1.00 86.36      A    C  
ATOM   2291  CD  ARG A 291      -5.223  -4.160  13.347  1.00 85.29      A    C  
ATOM   2292  NE  ARG A 291      -6.217  -3.642  14.306  1.00 82.24      A    N  
ATOM   2293  CZ  ARG A 291      -7.527  -3.566  14.110  1.00 81.47      A    C  
ATOM   2294  NH1 ARG A 291      -8.093  -3.879  12.984  1.00 71.43      A    N1+
ATOM   2295  NH2 ARG A 291      -8.311  -3.182  15.070  1.00 76.02      A    N  
ATOM   2296  N   MET A 292      -6.114  -8.905  12.739  1.00 91.69      A    N  
ATOM   2297  CA  MET A 292      -6.044  -9.687  11.507  1.00 91.64      A    C  
ATOM   2298  C   MET A 292      -5.051  -9.073  10.515  1.00 92.05      A    C  
ATOM   2299  O   MET A 292      -4.993  -7.856  10.348  1.00 90.17      A    O  
ATOM   2300  CB  MET A 292      -7.438  -9.793  10.863  1.00 90.72      A    C  
ATOM   2301  CG  MET A 292      -8.382 -10.738  11.634  1.00 86.93      A    C  
ATOM   2302  SD  MET A 292      -7.885 -12.489  11.650  1.00 85.14      A    S  
ATOM   2303  CE  MET A 292      -8.046 -12.913   9.911  1.00 77.31      A    C  
ATOM   2304  N   GLN A 293      -4.289  -9.916   9.852  1.00 92.41      A    N  
ATOM   2305  CA  GLN A 293      -3.328  -9.567   8.798  1.00 92.69      A    C  
ATOM   2306  C   GLN A 293      -3.690 -10.209   7.444  1.00 92.61      A    C  
ATOM   2307  O   GLN A 293      -2.900 -10.203   6.501  1.00 87.90      A    O  
ATOM   2308  CB  GLN A 293      -1.913  -9.940   9.251  1.00 91.39      A    C  
ATOM   2309  CG  GLN A 293      -1.458  -9.192  10.517  1.00 90.31      A    C  
ATOM   2310  CD  GLN A 293      -1.389  -7.688  10.288  1.00 90.05      A    C  
ATOM   2311  NE2 GLN A 293      -2.132  -6.911  11.022  1.00 78.39      A    N  
ATOM   2312  OE1 GLN A 293      -0.672  -7.202   9.428  1.00 80.44      A    O  
ATOM   2313  N   SER A 294      -4.888 -10.787   7.368  1.00 91.85      A    N  
ATOM   2314  CA  SER A 294      -5.486 -11.386   6.184  1.00 90.95      A    C  
ATOM   2315  C   SER A 294      -7.002 -11.271   6.286  1.00 90.38      A    C  
ATOM   2316  O   SER A 294      -7.528 -11.088   7.385  1.00 85.56      A    O  
ATOM   2317  CB  SER A 294      -5.059 -12.859   6.078  1.00 89.24      A    C  
ATOM   2318  OG  SER A 294      -5.486 -13.620   7.186  1.00 83.73      A    O  
ATOM   2319  N   ASN A 295      -7.722 -11.389   5.176  1.00 88.47      A    N  
ATOM   2320  CA  ASN A 295      -9.176 -11.317   5.193  1.00 88.17      A    C  
ATOM   2321  C   ASN A 295      -9.761 -12.461   6.023  1.00 88.31      A    C  
ATOM   2322  O   ASN A 295      -9.396 -13.618   5.824  1.00 83.68      A    O  
ATOM   2323  CB  ASN A 295      -9.738 -11.343   3.763  1.00 85.30      A    C  
ATOM   2324  CG  ASN A 295      -9.542 -10.036   3.018  1.00 83.32      A    C  
ATOM   2325  ND2 ASN A 295     -10.206  -9.882   1.895  1.00 78.22      A    N  
ATOM   2326  OD1 ASN A 295      -8.823  -9.155   3.436  1.00 75.04      A    O  
ATOM   2327  N   PHE A 296     -10.686 -12.148   6.918  1.00 86.61      A    N  
ATOM   2328  CA  PHE A 296     -11.396 -13.181   7.653  1.00 86.79      A    C  
ATOM   2329  C   PHE A 296     -12.474 -13.812   6.763  1.00 86.83      A    C  
ATOM   2330  O   PHE A 296     -13.297 -13.109   6.173  1.00 84.53      A    O  
ATOM   2331  CB  PHE A 296     -11.971 -12.611   8.950  1.00 85.64      A    C  
ATOM   2332  CG  PHE A 296     -12.524 -13.679   9.858  1.00 87.90      A    C  
ATOM   2333  CD1 PHE A 296     -13.857 -14.098   9.730  1.00 85.12      A    C  
ATOM   2334  CD2 PHE A 296     -11.701 -14.284  10.818  1.00 84.84      A    C  
ATOM   2335  CE1 PHE A 296     -14.357 -15.113  10.564  1.00 83.66      A    C  
ATOM   2336  CE2 PHE A 296     -12.195 -15.292  11.656  1.00 83.73      A    C  
ATOM   2337  CZ  PHE A 296     -13.532 -15.710  11.527  1.00 85.17      A    C  
ATOM   2338  N   HIS A 297     -12.483 -15.141   6.665  1.00 88.42      A    N  
ATOM   2339  CA  HIS A 297     -13.438 -15.852   5.825  1.00 88.22      A    C  
ATOM   2340  C   HIS A 297     -14.717 -16.180   6.597  1.00 87.51      A    C  
ATOM   2341  O   HIS A 297     -14.662 -16.755   7.682  1.00 84.76      A    O  
ATOM   2342  CB  HIS A 297     -12.795 -17.127   5.271  1.00 87.83      A    C  
ATOM   2343  CG  HIS A 297     -11.672 -16.909   4.303  1.00 89.11      A    C  
ATOM   2344  CD2 HIS A 297     -11.254 -15.740   3.735  1.00 80.52      A    C  
ATOM   2345  ND1 HIS A 297     -10.888 -17.920   3.758  1.00 79.17      A    N  
ATOM   2346  CE1 HIS A 297     -10.033 -17.357   2.899  1.00 82.72      A    C  
ATOM   2347  NE2 HIS A 297     -10.223 -16.037   2.860  1.00 84.97      A    N  
ATOM   2348  N   ARG A 298     -15.857 -15.897   5.997  1.00 85.17      A    N  
ATOM   2349  CA  ARG A 298     -17.180 -16.149   6.605  1.00 83.93      A    C  
ATOM   2350  C   ARG A 298     -17.392 -17.615   7.011  1.00 84.79      A    C  
ATOM   2351  O   ARG A 298     -18.069 -17.875   7.994  1.00 81.49      A    O  
ATOM   2352  CB  ARG A 298     -18.266 -15.692   5.621  1.00 81.14      A    C  
ATOM   2353  CG  ARG A 298     -19.680 -15.726   6.232  1.00 76.88      A    C  
ATOM   2354  CD  ARG A 298     -20.688 -15.137   5.254  1.00 73.88      A    C  
ATOM   2355  NE  ARG A 298     -22.049 -15.083   5.818  1.00 67.88      A    N  
ATOM   2356  CZ  ARG A 298     -23.036 -14.308   5.403  1.00 63.09      A    C  
ATOM   2357  NH1 ARG A 298     -22.909 -13.531   4.359  1.00 58.59      A    N1+
ATOM   2358  NH2 ARG A 298     -24.167 -14.274   6.028  1.00 56.70      A    N  
ATOM   2359  N   LYS A 299     -16.786 -18.562   6.318  1.00 86.54      A    N  
ATOM   2360  CA  LYS A 299     -16.838 -19.996   6.632  1.00 86.66      A    C  
ATOM   2361  C   LYS A 299     -16.234 -20.358   7.999  1.00 87.76      A    C  
ATOM   2362  O   LYS A 299     -16.489 -21.457   8.483  1.00 83.98      A    O  
ATOM   2363  CB  LYS A 299     -16.195 -20.804   5.495  1.00 83.80      A    C  
ATOM   2364  CG  LYS A 299     -14.671 -20.618   5.357  1.00 82.57      A    C  
ATOM   2365  CD  LYS A 299     -14.115 -21.422   4.165  1.00 82.11      A    C  
ATOM   2366  CE  LYS A 299     -12.606 -21.258   4.059  1.00 78.87      A    C  
ATOM   2367  NZ  LYS A 299     -12.031 -22.047   2.949  1.00 76.23      A    N1+
ATOM   2368  N   TRP A 300     -15.457 -19.449   8.611  1.00 88.13      A    N  
ATOM   2369  CA  TRP A 300     -14.840 -19.641   9.922  1.00 88.53      A    C  
ATOM   2370  C   TRP A 300     -15.544 -18.904  11.064  1.00 88.59      A    C  
ATOM   2371  O   TRP A 300     -15.065 -18.942  12.202  1.00 84.42      A    O  
ATOM   2372  CB  TRP A 300     -13.364 -19.253   9.840  1.00 88.05      A    C  
ATOM   2373  CG  TRP A 300     -12.546 -20.133   8.937  1.00 90.06      A    C  
ATOM   2374  CD1 TRP A 300     -11.857 -19.729   7.851  1.00 86.37      A    C  
ATOM   2375  CD2 TRP A 300     -12.319 -21.572   9.065  1.00 89.95      A    C  
ATOM   2376  CE2 TRP A 300     -11.462 -21.969   8.014  1.00 89.56      A    C  
ATOM   2377  CE3 TRP A 300     -12.756 -22.559   9.979  1.00 88.23      A    C  
ATOM   2378  NE1 TRP A 300     -11.205 -20.815   7.289  1.00 87.58      A    N  
ATOM   2379  CZ2 TRP A 300     -11.044 -23.306   7.862  1.00 88.59      A    C  
ATOM   2380  CZ3 TRP A 300     -12.341 -23.896   9.823  1.00 85.19      A    C  
ATOM   2381  CH2 TRP A 300     -11.497 -24.252   8.774  1.00 86.25      A    C  
ATOM   2382  N   ILE A 301     -16.678 -18.264  10.818  1.00 86.34      A    N  
ATOM   2383  CA  ILE A 301     -17.478 -17.642  11.874  1.00 84.14      A    C  
ATOM   2384  C   ILE A 301     -18.085 -18.733  12.758  1.00 83.63      A    C  
ATOM   2385  O   ILE A 301     -18.799 -19.608  12.273  1.00 80.90      A    O  
ATOM   2386  CB  ILE A 301     -18.539 -16.694  11.292  1.00 82.06      A    C  
ATOM   2387  CG1 ILE A 301     -17.832 -15.483  10.642  1.00 77.47      A    C  
ATOM   2388  CG2 ILE A 301     -19.531 -16.228  12.374  1.00 76.09      A    C  
ATOM   2389  CD1 ILE A 301     -18.780 -14.495   9.966  1.00 69.71      A    C  
ATOM   2390  N   MET A 302     -17.831 -18.631  14.056  1.00 85.00      A    N  
ATOM   2391  CA  MET A 302     -18.351 -19.570  15.059  1.00 84.78      A    C  
ATOM   2392  C   MET A 302     -19.624 -19.048  15.724  1.00 85.04      A    C  
ATOM   2393  O   MET A 302     -20.526 -19.835  16.015  1.00 80.77      A    O  
ATOM   2394  CB  MET A 302     -17.278 -19.838  16.120  1.00 82.16      A    C  
ATOM   2395  CG  MET A 302     -16.024 -20.484  15.516  1.00 78.77      A    C  
ATOM   2396  SD  MET A 302     -14.769 -20.990  16.716  1.00 75.82      A    S  
ATOM   2397  CE  MET A 302     -15.605 -22.385  17.486  1.00 67.66      A    C  
ATOM   2398  N   HIS A 303     -19.713 -17.750  15.958  1.00 83.87      A    N  
ATOM   2399  CA  HIS A 303     -20.818 -17.110  16.660  1.00 83.12      A    C  
ATOM   2400  C   HIS A 303     -21.670 -16.279  15.693  1.00 81.83      A    C  
ATOM   2401  O   HIS A 303     -21.165 -15.425  14.972  1.00 78.45      A    O  
ATOM   2402  CB  HIS A 303     -20.277 -16.275  17.823  1.00 82.29      A    C  
ATOM   2403  CG  HIS A 303     -19.510 -17.100  18.819  1.00 84.61      A    C  
ATOM   2404  CD2 HIS A 303     -18.147 -17.238  18.869  1.00 76.51      A    C  
ATOM   2405  ND1 HIS A 303     -20.046 -17.916  19.806  1.00 76.06      A    N  
ATOM   2406  CE1 HIS A 303     -19.027 -18.518  20.434  1.00 78.52      A    C  
ATOM   2407  NE2 HIS A 303     -17.859 -18.134  19.887  1.00 80.60      A    N  
ATOM   2408  N   LEU A 304     -22.988 -16.524  15.694  1.00 80.94      A    N  
ATOM   2409  CA  LEU A 304     -23.956 -15.820  14.863  1.00 78.88      A    C  
ATOM   2410  C   LEU A 304     -24.846 -14.961  15.763  1.00 77.79      A    C  
ATOM   2411  O   LEU A 304     -25.518 -15.496  16.635  1.00 72.90      A    O  
ATOM   2412  CB  LEU A 304     -24.807 -16.848  14.083  1.00 76.03      A    C  
ATOM   2413  CG  LEU A 304     -24.029 -17.649  13.027  1.00 71.69      A    C  
ATOM   2414  CD1 LEU A 304     -24.888 -18.826  12.531  1.00 66.84      A    C  
ATOM   2415  CD2 LEU A 304     -23.683 -16.794  11.810  1.00 66.75      A    C  
ATOM   2416  N   ASN A 305     -24.851 -13.643  15.530  1.00 77.62      A    N  
ATOM   2417  CA  ASN A 305     -25.603 -12.659  16.319  1.00 76.44      A    C  
ATOM   2418  C   ASN A 305     -25.484 -12.903  17.839  1.00 76.56      A    C  
ATOM   2419  O   ASN A 305     -26.491 -13.159  18.502  1.00 70.86      A    O  
ATOM   2420  CB  ASN A 305     -27.059 -12.598  15.826  1.00 73.23      A    C  
ATOM   2421  CG  ASN A 305     -27.177 -12.067  14.406  1.00 69.46      A    C  
ATOM   2422  ND2 ASN A 305     -28.179 -12.518  13.680  1.00 62.81      A    N  
ATOM   2423  OD1 ASN A 305     -26.421 -11.252  13.945  1.00 62.32      A    O  
ATOM   2424  N   PRO A 306     -24.269 -12.877  18.391  1.00 79.37      A    N  
ATOM   2425  CA  PRO A 306     -24.063 -13.145  19.806  1.00 78.17      A    C  
ATOM   2426  C   PRO A 306     -24.699 -12.045  20.667  1.00 78.29      A    C  
ATOM   2427  O   PRO A 306     -24.736 -10.878  20.287  1.00 72.76      A    O  
ATOM   2428  CB  PRO A 306     -22.550 -13.225  19.979  1.00 73.60      A    C  
ATOM   2429  CG  PRO A 306     -22.022 -12.302  18.887  1.00 73.39      A    C  
ATOM   2430  CD  PRO A 306     -23.014 -12.519  17.750  1.00 76.95      A    C  
ATOM   2431  N   GLU A 307     -25.155 -12.416  21.857  1.00 77.42      A    N  
ATOM   2432  CA  GLU A 307     -25.808 -11.487  22.791  1.00 75.78      A    C  
ATOM   2433  C   GLU A 307     -24.866 -10.392  23.302  1.00 75.58      A    C  
ATOM   2434  O   GLU A 307     -25.308  -9.284  23.592  1.00 68.78      A    O  
ATOM   2435  CB  GLU A 307     -26.367 -12.270  23.993  1.00 71.58      A    C  
ATOM   2436  CG  GLU A 307     -27.509 -13.236  23.606  1.00 63.78      A    C  
ATOM   2437  CD  GLU A 307     -28.084 -14.031  24.791  1.00 56.34      A    C  
ATOM   2438  OE1 GLU A 307     -29.077 -14.765  24.560  1.00 49.66      A    O  
ATOM   2439  OE2 GLU A 307     -27.529 -13.944  25.906  1.00 50.25      A    O1-
ATOM   2440  N   TRP A 308     -23.569 -10.680  23.358  1.00 77.44      A    N  
ATOM   2441  CA  TRP A 308     -22.542  -9.739  23.817  1.00 75.32      A    C  
ATOM   2442  C   TRP A 308     -22.142  -8.689  22.766  1.00 73.56      A    C  
ATOM   2443  O   TRP A 308     -21.402  -7.759  23.075  1.00 67.48      A    O  
ATOM   2444  CB  TRP A 308     -21.338 -10.536  24.323  1.00 73.33      A    C  
ATOM   2445  CG  TRP A 308     -20.836 -11.629  23.424  1.00 75.91      A    C  
ATOM   2446  CD1 TRP A 308     -21.086 -12.950  23.581  1.00 70.13      A    C  
ATOM   2447  CD2 TRP A 308     -19.957 -11.518  22.258  1.00 76.06      A    C  
ATOM   2448  CE2 TRP A 308     -19.711 -12.826  21.772  1.00 75.67      A    C  
ATOM   2449  CE3 TRP A 308     -19.347 -10.435  21.595  1.00 74.44      A    C  
ATOM   2450  NE1 TRP A 308     -20.411 -13.675  22.593  1.00 71.52      A    N  
ATOM   2451  CZ2 TRP A 308     -18.875 -13.055  20.647  1.00 74.18      A    C  
ATOM   2452  CZ3 TRP A 308     -18.523 -10.668  20.476  1.00 69.57      A    C  
ATOM   2453  CH2 TRP A 308     -18.298 -11.960  20.018  1.00 70.52      A    C  
ATOM   2454  N   GLY A 309     -22.638  -8.791  21.535  1.00 68.47      A    N  
ATOM   2455  CA  GLY A 309     -22.383  -7.822  20.469  1.00 64.82      A    C  
ATOM   2456  C   GLY A 309     -20.960  -7.896  19.900  1.00 63.44      A    C  
ATOM   2457  O   GLY A 309     -20.486  -8.960  19.515  1.00 56.86      A    O  
ATOM   2458  N   LEU A 310     -20.316  -6.733  19.796  1.00 63.23      A    N  
ATOM   2459  CA  LEU A 310     -19.035  -6.515  19.125  1.00 59.96      A    C  
ATOM   2460  C   LEU A 310     -17.850  -6.375  20.086  1.00 55.40      A    C  
ATOM   2461  O   LEU A 310     -17.968  -5.621  21.061  1.00 50.23      A    O  
ATOM   2462  CB  LEU A 310     -19.130  -5.246  18.263  1.00 54.92      A    C  
ATOM   2463  CG  LEU A 310     -19.381  -5.523  16.777  1.00 51.03      A    C  
ATOM   2464  CD1 LEU A 310     -19.858  -4.221  16.140  1.00 48.53      A    C  
ATOM   2465  CD2 LEU A 310     -18.102  -5.982  16.105  1.00 46.96      A    C  
ATOM   2466  OXT LEU A 310     -16.815  -7.029  19.764  1.00 45.31      A    O1-
TER   
ATOM   2467  N   GLN B   1      15.798 -41.747  59.106  1.00 62.34      B    N  
ATOM   2468  CA  GLN B   1      15.254 -42.298  57.841  1.00 65.50      B    C  
ATOM   2469  C   GLN B   1      14.237 -41.354  57.199  1.00 67.27      B    C  
ATOM   2470  O   GLN B   1      14.402 -41.017  56.033  1.00 62.68      B    O  
ATOM   2471  CB  GLN B   1      14.677 -43.702  58.081  1.00 60.05      B    C  
ATOM   2472  CG  GLN B   1      14.636 -44.536  56.783  1.00 55.36      B    C  
ATOM   2473  CD  GLN B   1      14.272 -46.001  57.052  1.00 51.07      B    C  
ATOM   2474  NE2 GLN B   1      14.293 -46.853  56.066  1.00 42.00      B    N  
ATOM   2475  OE1 GLN B   1      13.968 -46.389  58.165  1.00 46.19      B    O  
ATOM   2476  N   ALA B   2      13.249 -40.846  57.956  1.00 68.38      B    N  
ATOM   2477  CA  ALA B   2      12.290 -39.866  57.441  1.00 69.40      B    C  
ATOM   2478  C   ALA B   2      12.962 -38.550  57.021  1.00 72.01      B    C  
ATOM   2479  O   ALA B   2      12.578 -37.980  56.008  1.00 69.36      B    O  
ATOM   2480  CB  ALA B   2      11.209 -39.626  58.505  1.00 64.32      B    C  
ATOM   2481  N   LEU B   3      14.025 -38.116  57.683  1.00 75.85      B    N  
ATOM   2482  CA  LEU B   3      14.784 -36.918  57.325  1.00 76.55      B    C  
ATOM   2483  C   LEU B   3      15.467 -37.044  55.953  1.00 78.21      B    C  
ATOM   2484  O   LEU B   3      15.464 -36.096  55.175  1.00 76.41      B    O  
ATOM   2485  CB  LEU B   3      15.828 -36.636  58.414  1.00 73.65      B    C  
ATOM   2486  CG  LEU B   3      16.151 -35.137  58.522  1.00 67.69      B    C  
ATOM   2487  CD1 LEU B   3      15.344 -34.496  59.639  1.00 62.18      B    C  
ATOM   2488  CD2 LEU B   3      17.633 -34.903  58.821  1.00 61.30      B    C  
ATOM   2489  N   VAL B   4      16.005 -38.214  55.623  1.00 78.46      B    N  
ATOM   2490  CA  VAL B   4      16.612 -38.488  54.305  1.00 79.27      B    C  
ATOM   2491  C   VAL B   4      15.546 -38.439  53.206  1.00 80.13      B    C  
ATOM   2492  O   VAL B   4      15.761 -37.835  52.160  1.00 78.71      B    O  
ATOM   2493  CB  VAL B   4      17.331 -39.847  54.284  1.00 77.64      B    C  
ATOM   2494  CG1 VAL B   4      17.961 -40.143  52.918  1.00 69.98      B    C  
ATOM   2495  CG2 VAL B   4      18.452 -39.895  55.325  1.00 70.35      B    C  
ATOM   2496  N   LEU B   5      14.377 -39.032  53.499  1.00 79.81      B    N  
ATOM   2497  CA  LEU B   5      13.250 -38.985  52.574  1.00 78.98      B    C  
ATOM   2498  C   LEU B   5      12.770 -37.536  52.368  1.00 80.23      B    C  
ATOM   2499  O   LEU B   5      12.571 -37.114  51.232  1.00 78.92      B    O  
ATOM   2500  CB  LEU B   5      12.111 -39.875  53.104  1.00 76.17      B    C  
ATOM   2501  CG  LEU B   5      11.264 -40.470  51.961  1.00 69.12      B    C  
ATOM   2502  CD1 LEU B   5      11.781 -41.849  51.580  1.00 62.92      B    C  
ATOM   2503  CD2 LEU B   5       9.805 -40.603  52.373  1.00 61.66      B    C  
ATOM   2504  N   ALA B   6      12.644 -36.754  53.440  1.00 80.60      B    N  
ATOM   2505  CA  ALA B   6      12.265 -35.347  53.394  1.00 80.11      B    C  
ATOM   2506  C   ALA B   6      13.280 -34.499  52.611  1.00 82.04      B    C  
ATOM   2507  O   ALA B   6      12.878 -33.698  51.774  1.00 81.07      B    O  
ATOM   2508  CB  ALA B   6      12.107 -34.838  54.831  1.00 78.08      B    C  
ATOM   2509  N   ALA B   7      14.575 -34.711  52.794  1.00 83.49      B    N  
ATOM   2510  CA  ALA B   7      15.611 -34.027  52.026  1.00 83.22      B    C  
ATOM   2511  C   ALA B   7      15.514 -34.321  50.520  1.00 84.05      B    C  
ATOM   2512  O   ALA B   7      15.621 -33.416  49.701  1.00 82.76      B    O  
ATOM   2513  CB  ALA B   7      16.978 -34.428  52.591  1.00 82.62      B    C  
ATOM   2514  N   LEU B   8      15.232 -35.580  50.165  1.00 82.97      B    N  
ATOM   2515  CA  LEU B   8      15.049 -35.985  48.773  1.00 82.55      B    C  
ATOM   2516  C   LEU B   8      13.781 -35.373  48.165  1.00 83.29      B    C  
ATOM   2517  O   LEU B   8      13.800 -34.914  47.030  1.00 82.30      B    O  
ATOM   2518  CB  LEU B   8      15.064 -37.525  48.722  1.00 81.07      B    C  
ATOM   2519  CG  LEU B   8      15.704 -38.080  47.432  1.00 72.66      B    C  
ATOM   2520  CD1 LEU B   8      16.689 -39.198  47.775  1.00 65.48      B    C  
ATOM   2521  CD2 LEU B   8      14.662 -38.637  46.475  1.00 65.04      B    C  
ATOM   2522  N   MET B   9      12.688 -35.272  48.926  1.00 83.56      B    N  
ATOM   2523  CA  MET B   9      11.455 -34.585  48.526  1.00 82.69      B    C  
ATOM   2524  C   MET B   9      11.679 -33.093  48.302  1.00 84.05      B    C  
ATOM   2525  O   MET B   9      11.256 -32.563  47.282  1.00 82.98      B    O  
ATOM   2526  CB  MET B   9      10.377 -34.777  49.594  1.00 79.96      B    C  
ATOM   2527  CG  MET B   9       9.835 -36.196  49.627  1.00 70.41      B    C  
ATOM   2528  SD  MET B   9       8.730 -36.489  51.032  1.00 63.21      B    S  
ATOM   2529  CE  MET B   9       8.402 -38.238  50.766  1.00 55.33      B    C  
ATOM   2530  N   VAL B  10      12.379 -32.421  49.216  1.00 85.41      B    N  
ATOM   2531  CA  VAL B  10      12.730 -31.002  49.080  1.00 85.49      B    C  
ATOM   2532  C   VAL B  10      13.571 -30.761  47.834  1.00 85.95      B    C  
ATOM   2533  O   VAL B  10      13.303 -29.819  47.100  1.00 84.97      B    O  
ATOM   2534  CB  VAL B  10      13.448 -30.486  50.335  1.00 84.60      B    C  
ATOM   2535  CG1 VAL B  10      14.052 -29.086  50.165  1.00 77.09      B    C  
ATOM   2536  CG2 VAL B  10      12.471 -30.411  51.517  1.00 77.36      B    C  
ATOM   2537  N   LEU B  11      14.524 -31.636  47.538  1.00 85.01      B    N  
ATOM   2538  CA  LEU B  11      15.336 -31.544  46.328  1.00 84.42      B    C  
ATOM   2539  C   LEU B  11      14.473 -31.645  45.064  1.00 85.04      B    C  
ATOM   2540  O   LEU B  11      14.542 -30.774  44.200  1.00 84.44      B    O  
ATOM   2541  CB  LEU B  11      16.422 -32.629  46.365  1.00 83.45      B    C  
ATOM   2542  CG  LEU B  11      17.372 -32.600  45.146  1.00 79.17      B    C  
ATOM   2543  CD1 LEU B  11      18.279 -31.372  45.171  1.00 73.05      B    C  
ATOM   2544  CD2 LEU B  11      18.245 -33.849  45.145  1.00 72.42      B    C  
ATOM   2545  N   VAL B  12      13.628 -32.669  44.967  1.00 86.09      B    N  
ATOM   2546  CA  VAL B  12      12.766 -32.882  43.798  1.00 85.36      B    C  
ATOM   2547  C   VAL B  12      11.797 -31.712  43.603  1.00 86.05      B    C  
ATOM   2548  O   VAL B  12      11.638 -31.227  42.483  1.00 85.09      B    O  
ATOM   2549  CB  VAL B  12      12.000 -34.217  43.930  1.00 84.15      B    C  
ATOM   2550  CG1 VAL B  12      10.951 -34.409  42.830  1.00 77.08      B    C  
ATOM   2551  CG2 VAL B  12      12.962 -35.409  43.822  1.00 77.17      B    C  
ATOM   2552  N   MET B  13      11.190 -31.209  44.668  1.00 86.40      B    N  
ATOM   2553  CA  MET B  13      10.272 -30.075  44.578  1.00 86.03      B    C  
ATOM   2554  C   MET B  13      10.986 -28.765  44.238  1.00 87.36      B    C  
ATOM   2555  O   MET B  13      10.459 -27.985  43.456  1.00 85.92      B    O  
ATOM   2556  CB  MET B  13       9.484 -29.925  45.866  1.00 83.56      B    C  
ATOM   2557  CG  MET B  13       8.540 -31.113  46.029  1.00 74.54      B    C  
ATOM   2558  SD  MET B  13       7.106 -30.791  47.059  1.00 69.05      B    S  
ATOM   2559  CE  MET B  13       7.879 -30.257  48.586  1.00 59.41      B    C  
ATOM   2560  N   SER B  14      12.177 -28.547  44.754  1.00 86.89      B    N  
ATOM   2561  CA  SER B  14      12.981 -27.382  44.389  1.00 86.33      B    C  
ATOM   2562  C   SER B  14      13.321 -27.399  42.903  1.00 87.18      B    C  
ATOM   2563  O   SER B  14      13.140 -26.399  42.228  1.00 85.37      B    O  
ATOM   2564  CB  SER B  14      14.266 -27.308  45.222  1.00 84.88      B    C  
ATOM   2565  OG  SER B  14      13.970 -27.265  46.591  1.00 73.18      B    O  
ATOM   2566  N   ILE B  15      13.720 -28.555  42.370  1.00 87.41      B    N  
ATOM   2567  CA  ILE B  15      13.947 -28.726  40.932  1.00 86.70      B    C  
ATOM   2568  C   ILE B  15      12.672 -28.434  40.139  1.00 87.47      B    C  
ATOM   2569  O   ILE B  15      12.731 -27.739  39.127  1.00 86.45      B    O  
ATOM   2570  CB  ILE B  15      14.503 -30.136  40.631  1.00 85.62      B    C  
ATOM   2571  CG1 ILE B  15      15.936 -30.274  41.194  1.00 80.50      B    C  
ATOM   2572  CG2 ILE B  15      14.501 -30.430  39.115  1.00 78.63      B    C  
ATOM   2573  CD1 ILE B  15      16.444 -31.725  41.252  1.00 71.87      B    C  
ATOM   2574  N   ALA B  16      11.495 -28.893  40.575  1.00 87.83      B    N  
ATOM   2575  CA  ALA B  16      10.231 -28.634  39.905  1.00 86.90      B    C  
ATOM   2576  C   ALA B  16       9.880 -27.136  39.863  1.00 88.20      B    C  
ATOM   2577  O   ALA B  16       9.463 -26.628  38.824  1.00 86.56      B    O  
ATOM   2578  CB  ALA B  16       9.137 -29.462  40.582  1.00 85.59      B    C  
ATOM   2579  N   VAL B  17      10.112 -26.394  40.958  1.00 87.50      B    N  
ATOM   2580  CA  VAL B  17       9.896 -24.946  41.018  1.00 87.41      B    C  
ATOM   2581  C   VAL B  17      10.887 -24.186  40.135  1.00 88.01      B    C  
ATOM   2582  O   VAL B  17      10.476 -23.320  39.366  1.00 87.16      B    O  
ATOM   2583  CB  VAL B  17       9.960 -24.435  42.466  1.00 86.45      B    C  
ATOM   2584  CG1 VAL B  17       9.807 -22.910  42.548  1.00 78.75      B    C  
ATOM   2585  CG2 VAL B  17       8.822 -25.040  43.298  1.00 79.73      B    C  
ATOM   2586  N   LEU B  18      12.165 -24.546  40.168  1.00 88.91      B    N  
ATOM   2587  CA  LEU B  18      13.173 -23.952  39.291  1.00 88.20      B    C  
ATOM   2588  C   LEU B  18      12.842 -24.212  37.818  1.00 88.64      B    C  
ATOM   2589  O   LEU B  18      12.971 -23.311  36.986  1.00 87.28      B    O  
ATOM   2590  CB  LEU B  18      14.557 -24.532  39.635  1.00 87.11      B    C  
ATOM   2591  CG  LEU B  18      15.107 -24.108  41.016  1.00 82.52      B    C  
ATOM   2592  CD1 LEU B  18      16.358 -24.927  41.329  1.00 75.74      B    C  
ATOM   2593  CD2 LEU B  18      15.462 -22.631  41.071  1.00 75.64      B    C  
ATOM   2594  N   THR B  19      12.332 -25.390  37.495  1.00 89.40      B    N  
ATOM   2595  CA  THR B  19      11.866 -25.723  36.147  1.00 88.90      B    C  
ATOM   2596  C   THR B  19      10.666 -24.863  35.742  1.00 89.48      B    C  
ATOM   2597  O   THR B  19      10.599 -24.441  34.596  1.00 87.89      B    O  
ATOM   2598  CB  THR B  19      11.516 -27.213  36.038  1.00 87.59      B    C  
ATOM   2599  CG2 THR B  19      11.249 -27.632  34.592  1.00 74.88      B    C  
ATOM   2600  OG1 THR B  19      12.583 -28.017  36.468  1.00 74.69      B    O  
ATOM   2601  N   THR B  20       9.762 -24.530  36.669  1.00 90.34      B    N  
ATOM   2602  CA  THR B  20       8.656 -23.593  36.404  1.00 89.97      B    C  
ATOM   2603  C   THR B  20       9.181 -22.224  35.965  1.00 90.61      B    C  
ATOM   2604  O   THR B  20       8.730 -21.688  34.954  1.00 88.83      B    O  
ATOM   2605  CB  THR B  20       7.759 -23.396  37.635  1.00 88.76      B    C  
ATOM   2606  CG2 THR B  20       6.504 -22.571  37.329  1.00 78.76      B    C  
ATOM   2607  OG1 THR B  20       7.300 -24.624  38.145  1.00 78.51      B    O  
ATOM   2608  N   VAL B  21      10.159 -21.691  36.686  1.00 89.21      B    N  
ATOM   2609  CA  VAL B  21      10.775 -20.401  36.351  1.00 88.89      B    C  
ATOM   2610  C   VAL B  21      11.496 -20.469  35.003  1.00 89.36      B    C  
ATOM   2611  O   VAL B  21      11.312 -19.591  34.172  1.00 88.08      B    O  
ATOM   2612  CB  VAL B  21      11.732 -19.936  37.453  1.00 87.52      B    C  
ATOM   2613  CG1 VAL B  21      12.393 -18.590  37.120  1.00 79.79      B    C  
ATOM   2614  CG2 VAL B  21      10.991 -19.755  38.783  1.00 80.48      B    C  
ATOM   2615  N   ASN B  22      12.254 -21.535  34.750  1.00 89.79      B    N  
ATOM   2616  CA  ASN B  22      12.983 -21.712  33.498  1.00 88.95      B    C  
ATOM   2617  C   ASN B  22      12.049 -21.855  32.289  1.00 89.77      B    C  
ATOM   2618  O   ASN B  22      12.288 -21.220  31.262  1.00 88.05      B    O  
ATOM   2619  CB  ASN B  22      13.914 -22.926  33.619  1.00 87.40      B    C  
ATOM   2620  CG  ASN B  22      15.110 -22.656  34.519  1.00 82.61      B    C  
ATOM   2621  ND2 ASN B  22      15.690 -23.685  35.094  1.00 73.93      B    N  
ATOM   2622  OD1 ASN B  22      15.545 -21.541  34.700  1.00 73.88      B    O  
ATOM   2623  N   ILE B  23      10.974 -22.620  32.395  1.00 89.76      B    N  
ATOM   2624  CA  ILE B  23       9.960 -22.746  31.340  1.00 89.66      B    C  
ATOM   2625  C   ILE B  23       9.295 -21.393  31.103  1.00 90.08      B    C  
ATOM   2626  O   ILE B  23       9.229 -20.957  29.961  1.00 88.83      B    O  
ATOM   2627  CB  ILE B  23       8.921 -23.836  31.684  1.00 88.73      B    C  
ATOM   2628  CG1 ILE B  23       9.576 -25.235  31.560  1.00 82.53      B    C  
ATOM   2629  CG2 ILE B  23       7.693 -23.754  30.751  1.00 82.16      B    C  
ATOM   2630  CD1 ILE B  23       8.700 -26.376  32.079  1.00 76.54      B    C  
ATOM   2631  N   GLY B  24       8.862 -20.716  32.141  1.00 90.59      B    N  
ATOM   2632  CA  GLY B  24       8.204 -19.424  32.020  1.00 90.21      B    C  
ATOM   2633  C   GLY B  24       9.078 -18.370  31.361  1.00 91.43      B    C  
ATOM   2634  O   GLY B  24       8.636 -17.704  30.429  1.00 89.72      B    O  
ATOM   2635  N   HIS B  25      10.348 -18.276  31.780  1.00 91.11      B    N  
ATOM   2636  CA  HIS B  25      11.302 -17.358  31.169  1.00 90.38      B    C  
ATOM   2637  C   HIS B  25      11.591 -17.709  29.708  1.00 90.53      B    C  
ATOM   2638  O   HIS B  25      11.565 -16.833  28.849  1.00 89.33      B    O  
ATOM   2639  CB  HIS B  25      12.592 -17.350  32.008  1.00 89.61      B    C  
ATOM   2640  CG  HIS B  25      13.575 -16.340  31.506  1.00 89.16      B    C  
ATOM   2641  CD2 HIS B  25      14.727 -16.599  30.807  1.00 80.90      B    C  
ATOM   2642  ND1 HIS B  25      13.453 -14.968  31.614  1.00 79.10      B    N  
ATOM   2643  CE1 HIS B  25      14.511 -14.426  30.994  1.00 81.73      B    C  
ATOM   2644  NE2 HIS B  25      15.302 -15.382  30.502  1.00 83.45      B    N  
ATOM   2645  N   THR B  26      11.773 -18.985  29.388  1.00 90.68      B    N  
ATOM   2646  CA  THR B  26      12.039 -19.422  28.010  1.00 90.02      B    C  
ATOM   2647  C   THR B  26      10.835 -19.169  27.097  1.00 90.84      B    C  
ATOM   2648  O   THR B  26      11.016 -18.755  25.958  1.00 89.43      B    O  
ATOM   2649  CB  THR B  26      12.407 -20.917  27.963  1.00 88.25      B    C  
ATOM   2650  CG2 THR B  26      12.867 -21.359  26.578  1.00 76.56      B    C  
ATOM   2651  OG1 THR B  26      13.472 -21.197  28.840  1.00 77.60      B    O  
ATOM   2652  N   VAL B  27       9.611 -19.368  27.569  1.00 92.00      B    N  
ATOM   2653  CA  VAL B  27       8.386 -19.032  26.836  1.00 92.35      B    C  
ATOM   2654  C   VAL B  27       8.298 -17.521  26.604  1.00 92.76      B    C  
ATOM   2655  O   VAL B  27       8.037 -17.106  25.475  1.00 91.70      B    O  
ATOM   2656  CB  VAL B  27       7.141 -19.563  27.573  1.00 91.84      B    C  
ATOM   2657  CG1 VAL B  27       5.833 -19.005  27.007  1.00 86.06      B    C  
ATOM   2658  CG2 VAL B  27       7.060 -21.090  27.450  1.00 86.77      B    C  
ATOM   2659  N   HIS B  28       8.559 -16.717  27.622  1.00 92.34      B    N  
ATOM   2660  CA  HIS B  28       8.565 -15.261  27.506  1.00 92.15      B    C  
ATOM   2661  C   HIS B  28       9.584 -14.777  26.468  1.00 92.19      B    C  
ATOM   2662  O   HIS B  28       9.222 -14.019  25.566  1.00 90.84      B    O  
ATOM   2663  CB  HIS B  28       8.826 -14.651  28.889  1.00 91.81      B    C  
ATOM   2664  CG  HIS B  28       8.865 -13.156  28.868  1.00 91.49      B    C  
ATOM   2665  CD2 HIS B  28       9.993 -12.351  28.815  1.00 81.52      B    C  
ATOM   2666  ND1 HIS B  28       7.779 -12.300  28.861  1.00 79.97      B    N  
ATOM   2667  CE1 HIS B  28       8.243 -11.041  28.812  1.00 83.35      B    C  
ATOM   2668  NE2 HIS B  28       9.571 -11.025  28.787  1.00 85.58      B    N  
ATOM   2669  N   GLU B  29      10.815 -15.261  26.521  1.00 92.31      B    N  
ATOM   2670  CA  GLU B  29      11.869 -14.910  25.568  1.00 91.47      B    C  
ATOM   2671  C   GLU B  29      11.556 -15.402  24.145  1.00 91.72      B    C  
ATOM   2672  O   GLU B  29      11.817 -14.702  23.174  1.00 90.18      B    O  
ATOM   2673  CB  GLU B  29      13.215 -15.477  26.043  1.00 90.39      B    C  
ATOM   2674  CG  GLU B  29      13.806 -14.698  27.229  1.00 83.81      B    C  
ATOM   2675  CD  GLU B  29      14.134 -13.239  26.867  1.00 80.53      B    C  
ATOM   2676  OE1 GLU B  29      13.788 -12.346  27.653  1.00 72.01      B    O  
ATOM   2677  OE2 GLU B  29      14.708 -13.012  25.778  1.00 72.80      B    O1-
ATOM   2678  N   ARG B  30      10.930 -16.565  24.000  1.00 92.59      B    N  
ATOM   2679  CA  ARG B  30      10.514 -17.070  22.683  1.00 92.20      B    C  
ATOM   2680  C   ARG B  30       9.411 -16.211  22.052  1.00 92.99      B    C  
ATOM   2681  O   ARG B  30       9.490 -15.910  20.866  1.00 91.52      B    O  
ATOM   2682  CB  ARG B  30      10.106 -18.537  22.804  1.00 91.16      B    C  
ATOM   2683  CG  ARG B  30       9.877 -19.142  21.422  1.00 86.40      B    C  
ATOM   2684  CD  ARG B  30       9.754 -20.669  21.531  1.00 83.03      B    C  
ATOM   2685  NE  ARG B  30       9.557 -21.264  20.209  1.00 80.14      B    N  
ATOM   2686  CZ  ARG B  30       9.984 -22.446  19.792  1.00 76.20      B    C  
ATOM   2687  NH1 ARG B  30      10.639 -23.256  20.584  1.00 67.82      B    N1+
ATOM   2688  NH2 ARG B  30       9.758 -22.828  18.572  1.00 71.68      B    N  
ATOM   2689  N   ILE B  31       8.430 -15.790  22.832  1.00 92.64      B    N  
ATOM   2690  CA  ILE B  31       7.385 -14.862  22.382  1.00 93.08      B    C  
ATOM   2691  C   ILE B  31       8.011 -13.506  22.041  1.00 93.23      B    C  
ATOM   2692  O   ILE B  31       7.703 -12.947  20.993  1.00 91.97      B    O  
ATOM   2693  CB  ILE B  31       6.263 -14.744  23.425  1.00 92.81      B    C  
ATOM   2694  CG1 ILE B  31       5.483 -16.075  23.544  1.00 89.70      B    C  
ATOM   2695  CG2 ILE B  31       5.292 -13.606  23.057  1.00 90.03      B    C  
ATOM   2696  CD1 ILE B  31       4.510 -16.124  24.723  1.00 86.69      B    C  
ATOM   2697  N   ARG B  32       8.924 -13.003  22.863  1.00 93.11      B    N  
ATOM   2698  CA  ARG B  32       9.636 -11.749  22.633  1.00 92.62      B    C  
ATOM   2699  C   ARG B  32      10.430 -11.777  21.332  1.00 92.83      B    C  
ATOM   2700  O   ARG B  32      10.285 -10.872  20.524  1.00 90.98      B    O  
ATOM   2701  CB  ARG B  32      10.551 -11.459  23.829  1.00 90.90      B    C  
ATOM   2702  CG  ARG B  32      11.192 -10.074  23.736  1.00 86.37      B    C  
ATOM   2703  CD  ARG B  32      12.127  -9.885  24.912  1.00 84.40      B    C  
ATOM   2704  NE  ARG B  32      12.717  -8.539  24.902  1.00 80.30      B    N  
ATOM   2705  CZ  ARG B  32      13.753  -8.147  25.621  1.00 78.09      B    C  
ATOM   2706  NH1 ARG B  32      14.385  -8.949  26.431  1.00 71.30      B    N1+
ATOM   2707  NH2 ARG B  32      14.154  -6.921  25.538  1.00 71.12      B    N  
ATOM   2708  N   LEU B  33      11.196 -12.834  21.102  1.00 92.50      B    N  
ATOM   2709  CA  LEU B  33      11.972 -13.010  19.878  1.00 92.31      B    C  
ATOM   2710  C   LEU B  33      11.069 -13.070  18.636  1.00 92.71      B    C  
ATOM   2711  O   LEU B  33      11.353 -12.425  17.634  1.00 91.44      B    O  
ATOM   2712  CB  LEU B  33      12.834 -14.272  20.027  1.00 91.18      B    C  
ATOM   2713  CG  LEU B  33      13.849 -14.464  18.884  1.00 88.68      B    C  
ATOM   2714  CD1 LEU B  33      14.938 -13.394  18.902  1.00 83.56      B    C  
ATOM   2715  CD2 LEU B  33      14.535 -15.820  19.018  1.00 83.38      B    C  
ATOM   2716  N   GLN B  34       9.955 -13.790  18.725  1.00 93.33      B    N  
ATOM   2717  CA  GLN B  34       8.988 -13.880  17.634  1.00 93.55      B    C  
ATOM   2718  C   GLN B  34       8.290 -12.541  17.366  1.00 94.13      B    C  
ATOM   2719  O   GLN B  34       8.164 -12.149  16.214  1.00 92.80      B    O  
ATOM   2720  CB  GLN B  34       7.982 -14.999  17.939  1.00 92.95      B    C  
ATOM   2721  CG  GLN B  34       7.054 -15.283  16.765  1.00 89.13      B    C  
ATOM   2722  CD  GLN B  34       7.805 -15.804  15.540  1.00 87.24      B    C  
ATOM   2723  NE2 GLN B  34       8.023 -14.985  14.548  1.00 75.16      B    N  
ATOM   2724  OE1 GLN B  34       8.206 -16.947  15.474  1.00 77.62      B    O  
ATOM   2725  N   ASN B  35       7.890 -11.812  18.410  1.00 94.24      B    N  
ATOM   2726  CA  ASN B  35       7.299 -10.483  18.287  1.00 94.23      B    C  
ATOM   2727  C   ASN B  35       8.286  -9.485  17.674  1.00 94.63      B    C  
ATOM   2728  O   ASN B  35       7.888  -8.668  16.845  1.00 92.76      B    O  
ATOM   2729  CB  ASN B  35       6.827 -10.006  19.666  1.00 93.27      B    C  
ATOM   2730  CG  ASN B  35       5.556 -10.686  20.149  1.00 91.29      B    C  
ATOM   2731  ND2 ASN B  35       5.223 -10.488  21.412  1.00 84.76      B    N  
ATOM   2732  OD1 ASN B  35       4.829 -11.335  19.426  1.00 83.63      B    O  
ATOM   2733  N   THR B  36       9.560  -9.564  18.026  1.00 94.07      B    N  
ATOM   2734  CA  THR B  36      10.616  -8.728  17.453  1.00 93.71      B    C  
ATOM   2735  C   THR B  36      10.812  -9.027  15.965  1.00 94.04      B    C  
ATOM   2736  O   THR B  36      10.917  -8.099  15.165  1.00 92.27      B    O  
ATOM   2737  CB  THR B  36      11.941  -8.916  18.211  1.00 92.72      B    C  
ATOM   2738  CG2 THR B  36      13.013  -7.939  17.730  1.00 81.57      B    C  
ATOM   2739  OG1 THR B  36      11.765  -8.672  19.586  1.00 81.52      B    O  
ATOM   2740  N   ALA B  37      10.804 -10.299  15.571  1.00 94.10      B    N  
ATOM   2741  CA  ALA B  37      10.880 -10.683  14.169  1.00 93.96      B    C  
ATOM   2742  C   ALA B  37       9.649 -10.215  13.370  1.00 94.35      B    C  
ATOM   2743  O   ALA B  37       9.798  -9.720  12.247  1.00 92.70      B    O  
ATOM   2744  CB  ALA B  37      11.062 -12.202  14.078  1.00 92.88      B    C  
ATOM   2745  N   ASP B  38       8.453 -10.292  13.946  1.00 95.09      B    N  
ATOM   2746  CA  ASP B  38       7.223  -9.789  13.336  1.00 94.83      B    C  
ATOM   2747  C   ASP B  38       7.267  -8.263  13.160  1.00 95.32      B    C  
ATOM   2748  O   ASP B  38       6.972  -7.763  12.078  1.00 93.55      B    O  
ATOM   2749  CB  ASP B  38       5.996 -10.200  14.180  1.00 93.70      B    C  
ATOM   2750  CG  ASP B  38       5.692 -11.704  14.175  1.00 92.26      B    C  
ATOM   2751  OD1 ASP B  38       6.264 -12.460  13.371  1.00 87.03      B    O  
ATOM   2752  OD2 ASP B  38       4.837 -12.150  14.973  1.00 87.27      B    O1-
ATOM   2753  N   ALA B  39       7.715  -7.533  14.186  1.00 94.87      B    N  
ATOM   2754  CA  ALA B  39       7.896  -6.084  14.119  1.00 94.86      B    C  
ATOM   2755  C   ALA B  39       8.909  -5.684  13.041  1.00 95.00      B    C  
ATOM   2756  O   ALA B  39       8.651  -4.765  12.264  1.00 93.34      B    O  
ATOM   2757  CB  ALA B  39       8.336  -5.578  15.498  1.00 94.08      B    C  
ATOM   2758  N   ALA B  40      10.032  -6.387  12.942  1.00 94.86      B    N  
ATOM   2759  CA  ALA B  40      11.051  -6.124  11.941  1.00 94.47      B    C  
ATOM   2760  C   ALA B  40      10.538  -6.383  10.522  1.00 94.82      B    C  
ATOM   2761  O   ALA B  40      10.655  -5.516   9.656  1.00 93.50      B    O  
ATOM   2762  CB  ALA B  40      12.292  -6.954  12.268  1.00 93.51      B    C  
ATOM   2763  N   SER B  41       9.898  -7.528  10.269  1.00 94.74      B    N  
ATOM   2764  CA  SER B  41       9.367  -7.862   8.942  1.00 94.58      B    C  
ATOM   2765  C   SER B  41       8.260  -6.909   8.491  1.00 94.91      B    C  
ATOM   2766  O   SER B  41       8.264  -6.458   7.345  1.00 92.78      B    O  
ATOM   2767  CB  SER B  41       8.874  -9.309   8.916  1.00 92.99      B    C  
ATOM   2768  OG  SER B  41       7.742  -9.503   9.728  1.00 80.54      B    O  
ATOM   2769  N   TYR B  42       7.359  -6.530   9.405  1.00 95.45      B    N  
ATOM   2770  CA  TYR B  42       6.327  -5.538   9.117  1.00 95.62      B    C  
ATOM   2771  C   TYR B  42       6.929  -4.150   8.870  1.00 95.64      B    C  
ATOM   2772  O   TYR B  42       6.507  -3.459   7.944  1.00 94.22      B    O  
ATOM   2773  CB  TYR B  42       5.328  -5.507  10.270  1.00 95.18      B    C  
ATOM   2774  CG  TYR B  42       4.102  -4.669   9.965  1.00 95.48      B    C  
ATOM   2775  CD1 TYR B  42       4.101  -3.282  10.194  1.00 92.87      B    C  
ATOM   2776  CD2 TYR B  42       2.948  -5.277   9.425  1.00 92.91      B    C  
ATOM   2777  CE1 TYR B  42       2.971  -2.504   9.904  1.00 92.03      B    C  
ATOM   2778  CE2 TYR B  42       1.808  -4.516   9.138  1.00 91.72      B    C  
ATOM   2779  CZ  TYR B  42       1.823  -3.129   9.382  1.00 93.23      B    C  
ATOM   2780  OH  TYR B  42       0.702  -2.370   9.102  1.00 91.67      B    O  
ATOM   2781  N   SER B  43       7.938  -3.762   9.623  1.00 95.26      B    N  
ATOM   2782  CA  SER B  43       8.633  -2.482   9.451  1.00 94.97      B    C  
ATOM   2783  C   SER B  43       9.381  -2.411   8.119  1.00 94.97      B    C  
ATOM   2784  O   SER B  43       9.320  -1.382   7.448  1.00 93.15      B    O  
ATOM   2785  CB  SER B  43       9.606  -2.234  10.601  1.00 93.91      B    C  
ATOM   2786  OG  SER B  43       8.905  -2.183  11.827  1.00 83.80      B    O  
ATOM   2787  N   MET B  44      10.029  -3.487   7.689  1.00 95.02      B    N  
ATOM   2788  CA  MET B  44      10.632  -3.589   6.355  1.00 94.60      B    C  
ATOM   2789  C   MET B  44       9.581  -3.409   5.258  1.00 94.91      B    C  
ATOM   2790  O   MET B  44       9.737  -2.557   4.388  1.00 93.61      B    O  
ATOM   2791  CB  MET B  44      11.327  -4.950   6.187  1.00 93.42      B    C  
ATOM   2792  CG  MET B  44      12.572  -5.104   7.056  1.00 89.49      B    C  
ATOM   2793  SD  MET B  44      13.170  -6.812   7.185  1.00 87.67      B    S  
ATOM   2794  CE  MET B  44      13.657  -7.118   5.477  1.00 79.55      B    C  
ATOM   2795  N   ALA B  45       8.467  -4.134   5.354  1.00 95.41      B    N  
ATOM   2796  CA  ALA B  45       7.371  -4.008   4.407  1.00 95.23      B    C  
ATOM   2797  C   ALA B  45       6.734  -2.609   4.421  1.00 95.31      B    C  
ATOM   2798  O   ALA B  45       6.348  -2.094   3.373  1.00 93.92      B    O  
ATOM   2799  CB  ALA B  45       6.349  -5.107   4.720  1.00 94.74      B    C  
ATOM   2800  N   ALA B  46       6.666  -1.946   5.579  1.00 95.24      B    N  
ATOM   2801  CA  ALA B  46       6.179  -0.576   5.691  1.00 94.97      B    C  
ATOM   2802  C   ALA B  46       7.103   0.422   4.974  1.00 94.84      B    C  
ATOM   2803  O   ALA B  46       6.611   1.315   4.286  1.00 93.18      B    O  
ATOM   2804  CB  ALA B  46       6.009  -0.213   7.174  1.00 94.22      B    C  
ATOM   2805  N   MET B  47       8.416   0.259   5.071  1.00 94.96      B    N  
ATOM   2806  CA  MET B  47       9.375   1.102   4.360  1.00 94.79      B    C  
ATOM   2807  C   MET B  47       9.339   0.872   2.839  1.00 94.88      B    C  
ATOM   2808  O   MET B  47       9.388   1.834   2.078  1.00 93.44      B    O  
ATOM   2809  CB  MET B  47      10.781   0.895   4.923  1.00 93.88      B    C  
ATOM   2810  CG  MET B  47      10.916   1.411   6.368  1.00 90.50      B    C  
ATOM   2811  SD  MET B  47      10.458   3.148   6.644  1.00 87.13      B    S  
ATOM   2812  CE  MET B  47      11.713   3.985   5.661  1.00 78.13      B    C  
ATOM   2813  N   GLU B  48       9.151  -0.361   2.398  1.00 95.28      B    N  
ATOM   2814  CA  GLU B  48       8.912  -0.672   0.988  1.00 94.82      B    C  
ATOM   2815  C   GLU B  48       7.606  -0.037   0.482  1.00 95.27      B    C  
ATOM   2816  O   GLU B  48       7.591   0.595  -0.571  1.00 94.07      B    O  
ATOM   2817  CB  GLU B  48       8.855  -2.195   0.780  1.00 93.57      B    C  
ATOM   2818  CG  GLU B  48      10.203  -2.884   0.990  1.00 88.71      B    C  
ATOM   2819  CD  GLU B  48      10.158  -4.406   0.787  1.00 89.28      B    C  
ATOM   2820  OE1 GLU B  48      11.225  -5.047   0.926  1.00 82.08      B    O  
ATOM   2821  OE2 GLU B  48       9.082  -4.943   0.461  1.00 83.22      B    O1-
ATOM   2822  N   ALA B  49       6.532  -0.118   1.260  1.00 95.30      B    N  
ATOM   2823  CA  ALA B  49       5.265   0.517   0.936  1.00 95.20      B    C  
ATOM   2824  C   ALA B  49       5.384   2.042   0.846  1.00 95.48      B    C  
ATOM   2825  O   ALA B  49       4.855   2.645  -0.087  1.00 93.94      B    O  
ATOM   2826  CB  ALA B  49       4.213   0.095   1.970  1.00 94.60      B    C  
ATOM   2827  N   ARG B  50       6.137   2.681   1.750  1.00 95.25      B    N  
ATOM   2828  CA  ARG B  50       6.450   4.116   1.677  1.00 94.81      B    C  
ATOM   2829  C   ARG B  50       7.142   4.473   0.364  1.00 94.85      B    C  
ATOM   2830  O   ARG B  50       6.749   5.435  -0.279  1.00 93.13      B    O  
ATOM   2831  CB  ARG B  50       7.338   4.554   2.855  1.00 93.47      B    C  
ATOM   2832  CG  ARG B  50       6.530   4.734   4.143  1.00 89.31      B    C  
ATOM   2833  CD  ARG B  50       7.429   5.203   5.282  1.00 89.54      B    C  
ATOM   2834  NE  ARG B  50       6.639   5.499   6.487  1.00 87.45      B    N  
ATOM   2835  CZ  ARG B  50       6.959   6.347   7.455  1.00 86.74      B    C  
ATOM   2836  NH1 ARG B  50       8.107   6.973   7.491  1.00 80.62      B    N1+
ATOM   2837  NH2 ARG B  50       6.117   6.580   8.398  1.00 81.07      B    N  
ATOM   2838  N   ALA B  51       8.121   3.686  -0.052  1.00 95.17      B    N  
ATOM   2839  CA  ALA B  51       8.808   3.913  -1.311  1.00 95.16      B    C  
ATOM   2840  C   ALA B  51       7.850   3.797  -2.503  1.00 95.44      B    C  
ATOM   2841  O   ALA B  51       7.768   4.727  -3.307  1.00 94.16      B    O  
ATOM   2842  CB  ALA B  51       9.990   2.942  -1.416  1.00 94.31      B    C  
ATOM   2843  N   PHE B  52       7.063   2.739  -2.593  1.00 95.75      B    N  
ATOM   2844  CA  PHE B  52       6.149   2.520  -3.710  1.00 95.74      B    C  
ATOM   2845  C   PHE B  52       5.034   3.570  -3.791  1.00 95.49      B    C  
ATOM   2846  O   PHE B  52       4.727   4.077  -4.880  1.00 93.45      B    O  
ATOM   2847  CB  PHE B  52       5.555   1.112  -3.612  1.00 95.33      B    C  
ATOM   2848  CG  PHE B  52       6.530  -0.042  -3.718  1.00 95.81      B    C  
ATOM   2849  CD1 PHE B  52       7.855   0.123  -4.165  1.00 92.34      B    C  
ATOM   2850  CD2 PHE B  52       6.078  -1.334  -3.383  1.00 92.50      B    C  
ATOM   2851  CE1 PHE B  52       8.717  -0.980  -4.281  1.00 91.82      B    C  
ATOM   2852  CE2 PHE B  52       6.933  -2.440  -3.503  1.00 91.69      B    C  
ATOM   2853  CZ  PHE B  52       8.250  -2.261  -3.952  1.00 93.29      B    C  
ATOM   2854  N   ASN B  53       4.476   3.967  -2.650  1.00 95.52      B    N  
ATOM   2855  CA  ASN B  53       3.487   5.032  -2.588  1.00 95.20      B    C  
ATOM   2856  C   ASN B  53       4.094   6.379  -2.994  1.00 95.27      B    C  
ATOM   2857  O   ASN B  53       3.488   7.117  -3.768  1.00 93.55      B    O  
ATOM   2858  CB  ASN B  53       2.871   5.065  -1.183  1.00 94.63      B    C  
ATOM   2859  CG  ASN B  53       1.984   3.865  -0.908  1.00 94.10      B    C  
ATOM   2860  ND2 ASN B  53       1.803   3.523   0.345  1.00 86.27      B    N  
ATOM   2861  OD1 ASN B  53       1.436   3.237  -1.791  1.00 86.27      B    O  
ATOM   2862  N   PHE B  54       5.323   6.676  -2.550  1.00 95.36      B    N  
ATOM   2863  CA  PHE B  54       6.021   7.880  -2.981  1.00 95.03      B    C  
ATOM   2864  C   PHE B  54       6.255   7.894  -4.499  1.00 95.16      B    C  
ATOM   2865  O   PHE B  54       6.024   8.919  -5.127  1.00 94.07      B    O  
ATOM   2866  CB  PHE B  54       7.337   8.030  -2.219  1.00 94.57      B    C  
ATOM   2867  CG  PHE B  54       8.024   9.335  -2.536  1.00 94.63      B    C  
ATOM   2868  CD1 PHE B  54       8.941   9.437  -3.603  1.00 91.82      B    C  
ATOM   2869  CD2 PHE B  54       7.698  10.501  -1.812  1.00 91.89      B    C  
ATOM   2870  CE1 PHE B  54       9.512  10.668  -3.937  1.00 90.77      B    C  
ATOM   2871  CE2 PHE B  54       8.265  11.731  -2.137  1.00 90.64      B    C  
ATOM   2872  CZ  PHE B  54       9.172  11.821  -3.202  1.00 91.79      B    C  
ATOM   2873  N   TYR B  55       6.628   6.768  -5.094  1.00 95.84      B    N  
ATOM   2874  CA  TYR B  55       6.767   6.667  -6.546  1.00 95.76      B    C  
ATOM   2875  C   TYR B  55       5.450   6.985  -7.266  1.00 95.64      B    C  
ATOM   2876  O   TYR B  55       5.464   7.687  -8.271  1.00 94.38      B    O  
ATOM   2877  CB  TYR B  55       7.240   5.276  -6.968  1.00 95.31      B    C  
ATOM   2878  CG  TYR B  55       8.516   4.748  -6.361  1.00 95.47      B    C  
ATOM   2879  CD1 TYR B  55       9.480   5.595  -5.775  1.00 92.64      B    C  
ATOM   2880  CD2 TYR B  55       8.731   3.350  -6.369  1.00 92.77      B    C  
ATOM   2881  CE1 TYR B  55      10.632   5.056  -5.181  1.00 92.43      B    C  
ATOM   2882  CE2 TYR B  55       9.882   2.805  -5.789  1.00 92.22      B    C  
ATOM   2883  CZ  TYR B  55      10.832   3.661  -5.189  1.00 93.37      B    C  
ATOM   2884  OH  TYR B  55      11.946   3.125  -4.608  1.00 91.95      B    O  
ATOM   2885  N   ALA B  56       4.325   6.534  -6.737  1.00 95.73      B    N  
ATOM   2886  CA  ALA B  56       3.025   6.831  -7.305  1.00 95.61      B    C  
ATOM   2887  C   ALA B  56       2.703   8.333  -7.251  1.00 95.75      B    C  
ATOM   2888  O   ALA B  56       2.328   8.911  -8.274  1.00 94.19      B    O  
ATOM   2889  CB  ALA B  56       1.968   5.986  -6.581  1.00 95.03      B    C  
ATOM   2890  N   TYR B  57       2.934   8.996  -6.116  1.00 95.98      B    N  
ATOM   2891  CA  TYR B  57       2.746  10.445  -6.002  1.00 95.66      B    C  
ATOM   2892  C   TYR B  57       3.692  11.225  -6.931  1.00 95.40      B    C  
ATOM   2893  O   TYR B  57       3.257  12.131  -7.633  1.00 94.01      B    O  
ATOM   2894  CB  TYR B  57       2.954  10.885  -4.547  1.00 94.97      B    C  
ATOM   2895  CG  TYR B  57       1.981  10.302  -3.536  1.00 94.70      B    C  
ATOM   2896  CD1 TYR B  57       0.593  10.457  -3.706  1.00 92.27      B    C  
ATOM   2897  CD2 TYR B  57       2.462   9.610  -2.410  1.00 92.11      B    C  
ATOM   2898  CE1 TYR B  57      -0.302   9.916  -2.771  1.00 90.94      B    C  
ATOM   2899  CE2 TYR B  57       1.575   9.063  -1.466  1.00 90.58      B    C  
ATOM   2900  CZ  TYR B  57       0.195   9.211  -1.649  1.00 91.66      B    C  
ATOM   2901  OH  TYR B  57      -0.678   8.662  -0.746  1.00 90.05      B    O  
ATOM   2902  N   ALA B  58       4.966  10.839  -6.992  1.00 95.41      B    N  
ATOM   2903  CA  ALA B  58       5.952  11.465  -7.856  1.00 95.17      B    C  
ATOM   2904  C   ALA B  58       5.610  11.276  -9.342  1.00 95.16      B    C  
ATOM   2905  O   ALA B  58       5.626  12.240 -10.108  1.00 93.48      B    O  
ATOM   2906  CB  ALA B  58       7.336  10.905  -7.505  1.00 94.28      B    C  
ATOM   2907  N   ASN B  59       5.206  10.072  -9.757  1.00 95.83      B    N  
ATOM   2908  CA  ASN B  59       4.810   9.791 -11.134  1.00 95.51      B    C  
ATOM   2909  C   ASN B  59       3.564  10.583 -11.544  1.00 95.62      B    C  
ATOM   2910  O   ASN B  59       3.531  11.158 -12.633  1.00 93.96      B    O  
ATOM   2911  CB  ASN B  59       4.576   8.283 -11.301  1.00 94.90      B    C  
ATOM   2912  CG  ASN B  59       5.852   7.459 -11.293  1.00 94.12      B    C  
ATOM   2913  ND2 ASN B  59       5.719   6.154 -11.182  1.00 86.46      B    N  
ATOM   2914  OD1 ASN B  59       6.960   7.943 -11.416  1.00 86.06      B    O  
ATOM   2915  N   ARG B  60       2.558  10.700 -10.673  1.00 95.51      B    N  
ATOM   2916  CA  ARG B  60       1.374  11.545 -10.935  1.00 95.46      B    C  
ATOM   2917  C   ARG B  60       1.737  13.029 -11.011  1.00 95.47      B    C  
ATOM   2918  O   ARG B  60       1.187  13.741 -11.838  1.00 93.14      B    O  
ATOM   2919  CB  ARG B  60       0.305  11.294  -9.863  1.00 94.36      B    C  
ATOM   2920  CG  ARG B  60      -0.355   9.911  -9.964  1.00 90.28      B    C  
ATOM   2921  CD  ARG B  60      -1.246   9.768 -11.193  1.00 90.20      B    C  
ATOM   2922  NE  ARG B  60      -1.921   8.467 -11.199  1.00 89.59      B    N  
ATOM   2923  CZ  ARG B  60      -2.754   8.002 -12.113  1.00 91.24      B    C  
ATOM   2924  NH1 ARG B  60      -3.104   8.681 -13.167  1.00 82.00      B    N1+
ATOM   2925  NH2 ARG B  60      -3.250   6.797 -11.981  1.00 85.13      B    N  
ATOM   2926  N   THR B  61       2.710  13.478 -10.214  1.00 95.62      B    N  
ATOM   2927  CA  THR B  61       3.244  14.838 -10.297  1.00 95.27      B    C  
ATOM   2928  C   THR B  61       3.971  15.069 -11.625  1.00 95.25      B    C  
ATOM   2929  O   THR B  61       3.755  16.093 -12.278  1.00 93.56      B    O  
ATOM   2930  CB  THR B  61       4.176  15.134  -9.116  1.00 94.37      B    C  
ATOM   2931  CG2 THR B  61       4.628  16.590  -9.090  1.00 83.16      B    C  
ATOM   2932  OG1 THR B  61       3.513  14.896  -7.903  1.00 83.09      B    O  
ATOM   2933  N   GLN B  62       4.754  14.109 -12.095  1.00 95.49      B    N  
ATOM   2934  CA  GLN B  62       5.386  14.162 -13.414  1.00 95.11      B    C  
ATOM   2935  C   GLN B  62       4.347  14.251 -14.541  1.00 95.12      B    C  
ATOM   2936  O   GLN B  62       4.499  15.067 -15.452  1.00 93.97      B    O  
ATOM   2937  CB  GLN B  62       6.280  12.928 -13.644  1.00 94.68      B    C  
ATOM   2938  CG  GLN B  62       7.551  12.934 -12.795  1.00 92.57      B    C  
ATOM   2939  CD  GLN B  62       8.496  11.766 -13.137  1.00 91.95      B    C  
ATOM   2940  NE2 GLN B  62       9.712  11.796 -12.664  1.00 81.46      B    N  
ATOM   2941  OE1 GLN B  62       8.166  10.842 -13.857  1.00 83.55      B    O  
ATOM   2942  N   VAL B  63       3.267  13.472 -14.459  1.00 95.40      B    N  
ATOM   2943  CA  VAL B  63       2.149  13.551 -15.409  1.00 95.27      B    C  
ATOM   2944  C   VAL B  63       1.536  14.957 -15.413  1.00 95.04      B    C  
ATOM   2945  O   VAL B  63       1.357  15.527 -16.482  1.00 93.75      B    O  
ATOM   2946  CB  VAL B  63       1.087  12.482 -15.109  1.00 94.61      B    C  
ATOM   2947  CG1 VAL B  63      -0.191  12.673 -15.937  1.00 90.60      B    C  
ATOM   2948  CG2 VAL B  63       1.606  11.078 -15.428  1.00 90.64      B    C  
ATOM   2949  N   SER B  64       1.281  15.546 -14.253  1.00 95.19      B    N  
ATOM   2950  CA  SER B  64       0.740  16.901 -14.144  1.00 94.65      B    C  
ATOM   2951  C   SER B  64       1.662  17.952 -14.785  1.00 94.67      B    C  
ATOM   2952  O   SER B  64       1.197  18.802 -15.546  1.00 92.52      B    O  
ATOM   2953  CB  SER B  64       0.468  17.244 -12.674  1.00 93.53      B    C  
ATOM   2954  OG  SER B  64      -0.268  18.448 -12.588  1.00 84.06      B    O  
ATOM   2955  N   HIS B  65       2.975  17.852 -14.580  1.00 95.53      B    N  
ATOM   2956  CA  HIS B  65       3.944  18.736 -15.240  1.00 95.13      B    C  
ATOM   2957  C   HIS B  65       3.949  18.582 -16.765  1.00 95.03      B    C  
ATOM   2958  O   HIS B  65       4.021  19.585 -17.475  1.00 93.63      B    O  
ATOM   2959  CB  HIS B  65       5.352  18.472 -14.693  1.00 94.54      B    C  
ATOM   2960  CG  HIS B  65       5.567  18.839 -13.260  1.00 94.53      B    C  
ATOM   2961  CD2 HIS B  65       4.971  19.846 -12.545  1.00 86.22      B    C  
ATOM   2962  ND1 HIS B  65       6.488  18.229 -12.413  1.00 85.31      B    N  
ATOM   2963  CE1 HIS B  65       6.436  18.856 -11.234  1.00 87.46      B    C  
ATOM   2964  NE2 HIS B  65       5.524  19.835 -11.277  1.00 88.96      B    N  
ATOM   2965  N   TYR B  66       3.816  17.367 -17.289  1.00 95.68      B    N  
ATOM   2966  CA  TYR B  66       3.693  17.167 -18.735  1.00 95.48      B    C  
ATOM   2967  C   TYR B  66       2.392  17.762 -19.293  1.00 94.93      B    C  
ATOM   2968  O   TYR B  66       2.414  18.342 -20.380  1.00 93.11      B    O  
ATOM   2969  CB  TYR B  66       3.762  15.673 -19.078  1.00 95.18      B    C  
ATOM   2970  CG  TYR B  66       5.105  15.014 -18.889  1.00 95.36      B    C  
ATOM   2971  CD1 TYR B  66       6.277  15.603 -19.390  1.00 92.83      B    C  
ATOM   2972  CD2 TYR B  66       5.187  13.762 -18.237  1.00 92.92      B    C  
ATOM   2973  CE1 TYR B  66       7.523  14.971 -19.236  1.00 92.18      B    C  
ATOM   2974  CE2 TYR B  66       6.423  13.118 -18.076  1.00 92.09      B    C  
ATOM   2975  CZ  TYR B  66       7.594  13.726 -18.573  1.00 93.50      B    C  
ATOM   2976  OH  TYR B  66       8.810  13.109 -18.401  1.00 91.95      B    O  
ATOM   2977  N   VAL B  67       1.291  17.697 -18.557  1.00 95.02      B    N  
ATOM   2978  CA  VAL B  67       0.034  18.349 -18.940  1.00 94.58      B    C  
ATOM   2979  C   VAL B  67       0.198  19.869 -18.973  1.00 94.21      B    C  
ATOM   2980  O   VAL B  67      -0.194  20.494 -19.956  1.00 92.79      B    O  
ATOM   2981  CB  VAL B  67      -1.118  17.916 -18.014  1.00 93.91      B    C  
ATOM   2982  CG1 VAL B  67      -2.407  18.701 -18.289  1.00 89.42      B    C  
ATOM   2983  CG2 VAL B  67      -1.448  16.438 -18.222  1.00 89.56      B    C  
ATOM   2984  N   SER B  68       0.867  20.462 -17.983  1.00 94.57      B    N  
ATOM   2985  CA  SER B  68       1.193  21.893 -17.991  1.00 93.81      B    C  
ATOM   2986  C   SER B  68       2.100  22.282 -19.170  1.00 93.70      B    C  
ATOM   2987  O   SER B  68       1.853  23.288 -19.827  1.00 91.74      B    O  
ATOM   2988  CB  SER B  68       1.864  22.291 -16.674  1.00 92.62      B    C  
ATOM   2989  OG  SER B  68       0.975  22.124 -15.594  1.00 78.85      B    O  
ATOM   2990  N   ALA B  69       3.088  21.458 -19.508  1.00 94.50      B    N  
ATOM   2991  CA  ALA B  69       3.939  21.680 -20.680  1.00 94.25      B    C  
ATOM   2992  C   ALA B  69       3.127  21.654 -21.984  1.00 94.31      B    C  
ATOM   2993  O   ALA B  69       3.276  22.538 -22.829  1.00 92.72      B    O  
ATOM   2994  CB  ALA B  69       5.057  20.633 -20.688  1.00 93.51      B    C  
ATOM   2995  N   MET B  70       2.201  20.703 -22.126  1.00 94.33      B    N  
ATOM   2996  CA  MET B  70       1.292  20.637 -23.274  1.00 93.82      B    C  
ATOM   2997  C   MET B  70       0.334  21.831 -23.328  1.00 93.86      B    C  
ATOM   2998  O   MET B  70      -0.032  22.264 -24.413  1.00 92.25      B    O  
ATOM   2999  CB  MET B  70       0.491  19.336 -23.257  1.00 93.15      B    C  
ATOM   3000  CG  MET B  70       1.347  18.129 -23.644  1.00 89.65      B    C  
ATOM   3001  SD  MET B  70       0.378  16.615 -23.924  1.00 87.83      B    S  
ATOM   3002  CE  MET B  70      -0.154  16.270 -22.239  1.00 77.48      B    C  
ATOM   3003  N   MET B  71      -0.052  22.385 -22.183  1.00 93.74      B    N  
ATOM   3004  CA  MET B  71      -0.884  23.586 -22.119  1.00 93.01      B    C  
ATOM   3005  C   MET B  71      -0.143  24.817 -22.658  1.00 93.10      B    C  
ATOM   3006  O   MET B  71      -0.694  25.557 -23.469  1.00 91.62      B    O  
ATOM   3007  CB  MET B  71      -1.347  23.795 -20.681  1.00 91.78      B    C  
ATOM   3008  CG  MET B  71      -2.518  24.774 -20.616  1.00 85.35      B    C  
ATOM   3009  SD  MET B  71      -3.068  25.153 -18.931  1.00 82.92      B    S  
ATOM   3010  CE  MET B  71      -3.540  23.515 -18.340  1.00 73.84      B    C  
ATOM   3011  N   TRP B  72       1.135  24.986 -22.291  1.00 94.00      B    N  
ATOM   3012  CA  TRP B  72       1.982  26.040 -22.862  1.00 93.88      B    C  
ATOM   3013  C   TRP B  72       2.184  25.873 -24.363  1.00 93.92      B    C  
ATOM   3014  O   TRP B  72       2.075  26.842 -25.113  1.00 91.98      B    O  
ATOM   3015  CB  TRP B  72       3.326  26.061 -22.137  1.00 92.94      B    C  
ATOM   3016  CG  TRP B  72       3.280  26.724 -20.803  1.00 92.15      B    C  
ATOM   3017  CD1 TRP B  72       3.432  26.125 -19.605  1.00 87.80      B    C  
ATOM   3018  CD2 TRP B  72       3.069  28.140 -20.518  1.00 89.17      B    C  
ATOM   3019  CE2 TRP B  72       3.118  28.314 -19.111  1.00 88.42      B    C  
ATOM   3020  CE3 TRP B  72       2.852  29.283 -21.324  1.00 86.60      B    C  
ATOM   3021  NE1 TRP B  72       3.336  27.065 -18.586  1.00 86.54      B    N  
ATOM   3022  CZ2 TRP B  72       2.962  29.594 -18.514  1.00 86.58      B    C  
ATOM   3023  CZ3 TRP B  72       2.690  30.547 -20.723  1.00 83.11      B    C  
ATOM   3024  CH2 TRP B  72       2.744  30.696 -19.341  1.00 83.58      B    C  
ATOM   3025  N   GLN B  73       2.391  24.667 -24.836  1.00 93.46      B    N  
ATOM   3026  CA  GLN B  73       2.502  24.401 -26.268  1.00 93.24      B    C  
ATOM   3027  C   GLN B  73       1.170  24.650 -27.002  1.00 93.38      B    C  
ATOM   3028  O   GLN B  73       1.171  25.118 -28.142  1.00 91.64      B    O  
ATOM   3029  CB  GLN B  73       3.041  22.983 -26.475  1.00 92.39      B    C  
ATOM   3030  CG  GLN B  73       3.349  22.732 -27.958  1.00 89.48      B    C  
ATOM   3031  CD  GLN B  73       4.312  21.575 -28.202  1.00 87.41      B    C  
ATOM   3032  NE2 GLN B  73       4.298  21.010 -29.383  1.00 75.74      B    N  
ATOM   3033  OE1 GLN B  73       5.116  21.202 -27.372  1.00 78.45      B    O  
ATOM   3034  N   SER B  74       0.040  24.411 -26.353  1.00 93.73      B    N  
ATOM   3035  CA  SER B  74      -1.295  24.720 -26.883  1.00 93.10      B    C  
ATOM   3036  C   SER B  74      -1.506  26.220 -27.035  1.00 92.94      B    C  
ATOM   3037  O   SER B  74      -2.000  26.662 -28.070  1.00 90.59      B    O  
ATOM   3038  CB  SER B  74      -2.389  24.145 -25.978  1.00 92.36      B    C  
ATOM   3039  OG  SER B  74      -2.260  22.755 -25.871  1.00 81.40      B    O  
ATOM   3040  N   LEU B  75      -1.080  27.013 -26.042  1.00 92.38      B    N  
ATOM   3041  CA  LEU B  75      -1.108  28.477 -26.133  1.00 91.84      B    C  
ATOM   3042  C   LEU B  75      -0.245  28.973 -27.293  1.00 92.08      B    C  
ATOM   3043  O   LEU B  75      -0.684  29.810 -28.075  1.00 91.01      B    O  
ATOM   3044  CB  LEU B  75      -0.645  29.069 -24.791  1.00 91.16      B    C  
ATOM   3045  CG  LEU B  75      -0.624  30.614 -24.763  1.00 89.88      B    C  
ATOM   3046  CD1 LEU B  75      -2.029  31.210 -24.894  1.00 84.22      B    C  
ATOM   3047  CD2 LEU B  75      -0.015  31.099 -23.455  1.00 83.16      B    C  
ATOM   3048  N   LEU B  76       0.962  28.429 -27.432  1.00 92.70      B    N  
ATOM   3049  CA  LEU B  76       1.874  28.785 -28.510  1.00 92.46      B    C  
ATOM   3050  C   LEU B  76       1.271  28.491 -29.890  1.00 92.91      B    C  
ATOM   3051  O   LEU B  76       1.243  29.363 -30.757  1.00 91.23      B    O  
ATOM   3052  CB  LEU B  76       3.183  28.006 -28.303  1.00 91.07      B    C  
ATOM   3053  CG  LEU B  76       4.408  28.855 -28.675  1.00 87.58      B    C  
ATOM   3054  CD1 LEU B  76       4.797  29.760 -27.516  1.00 82.34      B    C  
ATOM   3055  CD2 LEU B  76       5.583  27.942 -28.969  1.00 82.43      B    C  
ATOM   3056  N   SER B  77       0.721  27.305 -30.069  1.00 93.09      B    N  
ATOM   3057  CA  SER B  77       0.053  26.893 -31.305  1.00 92.77      B    C  
ATOM   3058  C   SER B  77      -1.122  27.815 -31.644  1.00 92.89      B    C  
ATOM   3059  O   SER B  77      -1.275  28.223 -32.791  1.00 90.05      B    O  
ATOM   3060  CB  SER B  77      -0.437  25.443 -31.161  1.00 91.60      B    C  
ATOM   3061  OG  SER B  77      -1.030  24.988 -32.360  1.00 82.07      B    O  
ATOM   3062  N   LEU B  78      -1.901  28.211 -30.633  1.00 91.70      B    N  
ATOM   3063  CA  LEU B  78      -3.024  29.123 -30.803  1.00 91.32      B    C  
ATOM   3064  C   LEU B  78      -2.577  30.519 -31.254  1.00 91.68      B    C  
ATOM   3065  O   LEU B  78      -3.191  31.089 -32.154  1.00 90.08      B    O  
ATOM   3066  CB  LEU B  78      -3.810  29.178 -29.483  1.00 90.32      B    C  
ATOM   3067  CG  LEU B  78      -5.082  30.036 -29.561  1.00 88.34      B    C  
ATOM   3068  CD1 LEU B  78      -6.093  29.444 -30.543  1.00 82.03      B    C  
ATOM   3069  CD2 LEU B  78      -5.733  30.121 -28.183  1.00 81.20      B    C  
ATOM   3070  N   ILE B  79      -1.501  31.049 -30.664  1.00 92.07      B    N  
ATOM   3071  CA  ILE B  79      -0.958  32.368 -31.031  1.00 91.59      B    C  
ATOM   3072  C   ILE B  79      -0.532  32.383 -32.503  1.00 91.66      B    C  
ATOM   3073  O   ILE B  79      -0.933  33.277 -33.248  1.00 90.29      B    O  
ATOM   3074  CB  ILE B  79       0.206  32.756 -30.100  1.00 91.08      B    C  
ATOM   3075  CG1 ILE B  79      -0.319  33.074 -28.679  1.00 86.95      B    C  
ATOM   3076  CG2 ILE B  79       0.988  33.975 -30.641  1.00 86.99      B    C  
ATOM   3077  CD1 ILE B  79       0.776  33.101 -27.607  1.00 80.79      B    C  
ATOM   3078  N   TYR B  80       0.218  31.394 -32.951  1.00 92.19      B    N  
ATOM   3079  CA  TYR B  80       0.661  31.330 -34.347  1.00 92.08      B    C  
ATOM   3080  C   TYR B  80      -0.449  30.954 -35.329  1.00 91.70      B    C  
ATOM   3081  O   TYR B  80      -0.421  31.383 -36.480  1.00 88.60      B    O  
ATOM   3082  CB  TYR B  80       1.866  30.392 -34.454  1.00 91.46      B    C  
ATOM   3083  CG  TYR B  80       3.111  30.983 -33.847  1.00 92.17      B    C  
ATOM   3084  CD1 TYR B  80       3.744  32.077 -34.471  1.00 87.71      B    C  
ATOM   3085  CD2 TYR B  80       3.614  30.499 -32.625  1.00 88.04      B    C  
ATOM   3086  CE1 TYR B  80       4.851  32.682 -33.877  1.00 86.44      B    C  
ATOM   3087  CE2 TYR B  80       4.727  31.108 -32.019  1.00 86.58      B    C  
ATOM   3088  CZ  TYR B  80       5.336  32.211 -32.649  1.00 88.88      B    C  
ATOM   3089  OH  TYR B  80       6.388  32.832 -32.042  1.00 87.49      B    O  
ATOM   3090  N   SER B  81      -1.477  30.238 -34.880  1.00 92.31      B    N  
ATOM   3091  CA  SER B  81      -2.695  30.020 -35.657  1.00 91.81      B    C  
ATOM   3092  C   SER B  81      -3.467  31.323 -35.854  1.00 91.97      B    C  
ATOM   3093  O   SER B  81      -3.914  31.603 -36.968  1.00 89.32      B    O  
ATOM   3094  CB  SER B  81      -3.584  28.976 -34.973  1.00 90.52      B    C  
ATOM   3095  OG  SER B  81      -4.688  28.658 -35.796  1.00 80.69      B    O  
ATOM   3096  N   ALA B  82      -3.561  32.165 -34.819  1.00 91.30      B    N  
ATOM   3097  CA  ALA B  82      -4.181  33.478 -34.914  1.00 90.58      B    C  
ATOM   3098  C   ALA B  82      -3.388  34.411 -35.837  1.00 90.96      B    C  
ATOM   3099  O   ALA B  82      -3.990  35.086 -36.666  1.00 89.06      B    O  
ATOM   3100  CB  ALA B  82      -4.333  34.060 -33.504  1.00 89.45      B    C  
ATOM   3101  N   GLU B  83      -2.058  34.403 -35.780  1.00 91.14      B    N  
ATOM   3102  CA  GLU B  83      -1.209  35.140 -36.716  1.00 91.00      B    C  
ATOM   3103  C   GLU B  83      -1.483  34.730 -38.174  1.00 91.28      B    C  
ATOM   3104  O   GLU B  83      -1.695  35.587 -39.037  1.00 89.48      B    O  
ATOM   3105  CB  GLU B  83       0.275  34.900 -36.370  1.00 89.64      B    C  
ATOM   3106  CG  GLU B  83       1.223  35.751 -37.233  1.00 86.41      B    C  
ATOM   3107  CD  GLU B  83       2.711  35.401 -37.062  1.00 85.16      B    C  
ATOM   3108  OE1 GLU B  83       3.551  36.301 -37.324  1.00 77.17      B    O  
ATOM   3109  OE2 GLU B  83       3.046  34.242 -36.749  1.00 78.85      B    O1-
ATOM   3110  N   ALA B  84      -1.528  33.438 -38.443  1.00 91.83      B    N  
ATOM   3111  CA  ALA B  84      -1.823  32.919 -39.767  1.00 91.56      B    C  
ATOM   3112  C   ALA B  84      -3.233  33.297 -40.227  1.00 91.76      B    C  
ATOM   3113  O   ALA B  84      -3.403  33.739 -41.362  1.00 89.24      B    O  
ATOM   3114  CB  ALA B  84      -1.627  31.397 -39.760  1.00 90.64      B    C  
ATOM   3115  N   PHE B  85      -4.228  33.191 -39.340  1.00 90.69      B    N  
ATOM   3116  CA  PHE B  85      -5.623  33.517 -39.644  1.00 89.74      B    C  
ATOM   3117  C   PHE B  85      -5.813  34.995 -39.987  1.00 90.12      B    C  
ATOM   3118  O   PHE B  85      -6.414  35.322 -41.008  1.00 88.93      B    O  
ATOM   3119  CB  PHE B  85      -6.486  33.127 -38.446  1.00 88.88      B    C  
ATOM   3120  CG  PHE B  85      -7.957  33.437 -38.637  1.00 88.88      B    C  
ATOM   3121  CD1 PHE B  85      -8.552  34.505 -37.948  1.00 83.10      B    C  
ATOM   3122  CD2 PHE B  85      -8.728  32.654 -39.515  1.00 82.55      B    C  
ATOM   3123  CE1 PHE B  85      -9.919  34.769 -38.120  1.00 80.84      B    C  
ATOM   3124  CE2 PHE B  85     -10.092  32.918 -39.690  1.00 80.62      B    C  
ATOM   3125  CZ  PHE B  85     -10.692  33.977 -38.990  1.00 82.42      B    C  
ATOM   3126  N   LEU B  86      -5.248  35.909 -39.195  1.00 90.44      B    N  
ATOM   3127  CA  LEU B  86      -5.313  37.345 -39.472  1.00 90.34      B    C  
ATOM   3128  C   LEU B  86      -4.588  37.706 -40.771  1.00 90.31      B    C  
ATOM   3129  O   LEU B  86      -5.044  38.582 -41.517  1.00 88.19      B    O  
ATOM   3130  CB  LEU B  86      -4.709  38.115 -38.292  1.00 89.96      B    C  
ATOM   3131  CG  LEU B  86      -5.507  38.020 -36.980  1.00 88.38      B    C  
ATOM   3132  CD1 LEU B  86      -4.729  38.716 -35.862  1.00 82.34      B    C  
ATOM   3133  CD2 LEU B  86      -6.885  38.680 -37.083  1.00 82.36      B    C  
ATOM   3134  N   THR B  87      -3.505  37.012 -41.082  1.00 91.23      B    N  
ATOM   3135  CA  THR B  87      -2.778  37.170 -42.349  1.00 90.61      B    C  
ATOM   3136  C   THR B  87      -3.593  36.641 -43.530  1.00 90.53      B    C  
ATOM   3137  O   THR B  87      -3.641  37.287 -44.574  1.00 87.79      B    O  
ATOM   3138  CB  THR B  87      -1.404  36.485 -42.282  1.00 89.84      B    C  
ATOM   3139  CG2 THR B  87      -0.552  36.793 -43.503  1.00 78.08      B    C  
ATOM   3140  OG1 THR B  87      -0.677  36.950 -41.176  1.00 78.95      B    O  
ATOM   3141  N   ASP B  88      -4.288  35.525 -43.357  1.00 90.36      B    N  
ATOM   3142  CA  ASP B  88      -5.177  34.962 -44.381  1.00 89.75      B    C  
ATOM   3143  C   ASP B  88      -6.384  35.863 -44.656  1.00 89.96      B    C  
ATOM   3144  O   ASP B  88      -6.755  36.018 -45.816  1.00 87.21      B    O  
ATOM   3145  CB  ASP B  88      -5.644  33.547 -43.991  1.00 88.08      B    C  
ATOM   3146  CG  ASP B  88      -4.795  32.418 -44.589  1.00 86.83      B    C  
ATOM   3147  OD1 ASP B  88      -4.193  32.603 -45.667  1.00 79.52      B    O  
ATOM   3148  OD2 ASP B  88      -4.780  31.308 -44.014  1.00 80.70      B    O1-
ATOM   3149  N   ILE B  89      -6.956  36.530 -43.642  1.00 89.09      B    N  
ATOM   3150  CA  ILE B  89      -8.024  37.520 -43.849  1.00 87.97      B    C  
ATOM   3151  C   ILE B  89      -7.543  38.645 -44.771  1.00 87.82      B    C  
ATOM   3152  O   ILE B  89      -8.249  39.022 -45.706  1.00 85.98      B    O  
ATOM   3153  CB  ILE B  89      -8.559  38.066 -42.504  1.00 87.30      B    C  
ATOM   3154  CG1 ILE B  89      -9.377  36.972 -41.785  1.00 82.94      B    C  
ATOM   3155  CG2 ILE B  89      -9.437  39.314 -42.714  1.00 80.72      B    C  
ATOM   3156  CD1 ILE B  89      -9.768  37.335 -40.347  1.00 72.27      B    C  
ATOM   3157  N   TYR B  90      -6.326  39.164 -44.544  1.00 88.48      B    N  
ATOM   3158  CA  TYR B  90      -5.762  40.179 -45.435  1.00 87.88      B    C  
ATOM   3159  C   TYR B  90      -5.501  39.629 -46.839  1.00 88.16      B    C  
ATOM   3160  O   TYR B  90      -5.828  40.285 -47.833  1.00 86.21      B    O  
ATOM   3161  CB  TYR B  90      -4.493  40.753 -44.808  1.00 86.86      B    C  
ATOM   3162  CG  TYR B  90      -3.841  41.822 -45.676  1.00 87.28      B    C  
ATOM   3163  CD1 TYR B  90      -2.567  41.616 -46.226  1.00 81.32      B    C  
ATOM   3164  CD2 TYR B  90      -4.553  42.996 -45.983  1.00 81.54      B    C  
ATOM   3165  CE1 TYR B  90      -2.010  42.573 -47.085  1.00 80.01      B    C  
ATOM   3166  CE2 TYR B  90      -4.006  43.956 -46.847  1.00 79.27      B    C  
ATOM   3167  CZ  TYR B  90      -2.732  43.741 -47.409  1.00 82.10      B    C  
ATOM   3168  OH  TYR B  90      -2.213  44.650 -48.286  1.00 81.10      B    O  
ATOM   3169  N   GLY B  91      -4.986  38.424 -46.950  1.00 87.12      B    N  
ATOM   3170  CA  GLY B  91      -4.804  37.733 -48.220  1.00 86.17      B    C  
ATOM   3171  C   GLY B  91      -6.115  37.536 -48.976  1.00 86.68      B    C  
ATOM   3172  O   GLY B  91      -6.181  37.782 -50.181  1.00 83.81      B    O  
ATOM   3173  N   PHE B  92      -7.180  37.183 -48.260  1.00 86.87      B    N  
ATOM   3174  CA  PHE B  92      -8.528  37.049 -48.792  1.00 85.44      B    C  
ATOM   3175  C   PHE B  92      -9.051  38.383 -49.338  1.00 85.59      B    C  
ATOM   3176  O   PHE B  92      -9.430  38.460 -50.503  1.00 83.82      B    O  
ATOM   3177  CB  PHE B  92      -9.430  36.494 -47.689  1.00 84.34      B    C  
ATOM   3178  CG  PHE B  92     -10.864  36.370 -48.117  1.00 83.87      B    C  
ATOM   3179  CD1 PHE B  92     -11.795  37.390 -47.842  1.00 77.43      B    C  
ATOM   3180  CD2 PHE B  92     -11.277  35.228 -48.837  1.00 77.16      B    C  
ATOM   3181  CE1 PHE B  92     -13.119  37.277 -48.292  1.00 74.17      B    C  
ATOM   3182  CE2 PHE B  92     -12.592  35.114 -49.280  1.00 73.27      B    C  
ATOM   3183  CZ  PHE B  92     -13.517  36.141 -49.019  1.00 75.18      B    C  
ATOM   3184  N   MET B  93      -8.987  39.457 -48.547  1.00 84.54      B    N  
ATOM   3185  CA  MET B  93      -9.398  40.793 -48.994  1.00 83.07      B    C  
ATOM   3186  C   MET B  93      -8.622  41.232 -50.244  1.00 82.75      B    C  
ATOM   3187  O   MET B  93      -9.195  41.788 -51.179  1.00 81.00      B    O  
ATOM   3188  CB  MET B  93      -9.156  41.825 -47.887  1.00 82.84      B    C  
ATOM   3189  CG  MET B  93     -10.059  41.675 -46.670  1.00 79.55      B    C  
ATOM   3190  SD  MET B  93      -9.735  42.968 -45.432  1.00 76.98      B    S  
ATOM   3191  CE  MET B  93     -10.255  42.130 -43.932  1.00 66.98      B    C  
ATOM   3192  N   LYS B  94      -7.321  40.949 -50.278  1.00 84.31      B    N  
ATOM   3193  CA  LYS B  94      -6.465  41.321 -51.391  1.00 83.31      B    C  
ATOM   3194  C   LYS B  94      -6.729  40.491 -52.648  1.00 82.82      B    C  
ATOM   3195  O   LYS B  94      -6.654  41.017 -53.757  1.00 78.83      B    O  
ATOM   3196  CB  LYS B  94      -5.006  41.233 -50.941  1.00 81.89      B    C  
ATOM   3197  CG  LYS B  94      -4.173  42.144 -51.827  1.00 77.51      B    C  
ATOM   3198  CD  LYS B  94      -2.722  42.173 -51.387  1.00 74.97      B    C  
ATOM   3199  CE  LYS B  94      -2.053  43.221 -52.266  1.00 68.95      B    C  
ATOM   3200  NZ  LYS B  94      -0.613  43.243 -52.086  1.00 62.93      B    N1+
ATOM   3201  N   THR B  95      -7.078  39.232 -52.487  1.00 84.18      B    N  
ATOM   3202  CA  THR B  95      -7.481  38.350 -53.592  1.00 82.65      B    C  
ATOM   3203  C   THR B  95      -8.829  38.776 -54.187  1.00 81.96      B    C  
ATOM   3204  O   THR B  95      -8.996  38.724 -55.400  1.00 77.66      B    O  
ATOM   3205  CB  THR B  95      -7.547  36.890 -53.118  1.00 81.93      B    C  
ATOM   3206  CG2 THR B  95      -7.842  35.916 -54.258  1.00 72.55      B    C  
ATOM   3207  OG1 THR B  95      -6.291  36.504 -52.588  1.00 71.77      B    O  
ATOM   3208  N   LEU B  96      -9.748  39.240 -53.338  1.00 80.71      B    N  
ATOM   3209  CA  LEU B  96     -11.034  39.793 -53.758  1.00 78.50      B    C  
ATOM   3210  C   LEU B  96     -10.914  41.078 -54.574  1.00 77.65      B    C  
ATOM   3211  O   LEU B  96     -11.791  41.364 -55.384  1.00 72.02      B    O  
ATOM   3212  CB  LEU B  96     -11.880  40.060 -52.493  1.00 76.31      B    C  
ATOM   3213  CG  LEU B  96     -12.954  38.991 -52.269  1.00 72.56      B    C  
ATOM   3214  CD1 LEU B  96     -13.335  38.944 -50.795  1.00 67.33      B    C  
ATOM   3215  CD2 LEU B  96     -14.211  39.312 -53.069  1.00 66.11      B    C  
ATOM   3216  N   ASN B  97      -9.852  41.862 -54.386  1.00 77.14      B    N  
ATOM   3217  CA  ASN B  97      -9.622  43.106 -55.110  1.00 74.61      B    C  
ATOM   3218  C   ASN B  97      -8.441  42.977 -56.090  1.00 74.47      B    C  
ATOM   3219  O   ASN B  97      -7.336  43.450 -55.798  1.00 68.35      B    O  
ATOM   3220  CB  ASN B  97      -9.474  44.243 -54.103  1.00 69.99      B    C  
ATOM   3221  CG  ASN B  97      -9.449  45.608 -54.790  1.00 66.03      B    C  
ATOM   3222  ND2 ASN B  97      -9.347  46.665 -54.029  1.00 59.66      B    N  
ATOM   3223  OD1 ASN B  97      -9.546  45.729 -55.996  1.00 60.13      B    O  
ATOM   3224  N   PRO B  98      -8.637  42.397 -57.255  1.00 72.85      B    N  
ATOM   3225  CA  PRO B  98      -7.561  42.180 -58.217  1.00 70.73      B    C  
ATOM   3226  C   PRO B  98      -6.992  43.489 -58.796  1.00 70.66      B    C  
ATOM   3227  O   PRO B  98      -5.911  43.487 -59.369  1.00 63.70      B    O  
ATOM   3228  CB  PRO B  98      -8.176  41.283 -59.293  1.00 67.39      B    C  
ATOM   3229  CG  PRO B  98      -9.660  41.623 -59.243  1.00 66.49      B    C  
ATOM   3230  CD  PRO B  98      -9.900  41.899 -57.763  1.00 68.62      B    C  
ATOM   3231  N   CYS B  99      -7.700  44.594 -58.625  1.00 72.58      B    N  
ATOM   3232  CA  CYS B  99      -7.256  45.928 -59.031  1.00 69.22      B    C  
ATOM   3233  C   CYS B  99      -6.397  46.629 -57.975  1.00 67.52      B    C  
ATOM   3234  O   CYS B  99      -5.890  47.729 -58.226  1.00 59.94      B    O  
ATOM   3235  CB  CYS B  99      -8.486  46.761 -59.426  1.00 66.62      B    C  
ATOM   3236  SG  CYS B  99      -9.359  46.071 -60.868  1.00 62.19      B    S  
ATOM   3237  N   SER B 100      -6.180  46.031 -56.825  1.00 65.95      B    N  
ATOM   3238  CA  SER B 100      -5.304  46.603 -55.805  1.00 63.08      B    C  
ATOM   3239  C   SER B 100      -3.837  46.498 -56.226  1.00 63.05      B    C  
ATOM   3240  O   SER B 100      -3.290  45.410 -56.422  1.00 56.89      B    O  
ATOM   3241  CB  SER B 100      -5.559  45.963 -54.432  1.00 58.08      B    C  
ATOM   3242  OG  SER B 100      -5.078  44.639 -54.338  1.00 54.82      B    O  
ATOM   3243  N   GLY B 101      -3.176  47.635 -56.356  1.00 61.20      B    N  
ATOM   3244  CA  GLY B 101      -1.790  47.708 -56.809  1.00 59.37      B    C  
ATOM   3245  C   GLY B 101      -1.659  47.565 -58.322  1.00 60.44      B    C  
ATOM   3246  O   GLY B 101      -2.450  48.102 -59.088  1.00 55.44      B    O  
ATOM   3247  N   THR B 102      -0.607  46.858 -58.767  1.00 63.09      B    N  
ATOM   3248  CA  THR B 102      -0.376  46.625 -60.199  1.00 61.20      B    C  
ATOM   3249  C   THR B 102      -1.236  45.465 -60.699  1.00 62.10      B    C  
ATOM   3250  O   THR B 102      -0.972  44.321 -60.314  1.00 55.33      B    O  
ATOM   3251  CB  THR B 102       1.101  46.351 -60.509  1.00 55.38      B    C  
ATOM   3252  CG2 THR B 102       1.911  47.643 -60.537  1.00 50.48      B    C  
ATOM   3253  OG1 THR B 102       1.688  45.515 -59.544  1.00 51.39      B    O  
ATOM   3254  N   PRO B 103      -2.219  45.718 -61.554  1.00 59.45      B    N  
ATOM   3255  CA  PRO B 103      -3.078  44.662 -62.070  1.00 58.52      B    C  
ATOM   3256  C   PRO B 103      -2.260  43.635 -62.873  1.00 60.27      B    C  
ATOM   3257  O   PRO B 103      -1.295  43.972 -63.566  1.00 55.63      B    O  
ATOM   3258  CB  PRO B 103      -4.157  45.365 -62.894  1.00 54.56      B    C  
ATOM   3259  CG  PRO B 103      -3.541  46.707 -63.268  1.00 54.59      B    C  
ATOM   3260  CD  PRO B 103      -2.601  47.007 -62.108  1.00 56.26      B    C  
ATOM   3261  N   SER B 104      -2.623  42.387 -62.769  1.00 60.41      B    N  
ATOM   3262  CA  SER B 104      -1.904  41.298 -63.411  1.00 59.09      B    C  
ATOM   3263  C   SER B 104      -2.613  40.816 -64.672  1.00 60.46      B    C  
ATOM   3264  O   SER B 104      -3.801  40.490 -64.634  1.00 54.42      B    O  
ATOM   3265  CB  SER B 104      -1.678  40.137 -62.438  1.00 53.83      B    C  
ATOM   3266  OG  SER B 104      -2.885  39.525 -62.066  1.00 50.54      B    O  
ATOM   3267  N   GLY B 105      -1.870  40.675 -65.730  1.00 62.13      B    N  
ATOM   3268  CA  GLY B 105      -2.395  40.179 -66.999  1.00 62.15      B    C  
ATOM   3269  C   GLY B 105      -3.171  41.229 -67.791  1.00 64.73      B    C  
ATOM   3270  O   GLY B 105      -3.616  42.246 -67.264  1.00 59.94      B    O  
ATOM   3271  N   ILE B 106      -3.332  40.954 -69.066  1.00 65.65      B    N  
ATOM   3272  CA  ILE B 106      -3.944  41.884 -70.023  1.00 66.90      B    C  
ATOM   3273  C   ILE B 106      -5.394  42.213 -69.639  1.00 69.63      B    C  
ATOM   3274  O   ILE B 106      -5.816  43.363 -69.731  1.00 65.16      B    O  
ATOM   3275  CB  ILE B 106      -3.865  41.291 -71.448  1.00 62.71      B    C  
ATOM   3276  CG1 ILE B 106      -2.387  41.065 -71.857  1.00 58.70      B    C  
ATOM   3277  CG2 ILE B 106      -4.557  42.204 -72.471  1.00 56.74      B    C  
ATOM   3278  CD1 ILE B 106      -2.218  40.254 -73.157  1.00 50.38      B    C  
ATOM   3279  N   PHE B 107      -6.142  41.233 -69.153  1.00 70.69      B    N  
ATOM   3280  CA  PHE B 107      -7.544  41.415 -68.779  1.00 71.29      B    C  
ATOM   3281  C   PHE B 107      -7.707  42.476 -67.687  1.00 73.35      B    C  
ATOM   3282  O   PHE B 107      -8.461  43.430 -67.866  1.00 70.10      B    O  
ATOM   3283  CB  PHE B 107      -8.134  40.074 -68.332  1.00 68.49      B    C  
ATOM   3284  CG  PHE B 107      -9.606  40.151 -67.990  1.00 66.81      B    C  
ATOM   3285  CD1 PHE B 107     -10.024  40.335 -66.660  1.00 61.77      B    C  
ATOM   3286  CD2 PHE B 107     -10.569  40.094 -69.017  1.00 62.28      B    C  
ATOM   3287  CE1 PHE B 107     -11.375  40.440 -66.363  1.00 56.31      B    C  
ATOM   3288  CE2 PHE B 107     -11.922  40.197 -68.712  1.00 56.75      B    C  
ATOM   3289  CZ  PHE B 107     -12.339  40.376 -67.388  1.00 58.90      B    C  
ATOM   3290  N   TRP B 108      -6.974  42.378 -66.593  1.00 72.05      B    N  
ATOM   3291  CA  TRP B 108      -7.085  43.314 -65.476  1.00 70.92      B    C  
ATOM   3292  C   TRP B 108      -6.452  44.673 -65.772  1.00 72.79      B    C  
ATOM   3293  O   TRP B 108      -6.962  45.684 -65.313  1.00 70.09      B    O  
ATOM   3294  CB  TRP B 108      -6.508  42.685 -64.209  1.00 68.32      B    C  
ATOM   3295  CG  TRP B 108      -7.285  41.512 -63.716  1.00 70.97      B    C  
ATOM   3296  CD1 TRP B 108      -6.856  40.237 -63.665  1.00 64.19      B    C  
ATOM   3297  CD2 TRP B 108      -8.653  41.498 -63.199  1.00 69.71      B    C  
ATOM   3298  CE2 TRP B 108      -8.972  40.164 -62.852  1.00 66.69      B    C  
ATOM   3299  CE3 TRP B 108      -9.632  42.491 -62.995  1.00 64.69      B    C  
ATOM   3300  NE1 TRP B 108      -7.859  39.421 -63.146  1.00 62.68      B    N  
ATOM   3301  CZ2 TRP B 108     -10.241  39.814 -62.320  1.00 64.82      B    C  
ATOM   3302  CZ3 TRP B 108     -10.892  42.146 -62.463  1.00 60.35      B    C  
ATOM   3303  CH2 TRP B 108     -11.182  40.821 -62.133  1.00 62.34      B    C  
ATOM   3304  N   THR B 109      -5.396  44.716 -66.579  1.00 75.67      B    N  
ATOM   3305  CA  THR B 109      -4.821  45.997 -67.031  1.00 74.40      B    C  
ATOM   3306  C   THR B 109      -5.803  46.829 -67.838  1.00 75.45      B    C  
ATOM   3307  O   THR B 109      -5.715  48.050 -67.819  1.00 72.17      B    O  
ATOM   3308  CB  THR B 109      -3.533  45.838 -67.862  1.00 71.56      B    C  
ATOM   3309  CG2 THR B 109      -2.299  46.221 -67.072  1.00 64.19      B    C  
ATOM   3310  OG1 THR B 109      -3.324  44.520 -68.304  1.00 66.10      B    O  
ATOM   3311  N   VAL B 110      -6.745  46.200 -68.527  1.00 74.86      B    N  
ATOM   3312  CA  VAL B 110      -7.811  46.899 -69.253  1.00 74.99      B    C  
ATOM   3313  C   VAL B 110      -9.046  47.088 -68.369  1.00 75.06      B    C  
ATOM   3314  O   VAL B 110      -9.651  48.162 -68.361  1.00 72.81      B    O  
ATOM   3315  CB  VAL B 110      -8.149  46.150 -70.554  1.00 74.25      B    C  
ATOM   3316  CG1 VAL B 110      -9.252  46.846 -71.344  1.00 68.23      B    C  
ATOM   3317  CG2 VAL B 110      -6.923  46.064 -71.476  1.00 67.96      B    C  
ATOM   3318  N   ALA B 111      -9.428  46.082 -67.607  1.00 75.88      B    N  
ATOM   3319  CA  ALA B 111     -10.646  46.110 -66.799  1.00 74.39      B    C  
ATOM   3320  C   ALA B 111     -10.541  47.037 -65.581  1.00 74.86      B    C  
ATOM   3321  O   ALA B 111     -11.492  47.765 -65.289  1.00 72.48      B    O  
ATOM   3322  CB  ALA B 111     -10.995  44.675 -66.390  1.00 72.63      B    C  
ATOM   3323  N   CYS B 112      -9.409  47.086 -64.877  1.00 77.46      B    N  
ATOM   3324  CA  CYS B 112      -9.278  47.884 -63.663  1.00 74.83      B    C  
ATOM   3325  C   CYS B 112      -9.439  49.398 -63.901  1.00 74.97      B    C  
ATOM   3326  O   CYS B 112     -10.231  50.004 -63.177  1.00 69.66      B    O  
ATOM   3327  CB  CYS B 112      -7.977  47.557 -62.918  1.00 71.65      B    C  
ATOM   3328  SG  CYS B 112      -8.009  45.895 -62.167  1.00 65.90      B    S  
ATOM   3329  N   PRO B 113      -8.818  50.004 -64.891  1.00 76.58      B    N  
ATOM   3330  CA  PRO B 113      -9.057  51.419 -65.181  1.00 75.35      B    C  
ATOM   3331  C   PRO B 113     -10.522  51.721 -65.522  1.00 75.64      B    C  
ATOM   3332  O   PRO B 113     -11.034  52.778 -65.159  1.00 72.88      B    O  
ATOM   3333  CB  PRO B 113      -8.147  51.757 -66.359  1.00 73.45      B    C  
ATOM   3334  CG  PRO B 113      -7.055  50.689 -66.294  1.00 73.18      B    C  
ATOM   3335  CD  PRO B 113      -7.791  49.478 -65.750  1.00 75.79      B    C  
ATOM   3336  N   ILE B 114     -11.205  50.816 -66.199  1.00 75.89      B    N  
ATOM   3337  CA  ILE B 114     -12.629  50.951 -66.532  1.00 75.38      B    C  
ATOM   3338  C   ILE B 114     -13.464  50.873 -65.254  1.00 75.44      B    C  
ATOM   3339  O   ILE B 114     -14.309  51.737 -65.009  1.00 73.75      B    O  
ATOM   3340  CB  ILE B 114     -13.053  49.904 -67.586  1.00 74.80      B    C  
ATOM   3341  CG1 ILE B 114     -12.273  50.104 -68.906  1.00 71.85      B    C  
ATOM   3342  CG2 ILE B 114     -14.567  49.991 -67.855  1.00 69.58      B    C  
ATOM   3343  CD1 ILE B 114     -12.480  48.968 -69.922  1.00 64.05      B    C  
ATOM   3344  N   LEU B 115     -13.201  49.890 -64.404  1.00 75.92      B    N  
ATOM   3345  CA  LEU B 115     -13.922  49.704 -63.147  1.00 73.36      B    C  
ATOM   3346  C   LEU B 115     -13.673  50.846 -62.151  1.00 73.41      B    C  
ATOM   3347  O   LEU B 115     -14.601  51.272 -61.461  1.00 70.78      B    O  
ATOM   3348  CB  LEU B 115     -13.517  48.346 -62.544  1.00 71.64      B    C  
ATOM   3349  CG  LEU B 115     -14.112  47.127 -63.275  1.00 68.53      B    C  
ATOM   3350  CD1 LEU B 115     -13.398  45.848 -62.840  1.00 62.86      B    C  
ATOM   3351  CD2 LEU B 115     -15.596  46.954 -62.974  1.00 64.17      B    C  
ATOM   3352  N   GLU B 116     -12.453  51.390 -62.098  1.00 75.65      B    N  
ATOM   3353  CA  GLU B 116     -12.091  52.446 -61.142  1.00 72.61      B    C  
ATOM   3354  C   GLU B 116     -12.506  53.854 -61.572  1.00 72.45      B    C  
ATOM   3355  O   GLU B 116     -12.737  54.716 -60.710  1.00 67.83      B    O  
ATOM   3356  CB  GLU B 116     -10.583  52.432 -60.874  1.00 69.03      B    C  
ATOM   3357  CG  GLU B 116     -10.158  51.242 -60.001  1.00 65.47      B    C  
ATOM   3358  CD  GLU B 116      -8.663  51.265 -59.644  1.00 61.75      B    C  
ATOM   3359  OE1 GLU B 116      -8.282  50.472 -58.761  1.00 56.39      B    O  
ATOM   3360  OE2 GLU B 116      -7.922  52.090 -60.226  1.00 57.85      B    O1-
ATOM   3361  N   ASN B 117     -12.576  54.114 -62.861  1.00 75.80      B    N  
ATOM   3362  CA  ASN B 117     -12.756  55.476 -63.364  1.00 73.98      B    C  
ATOM   3363  C   ASN B 117     -14.060  55.692 -64.149  1.00 73.85      B    C  
ATOM   3364  O   ASN B 117     -14.541  56.821 -64.201  1.00 67.64      B    O  
ATOM   3365  CB  ASN B 117     -11.536  55.872 -64.204  1.00 70.17      B    C  
ATOM   3366  CG  ASN B 117     -10.249  55.902 -63.399  1.00 67.48      B    C  
ATOM   3367  ND2 ASN B 117      -9.189  55.335 -63.915  1.00 61.10      B    N  
ATOM   3368  OD1 ASN B 117     -10.179  56.446 -62.314  1.00 61.54      B    O  
ATOM   3369  N   VAL B 118     -14.622  54.642 -64.749  1.00 73.76      B    N  
ATOM   3370  CA  VAL B 118     -15.770  54.795 -65.649  1.00 73.55      B    C  
ATOM   3371  C   VAL B 118     -17.089  54.477 -64.943  1.00 74.25      B    C  
ATOM   3372  O   VAL B 118     -18.069  55.194 -65.140  1.00 69.59      B    O  
ATOM   3373  CB  VAL B 118     -15.607  53.940 -66.923  1.00 70.80      B    C  
ATOM   3374  CG1 VAL B 118     -16.743  54.167 -67.913  1.00 64.56      B    C  
ATOM   3375  CG2 VAL B 118     -14.298  54.267 -67.640  1.00 65.14      B    C  
ATOM   3376  N   ILE B 119     -17.139  53.466 -64.122  1.00 75.03      B    N  
ATOM   3377  CA  ILE B 119     -18.370  53.048 -63.442  1.00 74.40      B    C  
ATOM   3378  C   ILE B 119     -18.407  53.686 -62.045  1.00 75.17      B    C  
ATOM   3379  O   ILE B 119     -17.728  53.202 -61.134  1.00 71.15      B    O  
ATOM   3380  CB  ILE B 119     -18.514  51.520 -63.408  1.00 71.45      B    C  
ATOM   3381  CG1 ILE B 119     -18.372  50.910 -64.820  1.00 67.17      B    C  
ATOM   3382  CG2 ILE B 119     -19.883  51.156 -62.799  1.00 64.55      B    C  
ATOM   3383  CD1 ILE B 119     -18.462  49.379 -64.863  1.00 59.67      B    C  
ATOM   3384  N   PRO B 120     -19.187  54.732 -61.803  1.00 73.65      B    N  
ATOM   3385  CA  PRO B 120     -19.080  55.569 -60.606  1.00 72.76      B    C  
ATOM   3386  C   PRO B 120     -19.330  54.800 -59.302  1.00 73.73      B    C  
ATOM   3387  O   PRO B 120     -18.562  54.940 -58.354  1.00 69.22      B    O  
ATOM   3388  CB  PRO B 120     -20.072  56.716 -60.819  1.00 69.67      B    C  
ATOM   3389  CG  PRO B 120     -21.059  56.173 -61.848  1.00 68.67      B    C  
ATOM   3390  CD  PRO B 120     -20.201  55.253 -62.694  1.00 71.62      B    C  
ATOM   3391  N   TYR B 121     -20.352  53.959 -59.246  1.00 74.62      B    N  
ATOM   3392  CA  TYR B 121     -20.653  53.168 -58.055  1.00 74.12      B    C  
ATOM   3393  C   TYR B 121     -19.582  52.109 -57.774  1.00 75.59      B    C  
ATOM   3394  O   TYR B 121     -19.157  51.953 -56.632  1.00 71.30      B    O  
ATOM   3395  CB  TYR B 121     -22.026  52.503 -58.194  1.00 70.85      B    C  
ATOM   3396  CG  TYR B 121     -23.172  53.451 -57.968  1.00 66.23      B    C  
ATOM   3397  CD1 TYR B 121     -23.527  53.822 -56.660  1.00 61.11      B    C  
ATOM   3398  CD2 TYR B 121     -23.901  53.986 -59.055  1.00 58.52      B    C  
ATOM   3399  CE1 TYR B 121     -24.587  54.709 -56.429  1.00 51.94      B    C  
ATOM   3400  CE2 TYR B 121     -24.955  54.883 -58.834  1.00 51.28      B    C  
ATOM   3401  CZ  TYR B 121     -25.291  55.242 -57.523  1.00 50.20      B    C  
ATOM   3402  OH  TYR B 121     -26.329  56.114 -57.302  1.00 46.58      B    O  
ATOM   3403  N   VAL B 122     -19.101  51.444 -58.814  1.00 74.12      B    N  
ATOM   3404  CA  VAL B 122     -18.065  50.414 -58.671  1.00 73.39      B    C  
ATOM   3405  C   VAL B 122     -16.738  51.051 -58.274  1.00 74.54      B    C  
ATOM   3406  O   VAL B 122     -16.074  50.555 -57.372  1.00 72.78      B    O  
ATOM   3407  CB  VAL B 122     -17.937  49.578 -59.957  1.00 71.88      B    C  
ATOM   3408  CG1 VAL B 122     -16.866  48.502 -59.834  1.00 65.75      B    C  
ATOM   3409  CG2 VAL B 122     -19.259  48.870 -60.283  1.00 66.07      B    C  
ATOM   3410  N   SER B 123     -16.392  52.186 -58.841  1.00 76.65      B    N  
ATOM   3411  CA  SER B 123     -15.199  52.958 -58.475  1.00 74.51      B    C  
ATOM   3412  C   SER B 123     -15.212  53.378 -56.999  1.00 75.81      B    C  
ATOM   3413  O   SER B 123     -14.211  53.226 -56.302  1.00 72.88      B    O  
ATOM   3414  CB  SER B 123     -15.115  54.195 -59.365  1.00 71.83      B    C  
ATOM   3415  OG  SER B 123     -14.016  55.015 -59.012  1.00 63.50      B    O  
ATOM   3416  N   ALA B 124     -16.351  53.858 -56.510  1.00 79.44      B    N  
ATOM   3417  CA  ALA B 124     -16.500  54.225 -55.105  1.00 78.80      B    C  
ATOM   3418  C   ALA B 124     -16.343  53.015 -54.175  1.00 79.83      B    C  
ATOM   3419  O   ALA B 124     -15.639  53.100 -53.169  1.00 76.87      B    O  
ATOM   3420  CB  ALA B 124     -17.847  54.917 -54.912  1.00 77.26      B    C  
ATOM   3421  N   VAL B 125     -16.921  51.878 -54.534  1.00 78.18      B    N  
ATOM   3422  CA  VAL B 125     -16.810  50.629 -53.768  1.00 76.81      B    C  
ATOM   3423  C   VAL B 125     -15.369  50.117 -53.776  1.00 77.34      B    C  
ATOM   3424  O   VAL B 125     -14.836  49.819 -52.707  1.00 76.69      B    O  
ATOM   3425  CB  VAL B 125     -17.789  49.572 -54.288  1.00 75.78      B    C  
ATOM   3426  CG1 VAL B 125     -17.575  48.203 -53.634  1.00 68.80      B    C  
ATOM   3427  CG2 VAL B 125     -19.232  49.980 -53.977  1.00 69.06      B    C  
ATOM   3428  N   ILE B 126     -14.692  50.093 -54.913  1.00 76.73      B    N  
ATOM   3429  CA  ILE B 126     -13.293  49.653 -55.011  1.00 75.28      B    C  
ATOM   3430  C   ILE B 126     -12.374  50.556 -54.176  1.00 76.17      B    C  
ATOM   3431  O   ILE B 126     -11.541  50.055 -53.421  1.00 74.61      B    O  
ATOM   3432  CB  ILE B 126     -12.844  49.573 -56.483  1.00 72.79      B    C  
ATOM   3433  CG1 ILE B 126     -13.569  48.404 -57.186  1.00 68.18      B    C  
ATOM   3434  CG2 ILE B 126     -11.320  49.376 -56.607  1.00 65.48      B    C  
ATOM   3435  CD1 ILE B 126     -13.372  48.371 -58.711  1.00 61.28      B    C  
ATOM   3436  N   LYS B 127     -12.560  51.890 -54.225  1.00 78.10      B    N  
ATOM   3437  CA  LYS B 127     -11.798  52.833 -53.386  1.00 77.56      B    C  
ATOM   3438  C   LYS B 127     -12.089  52.661 -51.894  1.00 78.67      B    C  
ATOM   3439  O   LYS B 127     -11.172  52.774 -51.078  1.00 76.63      B    O  
ATOM   3440  CB  LYS B 127     -12.068  54.274 -53.828  1.00 75.21      B    C  
ATOM   3441  CG  LYS B 127     -11.307  54.601 -55.124  1.00 69.17      B    C  
ATOM   3442  CD  LYS B 127     -11.618  56.016 -55.632  1.00 64.79      B    C  
ATOM   3443  CE  LYS B 127     -10.834  56.235 -56.917  1.00 57.74      B    C  
ATOM   3444  NZ  LYS B 127     -11.228  57.454 -57.669  1.00 51.22      B    N1+
ATOM   3445  N   ALA B 128     -13.330  52.388 -51.526  1.00 80.24      B    N  
ATOM   3446  CA  ALA B 128     -13.696  52.119 -50.149  1.00 80.00      B    C  
ATOM   3447  C   ALA B 128     -13.060  50.817 -49.649  1.00 81.37      B    C  
ATOM   3448  O   ALA B 128     -12.446  50.818 -48.582  1.00 79.97      B    O  
ATOM   3449  CB  ALA B 128     -15.226  52.102 -50.024  1.00 79.21      B    C  
ATOM   3450  N   ILE B 129     -13.116  49.746 -50.437  1.00 78.98      B    N  
ATOM   3451  CA  ILE B 129     -12.462  48.465 -50.137  1.00 77.48      B    C  
ATOM   3452  C   ILE B 129     -10.949  48.671 -50.002  1.00 79.07      B    C  
ATOM   3453  O   ILE B 129     -10.373  48.223 -49.018  1.00 78.07      B    O  
ATOM   3454  CB  ILE B 129     -12.816  47.401 -51.194  1.00 75.41      B    C  
ATOM   3455  CG1 ILE B 129     -14.312  47.019 -51.094  1.00 69.69      B    C  
ATOM   3456  CG2 ILE B 129     -11.957  46.132 -51.019  1.00 66.63      B    C  
ATOM   3457  CD1 ILE B 129     -14.809  46.184 -52.279  1.00 62.06      B    C  
ATOM   3458  N   GLY B 130     -10.326  49.405 -50.909  1.00 79.97      B    N  
ATOM   3459  CA  GLY B 130      -8.903  49.735 -50.832  1.00 79.77      B    C  
ATOM   3460  C   GLY B 130      -8.527  50.437 -49.529  1.00 82.27      B    C  
ATOM   3461  O   GLY B 130      -7.582  50.028 -48.859  1.00 80.24      B    O  
ATOM   3462  N   ARG B 131      -9.319  51.448 -49.112  1.00 83.06      B    N  
ATOM   3463  CA  ARG B 131      -9.102  52.119 -47.810  1.00 83.74      B    C  
ATOM   3464  C   ARG B 131      -9.278  51.189 -46.623  1.00 84.89      B    C  
ATOM   3465  O   ARG B 131      -8.512  51.286 -45.676  1.00 82.57      B    O  
ATOM   3466  CB  ARG B 131     -10.037  53.328 -47.660  1.00 82.40      B    C  
ATOM   3467  CG  ARG B 131      -9.579  54.530 -48.479  1.00 75.40      B    C  
ATOM   3468  CD  ARG B 131     -10.520  55.701 -48.209  1.00 71.83      B    C  
ATOM   3469  NE  ARG B 131     -10.161  56.895 -49.002  1.00 63.11      B    N  
ATOM   3470  CZ  ARG B 131     -10.761  58.077 -48.958  1.00 55.86      B    C  
ATOM   3471  NH1 ARG B 131     -11.767  58.287 -48.155  1.00 51.53      B    N1+
ATOM   3472  NH2 ARG B 131     -10.361  59.062 -49.718  1.00 49.52      B    N  
ATOM   3473  N   ILE B 132     -10.264  50.296 -46.650  1.00 85.31      B    N  
ATOM   3474  CA  ILE B 132     -10.487  49.307 -45.585  1.00 85.03      B    C  
ATOM   3475  C   ILE B 132      -9.310  48.328 -45.522  1.00 86.09      B    C  
ATOM   3476  O   ILE B 132      -8.807  48.060 -44.440  1.00 84.84      B    O  
ATOM   3477  CB  ILE B 132     -11.838  48.584 -45.783  1.00 83.95      B    C  
ATOM   3478  CG1 ILE B 132     -13.011  49.566 -45.552  1.00 77.57      B    C  
ATOM   3479  CG2 ILE B 132     -11.973  47.382 -44.830  1.00 75.27      B    C  
ATOM   3480  CD1 ILE B 132     -14.361  49.041 -46.062  1.00 67.93      B    C  
ATOM   3481  N   MET B 133      -8.837  47.871 -46.673  1.00 85.02      B    N  
ATOM   3482  CA  MET B 133      -7.677  46.981 -46.758  1.00 83.92      B    C  
ATOM   3483  C   MET B 133      -6.401  47.644 -46.222  1.00 85.26      B    C  
ATOM   3484  O   MET B 133      -5.680  47.030 -45.446  1.00 83.25      B    O  
ATOM   3485  CB  MET B 133      -7.450  46.546 -48.198  1.00 81.31      B    C  
ATOM   3486  CG  MET B 133      -8.465  45.510 -48.670  1.00 74.35      B    C  
ATOM   3487  SD  MET B 133      -8.248  45.027 -50.412  1.00 70.81      B    S  
ATOM   3488  CE  MET B 133      -6.538  44.459 -50.387  1.00 62.09      B    C  
ATOM   3489  N   ASP B 134      -6.143  48.881 -46.590  1.00 86.85      B    N  
ATOM   3490  CA  ASP B 134      -4.980  49.615 -46.093  1.00 85.80      B    C  
ATOM   3491  C   ASP B 134      -5.076  49.883 -44.583  1.00 86.92      B    C  
ATOM   3492  O   ASP B 134      -4.083  49.742 -43.868  1.00 83.71      B    O  
ATOM   3493  CB  ASP B 134      -4.816  50.943 -46.849  1.00 82.79      B    C  
ATOM   3494  CG  ASP B 134      -4.145  50.795 -48.212  1.00 76.19      B    C  
ATOM   3495  OD1 ASP B 134      -3.344  49.845 -48.379  1.00 67.70      B    O  
ATOM   3496  OD2 ASP B 134      -4.365  51.691 -49.048  1.00 68.74      B    O1-
ATOM   3497  N   ALA B 135      -6.259  50.228 -44.095  1.00 87.38      B    N  
ATOM   3498  CA  ALA B 135      -6.487  50.389 -42.667  1.00 87.56      B    C  
ATOM   3499  C   ALA B 135      -6.270  49.072 -41.916  1.00 88.68      B    C  
ATOM   3500  O   ALA B 135      -5.544  49.051 -40.926  1.00 85.99      B    O  
ATOM   3501  CB  ALA B 135      -7.898  50.957 -42.435  1.00 86.71      B    C  
ATOM   3502  N   TYR B 136      -6.812  47.964 -42.409  1.00 87.56      B    N  
ATOM   3503  CA  TYR B 136      -6.604  46.643 -41.821  1.00 87.26      B    C  
ATOM   3504  C   TYR B 136      -5.122  46.256 -41.814  1.00 88.31      B    C  
ATOM   3505  O   TYR B 136      -4.588  45.875 -40.775  1.00 85.94      B    O  
ATOM   3506  CB  TYR B 136      -7.437  45.612 -42.590  1.00 86.50      B    C  
ATOM   3507  CG  TYR B 136      -7.330  44.220 -42.001  1.00 88.73      B    C  
ATOM   3508  CD1 TYR B 136      -6.364  43.311 -42.470  1.00 83.78      B    C  
ATOM   3509  CD2 TYR B 136      -8.180  43.832 -40.942  1.00 84.94      B    C  
ATOM   3510  CE1 TYR B 136      -6.241  42.044 -41.898  1.00 83.48      B    C  
ATOM   3511  CE2 TYR B 136      -8.066  42.565 -40.363  1.00 83.48      B    C  
ATOM   3512  CZ  TYR B 136      -7.099  41.662 -40.843  1.00 86.46      B    C  
ATOM   3513  OH  TYR B 136      -6.977  40.411 -40.273  1.00 84.87      B    O  
ATOM   3514  N   ARG B 137      -4.434  46.439 -42.933  1.00 86.60      B    N  
ATOM   3515  CA  ARG B 137      -3.008  46.119 -43.047  1.00 85.85      B    C  
ATOM   3516  C   ARG B 137      -2.142  46.960 -42.106  1.00 86.25      B    C  
ATOM   3517  O   ARG B 137      -1.314  46.417 -41.388  1.00 82.43      B    O  
ATOM   3518  CB  ARG B 137      -2.580  46.300 -44.505  1.00 83.05      B    C  
ATOM   3519  CG  ARG B 137      -1.091  46.010 -44.706  1.00 81.33      B    C  
ATOM   3520  CD  ARG B 137      -0.706  46.259 -46.170  1.00 79.19      B    C  
ATOM   3521  NE  ARG B 137       0.745  46.189 -46.361  1.00 73.99      B    N  
ATOM   3522  CZ  ARG B 137       1.390  46.590 -47.438  1.00 69.81      B    C  
ATOM   3523  NH1 ARG B 137       0.776  47.113 -48.451  1.00 63.15      B    N1+
ATOM   3524  NH2 ARG B 137       2.683  46.484 -47.510  1.00 64.21      B    N  
ATOM   3525  N   ASN B 138      -2.305  48.278 -42.147  1.00 88.20      B    N  
ATOM   3526  CA  ASN B 138      -1.355  49.187 -41.496  1.00 86.91      B    C  
ATOM   3527  C   ASN B 138      -1.693  49.458 -40.032  1.00 87.78      B    C  
ATOM   3528  O   ASN B 138      -0.780  49.666 -39.239  1.00 82.21      B    O  
ATOM   3529  CB  ASN B 138      -1.282  50.488 -42.308  1.00 84.58      B    C  
ATOM   3530  CG  ASN B 138      -0.707  50.283 -43.701  1.00 81.85      B    C  
ATOM   3531  ND2 ASN B 138      -1.180  51.042 -44.664  1.00 72.84      B    N  
ATOM   3532  OD1 ASN B 138       0.162  49.469 -43.944  1.00 73.07      B    O  
ATOM   3533  N   SER B 139      -2.988  49.468 -39.681  1.00 88.26      B    N  
ATOM   3534  CA  SER B 139      -3.436  49.818 -38.333  1.00 87.89      B    C  
ATOM   3535  C   SER B 139      -3.743  48.600 -37.468  1.00 88.94      B    C  
ATOM   3536  O   SER B 139      -3.741  48.723 -36.251  1.00 84.63      B    O  
ATOM   3537  CB  SER B 139      -4.677  50.729 -38.381  1.00 86.06      B    C  
ATOM   3538  OG  SER B 139      -4.475  51.788 -39.287  1.00 75.17      B    O  
ATOM   3539  N   PHE B 140      -4.004  47.451 -38.076  1.00 87.85      B    N  
ATOM   3540  CA  PHE B 140      -4.382  46.253 -37.339  1.00 87.98      B    C  
ATOM   3541  C   PHE B 140      -3.394  45.098 -37.552  1.00 89.33      B    C  
ATOM   3542  O   PHE B 140      -2.710  44.702 -36.611  1.00 86.58      B    O  
ATOM   3543  CB  PHE B 140      -5.831  45.884 -37.687  1.00 85.51      B    C  
ATOM   3544  CG  PHE B 140      -6.383  44.759 -36.844  1.00 83.79      B    C  
ATOM   3545  CD1 PHE B 140      -6.524  43.463 -37.376  1.00 76.12      B    C  
ATOM   3546  CD2 PHE B 140      -6.756  45.003 -35.508  1.00 75.34      B    C  
ATOM   3547  CE1 PHE B 140      -7.045  42.429 -36.586  1.00 71.26      B    C  
ATOM   3548  CE2 PHE B 140      -7.273  43.967 -34.716  1.00 70.64      B    C  
ATOM   3549  CZ  PHE B 140      -7.420  42.678 -35.250  1.00 73.43      B    C  
ATOM   3550  N   LEU B 141      -3.262  44.588 -38.767  1.00 88.45      B    N  
ATOM   3551  CA  LEU B 141      -2.455  43.394 -39.029  1.00 88.17      B    C  
ATOM   3552  C   LEU B 141      -0.966  43.610 -38.724  1.00 89.53      B    C  
ATOM   3553  O   LEU B 141      -0.369  42.831 -37.980  1.00 87.36      B    O  
ATOM   3554  CB  LEU B 141      -2.673  42.957 -40.489  1.00 86.02      B    C  
ATOM   3555  CG  LEU B 141      -1.897  41.695 -40.889  1.00 85.39      B    C  
ATOM   3556  CD1 LEU B 141      -2.378  40.461 -40.129  1.00 78.90      B    C  
ATOM   3557  CD2 LEU B 141      -2.048  41.447 -42.382  1.00 79.75      B    C  
ATOM   3558  N   ARG B 142      -0.381  44.668 -39.288  1.00 89.81      B    N  
ATOM   3559  CA  ARG B 142       1.063  44.912 -39.185  1.00 89.11      B    C  
ATOM   3560  C   ARG B 142       1.524  45.185 -37.754  1.00 89.96      B    C  
ATOM   3561  O   ARG B 142       2.550  44.626 -37.369  1.00 87.18      B    O  
ATOM   3562  CB  ARG B 142       1.458  46.010 -40.183  1.00 87.15      B    C  
ATOM   3563  CG  ARG B 142       2.892  45.878 -40.681  1.00 80.14      B    C  
ATOM   3564  CD  ARG B 142       3.174  47.016 -41.658  1.00 76.17      B    C  
ATOM   3565  NE  ARG B 142       4.461  46.849 -42.333  1.00 68.45      B    N  
ATOM   3566  CZ  ARG B 142       5.056  47.758 -43.106  1.00 62.22      B    C  
ATOM   3567  NH1 ARG B 142       4.523  48.926 -43.324  1.00 57.18      B    N1+
ATOM   3568  NH2 ARG B 142       6.192  47.483 -43.671  1.00 55.28      B    N  
ATOM   3569  N   PRO B 143       0.780  45.957 -36.941  1.00 91.12      B    N  
ATOM   3570  CA  PRO B 143       1.081  46.099 -35.512  1.00 90.68      B    C  
ATOM   3571  C   PRO B 143       1.030  44.768 -34.757  1.00 91.26      B    C  
ATOM   3572  O   PRO B 143       1.967  44.483 -34.017  1.00 89.39      B    O  
ATOM   3573  CB  PRO B 143       0.059  47.099 -34.966  1.00 89.63      B    C  
ATOM   3574  CG  PRO B 143      -0.296  47.932 -36.183  1.00 87.65      B    C  
ATOM   3575  CD  PRO B 143      -0.237  46.915 -37.320  1.00 90.61      B    C  
ATOM   3576  N   ILE B 144       0.020  43.950 -34.984  1.00 90.22      B    N  
ATOM   3577  CA  ILE B 144      -0.109  42.641 -34.327  1.00 89.58      B    C  
ATOM   3578  C   ILE B 144       1.069  41.735 -34.699  1.00 89.87      B    C  
ATOM   3579  O   ILE B 144       1.738  41.196 -33.819  1.00 88.14      B    O  
ATOM   3580  CB  ILE B 144      -1.470  41.988 -34.646  1.00 88.43      B    C  
ATOM   3581  CG1 ILE B 144      -2.595  42.777 -33.940  1.00 81.09      B    C  
ATOM   3582  CG2 ILE B 144      -1.504  40.508 -34.198  1.00 80.04      B    C  
ATOM   3583  CD1 ILE B 144      -4.004  42.355 -34.368  1.00 71.92      B    C  
ATOM   3584  N   GLN B 145       1.384  41.624 -35.986  1.00 89.27      B    N  
ATOM   3585  CA  GLN B 145       2.529  40.847 -36.453  1.00 88.23      B    C  
ATOM   3586  C   GLN B 145       3.856  41.359 -35.860  1.00 89.01      B    C  
ATOM   3587  O   GLN B 145       4.714  40.559 -35.481  1.00 86.40      B    O  
ATOM   3588  CB  GLN B 145       2.599  40.906 -37.976  1.00 86.49      B    C  
ATOM   3589  CG  GLN B 145       1.510  40.069 -38.671  1.00 85.03      B    C  
ATOM   3590  CD  GLN B 145       1.584  40.183 -40.191  1.00 85.84      B    C  
ATOM   3591  NE2 GLN B 145       0.915  39.308 -40.906  1.00 76.82      B    N  
ATOM   3592  OE1 GLN B 145       2.241  41.047 -40.755  1.00 78.32      B    O  
ATOM   3593  N   GLN B 146       4.042  42.684 -35.752  1.00 90.60      B    N  
ATOM   3594  CA  GLN B 146       5.235  43.256 -35.128  1.00 89.57      B    C  
ATOM   3595  C   GLN B 146       5.307  42.935 -33.636  1.00 90.14      B    C  
ATOM   3596  O   GLN B 146       6.398  42.653 -33.147  1.00 87.29      B    O  
ATOM   3597  CB  GLN B 146       5.280  44.771 -35.321  1.00 88.48      B    C  
ATOM   3598  CG  GLN B 146       5.791  45.147 -36.722  1.00 82.81      B    C  
ATOM   3599  CD  GLN B 146       5.920  46.663 -36.909  1.00 77.84      B    C  
ATOM   3600  NE2 GLN B 146       6.438  47.098 -38.027  1.00 66.80      B    N  
ATOM   3601  OE1 GLN B 146       5.580  47.474 -36.069  1.00 69.53      B    O  
ATOM   3602  N   VAL B 147       4.185  42.961 -32.924  1.00 91.41      B    N  
ATOM   3603  CA  VAL B 147       4.130  42.595 -31.502  1.00 90.79      B    C  
ATOM   3604  C   VAL B 147       4.512  41.124 -31.321  1.00 91.01      B    C  
ATOM   3605  O   VAL B 147       5.403  40.839 -30.523  1.00 89.70      B    O  
ATOM   3606  CB  VAL B 147       2.753  42.921 -30.891  1.00 90.37      B    C  
ATOM   3607  CG1 VAL B 147       2.572  42.320 -29.492  1.00 82.17      B    C  
ATOM   3608  CG2 VAL B 147       2.583  44.434 -30.750  1.00 82.80      B    C  
ATOM   3609  N   ILE B 148       3.929  40.223 -32.103  1.00 90.24      B    N  
ATOM   3610  CA  ILE B 148       4.243  38.786 -32.046  1.00 89.27      B    C  
ATOM   3611  C   ILE B 148       5.725  38.545 -32.354  1.00 89.17      B    C  
ATOM   3612  O   ILE B 148       6.420  37.879 -31.588  1.00 86.71      B    O  
ATOM   3613  CB  ILE B 148       3.308  37.977 -32.977  1.00 88.87      B    C  
ATOM   3614  CG1 ILE B 148       1.845  38.053 -32.479  1.00 84.88      B    C  
ATOM   3615  CG2 ILE B 148       3.755  36.498 -33.055  1.00 84.99      B    C  
ATOM   3616  CD1 ILE B 148       0.812  37.518 -33.492  1.00 80.25      B    C  
ATOM   3617  N   ARG B 149       6.253  39.149 -33.425  1.00 90.38      B    N  
ATOM   3618  CA  ARG B 149       7.670  38.992 -33.811  1.00 88.81      B    C  
ATOM   3619  C   ARG B 149       8.644  39.602 -32.809  1.00 88.92      B    C  
ATOM   3620  O   ARG B 149       9.734  39.069 -32.647  1.00 85.59      B    O  
ATOM   3621  CB  ARG B 149       7.922  39.572 -35.211  1.00 87.07      B    C  
ATOM   3622  CG  ARG B 149       7.263  38.734 -36.316  1.00 81.93      B    C  
ATOM   3623  CD  ARG B 149       7.534  39.324 -37.699  1.00 79.66      B    C  
ATOM   3624  NE  ARG B 149       8.854  38.902 -38.223  1.00 74.09      B    N  
ATOM   3625  CZ  ARG B 149       9.393  39.271 -39.387  1.00 69.47      B    C  
ATOM   3626  NH1 ARG B 149       8.821  40.147 -40.158  1.00 63.39      B    N1+
ATOM   3627  NH2 ARG B 149      10.508  38.748 -39.791  1.00 62.16      B    N  
ATOM   3628  N   ARG B 150       8.291  40.720 -32.141  1.00 90.79      B    N  
ATOM   3629  CA  ARG B 150       9.141  41.335 -31.104  1.00 90.49      B    C  
ATOM   3630  C   ARG B 150       9.113  40.564 -29.792  1.00 90.51      B    C  
ATOM   3631  O   ARG B 150      10.161  40.406 -29.185  1.00 87.04      B    O  
ATOM   3632  CB  ARG B 150       8.729  42.788 -30.832  1.00 89.78      B    C  
ATOM   3633  CG  ARG B 150       9.538  43.785 -31.646  1.00 79.69      B    C  
ATOM   3634  CD  ARG B 150       9.174  45.205 -31.206  1.00 75.69      B    C  
ATOM   3635  NE  ARG B 150      10.021  46.211 -31.866  1.00 64.92      B    N  
ATOM   3636  CZ  ARG B 150       9.907  47.534 -31.733  1.00 56.93      B    C  
ATOM   3637  NH1 ARG B 150       8.978  48.059 -30.985  1.00 50.99      B    N1+
ATOM   3638  NH2 ARG B 150      10.722  48.332 -32.358  1.00 50.07      B    N  
ATOM   3639  N   LEU B 151       7.947  40.126 -29.365  1.00 90.60      B    N  
ATOM   3640  CA  LEU B 151       7.820  39.320 -28.150  1.00 89.56      B    C  
ATOM   3641  C   LEU B 151       8.499  37.966 -28.311  1.00 89.41      B    C  
ATOM   3642  O   LEU B 151       9.126  37.499 -27.358  1.00 85.92      B    O  
ATOM   3643  CB  LEU B 151       6.331  39.171 -27.777  1.00 89.01      B    C  
ATOM   3644  CG  LEU B 151       5.898  40.188 -26.699  1.00 82.60      B    C  
ATOM   3645  CD1 LEU B 151       4.443  40.573 -26.862  1.00 75.60      B    C  
ATOM   3646  CD2 LEU B 151       6.092  39.601 -25.304  1.00 75.02      B    C  
ATOM   3647  N   ASN B 152       8.407  37.391 -29.496  1.00 88.50      B    N  
ATOM   3648  CA  ASN B 152       8.899  36.066 -29.866  1.00 88.61      B    C  
ATOM   3649  C   ASN B 152       8.556  34.999 -28.810  1.00 89.49      B    C  
ATOM   3650  O   ASN B 152       9.449  34.448 -28.168  1.00 83.05      B    O  
ATOM   3651  CB  ASN B 152      10.392  36.149 -30.258  1.00 85.33      B    C  
ATOM   3652  CG  ASN B 152      10.826  34.948 -31.080  1.00 84.08      B    C  
ATOM   3653  ND2 ASN B 152      12.091  34.878 -31.429  1.00 76.51      B    N  
ATOM   3654  OD1 ASN B 152      10.030  34.112 -31.460  1.00 75.46      B    O  
ATOM   3655  N   PRO B 153       7.260  34.737 -28.567  1.00 90.12      B    N  
ATOM   3656  CA  PRO B 153       6.839  33.767 -27.560  1.00 89.80      B    C  
ATOM   3657  C   PRO B 153       7.339  32.359 -27.874  1.00 90.35      B    C  
ATOM   3658  O   PRO B 153       7.572  31.589 -26.963  1.00 85.73      B    O  
ATOM   3659  CB  PRO B 153       5.307  33.846 -27.532  1.00 87.67      B    C  
ATOM   3660  CG  PRO B 153       4.941  34.345 -28.924  1.00 85.98      B    C  
ATOM   3661  CD  PRO B 153       6.101  35.282 -29.265  1.00 88.86      B    C  
ATOM   3662  N   ASP B 154       7.572  32.055 -29.137  1.00 89.56      B    N  
ATOM   3663  CA  ASP B 154       8.080  30.766 -29.600  1.00 88.54      B    C  
ATOM   3664  C   ASP B 154       9.454  30.435 -29.008  1.00 89.27      B    C  
ATOM   3665  O   ASP B 154       9.659  29.357 -28.463  1.00 83.74      B    O  
ATOM   3666  CB  ASP B 154       8.145  30.820 -31.126  1.00 84.91      B    C  
ATOM   3667  CG  ASP B 154       8.044  29.451 -31.773  1.00 83.94      B    C  
ATOM   3668  OD1 ASP B 154       7.118  28.695 -31.421  1.00 75.03      B    O  
ATOM   3669  OD2 ASP B 154       8.834  29.194 -32.709  1.00 76.47      B    O1-
ATOM   3670  N   ASP B 155      10.386  31.404 -29.036  1.00 88.86      B    N  
ATOM   3671  CA  ASP B 155      11.717  31.224 -28.454  1.00 88.14      B    C  
ATOM   3672  C   ASP B 155      11.652  31.090 -26.928  1.00 89.27      B    C  
ATOM   3673  O   ASP B 155      12.253  30.187 -26.339  1.00 85.23      B    O  
ATOM   3674  CB  ASP B 155      12.612  32.401 -28.873  1.00 85.39      B    C  
ATOM   3675  CG  ASP B 155      14.050  32.287 -28.370  1.00 81.13      B    C  
ATOM   3676  OD1 ASP B 155      14.733  31.286 -28.690  1.00 71.90      B    O  
ATOM   3677  OD2 ASP B 155      14.508  33.222 -27.674  1.00 73.12      B    O1-
ATOM   3678  N   LYS B 156      10.888  31.939 -26.258  1.00 89.56      B    N  
ATOM   3679  CA  LYS B 156      10.852  31.955 -24.792  1.00 89.89      B    C  
ATOM   3680  C   LYS B 156      10.080  30.775 -24.207  1.00 90.76      B    C  
ATOM   3681  O   LYS B 156      10.540  30.154 -23.250  1.00 87.50      B    O  
ATOM   3682  CB  LYS B 156      10.259  33.279 -24.295  1.00 87.71      B    C  
ATOM   3683  CG  LYS B 156      11.174  34.454 -24.627  1.00 82.20      B    C  
ATOM   3684  CD  LYS B 156      10.555  35.759 -24.121  1.00 74.61      B    C  
ATOM   3685  CE  LYS B 156      11.439  36.926 -24.526  1.00 67.22      B    C  
ATOM   3686  NZ  LYS B 156      10.795  38.216 -24.222  1.00 56.66      B    N1+
ATOM   3687  N   ILE B 157       8.913  30.482 -24.754  1.00 90.36      B    N  
ATOM   3688  CA  ILE B 157       8.035  29.421 -24.251  1.00 89.99      B    C  
ATOM   3689  C   ILE B 157       8.491  28.077 -24.798  1.00 90.35      B    C  
ATOM   3690  O   ILE B 157       8.696  27.144 -24.026  1.00 88.01      B    O  
ATOM   3691  CB  ILE B 157       6.551  29.732 -24.551  1.00 89.08      B    C  
ATOM   3692  CG1 ILE B 157       6.119  31.066 -23.889  1.00 85.25      B    C  
ATOM   3693  CG2 ILE B 157       5.662  28.577 -24.066  1.00 85.43      B    C  
ATOM   3694  CD1 ILE B 157       4.697  31.511 -24.237  1.00 79.79      B    C  
ATOM   3695  N   GLY B 158       8.702  27.960 -26.097  1.00 89.73      B    N  
ATOM   3696  CA  GLY B 158       9.060  26.704 -26.743  1.00 88.78      B    C  
ATOM   3697  C   GLY B 158      10.442  26.196 -26.344  1.00 89.75      B    C  
ATOM   3698  O   GLY B 158      10.613  25.011 -26.059  1.00 86.16      B    O  
ATOM   3699  N   LYS B 159      11.438  27.082 -26.295  1.00 89.37      B    N  
ATOM   3700  CA  LYS B 159      12.831  26.690 -26.083  1.00 89.44      B    C  
ATOM   3701  C   LYS B 159      13.240  26.625 -24.612  1.00 90.18      B    C  
ATOM   3702  O   LYS B 159      14.155  25.879 -24.285  1.00 85.96      B    O  
ATOM   3703  CB  LYS B 159      13.703  27.674 -26.867  1.00 87.04      B    C  
ATOM   3704  CG  LYS B 159      15.129  27.200 -27.138  1.00 82.39      B    C  
ATOM   3705  CD  LYS B 159      15.786  28.310 -27.948  1.00 80.88      B    C  
ATOM   3706  CE  LYS B 159      17.186  27.984 -28.417  1.00 73.60      B    C  
ATOM   3707  NZ  LYS B 159      17.661  29.122 -29.232  1.00 67.01      B    N1+
ATOM   3708  N   TRP B 160      12.576  27.393 -23.750  1.00 91.19      B    N  
ATOM   3709  CA  TRP B 160      12.951  27.497 -22.340  1.00 91.04      B    C  
ATOM   3710  C   TRP B 160      11.859  26.967 -21.403  1.00 91.64      B    C  
ATOM   3711  O   TRP B 160      12.136  26.092 -20.586  1.00 88.38      B    O  
ATOM   3712  CB  TRP B 160      13.319  28.944 -21.999  1.00 89.07      B    C  
ATOM   3713  CG  TRP B 160      14.483  29.489 -22.769  1.00 84.50      B    C  
ATOM   3714  CD1 TRP B 160      14.420  30.220 -23.897  1.00 71.78      B    C  
ATOM   3715  CD2 TRP B 160      15.908  29.336 -22.465  1.00 77.04      B    C  
ATOM   3716  CE2 TRP B 160      16.640  30.007 -23.472  1.00 72.19      B    C  
ATOM   3717  CE3 TRP B 160      16.627  28.703 -21.431  1.00 65.82      B    C  
ATOM   3718  NE1 TRP B 160      15.704  30.531 -24.330  1.00 66.58      B    N  
ATOM   3719  CZ2 TRP B 160      18.051  30.053 -23.462  1.00 69.09      B    C  
ATOM   3720  CZ3 TRP B 160      18.035  28.742 -21.422  1.00 59.73      B    C  
ATOM   3721  CH2 TRP B 160      18.734  29.408 -22.424  1.00 62.20      B    C  
ATOM   3722  N   LEU B 161      10.630  27.464 -21.530  1.00 91.22      B    N  
ATOM   3723  CA  LEU B 161       9.578  27.181 -20.555  1.00 91.21      B    C  
ATOM   3724  C   LEU B 161       9.061  25.738 -20.647  1.00 91.66      B    C  
ATOM   3725  O   LEU B 161       8.955  25.069 -19.623  1.00 89.92      B    O  
ATOM   3726  CB  LEU B 161       8.456  28.214 -20.722  1.00 89.90      B    C  
ATOM   3727  CG  LEU B 161       7.412  28.196 -19.585  1.00 86.76      B    C  
ATOM   3728  CD1 LEU B 161       8.001  28.693 -18.260  1.00 79.04      B    C  
ATOM   3729  CD2 LEU B 161       6.255  29.102 -19.951  1.00 78.71      B    C  
ATOM   3730  N   ILE B 162       8.787  25.233 -21.842  1.00 91.44      B    N  
ATOM   3731  CA  ILE B 162       8.315  23.852 -22.028  1.00 91.00      B    C  
ATOM   3732  C   ILE B 162       9.385  22.834 -21.578  1.00 91.28      B    C  
ATOM   3733  O   ILE B 162       9.059  21.980 -20.751  1.00 89.30      B    O  
ATOM   3734  CB  ILE B 162       7.786  23.621 -23.464  1.00 90.44      B    C  
ATOM   3735  CG1 ILE B 162       6.500  24.439 -23.698  1.00 87.68      B    C  
ATOM   3736  CG2 ILE B 162       7.539  22.121 -23.731  1.00 87.53      B    C  
ATOM   3737  CD1 ILE B 162       6.052  24.475 -25.160  1.00 83.10      B    C  
ATOM   3738  N   PRO B 163      10.658  22.941 -21.988  1.00 92.01      B    N  
ATOM   3739  CA  PRO B 163      11.711  22.064 -21.472  1.00 91.23      B    C  
ATOM   3740  C   PRO B 163      11.960  22.188 -19.969  1.00 91.72      B    C  
ATOM   3741  O   PRO B 163      12.377  21.212 -19.352  1.00 88.38      B    O  
ATOM   3742  CB  PRO B 163      12.967  22.410 -22.266  1.00 88.97      B    C  
ATOM   3743  CG  PRO B 163      12.418  22.957 -23.570  1.00 87.67      B    C  
ATOM   3744  CD  PRO B 163      11.171  23.709 -23.101  1.00 90.61      B    C  
ATOM   3745  N   ALA B 164      11.669  23.325 -19.338  1.00 92.10      B    N  
ATOM   3746  CA  ALA B 164      11.821  23.486 -17.891  1.00 92.00      B    C  
ATOM   3747  C   ALA B 164      10.938  22.512 -17.091  1.00 92.61      B    C  
ATOM   3748  O   ALA B 164      11.357  22.042 -16.032  1.00 90.48      B    O  
ATOM   3749  CB  ALA B 164      11.544  24.944 -17.507  1.00 90.76      B    C  
ATOM   3750  N   HIS B 165       9.784  22.120 -17.622  1.00 92.68      B    N  
ATOM   3751  CA  HIS B 165       8.935  21.100 -16.988  1.00 92.80      B    C  
ATOM   3752  C   HIS B 165       9.626  19.731 -16.914  1.00 92.61      B    C  
ATOM   3753  O   HIS B 165       9.416  18.977 -15.963  1.00 90.18      B    O  
ATOM   3754  CB  HIS B 165       7.606  20.984 -17.740  1.00 92.30      B    C  
ATOM   3755  CG  HIS B 165       6.754  22.217 -17.650  1.00 93.38      B    C  
ATOM   3756  CD2 HIS B 165       5.700  22.447 -16.793  1.00 82.32      B    C  
ATOM   3757  ND1 HIS B 165       6.889  23.362 -18.403  1.00 80.45      B    N  
ATOM   3758  CE1 HIS B 165       5.962  24.248 -18.007  1.00 84.23      B    C  
ATOM   3759  NE2 HIS B 165       5.224  23.719 -17.040  1.00 86.75      B    N  
ATOM   3760  N   ARG B 166      10.519  19.403 -17.855  1.00 92.94      B    N  
ATOM   3761  CA  ARG B 166      11.330  18.174 -17.782  1.00 92.31      B    C  
ATOM   3762  C   ARG B 166      12.332  18.244 -16.631  1.00 92.43      B    C  
ATOM   3763  O   ARG B 166      12.617  17.218 -16.029  1.00 89.82      B    O  
ATOM   3764  CB  ARG B 166      12.080  17.917 -19.096  1.00 90.86      B    C  
ATOM   3765  CG  ARG B 166      11.128  17.653 -20.264  1.00 85.57      B    C  
ATOM   3766  CD  ARG B 166      11.893  17.319 -21.552  1.00 84.89      B    C  
ATOM   3767  NE  ARG B 166      12.646  16.058 -21.433  1.00 82.43      B    N  
ATOM   3768  CZ  ARG B 166      13.964  15.899 -21.464  1.00 82.08      B    C  
ATOM   3769  NH1 ARG B 166      14.779  16.889 -21.690  1.00 70.84      B    N1+
ATOM   3770  NH2 ARG B 166      14.483  14.730 -21.253  1.00 76.17      B    N  
ATOM   3771  N   VAL B 167      12.863  19.438 -16.311  1.00 93.24      B    N  
ATOM   3772  CA  VAL B 167      13.763  19.623 -15.158  1.00 92.56      B    C  
ATOM   3773  C   VAL B 167      13.010  19.375 -13.851  1.00 92.52      B    C  
ATOM   3774  O   VAL B 167      13.524  18.659 -12.996  1.00 91.02      B    O  
ATOM   3775  CB  VAL B 167      14.418  21.020 -15.165  1.00 91.61      B    C  
ATOM   3776  CG1 VAL B 167      15.392  21.191 -14.000  1.00 85.34      B    C  
ATOM   3777  CG2 VAL B 167      15.192  21.261 -16.462  1.00 85.72      B    C  
ATOM   3778  N   LEU B 168      11.778  19.871 -13.729  1.00 93.25      B    N  
ATOM   3779  CA  LEU B 168      10.914  19.591 -12.576  1.00 92.67      B    C  
ATOM   3780  C   LEU B 168      10.656  18.088 -12.408  1.00 92.84      B    C  
ATOM   3781  O   LEU B 168      10.776  17.553 -11.314  1.00 91.50      B    O  
ATOM   3782  CB  LEU B 168       9.578  20.346 -12.722  1.00 91.77      B    C  
ATOM   3783  CG  LEU B 168       9.685  21.877 -12.746  1.00 89.76      B    C  
ATOM   3784  CD1 LEU B 168       8.318  22.477 -13.056  1.00 84.57      B    C  
ATOM   3785  CD2 LEU B 168      10.160  22.438 -11.408  1.00 83.92      B    C  
ATOM   3786  N   ASN B 169      10.389  17.390 -13.509  1.00 93.69      B    N  
ATOM   3787  CA  ASN B 169      10.223  15.933 -13.486  1.00 93.68      B    C  
ATOM   3788  C   ASN B 169      11.520  15.200 -13.131  1.00 93.62      B    C  
ATOM   3789  O   ASN B 169      11.466  14.170 -12.465  1.00 90.33      B    O  
ATOM   3790  CB  ASN B 169       9.661  15.484 -14.841  1.00 92.46      B    C  
ATOM   3791  CG  ASN B 169       8.191  15.824 -14.988  1.00 92.84      B    C  
ATOM   3792  ND2 ASN B 169       7.622  15.584 -16.152  1.00 85.30      B    N  
ATOM   3793  OD1 ASN B 169       7.531  16.277 -14.084  1.00 85.23      B    O  
ATOM   3794  N   GLY B 170      12.672  15.729 -13.516  1.00 93.28      B    N  
ATOM   3795  CA  GLY B 170      13.977  15.230 -13.093  1.00 92.81      B    C  
ATOM   3796  C   GLY B 170      14.187  15.323 -11.582  1.00 93.43      B    C  
ATOM   3797  O   GLY B 170      14.684  14.376 -10.975  1.00 91.59      B    O  
ATOM   3798  N   VAL B 171      13.740  16.412 -10.959  1.00 93.29      B    N  
ATOM   3799  CA  VAL B 171      13.770  16.559  -9.492  1.00 92.32      B    C  
ATOM   3800  C   VAL B 171      12.844  15.540  -8.820  1.00 92.53      B    C  
ATOM   3801  O   VAL B 171      13.243  14.924  -7.838  1.00 91.54      B    O  
ATOM   3802  CB  VAL B 171      13.415  17.991  -9.060  1.00 91.14      B    C  
ATOM   3803  CG1 VAL B 171      13.411  18.135  -7.534  1.00 85.19      B    C  
ATOM   3804  CG2 VAL B 171      14.429  19.007  -9.602  1.00 86.05      B    C  
ATOM   3805  N   MET B 172      11.661  15.300  -9.374  1.00 93.05      B    N  
ATOM   3806  CA  MET B 172      10.746  14.279  -8.855  1.00 92.63      B    C  
ATOM   3807  C   MET B 172      11.318  12.858  -8.960  1.00 92.87      B    C  
ATOM   3808  O   MET B 172      11.185  12.062  -8.033  1.00 91.45      B    O  
ATOM   3809  CB  MET B 172       9.395  14.353  -9.582  1.00 92.16      B    C  
ATOM   3810  CG  MET B 172       8.616  15.610  -9.183  1.00 88.22      B    C  
ATOM   3811  SD  MET B 172       8.160  15.612  -7.433  1.00 86.73      B    S  
ATOM   3812  CE  MET B 172       7.831  17.367  -7.222  1.00 76.36      B    C  
ATOM   3813  N   TYR B 173      12.005  12.549 -10.049  1.00 93.77      B    N  
ATOM   3814  CA  TYR B 173      12.727  11.290 -10.186  1.00 93.59      B    C  
ATOM   3815  C   TYR B 173      13.875  11.176  -9.172  1.00 93.58      B    C  
ATOM   3816  O   TYR B 173      14.021  10.144  -8.532  1.00 92.39      B    O  
ATOM   3817  CB  TYR B 173      13.237  11.136 -11.618  1.00 93.25      B    C  
ATOM   3818  CG  TYR B 173      14.158   9.943 -11.780  1.00 93.77      B    C  
ATOM   3819  CD1 TYR B 173      15.542  10.128 -11.991  1.00 90.91      B    C  
ATOM   3820  CD2 TYR B 173      13.651   8.635 -11.650  1.00 91.33      B    C  
ATOM   3821  CE1 TYR B 173      16.395   9.030 -12.078  1.00 90.37      B    C  
ATOM   3822  CE2 TYR B 173      14.505   7.524 -11.726  1.00 90.09      B    C  
ATOM   3823  CZ  TYR B 173      15.880   7.724 -11.944  1.00 91.09      B    C  
ATOM   3824  OH  TYR B 173      16.719   6.643 -12.013  1.00 89.97      B    O  
ATOM   3825  N   PHE B 174      14.641  12.238  -8.966  1.00 92.05      B    N  
ATOM   3826  CA  PHE B 174      15.713  12.257  -7.976  1.00 91.09      B    C  
ATOM   3827  C   PHE B 174      15.183  12.037  -6.551  1.00 91.23      B    C  
ATOM   3828  O   PHE B 174      15.752  11.240  -5.805  1.00 90.08      B    O  
ATOM   3829  CB  PHE B 174      16.461  13.591  -8.078  1.00 89.68      B    C  
ATOM   3830  CG  PHE B 174      17.614  13.696  -7.101  1.00 87.36      B    C  
ATOM   3831  CD1 PHE B 174      17.476  14.444  -5.920  1.00 81.73      B    C  
ATOM   3832  CD2 PHE B 174      18.809  13.007  -7.357  1.00 79.71      B    C  
ATOM   3833  CE1 PHE B 174      18.535  14.509  -4.999  1.00 77.32      B    C  
ATOM   3834  CE2 PHE B 174      19.871  13.064  -6.440  1.00 76.59      B    C  
ATOM   3835  CZ  PHE B 174      19.729  13.811  -5.262  1.00 76.30      B    C  
ATOM   3836  N   ALA B 175      14.057  12.657  -6.196  1.00 92.38      B    N  
ATOM   3837  CA  ALA B 175      13.390  12.422  -4.922  1.00 91.63      B    C  
ATOM   3838  C   ALA B 175      12.930  10.959  -4.784  1.00 92.09      B    C  
ATOM   3839  O   ALA B 175      13.161  10.329  -3.750  1.00 90.97      B    O  
ATOM   3840  CB  ALA B 175      12.227  13.409  -4.799  1.00 91.01      B    C  
ATOM   3841  N   SER B 176      12.373  10.372  -5.841  1.00 93.14      B    N  
ATOM   3842  CA  SER B 176      11.993   8.957  -5.864  1.00 93.12      B    C  
ATOM   3843  C   SER B 176      13.208   8.041  -5.669  1.00 93.00      B    C  
ATOM   3844  O   SER B 176      13.138   7.056  -4.946  1.00 91.26      B    O  
ATOM   3845  CB  SER B 176      11.306   8.597  -7.185  1.00 92.85      B    C  
ATOM   3846  OG  SER B 176      10.165   9.391  -7.394  1.00 83.19      B    O  
ATOM   3847  N   GLN B 177      14.337   8.385  -6.258  1.00 92.31      B    N  
ATOM   3848  CA  GLN B 177      15.592   7.650  -6.113  1.00 91.42      B    C  
ATOM   3849  C   GLN B 177      16.139   7.738  -4.681  1.00 91.68      B    C  
ATOM   3850  O   GLN B 177      16.632   6.744  -4.151  1.00 90.63      B    O  
ATOM   3851  CB  GLN B 177      16.583   8.200  -7.145  1.00 90.80      B    C  
ATOM   3852  CG  GLN B 177      17.615   7.160  -7.572  1.00 84.46      B    C  
ATOM   3853  CD  GLN B 177      18.570   7.686  -8.651  1.00 81.69      B    C  
ATOM   3854  NE2 GLN B 177      19.334   6.833  -9.264  1.00 70.66      B    N  
ATOM   3855  OE1 GLN B 177      18.651   8.861  -8.962  1.00 72.78      B    O  
ATOM   3856  N   ALA B 178      16.007   8.888  -4.023  1.00 91.62      B    N  
ATOM   3857  CA  ALA B 178      16.388   9.053  -2.624  1.00 90.64      B    C  
ATOM   3858  C   ALA B 178      15.512   8.215  -1.686  1.00 91.12      B    C  
ATOM   3859  O   ALA B 178      16.033   7.535  -0.801  1.00 89.86      B    O  
ATOM   3860  CB  ALA B 178      16.341  10.544  -2.280  1.00 89.40      B    C  
ATOM   3861  N   VAL B 179      14.201   8.174  -1.907  1.00 91.82      B    N  
ATOM   3862  CA  VAL B 179      13.286   7.322  -1.123  1.00 92.02      B    C  
ATOM   3863  C   VAL B 179      13.527   5.835  -1.398  1.00 92.10      B    C  
ATOM   3864  O   VAL B 179      13.474   5.026  -0.477  1.00 90.71      B    O  
ATOM   3865  CB  VAL B 179      11.818   7.722  -1.363  1.00 91.60      B    C  
ATOM   3866  CG1 VAL B 179      10.843   6.828  -0.598  1.00 86.52      B    C  
ATOM   3867  CG2 VAL B 179      11.570   9.151  -0.890  1.00 86.36      B    C  
ATOM   3868  N   MET B 180      13.884   5.459  -2.619  1.00 92.10      B    N  
ATOM   3869  CA  MET B 180      14.306   4.092  -2.949  1.00 91.64      B    C  
ATOM   3870  C   MET B 180      15.557   3.686  -2.159  1.00 91.87      B    C  
ATOM   3871  O   MET B 180      15.626   2.574  -1.634  1.00 90.60      B    O  
ATOM   3872  CB  MET B 180      14.574   3.990  -4.459  1.00 91.13      B    C  
ATOM   3873  CG  MET B 180      14.969   2.592  -4.910  1.00 88.34      B    C  
ATOM   3874  SD  MET B 180      15.503   2.479  -6.650  1.00 85.30      B    S  
ATOM   3875  CE  MET B 180      17.113   3.287  -6.540  1.00 75.04      B    C  
ATOM   3876  N   MET B 181      16.544   4.580  -2.049  1.00 91.60      B    N  
ATOM   3877  CA  MET B 181      17.745   4.346  -1.248  1.00 90.43      B    C  
ATOM   3878  C   MET B 181      17.420   4.231   0.243  1.00 90.75      B    C  
ATOM   3879  O   MET B 181      17.930   3.323   0.891  1.00 89.30      B    O  
ATOM   3880  CB  MET B 181      18.767   5.463  -1.489  1.00 88.67      B    C  
ATOM   3881  CG  MET B 181      19.468   5.318  -2.832  1.00 78.78      B    C  
ATOM   3882  SD  MET B 181      20.511   3.838  -3.014  1.00 68.82      B    S  
ATOM   3883  CE  MET B 181      21.778   4.150  -1.767  1.00 58.15      B    C  
ATOM   3884  N   SER B 182      16.530   5.076   0.754  1.00 90.64      B    N  
ATOM   3885  CA  SER B 182      16.025   5.000   2.126  1.00 90.30      B    C  
ATOM   3886  C   SER B 182      15.446   3.615   2.429  1.00 91.18      B    C  
ATOM   3887  O   SER B 182      15.980   2.889   3.272  1.00 90.10      B    O  
ATOM   3888  CB  SER B 182      14.978   6.098   2.350  1.00 89.44      B    C  
ATOM   3889  OG  SER B 182      14.252   5.911   3.542  1.00 79.89      B    O  
ATOM   3890  N   ALA B 183      14.445   3.180   1.661  1.00 91.90      B    N  
ATOM   3891  CA  ALA B 183      13.842   1.865   1.816  1.00 92.28      B    C  
ATOM   3892  C   ALA B 183      14.881   0.735   1.685  1.00 92.64      B    C  
ATOM   3893  O   ALA B 183      14.896  -0.195   2.489  1.00 90.83      B    O  
ATOM   3894  CB  ALA B 183      12.726   1.712   0.789  1.00 91.93      B    C  
ATOM   3895  N   SER B 184      15.798   0.842   0.737  1.00 92.23      B    N  
ATOM   3896  CA  SER B 184      16.856  -0.152   0.537  1.00 92.12      B    C  
ATOM   3897  C   SER B 184      17.767  -0.302   1.750  1.00 92.11      B    C  
ATOM   3898  O   SER B 184      18.155  -1.417   2.084  1.00 89.43      B    O  
ATOM   3899  CB  SER B 184      17.715   0.202  -0.678  1.00 91.36      B    C  
ATOM   3900  OG  SER B 184      16.951   0.179  -1.857  1.00 79.97      B    O  
ATOM   3901  N   THR B 185      18.100   0.789   2.447  1.00 92.17      B    N  
ATOM   3902  CA  THR B 185      18.924   0.711   3.658  1.00 91.21      B    C  
ATOM   3903  C   THR B 185      18.180   0.030   4.804  1.00 91.47      B    C  
ATOM   3904  O   THR B 185      18.765  -0.817   5.469  1.00 88.42      B    O  
ATOM   3905  CB  THR B 185      19.466   2.075   4.114  1.00 89.69      B    C  
ATOM   3906  CG2 THR B 185      20.446   2.658   3.102  1.00 77.93      B    C  
ATOM   3907  OG1 THR B 185      18.472   3.024   4.354  1.00 77.73      B    O  
ATOM   3908  N   HIS B 186      16.897   0.327   4.986  1.00 92.29      B    N  
ATOM   3909  CA  HIS B 186      16.074  -0.322   6.008  1.00 91.97      B    C  
ATOM   3910  C   HIS B 186      15.883  -1.817   5.738  1.00 92.12      B    C  
ATOM   3911  O   HIS B 186      16.044  -2.628   6.642  1.00 89.52      B    O  
ATOM   3912  CB  HIS B 186      14.714   0.382   6.095  1.00 91.38      B    C  
ATOM   3913  CG  HIS B 186      14.779   1.686   6.827  1.00 91.82      B    C  
ATOM   3914  CD2 HIS B 186      14.757   2.946   6.295  1.00 80.99      B    C  
ATOM   3915  ND1 HIS B 186      14.855   1.834   8.199  1.00 80.10      B    N  
ATOM   3916  CE1 HIS B 186      14.875   3.150   8.475  1.00 82.62      B    C  
ATOM   3917  NE2 HIS B 186      14.823   3.854   7.340  1.00 84.77      B    N  
ATOM   3918  N   VAL B 187      15.597  -2.197   4.504  1.00 92.24      B    N  
ATOM   3919  CA  VAL B 187      15.380  -3.601   4.115  1.00 92.24      B    C  
ATOM   3920  C   VAL B 187      16.676  -4.410   4.242  1.00 92.02      B    C  
ATOM   3921  O   VAL B 187      16.671  -5.478   4.838  1.00 90.20      B    O  
ATOM   3922  CB  VAL B 187      14.791  -3.691   2.697  1.00 91.96      B    C  
ATOM   3923  CG1 VAL B 187      14.674  -5.139   2.211  1.00 86.31      B    C  
ATOM   3924  CG2 VAL B 187      13.382  -3.091   2.662  1.00 87.27      B    C  
ATOM   3925  N   THR B 188      17.790  -3.891   3.751  1.00 91.52      B    N  
ATOM   3926  CA  THR B 188      19.082  -4.603   3.801  1.00 90.88      B    C  
ATOM   3927  C   THR B 188      19.557  -4.844   5.232  1.00 90.62      B    C  
ATOM   3928  O   THR B 188      20.129  -5.889   5.526  1.00 87.30      B    O  
ATOM   3929  CB  THR B 188      20.174  -3.830   3.041  1.00 89.97      B    C  
ATOM   3930  CG2 THR B 188      21.450  -4.652   2.859  1.00 76.91      B    C  
ATOM   3931  OG1 THR B 188      19.746  -3.511   1.746  1.00 77.02      B    O  
ATOM   3932  N   GLN B 189      19.296  -3.907   6.132  1.00 89.34      B    N  
ATOM   3933  CA  GLN B 189      19.668  -3.998   7.543  1.00 88.49      B    C  
ATOM   3934  C   GLN B 189      18.574  -4.621   8.419  1.00 88.82      B    C  
ATOM   3935  O   GLN B 189      18.712  -4.621   9.647  1.00 84.97      B    O  
ATOM   3936  CB  GLN B 189      20.100  -2.613   8.057  1.00 87.01      B    C  
ATOM   3937  CG  GLN B 189      21.338  -2.097   7.333  1.00 84.90      B    C  
ATOM   3938  CD  GLN B 189      21.784  -0.729   7.857  1.00 82.91      B    C  
ATOM   3939  NE2 GLN B 189      21.971   0.242   7.002  1.00 72.19      B    N  
ATOM   3940  OE1 GLN B 189      21.980  -0.516   9.041  1.00 74.57      B    O  
ATOM   3941  N   THR B 190      17.507  -5.154   7.825  1.00 89.28      B    N  
ATOM   3942  CA  THR B 190      16.355  -5.745   8.533  1.00 89.40      B    C  
ATOM   3943  C   THR B 190      15.788  -4.827   9.623  1.00 90.14      B    C  
ATOM   3944  O   THR B 190      15.412  -5.298  10.693  1.00 84.06      B    O  
ATOM   3945  CB  THR B 190      16.654  -7.157   9.075  1.00 87.15      B    C  
ATOM   3946  CG2 THR B 190      16.952  -8.155   7.961  1.00 78.11      B    C  
ATOM   3947  OG1 THR B 190      17.777  -7.169   9.927  1.00 78.33      B    O  
ATOM   3948  N   THR B 191      15.736  -3.523   9.363  1.00 89.40      B    N  
ATOM   3949  CA  THR B 191      15.303  -2.499  10.334  1.00 89.69      B    C  
ATOM   3950  C   THR B 191      15.955  -2.670  11.708  1.00 89.92      B    C  
ATOM   3951  O   THR B 191      15.277  -2.776  12.724  1.00 85.17      B    O  
ATOM   3952  CB  THR B 191      13.772  -2.390  10.436  1.00 87.71      B    C  
ATOM   3953  CG2 THR B 191      13.159  -1.877   9.140  1.00 79.07      B    C  
ATOM   3954  OG1 THR B 191      13.183  -3.639  10.711  1.00 78.69      B    O  
ATOM   3955  N   GLN B 192      17.292  -2.700  11.734  1.00 88.30      B    N  
ATOM   3956  CA  GLN B 192      18.071  -2.986  12.940  1.00 87.26      B    C  
ATOM   3957  C   GLN B 192      17.700  -2.097  14.137  1.00 88.34      B    C  
ATOM   3958  O   GLN B 192      17.677  -2.577  15.265  1.00 84.91      B    O  
ATOM   3959  CB  GLN B 192      19.564  -2.842  12.600  1.00 85.53      B    C  
ATOM   3960  CG  GLN B 192      20.498  -3.219  13.752  1.00 82.99      B    C  
ATOM   3961  CD  GLN B 192      20.375  -4.688  14.164  1.00 79.62      B    C  
ATOM   3962  NE2 GLN B 192      20.086  -4.950  15.406  1.00 68.45      B    N  
ATOM   3963  OE1 GLN B 192      20.537  -5.599  13.365  1.00 71.96      B    O  
ATOM   3964  N   THR B 193      17.337  -0.835  13.892  1.00 88.10      B    N  
ATOM   3965  CA  THR B 193      16.880   0.096  14.942  1.00 87.75      B    C  
ATOM   3966  C   THR B 193      15.621  -0.415  15.648  1.00 88.51      B    C  
ATOM   3967  O   THR B 193      15.511  -0.295  16.861  1.00 85.30      B    O  
ATOM   3968  CB  THR B 193      16.597   1.484  14.349  1.00 85.91      B    C  
ATOM   3969  CG2 THR B 193      16.399   2.549  15.419  1.00 73.01      B    C  
ATOM   3970  OG1 THR B 193      17.681   1.932  13.566  1.00 73.31      B    O  
ATOM   3971  N   VAL B 194      14.684  -1.026  14.924  1.00 89.48      B    N  
ATOM   3972  CA  VAL B 194      13.469  -1.616  15.506  1.00 89.12      B    C  
ATOM   3973  C   VAL B 194      13.804  -2.875  16.298  1.00 89.68      B    C  
ATOM   3974  O   VAL B 194      13.244  -3.087  17.371  1.00 87.85      B    O  
ATOM   3975  CB  VAL B 194      12.430  -1.945  14.418  1.00 88.84      B    C  
ATOM   3976  CG1 VAL B 194      11.181  -2.654  14.962  1.00 83.99      B    C  
ATOM   3977  CG2 VAL B 194      11.955  -0.671  13.720  1.00 85.85      B    C  
ATOM   3978  N   ILE B 195      14.720  -3.701  15.805  1.00 89.47      B    N  
ATOM   3979  CA  ILE B 195      15.173  -4.909  16.504  1.00 88.66      B    C  
ATOM   3980  C   ILE B 195      15.842  -4.528  17.826  1.00 88.82      B    C  
ATOM   3981  O   ILE B 195      15.453  -5.050  18.861  1.00 86.57      B    O  
ATOM   3982  CB  ILE B 195      16.092  -5.761  15.602  1.00 87.77      B    C  
ATOM   3983  CG1 ILE B 195      15.282  -6.314  14.408  1.00 85.77      B    C  
ATOM   3984  CG2 ILE B 195      16.732  -6.914  16.402  1.00 87.33      B    C  
ATOM   3985  CD1 ILE B 195      16.124  -7.019  13.343  1.00 81.74      B    C  
ATOM   3986  N   ASP B 196      16.775  -3.586  17.803  1.00 89.39      B    N  
ATOM   3987  CA  ASP B 196      17.511  -3.147  18.991  1.00 87.33      B    C  
ATOM   3988  C   ASP B 196      16.585  -2.466  20.021  1.00 86.94      B    C  
ATOM   3989  O   ASP B 196      16.801  -2.605  21.219  1.00 82.68      B    O  
ATOM   3990  CB  ASP B 196      18.645  -2.195  18.573  1.00 85.38      B    C  
ATOM   3991  CG  ASP B 196      19.806  -2.865  17.804  1.00 80.19      B    C  
ATOM   3992  OD1 ASP B 196      19.967  -4.108  17.857  1.00 72.74      B    O  
ATOM   3993  OD2 ASP B 196      20.588  -2.134  17.162  1.00 74.06      B    O1-
ATOM   3994  N   ASP B 197      15.540  -1.783  19.570  1.00 88.60      B    N  
ATOM   3995  CA  ASP B 197      14.575  -1.143  20.468  1.00 87.76      B    C  
ATOM   3996  C   ASP B 197      13.647  -2.157  21.170  1.00 88.11      B    C  
ATOM   3997  O   ASP B 197      13.234  -1.930  22.309  1.00 83.79      B    O  
ATOM   3998  CB  ASP B 197      13.759  -0.108  19.679  1.00 86.26      B    C  
ATOM   3999  CG  ASP B 197      12.959   0.810  20.598  1.00 83.44      B    C  
ATOM   4000  OD1 ASP B 197      13.582   1.517  21.429  1.00 76.09      B    O  
ATOM   4001  OD2 ASP B 197      11.718   0.840  20.505  1.00 76.72      B    O1-
ATOM   4002  N   ASN B 198      13.351  -3.292  20.513  1.00 88.71      B    N  
ATOM   4003  CA  ASN B 198      12.532  -4.362  21.089  1.00 87.76      B    C  
ATOM   4004  C   ASN B 198      13.351  -5.368  21.922  1.00 87.35      B    C  
ATOM   4005  O   ASN B 198      12.879  -5.821  22.960  1.00 81.06      B    O  
ATOM   4006  CB  ASN B 198      11.791  -5.096  19.962  1.00 86.76      B    C  
ATOM   4007  CG  ASN B 198      10.587  -4.321  19.475  1.00 88.30      B    C  
ATOM   4008  ND2 ASN B 198      10.676  -3.722  18.306  1.00 78.62      B    N  
ATOM   4009  OD1 ASN B 198       9.559  -4.252  20.119  1.00 78.64      B    O  
ATOM   4010  N   ASP B 199      14.548  -5.732  21.454  1.00 87.65      B    N  
ATOM   4011  CA  ASP B 199      15.411  -6.707  22.122  1.00 86.52      B    C  
ATOM   4012  C   ASP B 199      16.889  -6.446  21.822  1.00 86.14      B    C  
ATOM   4013  O   ASP B 199      17.447  -6.922  20.833  1.00 80.18      B    O  
ATOM   4014  CB  ASP B 199      14.991  -8.130  21.732  1.00 83.70      B    C  
ATOM   4015  CG  ASP B 199      15.650  -9.212  22.587  1.00 82.70      B    C  
ATOM   4016  OD1 ASP B 199      16.582  -8.928  23.370  1.00 76.94      B    O  
ATOM   4017  OD2 ASP B 199      15.217 -10.385  22.491  1.00 78.03      B    O1-
ATOM   4018  N   SER B 200      17.551  -5.738  22.717  1.00 85.36      B    N  
ATOM   4019  CA  SER B 200      18.968  -5.384  22.600  1.00 83.90      B    C  
ATOM   4020  C   SER B 200      19.927  -6.573  22.704  1.00 84.10      B    C  
ATOM   4021  O   SER B 200      21.100  -6.440  22.359  1.00 77.57      B    O  
ATOM   4022  CB  SER B 200      19.313  -4.343  23.670  1.00 80.85      B    C  
ATOM   4023  OG  SER B 200      19.058  -4.842  24.963  1.00 72.60      B    O  
ATOM   4024  N   ASN B 201      19.457  -7.730  23.166  1.00 83.41      B    N  
ATOM   4025  CA  ASN B 201      20.299  -8.921  23.334  1.00 82.53      B    C  
ATOM   4026  C   ASN B 201      20.475  -9.726  22.042  1.00 83.01      B    C  
ATOM   4027  O   ASN B 201      21.318 -10.618  21.986  1.00 77.16      B    O  
ATOM   4028  CB  ASN B 201      19.711  -9.795  24.449  1.00 79.51      B    C  
ATOM   4029  CG  ASN B 201      19.746  -9.121  25.806  1.00 75.52      B    C  
ATOM   4030  ND2 ASN B 201      18.734  -9.362  26.610  1.00 68.41      B    N  
ATOM   4031  OD1 ASN B 201      20.656  -8.405  26.154  1.00 66.40      B    O  
ATOM   4032  N   ILE B 202      19.702  -9.440  20.992  1.00 84.00      B    N  
ATOM   4033  CA  ILE B 202      19.788 -10.161  19.723  1.00 83.40      B    C  
ATOM   4034  C   ILE B 202      21.088  -9.789  19.006  1.00 83.16      B    C  
ATOM   4035  O   ILE B 202      21.310  -8.625  18.674  1.00 78.42      B    O  
ATOM   4036  CB  ILE B 202      18.544  -9.900  18.856  1.00 81.54      B    C  
ATOM   4037  CG1 ILE B 202      17.274 -10.418  19.575  1.00 77.50      B    C  
ATOM   4038  CG2 ILE B 202      18.694 -10.587  17.483  1.00 76.21      B    C  
ATOM   4039  CD1 ILE B 202      15.967 -10.051  18.876  1.00 72.14      B    C  
ATOM   4040  N   SER B 203      21.919 -10.784  18.690  1.00 80.92      B    N  
ATOM   4041  CA  SER B 203      23.168 -10.593  17.933  1.00 79.14      B    C  
ATOM   4042  C   SER B 203      23.278 -11.496  16.702  1.00 79.69      B    C  
ATOM   4043  O   SER B 203      24.364 -11.886  16.289  1.00 71.23      B    O  
ATOM   4044  CB  SER B 203      24.378 -10.701  18.872  1.00 73.97      B    C  
ATOM   4045  OG  SER B 203      24.654 -12.032  19.229  1.00 65.78      B    O  
ATOM   4046  N   SER B 204      22.145 -11.835  16.097  1.00 81.52      B    N  
ATOM   4047  CA  SER B 204      22.048 -12.775  14.972  1.00 81.25      B    C  
ATOM   4048  C   SER B 204      22.447 -12.177  13.619  1.00 83.20      B    C  
ATOM   4049  O   SER B 204      21.740 -12.324  12.621  1.00 78.13      B    O  
ATOM   4050  CB  SER B 204      20.649 -13.384  14.958  1.00 75.92      B    C  
ATOM   4051  OG  SER B 204      19.662 -12.403  14.797  1.00 69.46      B    O  
ATOM   4052  N   LEU B 205      23.594 -11.502  13.551  1.00 82.37      B    N  
ATOM   4053  CA  LEU B 205      24.010 -10.729  12.380  1.00 82.32      B    C  
ATOM   4054  C   LEU B 205      24.013 -11.558  11.086  1.00 83.95      B    C  
ATOM   4055  O   LEU B 205      23.572 -11.076  10.055  1.00 81.17      B    O  
ATOM   4056  CB  LEU B 205      25.409 -10.136  12.640  1.00 79.50      B    C  
ATOM   4057  CG  LEU B 205      25.702  -8.918  11.751  1.00 72.48      B    C  
ATOM   4058  CD1 LEU B 205      25.263  -7.621  12.444  1.00 66.95      B    C  
ATOM   4059  CD2 LEU B 205      27.195  -8.803  11.443  1.00 65.55      B    C  
ATOM   4060  N   ALA B 206      24.482 -12.807  11.128  1.00 82.26      B    N  
ATOM   4061  CA  ALA B 206      24.576 -13.653   9.940  1.00 82.13      B    C  
ATOM   4062  C   ALA B 206      23.197 -13.978   9.325  1.00 83.55      B    C  
ATOM   4063  O   ALA B 206      23.018 -13.861   8.117  1.00 80.68      B    O  
ATOM   4064  CB  ALA B 206      25.347 -14.928  10.304  1.00 79.94      B    C  
ATOM   4065  N   SER B 207      22.215 -14.348  10.152  1.00 83.84      B    N  
ATOM   4066  CA  SER B 207      20.865 -14.640   9.684  1.00 83.24      B    C  
ATOM   4067  C   SER B 207      20.125 -13.379   9.234  1.00 85.62      B    C  
ATOM   4068  O   SER B 207      19.439 -13.409   8.212  1.00 83.10      B    O  
ATOM   4069  CB  SER B 207      20.065 -15.375  10.768  1.00 80.81      B    C  
ATOM   4070  OG  SER B 207      20.057 -14.652  11.974  1.00 70.06      B    O  
ATOM   4071  N   GLN B 208      20.327 -12.259   9.932  1.00 85.79      B    N  
ATOM   4072  CA  GLN B 208      19.786 -10.966   9.526  1.00 86.70      B    C  
ATOM   4073  C   GLN B 208      20.350 -10.518   8.183  1.00 88.20      B    C  
ATOM   4074  O   GLN B 208      19.593 -10.139   7.302  1.00 86.90      B    O  
ATOM   4075  CB  GLN B 208      20.086  -9.904  10.575  1.00 86.32      B    C  
ATOM   4076  CG  GLN B 208      19.273 -10.074  11.867  1.00 83.91      B    C  
ATOM   4077  CD  GLN B 208      19.644  -9.012  12.900  1.00 83.75      B    C  
ATOM   4078  NE2 GLN B 208      19.068  -9.051  14.066  1.00 74.10      B    N  
ATOM   4079  OE1 GLN B 208      20.471  -8.154  12.693  1.00 76.34      B    O  
ATOM   4080  N   LEU B 209      21.650 -10.618   7.977  1.00 87.78      B    N  
ATOM   4081  CA  LEU B 209      22.284 -10.197   6.727  1.00 87.15      B    C  
ATOM   4082  C   LEU B 209      21.842 -11.078   5.550  1.00 88.22      B    C  
ATOM   4083  O   LEU B 209      21.568 -10.562   4.478  1.00 87.02      B    O  
ATOM   4084  CB  LEU B 209      23.809 -10.190   6.923  1.00 85.81      B    C  
ATOM   4085  CG  LEU B 209      24.491  -8.956   6.309  1.00 78.50      B    C  
ATOM   4086  CD1 LEU B 209      25.487  -8.353   7.297  1.00 72.02      B    C  
ATOM   4087  CD2 LEU B 209      25.244  -9.309   5.030  1.00 71.69      B    C  
ATOM   4088  N   ALA B 210      21.722 -12.388   5.770  1.00 87.52      B    N  
ATOM   4089  CA  ALA B 210      21.236 -13.305   4.752  1.00 86.97      B    C  
ATOM   4090  C   ALA B 210      19.782 -12.993   4.341  1.00 88.12      B    C  
ATOM   4091  O   ALA B 210      19.486 -12.861   3.150  1.00 86.46      B    O  
ATOM   4092  CB  ALA B 210      21.392 -14.740   5.267  1.00 84.81      B    C  
ATOM   4093  N   THR B 211      18.896 -12.830   5.324  1.00 89.79      B    N  
ATOM   4094  CA  THR B 211      17.479 -12.519   5.049  1.00 89.76      B    C  
ATOM   4095  C   THR B 211      17.275 -11.092   4.540  1.00 90.72      B    C  
ATOM   4096  O   THR B 211      16.458 -10.888   3.647  1.00 88.17      B    O  
ATOM   4097  CB  THR B 211      16.593 -12.758   6.280  1.00 88.22      B    C  
ATOM   4098  CG2 THR B 211      16.466 -14.257   6.569  1.00 78.40      B    C  
ATOM   4099  OG1 THR B 211      17.108 -12.148   7.435  1.00 77.38      B    O  
ATOM   4100  N   GLY B 212      18.049 -10.137   5.022  1.00 89.47      B    N  
ATOM   4101  CA  GLY B 212      18.031  -8.751   4.572  1.00 89.48      B    C  
ATOM   4102  C   GLY B 212      18.479  -8.602   3.119  1.00 90.86      B    C  
ATOM   4103  O   GLY B 212      17.777  -7.985   2.322  1.00 89.23      B    O  
ATOM   4104  N   LEU B 213      19.578  -9.245   2.728  1.00 89.94      B    N  
ATOM   4105  CA  LEU B 213      20.042  -9.258   1.335  1.00 89.42      B    C  
ATOM   4106  C   LEU B 213      19.034  -9.944   0.401  1.00 89.86      B    C  
ATOM   4107  O   LEU B 213      18.818  -9.475  -0.712  1.00 88.84      B    O  
ATOM   4108  CB  LEU B 213      21.393  -9.988   1.241  1.00 88.82      B    C  
ATOM   4109  CG  LEU B 213      22.601  -9.154   1.730  1.00 83.18      B    C  
ATOM   4110  CD1 LEU B 213      23.828 -10.062   1.816  1.00 76.07      B    C  
ATOM   4111  CD2 LEU B 213      22.930  -8.012   0.779  1.00 76.26      B    C  
ATOM   4112  N   TYR B 214      18.408 -11.029   0.854  1.00 91.03      B    N  
ATOM   4113  CA  TYR B 214      17.394 -11.715   0.053  1.00 90.96      B    C  
ATOM   4114  C   TYR B 214      16.124 -10.869  -0.106  1.00 91.49      B    C  
ATOM   4115  O   TYR B 214      15.613 -10.730  -1.217  1.00 90.25      B    O  
ATOM   4116  CB  TYR B 214      17.101 -13.087   0.667  1.00 89.62      B    C  
ATOM   4117  CG  TYR B 214      16.272 -13.946  -0.265  1.00 88.54      B    C  
ATOM   4118  CD1 TYR B 214      14.919 -14.199   0.007  1.00 84.07      B    C  
ATOM   4119  CD2 TYR B 214      16.863 -14.448  -1.437  1.00 83.47      B    C  
ATOM   4120  CE1 TYR B 214      14.155 -14.955  -0.899  1.00 81.66      B    C  
ATOM   4121  CE2 TYR B 214      16.110 -15.202  -2.346  1.00 81.27      B    C  
ATOM   4122  CZ  TYR B 214      14.746 -15.455  -2.085  1.00 82.88      B    C  
ATOM   4123  OH  TYR B 214      14.014 -16.165  -2.989  1.00 79.55      B    O  
ATOM   4124  N   SER B 215      15.673 -10.231   0.965  1.00 91.77      B    N  
ATOM   4125  CA  SER B 215      14.535  -9.302   0.937  1.00 91.98      B    C  
ATOM   4126  C   SER B 215      14.815  -8.093   0.055  1.00 92.29      B    C  
ATOM   4127  O   SER B 215      13.970  -7.695  -0.740  1.00 90.13      B    O  
ATOM   4128  CB  SER B 215      14.193  -8.840   2.356  1.00 91.42      B    C  
ATOM   4129  OG  SER B 215      13.935  -9.953   3.184  1.00 82.33      B    O  
ATOM   4130  N   GLN B 216      16.030  -7.558   0.095  1.00 91.68      B    N  
ATOM   4131  CA  GLN B 216      16.468  -6.487  -0.787  1.00 91.44      B    C  
ATOM   4132  C   GLN B 216      16.497  -6.919  -2.258  1.00 91.87      B    C  
ATOM   4133  O   GLN B 216      16.183  -6.128  -3.146  1.00 90.24      B    O  
ATOM   4134  CB  GLN B 216      17.849  -6.003  -0.308  1.00 90.75      B    C  
ATOM   4135  CG  GLN B 216      18.458  -4.873  -1.152  1.00 87.52      B    C  
ATOM   4136  CD  GLN B 216      17.650  -3.579  -1.185  1.00 85.47      B    C  
ATOM   4137  NE2 GLN B 216      18.051  -2.644  -1.999  1.00 74.39      B    N  
ATOM   4138  OE1 GLN B 216      16.663  -3.388  -0.506  1.00 77.43      B    O  
ATOM   4139  N   CYS B 217      16.846  -8.175  -2.534  1.00 91.88      B    N  
ATOM   4140  CA  CYS B 217      16.763  -8.721  -3.886  1.00 91.27      B    C  
ATOM   4141  C   CYS B 217      15.312  -8.773  -4.388  1.00 91.70      B    C  
ATOM   4142  O   CYS B 217      15.048  -8.340  -5.513  1.00 88.84      B    O  
ATOM   4143  CB  CYS B 217      17.444 -10.095  -3.920  1.00 89.19      B    C  
ATOM   4144  SG  CYS B 217      17.527 -10.803  -5.580  1.00 82.94      B    S  
ATOM   4145  N   LEU B 218      14.379  -9.216  -3.559  1.00 91.51      B    N  
ATOM   4146  CA  LEU B 218      12.948  -9.231  -3.883  1.00 91.26      B    C  
ATOM   4147  C   LEU B 218      12.396  -7.811  -4.082  1.00 91.43      B    C  
ATOM   4148  O   LEU B 218      11.709  -7.551  -5.069  1.00 89.79      B    O  
ATOM   4149  CB  LEU B 218      12.173  -9.971  -2.778  1.00 90.42      B    C  
ATOM   4150  CG  LEU B 218      12.481 -11.478  -2.660  1.00 89.40      B    C  
ATOM   4151  CD1 LEU B 218      11.807 -12.058  -1.418  1.00 84.99      B    C  
ATOM   4152  CD2 LEU B 218      11.981 -12.265  -3.878  1.00 84.45      B    C  
ATOM   4153  N   PHE B 219      12.775  -6.870  -3.216  1.00 92.80      B    N  
ATOM   4154  CA  PHE B 219      12.439  -5.456  -3.378  1.00 92.81      B    C  
ATOM   4155  C   PHE B 219      12.988  -4.884  -4.697  1.00 92.74      B    C  
ATOM   4156  O   PHE B 219      12.273  -4.212  -5.439  1.00 90.97      B    O  
ATOM   4157  CB  PHE B 219      12.997  -4.677  -2.177  1.00 92.55      B    C  
ATOM   4158  CG  PHE B 219      12.756  -3.185  -2.258  1.00 93.87      B    C  
ATOM   4159  CD1 PHE B 219      13.836  -2.283  -2.372  1.00 91.14      B    C  
ATOM   4160  CD2 PHE B 219      11.451  -2.677  -2.219  1.00 91.37      B    C  
ATOM   4161  CE1 PHE B 219      13.604  -0.907  -2.438  1.00 90.95      B    C  
ATOM   4162  CE2 PHE B 219      11.213  -1.300  -2.285  1.00 90.63      B    C  
ATOM   4163  CZ  PHE B 219      12.288  -0.409  -2.395  1.00 91.99      B    C  
ATOM   4164  N   SER B 220      14.223  -5.212  -5.041  1.00 92.41      B    N  
ATOM   4165  CA  SER B 220      14.840  -4.798  -6.296  1.00 91.80      B    C  
ATOM   4166  C   SER B 220      14.110  -5.353  -7.519  1.00 91.95      B    C  
ATOM   4167  O   SER B 220      14.011  -4.662  -8.535  1.00 89.47      B    O  
ATOM   4168  CB  SER B 220      16.300  -5.242  -6.315  1.00 90.75      B    C  
ATOM   4169  OG  SER B 220      16.979  -4.731  -7.444  1.00 82.04      B    O  
ATOM   4170  N   GLN B 221      13.570  -6.572  -7.448  1.00 91.10      B    N  
ATOM   4171  CA  GLN B 221      12.837  -7.190  -8.556  1.00 90.30      B    C  
ATOM   4172  C   GLN B 221      11.530  -6.462  -8.895  1.00 91.07      B    C  
ATOM   4173  O   GLN B 221      11.139  -6.477 -10.061  1.00 88.27      B    O  
ATOM   4174  CB  GLN B 221      12.533  -8.668  -8.249  1.00 87.65      B    C  
ATOM   4175  CG  GLN B 221      13.767  -9.552  -8.449  1.00 80.66      B    C  
ATOM   4176  CD  GLN B 221      13.442 -11.046  -8.339  1.00 80.13      B    C  
ATOM   4177  NE2 GLN B 221      14.293 -11.902  -8.843  1.00 71.10      B    N  
ATOM   4178  OE1 GLN B 221      12.428 -11.472  -7.826  1.00 72.93      B    O  
ATOM   4179  N   ALA B 222      10.915  -5.778  -7.948  1.00 91.34      B    N  
ATOM   4180  CA  ALA B 222       9.703  -5.008  -8.211  1.00 91.51      B    C  
ATOM   4181  C   ALA B 222       9.935  -3.787  -9.126  1.00 92.11      B    C  
ATOM   4182  O   ALA B 222       8.996  -3.247  -9.687  1.00 88.79      B    O  
ATOM   4183  CB  ALA B 222       9.104  -4.595  -6.859  1.00 90.76      B    C  
ATOM   4184  N   HIS B 223      11.185  -3.354  -9.305  1.00 92.38      B    N  
ATOM   4185  CA  HIS B 223      11.531  -2.179 -10.103  1.00 92.66      B    C  
ATOM   4186  C   HIS B 223      11.951  -2.557 -11.523  1.00 91.89      B    C  
ATOM   4187  O   HIS B 223      12.834  -3.393 -11.724  1.00 88.40      B    O  
ATOM   4188  CB  HIS B 223      12.646  -1.390  -9.420  1.00 92.25      B    C  
ATOM   4189  CG  HIS B 223      12.319  -0.903  -8.039  1.00 94.08      B    C  
ATOM   4190  CD2 HIS B 223      12.073   0.390  -7.651  1.00 84.79      B    C  
ATOM   4191  ND1 HIS B 223      12.245  -1.690  -6.901  1.00 84.66      B    N  
ATOM   4192  CE1 HIS B 223      11.961  -0.890  -5.865  1.00 86.58      B    C  
ATOM   4193  NE2 HIS B 223      11.859   0.385  -6.282  1.00 88.64      B    N  
ATOM   4194  N   SER B 224      11.409  -1.858 -12.519  1.00 91.37      B    N  
ATOM   4195  CA  SER B 224      11.897  -1.958 -13.889  1.00 90.61      B    C  
ATOM   4196  C   SER B 224      13.260  -1.264 -14.037  1.00 90.68      B    C  
ATOM   4197  O   SER B 224      13.366  -0.065 -13.783  1.00 87.60      B    O  
ATOM   4198  CB  SER B 224      10.888  -1.356 -14.865  1.00 88.79      B    C  
ATOM   4199  OG  SER B 224      11.382  -1.487 -16.181  1.00 80.01      B    O  
ATOM   4200  N   PRO B 225      14.308  -1.971 -14.507  1.00 90.62      B    N  
ATOM   4201  CA  PRO B 225      15.621  -1.367 -14.713  1.00 89.69      B    C  
ATOM   4202  C   PRO B 225      15.658  -0.392 -15.898  1.00 89.83      B    C  
ATOM   4203  O   PRO B 225      16.571   0.420 -16.011  1.00 85.06      B    O  
ATOM   4204  CB  PRO B 225      16.563  -2.557 -14.932  1.00 87.19      B    C  
ATOM   4205  CG  PRO B 225      15.663  -3.618 -15.548  1.00 86.26      B    C  
ATOM   4206  CD  PRO B 225      14.314  -3.370 -14.876  1.00 89.18      B    C  
ATOM   4207  N   TYR B 226      14.671  -0.453 -16.776  1.00 89.97      B    N  
ATOM   4208  CA  TYR B 226      14.674   0.284 -18.038  1.00 89.32      B    C  
ATOM   4209  C   TYR B 226      14.096   1.701 -17.930  1.00 89.55      B    C  
ATOM   4210  O   TYR B 226      14.343   2.530 -18.810  1.00 84.79      B    O  
ATOM   4211  CB  TYR B 226      13.902  -0.533 -19.073  1.00 87.93      B    C  
ATOM   4212  CG  TYR B 226      14.419  -1.948 -19.231  1.00 88.25      B    C  
ATOM   4213  CD1 TYR B 226      15.650  -2.194 -19.861  1.00 83.63      B    C  
ATOM   4214  CD2 TYR B 226      13.676  -3.026 -18.700  1.00 84.26      B    C  
ATOM   4215  CE1 TYR B 226      16.128  -3.501 -19.995  1.00 82.08      B    C  
ATOM   4216  CE2 TYR B 226      14.149  -4.337 -18.835  1.00 82.46      B    C  
ATOM   4217  CZ  TYR B 226      15.375  -4.577 -19.484  1.00 83.18      B    C  
ATOM   4218  OH  TYR B 226      15.828  -5.867 -19.621  1.00 80.31      B    O  
ATOM   4219  N   SER B 227      13.360   1.974 -16.854  1.00 90.28      B    N  
ATOM   4220  CA  SER B 227      12.696   3.256 -16.631  1.00 89.58      B    C  
ATOM   4221  C   SER B 227      13.360   4.066 -15.513  1.00 89.46      B    C  
ATOM   4222  O   SER B 227      13.956   5.102 -15.793  1.00 80.38      B    O  
ATOM   4223  CB  SER B 227      11.208   3.013 -16.349  1.00 86.77      B    C  
ATOM   4224  OG  SER B 227      10.578   4.247 -16.127  1.00 77.66      B    O  
ATOM   4225  N   GLY B 228      13.306   3.577 -14.271  1.00 88.08      B    N  
ATOM   4226  CA  GLY B 228      13.881   4.246 -13.106  1.00 86.78      B    C  
ATOM   4227  C   GLY B 228      15.173   3.628 -12.579  1.00 87.21      B    C  
ATOM   4228  O   GLY B 228      15.929   4.275 -11.863  1.00 77.63      B    O  
ATOM   4229  N   GLY B 229      15.454   2.397 -12.943  1.00 87.32      B    N  
ATOM   4230  CA  GLY B 229      16.564   1.610 -12.409  1.00 87.80      B    C  
ATOM   4231  C   GLY B 229      16.151   0.695 -11.252  1.00 89.83      B    C  
ATOM   4232  O   GLY B 229      15.071   0.822 -10.682  1.00 85.76      B    O  
ATOM   4233  N   LYS B 230      17.030  -0.241 -10.921  1.00 88.48      B    N  
ATOM   4234  CA  LYS B 230      16.873  -1.181  -9.808  1.00 88.91      B    C  
ATOM   4235  C   LYS B 230      17.791  -0.795  -8.642  1.00 89.50      B    C  
ATOM   4236  O   LYS B 230      18.943  -0.452  -8.900  1.00 85.80      B    O  
ATOM   4237  CB  LYS B 230      17.182  -2.612 -10.254  1.00 86.00      B    C  
ATOM   4238  CG  LYS B 230      16.078  -3.241 -11.101  1.00 81.86      B    C  
ATOM   4239  CD  LYS B 230      16.366  -4.725 -11.342  1.00 81.81      B    C  
ATOM   4240  CE  LYS B 230      15.156  -5.404 -11.983  1.00 75.91      B    C  
ATOM   4241  NZ  LYS B 230      15.265  -6.881 -11.983  1.00 70.59      B    N1+
ATOM   4242  N   PRO B 231      17.340  -0.952  -7.383  1.00 90.09      B    N  
ATOM   4243  CA  PRO B 231      18.179  -0.707  -6.208  1.00 89.70      B    C  
ATOM   4244  C   PRO B 231      19.519  -1.452  -6.229  1.00 90.21      B    C  
ATOM   4245  O   PRO B 231      20.564  -0.846  -5.999  1.00 86.30      B    O  
ATOM   4246  CB  PRO B 231      17.323  -1.163  -5.018  1.00 87.35      B    C  
ATOM   4247  CG  PRO B 231      15.897  -0.966  -5.494  1.00 86.86      B    C  
ATOM   4248  CD  PRO B 231      15.978  -1.249  -6.994  1.00 89.75      B    C  
ATOM   4249  N   LEU B 232      19.511  -2.740  -6.558  1.00 88.35      B    N  
ATOM   4250  CA  LEU B 232      20.708  -3.590  -6.583  1.00 87.24      B    C  
ATOM   4251  C   LEU B 232      21.517  -3.529  -7.893  1.00 86.65      B    C  
ATOM   4252  O   LEU B 232      22.527  -4.220  -8.028  1.00 80.90      B    O  
ATOM   4253  CB  LEU B 232      20.327  -5.033  -6.245  1.00 85.25      B    C  
ATOM   4254  CG  LEU B 232      19.948  -5.259  -4.775  1.00 84.35      B    C  
ATOM   4255  CD1 LEU B 232      19.570  -6.733  -4.586  1.00 80.19      B    C  
ATOM   4256  CD2 LEU B 232      21.104  -4.961  -3.815  1.00 80.25      B    C  
ATOM   4257  N   ALA B 233      21.100  -2.721  -8.854  1.00 86.52      B    N  
ATOM   4258  CA  ALA B 233      21.790  -2.566 -10.128  1.00 85.64      B    C  
ATOM   4259  C   ALA B 233      22.098  -1.076 -10.398  1.00 86.69      B    C  
ATOM   4260  O   ALA B 233      21.455  -0.469 -11.256  1.00 82.41      B    O  
ATOM   4261  CB  ALA B 233      20.969  -3.257 -11.223  1.00 82.45      B    C  
ATOM   4262  N   PRO B 234      23.088  -0.476  -9.706  1.00 87.12      B    N  
ATOM   4263  CA  PRO B 234      23.410   0.950  -9.850  1.00 86.77      B    C  
ATOM   4264  C   PRO B 234      23.734   1.380 -11.285  1.00 87.69      B    C  
ATOM   4265  O   PRO B 234      23.492   2.521 -11.670  1.00 82.68      B    O  
ATOM   4266  CB  PRO B 234      24.609   1.192  -8.925  1.00 84.26      B    C  
ATOM   4267  CG  PRO B 234      24.485   0.093  -7.876  1.00 83.13      B    C  
ATOM   4268  CD  PRO B 234      23.910  -1.070  -8.676  1.00 85.83      B    C  
ATOM   4269  N   ASN B 235      24.233   0.469 -12.112  1.00 87.41      B    N  
ATOM   4270  CA  ASN B 235      24.475   0.690 -13.539  1.00 86.49      B    C  
ATOM   4271  C   ASN B 235      23.181   0.951 -14.340  1.00 87.34      B    C  
ATOM   4272  O   ASN B 235      23.250   1.488 -15.446  1.00 82.52      B    O  
ATOM   4273  CB  ASN B 235      25.233  -0.530 -14.097  1.00 84.14      B    C  
ATOM   4274  CG  ASN B 235      24.443  -1.822 -14.007  1.00 77.77      B    C  
ATOM   4275  ND2 ASN B 235      24.488  -2.659 -15.025  1.00 69.18      B    N  
ATOM   4276  OD1 ASN B 235      23.777  -2.112 -13.035  1.00 65.52      B    O  
ATOM   4277  N   THR B 236      22.018   0.590 -13.806  1.00 87.88      B    N  
ATOM   4278  CA  THR B 236      20.719   0.854 -14.440  1.00 87.22      B    C  
ATOM   4279  C   THR B 236      20.120   2.203 -14.035  1.00 88.54      B    C  
ATOM   4280  O   THR B 236      19.151   2.639 -14.657  1.00 83.89      B    O  
ATOM   4281  CB  THR B 236      19.698  -0.256 -14.171  1.00 84.18      B    C  
ATOM   4282  CG2 THR B 236      20.224  -1.632 -14.579  1.00 75.40      B    C  
ATOM   4283  OG1 THR B 236      19.311  -0.315 -12.818  1.00 75.02      B    O  
ATOM   4284  N   TRP B 237      20.670   2.859 -13.027  1.00 88.42      B    N  
ATOM   4285  CA  TRP B 237      20.177   4.148 -12.565  1.00 88.32      B    C  
ATOM   4286  C   TRP B 237      20.315   5.194 -13.658  1.00 88.35      B    C  
ATOM   4287  O   TRP B 237      21.330   5.282 -14.363  1.00 83.52      B    O  
ATOM   4288  CB  TRP B 237      20.880   4.584 -11.274  1.00 86.72      B    C  
ATOM   4289  CG  TRP B 237      20.708   3.704 -10.076  1.00 86.86      B    C  
ATOM   4290  CD1 TRP B 237      19.974   2.574  -9.998  1.00 79.23      B    C  
ATOM   4291  CD2 TRP B 237      21.305   3.880  -8.752  1.00 85.35      B    C  
ATOM   4292  CE2 TRP B 237      20.894   2.803  -7.936  1.00 84.95      B    C  
ATOM   4293  CE3 TRP B 237      22.168   4.853  -8.181  1.00 80.90      B    C  
ATOM   4294  NE1 TRP B 237      20.087   2.026  -8.721  1.00 80.54      B    N  
ATOM   4295  CZ2 TRP B 237      21.322   2.676  -6.593  1.00 82.33      B    C  
ATOM   4296  CZ3 TRP B 237      22.579   4.720  -6.858  1.00 76.57      B    C  
ATOM   4297  CH2 TRP B 237      22.169   3.644  -6.070  1.00 78.51      B    C  
ATOM   4298  N   LYS B 238      19.285   6.004 -13.812  1.00 89.37      B    N  
ATOM   4299  CA  LYS B 238      19.223   7.019 -14.853  1.00 89.08      B    C  
ATOM   4300  C   LYS B 238      19.704   8.362 -14.314  1.00 89.63      B    C  
ATOM   4301  O   LYS B 238      19.569   8.658 -13.128  1.00 85.04      B    O  
ATOM   4302  CB  LYS B 238      17.801   7.092 -15.431  1.00 86.53      B    C  
ATOM   4303  CG  LYS B 238      17.250   5.755 -15.962  1.00 86.44      B    C  
ATOM   4304  CD  LYS B 238      18.075   5.162 -17.101  1.00 82.22      B    C  
ATOM   4305  CE  LYS B 238      17.395   3.879 -17.571  1.00 78.49      B    C  
ATOM   4306  NZ  LYS B 238      18.122   3.218 -18.681  1.00 70.45      B    N1+
ATOM   4307  N   ASN B 239      20.234   9.193 -15.205  1.00 88.30      B    N  
ATOM   4308  CA  ASN B 239      20.467  10.593 -14.884  1.00 87.71      B    C  
ATOM   4309  C   ASN B 239      19.102  11.288 -14.696  1.00 87.96      B    C  
ATOM   4310  O   ASN B 239      18.321  11.285 -15.647  1.00 84.46      B    O  
ATOM   4311  CB  ASN B 239      21.307  11.219 -16.002  1.00 85.59      B    C  
ATOM   4312  CG  ASN B 239      21.582  12.697 -15.794  1.00 82.72      B    C  
ATOM   4313  ND2 ASN B 239      22.346  13.302 -16.680  1.00 75.21      B    N  
ATOM   4314  OD1 ASN B 239      21.132  13.346 -14.872  1.00 73.72      B    O  
ATOM   4315  N   PRO B 240      18.835  11.929 -13.550  1.00 89.81      B    N  
ATOM   4316  CA  PRO B 240      17.571  12.633 -13.308  1.00 88.79      B    C  
ATOM   4317  C   PRO B 240      17.224  13.671 -14.373  1.00 89.76      B    C  
ATOM   4318  O   PRO B 240      16.069  13.822 -14.755  1.00 85.60      B    O  
ATOM   4319  CB  PRO B 240      17.743  13.295 -11.933  1.00 85.87      B    C  
ATOM   4320  CG  PRO B 240      18.760  12.413 -11.229  1.00 85.59      B    C  
ATOM   4321  CD  PRO B 240      19.674  11.963 -12.365  1.00 88.14      B    C  
ATOM   4322  N   PHE B 241      18.219  14.374 -14.905  1.00 88.99      B    N  
ATOM   4323  CA  PHE B 241      18.046  15.397 -15.935  1.00 88.08      B    C  
ATOM   4324  C   PHE B 241      18.229  14.864 -17.366  1.00 87.75      B    C  
ATOM   4325  O   PHE B 241      18.205  15.635 -18.327  1.00 80.72      B    O  
ATOM   4326  CB  PHE B 241      18.977  16.570 -15.622  1.00 86.37      B    C  
ATOM   4327  CG  PHE B 241      18.813  17.106 -14.222  1.00 86.71      B    C  
ATOM   4328  CD1 PHE B 241      17.611  17.742 -13.841  1.00 81.73      B    C  
ATOM   4329  CD2 PHE B 241      19.827  16.923 -13.266  1.00 81.36      B    C  
ATOM   4330  CE1 PHE B 241      17.442  18.210 -12.527  1.00 78.17      B    C  
ATOM   4331  CE2 PHE B 241      19.659  17.383 -11.954  1.00 77.71      B    C  
ATOM   4332  CZ  PHE B 241      18.463  18.027 -11.587  1.00 79.76      B    C  
ATOM   4333  N   GLY B 242      18.402  13.560 -17.506  1.00 87.07      B    N  
ATOM   4334  CA  GLY B 242      18.467  12.883 -18.789  1.00 86.72      B    C  
ATOM   4335  C   GLY B 242      17.081  12.600 -19.376  1.00 88.47      B    C  
ATOM   4336  O   GLY B 242      16.078  13.239 -19.047  1.00 83.43      B    O  
ATOM   4337  N   ALA B 243      17.032  11.625 -20.271  1.00 88.46      B    N  
ATOM   4338  CA  ALA B 243      15.807  11.124 -20.866  1.00 88.40      B    C  
ATOM   4339  C   ALA B 243      15.891   9.608 -21.044  1.00 89.41      B    C  
ATOM   4340  O   ALA B 243      16.984   9.044 -21.154  1.00 84.68      B    O  
ATOM   4341  CB  ALA B 243      15.571  11.843 -22.193  1.00 84.62      B    C  
ATOM   4342  N   LEU B 244      14.740   8.977 -21.107  1.00 88.87      B    N  
ATOM   4343  CA  LEU B 244      14.650   7.622 -21.632  1.00 89.10      B    C  
ATOM   4344  C   LEU B 244      14.994   7.634 -23.125  1.00 89.41      B    C  
ATOM   4345  O   LEU B 244      14.703   8.608 -23.822  1.00 85.79      B    O  
ATOM   4346  CB  LEU B 244      13.239   7.060 -21.382  1.00 87.98      B    C  
ATOM   4347  CG  LEU B 244      12.860   6.943 -19.894  1.00 88.07      B    C  
ATOM   4348  CD1 LEU B 244      11.435   6.399 -19.769  1.00 83.48      B    C  
ATOM   4349  CD2 LEU B 244      13.788   5.993 -19.128  1.00 83.38      B    C  
ATOM   4350  N   ASP B 245      15.606   6.564 -23.610  1.00 87.86      B    N  
ATOM   4351  CA  ASP B 245      16.055   6.479 -25.006  1.00 87.02      B    C  
ATOM   4352  C   ASP B 245      14.890   6.704 -25.981  1.00 87.16      B    C  
ATOM   4353  O   ASP B 245      13.974   5.887 -26.091  1.00 82.34      B    O  
ATOM   4354  CB  ASP B 245      16.762   5.139 -25.237  1.00 84.59      B    C  
ATOM   4355  CG  ASP B 245      17.364   4.986 -26.637  1.00 82.80      B    C  
ATOM   4356  OD1 ASP B 245      17.152   5.870 -27.494  1.00 75.15      B    O  
ATOM   4357  OD2 ASP B 245      18.035   3.957 -26.866  1.00 76.14      B    O1-
ATOM   4358  N   VAL B 246      14.928   7.824 -26.680  1.00 88.19      B    N  
ATOM   4359  CA  VAL B 246      13.881   8.254 -27.617  1.00 87.14      B    C  
ATOM   4360  C   VAL B 246      13.851   7.422 -28.897  1.00 87.16      B    C  
ATOM   4361  O   VAL B 246      12.859   7.430 -29.605  1.00 81.57      B    O  
ATOM   4362  CB  VAL B 246      14.014   9.744 -27.959  1.00 84.65      B    C  
ATOM   4363  CG1 VAL B 246      13.811  10.618 -26.713  1.00 76.43      B    C  
ATOM   4364  CG2 VAL B 246      15.366  10.089 -28.585  1.00 78.58      B    C  
ATOM   4365  N   THR B 247      14.914   6.672 -29.190  1.00 87.30      B    N  
ATOM   4366  CA  THR B 247      15.000   5.877 -30.428  1.00 86.36      B    C  
ATOM   4367  C   THR B 247      14.248   4.545 -30.327  1.00 86.42      B    C  
ATOM   4368  O   THR B 247      13.929   3.935 -31.350  1.00 81.22      B    O  
ATOM   4369  CB  THR B 247      16.455   5.624 -30.818  1.00 84.53      B    C  
ATOM   4370  CG2 THR B 247      17.276   6.914 -30.895  1.00 74.64      B    C  
ATOM   4371  OG1 THR B 247      17.102   4.748 -29.927  1.00 76.29      B    O  
ATOM   4372  N   LYS B 248      13.938   4.113 -29.109  1.00 85.54      B    N  
ATOM   4373  CA  LYS B 248      13.298   2.824 -28.848  1.00 85.11      B    C  
ATOM   4374  C   LYS B 248      11.800   2.887 -29.119  1.00 85.49      B    C  
ATOM   4375  O   LYS B 248      11.076   3.619 -28.450  1.00 82.34      B    O  
ATOM   4376  CB  LYS B 248      13.591   2.370 -27.418  1.00 83.89      B    C  
ATOM   4377  CG  LYS B 248      15.096   2.207 -27.117  1.00 83.80      B    C  
ATOM   4378  CD  LYS B 248      15.733   1.137 -27.995  1.00 80.63      B    C  
ATOM   4379  CE  LYS B 248      17.179   0.929 -27.575  1.00 75.97      B    C  
ATOM   4380  NZ  LYS B 248      17.803  -0.163 -28.365  1.00 67.52      B    N1+
ATOM   4381  N   LYS B 249      11.349   2.116 -30.091  1.00 84.70      B    N  
ATOM   4382  CA  LYS B 249       9.945   2.034 -30.523  1.00 83.49      B    C  
ATOM   4383  C   LYS B 249       9.465   0.623 -30.847  1.00 83.22      B    C  
ATOM   4384  O   LYS B 249       8.303   0.450 -31.207  1.00 78.03      B    O  
ATOM   4385  CB  LYS B 249       9.729   2.969 -31.719  1.00 80.53      B    C  
ATOM   4386  CG  LYS B 249      10.509   2.531 -32.973  1.00 76.45      B    C  
ATOM   4387  CD  LYS B 249      10.237   3.502 -34.121  1.00 73.87      B    C  
ATOM   4388  CE  LYS B 249      10.996   3.067 -35.366  1.00 66.81      B    C  
ATOM   4389  NZ  LYS B 249      10.795   4.028 -36.474  1.00 61.26      B    N1+
ATOM   4390  N   ASP B 250      10.342  -0.368 -30.753  1.00 82.08      B    N  
ATOM   4391  CA  ASP B 250      10.002  -1.740 -31.092  1.00 82.09      B    C  
ATOM   4392  C   ASP B 250       8.949  -2.299 -30.146  1.00 83.06      B    C  
ATOM   4393  O   ASP B 250       8.842  -1.912 -28.983  1.00 80.57      B    O  
ATOM   4394  CB  ASP B 250      11.264  -2.616 -31.127  1.00 79.68      B    C  
ATOM   4395  CG  ASP B 250      12.224  -2.213 -32.240  1.00 74.28      B    C  
ATOM   4396  OD1 ASP B 250      11.744  -1.711 -33.286  1.00 67.92      B    O  
ATOM   4397  OD2 ASP B 250      13.437  -2.402 -32.046  1.00 68.39      B    O1-
ATOM   4398  N   ARG B 251       8.154  -3.235 -30.643  1.00 82.16      B    N  
ATOM   4399  CA  ARG B 251       7.039  -3.846 -29.908  1.00 81.05      B    C  
ATOM   4400  C   ARG B 251       7.484  -4.381 -28.552  1.00 82.26      B    C  
ATOM   4401  O   ARG B 251       6.919  -4.016 -27.528  1.00 78.67      B    O  
ATOM   4402  CB  ARG B 251       6.446  -4.955 -30.798  1.00 78.00      B    C  
ATOM   4403  CG  ARG B 251       5.144  -5.503 -30.204  1.00 70.42      B    C  
ATOM   4404  CD  ARG B 251       4.562  -6.626 -31.046  1.00 68.12      B    C  
ATOM   4405  NE  ARG B 251       5.300  -7.894 -30.825  1.00 60.89      B    N  
ATOM   4406  CZ  ARG B 251       4.787  -9.104 -30.927  1.00 55.31      B    C  
ATOM   4407  NH1 ARG B 251       3.568  -9.299 -31.349  1.00 52.44      B    N1+
ATOM   4408  NH2 ARG B 251       5.481 -10.157 -30.598  1.00 47.88      B    N  
ATOM   4409  N   ASN B 252       8.545  -5.180 -28.555  1.00 83.11      B    N  
ATOM   4410  CA  ASN B 252       9.061  -5.859 -27.373  1.00 82.95      B    C  
ATOM   4411  C   ASN B 252      10.220  -5.111 -26.697  1.00 84.48      B    C  
ATOM   4412  O   ASN B 252      10.925  -5.700 -25.877  1.00 79.12      B    O  
ATOM   4413  CB  ASN B 252       9.460  -7.298 -27.749  1.00 78.52      B    C  
ATOM   4414  CG  ASN B 252       8.295  -8.163 -28.194  1.00 72.22      B    C  
ATOM   4415  ND2 ASN B 252       8.572  -9.388 -28.579  1.00 65.87      B    N  
ATOM   4416  OD1 ASN B 252       7.152  -7.783 -28.236  1.00 61.92      B    O  
ATOM   4417  N   ASP B 253      10.470  -3.847 -27.042  1.00 84.51      B    N  
ATOM   4418  CA  ASP B 253      11.510  -3.076 -26.374  1.00 85.47      B    C  
ATOM   4419  C   ASP B 253      11.033  -2.636 -24.976  1.00 86.91      B    C  
ATOM   4420  O   ASP B 253      10.022  -1.939 -24.855  1.00 84.61      B    O  
ATOM   4421  CB  ASP B 253      11.959  -1.894 -27.239  1.00 83.76      B    C  
ATOM   4422  CG  ASP B 253      13.159  -1.198 -26.604  1.00 83.38      B    C  
ATOM   4423  OD1 ASP B 253      12.960  -0.492 -25.595  1.00 76.52      B    O  
ATOM   4424  OD2 ASP B 253      14.301  -1.395 -27.082  1.00 77.03      B    O1-
ATOM   4425  N   PRO B 254      11.747  -3.006 -23.901  1.00 88.35      B    N  
ATOM   4426  CA  PRO B 254      11.298  -2.713 -22.543  1.00 88.22      B    C  
ATOM   4427  C   PRO B 254      11.279  -1.216 -22.213  1.00 89.40      B    C  
ATOM   4428  O   PRO B 254      10.433  -0.765 -21.445  1.00 86.65      B    O  
ATOM   4429  CB  PRO B 254      12.268  -3.483 -21.642  1.00 86.00      B    C  
ATOM   4430  CG  PRO B 254      13.534  -3.629 -22.488  1.00 84.85      B    C  
ATOM   4431  CD  PRO B 254      12.980  -3.767 -23.895  1.00 87.35      B    C  
ATOM   4432  N   ILE B 255      12.167  -0.426 -22.816  1.00 88.94      B    N  
ATOM   4433  CA  ILE B 255      12.177   1.034 -22.655  1.00 89.58      B    C  
ATOM   4434  C   ILE B 255      10.949   1.625 -23.349  1.00 89.99      B    C  
ATOM   4435  O   ILE B 255      10.272   2.483 -22.791  1.00 87.37      B    O  
ATOM   4436  CB  ILE B 255      13.483   1.653 -23.201  1.00 89.10      B    C  
ATOM   4437  CG1 ILE B 255      14.722   1.054 -22.495  1.00 85.28      B    C  
ATOM   4438  CG2 ILE B 255      13.457   3.183 -23.050  1.00 85.36      B    C  
ATOM   4439  CD1 ILE B 255      16.066   1.499 -23.089  1.00 77.62      B    C  
ATOM   4440  N   ALA B 256      10.619   1.145 -24.544  1.00 89.08      B    N  
ATOM   4441  CA  ALA B 256       9.443   1.583 -25.270  1.00 88.15      B    C  
ATOM   4442  C   ALA B 256       8.156   1.259 -24.501  1.00 88.73      B    C  
ATOM   4443  O   ALA B 256       7.283   2.115 -24.405  1.00 86.65      B    O  
ATOM   4444  CB  ALA B 256       9.444   0.949 -26.666  1.00 86.72      B    C  
ATOM   4445  N   ARG B 257       8.060   0.087 -23.884  1.00 89.27      B    N  
ATOM   4446  CA  ARG B 257       6.909  -0.293 -23.046  1.00 88.70      B    C  
ATOM   4447  C   ARG B 257       6.743   0.632 -21.838  1.00 89.29      B    C  
ATOM   4448  O   ARG B 257       5.651   1.153 -21.628  1.00 86.93      B    O  
ATOM   4449  CB  ARG B 257       7.043  -1.759 -22.609  1.00 87.44      B    C  
ATOM   4450  CG  ARG B 257       6.850  -2.715 -23.799  1.00 83.47      B    C  
ATOM   4451  CD  ARG B 257       6.923  -4.183 -23.375  1.00 81.84      B    C  
ATOM   4452  NE  ARG B 257       5.773  -4.544 -22.551  1.00 77.00      B    N  
ATOM   4453  CZ  ARG B 257       5.430  -5.749 -22.129  1.00 73.37      B    C  
ATOM   4454  NH1 ARG B 257       6.146  -6.806 -22.392  1.00 67.84      B    N1+
ATOM   4455  NH2 ARG B 257       4.348  -5.894 -21.447  1.00 66.06      B    N  
ATOM   4456  N   ALA B 258       7.816   0.942 -21.123  1.00 90.15      B    N  
ATOM   4457  CA  ALA B 258       7.769   1.894 -20.021  1.00 90.42      B    C  
ATOM   4458  C   ALA B 258       7.329   3.299 -20.480  1.00 91.54      B    C  
ATOM   4459  O   ALA B 258       6.461   3.920 -19.860  1.00 89.82      B    O  
ATOM   4460  CB  ALA B 258       9.146   1.924 -19.349  1.00 89.71      B    C  
ATOM   4461  N   LYS B 259       7.855   3.783 -21.610  1.00 91.02      B    N  
ATOM   4462  CA  LYS B 259       7.454   5.068 -22.191  1.00 90.99      B    C  
ATOM   4463  C   LYS B 259       5.970   5.095 -22.568  1.00 91.25      B    C  
ATOM   4464  O   LYS B 259       5.325   6.115 -22.348  1.00 89.51      B    O  
ATOM   4465  CB  LYS B 259       8.311   5.402 -23.418  1.00 89.43      B    C  
ATOM   4466  CG  LYS B 259       9.780   5.727 -23.059  1.00 87.01      B    C  
ATOM   4467  CD  LYS B 259      10.574   6.245 -24.272  1.00 86.54      B    C  
ATOM   4468  CE  LYS B 259      10.538   5.278 -25.457  1.00 82.44      B    C  
ATOM   4469  NZ  LYS B 259      11.202   5.847 -26.640  1.00 80.58      B    N1+
ATOM   4470  N   ARG B 260       5.423   4.004 -23.109  1.00 90.72      B    N  
ATOM   4471  CA  ARG B 260       4.006   3.925 -23.484  1.00 89.68      B    C  
ATOM   4472  C   ARG B 260       3.076   4.040 -22.285  1.00 89.61      B    C  
ATOM   4473  O   ARG B 260       2.048   4.704 -22.405  1.00 87.43      B    O  
ATOM   4474  CB  ARG B 260       3.720   2.609 -24.228  1.00 88.10      B    C  
ATOM   4475  CG  ARG B 260       4.307   2.603 -25.633  1.00 85.03      B    C  
ATOM   4476  CD  ARG B 260       4.299   1.176 -26.184  1.00 84.58      B    C  
ATOM   4477  NE  ARG B 260       5.364   0.979 -27.175  1.00 81.89      B    N  
ATOM   4478  CZ  ARG B 260       5.913  -0.175 -27.495  1.00 81.16      B    C  
ATOM   4479  NH1 ARG B 260       5.489  -1.314 -27.050  1.00 73.77      B    N1+
ATOM   4480  NH2 ARG B 260       6.943  -0.205 -28.281  1.00 75.92      B    N  
ATOM   4481  N   SER B 261       3.445   3.499 -21.134  1.00 91.42      B    N  
ATOM   4482  CA  SER B 261       2.662   3.663 -19.909  1.00 91.47      B    C  
ATOM   4483  C   SER B 261       2.595   5.135 -19.489  1.00 91.83      B    C  
ATOM   4484  O   SER B 261       1.503   5.683 -19.367  1.00 89.30      B    O  
ATOM   4485  CB  SER B 261       3.240   2.801 -18.776  1.00 90.34      B    C  
ATOM   4486  OG  SER B 261       3.204   1.431 -19.133  1.00 79.75      B    O  
ATOM   4487  N   MET B 262       3.728   5.813 -19.355  1.00 92.17      B    N  
ATOM   4488  CA  MET B 262       3.755   7.232 -18.977  1.00 92.52      B    C  
ATOM   4489  C   MET B 262       3.076   8.131 -20.028  1.00 92.90      B    C  
ATOM   4490  O   MET B 262       2.275   8.997 -19.679  1.00 91.21      B    O  
ATOM   4491  CB  MET B 262       5.210   7.657 -18.735  1.00 91.99      B    C  
ATOM   4492  CG  MET B 262       5.346   9.129 -18.336  1.00 90.76      B    C  
ATOM   4493  SD  MET B 262       4.535   9.625 -16.786  1.00 88.52      B    S  
ATOM   4494  CE  MET B 262       5.755   9.052 -15.589  1.00 81.62      B    C  
ATOM   4495  N   GLY B 263       3.371   7.929 -21.308  1.00 91.35      B    N  
ATOM   4496  CA  GLY B 263       2.792   8.715 -22.398  1.00 90.83      B    C  
ATOM   4497  C   GLY B 263       1.273   8.531 -22.521  1.00 91.47      B    C  
ATOM   4498  O   GLY B 263       0.552   9.506 -22.697  1.00 89.28      B    O  
ATOM   4499  N   GLY B 264       0.795   7.302 -22.363  1.00 90.57      B    N  
ATOM   4500  CA  GLY B 264      -0.631   6.983 -22.356  1.00 89.82      B    C  
ATOM   4501  C   GLY B 264      -1.380   7.661 -21.218  1.00 91.07      B    C  
ATOM   4502  O   GLY B 264      -2.355   8.371 -21.459  1.00 89.13      B    O  
ATOM   4503  N   ILE B 265      -0.870   7.544 -19.988  1.00 91.86      B    N  
ATOM   4504  CA  ILE B 265      -1.466   8.187 -18.805  1.00 92.28      B    C  
ATOM   4505  C   ILE B 265      -1.446   9.712 -18.936  1.00 92.62      B    C  
ATOM   4506  O   ILE B 265      -2.422  10.377 -18.600  1.00 90.85      B    O  
ATOM   4507  CB  ILE B 265      -0.743   7.719 -17.524  1.00 92.13      B    C  
ATOM   4508  CG1 ILE B 265      -0.970   6.211 -17.300  1.00 90.09      B    C  
ATOM   4509  CG2 ILE B 265      -1.241   8.500 -16.288  1.00 90.58      B    C  
ATOM   4510  CD1 ILE B 265       0.020   5.601 -16.312  1.00 85.48      B    C  
ATOM   4511  N   THR B 266      -0.377  10.277 -19.471  1.00 93.44      B    N  
ATOM   4512  CA  THR B 266      -0.294  11.723 -19.714  1.00 93.17      B    C  
ATOM   4513  C   THR B 266      -1.357  12.174 -20.716  1.00 93.01      B    C  
ATOM   4514  O   THR B 266      -2.041  13.171 -20.480  1.00 90.75      B    O  
ATOM   4515  CB  THR B 266       1.099  12.131 -20.206  1.00 92.69      B    C  
ATOM   4516  CG2 THR B 266       1.220  13.653 -20.321  1.00 82.90      B    C  
ATOM   4517  OG1 THR B 266       2.086  11.726 -19.299  1.00 82.97      B    O  
ATOM   4518  N   ASN B 267      -1.558  11.436 -21.797  1.00 92.31      B    N  
ATOM   4519  CA  ASN B 267      -2.615  11.730 -22.767  1.00 91.36      B    C  
ATOM   4520  C   ASN B 267      -4.024  11.571 -22.180  1.00 91.17      B    C  
ATOM   4521  O   ASN B 267      -4.916  12.326 -22.575  1.00 87.24      B    O  
ATOM   4522  CB  ASN B 267      -2.433  10.841 -24.008  1.00 89.77      B    C  
ATOM   4523  CG  ASN B 267      -1.362  11.350 -24.950  1.00 89.00      B    C  
ATOM   4524  ND2 ASN B 267      -0.862  10.479 -25.796  1.00 81.81      B    N  
ATOM   4525  OD1 ASN B 267      -1.001  12.511 -25.008  1.00 81.87      B    O  
ATOM   4526  N   ALA B 268      -4.222  10.655 -21.224  1.00 91.50      B    N  
ATOM   4527  CA  ALA B 268      -5.480  10.507 -20.506  1.00 90.75      B    C  
ATOM   4528  C   ALA B 268      -5.762  11.677 -19.553  1.00 90.86      B    C  
ATOM   4529  O   ALA B 268      -6.913  12.020 -19.314  1.00 87.73      B    O  
ATOM   4530  CB  ALA B 268      -5.446   9.188 -19.727  1.00 89.45      B    C  
ATOM   4531  N   THR B 269      -4.715  12.310 -19.029  1.00 92.14      B    N  
ATOM   4532  CA  THR B 269      -4.821  13.361 -17.999  1.00 92.16      B    C  
ATOM   4533  C   THR B 269      -4.928  14.775 -18.586  1.00 91.91      B    C  
ATOM   4534  O   THR B 269      -5.060  15.745 -17.850  1.00 87.32      B    O  
ATOM   4535  CB  THR B 269      -3.665  13.234 -16.993  1.00 91.12      B    C  
ATOM   4536  CG2 THR B 269      -3.891  14.017 -15.706  1.00 81.03      B    C  
ATOM   4537  OG1 THR B 269      -3.491  11.898 -16.598  1.00 80.54      B    O  
ATOM   4538  N   ARG B 270      -4.905  14.927 -19.913  1.00 91.22      B    N  
ATOM   4539  CA  ARG B 270      -4.964  16.234 -20.569  1.00 90.48      B    C  
ATOM   4540  C   ARG B 270      -6.238  16.993 -20.221  1.00 90.10      B    C  
ATOM   4541  O   ARG B 270      -7.317  16.658 -20.701  1.00 85.88      B    O  
ATOM   4542  CB  ARG B 270      -4.864  16.070 -22.089  1.00 88.18      B    C  
ATOM   4543  CG  ARG B 270      -3.482  15.595 -22.541  1.00 86.10      B    C  
ATOM   4544  CD  ARG B 270      -3.456  15.388 -24.065  1.00 86.56      B    C  
ATOM   4545  NE  ARG B 270      -4.308  14.268 -24.471  1.00 84.36      B    N  
ATOM   4546  CZ  ARG B 270      -4.796  14.043 -25.683  1.00 86.04      B    C  
ATOM   4547  NH1 ARG B 270      -4.544  14.830 -26.687  1.00 75.32      B    N1+
ATOM   4548  NH2 ARG B 270      -5.562  13.016 -25.901  1.00 78.48      B    N  
ATOM   4549  N   TYR B 271      -6.092  18.054 -19.434  1.00 90.19      B    N  
ATOM   4550  CA  TYR B 271      -7.187  18.938 -19.054  1.00 89.44      B    C  
ATOM   4551  C   TYR B 271      -6.693  20.381 -18.939  1.00 89.35      B    C  
ATOM   4552  O   TYR B 271      -5.524  20.618 -18.640  1.00 83.86      B    O  
ATOM   4553  CB  TYR B 271      -7.811  18.432 -17.760  1.00 87.34      B    C  
ATOM   4554  CG  TYR B 271      -9.174  19.004 -17.494  1.00 88.82      B    C  
ATOM   4555  CD1 TYR B 271      -9.414  19.785 -16.352  1.00 85.69      B    C  
ATOM   4556  CD2 TYR B 271     -10.219  18.759 -18.398  1.00 86.19      B    C  
ATOM   4557  CE1 TYR B 271     -10.689  20.307 -16.106  1.00 84.07      B    C  
ATOM   4558  CE2 TYR B 271     -11.498  19.287 -18.169  1.00 84.55      B    C  
ATOM   4559  CZ  TYR B 271     -11.726  20.059 -17.017  1.00 85.91      B    C  
ATOM   4560  OH  TYR B 271     -12.976  20.570 -16.794  1.00 83.54      B    O  
ATOM   4561  N   GLY B 272      -7.553  21.349 -19.216  1.00 87.68      B    N  
ATOM   4562  CA  GLY B 272      -7.169  22.761 -19.279  1.00 86.87      B    C  
ATOM   4563  C   GLY B 272      -7.421  23.557 -18.008  1.00 87.43      B    C  
ATOM   4564  O   GLY B 272      -6.946  24.693 -17.902  1.00 81.19      B    O  
ATOM   4565  N   CYS B 273      -8.171  23.014 -17.069  1.00 87.94      B    N  
ATOM   4566  CA  CYS B 273      -8.670  23.760 -15.922  1.00 87.06      B    C  
ATOM   4567  C   CYS B 273      -8.363  23.053 -14.605  1.00 87.74      B    C  
ATOM   4568  O   CYS B 273      -8.461  21.839 -14.502  1.00 81.94      B    O  
ATOM   4569  CB  CYS B 273     -10.180  23.975 -16.075  1.00 84.16      B    C  
ATOM   4570  SG  CYS B 273     -10.631  24.881 -17.575  1.00 80.06      B    S  
ATOM   4571  N   ASP B 274      -8.090  23.861 -13.593  1.00 85.91      B    N  
ATOM   4572  CA  ASP B 274      -7.980  23.419 -12.206  1.00 85.20      B    C  
ATOM   4573  C   ASP B 274      -8.685  24.423 -11.291  1.00 84.45      B    C  
ATOM   4574  O   ASP B 274      -8.075  25.235 -10.598  1.00 77.86      B    O  
ATOM   4575  CB  ASP B 274      -6.509  23.188 -11.846  1.00 82.52      B    C  
ATOM   4576  CG  ASP B 274      -6.375  22.646 -10.431  1.00 81.73      B    C  
ATOM   4577  OD1 ASP B 274      -7.352  22.024  -9.947  1.00 76.48      B    O  
ATOM   4578  OD2 ASP B 274      -5.315  22.860  -9.814  1.00 78.66      B    O1-
ATOM   4579  N   ALA B 275     -10.015  24.422 -11.353  1.00 84.58      B    N  
ATOM   4580  CA  ALA B 275     -10.860  25.345 -10.609  1.00 82.51      B    C  
ATOM   4581  C   ALA B 275     -12.096  24.631 -10.044  1.00 82.51      B    C  
ATOM   4582  O   ALA B 275     -12.451  23.527 -10.438  1.00 75.62      B    O  
ATOM   4583  CB  ALA B 275     -11.236  26.504 -11.543  1.00 78.48      B    C  
ATOM   4584  N   GLN B 276     -12.798  25.299  -9.135  1.00 81.14      B    N  
ATOM   4585  CA  GLN B 276     -14.116  24.853  -8.667  1.00 79.14      B    C  
ATOM   4586  C   GLN B 276     -15.211  25.571  -9.465  1.00 78.46      B    C  
ATOM   4587  O   GLN B 276     -15.693  26.636  -9.074  1.00 71.08      B    O  
ATOM   4588  CB  GLN B 276     -14.252  25.068  -7.156  1.00 75.88      B    C  
ATOM   4589  CG  GLN B 276     -13.361  24.116  -6.356  1.00 70.53      B    C  
ATOM   4590  CD  GLN B 276     -13.477  24.355  -4.842  1.00 66.21      B    C  
ATOM   4591  NE2 GLN B 276     -12.744  23.612  -4.042  1.00 58.42      B    N  
ATOM   4592  OE1 GLN B 276     -14.199  25.206  -4.377  1.00 60.24      B    O  
ATOM   4593  N   GLY B 277     -15.581  25.007 -10.593  1.00 77.08      B    N  
ATOM   4594  CA  GLY B 277     -16.532  25.601 -11.525  1.00 75.96      B    C  
ATOM   4595  C   GLY B 277     -15.974  26.830 -12.252  1.00 77.38      B    C  
ATOM   4596  O   GLY B 277     -14.768  27.038 -12.339  1.00 69.75      B    O  
ATOM   4597  N   GLY B 278     -16.869  27.654 -12.817  1.00 76.46      B    N  
ATOM   4598  CA  GLY B 278     -16.503  28.823 -13.610  1.00 76.19      B    C  
ATOM   4599  C   GLY B 278     -16.611  28.588 -15.121  1.00 77.62      B    C  
ATOM   4600  O   GLY B 278     -17.315  27.688 -15.565  1.00 71.13      B    O  
ATOM   4601  N   ALA B 279     -15.928  29.425 -15.882  1.00 78.80      B    N  
ATOM   4602  CA  ALA B 279     -15.993  29.458 -17.338  1.00 79.24      B    C  
ATOM   4603  C   ALA B 279     -14.644  29.134 -18.003  1.00 80.68      B    C  
ATOM   4604  O   ALA B 279     -14.421  29.494 -19.155  1.00 74.02      B    O  
ATOM   4605  CB  ALA B 279     -16.556  30.822 -17.756  1.00 75.24      B    C  
ATOM   4606  N   CYS B 280     -13.746  28.481 -17.294  1.00 82.37      B    N  
ATOM   4607  CA  CYS B 280     -12.450  28.081 -17.838  1.00 83.00      B    C  
ATOM   4608  C   CYS B 280     -12.640  27.162 -19.063  1.00 84.35      B    C  
ATOM   4609  O   CYS B 280     -13.481  26.269 -19.026  1.00 80.60      B    O  
ATOM   4610  CB  CYS B 280     -11.643  27.386 -16.730  1.00 81.25      B    C  
ATOM   4611  SG  CYS B 280     -10.101  26.636 -17.323  1.00 77.14      B    S  
ATOM   4612  N   PRO B 281     -11.865  27.354 -20.145  1.00 83.65      B    N  
ATOM   4613  CA  PRO B 281     -11.939  26.487 -21.318  1.00 83.96      B    C  
ATOM   4614  C   PRO B 281     -11.348  25.106 -20.999  1.00 85.39      B    C  
ATOM   4615  O   PRO B 281     -10.148  24.877 -21.137  1.00 81.18      B    O  
ATOM   4616  CB  PRO B 281     -11.202  27.249 -22.413  1.00 80.56      B    C  
ATOM   4617  CG  PRO B 281     -10.180  28.096 -21.656  1.00 79.57      B    C  
ATOM   4618  CD  PRO B 281     -10.911  28.432 -20.354  1.00 82.76      B    C  
ATOM   4619  N   GLN B 282     -12.196  24.180 -20.596  1.00 83.44      B    N  
ATOM   4620  CA  GLN B 282     -11.778  22.842 -20.147  1.00 83.74      B    C  
ATOM   4621  C   GLN B 282     -11.045  22.027 -21.217  1.00 85.18      B    C  
ATOM   4622  O   GLN B 282     -10.132  21.280 -20.908  1.00 80.75      B    O  
ATOM   4623  CB  GLN B 282     -13.001  22.081 -19.600  1.00 80.87      B    C  
ATOM   4624  CG  GLN B 282     -14.105  21.817 -20.638  1.00 76.84      B    C  
ATOM   4625  CD  GLN B 282     -15.340  21.148 -20.020  1.00 75.75      B    C  
ATOM   4626  NE2 GLN B 282     -16.328  20.797 -20.809  1.00 66.22      B    N  
ATOM   4627  OE1 GLN B 282     -15.447  20.955 -18.822  1.00 67.90      B    O  
ATOM   4628  N   GLY B 283     -11.416  22.225 -22.477  1.00 83.34      B    N  
ATOM   4629  CA  GLY B 283     -10.812  21.533 -23.614  1.00 83.71      B    C  
ATOM   4630  C   GLY B 283      -9.549  22.196 -24.165  1.00 85.89      B    C  
ATOM   4631  O   GLY B 283      -9.125  21.829 -25.250  1.00 80.84      B    O  
ATOM   4632  N   PHE B 284      -8.929  23.159 -23.474  1.00 86.13      B    N  
ATOM   4633  CA  PHE B 284      -7.853  23.974 -24.053  1.00 86.90      B    C  
ATOM   4634  C   PHE B 284      -6.686  23.164 -24.662  1.00 87.97      B    C  
ATOM   4635  O   PHE B 284      -6.102  23.580 -25.650  1.00 84.36      B    O  
ATOM   4636  CB  PHE B 284      -7.325  24.939 -22.990  1.00 85.37      B    C  
ATOM   4637  CG  PHE B 284      -6.361  25.956 -23.539  1.00 87.62      B    C  
ATOM   4638  CD1 PHE B 284      -4.985  25.873 -23.251  1.00 84.05      B    C  
ATOM   4639  CD2 PHE B 284      -6.832  26.992 -24.358  1.00 83.98      B    C  
ATOM   4640  CE1 PHE B 284      -4.091  26.818 -23.769  1.00 82.11      B    C  
ATOM   4641  CE2 PHE B 284      -5.939  27.950 -24.882  1.00 82.48      B    C  
ATOM   4642  CZ  PHE B 284      -4.570  27.864 -24.585  1.00 84.64      B    C  
ATOM   4643  N   ILE B 285      -6.393  21.999 -24.110  1.00 88.57      B    N  
ATOM   4644  CA  ILE B 285      -5.350  21.108 -24.626  1.00 88.97      B    C  
ATOM   4645  C   ILE B 285      -5.897  20.168 -25.706  1.00 89.52      B    C  
ATOM   4646  O   ILE B 285      -5.206  19.857 -26.671  1.00 85.99      B    O  
ATOM   4647  CB  ILE B 285      -4.698  20.312 -23.472  1.00 88.16      B    C  
ATOM   4648  CG1 ILE B 285      -4.166  21.263 -22.374  1.00 85.87      B    C  
ATOM   4649  CG2 ILE B 285      -3.568  19.411 -24.002  1.00 86.49      B    C  
ATOM   4650  CD1 ILE B 285      -3.566  20.544 -21.171  1.00 82.50      B    C  
ATOM   4651  N   THR B 286      -7.132  19.707 -25.555  1.00 89.69      B    N  
ATOM   4652  CA  THR B 286      -7.682  18.604 -26.342  1.00 88.52      B    C  
ATOM   4653  C   THR B 286      -8.702  19.029 -27.402  1.00 87.75      B    C  
ATOM   4654  O   THR B 286      -8.892  18.310 -28.381  1.00 79.87      B    O  
ATOM   4655  CB  THR B 286      -8.335  17.577 -25.408  1.00 86.06      B    C  
ATOM   4656  CG2 THR B 286      -7.302  16.840 -24.569  1.00 78.91      B    C  
ATOM   4657  OG1 THR B 286      -9.207  18.227 -24.509  1.00 79.06      B    O  
ATOM   4658  N   SER B 287      -9.327  20.198 -27.246  1.00 87.59      B    N  
ATOM   4659  CA  SER B 287     -10.297  20.775 -28.175  1.00 86.80      B    C  
ATOM   4660  C   SER B 287     -10.179  22.293 -28.182  1.00 87.07      B    C  
ATOM   4661  O   SER B 287     -10.708  22.982 -27.314  1.00 81.19      B    O  
ATOM   4662  CB  SER B 287     -11.712  20.342 -27.788  1.00 83.80      B    C  
ATOM   4663  OG  SER B 287     -12.636  20.838 -28.737  1.00 75.72      B    O  
ATOM   4664  N   ARG B 288      -9.495  22.836 -29.180  1.00 87.06      B    N  
ATOM   4665  CA  ARG B 288      -9.390  24.278 -29.438  1.00 87.44      B    C  
ATOM   4666  C   ARG B 288     -10.279  24.713 -30.606  1.00 87.54      B    C  
ATOM   4667  O   ARG B 288      -9.885  25.546 -31.418  1.00 83.14      B    O  
ATOM   4668  CB  ARG B 288      -7.918  24.681 -29.608  1.00 85.81      B    C  
ATOM   4669  CG  ARG B 288      -7.127  24.497 -28.298  1.00 84.98      B    C  
ATOM   4670  CD  ARG B 288      -5.747  25.137 -28.394  1.00 85.62      B    C  
ATOM   4671  NE  ARG B 288      -4.914  24.507 -29.420  1.00 83.91      B    N  
ATOM   4672  CZ  ARG B 288      -4.203  23.394 -29.297  1.00 86.17      B    C  
ATOM   4673  NH1 ARG B 288      -4.128  22.735 -28.169  1.00 75.09      B    N1+
ATOM   4674  NH2 ARG B 288      -3.549  22.949 -30.314  1.00 79.25      B    N  
ATOM   4675  N   ARG B 289     -11.482  24.160 -30.690  1.00 85.98      B    N  
ATOM   4676  CA  ARG B 289     -12.501  24.650 -31.618  1.00 85.06      B    C  
ATOM   4677  C   ARG B 289     -12.911  26.071 -31.235  1.00 84.22      B    C  
ATOM   4678  O   ARG B 289     -12.659  26.533 -30.126  1.00 78.91      B    O  
ATOM   4679  CB  ARG B 289     -13.724  23.715 -31.654  1.00 82.92      B    C  
ATOM   4680  CG  ARG B 289     -13.407  22.254 -31.942  1.00 79.37      B    C  
ATOM   4681  CD  ARG B 289     -14.708  21.448 -32.047  1.00 77.25      B    C  
ATOM   4682  NE  ARG B 289     -14.554  20.061 -31.574  1.00 70.87      B    N  
ATOM   4683  CZ  ARG B 289     -15.551  19.247 -31.267  1.00 65.63      B    C  
ATOM   4684  NH1 ARG B 289     -16.800  19.527 -31.534  1.00 61.36      B    N1+
ATOM   4685  NH2 ARG B 289     -15.327  18.130 -30.644  1.00 56.89      B    N  
ATOM   4686  N   MET B 290     -13.531  26.779 -32.148  1.00 84.56      B    N  
ATOM   4687  CA  MET B 290     -13.818  28.206 -31.959  1.00 83.67      B    C  
ATOM   4688  C   MET B 290     -14.693  28.482 -30.728  1.00 83.86      B    C  
ATOM   4689  O   MET B 290     -14.439  29.445 -30.010  1.00 78.46      B    O  
ATOM   4690  CB  MET B 290     -14.454  28.749 -33.251  1.00 80.56      B    C  
ATOM   4691  CG  MET B 290     -14.342  30.271 -33.346  1.00 74.31      B    C  
ATOM   4692  SD  MET B 290     -12.650  30.870 -33.614  1.00 68.08      B    S  
ATOM   4693  CE  MET B 290     -12.981  32.623 -33.874  1.00 59.21      B    C  
ATOM   4694  N   GLY B 291     -15.677  27.631 -30.478  1.00 81.31      B    N  
ATOM   4695  CA  GLY B 291     -16.542  27.735 -29.293  1.00 79.48      B    C  
ATOM   4696  C   GLY B 291     -15.837  27.372 -27.989  1.00 80.26      B    C  
ATOM   4697  O   GLY B 291     -16.083  28.006 -26.967  1.00 75.89      B    O  
ATOM   4698  N   ASP B 292     -14.906  26.434 -28.036  1.00 80.21      B    N  
ATOM   4699  CA  ASP B 292     -14.170  25.995 -26.841  1.00 78.79      B    C  
ATOM   4700  C   ASP B 292     -13.173  27.046 -26.340  1.00 78.98      B    C  
ATOM   4701  O   ASP B 292     -12.818  27.064 -25.168  1.00 74.73      B    O  
ATOM   4702  CB  ASP B 292     -13.407  24.695 -27.138  1.00 76.23      B    C  
ATOM   4703  CG  ASP B 292     -14.308  23.513 -27.491  1.00 73.65      B    C  
ATOM   4704  OD1 ASP B 292     -15.358  23.339 -26.845  1.00 68.17      B    O  
ATOM   4705  OD2 ASP B 292     -13.916  22.763 -28.414  1.00 68.86      B    O1-
ATOM   4706  N   LEU B 293     -12.712  27.926 -27.217  1.00 80.49      B    N  
ATOM   4707  CA  LEU B 293     -11.794  29.010 -26.865  1.00 79.70      B    C  
ATOM   4708  C   LEU B 293     -12.479  30.176 -26.152  1.00 79.50      B    C  
ATOM   4709  O   LEU B 293     -11.806  30.969 -25.491  1.00 74.52      B    O  
ATOM   4710  CB  LEU B 293     -11.115  29.527 -28.143  1.00 78.12      B    C  
ATOM   4711  CG  LEU B 293     -10.156  28.509 -28.784  1.00 78.22      B    C  
ATOM   4712  CD1 LEU B 293      -9.734  29.037 -30.149  1.00 73.60      B    C  
ATOM   4713  CD2 LEU B 293      -8.914  28.267 -27.931  1.00 73.69      B    C  
ATOM   4714  N   LEU B 294     -13.788  30.302 -26.300  1.00 77.93      B    N  
ATOM   4715  CA  LEU B 294     -14.535  31.361 -25.643  1.00 75.96      B    C  
ATOM   4716  C   LEU B 294     -14.833  30.939 -24.197  1.00 75.97      B    C  
ATOM   4717  O   LEU B 294     -15.362  29.842 -23.979  1.00 71.78      B    O  
ATOM   4718  CB  LEU B 294     -15.814  31.663 -26.443  1.00 73.14      B    C  
ATOM   4719  CG  LEU B 294     -15.535  32.309 -27.817  1.00 68.68      B    C  
ATOM   4720  CD1 LEU B 294     -16.805  32.308 -28.664  1.00 63.76      B    C  
ATOM   4721  CD2 LEU B 294     -15.057  33.752 -27.687  1.00 62.81      B    C  
ATOM   4722  N   PRO B 295     -14.563  31.797 -23.198  1.00 75.75      B    N  
ATOM   4723  CA  PRO B 295     -14.863  31.501 -21.798  1.00 74.17      B    C  
ATOM   4724  C   PRO B 295     -16.367  31.644 -21.519  1.00 74.89      B    C  
ATOM   4725  O   PRO B 295     -16.811  32.519 -20.774  1.00 69.79      B    O  
ATOM   4726  CB  PRO B 295     -13.967  32.461 -21.004  1.00 71.01      B    C  
ATOM   4727  CG  PRO B 295     -13.896  33.688 -21.904  1.00 69.83      B    C  
ATOM   4728  CD  PRO B 295     -13.899  33.085 -23.310  1.00 71.57      B    C  
ATOM   4729  N   LEU B 296     -17.169  30.824 -22.171  1.00 74.81      B    N  
ATOM   4730  CA  LEU B 296     -18.618  30.794 -22.002  1.00 74.20      B    C  
ATOM   4731  C   LEU B 296     -18.971  29.928 -20.793  1.00 74.36      B    C  
ATOM   4732  O   LEU B 296     -18.495  28.797 -20.690  1.00 71.03      B    O  
ATOM   4733  CB  LEU B 296     -19.283  30.286 -23.293  1.00 72.22      B    C  
ATOM   4734  CG  LEU B 296     -19.119  31.231 -24.500  1.00 69.39      B    C  
ATOM   4735  CD1 LEU B 296     -19.607  30.534 -25.773  1.00 65.07      B    C  
ATOM   4736  CD2 LEU B 296     -19.914  32.523 -24.334  1.00 65.36      B    C  
ATOM   4737  N   PRO B 297     -19.822  30.429 -19.879  1.00 74.97      B    N  
ATOM   4738  CA  PRO B 297     -20.360  29.598 -18.812  1.00 73.86      B    C  
ATOM   4739  C   PRO B 297     -21.244  28.491 -19.397  1.00 74.88      B    C  
ATOM   4740  O   PRO B 297     -21.844  28.652 -20.456  1.00 71.11      B    O  
ATOM   4741  CB  PRO B 297     -21.133  30.559 -17.898  1.00 71.19      B    C  
ATOM   4742  CG  PRO B 297     -21.573  31.669 -18.847  1.00 69.71      B    C  
ATOM   4743  CD  PRO B 297     -20.427  31.753 -19.858  1.00 71.73      B    C  
ATOM   4744  N   ASP B 298     -21.377  27.402 -18.670  1.00 74.73      B    N  
ATOM   4745  CA  ASP B 298     -22.090  26.213 -19.155  1.00 73.75      B    C  
ATOM   4746  C   ASP B 298     -23.580  26.488 -19.496  1.00 74.70      B    C  
ATOM   4747  O   ASP B 298     -24.155  25.837 -20.362  1.00 71.28      B    O  
ATOM   4748  CB  ASP B 298     -21.973  25.079 -18.117  1.00 69.95      B    C  
ATOM   4749  CG  ASP B 298     -20.522  24.608 -17.896  1.00 65.71      B    C  
ATOM   4750  OD1 ASP B 298     -19.687  24.684 -18.829  1.00 60.12      B    O  
ATOM   4751  OD2 ASP B 298     -20.224  24.188 -16.759  1.00 59.99      B    O1-
ATOM   4752  N   MET B 299     -24.177  27.508 -18.900  1.00 78.19      B    N  
ATOM   4753  CA  MET B 299     -25.515  28.021 -19.249  1.00 78.23      B    C  
ATOM   4754  C   MET B 299     -25.625  28.439 -20.727  1.00 78.73      B    C  
ATOM   4755  O   MET B 299     -26.700  28.328 -21.321  1.00 75.91      B    O  
ATOM   4756  CB  MET B 299     -25.829  29.180 -18.284  1.00 75.70      B    C  
ATOM   4757  CG  MET B 299     -26.873  30.173 -18.791  1.00 68.15      B    C  
ATOM   4758  SD  MET B 299     -27.208  31.533 -17.655  1.00 62.13      B    S  
ATOM   4759  CE  MET B 299     -28.213  32.584 -18.720  1.00 52.81      B    C  
ATOM   4760  N   LEU B 300     -24.536  28.909 -21.341  1.00 79.49      B    N  
ATOM   4761  CA  LEU B 300     -24.466  29.308 -22.745  1.00 79.24      B    C  
ATOM   4762  C   LEU B 300     -23.863  28.197 -23.630  1.00 80.26      B    C  
ATOM   4763  O   LEU B 300     -23.315  28.474 -24.696  1.00 77.01      B    O  
ATOM   4764  CB  LEU B 300     -23.715  30.644 -22.875  1.00 77.49      B    C  
ATOM   4765  CG  LEU B 300     -24.421  31.849 -22.227  1.00 74.60      B    C  
ATOM   4766  CD1 LEU B 300     -23.510  33.074 -22.313  1.00 69.15      B    C  
ATOM   4767  CD2 LEU B 300     -25.738  32.190 -22.919  1.00 69.09      B    C  
ATOM   4768  N   GLY B 301     -23.957  26.935 -23.193  1.00 77.44      B    N  
ATOM   4769  CA  GLY B 301     -23.419  25.790 -23.920  1.00 76.21      B    C  
ATOM   4770  C   GLY B 301     -23.890  25.696 -25.368  1.00 77.33      B    C  
ATOM   4771  O   GLY B 301     -23.088  25.416 -26.248  1.00 74.60      B    O  
ATOM   4772  N   PHE B 302     -25.151  26.071 -25.635  1.00 81.07      B    N  
ATOM   4773  CA  PHE B 302     -25.699  26.078 -27.000  1.00 80.73      B    C  
ATOM   4774  C   PHE B 302     -24.943  27.016 -27.954  1.00 81.36      B    C  
ATOM   4775  O   PHE B 302     -24.802  26.705 -29.131  1.00 78.35      B    O  
ATOM   4776  CB  PHE B 302     -27.190  26.452 -26.942  1.00 79.16      B    C  
ATOM   4777  CG  PHE B 302     -27.459  27.923 -26.709  1.00 77.44      B    C  
ATOM   4778  CD1 PHE B 302     -27.563  28.447 -25.410  1.00 71.98      B    C  
ATOM   4779  CD2 PHE B 302     -27.593  28.800 -27.807  1.00 71.92      B    C  
ATOM   4780  CE1 PHE B 302     -27.788  29.814 -25.197  1.00 66.84      B    C  
ATOM   4781  CE2 PHE B 302     -27.813  30.175 -27.602  1.00 66.48      B    C  
ATOM   4782  CZ  PHE B 302     -27.912  30.678 -26.300  1.00 69.02      B    C  
ATOM   4783  N   MET B 303     -24.440  28.167 -27.476  1.00 81.00      B    N  
ATOM   4784  CA  MET B 303     -23.612  29.055 -28.299  1.00 80.88      B    C  
ATOM   4785  C   MET B 303     -22.248  28.426 -28.564  1.00 81.90      B    C  
ATOM   4786  O   MET B 303     -21.735  28.537 -29.671  1.00 80.82      B    O  
ATOM   4787  CB  MET B 303     -23.398  30.417 -27.639  1.00 79.21      B    C  
ATOM   4788  CG  MET B 303     -24.558  31.393 -27.867  1.00 73.17      B    C  
ATOM   4789  SD  MET B 303     -24.091  33.110 -27.532  1.00 66.85      B    S  
ATOM   4790  CE  MET B 303     -25.678  33.934 -27.738  1.00 57.25      B    C  
ATOM   4791  N   ARG B 304     -21.671  27.772 -27.554  1.00 80.10      B    N  
ATOM   4792  CA  ARG B 304     -20.395  27.069 -27.700  1.00 79.14      B    C  
ATOM   4793  C   ARG B 304     -20.500  25.978 -28.758  1.00 79.47      B    C  
ATOM   4794  O   ARG B 304     -19.644  25.923 -29.634  1.00 77.23      B    O  
ATOM   4795  CB  ARG B 304     -19.962  26.505 -26.343  1.00 77.60      B    C  
ATOM   4796  CG  ARG B 304     -18.555  25.903 -26.417  1.00 74.03      B    C  
ATOM   4797  CD  ARG B 304     -18.151  25.250 -25.083  1.00 72.60      B    C  
ATOM   4798  NE  ARG B 304     -19.001  24.093 -24.793  1.00 67.26      B    N  
ATOM   4799  CZ  ARG B 304     -19.303  23.612 -23.595  1.00 62.63      B    C  
ATOM   4800  NH1 ARG B 304     -18.758  24.100 -22.508  1.00 57.91      B    N1+
ATOM   4801  NH2 ARG B 304     -20.162  22.642 -23.482  1.00 56.81      B    N  
ATOM   4802  N   ASP B 305     -21.565  25.197 -28.741  1.00 82.30      B    N  
ATOM   4803  CA  ASP B 305     -21.794  24.118 -29.704  1.00 80.38      B    C  
ATOM   4804  C   ASP B 305     -21.982  24.684 -31.118  1.00 80.69      B    C  
ATOM   4805  O   ASP B 305     -21.357  24.207 -32.060  1.00 77.19      B    O  
ATOM   4806  CB  ASP B 305     -22.998  23.272 -29.256  1.00 77.63      B    C  
ATOM   4807  CG  ASP B 305     -22.812  22.604 -27.880  1.00 72.45      B    C  
ATOM   4808  OD1 ASP B 305     -21.655  22.492 -27.412  1.00 65.00      B    O  
ATOM   4809  OD2 ASP B 305     -23.849  22.269 -27.271  1.00 66.89      B    O1-
ATOM   4810  N   LEU B 306     -22.721  25.773 -31.258  1.00 80.64      B    N  
ATOM   4811  CA  LEU B 306     -22.897  26.453 -32.542  1.00 79.46      B    C  
ATOM   4812  C   LEU B 306     -21.567  26.953 -33.135  1.00 80.00      B    C  
ATOM   4813  O   LEU B 306     -21.339  26.854 -34.340  1.00 77.80      B    O  
ATOM   4814  CB  LEU B 306     -23.866  27.632 -32.336  1.00 77.85      B    C  
ATOM   4815  CG  LEU B 306     -24.395  28.193 -33.675  1.00 71.09      B    C  
ATOM   4816  CD1 LEU B 306     -25.779  27.635 -33.988  1.00 64.93      B    C  
ATOM   4817  CD2 LEU B 306     -24.482  29.711 -33.641  1.00 64.72      B    C  
ATOM   4818  N   PHE B 307     -20.676  27.510 -32.291  1.00 80.58      B    N  
ATOM   4819  CA  PHE B 307     -19.346  27.936 -32.738  1.00 79.87      B    C  
ATOM   4820  C   PHE B 307     -18.391  26.763 -32.983  1.00 80.25      B    C  
ATOM   4821  O   PHE B 307     -17.483  26.892 -33.809  1.00 76.79      B    O  
ATOM   4822  CB  PHE B 307     -18.742  28.915 -31.725  1.00 78.30      B    C  
ATOM   4823  CG  PHE B 307     -19.347  30.300 -31.725  1.00 76.72      B    C  
ATOM   4824  CD1 PHE B 307     -19.386  31.058 -32.910  1.00 71.60      B    C  
ATOM   4825  CD2 PHE B 307     -19.840  30.854 -30.535  1.00 71.06      B    C  
ATOM   4826  CE1 PHE B 307     -19.937  32.348 -32.908  1.00 67.18      B    C  
ATOM   4827  CE2 PHE B 307     -20.388  32.150 -30.531  1.00 67.17      B    C  
ATOM   4828  CZ  PHE B 307     -20.448  32.893 -31.715  1.00 68.34      B    C  
ATOM   4829  N   ASN B 308     -18.576  25.653 -32.302  1.00 82.34      B    N  
ATOM   4830  CA  ASN B 308     -17.757  24.454 -32.461  1.00 81.00      B    C  
ATOM   4831  C   ASN B 308     -18.041  23.707 -33.763  1.00 81.04      B    C  
ATOM   4832  O   ASN B 308     -17.097  23.278 -34.425  1.00 75.44      B    O  
ATOM   4833  CB  ASN B 308     -17.955  23.529 -31.242  1.00 77.73      B    C  
ATOM   4834  CG  ASN B 308     -17.097  23.929 -30.061  1.00 77.21      B    C  
ATOM   4835  ND2 ASN B 308     -17.272  23.270 -28.931  1.00 72.26      B    N  
ATOM   4836  OD1 ASN B 308     -16.224  24.768 -30.145  1.00 71.19      B    O  
ATOM   4837  N   ASP B 309     -19.310  23.622 -34.152  1.00 79.76      B    N  
ATOM   4838  CA  ASP B 309     -19.710  23.024 -35.427  1.00 78.12      B    C  
ATOM   4839  C   ASP B 309     -19.202  23.846 -36.618  1.00 78.20      B    C  
ATOM   4840  O   ASP B 309     -18.948  23.314 -37.704  1.00 71.23      B    O  
ATOM   4841  CB  ASP B 309     -21.237  22.874 -35.460  1.00 74.24      B    C  
ATOM   4842  CG  ASP B 309     -21.774  21.740 -34.571  1.00 68.40      B    C  
ATOM   4843  OD1 ASP B 309     -20.966  20.880 -34.153  1.00 61.45      B    O  
ATOM   4844  OD2 ASP B 309     -23.003  21.713 -34.391  1.00 61.55      B    O1-
ATOM   4845  N   GLY B 310     -18.965  25.134 -36.398  1.00 78.35      B    N  
ATOM   4846  CA  GLY B 310     -18.543  26.046 -37.440  1.00 77.92      B    C  
ATOM   4847  C   GLY B 310     -19.682  26.367 -38.414  1.00 79.88      B    C  
ATOM   4848  O   GLY B 310     -20.861  26.193 -38.122  1.00 74.22      B    O  
ATOM   4849  N   ILE B 311     -19.317  26.877 -39.588  1.00 80.43      B    N  
ATOM   4850  CA  ILE B 311     -20.262  27.215 -40.654  1.00 80.43      B    C  
ATOM   4851  C   ILE B 311     -19.914  26.343 -41.857  1.00 81.06      B    C  
ATOM   4852  O   ILE B 311     -18.805  26.440 -42.380  1.00 76.49      B    O  
ATOM   4853  CB  ILE B 311     -20.226  28.721 -40.977  1.00 77.04      B    C  
ATOM   4854  CG1 ILE B 311     -20.510  29.568 -39.713  1.00 70.02      B    C  
ATOM   4855  CG2 ILE B 311     -21.241  29.036 -42.090  1.00 68.26      B    C  
ATOM   4856  CD1 ILE B 311     -20.343  31.081 -39.917  1.00 62.96      B    C  
ATOM   4857  N   ASP B 312     -20.841  25.536 -42.311  1.00 81.19      B    N  
ATOM   4858  CA  ASP B 312     -20.683  24.742 -43.524  1.00 80.05      B    C  
ATOM   4859  C   ASP B 312     -21.900  24.934 -44.431  1.00 80.35      B    C  
ATOM   4860  O   ASP B 312     -22.937  24.292 -44.303  1.00 73.09      B    O  
ATOM   4861  CB  ASP B 312     -20.381  23.274 -43.190  1.00 74.99      B    C  
ATOM   4862  CG  ASP B 312     -19.708  22.531 -44.346  1.00 68.10      B    C  
ATOM   4863  OD1 ASP B 312     -19.284  23.195 -45.327  1.00 61.71      B    O  
ATOM   4864  OD2 ASP B 312     -19.520  21.292 -44.228  1.00 61.11      B    O1-
ATOM   4865  N   THR B 313     -21.775  25.902 -45.318  1.00 81.88      B    N  
ATOM   4866  CA  THR B 313     -22.798  26.229 -46.306  1.00 81.71      B    C  
ATOM   4867  C   THR B 313     -22.182  26.216 -47.704  1.00 82.18      B    C  
ATOM   4868  O   THR B 313     -20.971  26.413 -47.845  1.00 77.42      B    O  
ATOM   4869  CB  THR B 313     -23.480  27.577 -46.030  1.00 78.61      B    C  
ATOM   4870  CG2 THR B 313     -24.071  27.697 -44.627  1.00 68.76      B    C  
ATOM   4871  OG1 THR B 313     -22.592  28.644 -46.225  1.00 70.52      B    O  
ATOM   4872  N   PRO B 314     -22.982  26.080 -48.759  1.00 80.37      B    N  
ATOM   4873  CA  PRO B 314     -22.455  26.132 -50.126  1.00 79.48      B    C  
ATOM   4874  C   PRO B 314     -21.764  27.453 -50.487  1.00 80.37      B    C  
ATOM   4875  O   PRO B 314     -20.963  27.502 -51.408  1.00 74.99      B    O  
ATOM   4876  CB  PRO B 314     -23.673  25.896 -51.030  1.00 77.09      B    C  
ATOM   4877  CG  PRO B 314     -24.668  25.170 -50.136  1.00 75.24      B    C  
ATOM   4878  CD  PRO B 314     -24.392  25.750 -48.752  1.00 77.89      B    C  
ATOM   4879  N   VAL B 315     -22.096  28.527 -49.753  1.00 80.88      B    N  
ATOM   4880  CA  VAL B 315     -21.575  29.873 -49.997  1.00 81.35      B    C  
ATOM   4881  C   VAL B 315     -20.342  30.161 -49.145  1.00 82.26      B    C  
ATOM   4882  O   VAL B 315     -19.434  30.846 -49.590  1.00 77.91      B    O  
ATOM   4883  CB  VAL B 315     -22.654  30.935 -49.750  1.00 78.85      B    C  
ATOM   4884  CG1 VAL B 315     -22.181  32.335 -50.145  1.00 69.70      B    C  
ATOM   4885  CG2 VAL B 315     -23.930  30.644 -50.544  1.00 70.22      B    C  
ATOM   4886  N   PHE B 316     -20.306  29.659 -47.924  1.00 82.71      B    N  
ATOM   4887  CA  PHE B 316     -19.229  29.907 -46.983  1.00 82.77      B    C  
ATOM   4888  C   PHE B 316     -19.019  28.697 -46.080  1.00 83.54      B    C  
ATOM   4889  O   PHE B 316     -19.962  28.192 -45.475  1.00 79.67      B    O  
ATOM   4890  CB  PHE B 316     -19.549  31.165 -46.171  1.00 79.44      B    C  
ATOM   4891  CG  PHE B 316     -18.477  31.544 -45.180  1.00 78.78      B    C  
ATOM   4892  CD1 PHE B 316     -18.744  31.523 -43.800  1.00 72.45      B    C  
ATOM   4893  CD2 PHE B 316     -17.205  31.934 -45.626  1.00 71.38      B    C  
ATOM   4894  CE1 PHE B 316     -17.752  31.906 -42.887  1.00 67.85      B    C  
ATOM   4895  CE2 PHE B 316     -16.220  32.312 -44.711  1.00 67.56      B    C  
ATOM   4896  CZ  PHE B 316     -16.487  32.311 -43.342  1.00 69.77      B    C  
ATOM   4897  N   SER B 317     -17.778  28.257 -45.982  1.00 84.93      B    N  
ATOM   4898  CA  SER B 317     -17.360  27.216 -45.054  1.00 84.70      B    C  
ATOM   4899  C   SER B 317     -16.214  27.729 -44.195  1.00 85.43      B    C  
ATOM   4900  O   SER B 317     -15.197  28.204 -44.710  1.00 82.27      B    O  
ATOM   4901  CB  SER B 317     -16.994  25.941 -45.824  1.00 81.78      B    C  
ATOM   4902  OG  SER B 317     -16.574  24.904 -44.965  1.00 70.42      B    O  
ATOM   4903  N   PHE B 318     -16.392  27.663 -42.888  1.00 84.83      B    N  
ATOM   4904  CA  PHE B 318     -15.385  28.005 -41.899  1.00 84.87      B    C  
ATOM   4905  C   PHE B 318     -15.408  26.991 -40.760  1.00 85.34      B    C  
ATOM   4906  O   PHE B 318     -16.471  26.597 -40.290  1.00 82.42      B    O  
ATOM   4907  CB  PHE B 318     -15.623  29.430 -41.380  1.00 82.32      B    C  
ATOM   4908  CG  PHE B 318     -14.722  29.802 -40.224  1.00 81.73      B    C  
ATOM   4909  CD1 PHE B 318     -15.230  29.891 -38.909  1.00 75.55      B    C  
ATOM   4910  CD2 PHE B 318     -13.352  30.027 -40.442  1.00 74.09      B    C  
ATOM   4911  CE1 PHE B 318     -14.384  30.213 -37.840  1.00 70.95      B    C  
ATOM   4912  CE2 PHE B 318     -12.503  30.344 -39.374  1.00 70.34      B    C  
ATOM   4913  CZ  PHE B 318     -13.009  30.440 -38.073  1.00 71.63      B    C  
ATOM   4914  N   GLY B 319     -14.258  26.601 -40.317  1.00 86.62      B    N  
ATOM   4915  CA  GLY B 319     -14.136  25.756 -39.142  1.00 86.50      B    C  
ATOM   4916  C   GLY B 319     -12.716  25.790 -38.596  1.00 88.14      B    C  
ATOM   4917  O   GLY B 319     -11.766  26.169 -39.281  1.00 85.13      B    O  
ATOM   4918  N   LYS B 320     -12.595  25.381 -37.341  1.00 87.95      B    N  
ATOM   4919  CA  LYS B 320     -11.325  25.295 -36.643  1.00 88.56      B    C  
ATOM   4920  C   LYS B 320     -11.275  24.024 -35.803  1.00 88.25      B    C  
ATOM   4921  O   LYS B 320     -12.274  23.623 -35.220  1.00 84.77      B    O  
ATOM   4922  CB  LYS B 320     -11.116  26.559 -35.793  1.00 87.14      B    C  
ATOM   4923  CG  LYS B 320      -9.694  26.598 -35.230  1.00 85.25      B    C  
ATOM   4924  CD  LYS B 320      -9.446  27.740 -34.248  1.00 83.40      B    C  
ATOM   4925  CE  LYS B 320      -7.986  27.605 -33.829  1.00 81.58      B    C  
ATOM   4926  NZ  LYS B 320      -7.759  27.776 -32.391  1.00 77.05      B    N1+
ATOM   4927  N   LEU B 321     -10.103  23.442 -35.724  1.00 89.13      B    N  
ATOM   4928  CA  LEU B 321      -9.759  22.367 -34.807  1.00 88.89      B    C  
ATOM   4929  C   LEU B 321      -8.505  22.766 -34.023  1.00 89.51      B    C  
ATOM   4930  O   LEU B 321      -7.817  23.730 -34.375  1.00 84.75      B    O  
ATOM   4931  CB  LEU B 321      -9.540  21.069 -35.597  1.00 85.59      B    C  
ATOM   4932  CG  LEU B 321     -10.799  20.526 -36.294  1.00 83.95      B    C  
ATOM   4933  CD1 LEU B 321     -10.403  19.368 -37.200  1.00 76.91      B    C  
ATOM   4934  CD2 LEU B 321     -11.846  20.023 -35.300  1.00 76.66      B    C  
ATOM   4935  N   GLY B 322      -8.199  22.016 -32.981  1.00 88.62      B    N  
ATOM   4936  CA  GLY B 322      -6.946  22.169 -32.278  1.00 89.03      B    C  
ATOM   4937  C   GLY B 322      -6.807  21.135 -31.172  1.00 89.75      B    C  
ATOM   4938  O   GLY B 322      -7.681  21.007 -30.321  1.00 85.68      B    O
[truncated: 469,819 more chars]
