# Supplementary material for: Tad pili with adaptable tips mediate contact-dependent killing during bacterial predation
Source: Nat Commun. 2025 May 13;16:4425. doi: 10.1038/s41467-025-58967-0 (PMC12075869; doi:10.1038/s41467-025-58967-0)
Supplement: Supplementary file 6 — Supplementary Data 5 [file 41467_2025_58967_MOESM6_ESM.zip › Supplementary Data 5/JQX13_51210_51215_51220.pdb]

ATOM      1  N   GLN A   1     -47.176 -58.666 -19.625  1.00 56.72      A    N  
ATOM      2  CA  GLN A   1     -46.260 -58.213 -18.558  1.00 62.56      A    C  
ATOM      3  C   GLN A   1     -45.048 -57.489 -19.124  1.00 64.18      A    C  
ATOM      4  O   GLN A   1     -44.913 -56.307 -18.857  1.00 59.22      A    O  
ATOM      5  CB  GLN A   1     -45.851 -59.361 -17.631  1.00 57.54      A    C  
ATOM      6  CG  GLN A   1     -46.669 -59.320 -16.343  1.00 51.97      A    C  
ATOM      7  CD  GLN A   1     -46.441 -60.531 -15.451  1.00 47.87      A    C  
ATOM      8  NE2 GLN A   1     -46.684 -60.443 -14.171  1.00 39.21      A    N  
ATOM      9  OE1 GLN A   1     -46.076 -61.581 -15.921  1.00 44.28      A    O  
ATOM     10  N   VAL A   2     -44.241 -58.124 -19.965  1.00 66.08      A    N  
ATOM     11  CA  VAL A   2     -43.004 -57.530 -20.513  1.00 67.69      A    C  
ATOM     12  C   VAL A   2     -43.241 -56.174 -21.185  1.00 69.14      A    C  
ATOM     13  O   VAL A   2     -42.511 -55.226 -20.923  1.00 65.18      A    O  
ATOM     14  CB  VAL A   2     -42.335 -58.497 -21.511  1.00 63.46      A    C  
ATOM     15  CG1 VAL A   2     -41.007 -57.952 -22.040  1.00 56.94      A    C  
ATOM     16  CG2 VAL A   2     -42.055 -59.857 -20.859  1.00 56.89      A    C  
ATOM     17  N   ALA A   3     -44.309 -56.031 -21.977  1.00 69.69      A    N  
ATOM     18  CA  ALA A   3     -44.639 -54.759 -22.624  1.00 71.81      A    C  
ATOM     19  C   ALA A   3     -44.961 -53.642 -21.618  1.00 73.56      A    C  
ATOM     20  O   ALA A   3     -44.575 -52.494 -21.821  1.00 70.26      A    O  
ATOM     21  CB  ALA A   3     -45.813 -54.987 -23.583  1.00 68.56      A    C  
ATOM     22  N   VAL A   4     -45.639 -53.959 -20.513  1.00 72.26      A    N  
ATOM     23  CA  VAL A   4     -45.989 -52.999 -19.454  1.00 72.75      A    C  
ATOM     24  C   VAL A   4     -44.740 -52.604 -18.663  1.00 73.19      A    C  
ATOM     25  O   VAL A   4     -44.531 -51.428 -18.385  1.00 70.13      A    O  
ATOM     26  CB  VAL A   4     -47.065 -53.573 -18.519  1.00 70.91      A    C  
ATOM     27  CG1 VAL A   4     -47.452 -52.592 -17.412  1.00 62.45      A    C  
ATOM     28  CG2 VAL A   4     -48.342 -53.920 -19.295  1.00 63.04      A    C  
ATOM     29  N   GLU A   5     -43.885 -53.573 -18.345  1.00 75.73      A    N  
ATOM     30  CA  GLU A   5     -42.596 -53.314 -17.694  1.00 71.31      A    C  
ATOM     31  C   GLU A   5     -41.706 -52.420 -18.568  1.00 72.32      A    C  
ATOM     32  O   GLU A   5     -41.178 -51.423 -18.088  1.00 71.10      A    O  
ATOM     33  CB  GLU A   5     -41.879 -54.637 -17.401  1.00 65.76      A    C  
ATOM     34  CG  GLU A   5     -42.535 -55.414 -16.257  1.00 65.54      A    C  
ATOM     35  CD  GLU A   5     -41.898 -56.788 -16.007  1.00 59.18      A    C  
ATOM     36  OE1 GLU A   5     -42.191 -57.382 -14.948  1.00 53.09      A    O  
ATOM     37  OE2 GLU A   5     -41.145 -57.274 -16.885  1.00 54.62      A    O1-
ATOM     38  N   THR A   6     -41.626 -52.701 -19.867  1.00 76.01      A    N  
ATOM     39  CA  THR A   6     -40.848 -51.876 -20.802  1.00 75.62      A    C  
ATOM     40  C   THR A   6     -41.412 -50.458 -20.907  1.00 77.69      A    C  
ATOM     41  O   THR A   6     -40.650 -49.493 -20.931  1.00 75.68      A    O  
ATOM     42  CB  THR A   6     -40.787 -52.507 -22.207  1.00 72.28      A    C  
ATOM     43  CG2 THR A   6     -39.644 -51.936 -23.034  1.00 62.16      A    C  
ATOM     44  OG1 THR A   6     -40.554 -53.893 -22.162  1.00 64.02      A    O  
ATOM     45  N   ALA A   7     -42.742 -50.304 -20.909  1.00 77.75      A    N  
ATOM     46  CA  ALA A   7     -43.407 -49.006 -20.948  1.00 77.68      A    C  
ATOM     47  C   ALA A   7     -43.202 -48.174 -19.670  1.00 79.10      A    C  
ATOM     48  O   ALA A   7     -43.307 -46.950 -19.734  1.00 76.70      A    O  
ATOM     49  CB  ALA A   7     -44.896 -49.218 -21.228  1.00 75.48      A    C  
ATOM     50  N   LEU A   8     -42.912 -48.779 -18.531  1.00 79.80      A    N  
ATOM     51  CA  LEU A   8     -42.565 -48.094 -17.283  1.00 79.93      A    C  
ATOM     52  C   LEU A   8     -41.068 -47.758 -17.185  1.00 81.22      A    C  
ATOM     53  O   LEU A   8     -40.706 -46.694 -16.681  1.00 79.66      A    O  
ATOM     54  CB  LEU A   8     -43.008 -48.974 -16.102  1.00 76.98      A    C  
ATOM     55  CG  LEU A   8     -44.486 -48.773 -15.731  1.00 69.56      A    C  
ATOM     56  CD1 LEU A   8     -45.025 -49.979 -14.968  1.00 63.46      A    C  
ATOM     57  CD2 LEU A   8     -44.634 -47.543 -14.829  1.00 62.58      A    C  
ATOM     58  N   ILE A   9     -40.205 -48.640 -17.675  1.00 82.47      A    N  
ATOM     59  CA  ILE A   9     -38.748 -48.508 -17.549  1.00 82.29      A    C  
ATOM     60  C   ILE A   9     -38.194 -47.425 -18.477  1.00 83.45      A    C  
ATOM     61  O   ILE A   9     -37.339 -46.644 -18.058  1.00 81.89      A    O  
ATOM     62  CB  ILE A   9     -38.086 -49.879 -17.783  1.00 79.50      A    C  
ATOM     63  CG1 ILE A   9     -38.426 -50.845 -16.617  1.00 73.47      A    C  
ATOM     64  CG2 ILE A   9     -36.565 -49.763 -17.909  1.00 69.98      A    C  
ATOM     65  CD1 ILE A   9     -38.202 -52.315 -16.977  1.00 62.88      A    C  
ATOM     66  N   ILE A  10     -38.662 -47.331 -19.722  1.00 84.69      A    N  
ATOM     67  CA  ILE A  10     -38.143 -46.351 -20.690  1.00 84.56      A    C  
ATOM     68  C   ILE A  10     -38.340 -44.903 -20.201  1.00 85.73      A    C  
ATOM     69  O   ILE A  10     -37.347 -44.176 -20.156  1.00 84.53      A    O  
ATOM     70  CB  ILE A  10     -38.691 -46.600 -22.114  1.00 82.37      A    C  
ATOM     71  CG1 ILE A  10     -38.117 -47.917 -22.678  1.00 75.45      A    C  
ATOM     72  CG2 ILE A  10     -38.354 -45.426 -23.050  1.00 72.02      A    C  
ATOM     73  CD1 ILE A  10     -38.779 -48.364 -23.987  1.00 64.68      A    C  
ATOM     74  N   PRO A  11     -39.554 -44.464 -19.769  1.00 85.74      A    N  
ATOM     75  CA  PRO A  11     -39.739 -43.120 -19.225  1.00 85.29      A    C  
ATOM     76  C   PRO A  11     -38.868 -42.840 -17.997  1.00 85.83      A    C  
ATOM     77  O   PRO A  11     -38.348 -41.735 -17.865  1.00 84.15      A    O  
ATOM     78  CB  PRO A  11     -41.229 -43.016 -18.869  1.00 83.07      A    C  
ATOM     79  CG  PRO A  11     -41.888 -44.041 -19.781  1.00 81.73      A    C  
ATOM     80  CD  PRO A  11     -40.835 -45.141 -19.862  1.00 84.49      A    C  
ATOM     81  N   LEU A  12     -38.687 -43.834 -17.133  1.00 84.57      A    N  
ATOM     82  CA  LEU A  12     -37.846 -43.698 -15.948  1.00 84.13      A    C  
ATOM     83  C   LEU A  12     -36.383 -43.395 -16.317  1.00 85.04      A    C  
ATOM     84  O   LEU A  12     -35.798 -42.460 -15.776  1.00 84.21      A    O  
ATOM     85  CB  LEU A  12     -37.958 -44.996 -15.125  1.00 82.22      A    C  
ATOM     86  CG  LEU A  12     -37.292 -44.886 -13.740  1.00 75.07      A    C  
ATOM     87  CD1 LEU A  12     -38.223 -44.231 -12.735  1.00 68.93      A    C  
ATOM     88  CD2 LEU A  12     -36.936 -46.278 -13.230  1.00 67.49      A    C  
ATOM     89  N   PHE A  13     -35.813 -44.138 -17.258  1.00 86.37      A    N  
ATOM     90  CA  PHE A  13     -34.435 -43.906 -17.711  1.00 86.40      A    C  
ATOM     91  C   PHE A  13     -34.278 -42.596 -18.484  1.00 87.54      A    C  
ATOM     92  O   PHE A  13     -33.295 -41.890 -18.277  1.00 86.18      A    O  
ATOM     93  CB  PHE A  13     -33.942 -45.081 -18.552  1.00 84.85      A    C  
ATOM     94  CG  PHE A  13     -33.336 -46.184 -17.726  1.00 83.03      A    C  
ATOM     95  CD1 PHE A  13     -32.056 -46.003 -17.154  1.00 77.12      A    C  
ATOM     96  CD2 PHE A  13     -34.018 -47.393 -17.518  1.00 75.63      A    C  
ATOM     97  CE1 PHE A  13     -31.476 -47.030 -16.386  1.00 73.45      A    C  
ATOM     98  CE2 PHE A  13     -33.444 -48.413 -16.750  1.00 72.49      A    C  
ATOM     99  CZ  PHE A  13     -32.175 -48.234 -16.187  1.00 74.68      A    C  
ATOM    100  N   VAL A  14     -35.253 -42.233 -19.311  1.00 87.63      A    N  
ATOM    101  CA  VAL A  14     -35.241 -40.936 -20.008  1.00 87.33      A    C  
ATOM    102  C   VAL A  14     -35.257 -39.792 -18.998  1.00 88.23      A    C  
ATOM    103  O   VAL A  14     -34.472 -38.853 -19.126  1.00 87.33      A    O  
ATOM    104  CB  VAL A  14     -36.413 -40.831 -21.001  1.00 86.12      A    C  
ATOM    105  CG1 VAL A  14     -36.570 -39.419 -21.592  1.00 79.00      A    C  
ATOM    106  CG2 VAL A  14     -36.205 -41.781 -22.187  1.00 79.15      A    C  
ATOM    107  N   PHE A  15     -36.093 -39.885 -17.973  1.00 87.72      A    N  
ATOM    108  CA  PHE A  15     -36.125 -38.897 -16.902  1.00 86.89      A    C  
ATOM    109  C   PHE A  15     -34.788 -38.816 -16.153  1.00 88.24      A    C  
ATOM    110  O   PHE A  15     -34.296 -37.711 -15.922  1.00 87.22      A    O  
ATOM    111  CB  PHE A  15     -37.274 -39.226 -15.944  1.00 83.98      A    C  
ATOM    112  CG  PHE A  15     -37.355 -38.241 -14.811  1.00 75.71      A    C  
ATOM    113  CD1 PHE A  15     -36.937 -38.600 -13.514  1.00 70.02      A    C  
ATOM    114  CD2 PHE A  15     -37.711 -36.917 -15.087  1.00 66.26      A    C  
ATOM    115  CE1 PHE A  15     -36.885 -37.635 -12.494  1.00 60.34      A    C  
ATOM    116  CE2 PHE A  15     -37.654 -35.952 -14.077  1.00 60.06      A    C  
ATOM    117  CZ  PHE A  15     -37.228 -36.301 -12.781  1.00 61.39      A    C  
ATOM    118  N   LEU A  16     -34.190 -39.951 -15.827  1.00 87.01      A    N  
ATOM    119  CA  LEU A  16     -32.894 -39.998 -15.156  1.00 86.94      A    C  
ATOM    120  C   LEU A  16     -31.794 -39.335 -16.002  1.00 88.00      A    C  
ATOM    121  O   LEU A  16     -31.053 -38.506 -15.491  1.00 87.19      A    O  
ATOM    122  CB  LEU A  16     -32.558 -41.471 -14.842  1.00 85.21      A    C  
ATOM    123  CG  LEU A  16     -31.373 -41.611 -13.872  1.00 79.57      A    C  
ATOM    124  CD1 LEU A  16     -31.800 -41.369 -12.422  1.00 74.34      A    C  
ATOM    125  CD2 LEU A  16     -30.796 -43.025 -13.958  1.00 73.10      A    C  
ATOM    126  N   ILE A  17     -31.726 -39.626 -17.292  1.00 89.16      A    N  
ATOM    127  CA  ILE A  17     -30.751 -39.041 -18.220  1.00 89.37      A    C  
ATOM    128  C   ILE A  17     -30.931 -37.525 -18.329  1.00 89.96      A    C  
ATOM    129  O   ILE A  17     -29.961 -36.771 -18.212  1.00 89.13      A    O  
ATOM    130  CB  ILE A  17     -30.853 -39.725 -19.603  1.00 88.31      A    C  
ATOM    131  CG1 ILE A  17     -30.340 -41.188 -19.532  1.00 83.19      A    C  
ATOM    132  CG2 ILE A  17     -30.059 -38.953 -20.676  1.00 81.78      A    C  
ATOM    133  CD1 ILE A  17     -30.740 -42.052 -20.729  1.00 74.01      A    C  
ATOM    134  N   LEU A  18     -32.154 -37.050 -18.490  1.00 91.36      A    N  
ATOM    135  CA  LEU A  18     -32.447 -35.617 -18.560  1.00 90.87      A    C  
ATOM    136  C   LEU A  18     -32.129 -34.908 -17.232  1.00 91.02      A    C  
ATOM    137  O   LEU A  18     -31.594 -33.796 -17.248  1.00 89.93      A    O  
ATOM    138  CB  LEU A  18     -33.922 -35.407 -18.952  1.00 90.23      A    C  
ATOM    139  CG  LEU A  18     -34.282 -35.816 -20.393  1.00 86.96      A    C  
ATOM    140  CD1 LEU A  18     -35.797 -35.687 -20.593  1.00 80.97      A    C  
ATOM    141  CD2 LEU A  18     -33.591 -34.939 -21.441  1.00 80.64      A    C  
ATOM    142  N   GLY A  19     -32.391 -35.556 -16.098  1.00 89.43      A    N  
ATOM    143  CA  GLY A  19     -32.038 -35.063 -14.771  1.00 88.30      A    C  
ATOM    144  C   GLY A  19     -30.524 -34.912 -14.589  1.00 89.47      A    C  
ATOM    145  O   GLY A  19     -30.064 -33.856 -14.159  1.00 88.15      A    O  
ATOM    146  N   VAL A  20     -29.750 -35.911 -14.987  1.00 90.13      A    N  
ATOM    147  CA  VAL A  20     -28.284 -35.877 -14.952  1.00 89.99      A    C  
ATOM    148  C   VAL A  20     -27.735 -34.739 -15.821  1.00 90.27      A    C  
ATOM    149  O   VAL A  20     -26.901 -33.966 -15.357  1.00 88.99      A    O  
ATOM    150  CB  VAL A  20     -27.694 -37.233 -15.400  1.00 89.04      A    C  
ATOM    151  CG1 VAL A  20     -26.184 -37.182 -15.631  1.00 81.19      A    C  
ATOM    152  CG2 VAL A  20     -27.945 -38.305 -14.337  1.00 82.23      A    C  
ATOM    153  N   LEU A  21     -28.224 -34.576 -17.031  1.00 91.53      A    N  
ATOM    154  CA  LEU A  21     -27.812 -33.488 -17.922  1.00 91.00      A    C  
ATOM    155  C   LEU A  21     -28.116 -32.118 -17.321  1.00 91.26      A    C  
ATOM    156  O   LEU A  21     -27.258 -31.235 -17.336  1.00 89.91      A    O  
ATOM    157  CB  LEU A  21     -28.530 -33.643 -19.280  1.00 90.33      A    C  
ATOM    158  CG  LEU A  21     -27.932 -34.739 -20.185  1.00 83.49      A    C  
ATOM    159  CD1 LEU A  21     -28.887 -35.027 -21.346  1.00 77.62      A    C  
ATOM    160  CD2 LEU A  21     -26.595 -34.305 -20.774  1.00 76.70      A    C  
ATOM    161  N   GLN A  22     -29.310 -31.945 -16.752  1.00 91.18      A    N  
ATOM    162  CA  GLN A  22     -29.703 -30.664 -16.162  1.00 90.34      A    C  
ATOM    163  C   GLN A  22     -28.898 -30.332 -14.894  1.00 90.28      A    C  
ATOM    164  O   GLN A  22     -28.482 -29.191 -14.742  1.00 89.15      A    O  
ATOM    165  CB  GLN A  22     -31.219 -30.669 -15.899  1.00 89.56      A    C  
ATOM    166  CG  GLN A  22     -31.758 -29.288 -15.496  1.00 84.17      A    C  
ATOM    167  CD  GLN A  22     -31.445 -28.219 -16.541  1.00 84.98      A    C  
ATOM    168  NE2 GLN A  22     -30.640 -27.251 -16.192  1.00 72.97      A    N  
ATOM    169  OE1 GLN A  22     -31.888 -28.258 -17.669  1.00 74.66      A    O  
ATOM    170  N   LEU A  23     -28.621 -31.301 -14.035  1.00 90.75      A    N  
ATOM    171  CA  LEU A  23     -27.767 -31.127 -12.863  1.00 89.50      A    C  
ATOM    172  C   LEU A  23     -26.338 -30.741 -13.264  1.00 90.04      A    C  
ATOM    173  O   LEU A  23     -25.767 -29.825 -12.669  1.00 88.64      A    O  
ATOM    174  CB  LEU A  23     -27.762 -32.427 -12.036  1.00 87.88      A    C  
ATOM    175  CG  LEU A  23     -29.020 -32.619 -11.165  1.00 80.47      A    C  
ATOM    176  CD1 LEU A  23     -29.076 -34.053 -10.643  1.00 74.98      A    C  
ATOM    177  CD2 LEU A  23     -29.013 -31.668  -9.964  1.00 73.08      A    C  
ATOM    178  N   GLY A  24     -25.784 -31.362 -14.285  1.00 90.24      A    N  
ATOM    179  CA  GLY A  24     -24.471 -31.009 -14.815  1.00 89.78      A    C  
ATOM    180  C   GLY A  24     -24.416 -29.577 -15.348  1.00 90.78      A    C  
ATOM    181  O   GLY A  24     -23.520 -28.813 -14.988  1.00 88.87      A    O  
ATOM    182  N   LEU A  25     -25.418 -29.164 -16.118  1.00 91.58      A    N  
ATOM    183  CA  LEU A  25     -25.517 -27.787 -16.618  1.00 90.99      A    C  
ATOM    184  C   LEU A  25     -25.708 -26.769 -15.485  1.00 90.95      A    C  
ATOM    185  O   LEU A  25     -25.136 -25.685 -15.548  1.00 89.58      A    O  
ATOM    186  CB  LEU A  25     -26.671 -27.690 -17.630  1.00 90.21      A    C  
ATOM    187  CG  LEU A  25     -26.398 -28.380 -18.980  1.00 86.72      A    C  
ATOM    188  CD1 LEU A  25     -27.680 -28.391 -19.805  1.00 80.91      A    C  
ATOM    189  CD2 LEU A  25     -25.324 -27.655 -19.792  1.00 80.13      A    C  
ATOM    190  N   MET A  26     -26.443 -27.090 -14.429  1.00 90.67      A    N  
ATOM    191  CA  MET A  26     -26.571 -26.246 -13.245  1.00 89.81      A    C  
ATOM    192  C   MET A  26     -25.247 -26.100 -12.487  1.00 90.72      A    C  
ATOM    193  O   MET A  26     -24.906 -24.997 -12.071  1.00 89.12      A    O  
ATOM    194  CB  MET A  26     -27.634 -26.797 -12.293  1.00 87.73      A    C  
ATOM    195  CG  MET A  26     -29.047 -26.445 -12.742  1.00 80.01      A    C  
ATOM    196  SD  MET A  26     -30.351 -27.067 -11.638  1.00 75.02      A    S  
ATOM    197  CE  MET A  26     -29.892 -26.244 -10.088  1.00 64.99      A    C  
ATOM    198  N   ALA A  27     -24.489 -27.169 -12.325  1.00 89.98      A    N  
ATOM    199  CA  ALA A  27     -23.179 -27.125 -11.702  1.00 89.95      A    C  
ATOM    200  C   ALA A  27     -22.212 -26.231 -12.501  1.00 90.94      A    C  
ATOM    201  O   ALA A  27     -21.559 -25.361 -11.925  1.00 89.54      A    O  
ATOM    202  CB  ALA A  27     -22.655 -28.560 -11.559  1.00 89.38      A    C  
ATOM    203  N   GLN A  28     -22.213 -26.350 -13.828  1.00 91.08      A    N  
ATOM    204  CA  GLN A  28     -21.435 -25.481 -14.708  1.00 90.01      A    C  
ATOM    205  C   GLN A  28     -21.884 -24.012 -14.621  1.00 90.70      A    C  
ATOM    206  O   GLN A  28     -21.047 -23.122 -14.533  1.00 89.60      A    O  
ATOM    207  CB  GLN A  28     -21.545 -25.971 -16.157  1.00 89.26      A    C  
ATOM    208  CG  GLN A  28     -20.842 -27.324 -16.368  1.00 84.88      A    C  
ATOM    209  CD  GLN A  28     -21.140 -27.931 -17.740  1.00 82.81      A    C  
ATOM    210  NE2 GLN A  28     -21.013 -29.221 -17.888  1.00 72.38      A    N  
ATOM    211  OE1 GLN A  28     -21.502 -27.254 -18.696  1.00 74.92      A    O  
ATOM    212  N   ALA A  29     -23.197 -23.762 -14.571  1.00 92.22      A    N  
ATOM    213  CA  ALA A  29     -23.734 -22.410 -14.406  1.00 92.06      A    C  
ATOM    214  C   ALA A  29     -23.314 -21.777 -13.074  1.00 92.58      A    C  
ATOM    215  O   ALA A  29     -22.935 -20.607 -13.048  1.00 90.88      A    O  
ATOM    216  CB  ALA A  29     -25.260 -22.463 -14.545  1.00 91.50      A    C  
ATOM    217  N   ARG A  30     -23.305 -22.545 -11.984  1.00 93.48      A    N  
ATOM    218  CA  ARG A  30     -22.835 -22.081 -10.677  1.00 92.81      A    C  
ATOM    219  C   ARG A  30     -21.343 -21.731 -10.694  1.00 93.53      A    C  
ATOM    220  O   ARG A  30     -20.956 -20.695 -10.165  1.00 92.07      A    O  
ATOM    221  CB  ARG A  30     -23.172 -23.163  -9.628  1.00 90.92      A    C  
ATOM    222  CG  ARG A  30     -22.928 -22.676  -8.188  1.00 83.43      A    C  
ATOM    223  CD  ARG A  30     -23.352 -23.725  -7.147  1.00 78.90      A    C  
ATOM    224  NE  ARG A  30     -22.557 -24.959  -7.281  1.00 71.83      A    N  
ATOM    225  CZ  ARG A  30     -22.644 -26.057  -6.521  1.00 66.52      A    C  
ATOM    226  NH1 ARG A  30     -23.436 -26.154  -5.498  1.00 61.82      A    N1+
ATOM    227  NH2 ARG A  30     -21.925 -27.092  -6.798  1.00 60.41      A    N  
ATOM    228  N   VAL A  31     -20.524 -22.530 -11.339  1.00 92.57      A    N  
ATOM    229  CA  VAL A  31     -19.087 -22.262 -11.525  1.00 92.82      A    C  
ATOM    230  C   VAL A  31     -18.859 -20.991 -12.354  1.00 93.38      A    C  
ATOM    231  O   VAL A  31     -18.092 -20.117 -11.956  1.00 92.27      A    O  
ATOM    232  CB  VAL A  31     -18.404 -23.481 -12.178  1.00 92.11      A    C  
ATOM    233  CG1 VAL A  31     -16.971 -23.193 -12.610  1.00 86.78      A    C  
ATOM    234  CG2 VAL A  31     -18.346 -24.658 -11.198  1.00 87.13      A    C  
ATOM    235  N   MET A  32     -19.581 -20.837 -13.456  1.00 93.71      A    N  
ATOM    236  CA  MET A  32     -19.505 -19.627 -14.286  1.00 93.46      A    C  
ATOM    237  C   MET A  32     -20.007 -18.388 -13.548  1.00 94.00      A    C  
ATOM    238  O   MET A  32     -19.427 -17.318 -13.694  1.00 92.75      A    O  
ATOM    239  CB  MET A  32     -20.302 -19.842 -15.580  1.00 92.32      A    C  
ATOM    240  CG  MET A  32     -19.625 -20.836 -16.530  1.00 86.76      A    C  
ATOM    241  SD  MET A  32     -17.956 -20.368 -17.115  1.00 79.48      A    S  
ATOM    242  CE  MET A  32     -18.337 -18.897 -18.088  1.00 68.40      A    C  
ATOM    243  N   ALA A  33     -21.022 -18.525 -12.702  1.00 93.71      A    N  
ATOM    244  CA  ALA A  33     -21.511 -17.451 -11.852  1.00 93.93      A    C  
ATOM    245  C   ALA A  33     -20.452 -17.013 -10.830  1.00 94.56      A    C  
ATOM    246  O   ALA A  33     -20.268 -15.816 -10.629  1.00 93.19      A    O  
ATOM    247  CB  ALA A  33     -22.815 -17.889 -11.180  1.00 93.14      A    C  
ATOM    248  N   LYS A  34     -19.704 -17.949 -10.244  1.00 94.69      A    N  
ATOM    249  CA  LYS A  34     -18.587 -17.617  -9.348  1.00 94.72      A    C  
ATOM    250  C   LYS A  34     -17.498 -16.818 -10.071  1.00 95.15      A    C  
ATOM    251  O   LYS A  34     -17.034 -15.806  -9.552  1.00 94.08      A    O  
ATOM    252  CB  LYS A  34     -18.021 -18.898  -8.712  1.00 93.66      A    C  
ATOM    253  CG  LYS A  34     -17.018 -18.635  -7.571  1.00 90.42      A    C  
ATOM    254  CD  LYS A  34     -17.663 -17.999  -6.338  1.00 87.07      A    C  
ATOM    255  CE  LYS A  34     -16.677 -17.889  -5.186  1.00 85.33      A    C  
ATOM    256  NZ  LYS A  34     -17.315 -17.408  -3.934  1.00 80.04      A    N1+
ATOM    257  N   TYR A  35     -17.155 -17.217 -11.275  1.00 94.83      A    N  
ATOM    258  CA  TYR A  35     -16.206 -16.481 -12.106  1.00 94.60      A    C  
ATOM    259  C   TYR A  35     -16.712 -15.074 -12.463  1.00 94.97      A    C  
ATOM    260  O   TYR A  35     -15.973 -14.097 -12.338  1.00 94.10      A    O  
ATOM    261  CB  TYR A  35     -15.901 -17.284 -13.370  1.00 93.85      A    C  
ATOM    262  CG  TYR A  35     -14.884 -16.614 -14.265  1.00 93.27      A    C  
ATOM    263  CD1 TYR A  35     -15.212 -16.238 -15.588  1.00 90.44      A    C  
ATOM    264  CD2 TYR A  35     -13.589 -16.347 -13.781  1.00 90.82      A    C  
ATOM    265  CE1 TYR A  35     -14.268 -15.621 -16.404  1.00 89.77      A    C  
ATOM    266  CE2 TYR A  35     -12.628 -15.714 -14.588  1.00 89.43      A    C  
ATOM    267  CZ  TYR A  35     -12.975 -15.353 -15.902  1.00 90.19      A    C  
ATOM    268  OH  TYR A  35     -12.034 -14.739 -16.690  1.00 88.43      A    O  
ATOM    269  N   ALA A  36     -17.984 -14.957 -12.840  1.00 94.65      A    N  
ATOM    270  CA  ALA A  36     -18.603 -13.671 -13.132  1.00 94.37      A    C  
ATOM    271  C   ALA A  36     -18.664 -12.756 -11.895  1.00 94.81      A    C  
ATOM    272  O   ALA A  36     -18.417 -11.561 -12.022  1.00 93.57      A    O  
ATOM    273  CB  ALA A  36     -19.988 -13.933 -13.717  1.00 93.64      A    C  
ATOM    274  N   ALA A  37     -18.911 -13.312 -10.708  1.00 94.99      A    N  
ATOM    275  CA  ALA A  37     -18.888 -12.564  -9.456  1.00 95.03      A    C  
ATOM    276  C   ALA A  37     -17.484 -12.019  -9.140  1.00 95.32      A    C  
ATOM    277  O   ALA A  37     -17.352 -10.850  -8.784  1.00 93.84      A    O  
ATOM    278  CB  ALA A  37     -19.407 -13.460  -8.326  1.00 94.22      A    C  
ATOM    279  N   TYR A  38     -16.435 -12.812  -9.343  1.00 95.58      A    N  
ATOM    280  CA  TYR A  38     -15.051 -12.352  -9.219  1.00 95.68      A    C  
ATOM    281  C   TYR A  38     -14.749 -11.182 -10.163  1.00 95.64      A    C  
ATOM    282  O   TYR A  38     -14.238 -10.146  -9.740  1.00 94.66      A    O  
ATOM    283  CB  TYR A  38     -14.096 -13.521  -9.486  1.00 95.43      A    C  
ATOM    284  CG  TYR A  38     -12.659 -13.088  -9.745  1.00 95.53      A    C  
ATOM    285  CD1 TYR A  38     -12.100 -13.193 -11.038  1.00 93.54      A    C  
ATOM    286  CD2 TYR A  38     -11.895 -12.534  -8.703  1.00 93.84      A    C  
ATOM    287  CE1 TYR A  38     -10.783 -12.771 -11.277  1.00 93.09      A    C  
ATOM    288  CE2 TYR A  38     -10.577 -12.100  -8.939  1.00 93.03      A    C  
ATOM    289  CZ  TYR A  38     -10.021 -12.226 -10.224  1.00 93.78      A    C  
ATOM    290  OH  TYR A  38      -8.740 -11.812 -10.445  1.00 92.33      A    O  
ATOM    291  N   ARG A  39     -15.117 -11.310 -11.425  1.00 94.34      A    N  
ATOM    292  CA  ARG A  39     -14.904 -10.249 -12.418  1.00 93.71      A    C  
ATOM    293  C   ARG A  39     -15.709  -8.986 -12.097  1.00 93.60      A    C  
ATOM    294  O   ARG A  39     -15.173  -7.890 -12.218  1.00 92.22      A    O  
ATOM    295  CB  ARG A  39     -15.240 -10.790 -13.812  1.00 92.68      A    C  
ATOM    296  CG  ARG A  39     -14.232 -11.832 -14.326  1.00 89.30      A    C  
ATOM    297  CD  ARG A  39     -12.864 -11.208 -14.556  1.00 86.95      A    C  
ATOM    298  NE  ARG A  39     -11.962 -12.113 -15.289  1.00 84.60      A    N  
ATOM    299  CZ  ARG A  39     -10.906 -11.722 -15.982  1.00 83.96      A    C  
ATOM    300  NH1 ARG A  39     -10.542 -10.475 -16.054  1.00 75.34      A    N1+
ATOM    301  NH2 ARG A  39     -10.175 -12.583 -16.622  1.00 79.10      A    N  
ATOM    302  N   ALA A  40     -16.945  -9.140 -11.624  1.00 94.12      A    N  
ATOM    303  CA  ALA A  40     -17.778  -8.032 -11.185  1.00 93.84      A    C  
ATOM    304  C   ALA A  40     -17.160  -7.295  -9.983  1.00 94.05      A    C  
ATOM    305  O   ALA A  40     -17.035  -6.072 -10.018  1.00 92.74      A    O  
ATOM    306  CB  ALA A  40     -19.177  -8.562 -10.876  1.00 93.29      A    C  
ATOM    307  N   ALA A  41     -16.702  -8.019  -8.966  1.00 94.59      A    N  
ATOM    308  CA  ALA A  41     -16.047  -7.436  -7.801  1.00 94.49      A    C  
ATOM    309  C   ALA A  41     -14.768  -6.679  -8.185  1.00 94.36      A    C  
ATOM    310  O   ALA A  41     -14.570  -5.541  -7.765  1.00 92.32      A    O  
ATOM    311  CB  ALA A  41     -15.756  -8.542  -6.782  1.00 94.03      A    C  
ATOM    312  N   ARG A  42     -13.937  -7.256  -9.055  1.00 94.65      A    N  
ATOM    313  CA  ARG A  42     -12.718  -6.627  -9.566  1.00 94.00      A    C  
ATOM    314  C   ARG A  42     -13.012  -5.337 -10.334  1.00 93.82      A    C  
ATOM    315  O   ARG A  42     -12.373  -4.316 -10.104  1.00 91.82      A    O  
ATOM    316  CB  ARG A  42     -11.977  -7.646 -10.442  1.00 92.85      A    C  
ATOM    317  CG  ARG A  42     -10.657  -7.099 -10.997  1.00 89.40      A    C  
ATOM    318  CD  ARG A  42      -9.948  -8.153 -11.842  1.00 88.09      A    C  
ATOM    319  NE  ARG A  42      -8.737  -7.604 -12.460  1.00 85.78      A    N  
ATOM    320  CZ  ARG A  42      -8.607  -7.038 -13.658  1.00 86.06      A    C  
ATOM    321  NH1 ARG A  42      -9.597  -6.906 -14.481  1.00 75.18      A    N1+
ATOM    322  NH2 ARG A  42      -7.455  -6.605 -14.032  1.00 80.49      A    N  
ATOM    323  N   VAL A  43     -13.994  -5.353 -11.215  1.00 92.21      A    N  
ATOM    324  CA  VAL A  43     -14.416  -4.166 -11.958  1.00 91.30      A    C  
ATOM    325  C   VAL A  43     -14.995  -3.099 -11.025  1.00 91.13      A    C  
ATOM    326  O   VAL A  43     -14.657  -1.930 -11.168  1.00 89.28      A    O  
ATOM    327  CB  VAL A  43     -15.404  -4.536 -13.077  1.00 90.03      A    C  
ATOM    328  CG1 VAL A  43     -16.083  -3.321 -13.708  1.00 83.64      A    C  
ATOM    329  CG2 VAL A  43     -14.650  -5.268 -14.195  1.00 84.08      A    C  
ATOM    330  N   GLY A  44     -15.805  -3.493 -10.049  1.00 92.03      A    N  
ATOM    331  CA  GLY A  44     -16.364  -2.586  -9.051  1.00 91.72      A    C  
ATOM    332  C   GLY A  44     -15.297  -1.901  -8.201  1.00 92.46      A    C  
ATOM    333  O   GLY A  44     -15.330  -0.680  -8.049  1.00 90.75      A    O  
ATOM    334  N   ALA A  45     -14.311  -2.655  -7.751  1.00 93.68      A    N  
ATOM    335  CA  ALA A  45     -13.201  -2.130  -6.959  1.00 93.27      A    C  
ATOM    336  C   ALA A  45     -12.403  -1.040  -7.701  1.00 93.04      A    C  
ATOM    337  O   ALA A  45     -11.981  -0.055  -7.097  1.00 90.30      A    O  
ATOM    338  CB  ALA A  45     -12.301  -3.301  -6.554  1.00 92.96      A    C  
ATOM    339  N   MET A  46     -12.251  -1.165  -9.016  1.00 91.93      A    N  
ATOM    340  CA  MET A  46     -11.541  -0.188  -9.856  1.00 90.94      A    C  
ATOM    341  C   MET A  46     -12.426   0.942 -10.397  1.00 90.32      A    C  
ATOM    342  O   MET A  46     -11.895   1.971 -10.819  1.00 87.01      A    O  
ATOM    343  CB  MET A  46     -10.846  -0.921 -11.003  1.00 89.26      A    C  
ATOM    344  CG  MET A  46      -9.665  -1.761 -10.502  1.00 85.33      A    C  
ATOM    345  SD  MET A  46      -8.734  -2.553 -11.838  1.00 83.85      A    S  
ATOM    346  CE  MET A  46      -9.847  -3.915 -12.181  1.00 74.03      A    C  
ATOM    347  N   ASN A  47     -13.745   0.785 -10.391  1.00 90.83      A    N  
ATOM    348  CA  ASN A  47     -14.701   1.709 -11.009  1.00 90.26      A    C  
ATOM    349  C   ASN A  47     -15.711   2.286 -10.008  1.00 90.78      A    C  
ATOM    350  O   ASN A  47     -16.899   2.415 -10.319  1.00 87.56      A    O  
ATOM    351  CB  ASN A  47     -15.362   1.062 -12.231  1.00 88.44      A    C  
ATOM    352  CG  ASN A  47     -14.384   0.808 -13.353  1.00 86.27      A    C  
ATOM    353  ND2 ASN A  47     -14.093  -0.440 -13.634  1.00 76.11      A    N  
ATOM    354  OD1 ASN A  47     -13.877   1.714 -13.989  1.00 77.22      A    O  
ATOM    355  N   HIS A  48     -15.245   2.662  -8.821  1.00 90.34      A    N  
ATOM    356  CA  HIS A  48     -16.026   3.391  -7.813  1.00 90.97      A    C  
ATOM    357  C   HIS A  48     -17.292   2.663  -7.335  1.00 91.00      A    C  
ATOM    358  O   HIS A  48     -18.291   3.296  -6.998  1.00 86.30      A    O  
ATOM    359  CB  HIS A  48     -16.331   4.812  -8.315  1.00 90.14      A    C  
ATOM    360  CG  HIS A  48     -15.141   5.510  -8.902  1.00 91.13      A    C  
ATOM    361  CD2 HIS A  48     -14.854   5.680 -10.222  1.00 81.17      A    C  
ATOM    362  ND1 HIS A  48     -14.101   6.062  -8.186  1.00 81.24      A    N  
ATOM    363  CE1 HIS A  48     -13.214   6.552  -9.060  1.00 82.84      A    C  
ATOM    364  NE2 HIS A  48     -13.636   6.338 -10.308  1.00 84.24      A    N  
ATOM    365  N   ALA A  49     -17.260   1.336  -7.309  1.00 90.96      A    N  
ATOM    366  CA  ALA A  49     -18.407   0.485  -6.992  1.00 91.10      A    C  
ATOM    367  C   ALA A  49     -19.645   0.733  -7.898  1.00 91.40      A    C  
ATOM    368  O   ALA A  49     -20.783   0.627  -7.452  1.00 86.96      A    O  
ATOM    369  CB  ALA A  49     -18.700   0.554  -5.491  1.00 89.71      A    C  
ATOM    370  N   SER A  50     -19.423   1.054  -9.181  1.00 90.44      A    N  
ATOM    371  CA  SER A  50     -20.510   1.206 -10.142  1.00 89.73      A    C  
ATOM    372  C   SER A  50     -21.233  -0.122 -10.360  1.00 90.22      A    C  
ATOM    373  O   SER A  50     -20.676  -1.054 -10.937  1.00 87.98      A    O  
ATOM    374  CB  SER A  50     -19.976   1.740 -11.475  1.00 87.77      A    C  
ATOM    375  OG  SER A  50     -21.014   1.779 -12.438  1.00 78.39      A    O  
ATOM    376  N   VAL A  51     -22.498  -0.188  -9.943  1.00 90.40      A    N  
ATOM    377  CA  VAL A  51     -23.340  -1.383 -10.129  1.00 90.77      A    C  
ATOM    378  C   VAL A  51     -23.522  -1.694 -11.612  1.00 90.76      A    C  
ATOM    379  O   VAL A  51     -23.450  -2.847 -12.002  1.00 88.48      A    O  
ATOM    380  CB  VAL A  51     -24.699  -1.211  -9.436  1.00 89.54      A    C  
ATOM    381  CG1 VAL A  51     -25.618  -2.416  -9.654  1.00 83.38      A    C  
ATOM    382  CG2 VAL A  51     -24.528  -1.040  -7.929  1.00 83.22      A    C  
ATOM    383  N   GLU A  52     -23.674  -0.669 -12.445  1.00 89.49      A    N  
ATOM    384  CA  GLU A  52     -23.858  -0.842 -13.885  1.00 88.36      A    C  
ATOM    385  C   GLU A  52     -22.613  -1.464 -14.548  1.00 88.75      A    C  
ATOM    386  O   GLU A  52     -22.730  -2.401 -15.331  1.00 86.90      A    O  
ATOM    387  CB  GLU A  52     -24.195   0.526 -14.491  1.00 86.25      A    C  
ATOM    388  CG  GLU A  52     -24.807   0.417 -15.885  1.00 74.09      A    C  
ATOM    389  CD  GLU A  52     -25.122   1.782 -16.510  1.00 67.34      A    C  
ATOM    390  OE1 GLU A  52     -25.761   1.799 -17.581  1.00 60.22      A    O  
ATOM    391  OE2 GLU A  52     -24.710   2.815 -15.932  1.00 61.07      A    O1-
ATOM    392  N   ALA A  53     -21.419  -1.020 -14.168  1.00 88.87      A    N  
ATOM    393  CA  ALA A  53     -20.175  -1.607 -14.654  1.00 88.63      A    C  
ATOM    394  C   ALA A  53     -19.997  -3.055 -14.174  1.00 89.50      A    C  
ATOM    395  O   ALA A  53     -19.565  -3.917 -14.945  1.00 88.37      A    O  
ATOM    396  CB  ALA A  53     -19.003  -0.723 -14.208  1.00 87.55      A    C  
ATOM    397  N   MET A  54     -20.391  -3.347 -12.932  1.00 90.47      A    N  
ATOM    398  CA  MET A  54     -20.344  -4.701 -12.383  1.00 90.99      A    C  
ATOM    399  C   MET A  54     -21.343  -5.637 -13.071  1.00 91.58      A    C  
ATOM    400  O   MET A  54     -20.982  -6.761 -13.400  1.00 90.46      A    O  
ATOM    401  CB  MET A  54     -20.596  -4.679 -10.877  1.00 90.90      A    C  
ATOM    402  CG  MET A  54     -19.427  -4.066 -10.095  1.00 89.32      A    C  
ATOM    403  SD  MET A  54     -19.560  -4.256  -8.300  1.00 88.52      A    S  
ATOM    404  CE  MET A  54     -20.879  -3.085  -7.940  1.00 78.14      A    C  
ATOM    405  N   GLU A  55     -22.558  -5.169 -13.321  1.00 90.39      A    N  
ATOM    406  CA  GLU A  55     -23.558  -5.946 -14.076  1.00 90.34      A    C  
ATOM    407  C   GLU A  55     -23.087  -6.207 -15.510  1.00 90.46      A    C  
ATOM    408  O   GLU A  55     -23.178  -7.338 -15.973  1.00 88.80      A    O  
ATOM    409  CB  GLU A  55     -24.918  -5.232 -14.101  1.00 89.43      A    C  
ATOM    410  CG  GLU A  55     -25.678  -5.390 -12.782  1.00 81.73      A    C  
ATOM    411  CD  GLU A  55     -27.100  -4.781 -12.797  1.00 80.98      A    C  
ATOM    412  OE1 GLU A  55     -27.841  -4.964 -11.802  1.00 73.53      A    O  
ATOM    413  OE2 GLU A  55     -27.509  -4.150 -13.795  1.00 75.54      A    O1-
ATOM    414  N   ALA A  56     -22.519  -5.216 -16.179  1.00 89.57      A    N  
ATOM    415  CA  ALA A  56     -21.976  -5.381 -17.515  1.00 88.84      A    C  
ATOM    416  C   ALA A  56     -20.838  -6.416 -17.550  1.00 89.24      A    C  
ATOM    417  O   ALA A  56     -20.825  -7.300 -18.408  1.00 87.88      A    O  
ATOM    418  CB  ALA A  56     -21.515  -4.004 -18.016  1.00 87.55      A    C  
ATOM    419  N   ALA A  57     -19.931  -6.377 -16.571  1.00 90.20      A    N  
ATOM    420  CA  ALA A  57     -18.864  -7.364 -16.436  1.00 89.83      A    C  
ATOM    421  C   ALA A  57     -19.416  -8.778 -16.163  1.00 90.32      A    C  
ATOM    422  O   ALA A  57     -18.987  -9.749 -16.792  1.00 89.40      A    O  
ATOM    423  CB  ALA A  57     -17.917  -6.930 -15.315  1.00 89.41      A    C  
ATOM    424  N   ALA A  58     -20.406  -8.880 -15.276  1.00 91.10      A    N  
ATOM    425  CA  ALA A  58     -21.048 -10.142 -14.969  1.00 91.11      A    C  
ATOM    426  C   ALA A  58     -21.752 -10.730 -16.196  1.00 91.59      A    C  
ATOM    427  O   ALA A  58     -21.563 -11.908 -16.503  1.00 90.16      A    O  
ATOM    428  CB  ALA A  58     -22.013  -9.940 -13.801  1.00 91.18      A    C  
ATOM    429  N   VAL A  59     -22.502  -9.923 -16.938  1.00 89.74      A    N  
ATOM    430  CA  VAL A  59     -23.155 -10.335 -18.193  1.00 89.21      A    C  
ATOM    431  C   VAL A  59     -22.125 -10.813 -19.206  1.00 89.05      A    C  
ATOM    432  O   VAL A  59     -22.309 -11.882 -19.787  1.00 87.55      A    O  
ATOM    433  CB  VAL A  59     -24.019  -9.200 -18.767  1.00 88.53      A    C  
ATOM    434  CG1 VAL A  59     -24.508  -9.484 -20.194  1.00 83.19      A    C  
ATOM    435  CG2 VAL A  59     -25.268  -8.989 -17.910  1.00 83.38      A    C  
ATOM    436  N   PHE A  60     -21.017 -10.091 -19.379  1.00 89.45      A    N  
ATOM    437  CA  PHE A  60     -19.965 -10.487 -20.310  1.00 88.87      A    C  
ATOM    438  C   PHE A  60     -19.400 -11.877 -19.991  1.00 89.21      A    C  
ATOM    439  O   PHE A  60     -19.303 -12.729 -20.869  1.00 87.89      A    O  
ATOM    440  CB  PHE A  60     -18.855  -9.438 -20.321  1.00 87.65      A    C  
ATOM    441  CG  PHE A  60     -17.766  -9.769 -21.324  1.00 86.80      A    C  
ATOM    442  CD1 PHE A  60     -16.639 -10.513 -20.924  1.00 82.55      A    C  
ATOM    443  CD2 PHE A  60     -17.911  -9.400 -22.668  1.00 81.17      A    C  
ATOM    444  CE1 PHE A  60     -15.678 -10.892 -21.876  1.00 78.96      A    C  
ATOM    445  CE2 PHE A  60     -16.952  -9.770 -23.616  1.00 78.69      A    C  
ATOM    446  CZ  PHE A  60     -15.836 -10.528 -23.224  1.00 80.15      A    C  
ATOM    447  N   HIS A  61     -19.073 -12.126 -18.736  1.00 88.83      A    N  
ATOM    448  CA  HIS A  61     -18.497 -13.409 -18.326  1.00 88.57      A    C  
ATOM    449  C   HIS A  61     -19.524 -14.544 -18.230  1.00 88.24      A    C  
ATOM    450  O   HIS A  61     -19.140 -15.714 -18.269  1.00 85.13      A    O  
ATOM    451  CB  HIS A  61     -17.714 -13.218 -17.035  1.00 88.11      A    C  
ATOM    452  CG  HIS A  61     -16.452 -12.442 -17.275  1.00 88.45      A    C  
ATOM    453  CD2 HIS A  61     -16.185 -11.161 -16.881  1.00 79.64      A    C  
ATOM    454  ND1 HIS A  61     -15.369 -12.868 -18.017  1.00 78.91      A    N  
ATOM    455  CE1 HIS A  61     -14.485 -11.857 -18.064  1.00 81.09      A    C  
ATOM    456  NE2 HIS A  61     -14.946 -10.807 -17.386  1.00 82.62      A    N  
ATOM    457  N   LEU A  62     -20.816 -14.224 -18.164  1.00 89.66      A    N  
ATOM    458  CA  LEU A  62     -21.899 -15.207 -18.207  1.00 89.34      A    C  
ATOM    459  C   LEU A  62     -22.387 -15.530 -19.620  1.00 88.81      A    C  
ATOM    460  O   LEU A  62     -23.237 -16.416 -19.769  1.00 85.27      A    O  
ATOM    461  CB  LEU A  62     -23.052 -14.729 -17.314  1.00 88.66      A    C  
ATOM    462  CG  LEU A  62     -22.751 -14.848 -15.807  1.00 88.77      A    C  
ATOM    463  CD1 LEU A  62     -23.862 -14.145 -15.037  1.00 85.07      A    C  
ATOM    464  CD2 LEU A  62     -22.696 -16.304 -15.347  1.00 85.24      A    C  
ATOM    465  N   LEU A  63     -21.839 -14.890 -20.657  1.00 88.42      A    N  
ATOM    466  CA  LEU A  63     -22.270 -15.132 -22.045  1.00 87.09      A    C  
ATOM    467  C   LEU A  63     -22.362 -16.619 -22.445  1.00 86.49      A    C  
ATOM    468  O   LEU A  63     -23.329 -16.954 -23.114  1.00 82.50      A    O  
ATOM    469  CB  LEU A  63     -21.355 -14.397 -23.039  1.00 85.54      A    C  
ATOM    470  CG  LEU A  63     -21.515 -12.866 -23.074  1.00 83.39      A    C  
ATOM    471  CD1 LEU A  63     -20.486 -12.287 -24.043  1.00 78.80      A    C  
ATOM    472  CD2 LEU A  63     -22.913 -12.445 -23.532  1.00 77.86      A    C  
ATOM    473  N   PRO A  64     -21.458 -17.515 -22.041  1.00 86.76      A    N  
ATOM    474  CA  PRO A  64     -21.577 -18.937 -22.399  1.00 84.29      A    C  
ATOM    475  C   PRO A  64     -22.820 -19.631 -21.828  1.00 84.29      A    C  
ATOM    476  O   PRO A  64     -23.250 -20.639 -22.362  1.00 78.99      A    O  
ATOM    477  CB  PRO A  64     -20.291 -19.595 -21.871  1.00 82.43      A    C  
ATOM    478  CG  PRO A  64     -19.304 -18.440 -21.759  1.00 81.36      A    C  
ATOM    479  CD  PRO A  64     -20.202 -17.276 -21.356  1.00 84.59      A    C  
ATOM    480  N   VAL A  65     -23.400 -19.083 -20.756  1.00 85.37      A    N  
ATOM    481  CA  VAL A  65     -24.516 -19.692 -20.014  1.00 84.17      A    C  
ATOM    482  C   VAL A  65     -25.835 -18.956 -20.256  1.00 84.33      A    C  
ATOM    483  O   VAL A  65     -26.912 -19.541 -20.137  1.00 80.78      A    O  
ATOM    484  CB  VAL A  65     -24.183 -19.747 -18.510  1.00 83.00      A    C  
ATOM    485  CG1 VAL A  65     -25.208 -20.571 -17.733  1.00 76.00      A    C  
ATOM    486  CG2 VAL A  65     -22.819 -20.386 -18.243  1.00 76.52      A    C  
ATOM    487  N   LEU A  66     -25.769 -17.665 -20.606  1.00 84.60      A    N  
ATOM    488  CA  LEU A  66     -26.955 -16.852 -20.842  1.00 83.87      A    C  
ATOM    489  C   LEU A  66     -27.679 -17.275 -22.124  1.00 83.34      A    C  
ATOM    490  O   LEU A  66     -27.106 -17.298 -23.212  1.00 79.33      A    O  
ATOM    491  CB  LEU A  66     -26.586 -15.366 -20.885  1.00 82.35      A    C  
ATOM    492  CG  LEU A  66     -26.196 -14.779 -19.511  1.00 80.97      A    C  
ATOM    493  CD1 LEU A  66     -25.720 -13.334 -19.692  1.00 76.37      A    C  
ATOM    494  CD2 LEU A  66     -27.361 -14.769 -18.518  1.00 75.40      A    C  
ATOM    495  N   ALA A  67     -28.969 -17.547 -21.963  1.00 81.80      A    N  
ATOM    496  CA  ALA A  67     -29.888 -17.754 -23.067  1.00 79.39      A    C  
ATOM    497  C   ALA A  67     -30.523 -16.423 -23.492  1.00 79.62      A    C  
ATOM    498  O   ALA A  67     -30.812 -15.559 -22.662  1.00 76.10      A    O  
ATOM    499  CB  ALA A  67     -30.933 -18.795 -22.651  1.00 76.55      A    C  
ATOM    500  N   THR A  68     -30.788 -16.292 -24.773  1.00 77.22      A    N  
ATOM    501  CA  THR A  68     -31.591 -15.192 -25.307  1.00 74.71      A    C  
ATOM    502  C   THR A  68     -33.042 -15.290 -24.834  1.00 76.55      A    C  
ATOM    503  O   THR A  68     -33.481 -16.316 -24.299  1.00 72.49      A    O  
ATOM    504  CB  THR A  68     -31.558 -15.159 -26.845  1.00 71.08      A    C  
ATOM    505  CG2 THR A  68     -30.136 -15.069 -27.393  1.00 64.37      A    C  
ATOM    506  OG1 THR A  68     -32.162 -16.305 -27.387  1.00 64.71      A    O  
ATOM    507  N   GLU A  69     -33.831 -14.259 -25.099  1.00 73.89      A    N  
ATOM    508  CA  GLU A  69     -35.260 -14.278 -24.774  1.00 71.52      A    C  
ATOM    509  C   GLU A  69     -36.002 -15.456 -25.436  1.00 72.95      A    C  
ATOM    510  O   GLU A  69     -36.907 -16.037 -24.847  1.00 68.11      A    O  
ATOM    511  CB  GLU A  69     -35.858 -12.950 -25.238  1.00 66.78      A    C  
ATOM    512  CG  GLU A  69     -37.299 -12.766 -24.744  1.00 60.02      A    C  
ATOM    513  CD  GLU A  69     -37.935 -11.532 -25.385  1.00 54.17      A    C  
ATOM    514  OE1 GLU A  69     -38.781 -10.889 -24.734  1.00 47.89      A    O  
ATOM    515  OE2 GLU A  69     -37.551 -11.202 -26.529  1.00 49.79      A    O1-
ATOM    516  N   GLN A  70     -35.564 -15.869 -26.631  1.00 74.08      A    N  
ATOM    517  CA  GLN A  70     -36.110 -17.046 -27.310  1.00 73.08      A    C  
ATOM    518  C   GLN A  70     -35.670 -18.376 -26.667  1.00 74.18      A    C  
ATOM    519  O   GLN A  70     -36.172 -19.434 -27.036  1.00 67.25      A    O  
ATOM    520  CB  GLN A  70     -35.740 -17.030 -28.802  1.00 69.95      A    C  
ATOM    521  CG  GLN A  70     -36.288 -15.811 -29.575  1.00 65.44      A    C  
ATOM    522  CD  GLN A  70     -35.301 -14.657 -29.749  1.00 58.64      A    C  
ATOM    523  NE2 GLN A  70     -35.742 -13.549 -30.294  1.00 51.14      A    N  
ATOM    524  OE1 GLN A  70     -34.134 -14.725 -29.415  1.00 51.96      A    O  
ATOM    525  N   GLY A  71     -34.755 -18.336 -25.701  1.00 73.19      A    N  
ATOM    526  CA  GLY A  71     -34.245 -19.528 -25.009  1.00 72.08      A    C  
ATOM    527  C   GLY A  71     -33.095 -20.217 -25.722  1.00 74.57      A    C  
ATOM    528  O   GLY A  71     -32.733 -21.323 -25.337  1.00 68.65      A    O  
ATOM    529  N   THR A  72     -32.510 -19.577 -26.734  1.00 74.01      A    N  
ATOM    530  CA  THR A  72     -31.336 -20.094 -27.441  1.00 74.11      A    C  
ATOM    531  C   THR A  72     -30.053 -19.544 -26.844  1.00 74.82      A    C  
ATOM    532  O   THR A  72     -29.948 -18.348 -26.563  1.00 71.21      A    O  
ATOM    533  CB  THR A  72     -31.409 -19.807 -28.942  1.00 70.52      A    C  
ATOM    534  CG2 THR A  72     -32.488 -20.652 -29.617  1.00 61.62      A    C  
ATOM    535  OG1 THR A  72     -31.736 -18.459 -29.200  1.00 62.31      A    O  
ATOM    536  N   ILE A  73     -29.060 -20.400 -26.654  1.00 76.44      A    N  
ATOM    537  CA  ILE A  73     -27.711 -19.980 -26.267  1.00 75.52      A    C  
ATOM    538  C   ILE A  73     -26.929 -19.702 -27.554  1.00 76.57      A    C  
ATOM    539  O   ILE A  73     -26.654 -20.622 -28.322  1.00 72.73      A    O  
ATOM    540  CB  ILE A  73     -27.038 -21.029 -25.359  1.00 71.87      A    C  
ATOM    541  CG1 ILE A  73     -27.889 -21.272 -24.085  1.00 67.77      A    C  
ATOM    542  CG2 ILE A  73     -25.630 -20.552 -24.980  1.00 66.56      A    C  
ATOM    543  CD1 ILE A  73     -27.371 -22.383 -23.179  1.00 60.80      A    C  
ATOM    544  N   LEU A  74     -26.605 -18.433 -27.804  1.00 75.24      A    N  
ATOM    545  CA  LEU A  74     -25.845 -18.052 -28.996  1.00 74.22      A    C  
ATOM    546  C   LEU A  74     -24.393 -18.546 -28.894  1.00 76.17      A    C  
ATOM    547  O   LEU A  74     -23.842 -18.570 -27.784  1.00 73.50      A    O  
ATOM    548  CB  LEU A  74     -25.900 -16.530 -29.189  1.00 70.34      A    C  
ATOM    549  CG  LEU A  74     -27.285 -15.982 -29.555  1.00 66.23      A    C  
ATOM    550  CD1 LEU A  74     -27.263 -14.453 -29.545  1.00 62.59      A    C  
ATOM    551  CD2 LEU A  74     -27.730 -16.434 -30.951  1.00 62.32      A    C  
ATOM    552  N   PRO A  75     -23.750 -18.881 -30.020  1.00 73.28      A    N  
ATOM    553  CA  PRO A  75     -22.345 -19.266 -30.032  1.00 73.43      A    C  
ATOM    554  C   PRO A  75     -21.432 -18.070 -29.693  1.00 75.02      A    C  
ATOM    555  O   PRO A  75     -21.800 -16.902 -29.875  1.00 71.28      A    O  
ATOM    556  CB  PRO A  75     -22.093 -19.833 -31.432  1.00 69.19      A    C  
ATOM    557  CG  PRO A  75     -23.095 -19.090 -32.300  1.00 67.40      A    C  
ATOM    558  CD  PRO A  75     -24.295 -18.909 -31.369  1.00 70.24      A    C  
ATOM    559  N   THR A  76     -20.230 -18.374 -29.182  1.00 73.97      A    N  
ATOM    560  CA  THR A  76     -19.186 -17.395 -28.821  1.00 72.30      A    C  
ATOM    561  C   THR A  76     -17.842 -17.795 -29.434  1.00 73.69      A    C  
ATOM    562  O   THR A  76     -16.807 -17.742 -28.765  1.00 67.17      A    O  
ATOM    563  CB  THR A  76     -19.071 -17.223 -27.292  1.00 67.30      A    C  
ATOM    564  CG2 THR A  76     -20.334 -16.640 -26.675  1.00 61.70      A    C  
ATOM    565  OG1 THR A  76     -18.833 -18.466 -26.668  1.00 63.01      A    O  
ATOM    566  N   GLY A  77     -17.857 -18.262 -30.686  1.00 70.00      A    N  
ATOM    567  CA  GLY A  77     -16.666 -18.805 -31.348  1.00 69.30      A    C  
ATOM    568  C   GLY A  77     -15.725 -17.752 -31.931  1.00 71.38      A    C  
ATOM    569  O   GLY A  77     -14.522 -17.989 -32.027  1.00 65.89      A    O  
ATOM    570  N   SER A  78     -16.247 -16.571 -32.282  1.00 74.12      A    N  
ATOM    571  CA  SER A  78     -15.469 -15.479 -32.861  1.00 74.73      A    C  
ATOM    572  C   SER A  78     -15.635 -14.169 -32.085  1.00 76.46      A    C  
ATOM    573  O   SER A  78     -16.641 -13.952 -31.405  1.00 71.55      A    O  
ATOM    574  CB  SER A  78     -15.843 -15.292 -34.340  1.00 71.71      A    C  
ATOM    575  OG  SER A  78     -17.121 -14.713 -34.468  1.00 66.37      A    O  
ATOM    576  N   SER A  79     -14.679 -13.246 -32.222  1.00 75.53      A    N  
ATOM    577  CA  SER A  79     -14.740 -11.923 -31.583  1.00 75.86      A    C  
ATOM    578  C   SER A  79     -16.005 -11.140 -31.973  1.00 78.68      A    C  
ATOM    579  O   SER A  79     -16.614 -10.496 -31.124  1.00 76.71      A    O  
ATOM    580  CB  SER A  79     -13.509 -11.096 -31.960  1.00 73.41      A    C  
ATOM    581  OG  SER A  79     -12.328 -11.851 -31.763  1.00 66.45      A    O  
ATOM    582  N   SER A  80     -16.437 -11.233 -33.225  1.00 77.62      A    N  
ATOM    583  CA  SER A  80     -17.661 -10.580 -33.696  1.00 78.69      A    C  
ATOM    584  C   SER A  80     -18.925 -11.193 -33.083  1.00 81.18      A    C  
ATOM    585  O   SER A  80     -19.837 -10.454 -32.699  1.00 78.18      A    O  
ATOM    586  CB  SER A  80     -17.739 -10.643 -35.224  1.00 77.55      A    C  
ATOM    587  OG  SER A  80     -17.627 -11.971 -35.689  1.00 69.95      A    O  
ATOM    588  N   GLU A  81     -18.961 -12.497 -32.917  1.00 79.09      A    N  
ATOM    589  CA  GLU A  81     -20.065 -13.190 -32.248  1.00 78.75      A    C  
ATOM    590  C   GLU A  81     -20.129 -12.833 -30.761  1.00 81.43      A    C  
ATOM    591  O   GLU A  81     -21.215 -12.568 -30.250  1.00 79.59      A    O  
ATOM    592  CB  GLU A  81     -19.919 -14.705 -32.386  1.00 76.33      A    C  
ATOM    593  CG  GLU A  81     -20.221 -15.203 -33.802  1.00 72.53      A    C  
ATOM    594  CD  GLU A  81     -19.944 -16.703 -33.951  1.00 68.08      A    C  
ATOM    595  OE1 GLU A  81     -20.428 -17.272 -34.951  1.00 61.38      A    O  
ATOM    596  OE2 GLU A  81     -19.241 -17.269 -33.086  1.00 64.55      A    O1-
ATOM    597  N   VAL A  82     -18.991 -12.760 -30.094  1.00 81.71      A    N  
ATOM    598  CA  VAL A  82     -18.919 -12.353 -28.688  1.00 81.52      A    C  
ATOM    599  C   VAL A  82     -19.450 -10.927 -28.512  1.00 82.97      A    C  
ATOM    600  O   VAL A  82     -20.288 -10.699 -27.643  1.00 82.49      A    O  
ATOM    601  CB  VAL A  82     -17.489 -12.481 -28.131  1.00 80.02      A    C  
ATOM    602  CG1 VAL A  82     -17.362 -11.914 -26.712  1.00 73.28      A    C  
ATOM    603  CG2 VAL A  82     -17.064 -13.949 -28.065  1.00 74.62      A    C  
ATOM    604  N   ILE A  83     -19.025  -9.993 -29.349  1.00 81.40      A    N  
ATOM    605  CA  ILE A  83     -19.476  -8.591 -29.287  1.00 80.76      A    C  
ATOM    606  C   ILE A  83     -20.984  -8.492 -29.544  1.00 82.12      A    C  
ATOM    607  O   ILE A  83     -21.698  -7.837 -28.780  1.00 81.94      A    O  
ATOM    608  CB  ILE A  83     -18.673  -7.717 -30.278  1.00 79.76      A    C  
ATOM    609  CG1 ILE A  83     -17.194  -7.611 -29.847  1.00 76.30      A    C  
ATOM    610  CG2 ILE A  83     -19.273  -6.303 -30.383  1.00 75.16      A    C  
ATOM    611  CD1 ILE A  83     -16.253  -7.210 -30.998  1.00 68.77      A    C  
ATOM    612  N   SER A  84     -21.486  -9.156 -30.573  1.00 83.18      A    N  
ATOM    613  CA  SER A  84     -22.912  -9.126 -30.897  1.00 82.17      A    C  
ATOM    614  C   SER A  84     -23.761  -9.757 -29.799  1.00 83.46      A    C  
ATOM    615  O   SER A  84     -24.775  -9.178 -29.387  1.00 82.25      A    O  
ATOM    616  CB  SER A  84     -23.165  -9.792 -32.253  1.00 81.63      A    C  
ATOM    617  OG  SER A  84     -23.031 -11.192 -32.191  1.00 70.52      A    O  
ATOM    618  N   LYS A  85     -23.319 -10.887 -29.267  1.00 82.64      A    N  
ATOM    619  CA  LYS A  85     -23.993 -11.574 -28.166  1.00 81.90      A    C  
ATOM    620  C   LYS A  85     -23.974 -10.740 -26.891  1.00 83.14      A    C  
ATOM    621  O   LYS A  85     -25.007 -10.647 -26.232  1.00 82.50      A    O  
ATOM    622  CB  LYS A  85     -23.350 -12.952 -27.962  1.00 80.27      A    C  
ATOM    623  CG  LYS A  85     -24.078 -13.764 -26.889  1.00 76.48      A    C  
ATOM    624  CD  LYS A  85     -23.494 -15.175 -26.780  1.00 75.14      A    C  
ATOM    625  CE  LYS A  85     -24.241 -15.961 -25.711  1.00 68.43      A    C  
ATOM    626  NZ  LYS A  85     -23.712 -17.326 -25.553  1.00 63.33      A    N1+
ATOM    627  N   TYR A  86     -22.852 -10.102 -26.562  1.00 84.95      A    N  
ATOM    628  CA  TYR A  86     -22.725  -9.229 -25.410  1.00 85.13      A    C  
ATOM    629  C   TYR A  86     -23.657  -8.024 -25.503  1.00 85.58      A    C  
ATOM    630  O   TYR A  86     -24.453  -7.800 -24.597  1.00 84.73      A    O  
ATOM    631  CB  TYR A  86     -21.266  -8.768 -25.278  1.00 84.59      A    C  
ATOM    632  CG  TYR A  86     -21.060  -7.726 -24.196  1.00 85.74      A    C  
ATOM    633  CD1 TYR A  86     -20.647  -6.413 -24.533  1.00 82.86      A    C  
ATOM    634  CD2 TYR A  86     -21.291  -8.048 -22.846  1.00 83.11      A    C  
ATOM    635  CE1 TYR A  86     -20.443  -5.462 -23.534  1.00 82.38      A    C  
ATOM    636  CE2 TYR A  86     -21.092  -7.094 -21.843  1.00 82.24      A    C  
ATOM    637  CZ  TYR A  86     -20.662  -5.803 -22.182  1.00 83.35      A    C  
ATOM    638  OH  TYR A  86     -20.451  -4.878 -21.196  1.00 81.62      A    O  
ATOM    639  N   THR A  87     -23.644  -7.312 -26.621  1.00 84.41      A    N  
ATOM    640  CA  THR A  87     -24.507  -6.137 -26.832  1.00 82.61      A    C  
ATOM    641  C   THR A  87     -25.986  -6.510 -26.725  1.00 82.78      A    C  
ATOM    642  O   THR A  87     -26.765  -5.818 -26.067  1.00 81.67      A    O  
ATOM    643  CB  THR A  87     -24.240  -5.507 -28.206  1.00 82.35      A    C  
ATOM    644  CG2 THR A  87     -24.908  -4.144 -28.354  1.00 71.50      A    C  
ATOM    645  OG1 THR A  87     -22.855  -5.301 -28.394  1.00 72.92      A    O  
ATOM    646  N   ARG A  88     -26.360  -7.648 -27.298  1.00 84.27      A    N  
ATOM    647  CA  ARG A  88     -27.731  -8.167 -27.207  1.00 83.30      A    C  
ATOM    648  C   ARG A  88     -28.094  -8.561 -25.773  1.00 83.90      A    C  
ATOM    649  O   ARG A  88     -29.135  -8.137 -25.287  1.00 81.74      A    O  
ATOM    650  CB  ARG A  88     -27.899  -9.330 -28.193  1.00 81.88      A    C  
ATOM    651  CG  ARG A  88     -29.348  -9.827 -28.225  1.00 75.73      A    C  
ATOM    652  CD  ARG A  88     -29.496 -10.918 -29.281  1.00 74.18      A    C  
ATOM    653  NE  ARG A  88     -30.884 -11.395 -29.344  1.00 67.28      A    N  
ATOM    654  CZ  ARG A  88     -31.442 -12.093 -30.325  1.00 61.40      A    C  
ATOM    655  NH1 ARG A  88     -30.764 -12.479 -31.367  1.00 56.82      A    N1+
ATOM    656  NH2 ARG A  88     -32.694 -12.403 -30.246  1.00 54.30      A    N  
ATOM    657  N   ALA A  89     -27.233  -9.305 -25.096  1.00 83.91      A    N  
ATOM    658  CA  ALA A  89     -27.471  -9.760 -23.725  1.00 82.98      A    C  
ATOM    659  C   ALA A  89     -27.572  -8.584 -22.747  1.00 84.10      A    C  
ATOM    660  O   ALA A  89     -28.463  -8.574 -21.900  1.00 82.67      A    O  
ATOM    661  CB  ALA A  89     -26.352 -10.725 -23.321  1.00 81.82      A    C  
ATOM    662  N   LEU A  90     -26.736  -7.562 -22.900  1.00 84.40      A    N  
ATOM    663  CA  LEU A  90     -26.776  -6.362 -22.074  1.00 83.38      A    C  
ATOM    664  C   LEU A  90     -28.088  -5.587 -22.267  1.00 83.23      A    C  
ATOM    665  O   LEU A  90     -28.710  -5.157 -21.297  1.00 81.50      A    O  
ATOM    666  CB  LEU A  90     -25.565  -5.475 -22.426  1.00 82.41      A    C  
ATOM    667  CG  LEU A  90     -24.976  -4.805 -21.164  1.00 79.55      A    C  
ATOM    668  CD1 LEU A  90     -23.733  -5.568 -20.722  1.00 75.17      A    C  
ATOM    669  CD2 LEU A  90     -24.573  -3.369 -21.433  1.00 75.13      A    C  
ATOM    670  N   THR A  91     -28.509  -5.454 -23.511  1.00 84.45      A    N  
ATOM    671  CA  THR A  91     -29.772  -4.791 -23.851  1.00 82.19      A    C  
ATOM    672  C   THR A  91     -30.963  -5.574 -23.305  1.00 81.62      A    C  
ATOM    673  O   THR A  91     -31.834  -4.991 -22.663  1.00 79.70      A    O  
ATOM    674  CB  THR A  91     -29.916  -4.607 -25.371  1.00 81.47      A    C  
ATOM    675  CG2 THR A  91     -31.094  -3.701 -25.718  1.00 70.19      A    C  
ATOM    676  OG1 THR A  91     -28.766  -4.005 -25.921  1.00 71.62      A    O  
ATOM    677  N   GLU A  92     -30.992  -6.890 -23.477  1.00 84.11      A    N  
ATOM    678  CA  GLU A  92     -32.060  -7.740 -22.952  1.00 82.19      A    C  
ATOM    679  C   GLU A  92     -32.102  -7.711 -21.414  1.00 82.16      A    C  
ATOM    680  O   GLU A  92     -33.184  -7.600 -20.836  1.00 79.43      A    O  
ATOM    681  CB  GLU A  92     -31.913  -9.185 -23.477  1.00 80.53      A    C  
ATOM    682  CG  GLU A  92     -32.306  -9.298 -24.956  1.00 74.90      A    C  
ATOM    683  CD  GLU A  92     -32.238 -10.727 -25.538  1.00 71.22      A    C  
ATOM    684  OE1 GLU A  92     -32.581 -10.886 -26.744  1.00 64.92      A    O  
ATOM    685  OE2 GLU A  92     -31.862 -11.678 -24.819  1.00 68.05      A    O1-
ATOM    686  N   ASN A  93     -30.962  -7.714 -20.747  1.00 84.66      A    N  
ATOM    687  CA  ASN A  93     -30.888  -7.677 -19.290  1.00 83.09      A    C  
ATOM    688  C   ASN A  93     -31.380  -6.350 -18.694  1.00 83.03      A    C  
ATOM    689  O   ASN A  93     -31.904  -6.330 -17.579  1.00 78.79      A    O  
ATOM    690  CB  ASN A  93     -29.437  -7.962 -18.869  1.00 81.49      A    C  
ATOM    691  CG  ASN A  93     -29.346  -8.242 -17.379  1.00 82.41      A    C  
ATOM    692  ND2 ASN A  93     -28.532  -7.508 -16.656  1.00 76.65      A    N  
ATOM    693  OD1 ASN A  93     -29.994  -9.128 -16.861  1.00 76.40      A    O  
ATOM    694  N   THR A  94     -31.234  -5.237 -19.416  1.00 83.26      A    N  
ATOM    695  CA  THR A  94     -31.660  -3.913 -18.948  1.00 80.20      A    C  
ATOM    696  C   THR A  94     -33.096  -3.560 -19.345  1.00 79.50      A    C  
ATOM    697  O   THR A  94     -33.807  -2.946 -18.554  1.00 73.71      A    O  
ATOM    698  CB  THR A  94     -30.712  -2.804 -19.431  1.00 77.45      A    C  
ATOM    699  CG2 THR A  94     -29.425  -2.781 -18.613  1.00 66.98      A    C  
ATOM    700  OG1 THR A  94     -30.343  -2.991 -20.774  1.00 68.07      A    O  
ATOM    701  N   THR A  95     -33.536  -3.975 -20.515  1.00 81.14      A    N  
ATOM    702  CA  THR A  95     -34.851  -3.599 -21.060  1.00 78.37      A    C  
ATOM    703  C   THR A  95     -35.937  -4.654 -20.831  1.00 77.09      A    C  
ATOM    704  O   THR A  95     -37.096  -4.302 -20.636  1.00 70.66      A    O  
ATOM    705  CB  THR A  95     -34.774  -3.286 -22.552  1.00 75.79      A    C  
ATOM    706  CG2 THR A  95     -33.864  -2.094 -22.853  1.00 66.97      A    C  
ATOM    707  OG1 THR A  95     -34.297  -4.394 -23.288  1.00 68.26      A    O  
ATOM    708  N   ARG A  96     -35.575  -5.929 -20.835  1.00 73.99      A    N  
ATOM    709  CA  ARG A  96     -36.527  -7.044 -20.747  1.00 70.77      A    C  
ATOM    710  C   ARG A  96     -36.506  -7.667 -19.360  1.00 71.84      A    C  
ATOM    711  O   ARG A  96     -35.985  -8.758 -19.139  1.00 65.72      A    O  
ATOM    712  CB  ARG A  96     -36.274  -8.065 -21.859  1.00 64.07      A    C  
ATOM    713  CG  ARG A  96     -36.543  -7.448 -23.234  1.00 57.24      A    C  
ATOM    714  CD  ARG A  96     -36.282  -8.488 -24.307  1.00 53.39      A    C  
ATOM    715  NE  ARG A  96     -36.672  -7.989 -25.639  1.00 46.83      A    N  
ATOM    716  CZ  ARG A  96     -36.399  -8.602 -26.776  1.00 42.55      A    C  
ATOM    717  NH1 ARG A  96     -35.662  -9.662 -26.821  1.00 39.44      A    N1+
ATOM    718  NH2 ARG A  96     -36.877  -8.167 -27.888  1.00 36.39      A    N  
ATOM    719  N   LEU A  97     -37.129  -6.955 -18.427  1.00 69.03      A    N  
ATOM    720  CA  LEU A  97     -37.304  -7.434 -17.066  1.00 65.52      A    C  
ATOM    721  C   LEU A  97     -38.278  -8.620 -17.064  1.00 66.57      A    C  
ATOM    722  O   LEU A  97     -39.458  -8.477 -17.387  1.00 60.64      A    O  
ATOM    723  CB  LEU A  97     -37.793  -6.278 -16.184  1.00 60.02      A    C  
ATOM    724  CG  LEU A  97     -36.760  -5.144 -16.021  1.00 56.15      A    C  
ATOM    725  CD1 LEU A  97     -37.435  -3.929 -15.391  1.00 51.87      A    C  
ATOM    726  CD2 LEU A  97     -35.597  -5.552 -15.130  1.00 51.59      A    C  
ATOM    727  N   ALA A  98     -37.804  -9.760 -16.637  1.00 64.50      A    N  
ATOM    728  CA  ALA A  98     -38.649 -10.915 -16.389  1.00 62.50      A    C  
ATOM    729  C   ALA A  98     -39.407 -10.705 -15.068  1.00 63.82      A    C  
ATOM    730  O   ALA A  98     -38.831 -10.809 -13.989  1.00 59.38      A    O  
ATOM    731  CB  ALA A  98     -37.769 -12.162 -16.391  1.00 57.52      A    C  
ATOM    732  N   ALA A  99     -40.701 -10.360 -15.159  1.00 66.24      A    N  
ATOM    733  CA  ALA A  99     -41.553 -10.094 -14.000  1.00 65.51      A    C  
ATOM    734  C   ALA A  99     -40.960  -9.076 -12.999  1.00 67.35      A    C  
ATOM    735  O   ALA A  99     -41.033  -9.253 -11.787  1.00 61.37      A    O  
ATOM    736  CB  ALA A  99     -41.946 -11.419 -13.359  1.00 61.35      A    C  
ATOM    737  N   GLY A 100     -40.336  -8.015 -13.508  1.00 70.45      A    N  
ATOM    738  CA  GLY A 100     -39.719  -6.959 -12.706  1.00 70.49      A    C  
ATOM    739  C   GLY A 100     -38.294  -7.256 -12.213  1.00 73.40      A    C  
ATOM    740  O   GLY A 100     -37.668  -6.380 -11.633  1.00 67.90      A    O  
ATOM    741  N   SER A 101     -37.770  -8.444 -12.469  1.00 76.31      A    N  
ATOM    742  CA  SER A 101     -36.396  -8.809 -12.117  1.00 77.20      A    C  
ATOM    743  C   SER A 101     -35.507  -8.942 -13.354  1.00 80.13      A    C  
ATOM    744  O   SER A 101     -35.923  -9.480 -14.381  1.00 76.78      A    O  
ATOM    745  CB  SER A 101     -36.378 -10.107 -11.308  1.00 72.07      A    C  
ATOM    746  OG  SER A 101     -35.074 -10.331 -10.796  1.00 62.08      A    O  
ATOM    747  N   LYS A 102     -34.268  -8.478 -13.225  1.00 81.48      A    N  
ATOM    748  CA  LYS A 102     -33.223  -8.739 -14.219  1.00 83.64      A    C  
ATOM    749  C   LYS A 102     -32.819 -10.214 -14.196  1.00 85.08      A    C  
ATOM    750  O   LYS A 102     -32.878 -10.858 -13.155  1.00 82.15      A    O  
ATOM    751  CB  LYS A 102     -32.004  -7.842 -13.955  1.00 81.40      A    C  
ATOM    752  CG  LYS A 102     -32.295  -6.347 -14.151  1.00 79.86      A    C  
ATOM    753  CD  LYS A 102     -31.013  -5.543 -13.899  1.00 79.39      A    C  
ATOM    754  CE  LYS A 102     -31.187  -4.053 -14.166  1.00 73.10      A    C  
ATOM    755  NZ  LYS A 102     -29.892  -3.335 -13.974  1.00 68.25      A    N1+
ATOM    756  N   GLN A 103     -32.344 -10.711 -15.323  1.00 86.20      A    N  
ATOM    757  CA  GLN A 103     -31.778 -12.057 -15.391  1.00 86.56      A    C  
ATOM    758  C   GLN A 103     -30.439 -12.135 -14.639  1.00 88.14      A    C  
ATOM    759  O   GLN A 103     -30.186 -13.101 -13.926  1.00 85.67      A    O  
ATOM    760  CB  GLN A 103     -31.620 -12.453 -16.859  1.00 84.11      A    C  
ATOM    761  CG  GLN A 103     -31.264 -13.937 -17.007  1.00 75.74      A    C  
ATOM    762  CD  GLN A 103     -31.090 -14.371 -18.463  1.00 71.99      A    C  
ATOM    763  NE2 GLN A 103     -31.044 -15.654 -18.740  1.00 62.51      A    N  
ATOM    764  OE1 GLN A 103     -30.986 -13.573 -19.370  1.00 64.11      A    O  
ATOM    765  N   VAL A 104     -29.624 -11.107 -14.781  1.00 88.82      A    N  
ATOM    766  CA  VAL A 104     -28.358 -10.937 -14.066  1.00 88.87      A    C  
ATOM    767  C   VAL A 104     -28.443  -9.643 -13.275  1.00 89.45      A    C  
ATOM    768  O   VAL A 104     -28.534  -8.564 -13.861  1.00 87.11      A    O  
ATOM    769  CB  VAL A 104     -27.166 -10.906 -15.033  1.00 87.58      A    C  
ATOM    770  CG1 VAL A 104     -25.841 -10.774 -14.278  1.00 83.35      A    C  
ATOM    771  CG2 VAL A 104     -27.104 -12.181 -15.883  1.00 84.65      A    C  
ATOM    772  N   LYS A 105     -28.397  -9.743 -11.958  1.00 89.59      A    N  
ATOM    773  CA  LYS A 105     -28.411  -8.603 -11.043  1.00 89.40      A    C  
ATOM    774  C   LYS A 105     -27.184  -8.670 -10.146  1.00 90.12      A    C  
ATOM    775  O   LYS A 105     -26.891  -9.721  -9.587  1.00 88.25      A    O  
ATOM    776  CB  LYS A 105     -29.733  -8.603 -10.262  1.00 88.01      A    C  
ATOM    777  CG  LYS A 105     -29.913  -7.354  -9.388  1.00 83.15      A    C  
ATOM    778  CD  LYS A 105     -31.195  -7.442  -8.539  1.00 80.49      A    C  
ATOM    779  CE  LYS A 105     -31.317  -6.208  -7.643  1.00 70.06      A    C  
ATOM    780  NZ  LYS A 105     -32.338  -6.382  -6.588  1.00 62.96      A    N1+
ATOM    781  N   VAL A 106     -26.490  -7.556  -9.988  1.00 90.92      A    N  
ATOM    782  CA  VAL A 106     -25.428  -7.408  -8.998  1.00 91.01      A    C  
ATOM    783  C   VAL A 106     -25.936  -6.530  -7.864  1.00 91.14      A    C  
ATOM    784  O   VAL A 106     -26.461  -5.443  -8.099  1.00 88.88      A    O  
ATOM    785  CB  VAL A 106     -24.131  -6.866  -9.622  1.00 89.78      A    C  
ATOM    786  CG1 VAL A 106     -23.043  -6.691  -8.561  1.00 85.70      A    C  
ATOM    787  CG2 VAL A 106     -23.599  -7.835 -10.677  1.00 86.78      A    C  
ATOM    788  N   VAL A 107     -25.793  -7.009  -6.645  1.00 92.20      A    N  
ATOM    789  CA  VAL A 107     -26.164  -6.294  -5.418  1.00 91.60      A    C  
ATOM    790  C   VAL A 107     -24.901  -6.082  -4.594  1.00 91.81      A    C  
ATOM    791  O   VAL A 107     -24.094  -6.994  -4.456  1.00 89.31      A    O  
ATOM    792  CB  VAL A 107     -27.238  -7.057  -4.624  1.00 90.06      A    C  
ATOM    793  CG1 VAL A 107     -27.706  -6.254  -3.409  1.00 83.43      A    C  
ATOM    794  CG2 VAL A 107     -28.469  -7.342  -5.488  1.00 83.77      A    C  
ATOM    795  N   ILE A 108     -24.737  -4.881  -4.053  1.00 92.21      A    N  
ATOM    796  CA  ILE A 108     -23.655  -4.597  -3.113  1.00 92.13      A    C  
ATOM    797  C   ILE A 108     -24.128  -5.010  -1.714  1.00 91.70      A    C  
ATOM    798  O   ILE A 108     -25.142  -4.521  -1.236  1.00 88.43      A    O  
ATOM    799  CB  ILE A 108     -23.237  -3.111  -3.188  1.00 91.21      A    C  
ATOM    800  CG1 ILE A 108     -22.734  -2.760  -4.605  1.00 88.83      A    C  
ATOM    801  CG2 ILE A 108     -22.147  -2.816  -2.143  1.00 89.03      A    C  
ATOM    802  CD1 ILE A 108     -22.475  -1.261  -4.833  1.00 83.38      A    C  
ATOM    803  N   CYS A 109     -23.372  -5.889  -1.069  1.00 91.49      A    N  
ATOM    804  CA  CYS A 109     -23.632  -6.339   0.296  1.00 89.75      A    C  
ATOM    805  C   CYS A 109     -22.997  -5.415   1.334  1.00 89.41      A    C  
ATOM    806  O   CYS A 109     -23.498  -5.276   2.450  1.00 82.82      A    O  
ATOM    807  CB  CYS A 109     -23.089  -7.768   0.457  1.00 87.77      A    C  
ATOM    808  SG  CYS A 109     -23.568  -8.937  -0.850  1.00 83.20      A    S  
ATOM    809  N   GLY A 110     -21.903  -4.777   0.968  1.00 89.27      A    N  
ATOM    810  CA  GLY A 110     -21.198  -3.815   1.797  1.00 88.82      A    C  
ATOM    811  C   GLY A 110     -20.091  -3.113   1.022  1.00 89.82      A    C  
ATOM    812  O   GLY A 110     -19.624  -3.630   0.012  1.00 84.41      A    O  
ATOM    813  N   PRO A 111     -19.640  -1.917   1.478  1.00 90.35      A    N  
ATOM    814  CA  PRO A 111     -20.171  -1.170   2.611  1.00 90.44      A    C  
ATOM    815  C   PRO A 111     -21.543  -0.553   2.318  1.00 90.90      A    C  
ATOM    816  O   PRO A 111     -21.901  -0.311   1.165  1.00 86.05      A    O  
ATOM    817  CB  PRO A 111     -19.122  -0.096   2.894  1.00 87.39      A    C  
ATOM    818  CG  PRO A 111     -18.540   0.179   1.515  1.00 85.55      A    C  
ATOM    819  CD  PRO A 111     -18.570  -1.189   0.835  1.00 87.68      A    C  
ATOM    820  N   THR A 112     -22.313  -0.274   3.381  1.00 88.78      A    N  
ATOM    821  CA  THR A 112     -23.562   0.484   3.283  1.00 87.79      A    C  
ATOM    822  C   THR A 112     -23.288   1.985   3.288  1.00 88.05      A    C  
ATOM    823  O   THR A 112     -22.224   2.451   3.711  1.00 84.61      A    O  
ATOM    824  CB  THR A 112     -24.540   0.111   4.407  1.00 85.84      A    C  
ATOM    825  CG2 THR A 112     -24.883  -1.380   4.411  1.00 76.50      A    C  
ATOM    826  OG1 THR A 112     -24.004   0.439   5.661  1.00 75.46      A    O  
ATOM    827  N   ILE A 113     -24.248   2.791   2.853  1.00 87.57      A    N  
ATOM    828  CA  ILE A 113     -24.078   4.248   2.835  1.00 87.13      A    C  
ATOM    829  C   ILE A 113     -23.983   4.831   4.257  1.00 87.62      A    C  
ATOM    830  O   ILE A 113     -23.297   5.826   4.462  1.00 84.03      A    O  
ATOM    831  CB  ILE A 113     -25.185   4.891   1.973  1.00 85.29      A    C  
ATOM    832  CG1 ILE A 113     -24.675   6.207   1.362  1.00 77.36      A    C  
ATOM    833  CG2 ILE A 113     -26.500   5.106   2.754  1.00 75.50      A    C  
ATOM    834  CD1 ILE A 113     -25.485   6.651   0.135  1.00 67.56      A    C  
ATOM    835  N   SER A 114     -24.641   4.205   5.240  1.00 86.51      A    N  
ATOM    836  CA  SER A 114     -24.573   4.579   6.650  1.00 84.86      A    C  
ATOM    837  C   SER A 114     -23.183   4.351   7.248  1.00 85.48      A    C  
ATOM    838  O   SER A 114     -22.708   5.201   7.992  1.00 81.45      A    O  
ATOM    839  CB  SER A 114     -25.632   3.804   7.440  1.00 82.21      A    C  
ATOM    840  OG  SER A 114     -25.620   2.435   7.117  1.00 71.94      A    O  
ATOM    841  N   GLU A 115     -22.518   3.284   6.871  1.00 85.54      A    N  
ATOM    842  CA  GLU A 115     -21.126   2.997   7.259  1.00 84.46      A    C  
ATOM    843  C   GLU A 115     -20.164   4.118   6.839  1.00 85.59      A    C  
ATOM    844  O   GLU A 115     -19.288   4.516   7.606  1.00 82.00      A    O  
ATOM    845  CB  GLU A 115     -20.683   1.689   6.580  1.00 82.07      A    C  
ATOM    846  CG  GLU A 115     -21.098   0.416   7.325  1.00 75.90      A    C  
ATOM    847  CD  GLU A 115     -20.045   0.026   8.362  1.00 71.18      A    C  
ATOM    848  OE1 GLU A 115     -20.428  -0.133   9.542  1.00 62.91      A    O  
ATOM    849  OE2 GLU A 115     -18.854  -0.059   7.998  1.00 64.49      A    O1-
ATOM    850  N   LEU A 116     -20.331   4.668   5.640  1.00 86.35      A    N  
ATOM    851  CA  LEU A 116     -19.439   5.701   5.119  1.00 86.48      A    C  
ATOM    852  C   LEU A 116     -19.824   7.112   5.575  1.00 87.10      A    C  
ATOM    853  O   LEU A 116     -18.943   7.925   5.859  1.00 83.08      A    O  
ATOM    854  CB  LEU A 116     -19.377   5.607   3.590  1.00 85.61      A    C  
ATOM    855  CG  LEU A 116     -18.772   4.291   3.065  1.00 88.12      A    C  
ATOM    856  CD1 LEU A 116     -18.717   4.352   1.541  1.00 84.23      A    C  
ATOM    857  CD2 LEU A 116     -17.344   4.043   3.560  1.00 84.10      A    C  
ATOM    858  N   ARG A 117     -21.117   7.411   5.688  1.00 86.36      A    N  
ATOM    859  CA  ARG A 117     -21.603   8.732   6.122  1.00 84.79      A    C  
ATOM    860  C   ARG A 117     -21.553   8.932   7.641  1.00 84.25      A    C  
ATOM    861  O   ARG A 117     -21.759  10.053   8.095  1.00 77.59      A    O  
ATOM    862  CB  ARG A 117     -23.006   9.000   5.576  1.00 83.33      A    C  
ATOM    863  CG  ARG A 117     -22.963   9.273   4.070  1.00 81.45      A    C  
ATOM    864  CD  ARG A 117     -24.345   9.711   3.571  1.00 79.49      A    C  
ATOM    865  NE  ARG A 117     -24.282  10.107   2.157  1.00 77.87      A    N  
ATOM    866  CZ  ARG A 117     -25.293  10.540   1.420  1.00 75.45      A    C  
ATOM    867  NH1 ARG A 117     -26.506  10.642   1.904  1.00 67.23      A    N1+
ATOM    868  NH2 ARG A 117     -25.094  10.869   0.181  1.00 71.89      A    N  
ATOM    869  N   GLY A 118     -21.307   7.884   8.410  1.00 82.75      A    N  
ATOM    870  CA  GLY A 118     -21.326   7.965   9.869  1.00 79.74      A    C  
ATOM    871  C   GLY A 118     -22.723   8.220  10.426  1.00 80.59      A    C  
ATOM    872  O   GLY A 118     -22.890   8.973  11.379  1.00 73.80      A    O  
ATOM    873  N   THR A 119     -23.742   7.629   9.802  1.00 81.57      A    N  
ATOM    874  CA  THR A 119     -25.143   7.747  10.220  1.00 77.38      A    C  
ATOM    875  C   THR A 119     -25.667   6.412  10.727  1.00 74.50      A    C  
ATOM    876  O   THR A 119     -25.229   5.359  10.268  1.00 64.14      A    O  
ATOM    877  CB  THR A 119     -26.035   8.289   9.094  1.00 74.04      A    C  
ATOM    878  CG2 THR A 119     -25.661   9.704   8.683  1.00 66.31      A    C  
ATOM    879  OG1 THR A 119     -25.957   7.478   7.947  1.00 66.98      A    O  
ATOM    880  N   GLY A 120     -26.627   6.453  11.655  1.00 75.66      A    N  
ATOM    881  CA  GLY A 120     -27.203   5.244  12.239  1.00 73.79      A    C  
ATOM    882  C   GLY A 120     -26.759   5.021  13.683  1.00 75.21      A    C  
ATOM    883  O   GLY A 120     -26.242   5.919  14.343  1.00 68.61      A    O  
ATOM    884  N   ARG A 121     -27.018   3.831  14.182  1.00 74.47      A    N  
ATOM    885  CA  ARG A 121     -26.689   3.451  15.560  1.00 73.88      A    C  
ATOM    886  C   ARG A 121     -25.216   3.078  15.657  1.00 75.41      A    C  
ATOM    887  O   ARG A 121     -24.708   2.426  14.751  1.00 69.81      A    O  
ATOM    888  CB  ARG A 121     -27.621   2.312  15.998  1.00 68.82      A    C  
ATOM    889  CG  ARG A 121     -27.943   2.391  17.485  1.00 61.47      A    C  
ATOM    890  CD  ARG A 121     -28.868   1.249  17.881  1.00 57.32      A    C  
ATOM    891  NE  ARG A 121     -29.388   1.417  19.242  1.00 50.94      A    N  
ATOM    892  CZ  ARG A 121     -30.216   0.603  19.873  1.00 45.13      A    C  
ATOM    893  NH1 ARG A 121     -30.648  -0.486  19.300  1.00 42.58      A    N1+
ATOM    894  NH2 ARG A 121     -30.623   0.882  21.075  1.00 39.87      A    N  
ATOM    895  N   ASP A 122     -24.550   3.515  16.720  1.00 74.64      A    N  
ATOM    896  CA  ASP A 122     -23.128   3.241  16.970  1.00 74.05      A    C  
ATOM    897  C   ASP A 122     -22.229   3.504  15.746  1.00 76.56      A    C  
ATOM    898  O   ASP A 122     -21.297   2.767  15.443  1.00 71.19      A    O  
ATOM    899  CB  ASP A 122     -22.961   1.856  17.615  1.00 69.44      A    C  
ATOM    900  CG  ASP A 122     -23.780   1.740  18.901  1.00 63.35      A    C  
ATOM    901  OD1 ASP A 122     -23.823   2.741  19.652  1.00 56.82      A    O  
ATOM    902  OD2 ASP A 122     -24.441   0.696  19.091  1.00 55.80      A    O1-
ATOM    903  N   ALA A 123     -22.566   4.562  14.998  1.00 78.64      A    N  
ATOM    904  CA  ALA A 123     -21.931   4.871  13.732  1.00 79.07      A    C  
ATOM    905  C   ALA A 123     -20.459   5.246  13.921  1.00 81.42      A    C  
ATOM    906  O   ALA A 123     -20.089   6.017  14.810  1.00 77.04      A    O  
ATOM    907  CB  ALA A 123     -22.715   5.987  13.048  1.00 73.98      A    C  
ATOM    908  N   LEU A 124     -19.631   4.762  13.023  1.00 82.07      A    N  
ATOM    909  CA  LEU A 124     -18.262   5.223  12.897  1.00 82.20      A    C  
ATOM    910  C   LEU A 124     -18.236   6.695  12.453  1.00 83.60      A    C  
ATOM    911  O   LEU A 124     -19.176   7.193  11.836  1.00 79.63      A    O  
ATOM    912  CB  LEU A 124     -17.505   4.325  11.908  1.00 79.63      A    C  
ATOM    913  CG  LEU A 124     -17.354   2.858  12.357  1.00 78.00      A    C  
ATOM    914  CD1 LEU A 124     -16.757   2.035  11.221  1.00 74.00      A    C  
ATOM    915  CD2 LEU A 124     -16.434   2.728  13.568  1.00 73.63      A    C  
ATOM    916  N   SER A 125     -17.124   7.381  12.707  1.00 83.94      A    N  
ATOM    917  CA  SER A 125     -16.936   8.752  12.238  1.00 84.19      A    C  
ATOM    918  C   SER A 125     -17.130   8.846  10.715  1.00 85.88      A    C  
ATOM    919  O   SER A 125     -16.707   7.928  10.011  1.00 82.14      A    O  
ATOM    920  CB  SER A 125     -15.539   9.243  12.607  1.00 80.79      A    C  
ATOM    921  OG  SER A 125     -14.540   8.420  12.042  1.00 72.50      A    O  
ATOM    922  N   PRO A 126     -17.699   9.940  10.170  1.00 85.07      A    N  
ATOM    923  CA  PRO A 126     -17.854  10.092   8.725  1.00 84.87      A    C  
ATOM    924  C   PRO A 126     -16.537   9.886   7.970  1.00 85.85      A    C  
ATOM    925  O   PRO A 126     -15.478  10.323   8.429  1.00 81.55      A    O  
ATOM    926  CB  PRO A 126     -18.425  11.492   8.512  1.00 81.97      A    C  
ATOM    927  CG  PRO A 126     -19.113  11.806   9.831  1.00 82.13      A    C  
ATOM    928  CD  PRO A 126     -18.262  11.081  10.869  1.00 85.90      A    C  
ATOM    929  N   ALA A 127     -16.607   9.217   6.827  1.00 87.00      A    N  
ATOM    930  CA  ALA A 127     -15.438   8.849   6.033  1.00 86.61      A    C  
ATOM    931  C   ALA A 127     -15.178   9.772   4.836  1.00 88.21      A    C  
ATOM    932  O   ALA A 127     -14.174   9.603   4.153  1.00 83.50      A    O  
ATOM    933  CB  ALA A 127     -15.623   7.393   5.580  1.00 84.02      A    C  
ATOM    934  N   ASP A 128     -16.079  10.708   4.565  1.00 88.01      A    N  
ATOM    935  CA  ASP A 128     -15.935  11.619   3.435  1.00 86.81      A    C  
ATOM    936  C   ASP A 128     -14.756  12.584   3.625  1.00 87.66      A    C  
ATOM    937  O   ASP A 128     -14.385  12.948   4.748  1.00 84.25      A    O  
ATOM    938  CB  ASP A 128     -17.249  12.370   3.178  1.00 83.90      A    C  
ATOM    939  CG  ASP A 128     -17.613  13.323   4.313  1.00 83.90      A    C  
ATOM    940  OD1 ASP A 128     -17.239  14.509   4.242  1.00 74.59      A    O  
ATOM    941  OD2 ASP A 128     -18.268  12.895   5.286  1.00 77.95      A    O1-
ATOM    942  N   GLN A 129     -14.186  13.024   2.516  1.00 86.54      A    N  
ATOM    943  CA  GLN A 129     -13.025  13.913   2.480  1.00 85.48      A    C  
ATOM    944  C   GLN A 129     -13.225  15.180   3.326  1.00 86.48      A    C  
ATOM    945  O   GLN A 129     -12.329  15.592   4.063  1.00 82.98      A    O  
ATOM    946  CB  GLN A 129     -12.772  14.342   1.024  1.00 83.24      A    C  
ATOM    947  CG  GLN A 129     -12.294  13.212   0.117  1.00 82.64      A    C  
ATOM    948  CD  GLN A 129     -12.188  13.660  -1.346  1.00 85.69      A    C  
ATOM    949  NE2 GLN A 129     -11.481  12.923  -2.166  1.00 78.90      A    N  
ATOM    950  OE1 GLN A 129     -12.737  14.664  -1.766  1.00 77.52      A    O  
ATOM    951  N   GLN A 130     -14.396  15.787   3.244  1.00 86.18      A    N  
ATOM    952  CA  GLN A 130     -14.666  17.043   3.927  1.00 84.49      A    C  
ATOM    953  C   GLN A 130     -14.780  16.849   5.441  1.00 84.64      A    C  
ATOM    954  O   GLN A 130     -14.243  17.655   6.209  1.00 81.43      A    O  
ATOM    955  CB  GLN A 130     -15.928  17.684   3.326  1.00 84.11      A    C  
ATOM    956  CG  GLN A 130     -16.040  19.150   3.761  1.00 79.47      A    C  
ATOM    957  CD  GLN A 130     -17.212  19.891   3.113  1.00 75.81      A    C  
ATOM    958  NE2 GLN A 130     -17.162  21.207   3.087  1.00 65.15      A    N  
ATOM    959  OE1 GLN A 130     -18.184  19.341   2.657  1.00 66.86      A    O  
ATOM    960  N   SER A 131     -15.420  15.783   5.890  1.00 85.51      A    N  
ATOM    961  CA  SER A 131     -15.530  15.453   7.311  1.00 83.76      A    C  
ATOM    962  C   SER A 131     -14.180  15.028   7.916  1.00 84.13      A    C  
ATOM    963  O   SER A 131     -13.921  15.289   9.090  1.00 80.93      A    O  
ATOM    964  CB  SER A 131     -16.552  14.336   7.522  1.00 82.97      A    C  
ATOM    965  OG  SER A 131     -17.822  14.740   7.058  1.00 74.04      A    O  
ATOM    966  N   ARG A 132     -13.324  14.410   7.121  1.00 86.49      A    N  
ATOM    967  CA  ARG A 132     -12.000  13.943   7.546  1.00 84.66      A    C  
ATOM    968  C   ARG A 132     -10.959  15.059   7.601  1.00 83.07      A    C  
ATOM    969  O   ARG A 132     -10.295  15.227   8.624  1.00 75.67      A    O  
ATOM    970  CB  ARG A 132     -11.543  12.824   6.588  1.00 83.14      A    C  
ATOM    971  CG  ARG A 132     -12.313  11.494   6.751  1.00 79.82      A    C  
ATOM    972  CD  ARG A 132     -11.884  10.681   7.970  1.00 77.10      A    C  
ATOM    973  NE  ARG A 132     -10.465  10.320   7.882  1.00 73.20      A    N  
ATOM    974  CZ  ARG A 132      -9.736   9.761   8.817  1.00 69.56      A    C  
ATOM    975  NH1 ARG A 132     -10.246   9.350   9.941  1.00 62.49      A    N1+
ATOM    976  NH2 ARG A 132      -8.464   9.611   8.625  1.00 64.15      A    N  
ATOM    977  N   GLY A 133     -10.810  15.790   6.510  1.00 82.31      A    N  
ATOM    978  CA  GLY A 133      -9.744  16.781   6.319  1.00 79.76      A    C  
ATOM    979  C   GLY A 133     -10.203  18.237   6.230  1.00 80.51      A    C  
ATOM    980  O   GLY A 133      -9.369  19.124   6.058  1.00 72.52      A    O  
ATOM    981  N   GLY A 134     -11.508  18.501   6.288  1.00 80.99      A    N  
ATOM    982  CA  GLY A 134     -12.079  19.832   6.093  1.00 80.24      A    C  
ATOM    983  C   GLY A 134     -12.026  20.335   4.642  1.00 82.26      A    C  
ATOM    984  O   GLY A 134     -12.294  21.504   4.373  1.00 76.03      A    O  
ATOM    985  N   ARG A 135     -11.676  19.468   3.689  1.00 84.26      A    N  
ATOM    986  CA  ARG A 135     -11.519  19.770   2.263  1.00 84.34      A    C  
ATOM    987  C   ARG A 135     -12.100  18.670   1.400  1.00 85.52      A    C  
ATOM    988  O   ARG A 135     -12.339  17.569   1.881  1.00 80.22      A    O  
ATOM    989  CB  ARG A 135     -10.032  19.949   1.922  1.00 81.27      A    C  
ATOM    990  CG  ARG A 135      -9.396  21.067   2.738  1.00 74.98      A    C  
ATOM    991  CD  ARG A 135      -7.948  21.215   2.341  1.00 72.91      A    C  
ATOM    992  NE  ARG A 135      -7.241  21.960   3.394  1.00 67.68      A    N  
ATOM    993  CZ  ARG A 135      -6.093  21.605   3.885  1.00 62.34      A    C  
ATOM    994  NH1 ARG A 135      -5.386  20.675   3.323  1.00 56.65      A    N1+
ATOM    995  NH2 ARG A 135      -5.665  22.162   4.969  1.00 56.59      A    N  
ATOM    996  N   GLY A 136     -12.267  18.958   0.119  1.00 83.89      A    N  
ATOM    997  CA  GLY A 136     -12.830  18.007  -0.825  1.00 83.91      A    C  
ATOM    998  C   GLY A 136     -14.360  17.970  -0.776  1.00 86.24      A    C  
ATOM    999  O   GLY A 136     -15.018  19.000  -0.618  1.00 80.60      A    O  
ATOM   1000  N   SER A 137     -14.922  16.786  -0.956  1.00 86.77      A    N  
ATOM   1001  CA  SER A 137     -16.357  16.562  -1.100  1.00 86.95      A    C  
ATOM   1002  C   SER A 137     -16.927  15.756   0.070  1.00 88.45      A    C  
ATOM   1003  O   SER A 137     -16.261  14.883   0.613  1.00 84.91      A    O  
ATOM   1004  CB  SER A 137     -16.617  15.834  -2.417  1.00 83.42      A    C  
ATOM   1005  OG  SER A 137     -18.004  15.662  -2.630  1.00 75.35      A    O  
ATOM   1006  N   ARG A 138     -18.194  15.993   0.391  1.00 86.43      A    N  
ATOM   1007  CA  ARG A 138     -18.978  15.102   1.261  1.00 87.38      A    C  
ATOM   1008  C   ARG A 138     -19.443  13.820   0.568  1.00 88.93      A    C  
ATOM   1009  O   ARG A 138     -20.005  12.948   1.214  1.00 84.50      A    O  
ATOM   1010  CB  ARG A 138     -20.196  15.843   1.824  1.00 85.41      A    C  
ATOM   1011  CG  ARG A 138     -19.804  16.697   3.024  1.00 79.00      A    C  
ATOM   1012  CD  ARG A 138     -21.063  17.236   3.690  1.00 73.63      A    C  
ATOM   1013  NE  ARG A 138     -20.735  17.896   4.960  1.00 64.11      A    N  
ATOM   1014  CZ  ARG A 138     -21.601  18.349   5.847  1.00 56.81      A    C  
ATOM   1015  NH1 ARG A 138     -22.891  18.292   5.632  1.00 51.25      A    N1+
ATOM   1016  NH2 ARG A 138     -21.177  18.868   6.956  1.00 49.77      A    N  
ATOM   1017  N   ASN A 139     -19.255  13.729  -0.738  1.00 88.35      A    N  
ATOM   1018  CA  ASN A 139     -19.699  12.602  -1.544  1.00 88.11      A    C  
ATOM   1019  C   ASN A 139     -18.540  11.729  -2.033  1.00 89.48      A    C  
ATOM   1020  O   ASN A 139     -18.778  10.757  -2.726  1.00 84.84      A    O  
ATOM   1021  CB  ASN A 139     -20.544  13.125  -2.712  1.00 85.95      A    C  
ATOM   1022  CG  ASN A 139     -21.769  13.907  -2.276  1.00 83.42      A    C  
ATOM   1023  ND2 ASN A 139     -22.170  14.852  -3.086  1.00 72.99      A    N  
ATOM   1024  OD1 ASN A 139     -22.379  13.691  -1.239  1.00 73.79      A    O  
ATOM   1025  N   GLU A 140     -17.305  12.072  -1.675  1.00 90.14      A    N  
ATOM   1026  CA  GLU A 140     -16.138  11.257  -1.988  1.00 90.59      A    C  
ATOM   1027  C   GLU A 140     -15.521  10.681  -0.719  1.00 91.01      A    C  
ATOM   1028  O   GLU A 140     -15.345  11.386   0.274  1.00 88.18      A    O  
ATOM   1029  CB  GLU A 140     -15.095  12.048  -2.782  1.00 88.78      A    C  
ATOM   1030  CG  GLU A 140     -15.528  12.302  -4.222  1.00 82.90      A    C  
ATOM   1031  CD  GLU A 140     -14.435  12.940  -5.088  1.00 83.81      A    C  
ATOM   1032  OE1 GLU A 140     -14.748  13.304  -6.240  1.00 75.87      A    O  
ATOM   1033  OE2 GLU A 140     -13.278  13.068  -4.640  1.00 77.94      A    O1-
ATOM   1034  N   VAL A 141     -15.180   9.403  -0.762  1.00 89.93      A    N  
ATOM   1035  CA  VAL A 141     -14.466   8.700   0.305  1.00 89.77      A    C  
ATOM   1036  C   VAL A 141     -13.154   8.181  -0.264  1.00 90.48      A    C  
ATOM   1037  O   VAL A 141     -13.166   7.413  -1.220  1.00 87.98      A    O  
ATOM   1038  CB  VAL A 141     -15.299   7.547   0.883  1.00 88.66      A    C  
ATOM   1039  CG1 VAL A 141     -14.551   6.810   1.990  1.00 84.77      A    C  
ATOM   1040  CG2 VAL A 141     -16.620   8.064   1.459  1.00 86.66      A    C  
ATOM   1041  N   ASP A 142     -12.039   8.586   0.344  1.00 90.90      A    N  
ATOM   1042  CA  ASP A 142     -10.713   8.165  -0.082  1.00 90.48      A    C  
ATOM   1043  C   ASP A 142     -10.475   6.695   0.279  1.00 90.39      A    C  
ATOM   1044  O   ASP A 142     -10.514   6.309   1.447  1.00 85.65      A    O  
ATOM   1045  CB  ASP A 142      -9.639   9.074   0.526  1.00 88.40      A    C  
ATOM   1046  CG  ASP A 142      -9.677  10.508   0.002  1.00 87.78      A    C  
ATOM   1047  OD1 ASP A 142     -10.191  10.735  -1.116  1.00 81.28      A    O  
ATOM   1048  OD2 ASP A 142      -9.177  11.409   0.703  1.00 81.60      A    O1-
ATOM   1049  N   PHE A 143     -10.212   5.874  -0.726  1.00 92.72      A    N  
ATOM   1050  CA  PHE A 143     -10.025   4.423  -0.551  1.00 92.10      A    C  
ATOM   1051  C   PHE A 143      -8.680   4.065   0.103  1.00 91.88      A    C  
ATOM   1052  O   PHE A 143      -8.515   2.950   0.592  1.00 86.77      A    O  
ATOM   1053  CB  PHE A 143     -10.140   3.741  -1.921  1.00 90.61      A    C  
ATOM   1054  CG  PHE A 143      -8.902   3.855  -2.773  1.00 92.54      A    C  
ATOM   1055  CD1 PHE A 143      -8.643   5.025  -3.524  1.00 90.61      A    C  
ATOM   1056  CD2 PHE A 143      -7.950   2.826  -2.777  1.00 91.01      A    C  
ATOM   1057  CE1 PHE A 143      -7.445   5.168  -4.230  1.00 89.79      A    C  
ATOM   1058  CE2 PHE A 143      -6.744   2.959  -3.485  1.00 89.71      A    C  
ATOM   1059  CZ  PHE A 143      -6.487   4.139  -4.199  1.00 90.44      A    C  
ATOM   1060  N   ASP A 144      -7.717   4.976   0.065  1.00 91.99      A    N  
ATOM   1061  CA  ASP A 144      -6.344   4.783   0.511  1.00 90.63      A    C  
ATOM   1062  C   ASP A 144      -6.023   5.492   1.829  1.00 90.53      A    C  
ATOM   1063  O   ASP A 144      -4.876   5.462   2.269  1.00 82.61      A    O  
ATOM   1064  CB  ASP A 144      -5.385   5.184  -0.624  1.00 86.59      A    C  
ATOM   1065  CG  ASP A 144      -5.387   6.676  -0.960  1.00 86.71      A    C  
ATOM   1066  OD1 ASP A 144      -6.361   7.385  -0.651  1.00 78.40      A    O  
ATOM   1067  OD2 ASP A 144      -4.395   7.115  -1.577  1.00 81.39      A    O1-
ATOM   1068  N   ASP A 145      -7.025   6.089   2.480  1.00 89.39      A    N  
ATOM   1069  CA  ASP A 145      -6.847   6.680   3.806  1.00 88.43      A    C  
ATOM   1070  C   ASP A 145      -6.621   5.577   4.855  1.00 88.15      A    C  
ATOM   1071  O   ASP A 145      -7.542   4.823   5.183  1.00 83.52      A    O  
ATOM   1072  CB  ASP A 145      -8.039   7.581   4.163  1.00 85.99      A    C  
ATOM   1073  CG  ASP A 145      -7.866   8.334   5.486  1.00 85.49      A    C  
ATOM   1074  OD1 ASP A 145      -6.934   8.039   6.275  1.00 79.40      A    O  
ATOM   1075  OD2 ASP A 145      -8.700   9.211   5.796  1.00 79.65      A    O1-
ATOM   1076  N   PRO A 146      -5.407   5.474   5.428  1.00 87.76      A    N  
ATOM   1077  CA  PRO A 146      -5.096   4.435   6.402  1.00 85.98      A    C  
ATOM   1078  C   PRO A 146      -5.861   4.595   7.721  1.00 86.54      A    C  
ATOM   1079  O   PRO A 146      -5.955   3.643   8.473  1.00 81.68      A    O  
ATOM   1080  CB  PRO A 146      -3.581   4.538   6.607  1.00 83.06      A    C  
ATOM   1081  CG  PRO A 146      -3.284   6.004   6.325  1.00 82.38      A    C  
ATOM   1082  CD  PRO A 146      -4.269   6.336   5.214  1.00 85.68      A    C  
ATOM   1083  N   GLU A 147      -6.423   5.762   8.005  1.00 86.01      A    N  
ATOM   1084  CA  GLU A 147      -7.193   6.006   9.232  1.00 84.70      A    C  
ATOM   1085  C   GLU A 147      -8.649   5.489   9.138  1.00 85.32      A    C  
ATOM   1086  O   GLU A 147      -9.354   5.436  10.142  1.00 81.60      A    O  
ATOM   1087  CB  GLU A 147      -7.191   7.503   9.555  1.00 82.87      A    C  
ATOM   1088  CG  GLU A 147      -5.790   8.100   9.817  1.00 76.15      A    C  
ATOM   1089  CD  GLU A 147      -5.189   7.737  11.177  1.00 70.23      A    C  
ATOM   1090  OE1 GLU A 147      -3.948   7.755  11.283  1.00 61.23      A    O  
ATOM   1091  OE2 GLU A 147      -5.960   7.494  12.137  1.00 61.10      A    O1-
ATOM   1092  N   LEU A 148      -9.111   5.126   7.947  1.00 86.07      A    N  
ATOM   1093  CA  LEU A 148     -10.461   4.603   7.730  1.00 85.66      A    C  
ATOM   1094  C   LEU A 148     -10.566   3.090   7.904  1.00 85.73      A    C  
ATOM   1095  O   LEU A 148     -11.673   2.574   8.029  1.00 81.14      A    O  
ATOM   1096  CB  LEU A 148     -10.957   5.008   6.333  1.00 84.26      A    C  
ATOM   1097  CG  LEU A 148     -11.193   6.517   6.148  1.00 84.65      A    C  
ATOM   1098  CD1 LEU A 148     -11.654   6.784   4.719  1.00 81.39      A    C  
ATOM   1099  CD2 LEU A 148     -12.279   7.036   7.098  1.00 81.53      A    C  
ATOM   1100  N   VAL A 149      -9.440   2.390   7.899  1.00 86.25      A    N  
ATOM   1101  CA  VAL A 149      -9.400   0.928   7.981  1.00 85.18      A    C  
ATOM   1102  C   VAL A 149      -9.093   0.456   9.399  1.00 85.42      A    C  
ATOM   1103  O   VAL A 149      -8.834   1.256  10.297  1.00 81.71      A    O  
ATOM   1104  CB  VAL A 149      -8.437   0.330   6.933  1.00 82.57      A    C  
ATOM   1105  CG1 VAL A 149      -8.913   0.661   5.508  1.00 76.56      A    C  
ATOM   1106  CG2 VAL A 149      -6.999   0.805   7.095  1.00 77.90      A    C  
ATOM   1107  N   LEU A 150      -9.127  -0.845   9.605  1.00 84.25      A    N  
ATOM   1108  CA  LEU A 150      -8.745  -1.459  10.868  1.00 82.65      A    C  
ATOM   1109  C   LEU A 150      -7.280  -1.136  11.192  1.00 82.23      A    C  
ATOM   1110  O   LEU A 150      -6.378  -1.576  10.496  1.00 77.51      A    O  
ATOM   1111  CB  LEU A 150      -8.992  -2.974  10.782  1.00 79.62      A    C  
ATOM   1112  CG  LEU A 150      -8.566  -3.750  12.044  1.00 78.81      A    C  
ATOM   1113  CD1 LEU A 150      -9.368  -3.344  13.278  1.00 74.23      A    C  
ATOM   1114  CD2 LEU A 150      -8.771  -5.250  11.819  1.00 75.06      A    C  
ATOM   1115  N   ASN A 151      -7.074  -0.407  12.290  1.00 83.25      A    N  
ATOM   1116  CA  ASN A 151      -5.769  -0.072  12.820  1.00 80.55      A    C  
ATOM   1117  C   ASN A 151      -5.675  -0.497  14.288  1.00 78.32      A    C  
ATOM   1118  O   ASN A 151      -6.679  -0.558  14.990  1.00 69.15      A    O  
ATOM   1119  CB  ASN A 151      -5.523   1.433  12.656  1.00 75.95      A    C  
ATOM   1120  CG  ASN A 151      -5.324   1.814  11.206  1.00 70.77      A    C  
ATOM   1121  ND2 ASN A 151      -5.993   2.848  10.758  1.00 63.37      A    N  
ATOM   1122  OD1 ASN A 151      -4.562   1.204  10.480  1.00 60.50      A    O  
ATOM   1123  N   GLY A 152      -4.472  -0.771  14.731  1.00 77.08      A    N  
ATOM   1124  CA  GLY A 152      -4.210  -1.147  16.107  1.00 74.80      A    C  
ATOM   1125  C   GLY A 152      -2.859  -1.824  16.258  1.00 75.00      A    C  
ATOM   1126  O   GLY A 152      -2.109  -1.995  15.297  1.00 68.62      A    O  
ATOM   1127  N   GLU A 153      -2.576  -2.195  17.494  1.00 68.36      A    N  
ATOM   1128  CA  GLU A 153      -1.404  -2.977  17.854  1.00 65.47      A    C  
ATOM   1129  C   GLU A 153      -1.867  -4.299  18.436  1.00 64.11      A    C  
ATOM   1130  O   GLU A 153      -2.834  -4.355  19.202  1.00 59.35      A    O  
ATOM   1131  CB  GLU A 153      -0.527  -2.213  18.845  1.00 60.64      A    C  
ATOM   1132  CG  GLU A 153       0.068  -0.951  18.211  1.00 54.85      A    C  
ATOM   1133  CD  GLU A 153       1.039  -0.193  19.131  1.00 49.22      A    C  
ATOM   1134  OE1 GLU A 153       1.615   0.798  18.637  1.00 45.05      A    O  
ATOM   1135  OE2 GLU A 153       1.219  -0.612  20.296  1.00 46.09      A    O1-
ATOM   1136  N   VAL A 154      -1.182  -5.349  18.076  1.00 63.84      A    N  
ATOM   1137  CA  VAL A 154      -1.442  -6.671  18.635  1.00 60.76      A    C  
ATOM   1138  C   VAL A 154      -0.474  -6.889  19.793  1.00 59.54      A    C  
ATOM   1139  O   VAL A 154       0.729  -6.723  19.642  1.00 55.12      A    O  
ATOM   1140  CB  VAL A 154      -1.339  -7.766  17.560  1.00 56.51      A    C  
ATOM   1141  CG1 VAL A 154      -1.707  -9.111  18.149  1.00 51.45      A    C  
ATOM   1142  CG2 VAL A 154      -2.302  -7.475  16.404  1.00 51.99      A    C  
ATOM   1143  N   SER A 155      -1.010  -7.235  20.957  1.00 54.35      A    N  
ATOM   1144  CA  SER A 155      -0.207  -7.395  22.180  1.00 52.49      A    C  
ATOM   1145  C   SER A 155       0.825  -8.516  22.074  1.00 52.44      A    C  
ATOM   1146  O   SER A 155       1.984  -8.325  22.439  1.00 48.45      A    O  
ATOM   1147  CB  SER A 155      -1.138  -7.657  23.369  1.00 47.62      A    C  
ATOM   1148  OG  SER A 155      -2.023  -8.718  23.086  1.00 43.50      A    O  
ATOM   1149  N   SER A 156       0.426  -9.656  21.550  1.00 48.64      A    N  
ATOM   1150  CA  SER A 156       1.307 -10.794  21.291  1.00 47.49      A    C  
ATOM   1151  C   SER A 156       1.934 -10.689  19.893  1.00 47.59      A    C  
ATOM   1152  O   SER A 156       1.614 -11.457  18.990  1.00 44.13      A    O  
ATOM   1153  CB  SER A 156       0.554 -12.110  21.536  1.00 43.68      A    C  
ATOM   1154  OG  SER A 156      -0.646 -12.162  20.809  1.00 40.65      A    O  
ATOM   1155  N   SER A 157       2.808  -9.717  19.702  1.00 46.07      A    N  
ATOM   1156  CA  SER A 157       3.437  -9.453  18.399  1.00 45.01      A    C  
ATOM   1157  C   SER A 157       4.309 -10.596  17.878  1.00 45.46      A    C  
ATOM   1158  O   SER A 157       4.540 -10.685  16.675  1.00 42.24      A    O  
ATOM   1159  CB  SER A 157       4.292  -8.186  18.476  1.00 41.34      A    C  
ATOM   1160  OG  SER A 157       5.293  -8.300  19.455  1.00 38.27      A    O  
ATOM   1161  N   ASP A 158       4.805 -11.449  18.771  1.00 40.54      A    N  
ATOM   1162  CA  ASP A 158       5.784 -12.478  18.414  1.00 39.42      A    C  
ATOM   1163  C   ASP A 158       5.181 -13.614  17.589  1.00 40.30      A    C  
ATOM   1164  O   ASP A 158       5.874 -14.227  16.775  1.00 36.99      A    O  
ATOM   1165  CB  ASP A 158       6.428 -13.027  19.699  1.00 34.42      A    C  
ATOM   1166  CG  ASP A 158       7.205 -11.983  20.498  1.00 30.78      A    C  
ATOM   1167  OD1 ASP A 158       7.502 -10.901  19.948  1.00 28.23      A    O  
ATOM   1168  OD2 ASP A 158       7.491 -12.275  21.681  1.00 28.12      A    O1-
ATOM   1169  N   ASN A 159       3.892 -13.864  17.768  1.00 47.54      A    N  
ATOM   1170  CA  ASN A 159       3.192 -14.869  16.992  1.00 48.47      A    C  
ATOM   1171  C   ASN A 159       1.967 -14.252  16.282  1.00 48.84      A    C  
ATOM   1172  O   ASN A 159       0.921 -14.082  16.907  1.00 46.16      A    O  
ATOM   1173  CB  ASN A 159       2.840 -16.066  17.884  1.00 45.26      A    C  
ATOM   1174  CG  ASN A 159       2.335 -17.230  17.052  1.00 41.14      A    C  
ATOM   1175  ND2 ASN A 159       1.960 -18.317  17.676  1.00 37.66      A    N  
ATOM   1176  OD1 ASN A 159       2.278 -17.191  15.831  1.00 38.16      A    O  
ATOM   1177  N   PRO A 160       2.060 -13.958  14.972  1.00 46.30      A    N  
ATOM   1178  CA  PRO A 160       0.947 -13.399  14.210  1.00 45.22      A    C  
ATOM   1179  C   PRO A 160      -0.247 -14.350  14.094  1.00 46.59      A    C  
ATOM   1180  O   PRO A 160      -1.353 -13.915  13.778  1.00 44.56      A    O  
ATOM   1181  CB  PRO A 160       1.539 -13.066  12.834  1.00 42.37      A    C  
ATOM   1182  CG  PRO A 160       2.679 -14.064  12.681  1.00 41.54      A    C  
ATOM   1183  CD  PRO A 160       3.204 -14.192  14.111  1.00 42.78      A    C  
ATOM   1184  N   ASP A 161      -0.033 -15.629  14.350  1.00 48.55      A    N  
ATOM   1185  CA  ASP A 161      -1.081 -16.639  14.387  1.00 48.04      A    C  
ATOM   1186  C   ASP A 161      -1.758 -16.747  15.758  1.00 48.47      A    C  
ATOM   1187  O   ASP A 161      -2.753 -17.459  15.879  1.00 45.24      A    O  
ATOM   1188  CB  ASP A 161      -0.503 -17.990  13.938  1.00 44.30      A    C  
ATOM   1189  CG  ASP A 161      -0.160 -18.064  12.454  1.00 41.22      A    C  
ATOM   1190  OD1 ASP A 161      -0.866 -17.430  11.636  1.00 38.28      A    O  
ATOM   1191  OD2 ASP A 161       0.722 -18.881  12.095  1.00 38.07      A    O1-
ATOM   1192  N   ASP A 162      -1.288 -16.043  16.777  1.00 46.40      A    N  
ATOM   1193  CA  ASP A 162      -1.956 -16.053  18.075  1.00 46.26      A    C  
ATOM   1194  C   ASP A 162      -3.193 -15.150  18.041  1.00 46.53      A    C  
ATOM   1195  O   ASP A 162      -3.089 -13.943  17.821  1.00 43.62      A    O  
ATOM   1196  CB  ASP A 162      -0.978 -15.659  19.185  1.00 42.46      A    C  
ATOM   1197  CG  ASP A 162      -1.503 -15.964  20.583  1.00 38.64      A    C  
ATOM   1198  OD1 ASP A 162      -2.692 -16.313  20.720  1.00 35.89      A    O  
ATOM   1199  OD2 ASP A 162      -0.697 -15.830  21.537  1.00 35.56      A    O1-
ATOM   1200  N   ASP A 163      -4.371 -15.706  18.282  1.00 46.49      A    N  
ATOM   1201  CA  ASP A 163      -5.627 -14.944  18.291  1.00 45.74      A    C  
ATOM   1202  C   ASP A 163      -5.669 -13.880  19.395  1.00 46.04      A    C  
ATOM   1203  O   ASP A 163      -6.473 -12.952  19.328  1.00 42.89      A    O  
ATOM   1204  CB  ASP A 163      -6.825 -15.894  18.395  1.00 41.84      A    C  
ATOM   1205  CG  ASP A 163      -7.116 -16.662  17.104  1.00 38.32      A    C  
ATOM   1206  OD1 ASP A 163      -6.717 -16.178  16.020  1.00 36.04      A    O  
ATOM   1207  OD2 ASP A 163      -7.796 -17.706  17.203  1.00 35.38      A    O1-
ATOM   1208  N   GLY A 164      -4.813 -13.996  20.383  1.00 43.37      A    N  
ATOM   1209  CA  GLY A 164      -4.865 -13.200  21.598  1.00 42.90      A    C  
ATOM   1210  C   GLY A 164      -6.117 -13.516  22.431  1.00 44.35      A    C  
ATOM   1211  O   GLY A 164      -7.042 -14.202  22.001  1.00 41.76      A    O  
ATOM   1212  N   SER A 165      -6.170 -12.985  23.656  1.00 39.08      A    N  
ATOM   1213  CA  SER A 165      -7.337 -13.173  24.534  1.00 38.05      A    C  
ATOM   1214  C   SER A 165      -8.555 -12.359  24.087  1.00 40.21      A    C  
ATOM   1215  O   SER A 165      -9.694 -12.777  24.266  1.00 37.52      A    O  
ATOM   1216  CB  SER A 165      -6.955 -12.792  25.961  1.00 33.06      A    C  
ATOM   1217  OG  SER A 165      -6.437 -11.475  26.006  1.00 30.33      A    O  
ATOM   1218  N   THR A 166      -8.317 -11.182  23.511  1.00 44.85      A    N  
ATOM   1219  CA  THR A 166      -9.340 -10.281  23.002  1.00 45.26      A    C  
ATOM   1220  C   THR A 166      -9.464 -10.463  21.496  1.00 47.93      A    C  
ATOM   1221  O   THR A 166      -8.635  -9.969  20.730  1.00 44.90      A    O  
ATOM   1222  CB  THR A 166      -9.016  -8.827  23.353  1.00 39.93      A    C  
ATOM   1223  CG2 THR A 166      -9.197  -8.570  24.848  1.00 34.56      A    C  
ATOM   1224  OG1 THR A 166      -7.676  -8.520  23.032  1.00 36.52      A    O  
ATOM   1225  N   GLY A 167     -10.515 -11.162  21.068  1.00 57.77      A    N  
ATOM   1226  CA  GLY A 167     -10.872 -11.256  19.656  1.00 58.38      A    C  
ATOM   1227  C   GLY A 167     -11.295  -9.900  19.079  1.00 63.27      A    C  
ATOM   1228  O   GLY A 167     -11.535  -8.945  19.811  1.00 59.50      A    O  
ATOM   1229  N   LEU A 168     -11.431  -9.842  17.763  1.00 67.57      A    N  
ATOM   1230  CA  LEU A 168     -11.965  -8.682  17.075  1.00 68.65      A    C  
ATOM   1231  C   LEU A 168     -13.417  -8.438  17.515  1.00 70.05      A    C  
ATOM   1232  O   LEU A 168     -14.227  -9.367  17.524  1.00 66.00      A    O  
ATOM   1233  CB  LEU A 168     -11.868  -8.897  15.555  1.00 65.44      A    C  
ATOM   1234  CG  LEU A 168     -10.426  -8.965  15.028  1.00 63.42      A    C  
ATOM   1235  CD1 LEU A 168     -10.421  -9.478  13.592  1.00 59.23      A    C  
ATOM   1236  CD2 LEU A 168      -9.744  -7.598  15.039  1.00 60.85      A    C  
ATOM   1237  N   GLY A 169     -13.737  -7.200  17.862  1.00 72.09      A    N  
ATOM   1238  CA  GLY A 169     -15.090  -6.768  18.168  1.00 73.25      A    C  
ATOM   1239  C   GLY A 169     -15.868  -6.362  16.914  1.00 76.03      A    C  
ATOM   1240  O   GLY A 169     -15.362  -6.395  15.789  1.00 72.38      A    O  
ATOM   1241  N   GLY A 170     -17.130  -5.954  17.116  1.00 74.75      A    N  
ATOM   1242  CA  GLY A 170     -17.973  -5.472  16.027  1.00 75.89      A    C  
ATOM   1243  C   GLY A 170     -17.407  -4.228  15.337  1.00 79.21      A    C  
ATOM   1244  O   GLY A 170     -17.379  -4.164  14.105  1.00 76.63      A    O  
ATOM   1245  N   ASP A 171     -16.899  -3.274  16.105  1.00 78.82      A    N  
ATOM   1246  CA  ASP A 171     -16.345  -2.029  15.561  1.00 79.62      A    C  
ATOM   1247  C   ASP A 171     -15.056  -2.258  14.765  1.00 82.06      A    C  
ATOM   1248  O   ASP A 171     -14.860  -1.632  13.725  1.00 80.16      A    O  
ATOM   1249  CB  ASP A 171     -16.099  -1.024  16.687  1.00 76.35      A    C  
ATOM   1250  CG  ASP A 171     -17.352  -0.284  17.150  1.00 69.52      A    C  
ATOM   1251  OD1 ASP A 171     -18.424  -0.450  16.524  1.00 62.21      A    O  
ATOM   1252  OD2 ASP A 171     -17.203   0.521  18.093  1.00 62.04      A    O1-
ATOM   1253  N   GLU A 172     -14.204  -3.158  15.200  1.00 78.90      A    N  
ATOM   1254  CA  GLU A 172     -13.009  -3.542  14.458  1.00 79.86      A    C  
ATOM   1255  C   GLU A 172     -13.367  -4.192  13.123  1.00 82.16      A    C  
ATOM   1256  O   GLU A 172     -12.814  -3.824  12.085  1.00 81.13      A    O  
ATOM   1257  CB  GLU A 172     -12.117  -4.486  15.280  1.00 77.91      A    C  
ATOM   1258  CG  GLU A 172     -11.443  -3.831  16.498  1.00 73.21      A    C  
ATOM   1259  CD  GLU A 172     -12.309  -3.789  17.755  1.00 67.97      A    C  
ATOM   1260  OE1 GLU A 172     -11.768  -3.338  18.794  1.00 59.34      A    O  
ATOM   1261  OE2 GLU A 172     -13.484  -4.208  17.708  1.00 61.32      A    O1-
ATOM   1262  N   MET A 173     -14.347  -5.084  13.118  1.00 81.60      A    N  
ATOM   1263  CA  MET A 173     -14.829  -5.719  11.892  1.00 81.81      A    C  
ATOM   1264  C   MET A 173     -15.500  -4.722  10.951  1.00 83.70      A    C  
ATOM   1265  O   MET A 173     -15.302  -4.791   9.740  1.00 81.56      A    O  
ATOM   1266  CB  MET A 173     -15.766  -6.868  12.231  1.00 79.73      A    C  
ATOM   1267  CG  MET A 173     -15.014  -8.075  12.810  1.00 76.66      A    C  
ATOM   1268  SD  MET A 173     -13.689  -8.745  11.756  1.00 72.46      A    S  
ATOM   1269  CE  MET A 173     -14.658  -9.309  10.344  1.00 63.92      A    C  
ATOM   1270  N   ARG A 174     -16.247  -3.740  11.485  1.00 83.79      A    N  
ATOM   1271  CA  ARG A 174     -16.804  -2.643  10.677  1.00 84.09      A    C  
ATOM   1272  C   ARG A 174     -15.711  -1.803  10.028  1.00 84.96      A    C  
ATOM   1273  O   ARG A 174     -15.806  -1.503   8.845  1.00 83.22      A    O  
ATOM   1274  CB  ARG A 174     -17.699  -1.743  11.533  1.00 82.56      A    C  
ATOM   1275  CG  ARG A 174     -19.033  -2.410  11.824  1.00 77.61      A    C  
ATOM   1276  CD  ARG A 174     -19.865  -1.516  12.746  1.00 77.51      A    C  
ATOM   1277  NE  ARG A 174     -20.422  -0.385  12.004  1.00 73.73      A    N  
ATOM   1278  CZ  ARG A 174     -21.080   0.642  12.499  1.00 70.74      A    C  
ATOM   1279  NH1 ARG A 174     -21.231   0.804  13.786  1.00 66.15      A    N1+
ATOM   1280  NH2 ARG A 174     -21.607   1.506  11.694  1.00 63.06      A    N  
ATOM   1281  N   ARG A 175     -14.659  -1.462  10.773  1.00 85.34      A    N  
ATOM   1282  CA  ARG A 175     -13.504  -0.742  10.218  1.00 85.84      A    C  
ATOM   1283  C   ARG A 175     -12.796  -1.553   9.133  1.00 87.11      A    C  
ATOM   1284  O   ARG A 175     -12.444  -0.995   8.102  1.00 85.44      A    O  
ATOM   1285  CB  ARG A 175     -12.520  -0.377  11.328  1.00 85.00      A    C  
ATOM   1286  CG  ARG A 175     -13.050   0.747  12.214  1.00 81.44      A    C  
ATOM   1287  CD  ARG A 175     -12.073   0.987  13.360  1.00 77.62      A    C  
ATOM   1288  NE  ARG A 175     -12.605   1.959  14.322  1.00 71.24      A    N  
ATOM   1289  CZ  ARG A 175     -11.896   2.716  15.134  1.00 64.56      A    C  
ATOM   1290  NH1 ARG A 175     -10.591   2.705  15.128  1.00 58.45      A    N1+
ATOM   1291  NH2 ARG A 175     -12.503   3.508  15.972  1.00 58.00      A    N  
ATOM   1292  N   TYR A 176     -12.652  -2.851   9.333  1.00 87.72      A    N  
ATOM   1293  CA  TYR A 176     -12.093  -3.735   8.316  1.00 88.12      A    C  
ATOM   1294  C   TYR A 176     -12.940  -3.756   7.038  1.00 88.53      A    C  
ATOM   1295  O   TYR A 176     -12.405  -3.598   5.939  1.00 86.04      A    O  
ATOM   1296  CB  TYR A 176     -11.942  -5.134   8.913  1.00 87.78      A    C  
ATOM   1297  CG  TYR A 176     -11.671  -6.208   7.881  1.00 89.19      A    C  
ATOM   1298  CD1 TYR A 176     -12.711  -7.073   7.482  1.00 87.54      A    C  
ATOM   1299  CD2 TYR A 176     -10.396  -6.328   7.301  1.00 87.76      A    C  
ATOM   1300  CE1 TYR A 176     -12.472  -8.068   6.530  1.00 86.84      A    C  
ATOM   1301  CE2 TYR A 176     -10.150  -7.326   6.345  1.00 86.61      A    C  
ATOM   1302  CZ  TYR A 176     -11.190  -8.201   5.970  1.00 87.22      A    C  
ATOM   1303  OH  TYR A 176     -10.964  -9.190   5.055  1.00 85.31      A    O  
ATOM   1304  N   ASN A 177     -14.263  -3.871   7.173  1.00 88.12      A    N  
ATOM   1305  CA  ASN A 177     -15.188  -3.959   6.042  1.00 88.00      A    C  
ATOM   1306  C   ASN A 177     -15.481  -2.615   5.360  1.00 88.76      A    C  
ATOM   1307  O   ASN A 177     -15.980  -2.602   4.242  1.00 84.60      A    O  
ATOM   1308  CB  ASN A 177     -16.469  -4.656   6.514  1.00 85.86      A    C  
ATOM   1309  CG  ASN A 177     -16.285  -6.157   6.621  1.00 84.55      A    C  
ATOM   1310  ND2 ASN A 177     -16.883  -6.776   7.624  1.00 76.43      A    N  
ATOM   1311  OD1 ASN A 177     -15.651  -6.789   5.796  1.00 76.83      A    O  
ATOM   1312  N   ARG A 178     -15.157  -1.482   5.994  1.00 89.42      A    N  
ATOM   1313  CA  ARG A 178     -15.581  -0.141   5.550  1.00 89.34      A    C  
ATOM   1314  C   ARG A 178     -15.164   0.215   4.121  1.00 89.27      A    C  
ATOM   1315  O   ARG A 178     -15.927   0.862   3.411  1.00 84.78      A    O  
ATOM   1316  CB  ARG A 178     -15.029   0.883   6.544  1.00 87.05      A    C  
ATOM   1317  CG  ARG A 178     -15.799   2.198   6.472  1.00 82.31      A    C  
ATOM   1318  CD  ARG A 178     -15.258   3.168   7.517  1.00 82.93      A    C  
ATOM   1319  NE  ARG A 178     -16.200   4.264   7.695  1.00 81.04      A    N  
ATOM   1320  CZ  ARG A 178     -16.039   5.337   8.443  1.00 81.02      A    C  
ATOM   1321  NH1 ARG A 178     -14.939   5.579   9.080  1.00 74.56      A    N1+
ATOM   1322  NH2 ARG A 178     -17.028   6.164   8.561  1.00 73.81      A    N  
ATOM   1323  N   LEU A 179     -13.980  -0.186   3.704  1.00 90.65      A    N  
ATOM   1324  CA  LEU A 179     -13.450   0.058   2.355  1.00 91.66      A    C  
ATOM   1325  C   LEU A 179     -13.324  -1.235   1.534  1.00 92.36      A    C  
ATOM   1326  O   LEU A 179     -12.568  -1.296   0.562  1.00 88.14      A    O  
ATOM   1327  CB  LEU A 179     -12.124   0.834   2.451  1.00 90.26      A    C  
ATOM   1328  CG  LEU A 179     -12.227   2.217   3.109  1.00 90.15      A    C  
ATOM   1329  CD1 LEU A 179     -10.834   2.849   3.169  1.00 85.67      A    C  
ATOM   1330  CD2 LEU A 179     -13.132   3.174   2.334  1.00 85.85      A    C  
ATOM   1331  N   ARG A 180     -14.051  -2.257   1.921  1.00 92.85      A    N  
ATOM   1332  CA  ARG A 180     -14.063  -3.556   1.259  1.00 92.94      A    C  
ATOM   1333  C   ARG A 180     -15.370  -3.730   0.498  1.00 92.87      A    C  
ATOM   1334  O   ARG A 180     -16.437  -3.778   1.098  1.00 89.79      A    O  
ATOM   1335  CB  ARG A 180     -13.835  -4.635   2.325  1.00 91.54      A    C  
ATOM   1336  CG  ARG A 180     -13.603  -6.024   1.739  1.00 88.15      A    C  
ATOM   1337  CD  ARG A 180     -13.308  -6.989   2.879  1.00 87.13      A    C  
ATOM   1338  NE  ARG A 180     -12.990  -8.338   2.385  1.00 83.66      A    N  
ATOM   1339  CZ  ARG A 180     -13.571  -9.474   2.754  1.00 83.27      A    C  
ATOM   1340  NH1 ARG A 180     -14.565  -9.515   3.596  1.00 73.62      A    N1+
ATOM   1341  NH2 ARG A 180     -13.153 -10.592   2.263  1.00 77.18      A    N  
ATOM   1342  N   LEU A 181     -15.289  -3.830  -0.817  1.00 93.58      A    N  
ATOM   1343  CA  LEU A 181     -16.447  -4.051  -1.662  1.00 93.76      A    C  
ATOM   1344  C   LEU A 181     -16.849  -5.526  -1.612  1.00 93.98      A    C  
ATOM   1345  O   LEU A 181     -16.118  -6.382  -2.096  1.00 91.72      A    O  
ATOM   1346  CB  LEU A 181     -16.122  -3.576  -3.087  1.00 92.97      A    C  
ATOM   1347  CG  LEU A 181     -17.309  -3.702  -4.065  1.00 92.84      A    C  
ATOM   1348  CD1 LEU A 181     -18.460  -2.762  -3.693  1.00 88.48      A    C  
ATOM   1349  CD2 LEU A 181     -16.844  -3.359  -5.476  1.00 88.66      A    C  
ATOM   1350  N   ARG A 182     -18.022  -5.784  -1.065  1.00 94.29      A    N  
ATOM   1351  CA  ARG A 182     -18.657  -7.103  -1.071  1.00 93.49      A    C  
ATOM   1352  C   ARG A 182     -19.839  -7.068  -2.026  1.00 93.37      A    C  
ATOM   1353  O   ARG A 182     -20.691  -6.197  -1.893  1.00 90.93      A    O  
ATOM   1354  CB  ARG A 182     -19.082  -7.494   0.350  1.00 91.57      A    C  
ATOM   1355  CG  ARG A 182     -17.904  -7.565   1.335  1.00 86.91      A    C  
ATOM   1356  CD  ARG A 182     -18.350  -8.002   2.732  1.00 85.56      A    C  
ATOM   1357  NE  ARG A 182     -19.096  -6.960   3.437  1.00 80.31      A    N  
ATOM   1358  CZ  ARG A 182     -20.018  -7.142   4.404  1.00 79.52      A    C  
ATOM   1359  NH1 ARG A 182     -20.378  -8.327   4.799  1.00 70.32      A    N1+
ATOM   1360  NH2 ARG A 182     -20.586  -6.134   4.971  1.00 72.15      A    N  
ATOM   1361  N   VAL A 183     -19.882  -7.969  -2.983  1.00 94.25      A    N  
ATOM   1362  CA  VAL A 183     -20.939  -8.013  -3.988  1.00 94.11      A    C  
ATOM   1363  C   VAL A 183     -21.545  -9.413  -4.077  1.00 93.90      A    C  
ATOM   1364  O   VAL A 183     -20.849 -10.408  -3.903  1.00 91.32      A    O  
ATOM   1365  CB  VAL A 183     -20.485  -7.530  -5.377  1.00 92.47      A    C  
ATOM   1366  CG1 VAL A 183     -20.047  -6.064  -5.325  1.00 85.04      A    C  
ATOM   1367  CG2 VAL A 183     -19.344  -8.357  -5.973  1.00 84.20      A    C  
ATOM   1368  N   GLN A 184     -22.835  -9.470  -4.374  1.00 93.18      A    N  
ATOM   1369  CA  GLN A 184     -23.525 -10.708  -4.693  1.00 92.86      A    C  
ATOM   1370  C   GLN A 184     -24.078 -10.633  -6.112  1.00 93.39      A    C  
ATOM   1371  O   GLN A 184     -24.839  -9.733  -6.458  1.00 91.62      A    O  
ATOM   1372  CB  GLN A 184     -24.611 -10.986  -3.652  1.00 91.38      A    C  
ATOM   1373  CG  GLN A 184     -25.301 -12.339  -3.875  1.00 89.21      A    C  
ATOM   1374  CD  GLN A 184     -26.306 -12.642  -2.764  1.00 88.71      A    C  
ATOM   1375  NE2 GLN A 184     -26.022 -13.598  -1.910  1.00 78.99      A    N  
ATOM   1376  OE1 GLN A 184     -27.346 -12.021  -2.650  1.00 80.56      A    O  
ATOM   1377  N   LEU A 185     -23.698 -11.607  -6.916  1.00 93.26      A    N  
ATOM   1378  CA  LEU A 185     -24.309 -11.867  -8.210  1.00 93.01      A    C  
ATOM   1379  C   LEU A 185     -25.546 -12.742  -8.006  1.00 92.63      A    C  
ATOM   1380  O   LEU A 185     -25.451 -13.847  -7.479  1.00 90.42      A    O  
ATOM   1381  CB  LEU A 185     -23.270 -12.544  -9.113  1.00 92.34      A    C  
ATOM   1382  CG  LEU A 185     -23.803 -12.897 -10.510  1.00 91.56      A    C  
ATOM   1383  CD1 LEU A 185     -24.096 -11.644 -11.341  1.00 84.43      A    C  
ATOM   1384  CD2 LEU A 185     -22.757 -13.728 -11.249  1.00 84.33      A    C  
ATOM   1385  N   GLN A 186     -26.709 -12.258  -8.466  1.00 91.35      A    N  
ATOM   1386  CA  GLN A 186     -27.973 -12.969  -8.482  1.00 90.44      A    C  
ATOM   1387  C   GLN A 186     -28.316 -13.312  -9.936  1.00 90.39      A    C  
ATOM   1388  O   GLN A 186     -28.676 -12.439 -10.721  1.00 87.81      A    O  
ATOM   1389  CB  GLN A 186     -29.065 -12.114  -7.824  1.00 89.28      A    C  
ATOM   1390  CG  GLN A 186     -28.716 -11.731  -6.381  1.00 87.00      A    C  
ATOM   1391  CD  GLN A 186     -29.785 -10.879  -5.704  1.00 86.63      A    C  
ATOM   1392  NE2 GLN A 186     -29.608 -10.591  -4.436  1.00 78.66      A    N  
ATOM   1393  OE1 GLN A 186     -30.779 -10.451  -6.279  1.00 80.46      A    O  
ATOM   1394  N   LEU A 187     -28.166 -14.568 -10.291  1.00 90.62      A    N  
ATOM   1395  CA  LEU A 187     -28.441 -15.077 -11.621  1.00 90.25      A    C  
ATOM   1396  C   LEU A 187     -29.736 -15.885 -11.622  1.00 90.12      A    C  
ATOM   1397  O   LEU A 187     -29.852 -16.878 -10.904  1.00 87.87      A    O  
ATOM   1398  CB  LEU A 187     -27.229 -15.913 -12.088  1.00 89.48      A    C  
ATOM   1399  CG  LEU A 187     -27.442 -16.687 -13.402  1.00 89.11      A    C  
ATOM   1400  CD1 LEU A 187     -27.631 -15.754 -14.600  1.00 83.37      A    C  
ATOM   1401  CD2 LEU A 187     -26.236 -17.583 -13.688  1.00 83.64      A    C  
ATOM   1402  N   LEU A 188     -30.688 -15.512 -12.482  1.00 89.01      A    N  
ATOM   1403  CA  LEU A 188     -31.816 -16.368 -12.840  1.00 88.03      A    C  
ATOM   1404  C   LEU A 188     -31.397 -17.288 -13.991  1.00 88.27      A    C  
ATOM   1405  O   LEU A 188     -31.541 -16.963 -15.166  1.00 85.47      A    O  
ATOM   1406  CB  LEU A 188     -33.034 -15.504 -13.187  1.00 86.39      A    C  
ATOM   1407  CG  LEU A 188     -33.746 -14.915 -11.955  1.00 81.27      A    C  
ATOM   1408  CD1 LEU A 188     -34.731 -13.838 -12.411  1.00 76.58      A    C  
ATOM   1409  CD2 LEU A 188     -34.533 -15.981 -11.198  1.00 75.84      A    C  
ATOM   1410  N   TYR A 189     -30.870 -18.442 -13.634  1.00 88.69      A    N  
ATOM   1411  CA  TYR A 189     -30.431 -19.414 -14.623  1.00 88.52      A    C  
ATOM   1412  C   TYR A 189     -31.620 -20.086 -15.308  1.00 88.39      A    C  
ATOM   1413  O   TYR A 189     -32.406 -20.789 -14.671  1.00 86.62      A    O  
ATOM   1414  CB  TYR A 189     -29.509 -20.444 -13.954  1.00 88.66      A    C  
ATOM   1415  CG  TYR A 189     -29.097 -21.557 -14.890  1.00 90.10      A    C  
ATOM   1416  CD1 TYR A 189     -29.470 -22.891 -14.625  1.00 87.03      A    C  
ATOM   1417  CD2 TYR A 189     -28.378 -21.263 -16.061  1.00 87.79      A    C  
ATOM   1418  CE1 TYR A 189     -29.126 -23.919 -15.512  1.00 86.71      A    C  
ATOM   1419  CE2 TYR A 189     -28.035 -22.286 -16.963  1.00 86.91      A    C  
ATOM   1420  CZ  TYR A 189     -28.411 -23.611 -16.680  1.00 88.20      A    C  
ATOM   1421  OH  TYR A 189     -28.080 -24.605 -17.565  1.00 86.87      A    O  
ATOM   1422  N   ARG A 190     -31.721 -19.888 -16.615  1.00 86.87      A    N  
ATOM   1423  CA  ARG A 190     -32.730 -20.553 -17.436  1.00 86.54      A    C  
ATOM   1424  C   ARG A 190     -32.257 -21.955 -17.805  1.00 86.36      A    C  
ATOM   1425  O   ARG A 190     -31.263 -22.116 -18.497  1.00 81.93      A    O  
ATOM   1426  CB  ARG A 190     -33.041 -19.694 -18.669  1.00 83.76      A    C  
ATOM   1427  CG  ARG A 190     -34.204 -20.256 -19.486  1.00 78.77      A    C  
ATOM   1428  CD  ARG A 190     -34.560 -19.291 -20.611  1.00 76.47      A    C  
ATOM   1429  NE  ARG A 190     -35.678 -19.782 -21.428  1.00 71.18      A    N  
ATOM   1430  CZ  ARG A 190     -36.294 -19.094 -22.382  1.00 67.73      A    C  
ATOM   1431  NH1 ARG A 190     -35.949 -17.865 -22.681  1.00 63.91      A    N1+
ATOM   1432  NH2 ARG A 190     -37.261 -19.621 -23.052  1.00 62.05      A    N  
ATOM   1433  N   MET A 191     -33.008 -22.953 -17.357  1.00 86.75      A    N  
ATOM   1434  CA  MET A 191     -32.680 -24.360 -17.598  1.00 86.43      A    C  
ATOM   1435  C   MET A 191     -33.114 -24.797 -19.005  1.00 86.68      A    C  
ATOM   1436  O   MET A 191     -34.313 -24.763 -19.302  1.00 83.97      A    O  
ATOM   1437  CB  MET A 191     -33.340 -25.228 -16.526  1.00 85.13      A    C  
ATOM   1438  CG  MET A 191     -32.748 -24.994 -15.137  1.00 82.69      A    C  
ATOM   1439  SD  MET A 191     -33.534 -26.007 -13.847  1.00 80.77      A    S  
ATOM   1440  CE  MET A 191     -35.084 -25.118 -13.679  1.00 69.03      A    C  
ATOM   1441  N   PRO A 192     -32.189 -25.235 -19.855  1.00 87.95      A    N  
ATOM   1442  CA  PRO A 192     -32.511 -25.586 -21.236  1.00 86.62      A    C  
ATOM   1443  C   PRO A 192     -33.086 -26.992 -21.405  1.00 87.17      A    C  
ATOM   1444  O   PRO A 192     -33.776 -27.251 -22.387  1.00 82.95      A    O  
ATOM   1445  CB  PRO A 192     -31.185 -25.420 -21.990  1.00 84.04      A    C  
ATOM   1446  CG  PRO A 192     -30.130 -25.763 -20.936  1.00 82.41      A    C  
ATOM   1447  CD  PRO A 192     -30.743 -25.232 -19.647  1.00 85.83      A    C  
ATOM   1448  N   ILE A 193     -32.821 -27.919 -20.491  1.00 86.78      A    N  
ATOM   1449  CA  ILE A 193     -33.220 -29.331 -20.655  1.00 86.97      A    C  
ATOM   1450  C   ILE A 193     -34.721 -29.484 -20.392  1.00 87.86      A    C  
ATOM   1451  O   ILE A 193     -35.187 -29.208 -19.287  1.00 84.95      A    O  
ATOM   1452  CB  ILE A 193     -32.387 -30.258 -19.755  1.00 85.32      A    C  
ATOM   1453  CG1 ILE A 193     -30.868 -30.109 -19.986  1.00 81.25      A    C  
ATOM   1454  CG2 ILE A 193     -32.794 -31.727 -19.957  1.00 78.95      A    C  
ATOM   1455  CD1 ILE A 193     -30.389 -30.418 -21.416  1.00 71.28      A    C  
ATOM   1456  N   PRO A 194     -35.494 -29.940 -21.366  1.00 87.01      A    N  
ATOM   1457  CA  PRO A 194     -36.932 -30.116 -21.203  1.00 85.89      A    C  
ATOM   1458  C   PRO A 194     -37.252 -31.186 -20.156  1.00 85.80      A    C  
ATOM   1459  O   PRO A 194     -36.431 -32.058 -19.858  1.00 80.05      A    O  
ATOM   1460  CB  PRO A 194     -37.452 -30.482 -22.596  1.00 82.79      A    C  
ATOM   1461  CG  PRO A 194     -36.255 -31.170 -23.250  1.00 82.24      A    C  
ATOM   1462  CD  PRO A 194     -35.064 -30.402 -22.663  1.00 85.49      A    C  
ATOM   1463  N   PHE A 195     -38.450 -31.121 -19.606  1.00 85.28      A    N  
ATOM   1464  CA  PHE A 195     -38.970 -32.018 -18.572  1.00 85.01      A    C  
ATOM   1465  C   PHE A 195     -38.223 -31.949 -17.229  1.00 86.22      A    C  
ATOM   1466  O   PHE A 195     -38.863 -31.715 -16.204  1.00 82.55      A    O  
ATOM   1467  CB  PHE A 195     -39.075 -33.444 -19.142  1.00 81.70      A    C  
ATOM   1468  CG  PHE A 195     -40.029 -34.340 -18.398  1.00 77.15      A    C  
ATOM   1469  CD1 PHE A 195     -39.552 -35.264 -17.455  1.00 72.48      A    C  
ATOM   1470  CD2 PHE A 195     -41.397 -34.267 -18.670  1.00 69.06      A    C  
ATOM   1471  CE1 PHE A 195     -40.444 -36.118 -16.797  1.00 64.77      A    C  
ATOM   1472  CE2 PHE A 195     -42.296 -35.116 -18.011  1.00 65.31      A    C  
ATOM   1473  CZ  PHE A 195     -41.819 -36.042 -17.077  1.00 65.45      A    C  
ATOM   1474  N   ALA A 196     -36.911 -32.049 -17.198  1.00 83.76      A    N  
ATOM   1475  CA  ALA A 196     -36.112 -31.897 -15.986  1.00 83.11      A    C  
ATOM   1476  C   ALA A 196     -36.206 -30.475 -15.411  1.00 84.84      A    C  
ATOM   1477  O   ALA A 196     -36.391 -30.312 -14.206  1.00 82.06      A    O  
ATOM   1478  CB  ALA A 196     -34.656 -32.271 -16.304  1.00 81.73      A    C  
ATOM   1479  N   ASN A 197     -36.177 -29.453 -16.267  1.00 86.68      A    N  
ATOM   1480  CA  ASN A 197     -36.364 -28.054 -15.863  1.00 85.60      A    C  
ATOM   1481  C   ASN A 197     -37.727 -27.815 -15.189  1.00 86.59      A    C  
ATOM   1482  O   ASN A 197     -37.795 -27.174 -14.146  1.00 81.63      A    O  
ATOM   1483  CB  ASN A 197     -36.151 -27.139 -17.081  1.00 81.33      A    C  
ATOM   1484  CG  ASN A 197     -37.019 -27.395 -18.300  1.00 78.96      A    C  
ATOM   1485  ND2 ASN A 197     -36.774 -26.666 -19.368  1.00 74.18      A    N  
ATOM   1486  OD1 ASN A 197     -37.913 -28.217 -18.320  1.00 67.04      A    O  
ATOM   1487  N   TRP A 198     -38.790 -28.372 -15.737  1.00 87.59      A    N  
ATOM   1488  CA  TRP A 198     -40.128 -28.274 -15.165  1.00 86.44      A    C  
ATOM   1489  C   TRP A 198     -40.197 -28.874 -13.757  1.00 86.90      A    C  
ATOM   1490  O   TRP A 198     -40.743 -28.254 -12.842  1.00 83.83      A    O  
ATOM   1491  CB  TRP A 198     -41.120 -28.961 -16.105  1.00 84.60      A    C  
ATOM   1492  CG  TRP A 198     -42.525 -29.040 -15.589  1.00 81.94      A    C  
ATOM   1493  CD1 TRP A 198     -43.408 -28.023 -15.585  1.00 73.85      A    C  
ATOM   1494  CD2 TRP A 198     -43.222 -30.197 -15.031  1.00 77.77      A    C  
ATOM   1495  CE2 TRP A 198     -44.543 -29.792 -14.725  1.00 75.62      A    C  
ATOM   1496  CE3 TRP A 198     -42.860 -31.532 -14.773  1.00 70.97      A    C  
ATOM   1497  NE1 TRP A 198     -44.615 -28.467 -15.064  1.00 71.44      A    N  
ATOM   1498  CZ2 TRP A 198     -45.495 -30.693 -14.183  1.00 73.70      A    C  
ATOM   1499  CZ3 TRP A 198     -43.797 -32.431 -14.230  1.00 65.48      A    C  
ATOM   1500  CH2 TRP A 198     -45.104 -32.011 -13.947  1.00 66.58      A    C  
ATOM   1501  N   ILE A 199     -39.613 -30.055 -13.573  1.00 85.81      A    N  
ATOM   1502  CA  ILE A 199     -39.589 -30.734 -12.276  1.00 84.83      A    C  
ATOM   1503  C   ILE A 199     -38.745 -29.946 -11.275  1.00 85.10      A    C  
ATOM   1504  O   ILE A 199     -39.226 -29.679 -10.176  1.00 84.31      A    O  
ATOM   1505  CB  ILE A 199     -39.125 -32.195 -12.439  1.00 83.65      A    C  
ATOM   1506  CG1 ILE A 199     -40.259 -32.960 -13.147  1.00 77.31      A    C  
ATOM   1507  CG2 ILE A 199     -38.772 -32.837 -11.083  1.00 75.02      A    C  
ATOM   1508  CD1 ILE A 199     -39.934 -34.396 -13.513  1.00 66.22      A    C  
ATOM   1509  N   MET A 200     -37.547 -29.523 -11.639  1.00 84.02      A    N  
ATOM   1510  CA  MET A 200     -36.656 -28.763 -10.755  1.00 83.58      A    C  
ATOM   1511  C   MET A 200     -37.273 -27.425 -10.333  1.00 84.14      A    C  
ATOM   1512  O   MET A 200     -37.260 -27.106  -9.149  1.00 81.99      A    O  
ATOM   1513  CB  MET A 200     -35.303 -28.534 -11.429  1.00 82.48      A    C  
ATOM   1514  CG  MET A 200     -34.485 -29.823 -11.523  1.00 78.40      A    C  
ATOM   1515  SD  MET A 200     -32.845 -29.560 -12.219  1.00 72.49      A    S  
ATOM   1516  CE  MET A 200     -32.258 -31.274 -12.297  1.00 61.92      A    C  
ATOM   1517  N   THR A 201     -37.882 -26.683 -11.242  1.00 84.88      A    N  
ATOM   1518  CA  THR A 201     -38.560 -25.416 -10.900  1.00 83.49      A    C  
ATOM   1519  C   THR A 201     -39.740 -25.645  -9.955  1.00 83.19      A    C  
ATOM   1520  O   THR A 201     -39.911 -24.902  -8.992  1.00 80.80      A    O  
ATOM   1521  CB  THR A 201     -39.050 -24.687 -12.156  1.00 82.98      A    C  
ATOM   1522  CG2 THR A 201     -39.595 -23.297 -11.846  1.00 73.04      A    C  
ATOM   1523  OG1 THR A 201     -38.003 -24.487 -13.061  1.00 72.13      A    O  
ATOM   1524  N   ARG A 202     -40.538 -26.688 -10.171  1.00 85.39      A    N  
ATOM   1525  CA  ARG A 202     -41.641 -27.025  -9.263  1.00 83.62      A    C  
ATOM   1526  C   ARG A 202     -41.147 -27.475  -7.889  1.00 83.26      A    C  
ATOM   1527  O   ARG A 202     -41.750 -27.097  -6.889  1.00 80.08      A    O  
ATOM   1528  CB  ARG A 202     -42.547 -28.089  -9.876  1.00 82.30      A    C  
ATOM   1529  CG  ARG A 202     -43.489 -27.479 -10.914  1.00 78.75      A    C  
ATOM   1530  CD  ARG A 202     -44.585 -28.478 -11.247  1.00 75.13      A    C  
ATOM   1531  NE  ARG A 202     -45.593 -27.890 -12.148  1.00 68.77      A    N  
ATOM   1532  CZ  ARG A 202     -46.847 -28.297 -12.286  1.00 63.02      A    C  
ATOM   1533  NH1 ARG A 202     -47.313 -29.320 -11.625  1.00 57.90      A    N1+
ATOM   1534  NH2 ARG A 202     -47.643 -27.672 -13.096  1.00 56.36      A    N  
ATOM   1535  N   THR A 203     -40.062 -28.220  -7.834  1.00 84.42      A    N  
ATOM   1536  CA  THR A 203     -39.442 -28.655  -6.575  1.00 83.09      A    C  
ATOM   1537  C   THR A 203     -38.901 -27.457  -5.802  1.00 83.09      A    C  
ATOM   1538  O   THR A 203     -39.157 -27.338  -4.608  1.00 80.36      A    O  
ATOM   1539  CB  THR A 203     -38.328 -29.680  -6.825  1.00 81.56      A    C  
ATOM   1540  CG2 THR A 203     -37.882 -30.365  -5.535  1.00 69.51      A    C  
ATOM   1541  OG1 THR A 203     -38.766 -30.709  -7.678  1.00 70.53      A    O  
ATOM   1542  N   TYR A 204     -38.235 -26.510  -6.480  1.00 84.19      A    N  
ATOM   1543  CA  TYR A 204     -37.742 -25.268  -5.881  1.00 82.60      A    C  
ATOM   1544  C   TYR A 204     -38.871 -24.418  -5.275  1.00 82.07      A    C  
ATOM   1545  O   TYR A 204     -38.753 -23.930  -4.154  1.00 79.19      A    O  
ATOM   1546  CB  TYR A 204     -36.970 -24.471  -6.945  1.00 81.62      A    C  
ATOM   1547  CG  TYR A 204     -36.565 -23.092  -6.461  1.00 82.07      A    C  
ATOM   1548  CD1 TYR A 204     -37.324 -21.962  -6.821  1.00 77.91      A    C  
ATOM   1549  CD2 TYR A 204     -35.472 -22.941  -5.584  1.00 78.54      A    C  
ATOM   1550  CE1 TYR A 204     -37.015 -20.699  -6.293  1.00 76.17      A    C  
ATOM   1551  CE2 TYR A 204     -35.155 -21.687  -5.051  1.00 76.88      A    C  
ATOM   1552  CZ  TYR A 204     -35.938 -20.569  -5.402  1.00 78.02      A    C  
ATOM   1553  OH  TYR A 204     -35.660 -19.343  -4.843  1.00 76.23      A    O  
ATOM   1554  N   LEU A 205     -39.989 -24.291  -5.968  1.00 81.74      A    N  
ATOM   1555  CA  LEU A 205     -41.159 -23.538  -5.501  1.00 79.70      A    C  
ATOM   1556  C   LEU A 205     -42.005 -24.288  -4.458  1.00 78.79      A    C  
ATOM   1557  O   LEU A 205     -43.048 -23.779  -4.042  1.00 72.61      A    O  
ATOM   1558  CB  LEU A 205     -42.007 -23.122  -6.717  1.00 77.73      A    C  
ATOM   1559  CG  LEU A 205     -41.348 -22.083  -7.637  1.00 75.28      A    C  
ATOM   1560  CD1 LEU A 205     -42.228 -21.883  -8.872  1.00 70.37      A    C  
ATOM   1561  CD2 LEU A 205     -41.181 -20.726  -6.948  1.00 70.18      A    C  
ATOM   1562  N   GLY A 206     -41.629 -25.497  -4.064  1.00 75.11      A    N  
ATOM   1563  CA  GLY A 206     -42.409 -26.327  -3.149  1.00 73.59      A    C  
ATOM   1564  C   GLY A 206     -43.756 -26.786  -3.712  1.00 74.25      A    C  
ATOM   1565  O   GLY A 206     -44.655 -27.151  -2.962  1.00 67.68      A    O  
ATOM   1566  N   LEU A 207     -43.910 -26.748  -5.025  1.00 65.96      A    N  
ATOM   1567  CA  LEU A 207     -45.135 -27.208  -5.678  1.00 63.74      A    C  
ATOM   1568  C   LEU A 207     -45.222 -28.732  -5.595  1.00 63.05      A    C  
ATOM   1569  O   LEU A 207     -44.250 -29.441  -5.832  1.00 58.85      A    O  
ATOM   1570  CB  LEU A 207     -45.188 -26.708  -7.126  1.00 61.05      A    C  
ATOM   1571  CG  LEU A 207     -45.302 -25.177  -7.267  1.00 56.66      A    C  
ATOM   1572  CD1 LEU A 207     -45.106 -24.774  -8.722  1.00 52.69      A    C  
ATOM   1573  CD2 LEU A 207     -46.673 -24.661  -6.826  1.00 52.69      A    C  
ATOM   1574  N   SER A 208     -46.400 -29.223  -5.301  1.00 54.25      A    N  
ATOM   1575  CA  SER A 208     -46.633 -30.664  -5.219  1.00 53.55      A    C  
ATOM   1576  C   SER A 208     -46.346 -31.333  -6.562  1.00 52.06      A    C  
ATOM   1577  O   SER A 208     -47.088 -31.155  -7.533  1.00 49.21      A    O  
ATOM   1578  CB  SER A 208     -48.058 -30.955  -4.753  1.00 50.88      A    C  
ATOM   1579  OG  SER A 208     -49.006 -30.409  -5.647  1.00 45.31      A    O  
ATOM   1580  N   LEU A 209     -45.300 -32.117  -6.591  1.00 49.71      A    N  
ATOM   1581  CA  LEU A 209     -45.042 -33.008  -7.717  1.00 49.07      A    C  
ATOM   1582  C   LEU A 209     -46.050 -34.160  -7.699  1.00 48.46      A    C  
ATOM   1583  O   LEU A 209     -46.525 -34.558  -6.633  1.00 45.86      A    O  
ATOM   1584  CB  LEU A 209     -43.584 -33.493  -7.645  1.00 47.38      A    C  
ATOM   1585  CG  LEU A 209     -42.582 -32.409  -8.106  1.00 43.02      A    C  
ATOM   1586  CD1 LEU A 209     -41.173 -32.792  -7.672  1.00 41.38      A    C  
ATOM   1587  CD2 LEU A 209     -42.575 -32.263  -9.630  1.00 43.58      A    C  
ATOM   1588  N   PRO A 210     -46.375 -34.719  -8.848  1.00 49.19      A    N  
ATOM   1589  CA  PRO A 210     -47.147 -35.946  -8.917  1.00 48.80      A    C  
ATOM   1590  C   PRO A 210     -46.502 -37.019  -8.028  1.00 50.11      A    C  
ATOM   1591  O   PRO A 210     -45.285 -37.183  -8.032  1.00 47.12      A    O  
ATOM   1592  CB  PRO A 210     -47.149 -36.361 -10.395  1.00 45.52      A    C  
ATOM   1593  CG  PRO A 210     -46.814 -35.084 -11.145  1.00 44.62      A    C  
ATOM   1594  CD  PRO A 210     -45.953 -34.293 -10.164  1.00 49.48      A    C  
ATOM   1595  N   SER A 211     -47.327 -37.752  -7.291  1.00 45.05      A    N  
ATOM   1596  CA  SER A 211     -46.880 -38.711  -6.262  1.00 44.26      A    C  
ATOM   1597  C   SER A 211     -45.860 -39.750  -6.732  1.00 43.32      A    C  
ATOM   1598  O   SER A 211     -45.197 -40.366  -5.898  1.00 41.42      A    O  
ATOM   1599  CB  SER A 211     -48.107 -39.462  -5.730  1.00 42.40      A    C  
ATOM   1600  OG  SER A 211     -48.848 -40.013  -6.792  1.00 39.24      A    O  
ATOM   1601  N   VAL A 212     -45.727 -39.920  -8.017  1.00 44.65      A    N  
ATOM   1602  CA  VAL A 212     -44.842 -40.910  -8.640  1.00 44.28      A    C  
ATOM   1603  C   VAL A 212     -43.360 -40.619  -8.372  1.00 44.33      A    C  
ATOM   1604  O   VAL A 212     -42.576 -41.551  -8.260  1.00 41.77      A    O  
ATOM   1605  CB  VAL A 212     -45.085 -40.998 -10.157  1.00 41.39      A    C  
ATOM   1606  CG1 VAL A 212     -44.584 -42.328 -10.709  1.00 36.80      A    C  
ATOM   1607  CG2 VAL A 212     -46.565 -40.881 -10.547  1.00 40.16      A    C  
ATOM   1608  N   LEU A 213     -42.991 -39.358  -8.249  1.00 45.33      A    N  
ATOM   1609  CA  LEU A 213     -41.578 -38.964  -8.140  1.00 45.51      A    C  
ATOM   1610  C   LEU A 213     -41.037 -38.949  -6.702  1.00 46.41      A    C  
ATOM   1611  O   LEU A 213     -39.834 -38.825  -6.534  1.00 44.75      A    O  
ATOM   1612  CB  LEU A 213     -41.375 -37.627  -8.864  1.00 43.48      A    C  
ATOM   1613  CG  LEU A 213     -41.217 -37.823 -10.391  1.00 39.26      A    C  
ATOM   1614  CD1 LEU A 213     -41.603 -36.554 -11.120  1.00 37.96      A    C  
ATOM   1615  CD2 LEU A 213     -39.785 -38.196 -10.752  1.00 40.76      A    C  
ATOM   1616  N   MET A 214     -41.890 -39.052  -5.692  1.00 41.71      A    N  
ATOM   1617  CA  MET A 214     -41.530 -39.071  -4.259  1.00 41.70      A    C  
ATOM   1618  C   MET A 214     -40.532 -37.990  -3.785  1.00 41.87      A    C  
ATOM   1619  O   MET A 214     -40.063 -38.065  -2.644  1.00 40.87      A    O  
ATOM   1620  CB  MET A 214     -41.100 -40.473  -3.806  1.00 40.34      A    C  
ATOM   1621  CG  MET A 214     -42.245 -41.504  -3.787  1.00 35.61      A    C  
ATOM   1622  SD  MET A 214     -41.849 -42.919  -2.723  1.00 33.68      A    S  
ATOM   1623  CE  MET A 214     -43.333 -43.911  -2.912  1.00 30.45      A    C  
ATOM   1624  N   MET A 215     -40.213 -36.977  -4.579  1.00 46.01      A    N  
ATOM   1625  CA  MET A 215     -39.192 -35.972  -4.224  1.00 45.82      A    C  
ATOM   1626  C   MET A 215     -39.654 -35.014  -3.126  1.00 45.76      A    C  
ATOM   1627  O   MET A 215     -38.832 -34.494  -2.384  1.00 43.75      A    O  
ATOM   1628  CB  MET A 215     -38.780 -35.170  -5.457  1.00 43.39      A    C  
ATOM   1629  CG  MET A 215     -37.977 -36.006  -6.463  1.00 39.07      A    C  
ATOM   1630  SD  MET A 215     -37.340 -35.029  -7.853  1.00 37.14      A    S  
ATOM   1631  CE  MET A 215     -35.744 -34.502  -7.191  1.00 34.62      A    C  
ATOM   1632  N   THR A 216     -40.959 -34.768  -3.001  1.00 45.09      A    N  
ATOM   1633  CA  THR A 216     -41.528 -33.938  -1.936  1.00 45.26      A    C  
ATOM   1634  C   THR A 216     -42.561 -34.735  -1.154  1.00 44.57      A    C  
ATOM   1635  O   THR A 216     -43.381 -35.451  -1.742  1.00 42.83      A    O  
ATOM   1636  CB  THR A 216     -42.140 -32.635  -2.470  1.00 42.38      A    C  
ATOM   1637  CG2 THR A 216     -41.078 -31.697  -3.017  1.00 39.12      A    C  
ATOM   1638  OG1 THR A 216     -43.057 -32.890  -3.499  1.00 39.82      A    O  
ATOM   1639  N   ARG A 217     -42.556 -34.603   0.170  1.00 42.57      A    N  
ATOM   1640  CA  ARG A 217     -43.651 -35.124   0.988  1.00 43.66      A    C  
ATOM   1641  C   ARG A 217     -44.928 -34.363   0.668  1.00 43.60      A    C  
ATOM   1642  O   ARG A 217     -44.926 -33.145   0.497  1.00 41.29      A    O  
ATOM   1643  CB  ARG A 217     -43.324 -35.050   2.479  1.00 42.29      A    C  
ATOM   1644  CG  ARG A 217     -42.441 -36.220   2.925  1.00 38.24      A    C  
ATOM   1645  CD  ARG A 217     -42.230 -36.137   4.439  1.00 36.60      A    C  
ATOM   1646  NE  ARG A 217     -41.475 -37.282   4.953  1.00 33.47      A    N  
ATOM   1647  CZ  ARG A 217     -41.114 -37.438   6.216  1.00 30.93      A    C  
ATOM   1648  NH1 ARG A 217     -41.405 -36.537   7.124  1.00 29.47      A    N1+
ATOM   1649  NH2 ARG A 217     -40.462 -38.493   6.590  1.00 27.00      A    N  
ATOM   1650  N   LYS A 218     -46.027 -35.069   0.586  1.00 45.70      A    N  
ATOM   1651  CA  LYS A 218     -47.332 -34.498   0.303  1.00 45.43      A    C  
ATOM   1652  C   LYS A 218     -47.709 -33.500   1.399  1.00 45.45      A    C  
ATOM   1653  O   LYS A 218     -47.848 -33.883   2.551  1.00 42.92      A    O  
ATOM   1654  CB  LYS A 218     -48.358 -35.638   0.169  1.00 42.69      A    C  
ATOM   1655  CG  LYS A 218     -49.438 -35.362  -0.880  1.00 38.85      A    C  
ATOM   1656  CD  LYS A 218     -50.410 -36.543  -0.961  1.00 36.70      A    C  
ATOM   1657  CE  LYS A 218     -51.405 -36.353  -2.099  1.00 33.19      A    C  
ATOM   1658  NZ  LYS A 218     -52.404 -37.448  -2.169  1.00 29.89      A    N1+
ATOM   1659  N   GLY A 219     -47.871 -32.214   1.051  1.00 45.46      A    N  
ATOM   1660  CA  GLY A 219     -48.312 -31.158   1.966  1.00 45.80      A    C  
ATOM   1661  C   GLY A 219     -47.212 -30.404   2.715  1.00 46.86      A    C  
ATOM   1662  O   GLY A 219     -47.506 -29.343   3.263  1.00 44.63      A    O  
ATOM   1663  N   GLU A 220     -45.972 -30.867   2.727  1.00 43.08      A    N  
ATOM   1664  CA  GLU A 220     -44.868 -30.046   3.216  1.00 43.94      A    C  
ATOM   1665  C   GLU A 220     -44.494 -29.020   2.144  1.00 43.96      A    C  
ATOM   1666  O   GLU A 220     -43.806 -29.316   1.168  1.00 41.73      A    O  
ATOM   1667  CB  GLU A 220     -43.668 -30.882   3.677  1.00 41.90      A    C  
ATOM   1668  CG  GLU A 220     -43.864 -31.397   5.111  1.00 38.38      A    C  
ATOM   1669  CD  GLU A 220     -42.697 -32.234   5.649  1.00 36.30      A    C  
ATOM   1670  OE1 GLU A 220     -42.715 -32.540   6.860  1.00 33.39      A    O  
ATOM   1671  OE2 GLU A 220     -41.827 -32.646   4.859  1.00 34.09      A    O1-
ATOM   1672  N   THR A 221     -44.952 -27.776   2.329  1.00 44.69      A    N  
ATOM   1673  CA  THR A 221     -44.408 -26.645   1.588  1.00 45.29      A    C  
ATOM   1674  C   THR A 221     -42.944 -26.496   1.972  1.00 45.42      A    C  
ATOM   1675  O   THR A 221     -42.638 -26.213   3.132  1.00 43.45      A    O  
ATOM   1676  CB  THR A 221     -45.165 -25.345   1.901  1.00 42.16      A    C  
ATOM   1677  CG2 THR A 221     -46.532 -25.312   1.223  1.00 37.84      A    C  
ATOM   1678  OG1 THR A 221     -45.380 -25.220   3.293  1.00 39.30      A    O  
ATOM   1679  N   LEU A 222     -42.052 -26.678   1.011  1.00 42.78      A    N  
ATOM   1680  CA  LEU A 222     -40.660 -26.269   1.173  1.00 42.80      A    C  
ATOM   1681  C   LEU A 222     -40.660 -24.819   1.644  1.00 43.22      A    C  
ATOM   1682  O   LEU A 222     -41.250 -23.951   0.997  1.00 41.35      A    O  
ATOM   1683  CB  LEU A 222     -39.921 -26.437  -0.164  1.00 40.24      A    C  
ATOM   1684  CG  LEU A 222     -39.200 -27.803  -0.275  1.00 37.35      A    C  
ATOM   1685  CD1 LEU A 222     -39.197 -28.321  -1.699  1.00 35.40      A    C  
ATOM   1686  CD2 LEU A 222     -37.751 -27.678   0.191  1.00 35.36      A    C  
ATOM   1687  N   LYS A 223     -40.055 -24.546   2.799  1.00 44.41      A    N  
ATOM   1688  CA  LYS A 223     -39.900 -23.181   3.277  1.00 44.67      A    C  
ATOM   1689  C   LYS A 223     -39.066 -22.439   2.239  1.00 44.99      A    C  
ATOM   1690  O   LYS A 223     -37.878 -22.699   2.108  1.00 42.52      A    O  
ATOM   1691  CB  LYS A 223     -39.225 -23.141   4.660  1.00 41.87      A    C  
ATOM   1692  CG  LYS A 223     -40.212 -23.380   5.817  1.00 38.35      A    C  
ATOM   1693  CD  LYS A 223     -39.466 -23.273   7.154  1.00 35.34      A    C  
ATOM   1694  CE  LYS A 223     -40.411 -23.404   8.351  1.00 32.22      A    C  
ATOM   1695  NZ  LYS A 223     -39.676 -23.356   9.649  1.00 29.16      A    N1+
ATOM   1696  N   GLU A 224     -39.703 -21.526   1.515  1.00 42.93      A    N  
ATOM   1697  CA  GLU A 224     -39.031 -20.629   0.592  1.00 42.14      A    C  
ATOM   1698  C   GLU A 224     -38.088 -19.734   1.403  1.00 42.29      A    C  
ATOM   1699  O   GLU A 224     -38.502 -18.719   1.961  1.00 39.90      A    O  
ATOM   1700  CB  GLU A 224     -40.057 -19.787  -0.193  1.00 38.52      A    C  
ATOM   1701  CG  GLU A 224     -40.873 -20.566  -1.242  1.00 34.90      A    C  
ATOM   1702  CD  GLU A 224     -41.948 -19.714  -1.943  1.00 32.29      A    C  
ATOM   1703  OE1 GLU A 224     -42.600 -20.210  -2.881  1.00 30.49      A    O  
ATOM   1704  OE2 GLU A 224     -42.182 -18.559  -1.543  1.00 30.81      A    O1-
ATOM   1705  N   ARG A 225     -36.828 -20.122   1.496  1.00 48.23      A    N  
ATOM   1706  CA  ARG A 225     -35.805 -19.302   2.163  1.00 47.95      A    C  
ATOM   1707  C   ARG A 225     -35.568 -17.991   1.414  1.00 49.12      A    C  
ATOM   1708  O   ARG A 225     -35.319 -16.971   2.035  1.00 46.61      A    O  
ATOM   1709  CB  ARG A 225     -34.492 -20.087   2.310  1.00 44.55      A    C  
ATOM   1710  CG  ARG A 225     -34.534 -21.099   3.464  1.00 40.54      A    C  
ATOM   1711  CD  ARG A 225     -33.156 -21.744   3.650  1.00 37.97      A    C  
ATOM   1712  NE  ARG A 225     -33.086 -22.576   4.875  1.00 34.87      A    N  
ATOM   1713  CZ  ARG A 225     -31.997 -23.177   5.350  1.00 31.91      A    C  
ATOM   1714  NH1 ARG A 225     -30.865 -23.160   4.699  1.00 30.64      A    N1+
ATOM   1715  NH2 ARG A 225     -32.021 -23.789   6.486  1.00 28.43      A    N  
ATOM   1716  N   THR A 226     -35.707 -18.012   0.110  1.00 55.27      A    N  
ATOM   1717  CA  THR A 226     -35.535 -16.857  -0.772  1.00 55.26      A    C  
ATOM   1718  C   THR A 226     -36.877 -16.424  -1.367  1.00 57.65      A    C  
ATOM   1719  O   THR A 226     -37.058 -16.442  -2.578  1.00 54.28      A    O  
ATOM   1720  CB  THR A 226     -34.492 -17.152  -1.863  1.00 50.77      A    C  
ATOM   1721  CG2 THR A 226     -33.086 -17.262  -1.277  1.00 46.24      A    C  
ATOM   1722  OG1 THR A 226     -34.778 -18.372  -2.499  1.00 47.52      A    O  
ATOM   1723  N   LYS A 227     -37.825 -16.019  -0.514  1.00 61.85      A    N  
ATOM   1724  CA  LYS A 227     -39.182 -15.628  -0.935  1.00 63.50      A    C  
ATOM   1725  C   LYS A 227     -39.183 -14.623  -2.083  1.00 68.65      A    C  
ATOM   1726  O   LYS A 227     -39.902 -14.814  -3.059  1.00 63.96      A    O  
ATOM   1727  CB  LYS A 227     -39.966 -15.044   0.249  1.00 56.91      A    C  
ATOM   1728  CG  LYS A 227     -40.770 -16.119   0.978  1.00 50.74      A    C  
ATOM   1729  CD  LYS A 227     -41.646 -15.481   2.052  1.00 44.93      A    C  
ATOM   1730  CE  LYS A 227     -42.534 -16.530   2.684  1.00 38.64      A    C  
ATOM   1731  NZ  LYS A 227     -43.438 -15.923   3.689  1.00 33.25      A    N1+
ATOM   1732  N   ASP A 228     -38.358 -13.604  -2.000  1.00 72.77      A    N  
ATOM   1733  CA  ASP A 228     -38.315 -12.540  -3.002  1.00 74.50      A    C  
ATOM   1734  C   ASP A 228     -37.808 -13.035  -4.363  1.00 78.32      A    C  
ATOM   1735  O   ASP A 228     -38.238 -12.542  -5.403  1.00 73.78      A    O  
ATOM   1736  CB  ASP A 228     -37.437 -11.397  -2.486  1.00 68.84      A    C  
ATOM   1737  CG  ASP A 228     -37.898 -10.876  -1.131  1.00 62.80      A    C  
ATOM   1738  OD1 ASP A 228     -39.123 -10.927  -0.864  1.00 56.03      A    O  
ATOM   1739  OD2 ASP A 228     -37.004 -10.507  -0.334  1.00 55.90      A    O1-
ATOM   1740  N   GLN A 229     -36.956 -14.043  -4.380  1.00 75.72      A    N  
ATOM   1741  CA  GLN A 229     -36.492 -14.672  -5.620  1.00 77.92      A    C  
ATOM   1742  C   GLN A 229     -37.496 -15.692  -6.172  1.00 80.17      A    C  
ATOM   1743  O   GLN A 229     -37.485 -15.967  -7.375  1.00 77.20      A    O  
ATOM   1744  CB  GLN A 229     -35.130 -15.338  -5.418  1.00 76.23      A    C  
ATOM   1745  CG  GLN A 229     -34.014 -14.300  -5.226  1.00 75.13      A    C  
ATOM   1746  CD  GLN A 229     -32.634 -14.947  -5.237  1.00 73.86      A    C  
ATOM   1747  NE2 GLN A 229     -31.688 -14.374  -5.947  1.00 66.78      A    N  
ATOM   1748  OE1 GLN A 229     -32.383 -15.965  -4.626  1.00 67.98      A    O  
ATOM   1749  N   ALA A 230     -38.394 -16.222  -5.350  1.00 78.53      A    N  
ATOM   1750  CA  ALA A 230     -39.440 -17.126  -5.814  1.00 78.83      A    C  
ATOM   1751  C   ALA A 230     -40.494 -16.398  -6.662  1.00 81.17      A    C  
ATOM   1752  O   ALA A 230     -41.075 -17.004  -7.566  1.00 79.43      A    O  
ATOM   1753  CB  ALA A 230     -40.067 -17.812  -4.603  1.00 76.26      A    C  
ATOM   1754  N   ILE A 231     -40.698 -15.090  -6.433  1.00 79.54      A    N  
ATOM   1755  CA  ILE A 231     -41.657 -14.273  -7.188  1.00 79.68      A    C  
ATOM   1756  C   ILE A 231     -41.338 -14.260  -8.694  1.00 80.89      A    C  
ATOM   1757  O   ILE A 231     -42.192 -14.682  -9.472  1.00 78.50      A    O  
ATOM   1758  CB  ILE A 231     -41.784 -12.851  -6.592  1.00 77.80      A    C  
ATOM   1759  CG1 ILE A 231     -42.288 -12.905  -5.129  1.00 73.71      A    C  
ATOM   1760  CG2 ILE A 231     -42.730 -11.987  -7.454  1.00 71.38      A    C  
ATOM   1761  CD1 ILE A 231     -42.190 -11.557  -4.394  1.00 65.72      A    C  
ATOM   1762  N   PRO A 232     -40.134 -13.843  -9.142  1.00 81.60      A    N  
ATOM   1763  CA  PRO A 232     -39.805 -13.863 -10.560  1.00 81.70      A    C  
ATOM   1764  C   PRO A 232     -39.766 -15.285 -11.124  1.00 83.12      A    C  
ATOM   1765  O   PRO A 232     -40.234 -15.497 -12.240  1.00 80.96      A    O  
ATOM   1766  CB  PRO A 232     -38.455 -13.148 -10.691  1.00 79.32      A    C  
ATOM   1767  CG  PRO A 232     -37.824 -13.298  -9.310  1.00 78.38      A    C  
ATOM   1768  CD  PRO A 232     -39.039 -13.264  -8.389  1.00 81.93      A    C  
ATOM   1769  N   VAL A 233     -39.307 -16.257 -10.365  1.00 83.57      A    N  
ATOM   1770  CA  VAL A 233     -39.307 -17.667 -10.788  1.00 82.59      A    C  
ATOM   1771  C   VAL A 233     -40.728 -18.162 -11.057  1.00 83.71      A    C  
ATOM   1772  O   VAL A 233     -40.981 -18.798 -12.079  1.00 82.24      A    O  
ATOM   1773  CB  VAL A 233     -38.603 -18.563  -9.757  1.00 81.33      A    C  
ATOM   1774  CG1 VAL A 233     -38.705 -20.053 -10.100  1.00 75.86      A    C  
ATOM   1775  CG2 VAL A 233     -37.109 -18.228  -9.675  1.00 78.07      A    C  
ATOM   1776  N   ARG A 234     -41.679 -17.825 -10.178  1.00 81.84      A    N  
ATOM   1777  CA  ARG A 234     -43.089 -18.193 -10.326  1.00 81.19      A    C  
ATOM   1778  C   ARG A 234     -43.753 -17.461 -11.500  1.00 82.12      A    C  
ATOM   1779  O   ARG A 234     -44.516 -18.075 -12.245  1.00 80.62      A    O  
ATOM   1780  CB  ARG A 234     -43.801 -17.939  -8.985  1.00 80.43      A    C  
ATOM   1781  CG  ARG A 234     -45.165 -18.631  -8.902  1.00 75.34      A    C  
ATOM   1782  CD  ARG A 234     -45.812 -18.428  -7.521  1.00 74.27      A    C  
ATOM   1783  NE  ARG A 234     -45.144 -19.238  -6.460  1.00 66.92      A    N  
ATOM   1784  CZ  ARG A 234     -45.118 -19.006  -5.149  1.00 58.88      A    C  
ATOM   1785  NH1 ARG A 234     -45.758 -18.019  -4.604  1.00 53.61      A    N1+
ATOM   1786  NH2 ARG A 234     -44.433 -19.783  -4.369  1.00 53.53      A    N  
ATOM   1787  N   ALA A 235     -43.414 -16.194 -11.703  1.00 82.60      A    N  
ATOM   1788  CA  ALA A 235     -43.921 -15.435 -12.839  1.00 81.27      A    C  
ATOM   1789  C   ALA A 235     -43.394 -15.972 -14.181  1.00 81.94      A    C  
ATOM   1790  O   ALA A 235     -44.159 -16.129 -15.137  1.00 80.22      A    O  
ATOM   1791  CB  ALA A 235     -43.570 -13.971 -12.625  1.00 80.08      A    C  
ATOM   1792  N   LEU A 236     -42.110 -16.343 -14.240  1.00 81.53      A    N  
ATOM   1793  CA  LEU A 236     -41.521 -16.977 -15.419  1.00 80.13      A    C  
ATOM   1794  C   LEU A 236     -42.085 -18.384 -15.668  1.00 81.24      A    C  
ATOM   1795  O   LEU A 236     -42.317 -18.755 -16.818  1.00 80.52      A    O  
ATOM   1796  CB  LEU A 236     -39.995 -17.017 -15.254  1.00 79.16      A    C  
ATOM   1797  CG  LEU A 236     -39.315 -15.644 -15.406  1.00 79.40      A    C  
ATOM   1798  CD1 LEU A 236     -37.859 -15.742 -14.963  1.00 74.71      A    C  
ATOM   1799  CD2 LEU A 236     -39.347 -15.167 -16.859  1.00 76.12      A    C  
ATOM   1800  N   LEU A 237     -42.388 -19.126 -14.605  1.00 83.20      A    N  
ATOM   1801  CA  LEU A 237     -43.043 -20.429 -14.714  1.00 81.85      A    C  
ATOM   1802  C   LEU A 237     -44.405 -20.316 -15.413  1.00 82.55      A    C  
ATOM   1803  O   LEU A 237     -44.727 -21.151 -16.260  1.00 80.77      A    O  
ATOM   1804  CB  LEU A 237     -43.180 -21.046 -13.309  1.00 80.35      A    C  
ATOM   1805  CG  LEU A 237     -43.839 -22.435 -13.295  1.00 78.64      A    C  
ATOM   1806  CD1 LEU A 237     -42.944 -23.500 -13.913  1.00 72.58      A    C  
ATOM   1807  CD2 LEU A 237     -44.152 -22.865 -11.868  1.00 73.42      A    C  
ATOM   1808  N   ASN A 238     -45.165 -19.255 -15.120  1.00 83.84      A    N  
ATOM   1809  CA  ASN A 238     -46.444 -19.004 -15.789  1.00 82.11      A    C  
ATOM   1810  C   ASN A 238     -46.276 -18.748 -17.300  1.00 82.58      A    C  
ATOM   1811  O   ASN A 238     -47.161 -19.084 -18.081  1.00 79.03      A    O  
ATOM   1812  CB  ASN A 238     -47.147 -17.816 -15.111  1.00 80.96      A    C  
ATOM   1813  CG  ASN A 238     -47.639 -18.136 -13.707  1.00 77.20      A    C  
ATOM   1814  ND2 ASN A 238     -47.927 -17.115 -12.927  1.00 67.86      A    N  
ATOM   1815  OD1 ASN A 238     -47.809 -19.269 -13.306  1.00 68.73      A    O  
ATOM   1816  N   GLN A 239     -45.121 -18.230 -17.712  1.00 83.45      A    N  
ATOM   1817  CA  GLN A 239     -44.745 -18.059 -19.124  1.00 82.53      A    C  
ATOM   1818  C   GLN A 239     -44.077 -19.313 -19.723  1.00 83.38      A    C  
ATOM   1819  O   GLN A 239     -43.565 -19.266 -20.848  1.00 79.20      A    O  
ATOM   1820  CB  GLN A 239     -43.856 -16.821 -19.266  1.00 80.57      A    C  
ATOM   1821  CG  GLN A 239     -44.563 -15.526 -18.823  1.00 76.74      A    C  
ATOM   1822  CD  GLN A 239     -43.681 -14.289 -19.011  1.00 73.45      A    C  
ATOM   1823  NE2 GLN A 239     -44.146 -13.123 -18.624  1.00 64.13      A    N  
ATOM   1824  OE1 GLN A 239     -42.571 -14.351 -19.512  1.00 65.55      A    O  
ATOM   1825  N   ARG A 240     -44.081 -20.427 -19.006  1.00 82.70      A    N  
ATOM   1826  CA  ARG A 240     -43.374 -21.676 -19.350  1.00 82.88      A    C  
ATOM   1827  C   ARG A 240     -41.849 -21.513 -19.486  1.00 83.66      A    C  
ATOM   1828  O   ARG A 240     -41.203 -22.277 -20.200  1.00 78.69      A    O  
ATOM   1829  CB  ARG A 240     -43.981 -22.348 -20.589  1.00 80.87      A    C  
ATOM   1830  CG  ARG A 240     -45.485 -22.629 -20.455  1.00 76.79      A    C  
ATOM   1831  CD  ARG A 240     -45.945 -23.355 -21.706  1.00 71.19      A    C  
ATOM   1832  NE  ARG A 240     -47.372 -23.730 -21.625  1.00 62.64      A    N  
ATOM   1833  CZ  ARG A 240     -48.045 -24.424 -22.532  1.00 55.20      A    C  
ATOM   1834  NH1 ARG A 240     -47.480 -24.837 -23.629  1.00 51.47      A    N1+
ATOM   1835  NH2 ARG A 240     -49.303 -24.707 -22.335  1.00 49.62      A    N  
ATOM   1836  N   ILE A 241     -41.288 -20.534 -18.782  1.00 81.83      A    N  
ATOM   1837  CA  ILE A 241     -39.841 -20.342 -18.665  1.00 81.58      A    C  
ATOM   1838  C   ILE A 241     -39.412 -20.897 -17.309  1.00 82.82      A    C  
ATOM   1839  O   ILE A 241     -39.861 -20.426 -16.265  1.00 80.38      A    O  
ATOM   1840  CB  ILE A 241     -39.453 -18.867 -18.863  1.00 79.67      A    C  
ATOM   1841  CG1 ILE A 241     -39.918 -18.364 -20.244  1.00 77.67      A    C  
ATOM   1842  CG2 ILE A 241     -37.934 -18.709 -18.703  1.00 76.75      A    C  
ATOM   1843  CD1 ILE A 241     -39.690 -16.868 -20.496  1.00 71.04      A    C  
ATOM   1844  N   TYR A 242     -38.558 -21.895 -17.336  1.00 85.54      A    N  
ATOM   1845  CA  TYR A 242     -38.118 -22.596 -16.139  1.00 85.08      A    C  
ATOM   1846  C   TYR A 242     -36.759 -22.061 -15.703  1.00 85.88      A    C  
ATOM   1847  O   TYR A 242     -35.765 -22.264 -16.401  1.00 82.80      A    O  
ATOM   1848  CB  TYR A 242     -38.092 -24.102 -16.405  1.00 83.64      A    C  
ATOM   1849  CG  TYR A 242     -39.388 -24.639 -16.953  1.00 85.64      A    C  
ATOM   1850  CD1 TYR A 242     -40.519 -24.768 -16.121  1.00 80.58      A    C  
ATOM   1851  CD2 TYR A 242     -39.496 -24.985 -18.315  1.00 82.36      A    C  
ATOM   1852  CE1 TYR A 242     -41.734 -25.245 -16.646  1.00 79.78      A    C  
ATOM   1853  CE2 TYR A 242     -40.697 -25.463 -18.845  1.00 80.43      A    C  
ATOM   1854  CZ  TYR A 242     -41.818 -25.592 -18.005  1.00 82.03      A    C  
ATOM   1855  OH  TYR A 242     -43.008 -26.054 -18.526  1.00 79.26      A    O  
ATOM   1856  N   THR A 243     -36.729 -21.383 -14.560  1.00 86.10      A    N  
ATOM   1857  CA  THR A 243     -35.517 -20.760 -14.022  1.00 85.28      A    C  
ATOM   1858  C   THR A 243     -35.237 -21.227 -12.597  1.00 85.40      A    C  
ATOM   1859  O   THR A 243     -36.151 -21.599 -11.867  1.00 82.58      A    O  
ATOM   1860  CB  THR A 243     -35.596 -19.229 -14.065  1.00 83.45      A    C  
ATOM   1861  CG2 THR A 243     -35.636 -18.691 -15.498  1.00 75.68      A    C  
ATOM   1862  OG1 THR A 243     -36.753 -18.763 -13.416  1.00 74.56      A    O  
ATOM   1863  N   ILE A 244     -33.976 -21.193 -12.216  1.00 86.92      A    N  
ATOM   1864  CA  ILE A 244     -33.533 -21.371 -10.833  1.00 86.95      A    C  
ATOM   1865  C   ILE A 244     -32.609 -20.202 -10.479  1.00 87.76      A    C  
ATOM   1866  O   ILE A 244     -31.734 -19.865 -11.278  1.00 85.79      A    O  
ATOM   1867  CB  ILE A 244     -32.870 -22.751 -10.625  1.00 84.70      A    C  
ATOM   1868  CG1 ILE A 244     -33.996 -23.779 -10.378  1.00 74.19      A    C  
ATOM   1869  CG2 ILE A 244     -31.849 -22.781  -9.484  1.00 71.26      A    C  
ATOM   1870  CD1 ILE A 244     -33.523 -25.217 -10.185  1.00 65.86      A    C  
ATOM   1871  N   PRO A 245     -32.774 -19.574  -9.309  1.00 88.09      A    N  
ATOM   1872  CA  PRO A 245     -31.863 -18.545  -8.845  1.00 87.40      A    C  
ATOM   1873  C   PRO A 245     -30.544 -19.165  -8.376  1.00 88.32      A    C  
ATOM   1874  O   PRO A 245     -30.523 -20.121  -7.599  1.00 85.57      A    O  
ATOM   1875  CB  PRO A 245     -32.613 -17.828  -7.725  1.00 84.73      A    C  
ATOM   1876  CG  PRO A 245     -33.503 -18.917  -7.141  1.00 82.75      A    C  
ATOM   1877  CD  PRO A 245     -33.830 -19.790  -8.350  1.00 86.06      A    C  
ATOM   1878  N   ILE A 246     -29.447 -18.569  -8.806  1.00 88.90      A    N  
ATOM   1879  CA  ILE A 246     -28.098 -18.877  -8.341  1.00 88.95      A    C  
ATOM   1880  C   ILE A 246     -27.529 -17.595  -7.738  1.00 89.48      A    C  
ATOM   1881  O   ILE A 246     -27.359 -16.605  -8.447  1.00 87.60      A    O  
ATOM   1882  CB  ILE A 246     -27.219 -19.435  -9.481  1.00 88.10      A    C  
ATOM   1883  CG1 ILE A 246     -27.822 -20.736 -10.055  1.00 84.78      A    C  
ATOM   1884  CG2 ILE A 246     -25.786 -19.667  -8.974  1.00 84.10      A    C  
ATOM   1885  CD1 ILE A 246     -27.071 -21.300 -11.275  1.00 79.35      A    C  
ATOM   1886  N   ASN A 247     -27.226 -17.616  -6.440  1.00 89.40      A    N  
ATOM   1887  CA  ASN A 247     -26.646 -16.494  -5.716  1.00 88.79      A    C  
ATOM   1888  C   ASN A 247     -25.196 -16.811  -5.385  1.00 88.90      A    C  
ATOM   1889  O   ASN A 247     -24.909 -17.831  -4.751  1.00 85.51      A    O  
ATOM   1890  CB  ASN A 247     -27.459 -16.204  -4.452  1.00 86.60      A    C  
ATOM   1891  CG  ASN A 247     -28.892 -15.843  -4.768  1.00 84.81      A    C  
ATOM   1892  ND2 ASN A 247     -29.802 -16.209  -3.882  1.00 76.39      A    N  
ATOM   1893  OD1 ASN A 247     -29.228 -15.256  -5.781  1.00 76.02      A    O  
ATOM   1894  N   VAL A 248     -24.289 -15.954  -5.805  1.00 91.52      A    N  
ATOM   1895  CA  VAL A 248     -22.855 -16.132  -5.577  1.00 91.83      A    C  
ATOM   1896  C   VAL A 248     -22.255 -14.794  -5.186  1.00 92.31      A    C  
ATOM   1897  O   VAL A 248     -22.509 -13.790  -5.838  1.00 89.84      A    O  
ATOM   1898  CB  VAL A 248     -22.148 -16.685  -6.828  1.00 90.35      A    C  
ATOM   1899  CG1 VAL A 248     -20.720 -17.066  -6.487  1.00 82.77      A    C  
ATOM   1900  CG2 VAL A 248     -22.825 -17.943  -7.381  1.00 82.57      A    C  
ATOM   1901  N   SER A 249     -21.457 -14.771  -4.124  1.00 92.11      A    N  
ATOM   1902  CA  SER A 249     -20.788 -13.558  -3.656  1.00 91.80      A    C  
ATOM   1903  C   SER A 249     -19.293 -13.569  -3.958  1.00 92.48      A    C  
ATOM   1904  O   SER A 249     -18.683 -14.616  -4.176  1.00 89.23      A    O  
ATOM   1905  CB  SER A 249     -21.067 -13.333  -2.167  1.00 89.12      A    C  
ATOM   1906  OG  SER A 249     -20.621 -14.425  -1.406  1.00 78.23      A    O  
ATOM   1907  N   TYR A 250     -18.711 -12.371  -3.972  1.00 93.72      A    N  
ATOM   1908  CA  TYR A 250     -17.269 -12.166  -4.000  1.00 94.58      A    C  
ATOM   1909  C   TYR A 250     -16.922 -10.844  -3.305  1.00 94.53      A    C  
ATOM   1910  O   TYR A 250     -17.750  -9.928  -3.257  1.00 92.08      A    O  
ATOM   1911  CB  TYR A 250     -16.762 -12.186  -5.446  1.00 94.10      A    C  
ATOM   1912  CG  TYR A 250     -15.434 -12.883  -5.597  1.00 94.86      A    C  
ATOM   1913  CD1 TYR A 250     -14.231 -12.216  -5.318  1.00 92.07      A    C  
ATOM   1914  CD2 TYR A 250     -15.394 -14.225  -6.006  1.00 92.16      A    C  
ATOM   1915  CE1 TYR A 250     -13.004 -12.885  -5.433  1.00 91.36      A    C  
ATOM   1916  CE2 TYR A 250     -14.179 -14.903  -6.129  1.00 91.21      A    C  
ATOM   1917  CZ  TYR A 250     -12.977 -14.230  -5.831  1.00 92.98      A    C  
ATOM   1918  OH  TYR A 250     -11.785 -14.893  -5.926  1.00 91.47      A    O  
ATOM   1919  N   ALA A 251     -15.732 -10.733  -2.768  1.00 93.72      A    N  
ATOM   1920  CA  ALA A 251     -15.274  -9.514  -2.119  1.00 93.32      A    C  
ATOM   1921  C   ALA A 251     -13.899  -9.103  -2.627  1.00 93.62      A    C  
ATOM   1922  O   ALA A 251     -13.026  -9.929  -2.867  1.00 91.07      A    O  
ATOM   1923  CB  ALA A 251     -15.298  -9.707  -0.603  1.00 91.36      A    C  
ATOM   1924  N   MET A 252     -13.692  -7.788  -2.764  1.00 94.39      A    N  
ATOM   1925  CA  MET A 252     -12.396  -7.209  -3.096  1.00 94.45      A    C  
ATOM   1926  C   MET A 252     -12.281  -5.821  -2.467  1.00 94.76      A    C  
ATOM   1927  O   MET A 252     -13.234  -5.045  -2.483  1.00 92.28      A    O  
ATOM   1928  CB  MET A 252     -12.229  -7.163  -4.622  1.00 92.97      A    C  
ATOM   1929  CG  MET A 252     -10.839  -6.699  -5.040  1.00 88.70      A    C  
ATOM   1930  SD  MET A 252     -10.517  -6.852  -6.818  1.00 83.75      A    S  
ATOM   1931  CE  MET A 252      -8.852  -6.185  -6.889  1.00 75.18      A    C  
ATOM   1932  N   ARG A 253     -11.118  -5.500  -1.907  1.00 94.95      A    N  
ATOM   1933  CA  ARG A 253     -10.869  -4.166  -1.349  1.00 94.81      A    C  
ATOM   1934  C   ARG A 253     -10.854  -3.117  -2.458  1.00 95.09      A    C  
ATOM   1935  O   ARG A 253     -10.305  -3.348  -3.533  1.00 91.96      A    O  
ATOM   1936  CB  ARG A 253      -9.588  -4.185  -0.520  1.00 93.36      A    C  
ATOM   1937  CG  ARG A 253      -9.412  -2.888   0.271  1.00 87.50      A    C  
ATOM   1938  CD  ARG A 253      -8.313  -3.027   1.331  1.00 86.37      A    C  
ATOM   1939  NE  ARG A 253      -8.712  -3.947   2.403  1.00 84.28      A    N  
ATOM   1940  CZ  ARG A 253      -9.307  -3.662   3.558  1.00 84.76      A    C  
ATOM   1941  NH1 ARG A 253      -9.566  -2.439   3.919  1.00 74.27      A    N1+
ATOM   1942  NH2 ARG A 253      -9.650  -4.610   4.352  1.00 79.36      A    N  
ATOM   1943  N   MET A 254     -11.444  -1.956  -2.176  1.00 94.48      A    N  
ATOM   1944  CA  MET A 254     -11.537  -0.872  -3.144  1.00 94.40      A    C  
ATOM   1945  C   MET A 254     -10.151  -0.398  -3.606  1.00 94.66      A    C  
ATOM   1946  O   MET A 254      -9.226  -0.251  -2.811  1.00 92.17      A    O  
ATOM   1947  CB  MET A 254     -12.330   0.305  -2.551  1.00 93.28      A    C  
ATOM   1948  CG  MET A 254     -13.827  -0.010  -2.442  1.00 89.68      A    C  
ATOM   1949  SD  MET A 254     -14.682  -0.245  -4.035  1.00 88.80      A    S  
ATOM   1950  CE  MET A 254     -14.628   1.433  -4.691  1.00 81.67      A    C  
ATOM   1951  N   GLN A 255     -10.053  -0.139  -4.896  1.00 93.22      A    N  
ATOM   1952  CA  GLN A 255      -8.874   0.414  -5.568  1.00 93.08      A    C  
ATOM   1953  C   GLN A 255      -9.165   1.798  -6.180  1.00 92.94      A    C  
ATOM   1954  O   GLN A 255      -8.406   2.309  -6.995  1.00 87.10      A    O  
ATOM   1955  CB  GLN A 255      -8.384  -0.584  -6.631  1.00 91.65      A    C  
ATOM   1956  CG  GLN A 255      -7.978  -1.954  -6.054  1.00 90.59      A    C  
ATOM   1957  CD  GLN A 255      -6.738  -1.876  -5.171  1.00 91.00      A    C  
ATOM   1958  NE2 GLN A 255      -6.749  -2.518  -4.036  1.00 79.19      A    N  
ATOM   1959  OE1 GLN A 255      -5.752  -1.254  -5.517  1.00 80.17      A    O  
ATOM   1960  N   SER A 256     -10.305   2.396  -5.811  1.00 92.87      A    N  
ATOM   1961  CA  SER A 256     -10.744   3.714  -6.254  1.00 91.98      A    C  
ATOM   1962  C   SER A 256     -11.686   4.320  -5.218  1.00 91.86      A    C  
ATOM   1963  O   SER A 256     -12.305   3.580  -4.455  1.00 85.97      A    O  
ATOM   1964  CB  SER A 256     -11.467   3.602  -7.602  1.00 89.20      A    C  
ATOM   1965  OG  SER A 256     -12.624   2.800  -7.520  1.00 82.59      A    O  
ATOM   1966  N   ASN A 257     -11.832   5.639  -5.207  1.00 91.96      A    N  
ATOM   1967  CA  ASN A 257     -12.718   6.321  -4.263  1.00 92.29      A    C  
ATOM   1968  C   ASN A 257     -14.182   5.935  -4.475  1.00 92.83      A    C  
ATOM   1969  O   ASN A 257     -14.622   5.696  -5.601  1.00 88.04      A    O  
ATOM   1970  CB  ASN A 257     -12.538   7.843  -4.357  1.00 89.26      A    C  
ATOM   1971  CG  ASN A 257     -11.263   8.330  -3.682  1.00 89.50      A    C  
ATOM   1972  ND2 ASN A 257     -11.166   9.613  -3.433  1.00 83.17      A    N  
ATOM   1973  OD1 ASN A 257     -10.373   7.564  -3.355  1.00 80.52      A    O  
ATOM   1974  N   PHE A 258     -14.955   5.933  -3.392  1.00 92.10      A    N  
ATOM   1975  CA  PHE A 258     -16.401   5.888  -3.500  1.00 92.25      A    C  
ATOM   1976  C   PHE A 258     -16.947   7.250  -3.929  1.00 92.04      A    C  
ATOM   1977  O   PHE A 258     -16.612   8.272  -3.337  1.00 88.17      A    O  
ATOM   1978  CB  PHE A 258     -17.027   5.462  -2.174  1.00 91.06      A    C  
ATOM   1979  CG  PHE A 258     -16.788   4.015  -1.814  1.00 93.16      A    C  
ATOM   1980  CD1 PHE A 258     -17.494   3.003  -2.483  1.00 90.19      A    C  
ATOM   1981  CD2 PHE A 258     -15.902   3.680  -0.782  1.00 90.16      A    C  
ATOM   1982  CE1 PHE A 258     -17.318   1.666  -2.127  1.00 89.04      A    C  
ATOM   1983  CE2 PHE A 258     -15.723   2.334  -0.418  1.00 89.21      A    C  
ATOM   1984  CZ  PHE A 258     -16.433   1.326  -1.089  1.00 90.95      A    C  
ATOM   1985  N   PHE A 259     -17.836   7.250  -4.920  1.00 92.38      A    N  
ATOM   1986  CA  PHE A 259     -18.591   8.411  -5.371  1.00 91.59      A    C  
ATOM   1987  C   PHE A 259     -20.045   8.241  -4.939  1.00 91.06      A    C  
ATOM   1988  O   PHE A 259     -20.863   7.674  -5.659  1.00 85.90      A    O  
ATOM   1989  CB  PHE A 259     -18.431   8.571  -6.885  1.00 89.77      A    C  
ATOM   1990  CG  PHE A 259     -17.048   8.905  -7.407  1.00 90.52      A    C  
ATOM   1991  CD1 PHE A 259     -16.014   9.358  -6.569  1.00 87.24      A    C  
ATOM   1992  CD2 PHE A 259     -16.814   8.793  -8.783  1.00 87.33      A    C  
ATOM   1993  CE1 PHE A 259     -14.757   9.710  -7.105  1.00 86.13      A    C  
ATOM   1994  CE2 PHE A 259     -15.565   9.146  -9.325  1.00 86.10      A    C  
ATOM   1995  CZ  PHE A 259     -14.534   9.606  -8.487  1.00 87.30      A    C  
ATOM   1996  N   LEU A 260     -20.366   8.713  -3.736  1.00 90.58      A    N  
ATOM   1997  CA  LEU A 260     -21.616   8.408  -3.042  1.00 89.81      A    C  
ATOM   1998  C   LEU A 260     -22.864   8.975  -3.737  1.00 89.76      A    C  
ATOM   1999  O   LEU A 260     -23.950   8.427  -3.580  1.00 84.52      A    O  
ATOM   2000  CB  LEU A 260     -21.550   8.941  -1.599  1.00 88.22      A    C  
ATOM   2001  CG  LEU A 260     -20.414   8.364  -0.734  1.00 88.77      A    C  
ATOM   2002  CD1 LEU A 260     -20.459   8.987   0.657  1.00 84.49      A    C  
ATOM   2003  CD2 LEU A 260     -20.527   6.848  -0.577  1.00 84.52      A    C  
ATOM   2004  N   ASN A 261     -22.706  10.062  -4.482  1.00 89.03      A    N  
ATOM   2005  CA  ASN A 261     -23.815  10.698  -5.189  1.00 88.36      A    C  
ATOM   2006  C   ASN A 261     -23.992  10.144  -6.608  1.00 88.51      A    C  
ATOM   2007  O   ASN A 261     -25.108  10.048  -7.108  1.00 82.16      A    O  
ATOM   2008  CB  ASN A 261     -23.557  12.207  -5.203  1.00 85.48      A    C  
ATOM   2009  CG  ASN A 261     -24.724  13.047  -4.741  1.00 79.91      A    C  
ATOM   2010  ND2 ASN A 261     -24.592  14.340  -4.891  1.00 70.16      A    N  
ATOM   2011  OD1 ASN A 261     -25.729  12.600  -4.218  1.00 70.51      A    O  
ATOM   2012  N   ARG A 262     -22.887   9.769  -7.253  1.00 89.39      A    N  
ATOM   2013  CA  ARG A 262     -22.897   9.235  -8.622  1.00 88.71      A    C  
ATOM   2014  C   ARG A 262     -23.207   7.749  -8.666  1.00 88.99      A    C  
ATOM   2015  O   ARG A 262     -23.970   7.306  -9.521  1.00 85.40      A    O  
ATOM   2016  CB  ARG A 262     -21.551   9.572  -9.278  1.00 86.45      A    C  
ATOM   2017  CG  ARG A 262     -21.546   9.268 -10.777  1.00 81.66      A    C  
ATOM   2018  CD  ARG A 262     -20.217   9.703 -11.380  1.00 79.27      A    C  
ATOM   2019  NE  ARG A 262     -20.131   9.359 -12.812  1.00 74.57      A    N  
ATOM   2020  CZ  ARG A 262     -19.023   9.342 -13.539  1.00 69.81      A    C  
ATOM   2021  NH1 ARG A 262     -17.876   9.740 -13.066  1.00 64.36      A    N1+
ATOM   2022  NH2 ARG A 262     -19.041   8.907 -14.770  1.00 62.24      A    N  
ATOM   2023  N   PHE A 263     -22.641   6.986  -7.743  1.00 89.26      A    N  
ATOM   2024  CA  PHE A 263     -22.833   5.550  -7.615  1.00 88.44      A    C  
ATOM   2025  C   PHE A 263     -23.373   5.233  -6.216  1.00 88.09      A    C  
ATOM   2026  O   PHE A 263     -22.611   5.073  -5.264  1.00 83.17      A    O  
ATOM   2027  CB  PHE A 263     -21.523   4.825  -7.935  1.00 87.04      A    C  
ATOM   2028  CG  PHE A 263     -20.951   5.136  -9.300  1.00 88.59      A    C  
ATOM   2029  CD1 PHE A 263     -21.674   4.818 -10.459  1.00 85.01      A    C  
ATOM   2030  CD2 PHE A 263     -19.693   5.741  -9.413  1.00 85.51      A    C  
ATOM   2031  CE1 PHE A 263     -21.132   5.097 -11.728  1.00 83.68      A    C  
ATOM   2032  CE2 PHE A 263     -19.144   6.010 -10.671  1.00 84.01      A    C  
ATOM   2033  CZ  PHE A 263     -19.862   5.688 -11.834  1.00 85.22      A    C  
ATOM   2034  N   LYS A 264     -24.692   5.186  -6.099  1.00 89.38      A    N  
ATOM   2035  CA  LYS A 264     -25.358   4.998  -4.814  1.00 88.63      A    C  
ATOM   2036  C   LYS A 264     -25.011   3.632  -4.219  1.00 89.46      A    C  
ATOM   2037  O   LYS A 264     -25.216   2.605  -4.865  1.00 84.58      A    O  
ATOM   2038  CB  LYS A 264     -26.880   5.218  -4.950  1.00 84.18      A    C  
ATOM   2039  CG  LYS A 264     -27.537   5.350  -3.558  1.00 73.34      A    C  
ATOM   2040  CD  LYS A 264     -29.066   5.434  -3.553  1.00 66.87      A    C  
ATOM   2041  CE  LYS A 264     -29.476   5.386  -2.065  1.00 57.25      A    C  
ATOM   2042  NZ  LYS A 264     -30.909   5.132  -1.779  1.00 49.29      A    N1+
ATOM   2043  N   LEU A 265     -24.552   3.630  -2.977  1.00 89.58      A    N  
ATOM   2044  CA  LEU A 265     -24.401   2.426  -2.163  1.00 90.16      A    C  
ATOM   2045  C   LEU A 265     -25.736   2.059  -1.496  1.00 90.77      A    C  
ATOM   2046  O   LEU A 265     -26.576   2.940  -1.288  1.00 87.21      A    O  
ATOM   2047  CB  LEU A 265     -23.298   2.648  -1.122  1.00 88.46      A    C  
ATOM   2048  CG  LEU A 265     -21.881   2.775  -1.722  1.00 89.09      A    C  
ATOM   2049  CD1 LEU A 265     -20.902   3.138  -0.604  1.00 84.86      A    C  
ATOM   2050  CD2 LEU A 265     -21.395   1.481  -2.360  1.00 84.88      A    C  
ATOM   2051  N   PRO A 266     -25.959   0.777  -1.147  1.00 89.57      A    N  
ATOM   2052  CA  PRO A 266     -27.180   0.346  -0.488  1.00 88.78      A    C  
ATOM   2053  C   PRO A 266     -27.303   0.944   0.915  1.00 89.15      A    C  
ATOM   2054  O   PRO A 266     -26.310   1.176   1.611  1.00 84.71      A    O  
ATOM   2055  CB  PRO A 266     -27.109  -1.186  -0.463  1.00 86.01      A    C  
ATOM   2056  CG  PRO A 266     -25.606  -1.458  -0.433  1.00 85.96      A    C  
ATOM   2057  CD  PRO A 266     -25.048  -0.339  -1.315  1.00 88.86      A    C  
ATOM   2058  N   ASP A 267     -28.546   1.145   1.351  1.00 87.67      A    N  
ATOM   2059  CA  ASP A 267     -28.847   1.617   2.707  1.00 85.50      A    C  
ATOM   2060  C   ASP A 267     -28.697   0.478   3.736  1.00 85.20      A    C  
ATOM   2061  O   ASP A 267     -28.353   0.722   4.894  1.00 80.17      A    O  
ATOM   2062  CB  ASP A 267     -30.263   2.226   2.719  1.00 83.49      A    C  
ATOM   2063  CG  ASP A 267     -30.395   3.444   1.790  1.00 77.95      A    C  
ATOM   2064  OD1 ASP A 267     -29.610   4.401   1.942  1.00 69.37      A    O  
ATOM   2065  OD2 ASP A 267     -31.258   3.451   0.881  1.00 69.91      A    O1-
ATOM   2066  N   ARG A 268     -28.910  -0.758   3.295  1.00 83.58      A    N  
ATOM   2067  CA  ARG A 268     -28.786  -1.989   4.082  1.00 83.45      A    C  
ATOM   2068  C   ARG A 268     -28.215  -3.121   3.228  1.00 84.55      A    C  
ATOM   2069  O   ARG A 268     -28.284  -3.069   1.996  1.00 80.42      A    O  
ATOM   2070  CB  ARG A 268     -30.150  -2.412   4.649  1.00 80.00      A    C  
ATOM   2071  CG  ARG A 268     -30.671  -1.395   5.664  1.00 71.78      A    C  
ATOM   2072  CD  ARG A 268     -31.928  -1.907   6.347  1.00 68.57      A    C  
ATOM   2073  NE  ARG A 268     -32.312  -0.967   7.413  1.00 59.28      A    N  
ATOM   2074  CZ  ARG A 268     -33.412  -1.015   8.137  1.00 52.65      A    C  
ATOM   2075  NH1 ARG A 268     -34.323  -1.930   7.951  1.00 49.57      A    N1+
ATOM   2076  NH2 ARG A 268     -33.587  -0.139   9.081  1.00 45.20      A    N  
ATOM   2077  N   ASN A 269     -27.711  -4.140   3.887  1.00 84.35      A    N  
ATOM   2078  CA  ASN A 269     -27.312  -5.359   3.207  1.00 83.81      A    C  
ATOM   2079  C   ASN A 269     -28.553  -6.180   2.817  1.00 83.66      A    C  
ATOM   2080  O   ASN A 269     -29.178  -6.804   3.671  1.00 78.87      A    O  
ATOM   2081  CB  ASN A 269     -26.327  -6.135   4.090  1.00 81.69      A    C  
ATOM   2082  CG  ASN A 269     -25.770  -7.359   3.386  1.00 81.60      A    C  
ATOM   2083  ND2 ASN A 269     -24.925  -8.115   4.055  1.00 76.89      A    N  
ATOM   2084  OD1 ASN A 269     -26.071  -7.652   2.245  1.00 74.38      A    O  
ATOM   2085  N   GLU A 270     -28.887  -6.182   1.545  1.00 83.25      A    N  
ATOM   2086  CA  GLU A 270     -30.007  -6.941   0.977  1.00 82.75      A    C  
ATOM   2087  C   GLU A 270     -29.553  -8.266   0.332  1.00 83.50      A    C  
ATOM   2088  O   GLU A 270     -30.310  -8.913  -0.393  1.00 77.41      A    O  
ATOM   2089  CB  GLU A 270     -30.774  -6.086  -0.038  1.00 79.41      A    C  
ATOM   2090  CG  GLU A 270     -31.422  -4.834   0.576  1.00 73.36      A    C  
ATOM   2091  CD  GLU A 270     -32.296  -4.047  -0.424  1.00 65.55      A    C  
ATOM   2092  OE1 GLU A 270     -32.990  -3.114   0.025  1.00 57.99      A    O  
ATOM   2093  OE2 GLU A 270     -32.257  -4.372  -1.637  1.00 59.70      A    O1-
ATOM   2094  N   CYS A 271     -28.319  -8.665   0.557  1.00 85.49      A    N  
ATOM   2095  CA  CYS A 271     -27.798  -9.894  -0.009  1.00 85.78      A    C  
ATOM   2096  C   CYS A 271     -28.435 -11.127   0.643  1.00 86.17      A    C  
ATOM   2097  O   CYS A 271     -28.560 -11.213   1.861  1.00 81.84      A    O  
ATOM   2098  CB  CYS A 271     -26.273  -9.914   0.084  1.00 84.65      A    C  
ATOM   2099  SG  CYS A 271     -25.511  -8.703  -1.038  1.00 82.45      A    S  
ATOM   2100  N   TYR A 272     -28.785 -12.093  -0.180  1.00 83.66      A    N  
ATOM   2101  CA  TYR A 272     -29.296 -13.359   0.315  1.00 81.80      A    C  
ATOM   2102  C   TYR A 272     -28.175 -14.154   0.974  1.00 80.26      A    C  
ATOM   2103  O   TYR A 272     -27.195 -14.525   0.335  1.00 75.22      A    O  
ATOM   2104  CB  TYR A 272     -29.960 -14.162  -0.803  1.00 80.35      A    C  
ATOM   2105  CG  TYR A 272     -31.127 -13.452  -1.439  1.00 79.96      A    C  
ATOM   2106  CD1 TYR A 272     -32.331 -13.290  -0.737  1.00 76.17      A    C  
ATOM   2107  CD2 TYR A 272     -31.000 -12.906  -2.727  1.00 76.10      A    C  
ATOM   2108  CE1 TYR A 272     -33.404 -12.586  -1.308  1.00 72.98      A    C  
ATOM   2109  CE2 TYR A 272     -32.063 -12.199  -3.315  1.00 73.65      A    C  
ATOM   2110  CZ  TYR A 272     -33.265 -12.029  -2.596  1.00 74.91      A    C  
ATOM   2111  OH  TYR A 272     -34.296 -11.324  -3.158  1.00 71.49      A    O  
ATOM   2112  N   HIS A 273     -28.378 -14.461   2.240  1.00 77.67      A    N  
ATOM   2113  CA  HIS A 273     -27.559 -15.413   2.968  1.00 73.19      A    C  
ATOM   2114  C   HIS A 273     -28.441 -16.566   3.419  1.00 69.96      A    C  
ATOM   2115  O   HIS A 273     -29.597 -16.392   3.805  1.00 62.34      A    O  
ATOM   2116  CB  HIS A 273     -26.824 -14.707   4.118  1.00 68.49      A    C  
ATOM   2117  CG  HIS A 273     -27.721 -13.966   5.058  1.00 63.96      A    C  
ATOM   2118  CD2 HIS A 273     -28.160 -14.381   6.292  1.00 55.72      A    C  
ATOM   2119  ND1 HIS A 273     -28.277 -12.712   4.847  1.00 55.67      A    N  
ATOM   2120  CE1 HIS A 273     -29.020 -12.389   5.912  1.00 51.28      A    C  
ATOM   2121  NE2 HIS A 273     -28.974 -13.381   6.816  1.00 52.56      A    N  
ATOM   2122  N   TYR A 274     -27.913 -17.758   3.328  1.00 62.66      A    N  
ATOM   2123  CA  TYR A 274     -28.588 -18.914   3.879  1.00 58.23      A    C  
ATOM   2124  C   TYR A 274     -28.345 -18.913   5.382  1.00 55.10      A    C  
ATOM   2125  O   TYR A 274     -27.192 -19.013   5.814  1.00 49.28      A    O  
ATOM   2126  CB  TYR A 274     -28.115 -20.186   3.176  1.00 52.65      A    C  
ATOM   2127  CG  TYR A 274     -28.476 -20.208   1.710  1.00 48.70      A    C  
ATOM   2128  CD1 TYR A 274     -29.770 -20.564   1.294  1.00 44.74      A    C  
ATOM   2129  CD2 TYR A 274     -27.529 -19.828   0.727  1.00 42.52      A    C  
ATOM   2130  CE1 TYR A 274     -30.123 -20.544  -0.063  1.00 37.63      A    C  
ATOM   2131  CE2 TYR A 274     -27.866 -19.803  -0.629  1.00 37.64      A    C  
ATOM   2132  CZ  TYR A 274     -29.162 -20.163  -1.024  1.00 36.09      A    C  
ATOM   2133  OH  TYR A 274     -29.505 -20.132  -2.352  1.00 32.81      A    O  
ATOM   2134  N   ALA A 275     -29.403 -18.786   6.166  1.00 45.21      A    N  
ATOM   2135  CA  ALA A 275     -29.301 -19.121   7.573  1.00 43.13      A    C  
ATOM   2136  C   ALA A 275     -28.787 -20.565   7.686  1.00 41.37      A    C  
ATOM   2137  O   ALA A 275     -29.198 -21.401   6.858  1.00 37.84      A    O  
ATOM   2138  CB  ALA A 275     -30.671 -18.930   8.245  1.00 39.35      A    C  
ATOM   2139  N   PRO A 276     -27.909 -20.857   8.638  1.00 37.11      A    N  
ATOM   2140  CA  PRO A 276     -27.391 -22.211   8.834  1.00 34.14      A    C  
ATOM   2141  C   PRO A 276     -28.512 -23.235   9.068  1.00 33.80      A    C  
ATOM   2142  O   PRO A 276     -29.605 -22.864   9.558  1.00 30.51      A    O  
ATOM   2143  CB  PRO A 276     -26.395 -22.100  10.006  1.00 30.68      A    C  
ATOM   2144  CG  PRO A 276     -26.804 -20.841  10.742  1.00 29.44      A    C  
ATOM   2145  CD  PRO A 276     -27.353 -19.944   9.644  1.00 31.70      A    C  
ATOM   2146  OXT PRO A 276     -28.277 -24.423   8.721  1.00 26.67      A    O1-
TER   
ATOM   2147  N   GLN B   1     -32.875 -54.728 -22.778  1.00 66.51      B    N  
ATOM   2148  CA  GLN B   1     -33.083 -53.272 -22.947  1.00 68.84      B    C  
ATOM   2149  C   GLN B   1     -32.659 -52.470 -21.721  1.00 68.94      B    C  
ATOM   2150  O   GLN B   1     -31.906 -51.517 -21.883  1.00 64.18      B    O  
ATOM   2151  CB  GLN B   1     -34.534 -52.961 -23.330  1.00 63.35      B    C  
ATOM   2152  CG  GLN B   1     -34.777 -53.200 -24.826  1.00 58.35      B    C  
ATOM   2153  CD  GLN B   1     -36.244 -53.004 -25.230  1.00 54.31      B    C  
ATOM   2154  NE2 GLN B   1     -36.536 -52.765 -26.480  1.00 44.37      B    N  
ATOM   2155  OE1 GLN B   1     -37.118 -53.111 -24.416  1.00 48.80      B    O  
ATOM   2156  N   ALA B   2     -33.059 -52.883 -20.504  1.00 71.62      B    N  
ATOM   2157  CA  ALA B   2     -32.698 -52.171 -19.280  1.00 73.79      B    C  
ATOM   2158  C   ALA B   2     -31.180 -52.016 -19.092  1.00 75.84      B    C  
ATOM   2159  O   ALA B   2     -30.714 -50.917 -18.822  1.00 72.99      B    O  
ATOM   2160  CB  ALA B   2     -33.334 -52.906 -18.087  1.00 68.47      B    C  
ATOM   2161  N   MET B   3     -30.384 -53.053 -19.319  1.00 80.71      B    N  
ATOM   2162  CA  MET B   3     -28.914 -52.968 -19.249  1.00 81.36      B    C  
ATOM   2163  C   MET B   3     -28.323 -51.956 -20.238  1.00 82.57      B    C  
ATOM   2164  O   MET B   3     -27.426 -51.212 -19.873  1.00 80.77      B    O  
ATOM   2165  CB  MET B   3     -28.276 -54.328 -19.507  1.00 78.32      B    C  
ATOM   2166  CG  MET B   3     -28.019 -55.097 -18.211  1.00 70.50      B    C  
ATOM   2167  SD  MET B   3     -26.991 -56.560 -18.500  1.00 63.17      B    S  
ATOM   2168  CE  MET B   3     -26.636 -57.046 -16.809  1.00 54.69      B    C  
ATOM   2169  N   ILE B   4     -28.827 -51.881 -21.454  1.00 84.93      B    N  
ATOM   2170  CA  ILE B   4     -28.341 -50.930 -22.464  1.00 85.11      B    C  
ATOM   2171  C   ILE B   4     -28.623 -49.495 -22.007  1.00 85.78      B    C  
ATOM   2172  O   ILE B   4     -27.729 -48.648 -22.068  1.00 84.04      B    O  
ATOM   2173  CB  ILE B   4     -28.963 -51.220 -23.848  1.00 82.87      B    C  
ATOM   2174  CG1 ILE B   4     -28.579 -52.634 -24.332  1.00 74.61      B    C  
ATOM   2175  CG2 ILE B   4     -28.516 -50.156 -24.879  1.00 71.45      B    C  
ATOM   2176  CD1 ILE B   4     -29.313 -53.086 -25.609  1.00 63.37      B    C  
ATOM   2177  N   LEU B   5     -29.827 -49.225 -21.479  1.00 84.05      B    N  
ATOM   2178  CA  LEU B   5     -30.186 -47.927 -20.918  1.00 82.99      B    C  
ATOM   2179  C   LEU B   5     -29.320 -47.574 -19.698  1.00 84.63      B    C  
ATOM   2180  O   LEU B   5     -28.900 -46.427 -19.565  1.00 83.04      B    O  
ATOM   2181  CB  LEU B   5     -31.673 -47.934 -20.540  1.00 80.11      B    C  
ATOM   2182  CG  LEU B   5     -32.630 -47.923 -21.743  1.00 75.78      B    C  
ATOM   2183  CD1 LEU B   5     -34.047 -48.250 -21.283  1.00 69.09      B    C  
ATOM   2184  CD2 LEU B   5     -32.656 -46.562 -22.431  1.00 68.72      B    C  
ATOM   2185  N   GLY B   6     -28.997 -48.545 -18.858  1.00 84.40      B    N  
ATOM   2186  CA  GLY B   6     -28.086 -48.383 -17.729  1.00 83.84      B    C  
ATOM   2187  C   GLY B   6     -26.681 -47.973 -18.167  1.00 86.27      B    C  
ATOM   2188  O   GLY B   6     -26.157 -46.979 -17.672  1.00 85.09      B    O  
ATOM   2189  N   VAL B   7     -26.115 -48.655 -19.147  1.00 88.23      B    N  
ATOM   2190  CA  VAL B   7     -24.786 -48.322 -19.701  1.00 88.31      B    C  
ATOM   2191  C   VAL B   7     -24.784 -46.929 -20.329  1.00 89.28      B    C  
ATOM   2192  O   VAL B   7     -23.880 -46.148 -20.054  1.00 88.28      B    O  
ATOM   2193  CB  VAL B   7     -24.333 -49.384 -20.715  1.00 86.97      B    C  
ATOM   2194  CG1 VAL B   7     -23.040 -48.996 -21.440  1.00 77.52      B    C  
ATOM   2195  CG2 VAL B   7     -24.049 -50.717 -20.009  1.00 77.61      B    C  
ATOM   2196  N   VAL B   8     -25.815 -46.569 -21.100  1.00 88.57      B    N  
ATOM   2197  CA  VAL B   8     -25.943 -45.231 -21.697  1.00 88.39      B    C  
ATOM   2198  C   VAL B   8     -26.026 -44.150 -20.613  1.00 89.33      B    C  
ATOM   2199  O   VAL B   8     -25.352 -43.126 -20.716  1.00 88.74      B    O  
ATOM   2200  CB  VAL B   8     -27.155 -45.164 -22.645  1.00 86.99      B    C  
ATOM   2201  CG1 VAL B   8     -27.469 -43.745 -23.128  1.00 78.68      B    C  
ATOM   2202  CG2 VAL B   8     -26.904 -46.000 -23.902  1.00 78.74      B    C  
ATOM   2203  N   THR B   9     -26.801 -44.373 -19.549  1.00 88.89      B    N  
ATOM   2204  CA  THR B   9     -26.911 -43.441 -18.421  1.00 88.53      B    C  
ATOM   2205  C   THR B   9     -25.560 -43.237 -17.736  1.00 89.36      B    C  
ATOM   2206  O   THR B   9     -25.189 -42.106 -17.418  1.00 88.30      B    O  
ATOM   2207  CB  THR B   9     -27.930 -43.931 -17.386  1.00 87.27      B    C  
ATOM   2208  CG2 THR B   9     -28.200 -42.886 -16.304  1.00 74.92      B    C  
ATOM   2209  OG1 THR B   9     -29.175 -44.206 -17.989  1.00 74.39      B    O  
ATOM   2210  N   LEU B  10     -24.805 -44.310 -17.536  1.00 90.40      B    N  
ATOM   2211  CA  LEU B  10     -23.486 -44.281 -16.903  1.00 89.72      B    C  
ATOM   2212  C   LEU B  10     -22.466 -43.528 -17.763  1.00 90.26      B    C  
ATOM   2213  O   LEU B  10     -21.670 -42.749 -17.247  1.00 89.14      B    O  
ATOM   2214  CB  LEU B  10     -23.083 -45.743 -16.622  1.00 88.18      B    C  
ATOM   2215  CG  LEU B  10     -22.301 -45.927 -15.299  1.00 79.04      B    C  
ATOM   2216  CD1 LEU B  10     -22.633 -47.293 -14.709  1.00 72.55      B    C  
ATOM   2217  CD2 LEU B  10     -20.799 -45.832 -15.513  1.00 71.43      B    C  
ATOM   2218  N   LEU B  11     -22.545 -43.677 -19.073  1.00 91.00      B    N  
ATOM   2219  CA  LEU B  11     -21.700 -42.976 -20.032  1.00 90.57      B    C  
ATOM   2220  C   LEU B  11     -22.003 -41.475 -20.069  1.00 91.03      B    C  
ATOM   2221  O   LEU B  11     -21.085 -40.660 -20.038  1.00 90.35      B    O  
ATOM   2222  CB  LEU B  11     -21.875 -43.657 -21.405  1.00 90.01      B    C  
ATOM   2223  CG  LEU B  11     -20.548 -43.900 -22.151  1.00 78.19      B    C  
ATOM   2224  CD1 LEU B  11     -20.686 -45.118 -23.073  1.00 70.88      B    C  
ATOM   2225  CD2 LEU B  11     -20.142 -42.702 -22.987  1.00 70.30      B    C  
ATOM   2226  N   ILE B  12     -23.282 -41.093 -20.034  1.00 90.46      B    N  
ATOM   2227  CA  ILE B  12     -23.710 -39.691 -19.941  1.00 90.26      B    C  
ATOM   2228  C   ILE B  12     -23.291 -39.082 -18.605  1.00 90.66      B    C  
ATOM   2229  O   ILE B  12     -22.783 -37.960 -18.594  1.00 89.86      B    O  
ATOM   2230  CB  ILE B  12     -25.229 -39.572 -20.188  1.00 89.46      B    C  
ATOM   2231  CG1 ILE B  12     -25.535 -39.886 -21.671  1.00 84.18      B    C  
ATOM   2232  CG2 ILE B  12     -25.753 -38.165 -19.829  1.00 82.20      B    C  
ATOM   2233  CD1 ILE B  12     -27.028 -40.069 -21.979  1.00 74.08      B    C  
ATOM   2234  N   LEU B  13     -23.442 -39.791 -17.498  1.00 90.41      B    N  
ATOM   2235  CA  LEU B  13     -23.010 -39.330 -16.183  1.00 89.60      B    C  
ATOM   2236  C   LEU B  13     -21.503 -39.063 -16.160  1.00 90.39      B    C  
ATOM   2237  O   LEU B  13     -21.082 -37.992 -15.732  1.00 89.87      B    O  
ATOM   2238  CB  LEU B  13     -23.417 -40.375 -15.130  1.00 88.79      B    C  
ATOM   2239  CG  LEU B  13     -23.054 -39.981 -13.687  1.00 83.82      B    C  
ATOM   2240  CD1 LEU B  13     -23.852 -38.768 -13.203  1.00 78.48      B    C  
ATOM   2241  CD2 LEU B  13     -23.345 -41.151 -12.743  1.00 78.11      B    C  
ATOM   2242  N   ALA B  14     -20.699 -39.979 -16.666  1.00 91.74      B    N  
ATOM   2243  CA  ALA B  14     -19.259 -39.817 -16.759  1.00 90.32      B    C  
ATOM   2244  C   ALA B  14     -18.877 -38.602 -17.624  1.00 90.27      B    C  
ATOM   2245  O   ALA B  14     -18.030 -37.811 -17.224  1.00 88.64      B    O  
ATOM   2246  CB  ALA B  14     -18.652 -41.118 -17.306  1.00 89.16      B    C  
ATOM   2247  N   LEU B  15     -19.544 -38.407 -18.753  1.00 91.97      B    N  
ATOM   2248  CA  LEU B  15     -19.317 -37.258 -19.637  1.00 90.97      B    C  
ATOM   2249  C   LEU B  15     -19.658 -35.928 -18.946  1.00 91.13      B    C  
ATOM   2250  O   LEU B  15     -18.888 -34.974 -19.025  1.00 90.35      B    O  
ATOM   2251  CB  LEU B  15     -20.156 -37.456 -20.913  1.00 90.20      B    C  
ATOM   2252  CG  LEU B  15     -19.706 -36.521 -22.057  1.00 78.86      B    C  
ATOM   2253  CD1 LEU B  15     -18.648 -37.198 -22.923  1.00 72.53      B    C  
ATOM   2254  CD2 LEU B  15     -20.893 -36.144 -22.952  1.00 71.68      B    C  
ATOM   2255  N   VAL B  16     -20.784 -35.845 -18.237  1.00 91.25      B    N  
ATOM   2256  CA  VAL B  16     -21.225 -34.651 -17.513  1.00 90.79      B    C  
ATOM   2257  C   VAL B  16     -20.244 -34.282 -16.392  1.00 90.81      B    C  
ATOM   2258  O   VAL B  16     -19.853 -33.120 -16.290  1.00 89.64      B    O  
ATOM   2259  CB  VAL B  16     -22.650 -34.849 -16.948  1.00 90.32      B    C  
ATOM   2260  CG1 VAL B  16     -23.050 -33.796 -15.919  1.00 82.94      B    C  
ATOM   2261  CG2 VAL B  16     -23.675 -34.774 -18.086  1.00 83.93      B    C  
ATOM   2262  N   VAL B  17     -19.819 -35.248 -15.604  1.00 91.03      B    N  
ATOM   2263  CA  VAL B  17     -18.818 -35.043 -14.553  1.00 89.76      B    C  
ATOM   2264  C   VAL B  17     -17.510 -34.543 -15.164  1.00 89.43      B    C  
ATOM   2265  O   VAL B  17     -16.964 -33.547 -14.697  1.00 88.32      B    O  
ATOM   2266  CB  VAL B  17     -18.595 -36.329 -13.740  1.00 89.02      B    C  
ATOM   2267  CG1 VAL B  17     -17.421 -36.220 -12.754  1.00 80.94      B    C  
ATOM   2268  CG2 VAL B  17     -19.843 -36.662 -12.912  1.00 81.90      B    C  
ATOM   2269  N   PHE B  18     -17.062 -35.168 -16.238  1.00 91.12      B    N  
ATOM   2270  CA  PHE B  18     -15.830 -34.801 -16.930  1.00 89.21      B    C  
ATOM   2271  C   PHE B  18     -15.843 -33.361 -17.446  1.00 89.30      B    C  
ATOM   2272  O   PHE B  18     -14.933 -32.587 -17.161  1.00 87.66      B    O  
ATOM   2273  CB  PHE B  18     -15.624 -35.799 -18.071  1.00 87.13      B    C  
ATOM   2274  CG  PHE B  18     -14.362 -35.520 -18.825  1.00 79.92      B    C  
ATOM   2275  CD1 PHE B  18     -14.386 -34.963 -20.120  1.00 73.20      B    C  
ATOM   2276  CD2 PHE B  18     -13.145 -35.767 -18.194  1.00 69.37      B    C  
ATOM   2277  CE1 PHE B  18     -13.181 -34.646 -20.764  1.00 63.72      B    C  
ATOM   2278  CE2 PHE B  18     -11.944 -35.451 -18.834  1.00 62.78      B    C  
ATOM   2279  CZ  PHE B  18     -11.955 -34.880 -20.120  1.00 63.15      B    C  
ATOM   2280  N   ILE B  19     -16.904 -32.956 -18.137  1.00 89.99      B    N  
ATOM   2281  CA  ILE B  19     -17.055 -31.587 -18.655  1.00 89.29      B    C  
ATOM   2282  C   ILE B  19     -17.119 -30.585 -17.493  1.00 89.42      B    C  
ATOM   2283  O   ILE B  19     -16.465 -29.547 -17.543  1.00 88.49      B    O  
ATOM   2284  CB  ILE B  19     -18.289 -31.482 -19.575  1.00 88.55      B    C  
ATOM   2285  CG1 ILE B  19     -18.090 -32.336 -20.860  1.00 82.97      B    C  
ATOM   2286  CG2 ILE B  19     -18.556 -30.021 -19.972  1.00 81.92      B    C  
ATOM   2287  CD1 ILE B  19     -19.369 -32.516 -21.677  1.00 74.73      B    C  
ATOM   2288  N   THR B  20     -17.855 -30.897 -16.427  1.00 90.77      B    N  
ATOM   2289  CA  THR B  20     -17.977 -30.018 -15.252  1.00 90.10      B    C  
ATOM   2290  C   THR B  20     -16.635 -29.816 -14.561  1.00 89.85      B    C  
ATOM   2291  O   THR B  20     -16.294 -28.689 -14.192  1.00 87.99      B    O  
ATOM   2292  CB  THR B  20     -19.012 -30.558 -14.261  1.00 89.73      B    C  
ATOM   2293  CG2 THR B  20     -19.268 -29.576 -13.117  1.00 78.40      B    C  
ATOM   2294  OG1 THR B  20     -20.251 -30.754 -14.906  1.00 78.09      B    O  
ATOM   2295  N   PHE B  21     -15.834 -30.868 -14.420  1.00 89.60      B    N  
ATOM   2296  CA  PHE B  21     -14.476 -30.760 -13.897  1.00 88.65      B    C  
ATOM   2297  C   PHE B  21     -13.580 -29.889 -14.777  1.00 88.58      B    C  
ATOM   2298  O   PHE B  21     -12.937 -28.980 -14.257  1.00 86.34      B    O  
ATOM   2299  CB  PHE B  21     -13.859 -32.149 -13.714  1.00 87.18      B    C  
ATOM   2300  CG  PHE B  21     -13.958 -32.641 -12.296  1.00 84.95      B    C  
ATOM   2301  CD1 PHE B  21     -13.086 -32.120 -11.314  1.00 79.13      B    C  
ATOM   2302  CD2 PHE B  21     -14.918 -33.592 -11.927  1.00 77.22      B    C  
ATOM   2303  CE1 PHE B  21     -13.179 -32.548  -9.979  1.00 74.08      B    C  
ATOM   2304  CE2 PHE B  21     -15.013 -34.023 -10.594  1.00 73.49      B    C  
ATOM   2305  CZ  PHE B  21     -14.149 -33.497  -9.614  1.00 74.34      B    C  
ATOM   2306  N   ASN B  22     -13.598 -30.087 -16.080  1.00 89.47      B    N  
ATOM   2307  CA  ASN B  22     -12.788 -29.286 -16.997  1.00 88.10      B    C  
ATOM   2308  C   ASN B  22     -13.162 -27.799 -16.955  1.00 88.89      B    C  
ATOM   2309  O   ASN B  22     -12.279 -26.945 -16.896  1.00 87.13      B    O  
ATOM   2310  CB  ASN B  22     -12.923 -29.846 -18.425  1.00 86.21      B    C  
ATOM   2311  CG  ASN B  22     -12.094 -31.098 -18.634  1.00 79.42      B    C  
ATOM   2312  ND2 ASN B  22     -12.331 -31.800 -19.720  1.00 70.64      B    N  
ATOM   2313  OD1 ASN B  22     -11.209 -31.436 -17.875  1.00 72.14      B    O  
ATOM   2314  N   VAL B  23     -14.451 -27.472 -16.910  1.00 88.55      B    N  
ATOM   2315  CA  VAL B  23     -14.920 -26.090 -16.765  1.00 88.51      B    C  
ATOM   2316  C   VAL B  23     -14.477 -25.507 -15.428  1.00 89.39      B    C  
ATOM   2317  O   VAL B  23     -13.986 -24.382 -15.386  1.00 88.38      B    O  
ATOM   2318  CB  VAL B  23     -16.455 -26.003 -16.934  1.00 87.95      B    C  
ATOM   2319  CG1 VAL B  23     -16.995 -24.605 -16.621  1.00 81.43      B    C  
ATOM   2320  CG2 VAL B  23     -16.858 -26.323 -18.382  1.00 81.95      B    C  
ATOM   2321  N   THR B  24     -14.585 -26.261 -14.331  1.00 89.84      B    N  
ATOM   2322  CA  THR B  24     -14.203 -25.791 -12.994  1.00 90.01      B    C  
ATOM   2323  C   THR B  24     -12.704 -25.524 -12.893  1.00 90.36      B    C  
ATOM   2324  O   THR B  24     -12.307 -24.456 -12.434  1.00 88.89      B    O  
ATOM   2325  CB  THR B  24     -14.638 -26.780 -11.900  1.00 89.66      B    C  
ATOM   2326  CG2 THR B  24     -14.426 -26.195 -10.507  1.00 79.18      B    C  
ATOM   2327  OG1 THR B  24     -16.020 -27.059 -12.016  1.00 77.34      B    O  
ATOM   2328  N   VAL B  25     -11.874 -26.433 -13.386  1.00 89.65      B    N  
ATOM   2329  CA  VAL B  25     -10.417 -26.266 -13.432  1.00 88.64      B    C  
ATOM   2330  C   VAL B  25     -10.037 -25.066 -14.305  1.00 89.05      B    C  
ATOM   2331  O   VAL B  25      -9.217 -24.243 -13.901  1.00 88.49      B    O  
ATOM   2332  CB  VAL B  25      -9.737 -27.553 -13.931  1.00 87.23      B    C  
ATOM   2333  CG1 VAL B  25      -8.232 -27.361 -14.191  1.00 80.35      B    C  
ATOM   2334  CG2 VAL B  25      -9.880 -28.675 -12.894  1.00 80.60      B    C  
ATOM   2335  N   SER B  26     -10.667 -24.910 -15.467  1.00 88.41      B    N  
ATOM   2336  CA  SER B  26     -10.415 -23.763 -16.353  1.00 88.06      B    C  
ATOM   2337  C   SER B  26     -10.780 -22.435 -15.675  1.00 89.38      B    C  
ATOM   2338  O   SER B  26     -10.007 -21.478 -15.750  1.00 87.75      B    O  
ATOM   2339  CB  SER B  26     -11.205 -23.936 -17.655  1.00 85.96      B    C  
ATOM   2340  OG  SER B  26     -10.919 -22.875 -18.544  1.00 72.85      B    O  
ATOM   2341  N   VAL B  27     -11.911 -22.364 -14.973  1.00 89.91      B    N  
ATOM   2342  CA  VAL B  27     -12.329 -21.167 -14.222  1.00 90.66      B    C  
ATOM   2343  C   VAL B  27     -11.376 -20.873 -13.067  1.00 91.17      B    C  
ATOM   2344  O   VAL B  27     -10.942 -19.732 -12.925  1.00 90.40      B    O  
ATOM   2345  CB  VAL B  27     -13.782 -21.300 -13.735  1.00 90.41      B    C  
ATOM   2346  CG1 VAL B  27     -14.153 -20.256 -12.683  1.00 85.46      B    C  
ATOM   2347  CG2 VAL B  27     -14.731 -21.119 -14.918  1.00 86.17      B    C  
ATOM   2348  N   GLN B  28     -11.007 -21.875 -12.288  1.00 90.42      B    N  
ATOM   2349  CA  GLN B  28     -10.050 -21.716 -11.198  1.00 90.47      B    C  
ATOM   2350  C   GLN B  28      -8.721 -21.162 -11.720  1.00 91.16      B    C  
ATOM   2351  O   GLN B  28      -8.180 -20.214 -11.146  1.00 90.08      B    O  
ATOM   2352  CB  GLN B  28      -9.849 -23.076 -10.510  1.00 89.45      B    C  
ATOM   2353  CG  GLN B  28      -9.032 -22.948  -9.219  1.00 83.06      B    C  
ATOM   2354  CD  GLN B  28      -8.721 -24.300  -8.564  1.00 81.86      B    C  
ATOM   2355  NE2 GLN B  28      -8.259 -24.307  -7.337  1.00 70.90      B    N  
ATOM   2356  OE1 GLN B  28      -8.858 -25.354  -9.163  1.00 73.16      B    O  
ATOM   2357  N   GLN B  29      -8.243 -21.691 -12.830  1.00 91.05      B    N  
ATOM   2358  CA  GLN B  29      -6.997 -21.248 -13.431  1.00 90.54      B    C  
ATOM   2359  C   GLN B  29      -7.101 -19.846 -14.030  1.00 91.28      B    C  
ATOM   2360  O   GLN B  29      -6.150 -19.068 -13.911  1.00 89.77      B    O  
ATOM   2361  CB  GLN B  29      -6.557 -22.299 -14.462  1.00 89.07      B    C  
ATOM   2362  CG  GLN B  29      -5.073 -22.187 -14.818  1.00 82.13      B    C  
ATOM   2363  CD  GLN B  29      -4.127 -22.492 -13.639  1.00 76.55      B    C  
ATOM   2364  NE2 GLN B  29      -2.851 -22.538 -13.901  1.00 65.44      B    N  
ATOM   2365  OE1 GLN B  29      -4.503 -22.680 -12.498  1.00 68.33      B    O  
ATOM   2366  N   LYS B  30      -8.243 -19.460 -14.593  1.00 91.24      B    N  
ATOM   2367  CA  LYS B  30      -8.492 -18.086 -15.061  1.00 91.09      B    C  
ATOM   2368  C   LYS B  30      -8.495 -17.077 -13.911  1.00 91.85      B    C  
ATOM   2369  O   LYS B  30      -7.891 -16.017 -14.049  1.00 90.95      B    O  
ATOM   2370  CB  LYS B  30      -9.822 -18.009 -15.822  1.00 89.82      B    C  
ATOM   2371  CG  LYS B  30      -9.698 -18.561 -17.243  1.00 85.23      B    C  
ATOM   2372  CD  LYS B  30     -11.051 -18.486 -17.962  1.00 80.95      B    C  
ATOM   2373  CE  LYS B  30     -10.886 -19.023 -19.393  1.00 73.91      B    C  
ATOM   2374  NZ  LYS B  30     -12.114 -18.845 -20.195  1.00 66.56      B    N1+
ATOM   2375  N   ILE B  31      -9.109 -17.397 -12.775  1.00 92.28      B    N  
ATOM   2376  CA  ILE B  31      -9.092 -16.542 -11.584  1.00 93.07      B    C  
ATOM   2377  C   ILE B  31      -7.658 -16.417 -11.064  1.00 93.36      B    C  
ATOM   2378  O   ILE B  31      -7.189 -15.307 -10.828  1.00 92.44      B    O  
ATOM   2379  CB  ILE B  31     -10.043 -17.065 -10.489  1.00 93.20      B    C  
ATOM   2380  CG1 ILE B  31     -11.515 -16.994 -10.963  1.00 91.18      B    C  
ATOM   2381  CG2 ILE B  31      -9.881 -16.251  -9.189  1.00 90.98      B    C  
ATOM   2382  CD1 ILE B  31     -12.497 -17.745 -10.058  1.00 88.40      B    C  
ATOM   2383  N   ARG B  32      -6.947 -17.532 -10.950  1.00 92.92      B    N  
ATOM   2384  CA  ARG B  32      -5.562 -17.554 -10.470  1.00 92.84      B    C  
ATOM   2385  C   ARG B  32      -4.621 -16.745 -11.373  1.00 93.13      B    C  
ATOM   2386  O   ARG B  32      -3.818 -15.968 -10.870  1.00 91.46      B    O  
ATOM   2387  CB  ARG B  32      -5.112 -19.018 -10.320  1.00 91.50      B    C  
ATOM   2388  CG  ARG B  32      -3.885 -19.124  -9.419  1.00 86.46      B    C  
ATOM   2389  CD  ARG B  32      -3.417 -20.582  -9.282  1.00 85.26      B    C  
ATOM   2390  NE  ARG B  32      -4.370 -21.429  -8.536  1.00 81.81      B    N  
ATOM   2391  CZ  ARG B  32      -4.513 -22.743  -8.679  1.00 79.60      B    C  
ATOM   2392  NH1 ARG B  32      -3.820 -23.416  -9.549  1.00 72.19      B    N1+
ATOM   2393  NH2 ARG B  32      -5.357 -23.396  -7.950  1.00 74.34      B    N  
ATOM   2394  N   LEU B  33      -4.771 -16.873 -12.682  1.00 91.93      B    N  
ATOM   2395  CA  LEU B  33      -3.978 -16.137 -13.658  1.00 91.91      B    C  
ATOM   2396  C   LEU B  33      -4.264 -14.630 -13.616  1.00 92.53      B    C  
ATOM   2397  O   LEU B  33      -3.334 -13.834 -13.628  1.00 91.45      B    O  
ATOM   2398  CB  LEU B  33      -4.250 -16.700 -15.058  1.00 90.92      B    C  
ATOM   2399  CG  LEU B  33      -3.312 -16.096 -16.120  1.00 88.50      B    C  
ATOM   2400  CD1 LEU B  33      -1.892 -16.645 -15.985  1.00 84.39      B    C  
ATOM   2401  CD2 LEU B  33      -3.833 -16.416 -17.516  1.00 84.19      B    C  
ATOM   2402  N   GLN B  34      -5.541 -14.236 -13.534  1.00 92.20      B    N  
ATOM   2403  CA  GLN B  34      -5.899 -12.826 -13.430  1.00 92.49      B    C  
ATOM   2404  C   GLN B  34      -5.412 -12.222 -12.113  1.00 93.24      B    C  
ATOM   2405  O   GLN B  34      -4.875 -11.121 -12.120  1.00 92.31      B    O  
ATOM   2406  CB  GLN B  34      -7.419 -12.664 -13.571  1.00 91.67      B    C  
ATOM   2407  CG  GLN B  34      -7.826 -11.188 -13.579  1.00 88.06      B    C  
ATOM   2408  CD  GLN B  34      -7.229 -10.437 -14.771  1.00 86.93      B    C  
ATOM   2409  NE2 GLN B  34      -6.506  -9.373 -14.542  1.00 75.55      B    N  
ATOM   2410  OE1 GLN B  34      -7.414 -10.816 -15.906  1.00 77.88      B    O  
ATOM   2411  N   ASN B  35      -5.543 -12.957 -11.011  1.00 93.63      B    N  
ATOM   2412  CA  ASN B  35      -5.014 -12.512  -9.729  1.00 94.17      B    C  
ATOM   2413  C   ASN B  35      -3.488 -12.379  -9.765  1.00 94.53      B    C  
ATOM   2414  O   ASN B  35      -2.960 -11.427  -9.203  1.00 93.06      B    O  
ATOM   2415  CB  ASN B  35      -5.473 -13.488  -8.636  1.00 93.70      B    C  
ATOM   2416  CG  ASN B  35      -5.121 -12.954  -7.259  1.00 92.58      B    C  
ATOM   2417  ND2 ASN B  35      -4.409 -13.713  -6.464  1.00 82.73      B    N  
ATOM   2418  OD1 ASN B  35      -5.476 -11.850  -6.904  1.00 81.81      B    O  
ATOM   2419  N   TYR B  36      -2.791 -13.265 -10.458  1.00 93.87      B    N  
ATOM   2420  CA  TYR B  36      -1.354 -13.142 -10.660  1.00 94.00      B    C  
ATOM   2421  C   TYR B  36      -0.985 -11.904 -11.488  1.00 94.11      B    C  
ATOM   2422  O   TYR B  36      -0.085 -11.170 -11.102  1.00 92.91      B    O  
ATOM   2423  CB  TYR B  36      -0.795 -14.421 -11.294  1.00 93.68      B    C  
ATOM   2424  CG  TYR B  36       0.677 -14.321 -11.646  1.00 93.67      B    C  
ATOM   2425  CD1 TYR B  36       1.117 -14.510 -12.972  1.00 90.72      B    C  
ATOM   2426  CD2 TYR B  36       1.612 -13.971 -10.654  1.00 90.97      B    C  
ATOM   2427  CE1 TYR B  36       2.469 -14.344 -13.304  1.00 90.47      B    C  
ATOM   2428  CE2 TYR B  36       2.965 -13.789 -10.973  1.00 89.95      B    C  
ATOM   2429  CZ  TYR B  36       3.384 -13.969 -12.305  1.00 90.90      B    C  
ATOM   2430  OH  TYR B  36       4.713 -13.746 -12.616  1.00 89.47      B    O  
ATOM   2431  N   ALA B  37      -1.707 -11.629 -12.573  1.00 93.52      B    N  
ATOM   2432  CA  ALA B  37      -1.490 -10.424 -13.374  1.00 93.08      B    C  
ATOM   2433  C   ALA B  37      -1.710  -9.155 -12.546  1.00 93.60      B    C  
ATOM   2434  O   ALA B  37      -0.877  -8.245 -12.568  1.00 92.38      B    O  
ATOM   2435  CB  ALA B  37      -2.405 -10.458 -14.597  1.00 92.00      B    C  
ATOM   2436  N   ASP B  38      -2.784  -9.107 -11.768  1.00 94.69      B    N  
ATOM   2437  CA  ASP B  38      -3.097  -7.995 -10.873  1.00 94.54      B    C  
ATOM   2438  C   ASP B  38      -2.031  -7.834  -9.780  1.00 94.93      B    C  
ATOM   2439  O   ASP B  38      -1.515  -6.739  -9.576  1.00 93.28      B    O  
ATOM   2440  CB  ASP B  38      -4.501  -8.189 -10.263  1.00 93.43      B    C  
ATOM   2441  CG  ASP B  38      -5.653  -7.990 -11.250  1.00 91.35      B    C  
ATOM   2442  OD1 ASP B  38      -5.469  -7.329 -12.288  1.00 85.56      B    O  
ATOM   2443  OD2 ASP B  38      -6.788  -8.439 -10.976  1.00 85.89      B    O1-
ATOM   2444  N   ALA B  39      -1.649  -8.925  -9.119  1.00 94.71      B    N  
ATOM   2445  CA  ALA B  39      -0.619  -8.919  -8.086  1.00 94.67      B    C  
ATOM   2446  C   ALA B  39       0.746  -8.497  -8.642  1.00 94.83      B    C  
ATOM   2447  O   ALA B  39       1.463  -7.737  -7.991  1.00 93.32      B    O  
ATOM   2448  CB  ALA B  39      -0.544 -10.310  -7.443  1.00 94.00      B    C  
ATOM   2449  N   LYS B  40       1.097  -8.924  -9.849  1.00 94.83      B    N  
ATOM   2450  CA  LYS B  40       2.339  -8.534 -10.524  1.00 94.54      B    C  
ATOM   2451  C   LYS B  40       2.347  -7.040 -10.857  1.00 94.66      B    C  
ATOM   2452  O   LYS B  40       3.296  -6.361 -10.491  1.00 93.54      B    O  
ATOM   2453  CB  LYS B  40       2.534  -9.415 -11.770  1.00 93.24      B    C  
ATOM   2454  CG  LYS B  40       3.832  -9.093 -12.523  1.00 89.74      B    C  
ATOM   2455  CD  LYS B  40       3.950  -9.964 -13.783  1.00 86.83      B    C  
ATOM   2456  CE  LYS B  40       5.113  -9.492 -14.652  1.00 80.53      B    C  
ATOM   2457  NZ  LYS B  40       5.136 -10.185 -15.959  1.00 75.64      B    N1+
ATOM   2458  N   ALA B  41       1.292  -6.521 -11.476  1.00 94.61      B    N  
ATOM   2459  CA  ALA B  41       1.174  -5.102 -11.792  1.00 94.30      B    C  
ATOM   2460  C   ALA B  41       1.221  -4.236 -10.525  1.00 94.91      B    C  
ATOM   2461  O   ALA B  41       2.007  -3.289 -10.441  1.00 93.75      B    O  
ATOM   2462  CB  ALA B  41      -0.117  -4.864 -12.581  1.00 93.32      B    C  
ATOM   2463  N   PHE B  42       0.441  -4.608  -9.513  1.00 95.88      B    N  
ATOM   2464  CA  PHE B  42       0.406  -3.911  -8.239  1.00 96.01      B    C  
ATOM   2465  C   PHE B  42       1.758  -3.965  -7.518  1.00 96.06      B    C  
ATOM   2466  O   PHE B  42       2.240  -2.936  -7.045  1.00 95.01      B    O  
ATOM   2467  CB  PHE B  42      -0.707  -4.500  -7.370  1.00 95.67      B    C  
ATOM   2468  CG  PHE B  42      -0.858  -3.782  -6.047  1.00 96.28      B    C  
ATOM   2469  CD1 PHE B  42      -0.210  -4.266  -4.903  1.00 94.03      B    C  
ATOM   2470  CD2 PHE B  42      -1.609  -2.600  -5.975  1.00 94.05      B    C  
ATOM   2471  CE1 PHE B  42      -0.301  -3.561  -3.689  1.00 93.23      B    C  
ATOM   2472  CE2 PHE B  42      -1.706  -1.897  -4.768  1.00 92.92      B    C  
ATOM   2473  CZ  PHE B  42      -1.048  -2.369  -3.626  1.00 94.20      B    C  
ATOM   2474  N   SER B  43       2.412  -5.109  -7.478  1.00 95.22      B    N  
ATOM   2475  CA  SER B  43       3.704  -5.269  -6.808  1.00 95.06      B    C  
ATOM   2476  C   SER B  43       4.823  -4.491  -7.500  1.00 95.10      B    C  
ATOM   2477  O   SER B  43       5.637  -3.885  -6.824  1.00 93.65      B    O  
ATOM   2478  CB  SER B  43       4.100  -6.737  -6.705  1.00 94.15      B    C  
ATOM   2479  OG  SER B  43       3.122  -7.457  -5.986  1.00 85.24      B    O  
ATOM   2480  N   LEU B  44       4.838  -4.441  -8.829  1.00 95.25      B    N  
ATOM   2481  CA  LEU B  44       5.760  -3.587  -9.576  1.00 95.01      B    C  
ATOM   2482  C   LEU B  44       5.495  -2.106  -9.286  1.00 95.15      B    C  
ATOM   2483  O   LEU B  44       6.438  -1.348  -9.065  1.00 94.04      B    O  
ATOM   2484  CB  LEU B  44       5.641  -3.878 -11.078  1.00 94.47      B    C  
ATOM   2485  CG  LEU B  44       6.241  -5.224 -11.518  1.00 92.27      B    C  
ATOM   2486  CD1 LEU B  44       5.873  -5.502 -12.984  1.00 88.73      B    C  
ATOM   2487  CD2 LEU B  44       7.773  -5.243 -11.420  1.00 88.14      B    C  
ATOM   2488  N   ALA B  45       4.231  -1.692  -9.185  1.00 95.56      B    N  
ATOM   2489  CA  ALA B  45       3.885  -0.331  -8.794  1.00 95.36      B    C  
ATOM   2490  C   ALA B  45       4.303  -0.018  -7.347  1.00 95.58      B    C  
ATOM   2491  O   ALA B  45       4.766   1.088  -7.065  1.00 94.19      B    O  
ATOM   2492  CB  ALA B  45       2.384  -0.127  -9.012  1.00 94.86      B    C  
ATOM   2493  N   VAL B  46       4.211  -0.979  -6.421  1.00 95.78      B    N  
ATOM   2494  CA  VAL B  46       4.730  -0.836  -5.050  1.00 95.59      B    C  
ATOM   2495  C   VAL B  46       6.248  -0.672  -5.062  1.00 95.42      B    C  
ATOM   2496  O   VAL B  46       6.760   0.185  -4.347  1.00 94.33      B    O  
ATOM   2497  CB  VAL B  46       4.318  -2.017  -4.154  1.00 94.88      B    C  
ATOM   2498  CG1 VAL B  46       5.050  -2.035  -2.810  1.00 91.31      B    C  
ATOM   2499  CG2 VAL B  46       2.823  -1.967  -3.837  1.00 91.10      B    C  
ATOM   2500  N   VAL B  47       6.962  -1.439  -5.870  1.00 95.53      B    N  
ATOM   2501  CA  VAL B  47       8.419  -1.316  -6.025  1.00 95.36      B    C  
ATOM   2502  C   VAL B  47       8.802   0.076  -6.548  1.00 95.47      B    C  
ATOM   2503  O   VAL B  47       9.663   0.726  -5.957  1.00 94.26      B    O  
ATOM   2504  CB  VAL B  47       8.950  -2.441  -6.937  1.00 93.98      B    C  
ATOM   2505  CG1 VAL B  47      10.346  -2.174  -7.492  1.00 89.44      B    C  
ATOM   2506  CG2 VAL B  47       9.004  -3.750  -6.151  1.00 88.76      B    C  
ATOM   2507  N   GLU B  48       8.127   0.567  -7.572  1.00 96.38      B    N  
ATOM   2508  CA  GLU B  48       8.339   1.927  -8.067  1.00 96.18      B    C  
ATOM   2509  C   GLU B  48       8.025   2.981  -7.000  1.00 96.37      B    C  
ATOM   2510  O   GLU B  48       8.834   3.870  -6.758  1.00 95.25      B    O  
ATOM   2511  CB  GLU B  48       7.487   2.188  -9.320  1.00 95.16      B    C  
ATOM   2512  CG  GLU B  48       7.972   1.425 -10.549  1.00 89.85      B    C  
ATOM   2513  CD  GLU B  48       7.209   1.798 -11.834  1.00 91.51      B    C  
ATOM   2514  OE1 GLU B  48       7.517   1.205 -12.893  1.00 84.52      B    O  
ATOM   2515  OE2 GLU B  48       6.334   2.686 -11.787  1.00 86.64      B    O1-
ATOM   2516  N   ALA B  49       6.903   2.858  -6.297  1.00 95.81      B    N  
ATOM   2517  CA  ALA B  49       6.526   3.778  -5.241  1.00 95.61      B    C  
ATOM   2518  C   ALA B  49       7.531   3.773  -4.072  1.00 95.95      B    C  
ATOM   2519  O   ALA B  49       7.890   4.834  -3.562  1.00 94.45      B    O  
ATOM   2520  CB  ALA B  49       5.115   3.443  -4.763  1.00 95.05      B    C  
ATOM   2521  N   ARG B  50       8.040   2.606  -3.687  1.00 96.58      B    N  
ATOM   2522  CA  ARG B  50       9.110   2.473  -2.688  1.00 96.11      B    C  
ATOM   2523  C   ARG B  50      10.393   3.163  -3.154  1.00 96.25      B    C  
ATOM   2524  O   ARG B  50      10.995   3.887  -2.367  1.00 95.16      B    O  
ATOM   2525  CB  ARG B  50       9.396   0.993  -2.399  1.00 95.02      B    C  
ATOM   2526  CG  ARG B  50       8.363   0.356  -1.456  1.00 91.37      B    C  
ATOM   2527  CD  ARG B  50       8.731  -1.109  -1.233  1.00 91.33      B    C  
ATOM   2528  NE  ARG B  50       7.940  -1.742  -0.160  1.00 89.73      B    N  
ATOM   2529  CZ  ARG B  50       8.327  -2.788   0.551  1.00 89.51      B    C  
ATOM   2530  NH1 ARG B  50       9.437  -3.423   0.309  1.00 84.50      B    N1+
ATOM   2531  NH2 ARG B  50       7.611  -3.219   1.533  1.00 85.05      B    N  
ATOM   2532  N   ALA B  51      10.766   3.002  -4.407  1.00 95.73      B    N  
ATOM   2533  CA  ALA B  51      11.922   3.679  -4.971  1.00 95.69      B    C  
ATOM   2534  C   ALA B  51      11.749   5.210  -4.957  1.00 96.01      B    C  
ATOM   2535  O   ALA B  51      12.646   5.921  -4.515  1.00 94.80      B    O  
ATOM   2536  CB  ALA B  51      12.170   3.142  -6.383  1.00 95.09      B    C  
ATOM   2537  N   LEU B  52      10.588   5.725  -5.345  1.00 96.44      B    N  
ATOM   2538  CA  LEU B  52      10.307   7.158  -5.335  1.00 96.37      B    C  
ATOM   2539  C   LEU B  52      10.300   7.745  -3.909  1.00 96.34      B    C  
ATOM   2540  O   LEU B  52      10.877   8.809  -3.675  1.00 94.66      B    O  
ATOM   2541  CB  LEU B  52       8.967   7.435  -6.050  1.00 95.76      B    C  
ATOM   2542  CG  LEU B  52       8.942   7.081  -7.546  1.00 94.85      B    C  
ATOM   2543  CD1 LEU B  52       7.547   7.359  -8.117  1.00 91.66      B    C  
ATOM   2544  CD2 LEU B  52       9.951   7.873  -8.371  1.00 91.19      B    C  
ATOM   2545  N   ASN B  53       9.731   7.030  -2.939  1.00 96.35      B    N  
ATOM   2546  CA  ASN B  53       9.787   7.432  -1.531  1.00 96.23      B    C  
ATOM   2547  C   ASN B  53      11.218   7.363  -0.974  1.00 96.37      B    C  
ATOM   2548  O   ASN B  53      11.634   8.264  -0.250  1.00 94.81      B    O  
ATOM   2549  CB  ASN B  53       8.817   6.568  -0.715  1.00 95.70      B    C  
ATOM   2550  CG  ASN B  53       7.359   6.921  -0.973  1.00 95.22      B    C  
ATOM   2551  ND2 ASN B  53       6.473   5.972  -0.779  1.00 86.97      B    N  
ATOM   2552  OD1 ASN B  53       6.991   8.032  -1.321  1.00 87.38      B    O  
ATOM   2553  N   HIS B  54      11.987   6.351  -1.363  1.00 96.01      B    N  
ATOM   2554  CA  HIS B  54      13.408   6.271  -1.028  1.00 95.62      B    C  
ATOM   2555  C   HIS B  54      14.191   7.467  -1.582  1.00 95.81      B    C  
ATOM   2556  O   HIS B  54      14.999   8.048  -0.866  1.00 94.57      B    O  
ATOM   2557  CB  HIS B  54      13.984   4.948  -1.535  1.00 94.67      B    C  
ATOM   2558  CG  HIS B  54      15.456   4.812  -1.259  1.00 94.32      B    C  
ATOM   2559  CD2 HIS B  54      16.467   4.900  -2.180  1.00 81.43      B    C  
ATOM   2560  ND1 HIS B  54      16.034   4.603  -0.025  1.00 81.67      B    N  
ATOM   2561  CE1 HIS B  54      17.359   4.551  -0.203  1.00 84.72      B    C  
ATOM   2562  NE2 HIS B  54      17.655   4.734  -1.498  1.00 86.09      B    N  
ATOM   2563  N   PHE B  55      13.889   7.901  -2.805  1.00 96.41      B    N  
ATOM   2564  CA  PHE B  55      14.474   9.115  -3.364  1.00 96.46      B    C  
ATOM   2565  C   PHE B  55      14.081  10.364  -2.575  1.00 96.34      B    C  
ATOM   2566  O   PHE B  55      14.929  11.228  -2.371  1.00 94.71      B    O  
ATOM   2567  CB  PHE B  55      14.101   9.275  -4.841  1.00 96.01      B    C  
ATOM   2568  CG  PHE B  55      14.530   8.146  -5.758  1.00 96.27      B    C  
ATOM   2569  CD1 PHE B  55      15.670   7.370  -5.495  1.00 93.36      B    C  
ATOM   2570  CD2 PHE B  55      13.760   7.866  -6.912  1.00 93.13      B    C  
ATOM   2571  CE1 PHE B  55      16.032   6.314  -6.351  1.00 92.41      B    C  
ATOM   2572  CE2 PHE B  55      14.114   6.820  -7.774  1.00 92.16      B    C  
ATOM   2573  CZ  PHE B  55      15.247   6.041  -7.480  1.00 93.66      B    C  
ATOM   2574  N   ALA B  56      12.863  10.453  -2.057  1.00 96.40      B    N  
ATOM   2575  CA  ALA B  56      12.468  11.567  -1.209  1.00 96.14      B    C  
ATOM   2576  C   ALA B  56      13.278  11.611   0.098  1.00 96.24      B    C  
ATOM   2577  O   ALA B  56      13.825  12.662   0.448  1.00 94.52      B    O  
ATOM   2578  CB  ALA B  56      10.954  11.487  -0.946  1.00 95.46      B    C  
ATOM   2579  N   TYR B  57      13.433  10.478   0.789  1.00 96.66      B    N  
ATOM   2580  CA  TYR B  57      14.235  10.410   2.013  1.00 96.46      B    C  
ATOM   2581  C   TYR B  57      15.718  10.692   1.755  1.00 96.30      B    C  
ATOM   2582  O   TYR B  57      16.328  11.502   2.464  1.00 94.76      B    O  
ATOM   2583  CB  TYR B  57      14.057   9.042   2.691  1.00 95.95      B    C  
ATOM   2584  CG  TYR B  57      12.659   8.742   3.168  1.00 96.09      B    C  
ATOM   2585  CD1 TYR B  57      11.958   9.651   3.984  1.00 93.85      B    C  
ATOM   2586  CD2 TYR B  57      12.024   7.533   2.797  1.00 93.65      B    C  
ATOM   2587  CE1 TYR B  57      10.647   9.377   4.410  1.00 92.96      B    C  
ATOM   2588  CE2 TYR B  57      10.715   7.249   3.215  1.00 92.82      B    C  
ATOM   2589  CZ  TYR B  57      10.030   8.174   4.019  1.00 94.16      B    C  
ATOM   2590  OH  TYR B  57       8.738   7.912   4.414  1.00 92.88      B    O  
ATOM   2591  N   THR B  58      16.291  10.089   0.715  1.00 96.49      B    N  
ATOM   2592  CA  THR B  58      17.699  10.282   0.365  1.00 96.23      B    C  
ATOM   2593  C   THR B  58      17.982  11.684  -0.169  1.00 96.20      B    C  
ATOM   2594  O   THR B  58      19.022  12.241   0.167  1.00 94.67      B    O  
ATOM   2595  CB  THR B  58      18.202   9.233  -0.627  1.00 95.06      B    C  
ATOM   2596  CG2 THR B  58      18.284   7.845  -0.004  1.00 86.26      B    C  
ATOM   2597  OG1 THR B  58      17.348   9.146  -1.736  1.00 85.37      B    O  
ATOM   2598  N   ASN B  59      17.071  12.319  -0.901  1.00 96.21      B    N  
ATOM   2599  CA  ASN B  59      17.207  13.719  -1.299  1.00 96.10      B    C  
ATOM   2600  C   ASN B  59      17.290  14.652  -0.083  1.00 96.34      B    C  
ATOM   2601  O   ASN B  59      18.132  15.553  -0.047  1.00 94.47      B    O  
ATOM   2602  CB  ASN B  59      16.035  14.128  -2.208  1.00 95.51      B    C  
ATOM   2603  CG  ASN B  59      16.149  13.637  -3.640  1.00 95.00      B    C  
ATOM   2604  ND2 ASN B  59      15.084  13.770  -4.402  1.00 87.87      B    N  
ATOM   2605  OD1 ASN B  59      17.179  13.193  -4.108  1.00 87.70      B    O  
ATOM   2606  N   ARG B  60      16.458  14.417   0.937  1.00 96.72      B    N  
ATOM   2607  CA  ARG B  60      16.520  15.183   2.189  1.00 96.76      B    C  
ATOM   2608  C   ARG B  60      17.802  14.895   2.978  1.00 96.83      B    C  
ATOM   2609  O   ARG B  60      18.389  15.823   3.517  1.00 94.99      B    O  
ATOM   2610  CB  ARG B  60      15.271  14.906   3.040  1.00 95.70      B    C  
ATOM   2611  CG  ARG B  60      13.950  15.386   2.409  1.00 93.10      B    C  
ATOM   2612  CD  ARG B  60      13.888  16.898   2.216  1.00 92.56      B    C  
ATOM   2613  NE  ARG B  60      12.551  17.313   1.740  1.00 91.92      B    N  
ATOM   2614  CZ  ARG B  60      12.146  18.539   1.469  1.00 93.57      B    C  
ATOM   2615  NH1 ARG B  60      12.925  19.578   1.589  1.00 85.27      B    N1+
ATOM   2616  NH2 ARG B  60      10.940  18.746   1.053  1.00 87.49      B    N  
ATOM   2617  N   ALA B  61      18.288  13.660   2.985  1.00 96.26      B    N  
ATOM   2618  CA  ALA B  61      19.563  13.295   3.601  1.00 95.96      B    C  
ATOM   2619  C   ALA B  61      20.760  13.947   2.884  1.00 96.00      B    C  
ATOM   2620  O   ALA B  61      21.662  14.478   3.535  1.00 94.39      B    O  
ATOM   2621  CB  ALA B  61      19.666  11.767   3.629  1.00 95.34      B    C  
ATOM   2622  N   ILE B  62      20.751  14.001   1.547  1.00 96.26      B    N  
ATOM   2623  CA  ILE B  62      21.760  14.712   0.746  1.00 96.03      B    C  
ATOM   2624  C   ILE B  62      21.757  16.211   1.073  1.00 96.05      B    C  
ATOM   2625  O   ILE B  62      22.817  16.785   1.307  1.00 94.75      B    O  
ATOM   2626  CB  ILE B  62      21.528  14.452  -0.763  1.00 95.42      B    C  
ATOM   2627  CG1 ILE B  62      21.913  13.000  -1.113  1.00 93.23      B    C  
ATOM   2628  CG2 ILE B  62      22.337  15.424  -1.642  1.00 93.18      B    C  
ATOM   2629  CD1 ILE B  62      21.373  12.524  -2.475  1.00 88.45      B    C  
ATOM   2630  N   ALA B  63      20.575  16.825   1.150  1.00 96.07      B    N  
ATOM   2631  CA  ALA B  63      20.465  18.220   1.573  1.00 95.77      B    C  
ATOM   2632  C   ALA B  63      21.038  18.435   2.980  1.00 95.78      B    C  
ATOM   2633  O   ALA B  63      21.798  19.385   3.194  1.00 93.92      B    O  
ATOM   2634  CB  ALA B  63      19.000  18.661   1.468  1.00 95.04      B    C  
ATOM   2635  N   SER B  64      20.762  17.521   3.916  1.00 96.04      B    N  
ATOM   2636  CA  SER B  64      21.334  17.552   5.261  1.00 95.72      B    C  
ATOM   2637  C   SER B  64      22.865  17.450   5.260  1.00 95.79      B    C  
ATOM   2638  O   SER B  64      23.514  18.164   6.014  1.00 93.63      B    O  
ATOM   2639  CB  SER B  64      20.737  16.428   6.109  1.00 94.72      B    C  
ATOM   2640  OG  SER B  64      21.221  16.517   7.432  1.00 87.43      B    O  
ATOM   2641  N   SER B  65      23.454  16.634   4.380  1.00 95.99      B    N  
ATOM   2642  CA  SER B  65      24.914  16.553   4.246  1.00 95.60      B    C  
ATOM   2643  C   SER B  65      25.527  17.883   3.800  1.00 95.88      B    C  
ATOM   2644  O   SER B  65      26.546  18.305   4.346  1.00 93.80      B    O  
ATOM   2645  CB  SER B  65      25.318  15.464   3.248  1.00 94.52      B    C  
ATOM   2646  OG  SER B  65      24.862  14.200   3.658  1.00 79.96      B    O  
ATOM   2647  N   TYR B  66      24.898  18.587   2.858  1.00 95.95      B    N  
ATOM   2648  CA  TYR B  66      25.340  19.925   2.468  1.00 95.89      B    C  
ATOM   2649  C   TYR B  66      25.141  20.966   3.573  1.00 95.65      B    C  
ATOM   2650  O   TYR B  66      25.980  21.855   3.730  1.00 93.98      B    O  
ATOM   2651  CB  TYR B  66      24.618  20.364   1.187  1.00 95.40      B    C  
ATOM   2652  CG  TYR B  66      25.016  19.612  -0.053  1.00 95.30      B    C  
ATOM   2653  CD1 TYR B  66      26.355  19.610  -0.483  1.00 92.31      B    C  
ATOM   2654  CD2 TYR B  66      24.047  18.918  -0.814  1.00 92.34      B    C  
ATOM   2655  CE1 TYR B  66      26.725  18.925  -1.655  1.00 91.18      B    C  
ATOM   2656  CE2 TYR B  66      24.404  18.232  -1.985  1.00 91.35      B    C  
ATOM   2657  CZ  TYR B  66      25.750  18.237  -2.400  1.00 92.62      B    C  
ATOM   2658  OH  TYR B  66      26.106  17.571  -3.546  1.00 90.95      B    O  
ATOM   2659  N   VAL B  67      24.099  20.841   4.381  1.00 95.78      B    N  
ATOM   2660  CA  VAL B  67      23.932  21.669   5.580  1.00 95.48      B    C  
ATOM   2661  C   VAL B  67      25.050  21.384   6.593  1.00 95.42      B    C  
ATOM   2662  O   VAL B  67      25.604  22.321   7.162  1.00 93.89      B    O  
ATOM   2663  CB  VAL B  67      22.547  21.475   6.212  1.00 94.70      B    C  
ATOM   2664  CG1 VAL B  67      22.409  22.208   7.552  1.00 90.02      B    C  
ATOM   2665  CG2 VAL B  67      21.454  22.018   5.290  1.00 90.41      B    C  
ATOM   2666  N   GLY B  68      25.465  20.126   6.749  1.00 95.02      B    N  
ATOM   2667  CA  GLY B  68      26.642  19.751   7.531  1.00 94.61      B    C  
ATOM   2668  C   GLY B  68      27.922  20.432   7.024  1.00 95.16      B    C  
ATOM   2669  O   GLY B  68      28.677  20.990   7.814  1.00 93.31      B    O  
ATOM   2670  N   MET B  69      28.121  20.481   5.712  1.00 95.24      B    N  
ATOM   2671  CA  MET B  69      29.231  21.239   5.107  1.00 94.71      B    C  
ATOM   2672  C   MET B  69      29.147  22.735   5.447  1.00 94.95      B    C  
ATOM   2673  O   MET B  69      30.156  23.338   5.795  1.00 93.56      B    O  
ATOM   2674  CB  MET B  69      29.267  21.067   3.587  1.00 94.16      B    C  
ATOM   2675  CG  MET B  69      29.537  19.637   3.107  1.00 91.50      B    C  
ATOM   2676  SD  MET B  69      29.579  19.504   1.298  1.00 89.90      B    S  
ATOM   2677  CE  MET B  69      29.771  17.718   1.121  1.00 81.54      B    C  
ATOM   2678  N   ALA B  70      27.952  23.323   5.388  1.00 95.12      B    N  
ATOM   2679  CA  ALA B  70      27.751  24.716   5.767  1.00 94.96      B    C  
ATOM   2680  C   ALA B  70      28.093  24.963   7.249  1.00 95.17      B    C  
ATOM   2681  O   ALA B  70      28.785  25.933   7.562  1.00 93.43      B    O  
ATOM   2682  CB  ALA B  70      26.311  25.129   5.433  1.00 94.15      B    C  
ATOM   2683  N   ASN B  71      27.713  24.042   8.135  1.00 95.32      B    N  
ATOM   2684  CA  ASN B  71      28.049  24.142   9.562  1.00 95.08      B    C  
ATOM   2685  C   ASN B  71      29.573  24.143   9.792  1.00 95.06      B    C  
ATOM   2686  O   ASN B  71      30.078  24.956  10.548  1.00 92.85      B    O  
ATOM   2687  CB  ASN B  71      27.381  22.991  10.328  1.00 94.33      B    C  
ATOM   2688  CG  ASN B  71      25.858  23.030  10.309  1.00 93.97      B    C  
ATOM   2689  ND2 ASN B  71      25.237  21.954  10.726  1.00 85.94      B    N  
ATOM   2690  OD1 ASN B  71      25.215  23.995   9.942  1.00 85.84      B    O  
ATOM   2691  N   VAL B  72      30.320  23.281   9.082  1.00 94.73      B    N  
ATOM   2692  CA  VAL B  72      31.791  23.278   9.137  1.00 94.42      B    C  
ATOM   2693  C   VAL B  72      32.353  24.612   8.665  1.00 94.68      B    C  
ATOM   2694  O   VAL B  72      33.240  25.155   9.305  1.00 92.66      B    O  
ATOM   2695  CB  VAL B  72      32.389  22.144   8.291  1.00 92.78      B    C  
ATOM   2696  CG1 VAL B  72      33.924  22.138   8.316  1.00 84.78      B    C  
ATOM   2697  CG2 VAL B  72      31.926  20.786   8.796  1.00 83.80      B    C  
ATOM   2698  N   HIS B  73      31.816  25.153   7.575  1.00 94.44      B    N  
ATOM   2699  CA  HIS B  73      32.270  26.439   7.049  1.00 94.15      B    C  
ATOM   2700  C   HIS B  73      32.001  27.583   8.022  1.00 93.81      B    C  
ATOM   2701  O   HIS B  73      32.860  28.447   8.163  1.00 91.31      B    O  
ATOM   2702  CB  HIS B  73      31.632  26.723   5.685  1.00 93.36      B    C  
ATOM   2703  CG  HIS B  73      32.255  25.930   4.579  1.00 93.94      B    C  
ATOM   2704  CD2 HIS B  73      33.099  26.392   3.598  1.00 82.53      B    C  
ATOM   2705  ND1 HIS B  73      32.130  24.571   4.387  1.00 81.32      B    N  
ATOM   2706  CE1 HIS B  73      32.881  24.224   3.338  1.00 84.47      B    C  
ATOM   2707  NE2 HIS B  73      33.481  25.303   2.830  1.00 87.13      B    N  
ATOM   2708  N   ALA B  74      30.878  27.568   8.740  1.00 94.15      B    N  
ATOM   2709  CA  ALA B  74      30.592  28.563   9.767  1.00 93.74      B    C  
ATOM   2710  C   ALA B  74      31.644  28.542  10.891  1.00 93.94      B    C  
ATOM   2711  O   ALA B  74      32.189  29.586  11.235  1.00 91.70      B    O  
ATOM   2712  CB  ALA B  74      29.178  28.334  10.306  1.00 93.27      B    C  
ATOM   2713  N   TYR B  75      32.000  27.353  11.384  1.00 94.11      B    N  
ATOM   2714  CA  TYR B  75      33.074  27.241  12.376  1.00 94.04      B    C  
ATOM   2715  C   TYR B  75      34.441  27.662  11.814  1.00 93.85      B    C  
ATOM   2716  O   TYR B  75      35.225  28.302  12.519  1.00 91.96      B    O  
ATOM   2717  CB  TYR B  75      33.152  25.804  12.896  1.00 93.73      B    C  
ATOM   2718  CG  TYR B  75      32.013  25.398  13.795  1.00 94.78      B    C  
ATOM   2719  CD1 TYR B  75      31.775  26.081  15.005  1.00 91.63      B    C  
ATOM   2720  CD2 TYR B  75      31.186  24.308  13.450  1.00 91.69      B    C  
ATOM   2721  CE1 TYR B  75      30.733  25.685  15.856  1.00 90.49      B    C  
ATOM   2722  CE2 TYR B  75      30.138  23.902  14.299  1.00 90.75      B    C  
ATOM   2723  CZ  TYR B  75      29.920  24.592  15.499  1.00 93.44      B    C  
ATOM   2724  OH  TYR B  75      28.909  24.206  16.323  1.00 92.47      B    O  
ATOM   2725  N   MET B  76      34.737  27.347  10.568  1.00 93.62      B    N  
ATOM   2726  CA  MET B  76      36.017  27.694   9.948  1.00 93.13      B    C  
ATOM   2727  C   MET B  76      36.162  29.195   9.675  1.00 93.01      B    C  
ATOM   2728  O   MET B  76      37.259  29.725   9.854  1.00 91.28      B    O  
ATOM   2729  CB  MET B  76      36.205  26.892   8.660  1.00 92.55      B    C  
ATOM   2730  CG  MET B  76      36.546  25.420   8.947  1.00 89.14      B    C  
ATOM   2731  SD  MET B  76      38.125  25.143   9.804  1.00 87.01      B    S  
ATOM   2732  CE  MET B  76      39.291  25.658   8.531  1.00 77.57      B    C  
ATOM   2733  N   SER B  77      35.085  29.888   9.280  1.00 92.94      B    N  
ATOM   2734  CA  SER B  77      35.127  31.343   9.111  1.00 92.47      B    C  
ATOM   2735  C   SER B  77      35.205  32.074  10.455  1.00 92.52      B    C  
ATOM   2736  O   SER B  77      35.975  33.022  10.562  1.00 89.38      B    O  
ATOM   2737  CB  SER B  77      33.954  31.845   8.260  1.00 90.60      B    C  
ATOM   2738  OG  SER B  77      32.713  31.507   8.808  1.00 81.01      B    O  
ATOM   2739  N   GLU B  78      34.532  31.569  11.493  1.00 92.45      B    N  
ATOM   2740  CA  GLU B  78      34.703  32.075  12.854  1.00 92.00      B    C  
ATOM   2741  C   GLU B  78      36.143  31.873  13.358  1.00 92.20      B    C  
ATOM   2742  O   GLU B  78      36.727  32.766  13.973  1.00 89.83      B    O  
ATOM   2743  CB  GLU B  78      33.714  31.368  13.798  1.00 91.36      B    C  
ATOM   2744  CG  GLU B  78      32.248  31.834  13.667  1.00 87.59      B    C  
ATOM   2745  CD  GLU B  78      31.960  33.212  14.299  1.00 88.52      B    C  
ATOM   2746  OE1 GLU B  78      30.801  33.659  14.253  1.00 77.34      B    O  
ATOM   2747  OE2 GLU B  78      32.873  33.828  14.877  1.00 78.87      B    O1-
ATOM   2748  N   ALA B  79      36.774  30.744  13.035  1.00 92.58      B    N  
ATOM   2749  CA  ALA B  79      38.194  30.539  13.334  1.00 91.81      B    C  
ATOM   2750  C   ALA B  79      39.094  31.498  12.547  1.00 92.13      B    C  
ATOM   2751  O   ALA B  79      40.042  32.056  13.109  1.00 89.81      B    O  
ATOM   2752  CB  ALA B  79      38.566  29.080  13.050  1.00 91.17      B    C  
ATOM   2753  N   ALA B  80      38.805  31.711  11.258  1.00 91.33      B    N  
ATOM   2754  CA  ALA B  80      39.554  32.633  10.414  1.00 90.85      B    C  
ATOM   2755  C   ALA B  80      39.432  34.083  10.905  1.00 91.02      B    C  
ATOM   2756  O   ALA B  80      40.414  34.830  10.843  1.00 87.98      B    O  
ATOM   2757  CB  ALA B  80      39.071  32.475   8.966  1.00 89.97      B    C  
ATOM   2758  N   MET B  81      38.296  34.464  11.479  1.00 90.64      B    N  
ATOM   2759  CA  MET B  81      38.097  35.761  12.122  1.00 90.14      B    C  
ATOM   2760  C   MET B  81      39.062  35.981  13.304  1.00 90.48      B    C  
ATOM   2761  O   MET B  81      39.484  37.106  13.552  1.00 87.75      B    O  
ATOM   2762  CB  MET B  81      36.636  35.856  12.582  1.00 88.74      B    C  
ATOM   2763  CG  MET B  81      36.273  37.231  13.158  1.00 86.14      B    C  
ATOM   2764  SD  MET B  81      34.629  37.330  13.914  1.00 85.19      B    S  
ATOM   2765  CE  MET B  81      34.852  36.222  15.322  1.00 76.09      B    C  
ATOM   2766  N   LEU B  82      39.456  34.925  13.995  1.00 90.36      B    N  
ATOM   2767  CA  LEU B  82      40.360  35.008  15.146  1.00 90.07      B    C  
ATOM   2768  C   LEU B  82      41.841  35.165  14.772  1.00 90.25      B    C  
ATOM   2769  O   LEU B  82      42.679  35.265  15.669  1.00 87.17      B    O  
ATOM   2770  CB  LEU B  82      40.172  33.779  16.050  1.00 89.09      B    C  
ATOM   2771  CG  LEU B  82      38.804  33.662  16.736  1.00 89.12      B    C  
ATOM   2772  CD1 LEU B  82      38.814  32.386  17.591  1.00 83.80      B    C  
ATOM   2773  CD2 LEU B  82      38.497  34.842  17.644  1.00 83.75      B    C  
ATOM   2774  N   VAL B  83      42.180  35.177  13.482  1.00 90.30      B    N  
ATOM   2775  CA  VAL B  83      43.572  35.327  13.022  1.00 89.27      B    C  
ATOM   2776  C   VAL B  83      44.247  36.552  13.628  1.00 89.21      B    C  
ATOM   2777  O   VAL B  83      45.357  36.454  14.165  1.00 84.26      B    O  
ATOM   2778  CB  VAL B  83      43.595  35.369  11.486  1.00 87.36      B    C  
ATOM   2779  CG1 VAL B  83      44.887  35.917  10.894  1.00 78.01      B    C  
ATOM   2780  CG2 VAL B  83      43.438  33.951  10.940  1.00 78.77      B    C  
ATOM   2781  N   ASP B  84      43.561  37.679  13.631  1.00 89.86      B    N  
ATOM   2782  CA  ASP B  84      44.071  38.942  14.155  1.00 89.04      B    C  
ATOM   2783  C   ASP B  84      43.667  39.204  15.609  1.00 89.85      B    C  
ATOM   2784  O   ASP B  84      43.750  40.333  16.093  1.00 85.77      B    O  
ATOM   2785  CB  ASP B  84      43.667  40.092  13.214  1.00 86.24      B    C  
ATOM   2786  CG  ASP B  84      44.324  40.022  11.829  1.00 84.90      B    C  
ATOM   2787  OD1 ASP B  84      45.432  39.463  11.719  1.00 78.44      B    O  
ATOM   2788  OD2 ASP B  84      43.720  40.578  10.893  1.00 79.81      B    O1-
ATOM   2789  N   LEU B  85      43.270  38.173  16.366  1.00 88.70      B    N  
ATOM   2790  CA  LEU B  85      42.847  38.304  17.770  1.00 88.34      B    C  
ATOM   2791  C   LEU B  85      43.903  39.018  18.623  1.00 89.42      B    C  
ATOM   2792  O   LEU B  85      43.565  39.879  19.435  1.00 86.97      B    O  
ATOM   2793  CB  LEU B  85      42.556  36.905  18.334  1.00 87.44      B    C  
ATOM   2794  CG  LEU B  85      42.130  36.902  19.816  1.00 88.10      B    C  
ATOM   2795  CD1 LEU B  85      40.758  37.547  20.021  1.00 82.62      B    C  
ATOM   2796  CD2 LEU B  85      42.057  35.476  20.347  1.00 82.98      B    C  
ATOM   2797  N   LYS B  86      45.186  38.695  18.446  1.00 89.98      B    N  
ATOM   2798  CA  LYS B  86      46.291  39.295  19.198  1.00 89.18      B    C  
ATOM   2799  C   LYS B  86      46.481  40.766  18.841  1.00 89.56      B    C  
ATOM   2800  O   LYS B  86      46.718  41.575  19.732  1.00 85.18      B    O  
ATOM   2801  CB  LYS B  86      47.581  38.512  18.946  1.00 87.25      B    C  
ATOM   2802  CG  LYS B  86      47.520  37.040  19.382  1.00 87.19      B    C  
ATOM   2803  CD  LYS B  86      47.408  36.878  20.890  1.00 81.52      B    C  
ATOM   2804  CE  LYS B  86      47.543  35.395  21.232  1.00 78.84      B    C  
ATOM   2805  NZ  LYS B  86      47.708  35.170  22.678  1.00 71.65      B    N1+
ATOM   2806  N   MET B  87      46.302  41.106  17.551  1.00 89.99      B    N  
ATOM   2807  CA  MET B  87      46.373  42.490  17.091  1.00 88.86      B    C  
ATOM   2808  C   MET B  87      45.191  43.317  17.607  1.00 89.28      B    C  
ATOM   2809  O   MET B  87      45.389  44.421  18.106  1.00 85.92      B    O  
ATOM   2810  CB  MET B  87      46.445  42.497  15.558  1.00 86.68      B    C  
ATOM   2811  CG  MET B  87      46.662  43.898  14.994  1.00 80.15      B    C  
ATOM   2812  SD  MET B  87      48.191  44.693  15.579  1.00 72.53      B    S  
ATOM   2813  CE  MET B  87      47.970  46.339  14.895  1.00 61.79      B    C  
ATOM   2814  N   ALA B  88      43.982  42.749  17.590  1.00 88.94      B    N  
ATOM   2815  CA  ALA B  88      42.801  43.387  18.158  1.00 88.24      B    C  
ATOM   2816  C   ALA B  88      42.951  43.593  19.675  1.00 89.02      B    C  
ATOM   2817  O   ALA B  88      42.686  44.685  20.174  1.00 86.61      B    O  
ATOM   2818  CB  ALA B  88      41.578  42.536  17.816  1.00 87.85      B    C  
ATOM   2819  N   ALA B  89      43.455  42.592  20.389  1.00 90.06      B    N  
ATOM   2820  CA  ALA B  89      43.746  42.709  21.814  1.00 89.55      B    C  
ATOM   2821  C   ALA B  89      44.841  43.751  22.100  1.00 90.10      B    C  
ATOM   2822  O   ALA B  89      44.735  44.500  23.064  1.00 87.52      B    O  
ATOM   2823  CB  ALA B  89      44.117  41.330  22.358  1.00 89.18      B    C  
ATOM   2824  N   SER B  90      45.862  43.857  21.245  1.00 91.04      B    N  
ATOM   2825  CA  SER B  90      46.880  44.904  21.321  1.00 90.30      B    C  
ATOM   2826  C   SER B  90      46.268  46.293  21.163  1.00 90.76      B    C  
ATOM   2827  O   SER B  90      46.579  47.193  21.946  1.00 87.91      B    O  
ATOM   2828  CB  SER B  90      47.947  44.669  20.246  1.00 89.82      B    C  
ATOM   2829  OG  SER B  90      48.921  45.687  20.287  1.00 80.94      B    O  
ATOM   2830  N   SER B  91      45.334  46.465  20.211  1.00 91.14      B    N  
ATOM   2831  CA  SER B  91      44.593  47.714  20.018  1.00 90.10      B    C  
ATOM   2832  C   SER B  91      43.749  48.062  21.240  1.00 90.81      B    C  
ATOM   2833  O   SER B  91      43.794  49.205  21.710  1.00 87.99      B    O  
ATOM   2834  CB  SER B  91      43.711  47.605  18.771  1.00 88.80      B    C  
ATOM   2835  OG  SER B  91      43.091  48.839  18.503  1.00 74.93      B    O  
ATOM   2836  N   VAL B  92      43.051  47.079  21.816  1.00 90.73      B    N  
ATOM   2837  CA  VAL B  92      42.281  47.253  23.056  1.00 90.04      B    C  
ATOM   2838  C   VAL B  92      43.191  47.691  24.200  1.00 90.58      B    C  
ATOM   2839  O   VAL B  92      42.886  48.678  24.871  1.00 88.11      B    O  
ATOM   2840  CB  VAL B  92      41.525  45.962  23.419  1.00 89.26      B    C  
ATOM   2841  CG1 VAL B  92      40.893  46.021  24.816  1.00 82.55      B    C  
ATOM   2842  CG2 VAL B  92      40.394  45.691  22.429  1.00 83.50      B    C  
ATOM   2843  N   MET B  93      44.332  47.045  24.399  1.00 90.68      B    N  
ATOM   2844  CA  MET B  93      45.284  47.418  25.454  1.00 89.51      B    C  
ATOM   2845  C   MET B  93      45.901  48.801  25.210  1.00 90.09      B    C  
ATOM   2846  O   MET B  93      46.140  49.526  26.177  1.00 87.40      B    O  
ATOM   2847  CB  MET B  93      46.377  46.355  25.573  1.00 88.71      B    C  
ATOM   2848  CG  MET B  93      45.850  45.028  26.146  1.00 85.24      B    C  
ATOM   2849  SD  MET B  93      45.165  45.108  27.835  1.00 83.67      B    S  
ATOM   2850  CE  MET B  93      46.675  45.267  28.804  1.00 73.36      B    C  
ATOM   2851  N   GLY B  94      46.099  49.187  23.967  1.00 89.96      B    N  
ATOM   2852  CA  GLY B  94      46.523  50.535  23.612  1.00 88.84      B    C  
ATOM   2853  C   GLY B  94      45.493  51.606  23.992  1.00 90.00      B    C  
ATOM   2854  O   GLY B  94      45.850  52.630  24.566  1.00 86.76      B    O  
ATOM   2855  N   ILE B  95      44.218  51.351  23.747  1.00 91.11      B    N  
ATOM   2856  CA  ILE B  95      43.115  52.233  24.163  1.00 90.22      B    C  
ATOM   2857  C   ILE B  95      43.045  52.315  25.688  1.00 90.25      B    C  
ATOM   2858  O   ILE B  95      42.964  53.416  26.234  1.00 87.65      B    O  
ATOM   2859  CB  ILE B  95      41.771  51.761  23.546  1.00 89.85      B    C  
ATOM   2860  CG1 ILE B  95      41.792  51.922  22.004  1.00 86.12      B    C  
ATOM   2861  CG2 ILE B  95      40.591  52.546  24.136  1.00 86.25      B    C  
ATOM   2862  CD1 ILE B  95      40.672  51.136  21.292  1.00 79.24      B    C  
ATOM   2863  N   ILE B  96      43.141  51.179  26.377  1.00 90.10      B    N  
ATOM   2864  CA  ILE B  96      43.140  51.126  27.842  1.00 88.30      B    C  
ATOM   2865  C   ILE B  96      44.328  51.901  28.415  1.00 88.43      B    C  
ATOM   2866  O   ILE B  96      44.146  52.686  29.343  1.00 85.53      B    O  
ATOM   2867  CB  ILE B  96      43.113  49.662  28.342  1.00 87.58      B    C  
ATOM   2868  CG1 ILE B  96      41.765  49.012  27.980  1.00 85.19      B    C  
ATOM   2869  CG2 ILE B  96      43.337  49.595  29.856  1.00 85.13      B    C  
ATOM   2870  CD1 ILE B  96      41.732  47.494  28.179  1.00 81.29      B    C  
ATOM   2871  N   SER B  97      45.492  51.755  27.829  1.00 89.64      B    N  
ATOM   2872  CA  SER B  97      46.673  52.533  28.219  1.00 87.97      B    C  
ATOM   2873  C   SER B  97      46.413  54.036  28.125  1.00 88.15      B    C  
ATOM   2874  O   SER B  97      46.753  54.778  29.039  1.00 85.06      B    O  
ATOM   2875  CB  SER B  97      47.858  52.138  27.333  1.00 87.18      B    C  
ATOM   2876  OG  SER B  97      49.010  52.890  27.679  1.00 76.42      B    O  
ATOM   2877  N   GLY B  98      45.757  54.470  27.052  1.00 88.43      B    N  
ATOM   2878  CA  GLY B  98      45.361  55.868  26.888  1.00 86.79      B    C  
ATOM   2879  C   GLY B  98      44.380  56.346  27.968  1.00 87.63      B    C  
ATOM   2880  O   GLY B  98      44.548  57.454  28.483  1.00 85.22      B    O  
ATOM   2881  N   ILE B  99      43.415  55.521  28.341  1.00 89.25      B    N  
ATOM   2882  CA  ILE B  99      42.439  55.828  29.397  1.00 88.01      B    C  
ATOM   2883  C   ILE B  99      43.139  55.921  30.762  1.00 87.75      B    C  
ATOM   2884  O   ILE B  99      42.974  56.919  31.463  1.00 84.46      B    O  
ATOM   2885  CB  ILE B  99      41.286  54.788  29.401  1.00 87.41      B    C  
ATOM   2886  CG1 ILE B  99      40.465  54.885  28.091  1.00 83.91      B    C  
ATOM   2887  CG2 ILE B  99      40.359  54.991  30.618  1.00 83.45      B    C  
ATOM   2888  CD1 ILE B  99      39.529  53.686  27.859  1.00 77.66      B    C  
ATOM   2889  N   GLU B 100      43.962  54.947  31.107  1.00 87.52      B    N  
ATOM   2890  CA  GLU B 100      44.705  54.928  32.373  1.00 84.78      B    C  
ATOM   2891  C   GLU B 100      45.684  56.115  32.478  1.00 85.47      B    C  
ATOM   2892  O   GLU B 100      45.788  56.747  33.527  1.00 82.99      B    O  
ATOM   2893  CB  GLU B 100      45.471  53.597  32.489  1.00 82.96      B    C  
ATOM   2894  CG  GLU B 100      44.580  52.364  32.716  1.00 80.12      B    C  
ATOM   2895  CD  GLU B 100      44.079  52.180  34.160  1.00 79.38      B    C  
ATOM   2896  OE1 GLU B 100      43.403  51.162  34.416  1.00 69.86      B    O  
ATOM   2897  OE2 GLU B 100      44.423  53.008  35.032  1.00 71.73      B    O1-
ATOM   2898  N   TYR B 101      46.335  56.495  31.382  1.00 86.41      B    N  
ATOM   2899  CA  TYR B 101      47.160  57.700  31.374  1.00 85.62      B    C  
ATOM   2900  C   TYR B 101      46.331  58.978  31.517  1.00 85.32      B    C  
ATOM   2901  O   TYR B 101      46.770  59.895  32.205  1.00 82.15      B    O  
ATOM   2902  CB  TYR B 101      48.008  57.766  30.103  1.00 84.50      B    C  
ATOM   2903  CG  TYR B 101      49.259  56.909  30.118  1.00 82.53      B    C  
ATOM   2904  CD1 TYR B 101      50.145  56.962  31.203  1.00 78.33      B    C  
ATOM   2905  CD2 TYR B 101      49.556  56.074  29.027  1.00 77.34      B    C  
ATOM   2906  CE1 TYR B 101      51.310  56.174  31.214  1.00 74.01      B    C  
ATOM   2907  CE2 TYR B 101      50.713  55.287  29.028  1.00 74.43      B    C  
ATOM   2908  CZ  TYR B 101      51.586  55.334  30.121  1.00 75.87      B    C  
ATOM   2909  OH  TYR B 101      52.717  54.549  30.135  1.00 73.41      B    O  
ATOM   2910  N   ALA B 102      45.142  59.066  30.942  1.00 85.48      B    N  
ATOM   2911  CA  ALA B 102      44.270  60.221  31.125  1.00 83.82      B    C  
ATOM   2912  C   ALA B 102      43.839  60.368  32.596  1.00 82.92      B    C  
ATOM   2913  O   ALA B 102      43.910  61.480  33.137  1.00 79.33      B    O  
ATOM   2914  CB  ALA B 102      43.072  60.096  30.180  1.00 83.20      B    C  
ATOM   2915  N   GLU B 103      43.483  59.265  33.249  1.00 84.06      B    N  
ATOM   2916  CA  GLU B 103      43.203  59.233  34.696  1.00 82.31      B    C  
ATOM   2917  C   GLU B 103      44.431  59.664  35.517  1.00 82.22      B    C  
ATOM   2918  O   GLU B 103      44.328  60.487  36.426  1.00 77.55      B    O  
ATOM   2919  CB  GLU B 103      42.771  57.819  35.098  1.00 80.22      B    C  
ATOM   2920  CG  GLU B 103      41.346  57.428  34.630  1.00 75.24      B    C  
ATOM   2921  CD  GLU B 103      40.295  57.444  35.757  1.00 70.07      B    C  
ATOM   2922  OE1 GLU B 103      39.108  57.643  35.424  1.00 61.73      B    O  
ATOM   2923  OE2 GLU B 103      40.677  57.265  36.935  1.00 61.81      B    O1-
ATOM   2924  N   CYS B 104      45.613  59.182  35.161  1.00 83.27      B    N  
ATOM   2925  CA  CYS B 104      46.891  59.573  35.775  1.00 80.98      B    C  
ATOM   2926  C   CYS B 104      47.132  61.082  35.688  1.00 80.98      B    C  
ATOM   2927  O   CYS B 104      47.485  61.718  36.683  1.00 74.25      B    O  
ATOM   2928  CB  CYS B 104      48.019  58.769  35.098  1.00 77.88      B    C  
ATOM   2929  SG  CYS B 104      49.743  59.255  35.407  1.00 70.59      B    S  
ATOM   2930  N   TYR B 105      46.898  61.718  34.531  1.00 81.58      B    N  
ATOM   2931  CA  TYR B 105      47.099  63.156  34.339  1.00 79.56      B    C  
ATOM   2932  C   TYR B 105      46.029  64.018  35.028  1.00 78.22      B    C  
ATOM   2933  O   TYR B 105      46.344  65.104  35.508  1.00 71.80      B    O  
ATOM   2934  CB  TYR B 105      47.163  63.480  32.843  1.00 76.78      B    C  
ATOM   2935  CG  TYR B 105      48.459  63.085  32.164  1.00 71.46      B    C  
ATOM   2936  CD1 TYR B 105      49.672  63.652  32.582  1.00 66.68      B    C  
ATOM   2937  CD2 TYR B 105      48.454  62.157  31.101  1.00 63.53      B    C  
ATOM   2938  CE1 TYR B 105      50.875  63.285  31.959  1.00 57.32      B    C  
ATOM   2939  CE2 TYR B 105      49.653  61.782  30.479  1.00 57.78      B    C  
ATOM   2940  CZ  TYR B 105      50.861  62.340  30.914  1.00 56.59      B    C  
ATOM   2941  OH  TYR B 105      52.037  61.969  30.318  1.00 52.52      B    O  
ATOM   2942  N   CYS B 106      44.781  63.551  35.095  1.00 76.94      B    N  
ATOM   2943  CA  CYS B 106      43.695  64.285  35.747  1.00 74.00      B    C  
ATOM   2944  C   CYS B 106      43.864  64.344  37.271  1.00 72.68      B    C  
ATOM   2945  O   CYS B 106      43.467  65.321  37.907  1.00 65.07      B    O  
ATOM   2946  CB  CYS B 106      42.352  63.658  35.363  1.00 71.15      B    C  
ATOM   2947  SG  CYS B 106      41.947  64.065  33.633  1.00 64.02      B    S  
ATOM   2948  N   CYS B 107      44.487  63.350  37.866  1.00 71.67      B    N  
ATOM   2949  CA  CYS B 107      44.629  63.207  39.319  1.00 67.65      B    C  
ATOM   2950  C   CYS B 107      46.014  63.637  39.848  1.00 66.09      B    C  
ATOM   2951  O   CYS B 107      46.664  62.889  40.574  1.00 58.74      B    O  
ATOM   2952  CB  CYS B 107      44.240  61.777  39.672  1.00 63.39      B    C  
ATOM   2953  SG  CYS B 107      42.454  61.568  39.857  1.00 57.29      B    S  
ATOM   2954  N   TRP B 108      46.459  64.850  39.542  1.00 68.49      B    N  
ATOM   2955  CA  TRP B 108      47.824  65.351  39.800  1.00 65.58      B    C  
ATOM   2956  C   TRP B 108      48.407  65.178  41.216  1.00 65.20      B    C  
ATOM   2957  O   TRP B 108      49.618  65.196  41.361  1.00 59.61      B    O  
ATOM   2958  CB  TRP B 108      47.905  66.843  39.409  1.00 59.89      B    C  
ATOM   2959  CG  TRP B 108      48.666  67.208  38.190  1.00 55.77      B    C  
ATOM   2960  CD1 TRP B 108      49.245  66.365  37.299  1.00 50.22      B    C  
ATOM   2961  CD2 TRP B 108      48.949  68.565  37.712  1.00 49.66      B    C  
ATOM   2962  CE2 TRP B 108      49.712  68.450  36.513  1.00 46.01      B    C  
ATOM   2963  CE3 TRP B 108      48.644  69.864  38.171  1.00 44.45      B    C  
ATOM   2964  NE1 TRP B 108      49.875  67.092  36.302  1.00 43.77      B    N  
ATOM   2965  CZ2 TRP B 108      50.155  69.574  35.796  1.00 40.78      B    C  
ATOM   2966  CZ3 TRP B 108      49.085  70.992  37.456  1.00 42.84      B    C  
ATOM   2967  CH2 TRP B 108      49.828  70.847  36.282  1.00 41.24      B    C  
ATOM   2968  N   ALA B 109      47.592  65.068  42.284  1.00 66.10      B    N  
ATOM   2969  CA  ALA B 109      48.069  65.188  43.670  1.00 65.92      B    C  
ATOM   2970  C   ALA B 109      47.972  63.916  44.530  1.00 67.30      B    C  
ATOM   2971  O   ALA B 109      48.556  63.865  45.610  1.00 60.29      B    O  
ATOM   2972  CB  ALA B 109      47.311  66.356  44.310  1.00 60.48      B    C  
ATOM   2973  N   GLY B 110      47.222  62.892  44.108  1.00 65.27      B    N  
ATOM   2974  CA  GLY B 110      46.913  61.738  44.961  1.00 65.05      B    C  
ATOM   2975  C   GLY B 110      47.777  60.501  44.676  1.00 66.51      B    C  
ATOM   2976  O   GLY B 110      48.098  60.230  43.523  1.00 60.96      B    O  
ATOM   2977  N   PRO B 111      48.097  59.684  45.715  1.00 64.25      B    N  
ATOM   2978  CA  PRO B 111      48.810  58.418  45.530  1.00 64.00      B    C  
ATOM   2979  C   PRO B 111      48.046  57.414  44.655  1.00 65.07      B    C  
ATOM   2980  O   PRO B 111      48.660  56.598  43.979  1.00 58.78      B    O  
ATOM   2981  CB  PRO B 111      49.050  57.885  46.953  1.00 60.92      B    C  
ATOM   2982  CG  PRO B 111      47.943  58.525  47.779  1.00 59.67      B    C  
ATOM   2983  CD  PRO B 111      47.745  59.883  47.114  1.00 62.66      B    C  
ATOM   2984  N   CYS B 112      46.720  57.501  44.615  1.00 68.40      B    N  
ATOM   2985  CA  CYS B 112      45.888  56.678  43.738  1.00 66.47      B    C  
ATOM   2986  C   CYS B 112      46.172  56.942  42.255  1.00 67.95      B    C  
ATOM   2987  O   CYS B 112      46.135  56.021  41.448  1.00 60.86      B    O  
ATOM   2988  CB  CYS B 112      44.408  56.940  44.052  1.00 61.76      B    C  
ATOM   2989  SG  CYS B 112      44.038  56.476  45.774  1.00 55.68      B    S  
ATOM   2990  N   CYS B 113      46.503  58.143  41.891  1.00 72.26      B    N  
ATOM   2991  CA  CYS B 113      46.763  58.536  40.510  1.00 72.15      B    C  
ATOM   2992  C   CYS B 113      48.069  57.958  39.977  1.00 74.62      B    C  
ATOM   2993  O   CYS B 113      48.167  57.602  38.813  1.00 68.64      B    O  
ATOM   2994  CB  CYS B 113      46.791  60.066  40.431  1.00 67.24      B    C  
ATOM   2995  SG  CYS B 113      45.428  60.780  41.371  1.00 60.77      B    S  
ATOM   2996  N   PHE B 114      49.048  57.754  40.859  1.00 79.96      B    N  
ATOM   2997  CA  PHE B 114      50.288  57.074  40.487  1.00 80.40      B    C  
ATOM   2998  C   PHE B 114      50.041  55.617  40.082  1.00 82.46      B    C  
ATOM   2999  O   PHE B 114      50.705  55.113  39.178  1.00 79.04      B    O  
ATOM   3000  CB  PHE B 114      51.278  57.178  41.652  1.00 76.24      B    C  
ATOM   3001  CG  PHE B 114      52.687  56.811  41.255  1.00 71.04      B    C  
ATOM   3002  CD1 PHE B 114      53.236  55.562  41.586  1.00 66.26      B    C  
ATOM   3003  CD2 PHE B 114      53.477  57.734  40.535  1.00 62.61      B    C  
ATOM   3004  CE1 PHE B 114      54.550  55.231  41.201  1.00 55.22      B    C  
ATOM   3005  CE2 PHE B 114      54.783  57.406  40.146  1.00 55.88      B    C  
ATOM   3006  CZ  PHE B 114      55.314  56.160  40.480  1.00 55.80      B    C  
ATOM   3007  N   SER B 115      49.025  54.974  40.670  1.00 81.54      B    N  
ATOM   3008  CA  SER B 115      48.626  53.621  40.261  1.00 81.48      B    C  
ATOM   3009  C   SER B 115      48.093  53.593  38.837  1.00 82.85      B    C  
ATOM   3010  O   SER B 115      48.477  52.705  38.080  1.00 78.44      B    O  
ATOM   3011  CB  SER B 115      47.636  53.000  41.247  1.00 78.25      B    C  
ATOM   3012  OG  SER B 115      46.339  53.517  41.154  1.00 68.89      B    O  
ATOM   3013  N   HIS B 116      47.311  54.597  38.418  1.00 84.30      B    N  
ATOM   3014  CA  HIS B 116      46.849  54.715  37.035  1.00 83.61      B    C  
ATOM   3015  C   HIS B 116      47.999  54.923  36.050  1.00 84.65      B    C  
ATOM   3016  O   HIS B 116      47.999  54.320  34.978  1.00 80.87      B    O  
ATOM   3017  CB  HIS B 116      45.833  55.851  36.915  1.00 81.99      B    C  
ATOM   3018  CG  HIS B 116      44.532  55.551  37.599  1.00 82.04      B    C  
ATOM   3019  CD2 HIS B 116      44.077  56.079  38.783  1.00 73.66      B    C  
ATOM   3020  ND1 HIS B 116      43.568  54.688  37.155  1.00 73.25      B    N  
ATOM   3021  CE1 HIS B 116      42.561  54.697  38.045  1.00 73.68      B    C  
ATOM   3022  NE2 HIS B 116      42.837  55.526  39.046  1.00 75.19      B    N  
ATOM   3023  N   CYS B 117      49.023  55.666  36.412  1.00 83.83      B    N  
ATOM   3024  CA  CYS B 117      50.222  55.806  35.580  1.00 81.71      B    C  
ATOM   3025  C   CYS B 117      50.949  54.461  35.410  1.00 83.00      B    C  
ATOM   3026  O   CYS B 117      51.395  54.134  34.303  1.00 79.32      B    O  
ATOM   3027  CB  CYS B 117      51.174  56.852  36.184  1.00 79.28      B    C  
ATOM   3028  SG  CYS B 117      50.465  58.456  36.638  1.00 74.24      B    S  
ATOM   3029  N   ILE B 118      51.039  53.659  36.484  1.00 86.07      B    N  
ATOM   3030  CA  ILE B 118      51.613  52.307  36.416  1.00 85.60      B    C  
ATOM   3031  C   ILE B 118      50.736  51.399  35.551  1.00 86.51      B    C  
ATOM   3032  O   ILE B 118      51.264  50.718  34.675  1.00 84.48      B    O  
ATOM   3033  CB  ILE B 118      51.826  51.716  37.821  1.00 84.15      B    C  
ATOM   3034  CG1 ILE B 118      52.912  52.527  38.572  1.00 79.92      B    C  
ATOM   3035  CG2 ILE B 118      52.237  50.240  37.757  1.00 77.60      B    C  
ATOM   3036  CD1 ILE B 118      53.029  52.178  40.060  1.00 69.13      B    C  
ATOM   3037  N   HIS B 119      49.425  51.450  35.741  1.00 86.03      B    N  
ATOM   3038  CA  HIS B 119      48.492  50.645  34.939  1.00 85.07      B    C  
ATOM   3039  C   HIS B 119      48.541  51.017  33.454  1.00 85.44      B    C  
ATOM   3040  O   HIS B 119      48.533  50.120  32.604  1.00 81.65      B    O  
ATOM   3041  CB  HIS B 119      47.068  50.803  35.468  1.00 83.27      B    C  
ATOM   3042  CG  HIS B 119      46.830  50.341  36.869  1.00 82.12      B    C  
ATOM   3043  CD2 HIS B 119      47.607  49.540  37.668  1.00 73.85      B    C  
ATOM   3044  ND1 HIS B 119      45.717  50.661  37.617  1.00 72.36      B    N  
ATOM   3045  CE1 HIS B 119      45.830  50.084  38.817  1.00 73.68      B    C  
ATOM   3046  NE2 HIS B 119      46.971  49.399  38.889  1.00 76.46      B    N  
ATOM   3047  N   GLY B 120      48.666  52.273  33.111  1.00 86.12      B    N  
ATOM   3048  CA  GLY B 120      48.874  52.729  31.741  1.00 84.09      B    C  
ATOM   3049  C   GLY B 120      50.165  52.183  31.135  1.00 85.52      B    C  
ATOM   3050  O   GLY B 120      50.169  51.722  29.999  1.00 83.32      B    O  
ATOM   3051  N   MET B 121      51.257  52.160  31.930  1.00 87.21      B    N  
ATOM   3052  CA  MET B 121      52.528  51.570  31.501  1.00 85.64      B    C  
ATOM   3053  C   MET B 121      52.416  50.051  31.316  1.00 86.16      B    C  
ATOM   3054  O   MET B 121      52.867  49.523  30.288  1.00 83.43      B    O  
ATOM   3055  CB  MET B 121      53.614  51.948  32.505  1.00 83.98      B    C  
ATOM   3056  CG  MET B 121      55.004  51.519  32.027  1.00 75.79      B    C  
ATOM   3057  SD  MET B 121      56.338  51.968  33.185  1.00 67.31      B    S  
ATOM   3058  CE  MET B 121      57.721  51.147  32.371  1.00 57.16      B    C  
ATOM   3059  N   GLU B 122      51.774  49.345  32.235  1.00 87.56      B    N  
ATOM   3060  CA  GLU B 122      51.515  47.906  32.124  1.00 86.23      B    C  
ATOM   3061  C   GLU B 122      50.658  47.572  30.890  1.00 86.77      B    C  
ATOM   3062  O   GLU B 122      50.982  46.654  30.143  1.00 84.07      B    O  
ATOM   3063  CB  GLU B 122      50.799  47.381  33.380  1.00 84.51      B    C  
ATOM   3064  CG  GLU B 122      51.672  47.318  34.638  1.00 80.10      B    C  
ATOM   3065  CD  GLU B 122      50.930  46.706  35.840  1.00 77.13      B    C  
ATOM   3066  OE1 GLU B 122      51.595  46.386  36.857  1.00 68.65      B    O  
ATOM   3067  OE2 GLU B 122      49.686  46.510  35.775  1.00 71.45      B    O1-
ATOM   3068  N   ALA B 123      49.611  48.360  30.646  1.00 88.20      B    N  
ATOM   3069  CA  ALA B 123      48.761  48.193  29.471  1.00 86.96      B    C  
ATOM   3070  C   ALA B 123      49.546  48.403  28.176  1.00 87.75      B    C  
ATOM   3071  O   ALA B 123      49.386  47.637  27.220  1.00 84.93      B    O  
ATOM   3072  CB  ALA B 123      47.572  49.156  29.577  1.00 85.77      B    C  
ATOM   3073  N   ASN B 124      50.458  49.384  28.150  1.00 89.11      B    N  
ATOM   3074  CA  ASN B 124      51.303  49.631  26.987  1.00 88.25      B    C  
ATOM   3075  C   ASN B 124      52.297  48.489  26.739  1.00 88.65      B    C  
ATOM   3076  O   ASN B 124      52.466  48.044  25.607  1.00 86.17      B    O  
ATOM   3077  CB  ASN B 124      51.992  50.997  27.177  1.00 86.41      B    C  
ATOM   3078  CG  ASN B 124      52.360  51.667  25.871  1.00 80.36      B    C  
ATOM   3079  ND2 ASN B 124      53.053  52.780  25.941  1.00 69.97      B    N  
ATOM   3080  OD1 ASN B 124      52.026  51.247  24.786  1.00 70.82      B    O  
ATOM   3081  N   ILE B 125      52.882  47.939  27.804  1.00 89.23      B    N  
ATOM   3082  CA  ILE B 125      53.760  46.760  27.716  1.00 87.95      B    C  
ATOM   3083  C   ILE B 125      52.976  45.537  27.217  1.00 88.32      B    C  
ATOM   3084  O   ILE B 125      53.444  44.826  26.318  1.00 85.40      B    O  
ATOM   3085  CB  ILE B 125      54.439  46.488  29.078  1.00 87.32      B    C  
ATOM   3086  CG1 ILE B 125      55.463  47.618  29.391  1.00 83.70      B    C  
ATOM   3087  CG2 ILE B 125      55.159  45.127  29.084  1.00 82.38      B    C  
ATOM   3088  CD1 ILE B 125      55.947  47.617  30.850  1.00 73.89      B    C  
ATOM   3089  N   ASN B 126      51.769  45.332  27.732  1.00 89.11      B    N  
ATOM   3090  CA  ASN B 126      50.894  44.257  27.259  1.00 87.33      B    C  
ATOM   3091  C   ASN B 126      50.497  44.433  25.794  1.00 88.15      B    C  
ATOM   3092  O   ASN B 126      50.498  43.455  25.044  1.00 84.52      B    O  
ATOM   3093  CB  ASN B 126      49.649  44.179  28.158  1.00 85.60      B    C  
ATOM   3094  CG  ASN B 126      49.922  43.546  29.509  1.00 86.09      B    C  
ATOM   3095  ND2 ASN B 126      49.065  43.802  30.477  1.00 78.59      B    N  
ATOM   3096  OD1 ASN B 126      50.844  42.784  29.702  1.00 77.44      B    O  
ATOM   3097  N   SER B 127      50.236  45.652  25.344  1.00 89.74      B    N  
ATOM   3098  CA  SER B 127      49.955  45.961  23.941  1.00 88.67      B    C  
ATOM   3099  C   SER B 127      51.134  45.583  23.044  1.00 88.89      B    C  
ATOM   3100  O   SER B 127      50.941  44.912  22.025  1.00 86.56      B    O  
ATOM   3101  CB  SER B 127      49.614  47.449  23.791  1.00 88.36      B    C  
ATOM   3102  OG  SER B 127      49.313  47.758  22.448  1.00 79.58      B    O  
ATOM   3103  N   ILE B 128      52.351  45.908  23.434  1.00 90.32      B    N  
ATOM   3104  CA  ILE B 128      53.570  45.526  22.705  1.00 89.16      B    C  
ATOM   3105  C   ILE B 128      53.756  44.004  22.708  1.00 89.46      B    C  
ATOM   3106  O   ILE B 128      54.051  43.423  21.665  1.00 87.47      B    O  
ATOM   3107  CB  ILE B 128      54.798  46.253  23.296  1.00 88.70      B    C  
ATOM   3108  CG1 ILE B 128      54.689  47.784  23.075  1.00 84.69      B    C  
ATOM   3109  CG2 ILE B 128      56.107  45.733  22.664  1.00 83.48      B    C  
ATOM   3110  CD1 ILE B 128      55.680  48.599  23.919  1.00 74.18      B    C  
ATOM   3111  N   GLY B 129      53.529  43.350  23.849  1.00 88.95      B    N  
ATOM   3112  CA  GLY B 129      53.612  41.895  23.973  1.00 86.72      B    C  
ATOM   3113  C   GLY B 129      52.632  41.171  23.049  1.00 88.03      B    C  
ATOM   3114  O   GLY B 129      53.016  40.232  22.346  1.00 86.25      B    O  
ATOM   3115  N   LEU B 130      51.391  41.649  22.986  1.00 88.15      B    N  
ATOM   3116  CA  LEU B 130      50.368  41.136  22.072  1.00 86.35      B    C  
ATOM   3117  C   LEU B 130      50.749  41.354  20.605  1.00 87.57      B    C  
ATOM   3118  O   LEU B 130      50.542  40.462  19.784  1.00 85.78      B    O  
ATOM   3119  CB  LEU B 130      49.023  41.821  22.385  1.00 85.07      B    C  
ATOM   3120  CG  LEU B 130      48.348  41.293  23.669  1.00 86.82      B    C  
ATOM   3121  CD1 LEU B 130      47.274  42.270  24.139  1.00 79.55      B    C  
ATOM   3122  CD2 LEU B 130      47.672  39.953  23.420  1.00 82.78      B    C  
ATOM   3123  N   LEU B 131      51.330  42.509  20.272  1.00 88.43      B    N  
ATOM   3124  CA  LEU B 131      51.802  42.799  18.920  1.00 86.67      B    C  
ATOM   3125  C   LEU B 131      52.945  41.857  18.503  1.00 86.82      B    C  
ATOM   3126  O   LEU B 131      52.940  41.335  17.393  1.00 86.38      B    O  
ATOM   3127  CB  LEU B 131      52.252  44.273  18.856  1.00 86.72      B    C  
ATOM   3128  CG  LEU B 131      52.262  44.811  17.410  1.00 80.46      B    C  
ATOM   3129  CD1 LEU B 131      50.947  45.508  17.085  1.00 73.35      B    C  
ATOM   3130  CD2 LEU B 131      53.392  45.813  17.204  1.00 73.56      B    C  
ATOM   3131  N   ILE B 132      53.884  41.581  19.391  1.00 89.08      B    N  
ATOM   3132  CA  ILE B 132      54.973  40.618  19.160  1.00 87.09      B    C  
ATOM   3133  C   ILE B 132      54.405  39.213  18.940  1.00 87.09      B    C  
ATOM   3134  O   ILE B 132      54.844  38.502  18.033  1.00 84.42      B    O  
ATOM   3135  CB  ILE B 132      55.978  40.646  20.332  1.00 86.55      B    C  
ATOM   3136  CG1 ILE B 132      56.748  41.990  20.342  1.00 84.01      B    C  
ATOM   3137  CG2 ILE B 132      56.978  39.479  20.246  1.00 83.47      B    C  
ATOM   3138  CD1 ILE B 132      57.522  42.245  21.645  1.00 74.58      B    C  
ATOM   3139  N   ASP B 133      53.430  38.820  19.750  1.00 88.16      B    N  
ATOM   3140  CA  ASP B 133      52.809  37.499  19.627  1.00 85.98      B    C  
ATOM   3141  C   ASP B 133      51.991  37.369  18.331  1.00 86.38      B    C  
ATOM   3142  O   ASP B 133      51.992  36.303  17.706  1.00 82.12      B    O  
ATOM   3143  CB  ASP B 133      51.988  37.207  20.886  1.00 83.07      B    C  
ATOM   3144  CG  ASP B 133      51.938  35.719  21.236  1.00 78.00      B    C  
ATOM   3145  OD1 ASP B 133      52.931  34.993  21.009  1.00 70.60      B    O  
ATOM   3146  OD2 ASP B 133      50.912  35.276  21.795  1.00 70.94      B    O1-
ATOM   3147  N   TRP B 134      51.363  38.460  17.875  1.00 87.50      B    N  
ATOM   3148  CA  TRP B 134      50.722  38.530  16.561  1.00 85.76      B    C  
ATOM   3149  C   TRP B 134      51.731  38.328  15.434  1.00 84.84      B    C  
ATOM   3150  O   TRP B 134      51.557  37.436  14.608  1.00 80.78      B    O  
ATOM   3151  CB  TRP B 134      49.973  39.859  16.416  1.00 84.68      B    C  
ATOM   3152  CG  TRP B 134      49.324  40.066  15.084  1.00 85.18      B    C  
ATOM   3153  CD1 TRP B 134      48.265  39.383  14.607  1.00 77.85      B    C  
ATOM   3154  CD2 TRP B 134      49.695  41.017  14.031  1.00 84.41      B    C  
ATOM   3155  CE2 TRP B 134      48.783  40.859  12.959  1.00 83.73      B    C  
ATOM   3156  CE3 TRP B 134      50.698  42.004  13.917  1.00 80.20      B    C  
ATOM   3157  NE1 TRP B 134      47.935  39.852  13.340  1.00 79.52      B    N  
ATOM   3158  CZ2 TRP B 134      48.858  41.657  11.789  1.00 82.42      B    C  
ATOM   3159  CZ3 TRP B 134      50.773  42.799  12.759  1.00 75.25      B    C  
ATOM   3160  CH2 TRP B 134      49.860  42.623  11.710  1.00 77.21      B    C  
ATOM   3161  N   VAL B 135      52.848  39.048  15.445  1.00 87.97      B    N  
ATOM   3162  CA  VAL B 135      53.918  38.913  14.437  1.00 85.80      B    C  
ATOM   3163  C   VAL B 135      54.569  37.522  14.479  1.00 84.70      B    C  
ATOM   3164  O   VAL B 135      54.992  37.016  13.444  1.00 80.74      B    O  
ATOM   3165  CB  VAL B 135      54.969  40.030  14.617  1.00 84.85      B    C  
ATOM   3166  CG1 VAL B 135      56.172  39.887  13.671  1.00 78.15      B    C  
ATOM   3167  CG2 VAL B 135      54.363  41.414  14.327  1.00 80.20      B    C  
ATOM   3168  N   SER B 136      54.614  36.878  15.638  1.00 88.42      B    N  
ATOM   3169  CA  SER B 136      55.171  35.525  15.777  1.00 86.62      B    C  
ATOM   3170  C   SER B 136      54.397  34.450  15.007  1.00 86.66      B    C  
ATOM   3171  O   SER B 136      54.916  33.350  14.791  1.00 80.95      B    O  
ATOM   3172  CB  SER B 136      55.270  35.127  17.249  1.00 84.82      B    C  
ATOM   3173  OG  SER B 136      54.049  34.638  17.770  1.00 76.31      B    O  
ATOM   3174  N   GLY B 137      53.140  34.726  14.620  1.00 86.23      B    N  
ATOM   3175  CA  GLY B 137      52.286  33.803  13.880  1.00 85.51      B    C  
ATOM   3176  C   GLY B 137      51.744  32.622  14.689  1.00 87.29      B    C  
ATOM   3177  O   GLY B 137      51.203  31.681  14.110  1.00 81.72      B    O  
ATOM   3178  N   ARG B 138      51.858  32.629  16.019  1.00 86.19      B    N  
ATOM   3179  CA  ARG B 138      51.380  31.535  16.882  1.00 85.86      B    C  
ATOM   3180  C   ARG B 138      49.882  31.290  16.747  1.00 87.10      B    C  
ATOM   3181  O   ARG B 138      49.452  30.137  16.750  1.00 83.19      B    O  
ATOM   3182  CB  ARG B 138      51.695  31.836  18.353  1.00 82.77      B    C  
ATOM   3183  CG  ARG B 138      53.187  31.652  18.670  1.00 73.93      B    C  
ATOM   3184  CD  ARG B 138      53.415  31.999  20.140  1.00 70.59      B    C  
ATOM   3185  NE  ARG B 138      54.820  31.814  20.524  1.00 60.96      B    N  
ATOM   3186  CZ  ARG B 138      55.336  32.148  21.698  1.00 54.21      B    C  
ATOM   3187  NH1 ARG B 138      54.599  32.689  22.635  1.00 50.83      B    N1+
ATOM   3188  NH2 ARG B 138      56.594  31.946  21.938  1.00 47.02      B    N  
ATOM   3189  N   MET B 139      49.104  32.353  16.604  1.00 87.55      B    N  
ATOM   3190  CA  MET B 139      47.662  32.249  16.443  1.00 87.58      B    C  
ATOM   3191  C   MET B 139      47.300  31.577  15.116  1.00 88.77      B    C  
ATOM   3192  O   MET B 139      46.547  30.608  15.105  1.00 85.19      B    O  
ATOM   3193  CB  MET B 139      47.029  33.633  16.589  1.00 86.05      B    C  
ATOM   3194  CG  MET B 139      45.528  33.544  16.849  1.00 82.11      B    C  
ATOM   3195  SD  MET B 139      45.092  32.753  18.428  1.00 79.82      B    S  
ATOM   3196  CE  MET B 139      43.300  32.754  18.253  1.00 71.19      B    C  
ATOM   3197  N   GLY B 140      47.909  31.975  14.022  1.00 87.01      B    N  
ATOM   3198  CA  GLY B 140      47.750  31.319  12.720  1.00 85.94      B    C  
ATOM   3199  C   GLY B 140      48.211  29.870  12.733  1.00 87.55      B    C  
ATOM   3200  O   GLY B 140      47.609  29.013  12.080  1.00 84.52      B    O  
ATOM   3201  N   GLN B 141      49.243  29.538  13.520  1.00 88.21      B    N  
ATOM   3202  CA  GLN B 141      49.690  28.158  13.670  1.00 87.74      B    C  
ATOM   3203  C   GLN B 141      48.652  27.294  14.392  1.00 88.66      B    C  
ATOM   3204  O   GLN B 141      48.494  26.137  14.010  1.00 85.41      B    O  
ATOM   3205  CB  GLN B 141      51.040  28.136  14.390  1.00 86.27      B    C  
ATOM   3206  CG  GLN B 141      51.803  26.838  14.108  1.00 76.61      B    C  
ATOM   3207  CD  GLN B 141      53.152  26.777  14.834  1.00 71.58      B    C  
ATOM   3208  NE2 GLN B 141      54.012  25.866  14.475  1.00 60.01      B    N  
ATOM   3209  OE1 GLN B 141      53.448  27.539  15.733  1.00 62.51      B    O  
ATOM   3210  N   LYS B 142      47.929  27.844  15.376  1.00 87.60      B    N  
ATOM   3211  CA  LYS B 142      46.800  27.161  16.024  1.00 87.48      B    C  
ATOM   3212  C   LYS B 142      45.636  26.968  15.054  1.00 88.66      B    C  
ATOM   3213  O   LYS B 142      45.154  25.845  14.927  1.00 86.00      B    O  
ATOM   3214  CB  LYS B 142      46.331  27.932  17.268  1.00 86.51      B    C  
ATOM   3215  CG  LYS B 142      47.268  27.766  18.467  1.00 84.49      B    C  
ATOM   3216  CD  LYS B 142      46.622  28.392  19.708  1.00 82.59      B    C  
ATOM   3217  CE  LYS B 142      47.386  28.051  20.984  1.00 75.35      B    C  
ATOM   3218  NZ  LYS B 142      46.522  28.204  22.183  1.00 68.09      B    N1+
ATOM   3219  N   ILE B 143      45.241  28.002  14.332  1.00 88.19      B    N  
ATOM   3220  CA  ILE B 143      44.104  27.966  13.398  1.00 87.65      B    C  
ATOM   3221  C   ILE B 143      44.379  26.997  12.239  1.00 88.28      B    C  
ATOM   3222  O   ILE B 143      43.505  26.208  11.882  1.00 85.66      B    O  
ATOM   3223  CB  ILE B 143      43.755  29.377  12.908  1.00 87.09      B    C  
ATOM   3224  CG1 ILE B 143      43.266  30.241  14.092  1.00 85.25      B    C  
ATOM   3225  CG2 ILE B 143      42.663  29.327  11.824  1.00 84.85      B    C  
ATOM   3226  CD1 ILE B 143      43.212  31.743  13.777  1.00 80.08      B    C  
ATOM   3227  N   ARG B 144      45.623  26.957  11.728  1.00 88.74      B    N  
ATOM   3228  CA  ARG B 144      46.017  25.983  10.700  1.00 88.05      B    C  
ATOM   3229  C   ARG B 144      45.849  24.524  11.128  1.00 88.56      B    C  
ATOM   3230  O   ARG B 144      45.707  23.659  10.271  1.00 85.62      B    O  
ATOM   3231  CB  ARG B 144      47.466  26.235  10.266  1.00 87.19      B    C  
ATOM   3232  CG  ARG B 144      47.532  27.375   9.236  1.00 84.70      B    C  
ATOM   3233  CD  ARG B 144      48.959  27.608   8.756  1.00 85.29      B    C  
ATOM   3234  NE  ARG B 144      49.771  28.276   9.787  1.00 79.39      B    N  
ATOM   3235  CZ  ARG B 144      51.025  28.693   9.639  1.00 76.21      B    C  
ATOM   3236  NH1 ARG B 144      51.698  28.487   8.541  1.00 67.42      B    N1+
ATOM   3237  NH2 ARG B 144      51.617  29.329  10.604  1.00 68.77      B    N  
ATOM   3238  N   GLN B 145      45.831  24.231  12.427  1.00 89.44      B    N  
ATOM   3239  CA  GLN B 145      45.577  22.872  12.911  1.00 89.06      B    C  
ATOM   3240  C   GLN B 145      44.118  22.433  12.741  1.00 90.09      B    C  
ATOM   3241  O   GLN B 145      43.858  21.237  12.835  1.00 86.82      B    O  
ATOM   3242  CB  GLN B 145      45.990  22.716  14.379  1.00 88.61      B    C  
ATOM   3243  CG  GLN B 145      47.479  22.976  14.621  1.00 86.20      B    C  
ATOM   3244  CD  GLN B 145      47.882  22.762  16.090  1.00 83.85      B    C  
ATOM   3245  NE2 GLN B 145      48.921  23.405  16.540  1.00 72.11      B    N  
ATOM   3246  OE1 GLN B 145      47.283  21.993  16.826  1.00 73.88      B    O  
ATOM   3247  N   LEU B 146      43.182  23.366  12.499  1.00 90.27      B    N  
ATOM   3248  CA  LEU B 146      41.782  23.065  12.205  1.00 89.96      B    C  
ATOM   3249  C   LEU B 146      41.546  22.759  10.728  1.00 90.40      B    C  
ATOM   3250  O   LEU B 146      40.597  22.056  10.397  1.00 86.59      B    O  
ATOM   3251  CB  LEU B 146      40.889  24.246  12.619  1.00 88.72      B    C  
ATOM   3252  CG  LEU B 146      40.846  24.515  14.133  1.00 88.57      B    C  
ATOM   3253  CD1 LEU B 146      39.951  25.728  14.388  1.00 83.10      B    C  
ATOM   3254  CD2 LEU B 146      40.274  23.328  14.897  1.00 83.56      B    C  
ATOM   3255  N   ASP B 147      42.416  23.232   9.840  1.00 90.82      B    N  
ATOM   3256  CA  ASP B 147      42.209  23.165   8.395  1.00 89.76      B    C  
ATOM   3257  C   ASP B 147      42.146  21.718   7.887  1.00 90.75      B    C  
ATOM   3258  O   ASP B 147      41.227  21.329   7.159  1.00 87.70      B    O  
ATOM   3259  CB  ASP B 147      43.342  23.957   7.737  1.00 86.77      B    C  
ATOM   3260  CG  ASP B 147      43.089  24.254   6.273  1.00 83.49      B    C  
ATOM   3261  OD1 ASP B 147      41.956  24.602   5.924  1.00 76.19      B    O  
ATOM   3262  OD2 ASP B 147      44.057  24.140   5.488  1.00 76.29      B    O1-
ATOM   3263  N   GLN B 148      43.046  20.859   8.337  1.00 89.74      B    N  
ATOM   3264  CA  GLN B 148      43.087  19.465   7.922  1.00 89.44      B    C  
ATOM   3265  C   GLN B 148      41.945  18.617   8.507  1.00 90.68      B    C  
ATOM   3266  O   GLN B 148      41.321  17.866   7.746  1.00 88.79      B    O  
ATOM   3267  CB  GLN B 148      44.495  18.918   8.164  1.00 88.29      B    C  
ATOM   3268  CG  GLN B 148      44.757  17.645   7.352  1.00 79.12      B    C  
ATOM   3269  CD  GLN B 148      46.241  17.445   7.054  1.00 71.71      B    C  
ATOM   3270  NE2 GLN B 148      46.578  16.530   6.173  1.00 59.25      B    N  
ATOM   3271  OE1 GLN B 148      47.119  18.106   7.575  1.00 62.30      B    O  
ATOM   3272  N   PRO B 149      41.567  18.749   9.793  1.00 90.67      B    N  
ATOM   3273  CA  PRO B 149      40.333  18.179  10.334  1.00 90.23      B    C  
ATOM   3274  C   PRO B 149      39.073  18.637   9.589  1.00 91.45      B    C  
ATOM   3275  O   PRO B 149      38.232  17.792   9.266  1.00 89.33      B    O  
ATOM   3276  CB  PRO B 149      40.295  18.597  11.805  1.00 88.88      B    C  
ATOM   3277  CG  PRO B 149      41.767  18.733  12.170  1.00 88.13      B    C  
ATOM   3278  CD  PRO B 149      42.386  19.271  10.878  1.00 90.30      B    C  
ATOM   3279  N   ALA B 150      38.968  19.926   9.265  1.00 91.52      B    N  
ATOM   3280  CA  ALA B 150      37.845  20.450   8.503  1.00 90.90      B    C  
ATOM   3281  C   ALA B 150      37.784  19.846   7.092  1.00 91.73      B    C  
ATOM   3282  O   ALA B 150      36.730  19.390   6.658  1.00 89.79      B    O  
ATOM   3283  CB  ALA B 150      37.945  21.981   8.448  1.00 89.96      B    C  
ATOM   3284  N   MET B 151      38.920  19.725   6.415  1.00 92.53      B    N  
ATOM   3285  CA  MET B 151      39.012  19.070   5.105  1.00 91.53      B    C  
ATOM   3286  C   MET B 151      38.681  17.577   5.165  1.00 92.32      B    C  
ATOM   3287  O   MET B 151      38.111  17.043   4.212  1.00 90.66      B    O  
ATOM   3288  CB  MET B 151      40.416  19.267   4.526  1.00 89.53      B    C  
ATOM   3289  CG  MET B 151      40.578  20.645   3.888  1.00 79.17      B    C  
ATOM   3290  SD  MET B 151      39.431  20.969   2.512  1.00 69.88      B    S  
ATOM   3291  CE  MET B 151      39.932  19.725   1.312  1.00 59.90      B    C  
ATOM   3292  N   ASN B 152      39.032  16.901   6.231  1.00 91.42      B    N  
ATOM   3293  CA  ASN B 152      38.652  15.506   6.424  1.00 91.31      B    C  
ATOM   3294  C   ASN B 152      37.141  15.366   6.620  1.00 92.32      B    C  
ATOM   3295  O   ASN B 152      36.535  14.469   6.030  1.00 90.80      B    O  
ATOM   3296  CB  ASN B 152      39.437  14.905   7.594  1.00 90.91      B    C  
ATOM   3297  CG  ASN B 152      40.906  14.682   7.285  1.00 87.35      B    C  
ATOM   3298  ND2 ASN B 152      41.701  14.452   8.309  1.00 78.21      B    N  
ATOM   3299  OD1 ASN B 152      41.357  14.668   6.143  1.00 78.65      B    O  
ATOM   3300  N   LEU B 153      36.520  16.275   7.378  1.00 92.27      B    N  
ATOM   3301  CA  LEU B 153      35.073  16.311   7.564  1.00 92.41      B    C  
ATOM   3302  C   LEU B 153      34.346  16.649   6.258  1.00 93.16      B    C  
ATOM   3303  O   LEU B 153      33.386  15.961   5.911  1.00 91.97      B    O  
ATOM   3304  CB  LEU B 153      34.753  17.295   8.701  1.00 92.25      B    C  
ATOM   3305  CG  LEU B 153      33.250  17.412   9.018  1.00 92.11      B    C  
ATOM   3306  CD1 LEU B 153      32.578  16.075   9.325  1.00 87.48      B    C  
ATOM   3307  CD2 LEU B 153      33.093  18.293  10.264  1.00 87.91      B    C  
ATOM   3308  N   MET B 154      34.837  17.601   5.489  1.00 93.22      B    N  
ATOM   3309  CA  MET B 154      34.307  17.924   4.161  1.00 92.76      B    C  
ATOM   3310  C   MET B 154      34.372  16.730   3.213  1.00 93.18      B    C  
ATOM   3311  O   MET B 154      33.394  16.426   2.541  1.00 91.83      B    O  
ATOM   3312  CB  MET B 154      35.086  19.110   3.568  1.00 92.22      B    C  
ATOM   3313  CG  MET B 154      34.648  20.452   4.164  1.00 87.32      B    C  
ATOM   3314  SD  MET B 154      32.942  20.945   3.778  1.00 84.76      B    S  
ATOM   3315  CE  MET B 154      33.051  21.167   1.980  1.00 75.90      B    C  
ATOM   3316  N   ARG B 155      35.496  16.012   3.198  1.00 92.76      B    N  
ATOM   3317  CA  ARG B 155      35.632  14.777   2.408  1.00 92.24      B    C  
ATOM   3318  C   ARG B 155      34.694  13.668   2.886  1.00 92.68      B    C  
ATOM   3319  O   ARG B 155      34.137  12.970   2.053  1.00 90.86      B    O  
ATOM   3320  CB  ARG B 155      37.094  14.305   2.408  1.00 91.46      B    C  
ATOM   3321  CG  ARG B 155      37.917  15.058   1.354  1.00 84.90      B    C  
ATOM   3322  CD  ARG B 155      39.355  14.537   1.290  1.00 81.41      B    C  
ATOM   3323  NE  ARG B 155      40.245  15.268   2.214  1.00 72.45      B    N  
ATOM   3324  CZ  ARG B 155      41.537  15.026   2.396  1.00 64.91      B    C  
ATOM   3325  NH1 ARG B 155      42.137  14.003   1.830  1.00 58.16      B    N1+
ATOM   3326  NH2 ARG B 155      42.257  15.808   3.147  1.00 57.73      B    N  
ATOM   3327  N   ALA B 156      34.513  13.533   4.196  1.00 92.73      B    N  
ATOM   3328  CA  ALA B 156      33.593  12.544   4.754  1.00 92.49      B    C  
ATOM   3329  C   ALA B 156      32.132  12.865   4.397  1.00 93.30      B    C  
ATOM   3330  O   ALA B 156      31.396  11.967   3.982  1.00 91.92      B    O  
ATOM   3331  CB  ALA B 156      33.813  12.459   6.269  1.00 92.26      B    C  
ATOM   3332  N   LEU B 157      31.740  14.134   4.470  1.00 93.39      B    N  
ATOM   3333  CA  LEU B 157      30.406  14.589   4.063  1.00 92.70      B    C  
ATOM   3334  C   LEU B 157      30.186  14.432   2.552  1.00 93.33      B    C  
ATOM   3335  O   LEU B 157      29.122  13.982   2.140  1.00 92.43      B    O  
ATOM   3336  CB  LEU B 157      30.214  16.057   4.487  1.00 92.64      B    C  
ATOM   3337  CG  LEU B 157      30.016  16.263   6.008  1.00 92.97      B    C  
ATOM   3338  CD1 LEU B 157      30.161  17.740   6.359  1.00 88.99      B    C  
ATOM   3339  CD2 LEU B 157      28.634  15.803   6.460  1.00 89.28      B    C  
ATOM   3340  N   ASP B 158      31.187  14.720   1.730  1.00 93.82      B    N  
ATOM   3341  CA  ASP B 158      31.088  14.517   0.278  1.00 93.19      B    C  
ATOM   3342  C   ASP B 158      31.026  13.030  -0.097  1.00 93.61      B    C  
ATOM   3343  O   ASP B 158      30.245  12.631  -0.974  1.00 91.82      B    O  
ATOM   3344  CB  ASP B 158      32.253  15.219  -0.429  1.00 92.00      B    C  
ATOM   3345  CG  ASP B 158      32.011  15.226  -1.933  1.00 89.90      B    C  
ATOM   3346  OD1 ASP B 158      31.081  15.933  -2.386  1.00 81.97      B    O  
ATOM   3347  OD2 ASP B 158      32.690  14.485  -2.675  1.00 81.90      B    O1-
ATOM   3348  N   ALA B 159      31.781  12.182   0.597  1.00 93.27      B    N  
ATOM   3349  CA  ALA B 159      31.682  10.732   0.453  1.00 92.79      B    C  
ATOM   3350  C   ALA B 159      30.301  10.224   0.880  1.00 93.30      B    C  
ATOM   3351  O   ALA B 159      29.747   9.332   0.229  1.00 91.12      B    O  
ATOM   3352  CB  ALA B 159      32.808  10.082   1.267  1.00 92.24      B    C  
ATOM   3353  N   HIS B 160      29.708  10.829   1.920  1.00 94.40      B    N  
ATOM   3354  CA  HIS B 160      28.354  10.516   2.365  1.00 94.75      B    C  
ATOM   3355  C   HIS B 160      27.300  10.873   1.306  1.00 95.09      B    C  
ATOM   3356  O   HIS B 160      26.475  10.030   0.954  1.00 93.53      B    O  
ATOM   3357  CB  HIS B 160      28.096  11.234   3.697  1.00 94.13      B    C  
ATOM   3358  CG  HIS B 160      26.914  10.690   4.433  1.00 94.68      B    C  
ATOM   3359  CD2 HIS B 160      25.756  11.350   4.740  1.00 84.53      B    C  
ATOM   3360  ND1 HIS B 160      26.819   9.420   4.966  1.00 83.17      B    N  
ATOM   3361  CE1 HIS B 160      25.629   9.334   5.582  1.00 86.08      B    C  
ATOM   3362  NE2 HIS B 160      24.964  10.482   5.465  1.00 88.52      B    N  
ATOM   3363  N   VAL B 161      27.398  12.055   0.691  1.00 94.73      B    N  
ATOM   3364  CA  VAL B 161      26.560  12.438  -0.453  1.00 94.41      B    C  
ATOM   3365  C   VAL B 161      26.751  11.481  -1.633  1.00 94.53      B    C  
ATOM   3366  O   VAL B 161      25.784  11.073  -2.274  1.00 92.96      B    O  
ATOM   3367  CB  VAL B 161      26.860  13.877  -0.917  1.00 93.60      B    C  
ATOM   3368  CG1 VAL B 161      26.112  14.254  -2.206  1.00 89.22      B    C  
ATOM   3369  CG2 VAL B 161      26.451  14.898   0.148  1.00 89.33      B    C  
ATOM   3370  N   THR B 162      27.989  11.088  -1.901  1.00 94.63      B    N  
ATOM   3371  CA  THR B 162      28.302  10.158  -2.994  1.00 93.64      B    C  
ATOM   3372  C   THR B 162      27.679   8.784  -2.750  1.00 93.81      B    C  
ATOM   3373  O   THR B 162      27.144   8.202  -3.684  1.00 91.87      B    O  
ATOM   3374  CB  THR B 162      29.822  10.035  -3.186  1.00 92.47      B    C  
ATOM   3375  CG2 THR B 162      30.186   9.148  -4.382  1.00 79.18      B    C  
ATOM   3376  OG1 THR B 162      30.368  11.302  -3.455  1.00 82.08      B    O  
ATOM   3377  N   MET B 163      27.695   8.306  -1.509  1.00 94.41      B    N  
ATOM   3378  CA  MET B 163      27.059   7.042  -1.147  1.00 93.71      B    C  
ATOM   3379  C   MET B 163      25.524   7.109  -1.262  1.00 94.01      B    C  
ATOM   3380  O   MET B 163      24.926   6.230  -1.873  1.00 92.54      B    O  
ATOM   3381  CB  MET B 163      27.506   6.628   0.267  1.00 92.53      B    C  
ATOM   3382  CG  MET B 163      26.982   5.231   0.635  1.00 84.42      B    C  
ATOM   3383  SD  MET B 163      27.668   4.545   2.172  1.00 77.54      B    S  
ATOM   3384  CE  MET B 163      29.351   4.139   1.645  1.00 67.03      B    C  
ATOM   3385  N   LEU B 164      24.902   8.173  -0.757  1.00 94.24      B    N  
ATOM   3386  CA  LEU B 164      23.457   8.383  -0.867  1.00 93.80      B    C  
ATOM   3387  C   LEU B 164      23.003   8.473  -2.335  1.00 94.29      B    C  
ATOM   3388  O   LEU B 164      22.061   7.800  -2.735  1.00 93.20      B    O  
ATOM   3389  CB  LEU B 164      23.075   9.667  -0.113  1.00 93.76      B    C  
ATOM   3390  CG  LEU B 164      23.115   9.543   1.425  1.00 93.72      B    C  
ATOM   3391  CD1 LEU B 164      23.063  10.925   2.063  1.00 90.07      B    C  
ATOM   3392  CD2 LEU B 164      21.915   8.739   1.940  1.00 89.79      B    C  
ATOM   3393  N   ASN B 165      23.713   9.240  -3.152  1.00 94.26      B    N  
ATOM   3394  CA  ASN B 165      23.409   9.320  -4.580  1.00 93.75      B    C  
ATOM   3395  C   ASN B 165      23.741   8.011  -5.320  1.00 94.02      B    C  
ATOM   3396  O   ASN B 165      23.051   7.648  -6.268  1.00 92.50      B    O  
ATOM   3397  CB  ASN B 165      24.161  10.516  -5.172  1.00 93.14      B    C  
ATOM   3398  CG  ASN B 165      23.823  10.715  -6.639  1.00 93.07      B    C  
ATOM   3399  ND2 ASN B 165      24.818  10.815  -7.483  1.00 82.43      B    N  
ATOM   3400  OD1 ASN B 165      22.690  10.769  -7.065  1.00 81.60      B    O  
ATOM   3401  N   GLY B 166      24.767   7.290  -4.878  1.00 93.75      B    N  
ATOM   3402  CA  GLY B 166      25.089   5.957  -5.373  1.00 92.85      B    C  
ATOM   3403  C   GLY B 166      23.932   4.976  -5.152  1.00 93.62      B    C  
ATOM   3404  O   GLY B 166      23.549   4.278  -6.088  1.00 91.62      B    O  
ATOM   3405  N   SER B 167      23.328   5.007  -3.962  1.00 94.39      B    N  
ATOM   3406  CA  SER B 167      22.103   4.259  -3.661  1.00 94.08      B    C  
ATOM   3407  C   SER B 167      20.962   4.661  -4.593  1.00 94.54      B    C  
ATOM   3408  O   SER B 167      20.355   3.797  -5.218  1.00 93.04      B    O  
ATOM   3409  CB  SER B 167      21.694   4.468  -2.205  1.00 93.35      B    C  
ATOM   3410  OG  SER B 167      20.470   3.816  -1.933  1.00 86.06      B    O  
ATOM   3411  N   GLN B 168      20.717   5.953  -4.792  1.00 94.76      B    N  
ATOM   3412  CA  GLN B 168      19.676   6.438  -5.707  1.00 94.49      B    C  
ATOM   3413  C   GLN B 168      19.868   5.915  -7.140  1.00 94.87      B    C  
ATOM   3414  O   GLN B 168      18.917   5.451  -7.768  1.00 93.28      B    O  
ATOM   3415  CB  GLN B 168      19.663   7.965  -5.728  1.00 93.40      B    C  
ATOM   3416  CG  GLN B 168      19.196   8.597  -4.416  1.00 92.58      B    C  
ATOM   3417  CD  GLN B 168      19.193  10.117  -4.481  1.00 94.14      B    C  
ATOM   3418  NE2 GLN B 168      18.349  10.771  -3.699  1.00 85.45      B    N  
ATOM   3419  OE1 GLN B 168      19.917  10.758  -5.226  1.00 86.13      B    O  
ATOM   3420  N   GLN B 169      21.098   5.970  -7.659  1.00 94.76      B    N  
ATOM   3421  CA  GLN B 169      21.409   5.467  -8.996  1.00 94.12      B    C  
ATOM   3422  C   GLN B 169      21.248   3.950  -9.087  1.00 94.31      B    C  
ATOM   3423  O   GLN B 169      20.659   3.449 -10.050  1.00 92.72      B    O  
ATOM   3424  CB  GLN B 169      22.836   5.879  -9.392  1.00 93.67      B    C  
ATOM   3425  CG  GLN B 169      23.025   7.396  -9.577  1.00 88.79      B    C  
ATOM   3426  CD  GLN B 169      22.273   7.989 -10.766  1.00 82.45      B    C  
ATOM   3427  NE2 GLN B 169      22.201   9.299 -10.847  1.00 68.90      B    N  
ATOM   3428  OE1 GLN B 169      21.758   7.319 -11.640  1.00 71.53      B    O  
ATOM   3429  N   ALA B 170      21.725   3.224  -8.075  1.00 94.42      B    N  
ATOM   3430  CA  ALA B 170      21.589   1.772  -8.009  1.00 93.70      B    C  
ATOM   3431  C   ALA B 170      20.114   1.350  -7.964  1.00 94.10      B    C  
ATOM   3432  O   ALA B 170      19.703   0.503  -8.759  1.00 92.60      B    O  
ATOM   3433  CB  ALA B 170      22.365   1.261  -6.795  1.00 93.02      B    C  
ATOM   3434  N   VAL B 171      19.299   1.997  -7.133  1.00 94.58      B    N  
ATOM   3435  CA  VAL B 171      17.861   1.725  -7.022  1.00 94.25      B    C  
ATOM   3436  C   VAL B 171      17.145   2.034  -8.331  1.00 94.44      B    C  
ATOM   3437  O   VAL B 171      16.343   1.218  -8.792  1.00 93.01      B    O  
ATOM   3438  CB  VAL B 171      17.247   2.515  -5.849  1.00 93.59      B    C  
ATOM   3439  CG1 VAL B 171      15.723   2.404  -5.804  1.00 89.70      B    C  
ATOM   3440  CG2 VAL B 171      17.777   1.989  -4.518  1.00 90.06      B    C  
ATOM   3441  N   ARG B 172      17.447   3.157  -8.977  1.00 94.66      B    N  
ATOM   3442  CA  ARG B 172      16.868   3.485 -10.288  1.00 94.47      B    C  
ATOM   3443  C   ARG B 172      17.171   2.412 -11.333  1.00 94.30      B    C  
ATOM   3444  O   ARG B 172      16.274   2.002 -12.069  1.00 92.55      B    O  
ATOM   3445  CB  ARG B 172      17.367   4.863 -10.746  1.00 93.76      B    C  
ATOM   3446  CG  ARG B 172      16.810   5.234 -12.127  1.00 91.34      B    C  
ATOM   3447  CD  ARG B 172      17.315   6.600 -12.590  1.00 89.22      B    C  
ATOM   3448  NE  ARG B 172      16.864   6.875 -13.953  1.00 84.66      B    N  
ATOM   3449  CZ  ARG B 172      17.105   7.967 -14.653  1.00 82.41      B    C  
ATOM   3450  NH1 ARG B 172      17.808   8.958 -14.177  1.00 75.54      B    N1+
ATOM   3451  NH2 ARG B 172      16.634   8.084 -15.865  1.00 76.48      B    N  
ATOM   3452  N   LEU B 173      18.422   1.966 -11.394  1.00 93.81      B    N  
ATOM   3453  CA  LEU B 173      18.848   0.907 -12.307  1.00 92.97      B    C  
ATOM   3454  C   LEU B 173      18.234  -0.445 -11.938  1.00 92.73      B    C  
ATOM   3455  O   LEU B 173      17.800  -1.170 -12.828  1.00 90.87      B    O  
ATOM   3456  CB  LEU B 173      20.384   0.833 -12.317  1.00 92.69      B    C  
ATOM   3457  CG  LEU B 173      21.068   2.007 -13.035  1.00 86.42      B    C  
ATOM   3458  CD1 LEU B 173      22.575   1.970 -12.770  1.00 79.02      B    C  
ATOM   3459  CD2 LEU B 173      20.859   1.962 -14.543  1.00 79.14      B    C  
ATOM   3460  N   GLY B 174      18.140  -0.758 -10.643  1.00 93.72      B    N  
ATOM   3461  CA  GLY B 174      17.518  -1.976 -10.134  1.00 92.83      B    C  
ATOM   3462  C   GLY B 174      16.034  -2.077 -10.499  1.00 93.78      B    C  
ATOM   3463  O   GLY B 174      15.601  -3.098 -11.026  1.00 92.05      B    O  
ATOM   3464  N   VAL B 175      15.290  -0.987 -10.339  1.00 93.67      B    N  
ATOM   3465  CA  VAL B 175      13.891  -0.910 -10.793  1.00 93.24      B    C  
ATOM   3466  C   VAL B 175      13.810  -1.062 -12.310  1.00 93.41      B    C  
ATOM   3467  O   VAL B 175      13.016  -1.852 -12.799  1.00 92.12      B    O  
ATOM   3468  CB  VAL B 175      13.216   0.398 -10.338  1.00 92.87      B    C  
ATOM   3469  CG1 VAL B 175      11.817   0.550 -10.931  1.00 88.75      B    C  
ATOM   3470  CG2 VAL B 175      13.065   0.425  -8.813  1.00 89.36      B    C  
ATOM   3471  N   THR B 176      14.676  -0.389 -13.058  1.00 94.04      B    N  
ATOM   3472  CA  THR B 176      14.713  -0.509 -14.524  1.00 93.29      B    C  
ATOM   3473  C   THR B 176      14.980  -1.951 -14.958  1.00 93.19      B    C  
ATOM   3474  O   THR B 176      14.282  -2.466 -15.831  1.00 91.15      B    O  
ATOM   3475  CB  THR B 176      15.781   0.417 -15.131  1.00 92.67      B    C  
ATOM   3476  CG2 THR B 176      15.745   0.414 -16.662  1.00 82.17      B    C  
ATOM   3477  OG1 THR B 176      15.583   1.751 -14.729  1.00 82.95      B    O  
ATOM   3478  N   ALA B 177      15.937  -2.627 -14.328  1.00 93.02      B    N  
ATOM   3479  CA  ALA B 177      16.243  -4.023 -14.607  1.00 91.59      B    C  
ATOM   3480  C   ALA B 177      15.074  -4.949 -14.250  1.00 91.54      B    C  
ATOM   3481  O   ALA B 177      14.743  -5.851 -15.023  1.00 89.54      B    O  
ATOM   3482  CB  ALA B 177      17.518  -4.400 -13.834  1.00 90.98      B    C  
ATOM   3483  N   THR B 178      14.399  -4.695 -13.123  1.00 92.54      B    N  
ATOM   3484  CA  THR B 178      13.221  -5.457 -12.691  1.00 92.00      B    C  
ATOM   3485  C   THR B 178      12.065  -5.307 -13.680  1.00 92.26      B    C  
ATOM   3486  O   THR B 178      11.448  -6.307 -14.061  1.00 90.08      B    O  
ATOM   3487  CB  THR B 178      12.780  -5.019 -11.288  1.00 91.34      B    C  
ATOM   3488  CG2 THR B 178      11.628  -5.865 -10.745  1.00 80.98      B    C  
ATOM   3489  OG1 THR B 178      13.843  -5.161 -10.373  1.00 80.89      B    O  
ATOM   3490  N   LEU B 179      11.813  -4.092 -14.160  1.00 92.46      B    N  
ATOM   3491  CA  LEU B 179      10.794  -3.831 -15.176  1.00 91.32      B    C  
ATOM   3492  C   LEU B 179      11.136  -4.479 -16.523  1.00 91.40      B    C  
ATOM   3493  O   LEU B 179      10.246  -5.001 -17.189  1.00 89.45      B    O  
ATOM   3494  CB  LEU B 179      10.621  -2.317 -15.354  1.00 91.05      B    C  
ATOM   3495  CG  LEU B 179      10.012  -1.576 -14.149  1.00 91.25      B    C  
ATOM   3496  CD1 LEU B 179      10.068  -0.067 -14.412  1.00 87.42      B    C  
ATOM   3497  CD2 LEU B 179       8.569  -1.972 -13.881  1.00 87.33      B    C  
ATOM   3498  N   MET B 180      12.412  -4.493 -16.917  1.00 92.21      B    N  
ATOM   3499  CA  MET B 180      12.855  -5.165 -18.144  1.00 90.19      B    C  
ATOM   3500  C   MET B 180      12.735  -6.691 -18.061  1.00 89.63      B    C  
ATOM   3501  O   MET B 180      12.368  -7.319 -19.046  1.00 86.72      B    O  
ATOM   3502  CB  MET B 180      14.301  -4.796 -18.476  1.00 89.68      B    C  
ATOM   3503  CG  MET B 180      14.403  -3.433 -19.163  1.00 81.87      B    C  
ATOM   3504  SD  MET B 180      16.065  -3.117 -19.833  1.00 72.62      B    S  
ATOM   3505  CE  MET B 180      15.725  -1.640 -20.813  1.00 61.02      B    C  
ATOM   3506  N   GLN B 181      13.033  -7.279 -16.904  1.00 90.43      B    N  
ATOM   3507  CA  GLN B 181      12.861  -8.719 -16.690  1.00 88.17      B    C  
ATOM   3508  C   GLN B 181      11.377  -9.106 -16.617  1.00 87.21      B    C  
ATOM   3509  O   GLN B 181      11.018 -10.229 -16.969  1.00 81.17      B    O  
ATOM   3510  CB  GLN B 181      13.573  -9.151 -15.406  1.00 86.47      B    C  
ATOM   3511  CG  GLN B 181      15.093  -9.223 -15.603  1.00 77.84      B    C  
ATOM   3512  CD  GLN B 181      15.830  -9.658 -14.328  1.00 72.79      B    C  
ATOM   3513  NE2 GLN B 181      17.131  -9.847 -14.400  1.00 60.66      B    N  
ATOM   3514  OE1 GLN B 181      15.268  -9.849 -13.269  1.00 63.20      B    O  
ATOM   3515  N   GLY B 182      10.528  -8.196 -16.150  1.00 85.38      B    N  
ATOM   3516  CA  GLY B 182       9.096  -8.431 -16.012  1.00 83.47      B    C  
ATOM   3517  C   GLY B 182       8.741  -9.474 -14.953  1.00 84.77      B    C  
ATOM   3518  O   GLY B 182       7.601  -9.912 -14.923  1.00 77.98      B    O  
ATOM   3519  N   ASN B 183       9.683  -9.877 -14.101  1.00 84.82      B    N  
ATOM   3520  CA  ASN B 183       9.451 -10.825 -13.020  1.00 84.07      B    C  
ATOM   3521  C   ASN B 183       9.927 -10.229 -11.690  1.00 85.49      B    C  
ATOM   3522  O   ASN B 183      10.958  -9.561 -11.644  1.00 79.78      B    O  
ATOM   3523  CB  ASN B 183      10.128 -12.157 -13.372  1.00 78.27      B    C  
ATOM   3524  CG  ASN B 183       9.606 -13.305 -12.532  1.00 70.87      B    C  
ATOM   3525  ND2 ASN B 183      10.067 -14.506 -12.795  1.00 64.61      B    N  
ATOM   3526  OD1 ASN B 183       8.787 -13.160 -11.647  1.00 58.99      B    O  
ATOM   3527  N   LEU B 184       9.162 -10.455 -10.621  1.00 86.50      B    N  
ATOM   3528  CA  LEU B 184       9.449  -9.902  -9.312  1.00 87.23      B    C  
ATOM   3529  C   LEU B 184       9.469 -11.003  -8.257  1.00 87.17      B    C  
ATOM   3530  O   LEU B 184       8.424 -11.569  -7.921  1.00 80.17      B    O  
ATOM   3531  CB  LEU B 184       8.420  -8.801  -8.994  1.00 85.55      B    C  
ATOM   3532  CG  LEU B 184       8.691  -8.077  -7.667  1.00 86.00      B    C  
ATOM   3533  CD1 LEU B 184       9.974  -7.251  -7.701  1.00 81.24      B    C  
ATOM   3534  CD2 LEU B 184       7.537  -7.136  -7.348  1.00 81.45      B    C  
ATOM   3535  N   GLY B 185      10.635 -11.283  -7.720  1.00 84.24      B    N  
ATOM   3536  CA  GLY B 185      10.814 -12.252  -6.648  1.00 82.91      B    C  
ATOM   3537  C   GLY B 185      10.193 -13.615  -6.957  1.00 84.73      B    C  
ATOM   3538  O   GLY B 185      10.357 -14.162  -8.047  1.00 77.70      B    O  
ATOM   3539  N   SER B 186       9.458 -14.158  -5.990  1.00 86.43      B    N  
ATOM   3540  CA  SER B 186       8.781 -15.452  -6.095  1.00 86.97      B    C  
ATOM   3541  C   SER B 186       7.302 -15.349  -6.485  1.00 88.54      B    C  
ATOM   3542  O   SER B 186       6.590 -16.340  -6.384  1.00 83.71      B    O  
ATOM   3543  CB  SER B 186       8.980 -16.247  -4.799  1.00 83.74      B    C  
ATOM   3544  OG  SER B 186       8.451 -15.568  -3.687  1.00 77.90      B    O  
ATOM   3545  N   LEU B 187       6.817 -14.183  -6.945  1.00 87.97      B    N  
ATOM   3546  CA  LEU B 187       5.386 -13.946  -7.195  1.00 88.59      B    C  
ATOM   3547  C   LEU B 187       4.744 -14.979  -8.120  1.00 90.01      B    C  
ATOM   3548  O   LEU B 187       3.654 -15.457  -7.826  1.00 87.57      B    O  
ATOM   3549  CB  LEU B 187       5.173 -12.550  -7.806  1.00 87.09      B    C  
ATOM   3550  CG  LEU B 187       5.219 -11.400  -6.795  1.00 87.50      B    C  
ATOM   3551  CD1 LEU B 187       5.169 -10.076  -7.566  1.00 83.43      B    C  
ATOM   3552  CD2 LEU B 187       4.027 -11.418  -5.844  1.00 83.46      B    C  
ATOM   3553  N   MET B 188       5.414 -15.348  -9.201  1.00 88.22      B    N  
ATOM   3554  CA  MET B 188       4.886 -16.359 -10.116  1.00 87.35      B    C  
ATOM   3555  C   MET B 188       4.706 -17.701  -9.415  1.00 88.02      B    C  
ATOM   3556  O   MET B 188       3.668 -18.345  -9.548  1.00 85.52      B    O  
ATOM   3557  CB  MET B 188       5.811 -16.510 -11.323  1.00 85.23      B    C  
ATOM   3558  CG  MET B 188       5.240 -17.507 -12.348  1.00 83.53      B    C  
ATOM   3559  SD  MET B 188       6.343 -17.922 -13.722  1.00 79.73      B    S  
ATOM   3560  CE  MET B 188       6.271 -16.382 -14.665  1.00 69.71      B    C  
ATOM   3561  N   GLN B 189       5.704 -18.123  -8.650  1.00 89.05      B    N  
ATOM   3562  CA  GLN B 189       5.704 -19.423  -7.995  1.00 87.33      B    C  
ATOM   3563  C   GLN B 189       4.678 -19.487  -6.862  1.00 87.78      B    C  
ATOM   3564  O   GLN B 189       3.993 -20.490  -6.712  1.00 85.52      B    O  
ATOM   3565  CB  GLN B 189       7.132 -19.697  -7.523  1.00 86.71      B    C  
ATOM   3566  CG  GLN B 189       7.502 -21.162  -7.698  1.00 77.16      B    C  
ATOM   3567  CD  GLN B 189       9.006 -21.409  -7.527  1.00 67.46      B    C  
ATOM   3568  NE2 GLN B 189       9.479 -22.593  -7.836  1.00 54.28      B    N  
ATOM   3569  OE1 GLN B 189       9.777 -20.546  -7.135  1.00 57.51      B    O  
ATOM   3570  N   GLU B 190       4.523 -18.380  -6.119  1.00 89.52      B    N  
ATOM   3571  CA  GLU B 190       3.572 -18.288  -5.020  1.00 88.95      B    C  
ATOM   3572  C   GLU B 190       2.118 -18.162  -5.500  1.00 90.17      B    C  
ATOM   3573  O   GLU B 190       1.228 -18.767  -4.916  1.00 86.93      B    O  
ATOM   3574  CB  GLU B 190       3.951 -17.094  -4.120  1.00 87.95      B    C  
ATOM   3575  CG  GLU B 190       5.315 -17.227  -3.412  1.00 85.18      B    C  
ATOM   3576  CD  GLU B 190       5.378 -18.373  -2.388  1.00 81.54      B    C  
ATOM   3577  OE1 GLU B 190       6.438 -18.591  -1.778  1.00 72.42      B    O  
ATOM   3578  OE2 GLU B 190       4.355 -19.055  -2.175  1.00 74.49      B    O1-
ATOM   3579  N   ASN B 191       1.868 -17.415  -6.576  1.00 89.44      B    N  
ATOM   3580  CA  ASN B 191       0.512 -17.240  -7.098  1.00 88.69      B    C  
ATOM   3581  C   ASN B 191       0.051 -18.400  -7.997  1.00 88.69      B    C  
ATOM   3582  O   ASN B 191      -1.110 -18.788  -7.949  1.00 83.76      B    O  
ATOM   3583  CB  ASN B 191       0.405 -15.906  -7.850  1.00 87.16      B    C  
ATOM   3584  CG  ASN B 191       0.386 -14.722  -6.905  1.00 89.25      B    C  
ATOM   3585  ND2 ASN B 191       1.426 -13.925  -6.906  1.00 79.60      B    N  
ATOM   3586  OD1 ASN B 191      -0.550 -14.487  -6.165  1.00 79.87      B    O  
ATOM   3587  N   MET B 192       0.951 -18.935  -8.823  1.00 89.58      B    N  
ATOM   3588  CA  MET B 192       0.594 -19.984  -9.778  1.00 88.29      B    C  
ATOM   3589  C   MET B 192       0.842 -21.397  -9.258  1.00 87.71      B    C  
ATOM   3590  O   MET B 192       0.349 -22.355  -9.851  1.00 82.54      B    O  
ATOM   3591  CB  MET B 192       1.310 -19.748 -11.114  1.00 86.27      B    C  
ATOM   3592  CG  MET B 192       0.923 -18.416 -11.768  1.00 84.91      B    C  
ATOM   3593  SD  MET B 192      -0.848 -18.211 -12.142  1.00 83.92      B    S  
ATOM   3594  CE  MET B 192      -1.077 -19.501 -13.382  1.00 73.99      B    C  
ATOM   3595  N   GLN B 193       1.544 -21.540  -8.146  1.00 86.87      B    N  
ATOM   3596  CA  GLN B 193       1.839 -22.817  -7.497  1.00 84.83      B    C  
ATOM   3597  C   GLN B 193       2.399 -23.838  -8.498  1.00 84.29      B    C  
ATOM   3598  O   GLN B 193       3.378 -23.570  -9.199  1.00 76.28      B    O  
ATOM   3599  CB  GLN B 193       0.595 -23.324  -6.742  1.00 82.06      B    C  
ATOM   3600  CG  GLN B 193      -0.029 -22.320  -5.766  1.00 78.62      B    C  
ATOM   3601  CD  GLN B 193      -1.239 -22.932  -5.061  1.00 73.99      B    C  
ATOM   3602  NE2 GLN B 193      -2.068 -22.140  -4.431  1.00 62.93      B    N  
ATOM   3603  OE1 GLN B 193      -1.459 -24.132  -5.078  1.00 64.81      B    O  
ATOM   3604  N   LYS B 194       1.773 -24.998  -8.611  1.00 82.55      B    N  
ATOM   3605  CA  LYS B 194       2.204 -26.065  -9.519  1.00 79.90      B    C  
ATOM   3606  C   LYS B 194       2.070 -25.707 -10.999  1.00 80.68      B    C  
ATOM   3607  O   LYS B 194       2.732 -26.318 -11.826  1.00 73.19      B    O  
ATOM   3608  CB  LYS B 194       1.414 -27.343  -9.215  1.00 75.56      B    C  
ATOM   3609  CG  LYS B 194       1.700 -27.902  -7.816  1.00 70.40      B    C  
ATOM   3610  CD  LYS B 194       0.982 -29.245  -7.663  1.00 63.09      B    C  
ATOM   3611  CE  LYS B 194       1.188 -29.840  -6.274  1.00 55.31      B    C  
ATOM   3612  NZ  LYS B 194       0.420 -31.094  -6.129  1.00 48.45      B    N1+
ATOM   3613  N   ALA B 195       1.251 -24.721 -11.328  1.00 82.59      B    N  
ATOM   3614  CA  ALA B 195       1.106 -24.235 -12.695  1.00 80.99      B    C  
ATOM   3615  C   ALA B 195       2.179 -23.205 -13.092  1.00 82.56      B    C  
ATOM   3616  O   ALA B 195       2.196 -22.759 -14.235  1.00 78.15      B    O  
ATOM   3617  CB  ALA B 195      -0.315 -23.701 -12.877  1.00 77.49      B    C  
ATOM   3618  N   ALA B 196       3.097 -22.846 -12.195  1.00 81.84      B    N  
ATOM   3619  CA  ALA B 196       4.170 -21.908 -12.491  1.00 80.23      B    C  
ATOM   3620  C   ALA B 196       5.040 -22.358 -13.674  1.00 82.29      B    C  
ATOM   3621  O   ALA B 196       5.401 -21.547 -14.524  1.00 78.54      B    O  
ATOM   3622  CB  ALA B 196       5.017 -21.715 -11.230  1.00 77.50      B    C  
ATOM   3623  N   GLY B 197       5.299 -23.645 -13.791  1.00 78.47      B    N  
ATOM   3624  CA  GLY B 197       6.121 -24.205 -14.870  1.00 76.30      B    C  
ATOM   3625  C   GLY B 197       5.533 -24.070 -16.286  1.00 78.95      B    C  
ATOM   3626  O   GLY B 197       6.279 -24.155 -17.255  1.00 74.33      B    O  
ATOM   3627  N   VAL B 198       4.226 -23.830 -16.398  1.00 81.88      B    N  
ATOM   3628  CA  VAL B 198       3.548 -23.609 -17.684  1.00 80.01      B    C  
ATOM   3629  C   VAL B 198       3.119 -22.155 -17.884  1.00 81.51      B    C  
ATOM   3630  O   VAL B 198       2.579 -21.805 -18.938  1.00 77.19      B    O  
ATOM   3631  CB  VAL B 198       2.359 -24.564 -17.882  1.00 77.30      B    C  
ATOM   3632  CG1 VAL B 198       2.832 -26.014 -17.947  1.00 70.45      B    C  
ATOM   3633  CG2 VAL B 198       1.315 -24.433 -16.770  1.00 72.54      B    C  
ATOM   3634  N   THR B 199       3.355 -21.310 -16.891  1.00 84.03      B    N  
ATOM   3635  CA  THR B 199       3.051 -19.880 -16.932  1.00 83.19      B    C  
ATOM   3636  C   THR B 199       4.224 -19.125 -17.537  1.00 84.62      B    C  
ATOM   3637  O   THR B 199       5.380 -19.406 -17.222  1.00 82.45      B    O  
ATOM   3638  CB  THR B 199       2.716 -19.354 -15.539  1.00 81.01      B    C  
ATOM   3639  CG2 THR B 199       2.239 -17.901 -15.557  1.00 74.22      B    C  
ATOM   3640  OG1 THR B 199       1.662 -20.118 -14.997  1.00 71.34      B    O  
ATOM   3641  N   GLN B 200       3.939 -18.165 -18.395  1.00 86.08      B    N  
ATOM   3642  CA  GLN B 200       4.928 -17.264 -18.973  1.00 84.65      B    C  
ATOM   3643  C   GLN B 200       4.529 -15.815 -18.735  1.00 85.46      B    C  
ATOM   3644  O   GLN B 200       3.355 -15.460 -18.825  1.00 81.85      B    O  
ATOM   3645  CB  GLN B 200       5.119 -17.547 -20.469  1.00 81.45      B    C  
ATOM   3646  CG  GLN B 200       6.037 -18.751 -20.699  1.00 74.66      B    C  
ATOM   3647  CD  GLN B 200       6.173 -19.138 -22.170  1.00 69.87      B    C  
ATOM   3648  NE2 GLN B 200       7.116 -19.982 -22.517  1.00 58.43      B    N  
ATOM   3649  OE1 GLN B 200       5.412 -18.740 -23.028  1.00 61.95      B    O  
ATOM   3650  N   ASP B 201       5.539 -14.985 -18.469  1.00 85.30      B    N  
ATOM   3651  CA  ASP B 201       5.396 -13.547 -18.471  1.00 82.91      B    C  
ATOM   3652  C   ASP B 201       5.475 -13.033 -19.913  1.00 84.23      B    C  
ATOM   3653  O   ASP B 201       6.431 -13.319 -20.632  1.00 79.74      B    O  
ATOM   3654  CB  ASP B 201       6.486 -12.933 -17.589  1.00 79.82      B    C  
ATOM   3655  CG  ASP B 201       6.284 -13.279 -16.109  1.00 79.24      B    C  
ATOM   3656  OD1 ASP B 201       5.185 -12.987 -15.589  1.00 71.17      B    O  
ATOM   3657  OD2 ASP B 201       7.225 -13.779 -15.467  1.00 72.98      B    O1-
ATOM   3658  N   GLU B 202       4.477 -12.260 -20.330  1.00 85.13      B    N  
ATOM   3659  CA  GLU B 202       4.441 -11.641 -21.645  1.00 83.98      B    C  
ATOM   3660  C   GLU B 202       5.291 -10.365 -21.626  1.00 85.19      B    C  
ATOM   3661  O   GLU B 202       4.874  -9.308 -21.141  1.00 79.57      B    O  
ATOM   3662  CB  GLU B 202       2.992 -11.354 -22.054  1.00 80.67      B    C  
ATOM   3663  CG  GLU B 202       2.142 -12.621 -22.273  1.00 77.68      B    C  
ATOM   3664  CD  GLU B 202       2.521 -13.448 -23.508  1.00 73.59      B    C  
ATOM   3665  OE1 GLU B 202       2.000 -14.583 -23.612  1.00 65.65      B    O  
ATOM   3666  OE2 GLU B 202       3.289 -12.949 -24.353  1.00 67.71      B    O1-
ATOM   3667  N   ASN B 203       6.497 -10.457 -22.173  1.00 84.94      B    N  
ATOM   3668  CA  ASN B 203       7.492  -9.388 -22.085  1.00 84.35      B    C  
ATOM   3669  C   ASN B 203       7.200  -8.167 -22.970  1.00 85.21      B    C  
ATOM   3670  O   ASN B 203       7.903  -7.162 -22.863  1.00 79.46      B    O  
ATOM   3671  CB  ASN B 203       8.875  -9.989 -22.363  1.00 81.01      B    C  
ATOM   3672  CG  ASN B 203       9.331 -10.910 -21.240  1.00 77.71      B    C  
ATOM   3673  ND2 ASN B 203      10.132 -11.908 -21.550  1.00 68.92      B    N  
ATOM   3674  OD1 ASN B 203       9.002 -10.743 -20.089  1.00 66.81      B    O  
ATOM   3675  N   ALA B 204       6.177  -8.207 -23.817  1.00 83.57      B    N  
ATOM   3676  CA  ALA B 204       5.838  -7.094 -24.706  1.00 82.15      B    C  
ATOM   3677  C   ALA B 204       5.517  -5.791 -23.948  1.00 83.57      B    C  
ATOM   3678  O   ALA B 204       5.800  -4.703 -24.442  1.00 79.91      B    O  
ATOM   3679  CB  ALA B 204       4.652  -7.539 -25.578  1.00 79.95      B    C  
ATOM   3680  N   VAL B 205       4.987  -5.888 -22.720  1.00 87.25      B    N  
ATOM   3681  CA  VAL B 205       4.666  -4.719 -21.892  1.00 87.42      B    C  
ATOM   3682  C   VAL B 205       5.872  -4.093 -21.203  1.00 89.11      B    C  
ATOM   3683  O   VAL B 205       5.803  -2.935 -20.795  1.00 86.01      B    O  
ATOM   3684  CB  VAL B 205       3.590  -5.033 -20.841  1.00 84.39      B    C  
ATOM   3685  CG1 VAL B 205       2.253  -5.309 -21.527  1.00 76.85      B    C  
ATOM   3686  CG2 VAL B 205       3.949  -6.214 -19.933  1.00 77.03      B    C  
ATOM   3687  N   ASN B 206       6.997  -4.805 -21.095  1.00 88.18      B    N  
ATOM   3688  CA  ASN B 206       8.159  -4.346 -20.333  1.00 88.28      B    C  
ATOM   3689  C   ASN B 206       8.754  -3.052 -20.900  1.00 89.49      B    C  
ATOM   3690  O   ASN B 206       9.218  -2.198 -20.148  1.00 87.05      B    O  
ATOM   3691  CB  ASN B 206       9.223  -5.456 -20.299  1.00 86.71      B    C  
ATOM   3692  CG  ASN B 206       8.780  -6.723 -19.589  1.00 86.24      B    C  
ATOM   3693  ND2 ASN B 206       9.620  -7.729 -19.594  1.00 79.35      B    N  
ATOM   3694  OD1 ASN B 206       7.701  -6.835 -19.038  1.00 77.76      B    O  
ATOM   3695  N   ILE B 207       8.694  -2.871 -22.219  1.00 88.75      B    N  
ATOM   3696  CA  ILE B 207       9.136  -1.634 -22.877  1.00 87.86      B    C  
ATOM   3697  C   ILE B 207       8.293  -0.432 -22.422  1.00 88.83      B    C  
ATOM   3698  O   ILE B 207       8.859   0.614 -22.121  1.00 87.30      B    O  
ATOM   3699  CB  ILE B 207       9.147  -1.826 -24.419  1.00 86.05      B    C  
ATOM   3700  CG1 ILE B 207      10.576  -2.226 -24.841  1.00 74.83      B    C  
ATOM   3701  CG2 ILE B 207       8.673  -0.585 -25.205  1.00 72.25      B    C  
ATOM   3702  CD1 ILE B 207      10.690  -2.709 -26.283  1.00 65.12      B    C  
ATOM   3703  N   PHE B 208       6.976  -0.583 -22.326  1.00 88.98      B    N  
ATOM   3704  CA  PHE B 208       6.086   0.488 -21.885  1.00 88.25      B    C  
ATOM   3705  C   PHE B 208       6.335   0.844 -20.421  1.00 89.95      B    C  
ATOM   3706  O   PHE B 208       6.482   2.021 -20.102  1.00 88.30      B    O  
ATOM   3707  CB  PHE B 208       4.622   0.087 -22.101  1.00 86.17      B    C  
ATOM   3708  CG  PHE B 208       4.247  -0.097 -23.555  1.00 82.44      B    C  
ATOM   3709  CD1 PHE B 208       4.049   1.022 -24.383  1.00 75.19      B    C  
ATOM   3710  CD2 PHE B 208       4.100  -1.389 -24.087  1.00 74.65      B    C  
ATOM   3711  CE1 PHE B 208       3.706   0.856 -25.724  1.00 69.34      B    C  
ATOM   3712  CE2 PHE B 208       3.759  -1.562 -25.434  1.00 69.05      B    C  
ATOM   3713  CZ  PHE B 208       3.558  -0.443 -26.259  1.00 69.81      B    C  
ATOM   3714  N   ASN B 209       6.483  -0.153 -19.564  1.00 90.10      B    N  
ATOM   3715  CA  ASN B 209       6.792   0.059 -18.153  1.00 90.43      B    C  
ATOM   3716  C   ASN B 209       8.128   0.788 -17.967  1.00 91.79      B    C  
ATOM   3717  O   ASN B 209       8.231   1.729 -17.184  1.00 89.58      B    O  
ATOM   3718  CB  ASN B 209       6.811  -1.301 -17.437  1.00 89.30      B    C  
ATOM   3719  CG  ASN B 209       5.451  -1.985 -17.399  1.00 90.01      B    C  
ATOM   3720  ND2 ASN B 209       5.430  -3.258 -17.078  1.00 82.58      B    N  
ATOM   3721  OD1 ASN B 209       4.421  -1.396 -17.636  1.00 82.85      B    O  
ATOM   3722  N   THR B 210       9.142   0.401 -18.722  1.00 91.93      B    N  
ATOM   3723  CA  THR B 210      10.469   1.026 -18.673  1.00 91.62      B    C  
ATOM   3724  C   THR B 210      10.440   2.464 -19.189  1.00 92.07      B    C  
ATOM   3725  O   THR B 210      11.114   3.334 -18.642  1.00 90.23      B    O  
ATOM   3726  CB  THR B 210      11.490   0.199 -19.472  1.00 90.86      B    C  
ATOM   3727  CG2 THR B 210      12.923   0.687 -19.235  1.00 78.51      B    C  
ATOM   3728  OG1 THR B 210      11.466  -1.146 -19.080  1.00 79.08      B    O  
ATOM   3729  N   GLN B 211       9.656   2.755 -20.241  1.00 91.50      B    N  
ATOM   3730  CA  GLN B 211       9.463   4.123 -20.729  1.00 89.94      B    C  
ATOM   3731  C   GLN B 211       8.772   5.002 -19.689  1.00 90.46      B    C  
ATOM   3732  O   GLN B 211       9.263   6.091 -19.423  1.00 89.39      B    O  
ATOM   3733  CB  GLN B 211       8.657   4.128 -22.038  1.00 89.40      B    C  
ATOM   3734  CG  GLN B 211       9.565   4.261 -23.261  1.00 79.09      B    C  
ATOM   3735  CD  GLN B 211       8.784   4.356 -24.568  1.00 73.64      B    C  
ATOM   3736  NE2 GLN B 211       9.422   4.743 -25.648  1.00 62.54      B    N  
ATOM   3737  OE1 GLN B 211       7.603   4.092 -24.654  1.00 65.16      B    O  
ATOM   3738  N   GLN B 212       7.685   4.513 -19.093  1.00 91.71      B    N  
ATOM   3739  CA  GLN B 212       6.964   5.229 -18.036  1.00 90.96      B    C  
ATOM   3740  C   GLN B 212       7.888   5.549 -16.855  1.00 91.98      B    C  
ATOM   3741  O   GLN B 212       7.953   6.697 -16.415  1.00 89.90      B    O  
ATOM   3742  CB  GLN B 212       5.764   4.381 -17.569  1.00 90.41      B    C  
ATOM   3743  CG  GLN B 212       4.612   4.339 -18.594  1.00 87.60      B    C  
ATOM   3744  CD  GLN B 212       3.848   5.656 -18.683  1.00 85.83      B    C  
ATOM   3745  NE2 GLN B 212       3.422   6.053 -19.854  1.00 73.69      B    N  
ATOM   3746  OE1 GLN B 212       3.600   6.325 -17.696  1.00 75.14      B    O  
ATOM   3747  N   TRP B 213       8.682   4.574 -16.417  1.00 93.75      B    N  
ATOM   3748  CA  TRP B 213       9.651   4.764 -15.339  1.00 94.45      B    C  
ATOM   3749  C   TRP B 213      10.728   5.796 -15.681  1.00 94.78      B    C  
ATOM   3750  O   TRP B 213      11.042   6.672 -14.875  1.00 92.07      B    O  
ATOM   3751  CB  TRP B 213      10.296   3.412 -15.015  1.00 93.88      B    C  
ATOM   3752  CG  TRP B 213      11.330   3.476 -13.936  1.00 95.36      B    C  
ATOM   3753  CD1 TRP B 213      12.646   3.163 -14.070  1.00 92.62      B    C  
ATOM   3754  CD2 TRP B 213      11.152   3.878 -12.539  1.00 95.07      B    C  
ATOM   3755  CE2 TRP B 213      12.408   3.763 -11.890  1.00 94.75      B    C  
ATOM   3756  CE3 TRP B 213      10.046   4.311 -11.775  1.00 93.94      B    C  
ATOM   3757  NE1 TRP B 213      13.291   3.324 -12.851  1.00 93.07      B    N  
ATOM   3758  CZ2 TRP B 213      12.569   4.067 -10.513  1.00 94.00      B    C  
ATOM   3759  CZ3 TRP B 213      10.208   4.615 -10.418  1.00 91.08      B    C  
ATOM   3760  CH2 TRP B 213      11.454   4.499  -9.795  1.00 91.84      B    C  
ATOM   3761  N   ASN B 214      11.296   5.745 -16.879  1.00 93.48      B    N  
ATOM   3762  CA  ASN B 214      12.353   6.676 -17.268  1.00 92.24      B    C  
ATOM   3763  C   ASN B 214      11.861   8.121 -17.467  1.00 92.39      B    C  
ATOM   3764  O   ASN B 214      12.636   9.050 -17.246  1.00 89.10      B    O  
ATOM   3765  CB  ASN B 214      13.065   6.144 -18.519  1.00 91.31      B    C  
ATOM   3766  CG  ASN B 214      14.044   5.035 -18.178  1.00 86.74      B    C  
ATOM   3767  ND2 ASN B 214      14.110   4.007 -18.997  1.00 75.61      B    N  
ATOM   3768  OD1 ASN B 214      14.785   5.090 -17.203  1.00 76.39      B    O  
ATOM   3769  N   GLN B 215      10.584   8.315 -17.815  1.00 93.68      B    N  
ATOM   3770  CA  GLN B 215       9.985   9.648 -17.946  1.00 92.23      B    C  
ATOM   3771  C   GLN B 215       9.844  10.385 -16.607  1.00 92.99      B    C  
ATOM   3772  O   GLN B 215       9.752  11.608 -16.610  1.00 89.49      B    O  
ATOM   3773  CB  GLN B 215       8.620   9.534 -18.627  1.00 89.65      B    C  
ATOM   3774  CG  GLN B 215       8.756   9.281 -20.137  1.00 79.17      B    C  
ATOM   3775  CD  GLN B 215       7.398   9.119 -20.832  1.00 74.34      B    C  
ATOM   3776  NE2 GLN B 215       7.384   8.804 -22.101  1.00 63.62      B    N  
ATOM   3777  OE1 GLN B 215       6.332   9.283 -20.263  1.00 66.30      B    O  
ATOM   3778  N   VAL B 216       9.874   9.668 -15.485  1.00 92.89      B    N  
ATOM   3779  CA  VAL B 216       9.770  10.250 -14.143  1.00 92.83      B    C  
ATOM   3780  C   VAL B 216      10.962  11.152 -13.804  1.00 93.27      B    C  
ATOM   3781  O   VAL B 216      10.832  12.076 -13.003  1.00 89.32      B    O  
ATOM   3782  CB  VAL B 216       9.638   9.129 -13.095  1.00 91.17      B    C  
ATOM   3783  CG1 VAL B 216       9.624   9.614 -11.640  1.00 85.41      B    C  
ATOM   3784  CG2 VAL B 216       8.338   8.339 -13.308  1.00 85.77      B    C  
ATOM   3785  N   PHE B 217      12.130  10.910 -14.391  1.00 94.10      B    N  
ATOM   3786  CA  PHE B 217      13.366  11.552 -13.965  1.00 93.71      B    C  
ATOM   3787  C   PHE B 217      13.712  12.791 -14.789  1.00 93.37      B    C  
ATOM   3788  O   PHE B 217      13.816  12.754 -16.012  1.00 89.34      B    O  
ATOM   3789  CB  PHE B 217      14.511  10.547 -13.981  1.00 92.67      B    C  
ATOM   3790  CG  PHE B 217      14.259   9.367 -13.073  1.00 94.66      B    C  
ATOM   3791  CD1 PHE B 217      14.404   9.501 -11.677  1.00 91.22      B    C  
ATOM   3792  CD2 PHE B 217      13.815   8.148 -13.611  1.00 91.26      B    C  
ATOM   3793  CE1 PHE B 217      14.096   8.425 -10.828  1.00 90.19      B    C  
ATOM   3794  CE2 PHE B 217      13.503   7.075 -12.766  1.00 90.85      B    C  
ATOM   3795  CZ  PHE B 217      13.634   7.216 -11.371  1.00 92.42      B    C  
ATOM   3796  N   PHE B 218      13.995  13.879 -14.085  1.00 92.50      B    N  
ATOM   3797  CA  PHE B 218      14.481  15.112 -14.672  1.00 91.44      B    C  
ATOM   3798  C   PHE B 218      16.002  15.090 -14.832  1.00 91.58      B    C  
ATOM   3799  O   PHE B 218      16.742  14.788 -13.895  1.00 87.53      B    O  
ATOM   3800  CB  PHE B 218      14.016  16.278 -13.802  1.00 89.26      B    C  
ATOM   3801  CG  PHE B 218      14.191  17.616 -14.479  1.00 90.98      B    C  
ATOM   3802  CD1 PHE B 218      15.200  18.502 -14.061  1.00 86.56      B    C  
ATOM   3803  CD2 PHE B 218      13.330  17.981 -15.527  1.00 86.95      B    C  
ATOM   3804  CE1 PHE B 218      15.327  19.746 -14.672  1.00 84.44      B    C  
ATOM   3805  CE2 PHE B 218      13.454  19.224 -16.142  1.00 85.36      B    C  
ATOM   3806  CZ  PHE B 218      14.446  20.108 -15.718  1.00 86.13      B    C  
ATOM   3807  N   SER B 219      16.503  15.433 -16.022  1.00 91.09      B    N  
ATOM   3808  CA  SER B 219      17.918  15.262 -16.388  1.00 89.75      B    C  
ATOM   3809  C   SER B 219      18.733  16.553 -16.491  1.00 90.44      B    C  
ATOM   3810  O   SER B 219      19.957  16.485 -16.520  1.00 83.85      B    O  
ATOM   3811  CB  SER B 219      18.005  14.469 -17.703  1.00 85.63      B    C  
ATOM   3812  OG  SER B 219      17.324  15.154 -18.731  1.00 75.26      B    O  
ATOM   3813  N   ASN B 220      18.112  17.727 -16.523  1.00 90.14      B    N  
ATOM   3814  CA  ASN B 220      18.837  18.986 -16.703  1.00 89.40      B    C  
ATOM   3815  C   ASN B 220      19.709  19.316 -15.482  1.00 90.48      B    C  
ATOM   3816  O   ASN B 220      19.229  19.804 -14.460  1.00 87.84      B    O  
ATOM   3817  CB  ASN B 220      17.840  20.108 -17.045  1.00 87.56      B    C  
ATOM   3818  CG  ASN B 220      18.536  21.422 -17.372  1.00 85.58      B    C  
ATOM   3819  ND2 ASN B 220      18.036  22.146 -18.352  1.00 76.41      B    N  
ATOM   3820  OD1 ASN B 220      19.518  21.833 -16.786  1.00 75.28      B    O  
ATOM   3821  N   THR B 221      21.015  19.112 -15.629  1.00 91.53      B    N  
ATOM   3822  CA  THR B 221      22.006  19.297 -14.558  1.00 91.20      B    C  
ATOM   3823  C   THR B 221      21.951  20.693 -13.941  1.00 92.15      B    C  
ATOM   3824  O   THR B 221      21.970  20.824 -12.722  1.00 89.36      B    O  
ATOM   3825  CB  THR B 221      23.413  19.051 -15.109  1.00 89.43      B    C  
ATOM   3826  CG2 THR B 221      24.484  19.007 -14.023  1.00 75.99      B    C  
ATOM   3827  OG1 THR B 221      23.451  17.813 -15.781  1.00 78.01      B    O  
ATOM   3828  N   GLN B 222      21.862  21.739 -14.749  1.00 92.52      B    N  
ATOM   3829  CA  GLN B 222      21.908  23.107 -14.241  1.00 92.13      B    C  
ATOM   3830  C   GLN B 222      20.663  23.464 -13.423  1.00 92.98      B    C  
ATOM   3831  O   GLN B 222      20.767  24.129 -12.393  1.00 90.75      B    O  
ATOM   3832  CB  GLN B 222      22.092  24.073 -15.423  1.00 90.56      B    C  
ATOM   3833  CG  GLN B 222      22.584  25.446 -14.943  1.00 81.25      B    C  
ATOM   3834  CD  GLN B 222      22.726  26.461 -16.080  1.00 75.99      B    C  
ATOM   3835  NE2 GLN B 222      23.507  27.495 -15.901  1.00 65.39      B    N  
ATOM   3836  OE1 GLN B 222      22.124  26.360 -17.121  1.00 68.44      B    O  
ATOM   3837  N   GLN B 223      19.490  23.018 -13.859  1.00 92.97      B    N  
ATOM   3838  CA  GLN B 223      18.256  23.224 -13.100  1.00 92.64      B    C  
ATOM   3839  C   GLN B 223      18.244  22.382 -11.818  1.00 93.46      B    C  
ATOM   3840  O   GLN B 223      17.880  22.907 -10.769  1.00 91.90      B    O  
ATOM   3841  CB  GLN B 223      17.042  22.920 -13.981  1.00 92.14      B    C  
ATOM   3842  CG  GLN B 223      16.849  24.004 -15.048  1.00 89.15      B    C  
ATOM   3843  CD  GLN B 223      15.626  23.754 -15.939  1.00 86.04      B    C  
ATOM   3844  NE2 GLN B 223      15.111  24.756 -16.611  1.00 75.64      B    N  
ATOM   3845  OE1 GLN B 223      15.123  22.663 -16.076  1.00 78.01      B    O  
ATOM   3846  N   LYS B 224      18.748  21.145 -11.861  1.00 93.18      B    N  
ATOM   3847  CA  LYS B 224      18.914  20.307 -10.667  1.00 93.30      B    C  
ATOM   3848  C   LYS B 224      19.831  20.964  -9.628  1.00 93.92      B    C  
ATOM   3849  O   LYS B 224      19.468  21.016  -8.461  1.00 92.21      B    O  
ATOM   3850  CB  LYS B 224      19.455  18.927 -11.055  1.00 92.48      B    C  
ATOM   3851  CG  LYS B 224      18.418  18.059 -11.800  1.00 91.25      B    C  
ATOM   3852  CD  LYS B 224      18.976  16.667 -12.135  1.00 89.91      B    C  
ATOM   3853  CE  LYS B 224      19.198  15.854 -10.854  1.00 85.83      B    C  
ATOM   3854  NZ  LYS B 224      19.780  14.520 -11.113  1.00 83.74      B    N1+
ATOM   3855  N   GLN B 225      20.946  21.522 -10.057  1.00 93.23      B    N  
ATOM   3856  CA  GLN B 225      21.843  22.271  -9.173  1.00 93.15      B    C  
ATOM   3857  C   GLN B 225      21.113  23.413  -8.460  1.00 93.61      B    C  
ATOM   3858  O   GLN B 225      21.217  23.537  -7.243  1.00 91.56      B    O  
ATOM   3859  CB  GLN B 225      23.021  22.840  -9.982  1.00 92.45      B    C  
ATOM   3860  CG  GLN B 225      24.052  21.766 -10.337  1.00 91.48      B    C  
ATOM   3861  CD  GLN B 225      25.155  22.263 -11.273  1.00 91.21      B    C  
ATOM   3862  NE2 GLN B 225      26.208  21.496 -11.445  1.00 82.83      B    N  
ATOM   3863  OE1 GLN B 225      25.094  23.325 -11.877  1.00 84.33      B    O  
ATOM   3864  N   ARG B 226      20.318  24.199  -9.190  1.00 93.83      B    N  
ATOM   3865  CA  ARG B 226      19.553  25.310  -8.606  1.00 93.67      B    C  
ATOM   3866  C   ARG B 226      18.505  24.828  -7.597  1.00 93.75      B    C  
ATOM   3867  O   ARG B 226      18.376  25.440  -6.541  1.00 91.67      B    O  
ATOM   3868  CB  ARG B 226      18.869  26.112  -9.720  1.00 93.19      B    C  
ATOM   3869  CG  ARG B 226      19.862  26.876 -10.608  1.00 90.52      B    C  
ATOM   3870  CD  ARG B 226      19.090  27.513 -11.753  1.00 89.33      B    C  
ATOM   3871  NE  ARG B 226      19.982  28.170 -12.731  1.00 82.79      B    N  
ATOM   3872  CZ  ARG B 226      19.580  28.961 -13.701  1.00 80.51      B    C  
ATOM   3873  NH1 ARG B 226      18.328  29.260 -13.884  1.00 72.75      B    N1+
ATOM   3874  NH2 ARG B 226      20.458  29.454 -14.528  1.00 71.86      B    N  
ATOM   3875  N   ILE B 227      17.821  23.735  -7.889  1.00 93.43      B    N  
ATOM   3876  CA  ILE B 227      16.815  23.152  -6.990  1.00 92.73      B    C  
ATOM   3877  C   ILE B 227      17.462  22.681  -5.684  1.00 93.25      B    C  
ATOM   3878  O   ILE B 227      16.976  23.007  -4.605  1.00 91.19      B    O  
ATOM   3879  CB  ILE B 227      16.065  22.000  -7.706  1.00 92.28      B    C  
ATOM   3880  CG1 ILE B 227      15.160  22.563  -8.825  1.00 89.79      B    C  
ATOM   3881  CG2 ILE B 227      15.220  21.178  -6.715  1.00 90.04      B    C  
ATOM   3882  CD1 ILE B 227      14.676  21.505  -9.822  1.00 83.41      B    C  
ATOM   3883  N   MET B 228      18.566  21.933  -5.771  1.00 94.42      B    N  
ATOM   3884  CA  MET B 228      19.254  21.458  -4.576  1.00 94.68      B    C  
ATOM   3885  C   MET B 228      19.867  22.617  -3.779  1.00 95.02      B    C  
ATOM   3886  O   MET B 228      19.718  22.641  -2.562  1.00 93.40      B    O  
ATOM   3887  CB  MET B 228      20.303  20.403  -4.942  1.00 93.81      B    C  
ATOM   3888  CG  MET B 228      21.001  19.812  -3.710  1.00 92.11      B    C  
ATOM   3889  SD  MET B 228      19.920  19.060  -2.442  1.00 90.61      B    S  
ATOM   3890  CE  MET B 228      19.483  17.505  -3.239  1.00 82.05      B    C  
ATOM   3891  N   ALA B 229      20.487  23.601  -4.435  1.00 93.51      B    N  
ATOM   3892  CA  ALA B 229      21.052  24.763  -3.766  1.00 93.10      B    C  
ATOM   3893  C   ALA B 229      19.992  25.555  -2.986  1.00 93.51      B    C  
ATOM   3894  O   ALA B 229      20.227  25.933  -1.841  1.00 91.07      B    O  
ATOM   3895  CB  ALA B 229      21.748  25.647  -4.808  1.00 92.52      B    C  
ATOM   3896  N   GLU B 230      18.816  25.736  -3.561  1.00 94.18      B    N  
ATOM   3897  CA  GLU B 230      17.706  26.396  -2.875  1.00 93.70      B    C  
ATOM   3898  C   GLU B 230      17.199  25.566  -1.689  1.00 94.27      B    C  
ATOM   3899  O   GLU B 230      16.989  26.099  -0.599  1.00 92.36      B    O  
ATOM   3900  CB  GLU B 230      16.588  26.703  -3.892  1.00 92.56      B    C  
ATOM   3901  CG  GLU B 230      15.490  27.577  -3.276  1.00 88.05      B    C  
ATOM   3902  CD  GLU B 230      14.504  28.173  -4.305  1.00 87.20      B    C  
ATOM   3903  OE1 GLU B 230      13.673  29.009  -3.887  1.00 79.75      B    O  
ATOM   3904  OE2 GLU B 230      14.591  27.848  -5.505  1.00 80.78      B    O1-
ATOM   3905  N   THR B 231      17.095  24.250  -1.855  1.00 94.33      B    N  
ATOM   3906  CA  THR B 231      16.686  23.343  -0.775  1.00 93.93      B    C  
ATOM   3907  C   THR B 231      17.686  23.340   0.381  1.00 93.99      B    C  
ATOM   3908  O   THR B 231      17.292  23.406   1.541  1.00 91.68      B    O  
ATOM   3909  CB  THR B 231      16.499  21.913  -1.307  1.00 93.45      B    C  
ATOM   3910  CG2 THR B 231      15.933  20.972  -0.247  1.00 83.99      B    C  
ATOM   3911  OG1 THR B 231      15.594  21.901  -2.385  1.00 84.01      B    O  
ATOM   3912  N   VAL B 232      18.984  23.304   0.084  1.00 94.40      B    N  
ATOM   3913  CA  VAL B 232      20.053  23.394   1.083  1.00 93.97      B    C  
ATOM   3914  C   VAL B 232      19.987  24.731   1.820  1.00 94.18      B    C  
ATOM   3915  O   VAL B 232      19.992  24.752   3.044  1.00 92.39      B    O  
ATOM   3916  CB  VAL B 232      21.433  23.204   0.426  1.00 93.42      B    C  
ATOM   3917  CG1 VAL B 232      22.598  23.522   1.368  1.00 88.60      B    C  
ATOM   3918  CG2 VAL B 232      21.602  21.752  -0.032  1.00 89.13      B    C  
ATOM   3919  N   ASN B 233      19.850  25.834   1.089  1.00 93.60      B    N  
ATOM   3920  CA  ASN B 233      19.761  27.168   1.680  1.00 93.09      B    C  
ATOM   3921  C   ASN B 233      18.499  27.357   2.537  1.00 92.90      B    C  
ATOM   3922  O   ASN B 233      18.554  28.081   3.524  1.00 89.39      B    O  
ATOM   3923  CB  ASN B 233      19.869  28.213   0.559  1.00 92.16      B    C  
ATOM   3924  CG  ASN B 233      21.303  28.435   0.100  1.00 92.66      B    C  
ATOM   3925  ND2 ASN B 233      21.486  29.008  -1.071  1.00 84.65      B    N  
ATOM   3926  OD1 ASN B 233      22.268  28.167   0.794  1.00 85.08      B    O  
ATOM   3927  N   ALA B 234      17.399  26.660   2.224  1.00 93.41      B    N  
ATOM   3928  CA  ALA B 234      16.207  26.635   3.064  1.00 92.25      B    C  
ATOM   3929  C   ALA B 234      16.393  25.828   4.359  1.00 92.35      B    C  
ATOM   3930  O   ALA B 234      15.695  26.065   5.340  1.00 88.76      B    O  
ATOM   3931  CB  ALA B 234      15.049  26.062   2.241  1.00 91.29      B    C  
ATOM   3932  N   THR B 235      17.317  24.871   4.367  1.00 93.84      B    N  
ATOM   3933  CA  THR B 235      17.474  23.877   5.447  1.00 93.45      B    C  
ATOM   3934  C   THR B 235      18.567  24.242   6.456  1.00 93.50      B    C  
ATOM   3935  O   THR B 235      18.702  23.582   7.485  1.00 89.78      B    O  
ATOM   3936  CB  THR B 235      17.706  22.482   4.842  1.00 92.41      B    C  
ATOM   3937  CG2 THR B 235      17.543  21.340   5.839  1.00 82.10      B    C  
ATOM   3938  OG1 THR B 235      16.765  22.207   3.828  1.00 82.71      B    O  
ATOM   3939  N   ARG B 236      19.335  25.300   6.208  1.00 92.80      B    N  
ATOM   3940  CA  ARG B 236      20.459  25.719   7.060  1.00 92.03      B    C  
ATOM   3941  C   ARG B 236      20.047  25.915   8.520  1.00 92.24      B    C  
ATOM   3942  O   ARG B 236      18.957  26.417   8.799  1.00 89.29      B    O  
ATOM   3943  CB  ARG B 236      21.064  27.032   6.523  1.00 89.60      B    C  
ATOM   3944  CG  ARG B 236      21.836  26.836   5.209  1.00 86.44      B    C  
ATOM   3945  CD  ARG B 236      22.331  28.168   4.635  1.00 87.62      B    C  
ATOM   3946  NE  ARG B 236      21.227  28.950   4.053  1.00 86.56      B    N  
ATOM   3947  CZ  ARG B 236      21.293  30.169   3.526  1.00 89.34      B    C  
ATOM   3948  NH1 ARG B 236      22.398  30.847   3.474  1.00 79.71      B    N1+
ATOM   3949  NH2 ARG B 236      20.239  30.724   3.034  1.00 82.02      B    N  
ATOM   3950  N   GLN B 237      20.937  25.559   9.428  1.00 92.50      B    N  
ATOM   3951  CA  GLN B 237      20.804  25.891  10.848  1.00 91.76      B    C  
ATOM   3952  C   GLN B 237      21.000  27.399  11.048  1.00 92.26      B    C  
ATOM   3953  O   GLN B 237      21.797  28.026  10.346  1.00 89.75      B    O  
ATOM   3954  CB  GLN B 237      21.789  25.035  11.652  1.00 90.59      B    C  
ATOM   3955  CG  GLN B 237      21.583  25.113  13.174  1.00 88.38      B    C  
ATOM   3956  CD  GLN B 237      22.243  26.318  13.839  1.00 86.84      B    C  
ATOM   3957  NE2 GLN B 237      21.863  26.651  15.043  1.00 76.93      B    N  
ATOM   3958  OE1 GLN B 237      23.113  26.965  13.279  1.00 78.71      B    O  
ATOM   3959  N   ASP B 238      20.286  27.984  11.989  1.00 92.07      B    N  
ATOM   3960  CA  ASP B 238      20.129  29.435  12.071  1.00 91.34      B    C  
ATOM   3961  C   ASP B 238      21.419  30.201  12.387  1.00 91.68      B    C  
ATOM   3962  O   ASP B 238      21.690  31.231  11.763  1.00 86.80      B    O  
ATOM   3963  CB  ASP B 238      19.053  29.757  13.115  1.00 88.79      B    C  
ATOM   3964  CG  ASP B 238      17.644  29.467  12.609  1.00 87.45      B    C  
ATOM   3965  OD1 ASP B 238      17.477  29.104  11.425  1.00 82.20      B    O  
ATOM   3966  OD2 ASP B 238      16.682  29.712  13.359  1.00 82.63      B    O1-
ATOM   3967  N   PHE B 239      22.246  29.682  13.292  1.00 91.61      B    N  
ATOM   3968  CA  PHE B 239      23.547  30.295  13.568  1.00 91.24      B    C  
ATOM   3969  C   PHE B 239      24.465  30.200  12.351  1.00 91.56      B    C  
ATOM   3970  O   PHE B 239      25.062  31.194  11.961  1.00 89.09      B    O  
ATOM   3971  CB  PHE B 239      24.189  29.641  14.793  1.00 90.93      B    C  
ATOM   3972  CG  PHE B 239      25.574  30.175  15.068  1.00 92.33      B    C  
ATOM   3973  CD1 PHE B 239      26.710  29.510  14.563  1.00 89.62      B    C  
ATOM   3974  CD2 PHE B 239      25.743  31.379  15.781  1.00 89.99      B    C  
ATOM   3975  CE1 PHE B 239      28.000  30.043  14.773  1.00 88.76      B    C  
ATOM   3976  CE2 PHE B 239      27.026  31.914  15.991  1.00 88.68      B    C  
ATOM   3977  CZ  PHE B 239      28.144  31.246  15.486  1.00 89.97      B    C  
ATOM   3978  N   ALA B 240      24.528  29.045  11.707  1.00 91.21      B    N  
ATOM   3979  CA  ALA B 240      25.305  28.899  10.490  1.00 90.74      B    C  
ATOM   3980  C   ALA B 240      24.777  29.812   9.374  1.00 91.70      B    C  
ATOM   3981  O   ALA B 240      25.561  30.420   8.652  1.00 88.84      B    O  
ATOM   3982  CB  ALA B 240      25.288  27.430  10.053  1.00 89.46      B    C  
ATOM   3983  N   TRP B 241      23.465  29.982   9.286  1.00 91.89      B    N  
ATOM   3984  CA  TRP B 241      22.853  30.794   8.241  1.00 91.21      B    C  
ATOM   3985  C   TRP B 241      23.269  32.257   8.304  1.00 90.44      B    C  
ATOM   3986  O   TRP B 241      23.751  32.806   7.316  1.00 84.59      B    O  
ATOM   3987  CB  TRP B 241      21.327  30.640   8.330  1.00 89.63      B    C  
ATOM   3988  CG  TRP B 241      20.527  31.181   7.184  1.00 89.85      B    C  
ATOM   3989  CD1 TRP B 241      20.841  32.218   6.379  1.00 85.02      B    C  
ATOM   3990  CD2 TRP B 241      19.234  30.704   6.725  1.00 89.78      B    C  
ATOM   3991  CE2 TRP B 241      18.825  31.507   5.632  1.00 89.42      B    C  
ATOM   3992  CE3 TRP B 241      18.360  29.657   7.129  1.00 87.33      B    C  
ATOM   3993  NE1 TRP B 241      19.837  32.424   5.452  1.00 86.73      B    N  
ATOM   3994  CZ2 TRP B 241      17.609  31.297   4.955  1.00 87.78      B    C  
ATOM   3995  CZ3 TRP B 241      17.152  29.454   6.456  1.00 84.12      B    C  
ATOM   3996  CH2 TRP B 241      16.775  30.262   5.375  1.00 85.36      B    C  
ATOM   3997  N   ASN B 242      23.083  32.889   9.461  1.00 90.52      B    N  
ATOM   3998  CA  ASN B 242      23.278  34.334   9.588  1.00 89.85      B    C  
ATOM   3999  C   ASN B 242      23.674  34.780  11.006  1.00 90.59      B    C  
ATOM   4000  O   ASN B 242      23.441  35.929  11.383  1.00 83.64      B    O  
ATOM   4001  CB  ASN B 242      22.016  35.040   9.079  1.00 85.23      B    C  
ATOM   4002  CG  ASN B 242      20.795  34.859   9.961  1.00 84.28      B    C  
ATOM   4003  ND2 ASN B 242      19.710  35.490   9.567  1.00 77.58      B    N  
ATOM   4004  OD1 ASN B 242      20.792  34.200  10.977  1.00 72.85      B    O  
ATOM   4005  N   ARG B 243      24.278  33.880  11.770  1.00 89.78      B    N  
ATOM   4006  CA  ARG B 243      24.737  34.128  13.143  1.00 89.82      B    C  
ATOM   4007  C   ARG B 243      23.608  34.484  14.114  1.00 90.05      B    C  
ATOM   4008  O   ARG B 243      23.811  35.231  15.071  1.00 84.20      B    O  
ATOM   4009  CB  ARG B 243      25.911  35.119  13.161  1.00 87.52      B    C  
ATOM   4010  CG  ARG B 243      27.033  34.800  12.150  1.00 88.67      B    C  
ATOM   4011  CD  ARG B 243      27.711  33.467  12.457  1.00 87.17      B    C  
ATOM   4012  NE  ARG B 243      28.737  33.159  11.442  1.00 87.38      B    N  
ATOM   4013  CZ  ARG B 243      28.639  32.328  10.419  1.00 88.02      B    C  
ATOM   4014  NH1 ARG B 243      27.567  31.640  10.177  1.00 78.71      B    N1+
ATOM   4015  NH2 ARG B 243      29.623  32.181   9.620  1.00 83.61      B    N  
ATOM   4016  N   LYS B 244      22.413  33.917  13.908  1.00 88.90      B    N  
ATOM   4017  CA  LYS B 244      21.302  34.048  14.853  1.00 88.13      B    C  
ATOM   4018  C   LYS B 244      21.722  33.564  16.244  1.00 87.48      B    C  
ATOM   4019  O   LYS B 244      22.424  32.574  16.379  1.00 82.71      B    O  
ATOM   4020  CB  LYS B 244      20.085  33.265  14.332  1.00 86.69      B    C  
ATOM   4021  CG  LYS B 244      18.847  33.479  15.217  1.00 85.81      B    C  
ATOM   4022  CD  LYS B 244      17.692  32.594  14.759  1.00 82.21      B    C  
ATOM   4023  CE  LYS B 244      16.537  32.704  15.725  1.00 76.18      B    C  
ATOM   4024  NZ  LYS B 244      15.519  31.668  15.477  1.00 68.03      B    N1+
ATOM   4025  N   GLY B 245      21.264  34.272  17.261  1.00 88.04      B    N  
ATOM   4026  CA  GLY B 245      21.650  34.048  18.654  1.00 87.28      B    C  
ATOM   4027  C   GLY B 245      22.792  34.946  19.127  1.00 88.50      B    C  
ATOM   4028  O   GLY B 245      23.019  35.064  20.335  1.00 82.28      B    O  
ATOM   4029  N   SER B 246      23.481  35.625  18.228  1.00 88.61      B    N  
ATOM   4030  CA  SER B 246      24.461  36.643  18.595  1.00 87.09      B    C  
ATOM   4031  C   SER B 246      23.790  37.819  19.312  1.00 85.68      B    C  
ATOM   4032  O   SER B 246      22.655  38.172  18.971  1.00 77.58      B    O  
ATOM   4033  CB  SER B 246      25.196  37.160  17.357  1.00 84.88      B    C  
ATOM   4034  OG  SER B 246      25.819  36.107  16.662  1.00 77.72      B    O  
ATOM   4035  N   PRO B 247      24.443  38.457  20.288  1.00 86.76      B    N  
ATOM   4036  CA  PRO B 247      25.804  38.201  20.759  1.00 86.56      B    C  
ATOM   4037  C   PRO B 247      25.901  37.176  21.898  1.00 88.36      B    C  
ATOM   4038  O   PRO B 247      26.959  37.025  22.499  1.00 82.85      B    O  
ATOM   4039  CB  PRO B 247      26.298  39.582  21.206  1.00 82.68      B    C  
ATOM   4040  CG  PRO B 247      25.039  40.195  21.818  1.00 79.50      B    C  
ATOM   4041  CD  PRO B 247      23.921  39.661  20.911  1.00 81.98      B    C  
ATOM   4042  N   LEU B 248      24.815  36.479  22.229  1.00 87.06      B    N  
ATOM   4043  CA  LEU B 248      24.778  35.566  23.375  1.00 87.29      B    C  
ATOM   4044  C   LEU B 248      25.492  34.233  23.104  1.00 88.15      B    C  
ATOM   4045  O   LEU B 248      25.918  33.564  24.039  1.00 85.51      B    O  
ATOM   4046  CB  LEU B 248      23.309  35.313  23.779  1.00 86.02      B    C  
ATOM   4047  CG  LEU B 248      22.554  36.555  24.274  1.00 80.94      B    C  
ATOM   4048  CD1 LEU B 248      21.081  36.212  24.469  1.00 73.49      B    C  
ATOM   4049  CD2 LEU B 248      23.111  37.067  25.606  1.00 73.12      B    C  
ATOM   4050  N   VAL B 249      25.630  33.841  21.846  1.00 88.75      B    N  
ATOM   4051  CA  VAL B 249      26.263  32.581  21.440  1.00 88.78      B    C  
ATOM   4052  C   VAL B 249      27.796  32.675  21.468  1.00 90.09      B    C  
ATOM   4053  O   VAL B 249      28.466  31.687  21.758  1.00 87.17      B    O  
ATOM   4054  CB  VAL B 249      25.745  32.144  20.062  1.00 86.62      B    C  
ATOM   4055  CG1 VAL B 249      26.423  30.888  19.527  1.00 77.96      B    C  
ATOM   4056  CG2 VAL B 249      24.245  31.838  20.130  1.00 79.31      B    C  
ATOM   4057  N   GLN B 250      28.357  33.841  21.216  1.00 88.77      B    N  
ATOM   4058  CA  GLN B 250      29.811  34.019  21.130  1.00 87.33      B    C  
ATOM   4059  C   GLN B 250      30.573  33.608  22.398  1.00 88.68      B    C  
ATOM   4060  O   GLN B 250      31.603  32.948  22.250  1.00 86.18      B    O  
ATOM   4061  CB  GLN B 250      30.163  35.468  20.744  1.00 86.02      B    C  
ATOM   4062  CG  GLN B 250      29.983  35.768  19.253  1.00 84.55      B    C  
ATOM   4063  CD  GLN B 250      28.534  35.823  18.786  1.00 82.37      B    C  
ATOM   4064  NE2 GLN B 250      28.325  35.707  17.498  1.00 72.07      B    N  
ATOM   4065  OE1 GLN B 250      27.584  35.971  19.546  1.00 73.81      B    O  
ATOM   4066  N   PRO B 251      30.114  33.880  23.625  1.00 89.60      B    N  
ATOM   4067  CA  PRO B 251      30.769  33.372  24.832  1.00 87.85      B    C  
ATOM   4068  C   PRO B 251      30.768  31.842  24.933  1.00 88.53      B    C  
ATOM   4069  O   PRO B 251      31.675  31.274  25.542  1.00 84.63      B    O  
ATOM   4070  CB  PRO B 251      29.997  33.991  26.003  1.00 86.15      B    C  
ATOM   4071  CG  PRO B 251      29.359  35.234  25.404  1.00 85.17      B    C  
ATOM   4072  CD  PRO B 251      29.053  34.805  23.981  1.00 88.88      B    C  
ATOM   4073  N   VAL B 252      29.792  31.179  24.346  1.00 90.39      B    N  
ATOM   4074  CA  VAL B 252      29.714  29.714  24.291  1.00 88.87      B    C  
ATOM   4075  C   VAL B 252      30.635  29.174  23.198  1.00 89.63      B    C  
ATOM   4076  O   VAL B 252      31.297  28.157  23.399  1.00 87.27      B    O  
ATOM   4077  CB  VAL B 252      28.270  29.231  24.062  1.00 88.52      B    C  
ATOM   4078  CG1 VAL B 252      28.170  27.703  24.163  1.00 81.27      B    C  
ATOM   4079  CG2 VAL B 252      27.302  29.825  25.095  1.00 82.67      B    C  
ATOM   4080  N   LEU B 253      30.713  29.873  22.063  1.00 90.32      B    N  
ATOM   4081  CA  LEU B 253      31.589  29.524  20.946  1.00 89.76      B    C  
ATOM   4082  C   LEU B 253      33.073  29.696  21.304  1.00 90.86      B    C  
ATOM   4083  O   LEU B 253      33.886  28.840  20.965  1.00 87.91      B    O  
ATOM   4084  CB  LEU B 253      31.175  30.376  19.735  1.00 88.65      B    C  
ATOM   4085  CG  LEU B 253      31.972  30.083  18.448  1.00 89.56      B    C  
ATOM   4086  CD1 LEU B 253      31.788  28.649  17.960  1.00 83.68      B    C  
ATOM   4087  CD2 LEU B 253      31.509  31.023  17.342  1.00 84.88      B    C  
ATOM   4088  N   PHE B 254      33.416  30.766  22.018  1.00 90.75      B    N  
ATOM   4089  CA  PHE B 254      34.788  31.117  22.371  1.00 90.05      B    C  
ATOM   4090  C   PHE B 254      35.030  31.122  23.897  1.00 89.96      B    C  
ATOM   4091  O   PHE B 254      35.396  32.148  24.470  1.00 85.35      B    O  
ATOM   4092  CB  PHE B 254      35.137  32.472  21.741  1.00 88.42      B    C  
ATOM   4093  CG  PHE B 254      34.939  32.544  20.248  1.00 90.82      B    C  
ATOM   4094  CD1 PHE B 254      35.666  31.710  19.382  1.00 86.18      B    C  
ATOM   4095  CD2 PHE B 254      34.038  33.479  19.712  1.00 87.17      B    C  
ATOM   4096  CE1 PHE B 254      35.513  31.819  18.003  1.00 85.88      B    C  
ATOM   4097  CE2 PHE B 254      33.888  33.599  18.326  1.00 86.32      B    C  
ATOM   4098  CZ  PHE B 254      34.628  32.767  17.468  1.00 88.65      B    C  
ATOM   4099  N   PRO B 255      34.858  29.971  24.598  1.00 91.13      B    N  
ATOM   4100  CA  PRO B 255      34.946  29.933  26.056  1.00 89.36      B    C  
ATOM   4101  C   PRO B 255      36.361  30.207  26.571  1.00 89.38      B    C  
ATOM   4102  O   PRO B 255      36.542  30.690  27.682  1.00 83.83      B    O  
ATOM   4103  CB  PRO B 255      34.458  28.530  26.440  1.00 87.39      B    C  
ATOM   4104  CG  PRO B 255      34.834  27.686  25.228  1.00 85.93      B    C  
ATOM   4105  CD  PRO B 255      34.613  28.645  24.057  1.00 89.45      B    C  
ATOM   4106  N   GLN B 256      37.377  29.924  25.759  1.00 89.25      B    N  
ATOM   4107  CA  GLN B 256      38.791  30.081  26.115  1.00 88.25      B    C  
ATOM   4108  C   GLN B 256      39.410  31.383  25.600  1.00 89.57      B    C  
ATOM   4109  O   GLN B 256      40.629  31.551  25.653  1.00 85.28      B    O  
ATOM   4110  CB  GLN B 256      39.579  28.838  25.665  1.00 85.31      B    C  
ATOM   4111  CG  GLN B 256      39.086  27.531  26.311  1.00 80.50      B    C  
ATOM   4112  CD  GLN B 256      39.271  27.473  27.833  1.00 72.42      B    C  
ATOM   4113  NE2 GLN B 256      38.560  26.605  28.496  1.00 60.77      B    N  
ATOM   4114  OE1 GLN B 256      40.051  28.192  28.443  1.00 64.09      B    O  
ATOM   4115  N   LEU B 257      38.611  32.336  25.139  1.00 88.69      B    N  
ATOM   4116  CA  LEU B 257      39.091  33.602  24.574  1.00 88.19      B    C  
ATOM   4117  C   LEU B 257      40.018  34.356  25.537  1.00 89.00      B    C  
ATOM   4118  O   LEU B 257      41.119  34.773  25.162  1.00 86.10      B    O  
ATOM   4119  CB  LEU B 257      37.863  34.459  24.215  1.00 86.51      B    C  
ATOM   4120  CG  LEU B 257      38.208  35.748  23.461  1.00 86.12      B    C  
ATOM   4121  CD1 LEU B 257      38.625  35.459  22.024  1.00 80.09      B    C  
ATOM   4122  CD2 LEU B 257      36.991  36.668  23.441  1.00 80.41      B    C  
ATOM   4123  N   ALA B 258      39.620  34.454  26.804  1.00 88.44      B    N  
ATOM   4124  CA  ALA B 258      40.431  35.098  27.833  1.00 86.90      B    C  
ATOM   4125  C   ALA B 258      41.765  34.370  28.059  1.00 87.75      B    C  
ATOM   4126  O   ALA B 258      42.796  35.009  28.247  1.00 83.54      B    O  
ATOM   4127  CB  ALA B 258      39.608  35.174  29.119  1.00 84.54      B    C  
ATOM   4128  N   LYS B 259      41.771  33.038  27.983  1.00 87.55      B    N  
ATOM   4129  CA  LYS B 259      42.989  32.225  28.120  1.00 87.38      B    C  
ATOM   4130  C   LYS B 259      43.947  32.441  26.952  1.00 87.98      B    C  
ATOM   4131  O   LYS B 259      45.152  32.581  27.172  1.00 84.67      B    O  
ATOM   4132  CB  LYS B 259      42.580  30.755  28.252  1.00 85.96      B    C  
ATOM   4133  CG  LYS B 259      43.741  29.804  28.568  1.00 80.01      B    C  
ATOM   4134  CD  LYS B 259      43.228  28.365  28.533  1.00 77.78      B    C  
ATOM   4135  CE  LYS B 259      44.337  27.329  28.670  1.00 69.31      B    C  
ATOM   4136  NZ  LYS B 259      43.870  26.000  28.199  1.00 61.47      B    N1+
ATOM   4137  N   LEU B 260      43.414  32.538  25.730  1.00 87.35      B    N  
ATOM   4138  CA  LEU B 260      44.199  32.830  24.530  1.00 86.43      B    C  
ATOM   4139  C   LEU B 260      44.905  34.186  24.625  1.00 87.66      B    C  
ATOM   4140  O   LEU B 260      46.102  34.272  24.326  1.00 84.49      B    O  
ATOM   4141  CB  LEU B 260      43.269  32.817  23.299  1.00 85.27      B    C  
ATOM   4142  CG  LEU B 260      42.904  31.414  22.803  1.00 84.50      B    C  
ATOM   4143  CD1 LEU B 260      41.791  31.514  21.763  1.00 78.67      B    C  
ATOM   4144  CD2 LEU B 260      44.112  30.738  22.142  1.00 78.96      B    C  
ATOM   4145  N   ILE B 261      44.205  35.215  25.070  1.00 88.00      B    N  
ATOM   4146  CA  ILE B 261      44.763  36.568  25.218  1.00 87.25      B    C  
ATOM   4147  C   ILE B 261      45.737  36.628  26.398  1.00 87.59      B    C  
ATOM   4148  O   ILE B 261      46.855  37.118  26.249  1.00 84.50      B    O  
ATOM   4149  CB  ILE B 261      43.638  37.611  25.307  1.00 86.79      B    C  
ATOM   4150  CG1 ILE B 261      42.826  37.619  23.987  1.00 84.47      B    C  
ATOM   4151  CG2 ILE B 261      44.227  39.003  25.580  1.00 83.46      B    C  
ATOM   4152  CD1 ILE B 261      41.525  38.416  24.069  1.00 79.75      B    C  
ATOM   4153  N   LYS B 262      45.356  36.019  27.536  1.00 87.81      B    N  
ATOM   4154  CA  LYS B 262      46.209  35.952  28.726  1.00 86.07      B    C  
ATOM   4155  C   LYS B 262      47.596  35.376  28.435  1.00 86.79      B    C  
ATOM   4156  O   LYS B 262      48.566  35.846  29.017  1.00 82.39      B    O  
ATOM   4157  CB  LYS B 262      45.519  35.109  29.805  1.00 82.60      B    C  
ATOM   4158  CG  LYS B 262      46.365  35.009  31.076  1.00 73.47      B    C  
ATOM   4159  CD  LYS B 262      45.768  34.041  32.090  1.00 67.58      B    C  
ATOM   4160  CE  LYS B 262      46.638  34.069  33.354  1.00 57.49      B    C  
ATOM   4161  NZ  LYS B 262      45.941  33.489  34.511  1.00 50.36      B    N1+
ATOM   4162  N   ALA B 263      47.721  34.424  27.554  1.00 85.00      B    N  
ATOM   4163  CA  ALA B 263      49.001  33.817  27.195  1.00 82.61      B    C  
ATOM   4164  C   ALA B 263      50.029  34.824  26.631  1.00 83.57      B    C  
ATOM   4165  O   ALA B 263      51.220  34.515  26.588  1.00 77.34      B    O  
ATOM   4166  CB  ALA B 263      48.725  32.695  26.192  1.00 80.29      B    C  
ATOM   4167  N   SER B 264      49.576  36.002  26.229  1.00 84.56      B    N  
ATOM   4168  CA  SER B 264      50.405  37.084  25.686  1.00 82.63      B    C  
ATOM   4169  C   SER B 264      50.438  38.326  26.579  1.00 84.20      B    C  
ATOM   4170  O   SER B 264      51.073  39.315  26.222  1.00 77.25      B    O  
ATOM   4171  CB  SER B 264      49.905  37.478  24.292  1.00 78.49      B    C  
ATOM   4172  OG  SER B 264      49.588  36.334  23.531  1.00 72.17      B    O  
ATOM   4173  N   LEU B 265      49.730  38.287  27.713  1.00 85.33      B    N  
ATOM   4174  CA  LEU B 265      49.775  39.357  28.705  1.00 85.06      B    C  
ATOM   4175  C   LEU B 265      50.986  39.132  29.621  1.00 86.12      B    C  
ATOM   4176  O   LEU B 265      51.094  38.092  30.280  1.00 81.64      B    O  
ATOM   4177  CB  LEU B 265      48.473  39.425  29.517  1.00 82.19      B    C  
ATOM   4178  CG  LEU B 265      47.218  39.781  28.708  1.00 79.76      B    C  
ATOM   4179  CD1 LEU B 265      45.997  39.774  29.629  1.00 74.05      B    C  
ATOM   4180  CD2 LEU B 265      47.299  41.158  28.062  1.00 74.81      B    C  
ATOM   4181  N   TRP B 266      51.874  40.098  29.641  1.00 87.05      B    N  
ATOM   4182  CA  TRP B 266      53.099  40.037  30.436  1.00 84.61      B    C  
ATOM   4183  C   TRP B 266      52.907  40.567  31.860  1.00 83.98      B    C  
ATOM   4184  O   TRP B 266      53.584  40.101  32.776  1.00 75.33      B    O  
ATOM   4185  CB  TRP B 266      54.217  40.789  29.708  1.00 80.65      B    C  
ATOM   4186  CG  TRP B 266      54.640  40.243  28.380  1.00 78.66      B    C  
ATOM   4187  CD1 TRP B 266      54.234  39.085  27.796  1.00 69.61      B    C  
ATOM   4188  CD2 TRP B 266      55.608  40.823  27.446  1.00 74.52      B    C  
ATOM   4189  CE2 TRP B 266      55.732  39.955  26.340  1.00 70.89      B    C  
ATOM   4190  CE3 TRP B 266      56.396  41.999  27.460  1.00 67.28      B    C  
ATOM   4191  NE1 TRP B 266      54.879  38.916  26.581  1.00 65.09      B    N  
ATOM   4192  CZ2 TRP B 266      56.610  40.226  25.269  1.00 67.83      B    C  
ATOM   4193  CZ3 TRP B 266      57.271  42.271  26.403  1.00 62.31      B    C  
ATOM   4194  CH2 TRP B 266      57.374  41.390  25.319  1.00 63.69      B    C  
ATOM   4195  N   MET B 267      52.002  41.518  32.063  1.00 85.33      B    N  
ATOM   4196  CA  MET B 267      51.779  42.164  33.349  1.00 84.12      B    C  
ATOM   4197  C   MET B 267      50.291  42.320  33.670  1.00 84.06      B    C  
ATOM   4198  O   MET B 267      49.453  42.441  32.785  1.00 75.58      B    O  
ATOM   4199  CB  MET B 267      52.463  43.540  33.371  1.00 80.27      B    C  
ATOM   4200  CG  MET B 267      53.985  43.459  33.224  1.00 75.61      B    C  
ATOM   4201  SD  MET B 267      54.832  45.001  33.669  1.00 69.47      B    S  
ATOM   4202  CE  MET B 267      56.540  44.530  33.325  1.00 58.45      B    C  
ATOM   4203  N   GLY B 268      49.977  42.377  34.976  1.00 84.07      B    N  
ATOM   4204  CA  GLY B 268      48.644  42.686  35.469  1.00 83.46      B    C  
ATOM   4205  C   GLY B 268      47.627  41.537  35.401  1.00 85.64      B    C  
ATOM   4206  O   GLY B 268      47.994  40.374  35.228  1.00 79.45      B    O  
ATOM   4207  N   PRO B 269      46.342  41.881  35.596  1.00 85.33      B    N  
ATOM   4208  CA  PRO B 269      45.261  40.897  35.569  1.00 84.73      B    C  
ATOM   4209  C   PRO B 269      44.970  40.400  34.151  1.00 85.96      B    C  
ATOM   4210  O   PRO B 269      45.454  40.940  33.164  1.00 79.77      B    O  
ATOM   4211  CB  PRO B 269      44.057  41.616  36.200  1.00 81.07      B    C  
ATOM   4212  CG  PRO B 269      44.289  43.071  35.813  1.00 80.36      B    C  
ATOM   4213  CD  PRO B 269      45.807  43.201  35.855  1.00 83.33      B    C  
ATOM   4214  N   ASN B 270      44.125  39.367  34.063  1.00 86.50      B    N  
ATOM   4215  CA  ASN B 270      43.752  38.771  32.772  1.00 85.27      B    C  
ATOM   4216  C   ASN B 270      42.790  39.651  31.954  1.00 86.21      B    C  
ATOM   4217  O   ASN B 270      42.730  39.502  30.743  1.00 78.76      B    O  
ATOM   4218  CB  ASN B 270      43.121  37.395  33.017  1.00 80.76      B    C  
ATOM   4219  CG  ASN B 270      44.012  36.411  33.756  1.00 75.17      B    C  
ATOM   4220  ND2 ASN B 270      43.426  35.370  34.301  1.00 66.30      B    N  
ATOM   4221  OD1 ASN B 270      45.215  36.534  33.879  1.00 66.57      B    O  
ATOM   4222  N   GLY B 271      42.008  40.499  32.623  1.00 85.34      B    N  
ATOM   4223  CA  GLY B 271      40.898  41.215  32.009  1.00 85.12      B    C  
ATOM   4224  C   GLY B 271      39.713  40.304  31.674  1.00 87.01      B    C  
ATOM   4225  O   GLY B 271      39.752  39.085  31.855  1.00 82.39      B    O  
ATOM   4226  N   THR B 272      38.655  40.926  31.163  1.00 88.61      B    N  
ATOM   4227  CA  THR B 272      37.491  40.251  30.597  1.00 88.65      B    C  
ATOM   4228  C   THR B 272      37.390  40.587  29.118  1.00 89.69      B    C  
ATOM   4229  O   THR B 272      37.480  41.755  28.739  1.00 85.57      B    O  
ATOM   4230  CB  THR B 272      36.188  40.611  31.325  1.00 86.05      B    C  
ATOM   4231  CG2 THR B 272      36.026  39.790  32.597  1.00 71.34      B    C  
ATOM   4232  OG1 THR B 272      36.156  41.958  31.710  1.00 72.91      B    O  
ATOM   4233  N   TRP B 273      37.222  39.586  28.306  1.00 90.87      B    N  
ATOM   4234  CA  TRP B 273      37.238  39.690  26.851  1.00 90.96      B    C  
ATOM   4235  C   TRP B 273      36.002  39.035  26.267  1.00 91.43      B    C  
ATOM   4236  O   TRP B 273      35.593  37.964  26.721  1.00 87.59      B    O  
ATOM   4237  CB  TRP B 273      38.518  39.047  26.309  1.00 89.70      B    C  
ATOM   4238  CG  TRP B 273      39.788  39.639  26.850  1.00 91.28      B    C  
ATOM   4239  CD1 TRP B 273      40.405  39.254  27.991  1.00 85.74      B    C  
ATOM   4240  CD2 TRP B 273      40.572  40.745  26.313  1.00 90.22      B    C  
ATOM   4241  CE2 TRP B 273      41.669  40.971  27.196  1.00 89.26      B    C  
ATOM   4242  CE3 TRP B 273      40.452  41.561  25.181  1.00 87.71      B    C  
ATOM   4243  NE1 TRP B 273      41.532  40.044  28.202  1.00 86.56      B    N  
ATOM   4244  CZ2 TRP B 273      42.622  41.982  26.949  1.00 89.18      B    C  
ATOM   4245  CZ3 TRP B 273      41.405  42.567  24.934  1.00 84.46      B    C  
ATOM   4246  CH2 TRP B 273      42.478  42.772  25.818  1.00 86.19      B    C  
ATOM   4247  N   ALA B 274      35.412  39.645  25.262  1.00 90.86      B    N  
ATOM   4248  CA  ALA B 274      34.263  39.100  24.549  1.00 90.38      B    C  
ATOM   4249  C   ALA B 274      34.359  39.441  23.057  1.00 91.24      B    C  
ATOM   4250  O   ALA B 274      34.781  40.529  22.681  1.00 88.13      B    O  
ATOM   4251  CB  ALA B 274      32.972  39.639  25.180  1.00 88.11      B    C  
ATOM   4252  N   VAL B 275      33.930  38.501  22.214  1.00 90.33      B    N  
ATOM   4253  CA  VAL B 275      33.700  38.758  20.789  1.00 89.74      B    C  
ATOM   4254  C   VAL B 275      32.244  39.169  20.611  1.00 89.93      B    C  
ATOM   4255  O   VAL B 275      31.343  38.482  21.085  1.00 87.85      B    O  
ATOM   4256  CB  VAL B 275      34.067  37.546  19.921  1.00 88.21      B    C  
ATOM   4257  CG1 VAL B 275      33.732  37.772  18.447  1.00 81.76      B    C  
ATOM   4258  CG2 VAL B 275      35.568  37.265  20.016  1.00 83.05      B    C  
ATOM   4259  N   LEU B 276      32.016  40.263  19.921  1.00 91.01      B    N  
ATOM   4260  CA  LEU B 276      30.699  40.758  19.578  1.00 90.03      B    C  
ATOM   4261  C   LEU B 276      30.476  40.616  18.075  1.00 90.29      B    C  
ATOM   4262  O   LEU B 276      31.224  41.150  17.258  1.00 87.83      B    O  
ATOM   4263  CB  LEU B 276      30.553  42.229  20.021  1.00 88.53      B    C  
ATOM   4264  CG  LEU B 276      30.545  42.425  21.548  1.00 82.13      B    C  
ATOM   4265  CD1 LEU B 276      30.624  43.919  21.862  1.00 74.88      B    C  
ATOM   4266  CD2 LEU B 276      29.265  41.893  22.195  1.00 75.03      B    C  
ATOM   4267  N   GLN B 277      29.408  39.903  17.727  1.00 89.24      B    N  
ATOM   4268  CA  GLN B 277      28.831  39.874  16.391  1.00 88.80      B    C  
ATOM   4269  C   GLN B 277      27.344  40.210  16.490  1.00 88.73      B    C  
ATOM   4270  O   GLN B 277      26.728  40.052  17.551  1.00 84.90      B    O  
ATOM   4271  CB  GLN B 277      29.060  38.498  15.742  1.00 87.29      B    C  
ATOM   4272  CG  GLN B 277      30.526  38.238  15.385  1.00 87.45      B    C  
ATOM   4273  CD  GLN B 277      30.729  36.820  14.846  1.00 89.36      B    C  
ATOM   4274  NE2 GLN B 277      31.296  36.652  13.683  1.00 79.96      B    N  
ATOM   4275  OE1 GLN B 277      30.372  35.857  15.492  1.00 80.19      B    O  
ATOM   4276  N   SER B 278      26.770  40.712  15.410  1.00 89.88      B    N  
ATOM   4277  CA  SER B 278      25.335  40.955  15.319  1.00 88.13      B    C  
ATOM   4278  C   SER B 278      24.649  39.844  14.513  1.00 87.67      B    C  
ATOM   4279  O   SER B 278      25.229  39.341  13.544  1.00 82.50      B    O  
ATOM   4280  CB  SER B 278      25.047  42.343  14.720  1.00 85.47      B    C  
ATOM   4281  OG  SER B 278      25.616  42.483  13.453  1.00 74.04      B    O  
ATOM   4282  N   PRO B 279      23.415  39.475  14.867  1.00 89.03      B    N  
ATOM   4283  CA  PRO B 279      22.611  38.571  14.054  1.00 87.21      B    C  
ATOM   4284  C   PRO B 279      22.146  39.248  12.758  1.00 86.30      B    C  
ATOM   4285  O   PRO B 279      22.327  40.449  12.559  1.00 77.99      B    O  
ATOM   4286  CB  PRO B 279      21.445  38.156  14.963  1.00 84.24      B    C  
ATOM   4287  CG  PRO B 279      21.228  39.404  15.812  1.00 84.03      B    C  
ATOM   4288  CD  PRO B 279      22.642  39.951  16.008  1.00 87.54      B    C  
ATOM   4289  N   GLY B 280      21.521  38.462  11.866  1.00 85.60      B    N  
ATOM   4290  CA  GLY B 280      20.963  38.991  10.617  1.00 83.87      B    C  
ATOM   4291  C   GLY B 280      21.969  39.099   9.478  1.00 84.52      B    C  
ATOM   4292  O   GLY B 280      21.766  39.857   8.537  1.00 76.30      B    O  
ATOM   4293  N   GLY B 281      23.061  38.353   9.550  1.00 85.52      B    N  
ATOM   4294  CA  GLY B 281      24.022  38.203   8.450  1.00 85.72      B    C  
ATOM   4295  C   GLY B 281      24.904  39.422   8.175  1.00 87.63      B    C  
ATOM   4296  O   GLY B 281      25.566  39.466   7.141  1.00 82.69      B    O  
ATOM   4297  N   VAL B 282      24.928  40.395   9.076  1.00 87.65      B    N  
ATOM   4298  CA  VAL B 282      25.814  41.561   8.961  1.00 87.36      B    C  
ATOM   4299  C   VAL B 282      27.259  41.150   9.213  1.00 88.20      B    C  
ATOM   4300  O   VAL B 282      28.137  41.448   8.399  1.00 83.80      B    O  
ATOM   4301  CB  VAL B 282      25.390  42.682   9.923  1.00 84.71      B    C  
ATOM   4302  CG1 VAL B 282      26.283  43.913   9.790  1.00 74.40      B    C  
ATOM   4303  CG2 VAL B 282      23.948  43.124   9.656  1.00 75.77      B    C  
ATOM   4304  N   ASN B 283      27.493  40.443  10.298  1.00 88.87      B    N  
ATOM   4305  CA  ASN B 283      28.826  40.013  10.713  1.00 88.85      B    C  
ATOM   4306  C   ASN B 283      29.243  38.672  10.112  1.00 89.37      B    C  
ATOM   4307  O   ASN B 283      30.437  38.427   9.982  1.00 83.12      B    O  
ATOM   4308  CB  ASN B 283      28.884  39.972  12.243  1.00 86.43      B    C  
ATOM   4309  CG  ASN B 283      28.998  41.364  12.832  1.00 87.02      B    C  
ATOM   4310  ND2 ASN B 283      30.211  41.845  13.025  1.00 77.65      B    N  
ATOM   4311  OD1 ASN B 283      28.042  42.039  13.112  1.00 76.24      B    O  
ATOM   4312  N   GLY B 284      28.297  37.832   9.739  1.00 90.03      B    N  
ATOM   4313  CA  GLY B 284      28.613  36.534   9.167  1.00 90.19      B    C  
ATOM   4314  C   GLY B 284      27.437  35.903   8.439  1.00 90.93      B    C  
ATOM   4315  O   GLY B 284      26.283  36.037   8.840  1.00 87.30      B    O  
ATOM   4316  N   ARG B 285      27.751  35.203   7.359  1.00 91.41      B    N  
ATOM   4317  CA  ARG B 285      26.810  34.373   6.599  1.00 91.63      B    C  
ATOM   4318  C   ARG B 285      27.483  33.080   6.194  1.00 92.29      B    C  
ATOM   4319  O   ARG B 285      28.667  33.066   5.879  1.00 89.28      B    O  
ATOM   4320  CB  ARG B 285      26.306  35.095   5.337  1.00 89.72      B    C  
ATOM   4321  CG  ARG B 285      25.449  36.331   5.625  1.00 86.74      B    C  
ATOM   4322  CD  ARG B 285      24.944  36.928   4.315  1.00 86.57      B    C  
ATOM   4323  NE  ARG B 285      24.179  38.173   4.530  1.00 84.30      B    N  
ATOM   4324  CZ  ARG B 285      22.874  38.276   4.778  1.00 83.75      B    C  
ATOM   4325  NH1 ARG B 285      22.074  37.251   4.826  1.00 74.71      B    N1+
ATOM   4326  NH2 ARG B 285      22.363  39.441   4.987  1.00 78.28      B    N  
ATOM   4327  N   THR B 286      26.710  32.016   6.120  1.00 92.48      B    N  
ATOM   4328  CA  THR B 286      27.142  30.746   5.516  1.00 92.58      B    C  
ATOM   4329  C   THR B 286      26.024  30.214   4.627  1.00 92.78      B    C  
ATOM   4330  O   THR B 286      24.854  30.264   5.003  1.00 90.26      B    O  
ATOM   4331  CB  THR B 286      27.511  29.707   6.579  1.00 91.52      B    C  
ATOM   4332  CG2 THR B 286      28.240  28.510   5.990  1.00 84.37      B    C  
ATOM   4333  OG1 THR B 286      28.357  30.268   7.547  1.00 82.32      B    O  
ATOM   4334  N   GLY B 287      26.377  29.707   3.450  1.00 92.39      B    N  
ATOM   4335  CA  GLY B 287      25.396  29.127   2.554  1.00 91.94      B    C  
ATOM   4336  C   GLY B 287      25.984  28.602   1.255  1.00 93.03      B    C  
ATOM   4337  O   GLY B 287      27.172  28.770   0.962  1.00 90.00      B    O  
ATOM   4338  N   ALA B 288      25.131  27.971   0.460  1.00 92.58      B    N  
ATOM   4339  CA  ALA B 288      25.462  27.595  -0.904  1.00 92.09      B    C  
ATOM   4340  C   ALA B 288      25.407  28.830  -1.815  1.00 92.17      B    C  
ATOM   4341  O   ALA B 288      24.409  29.547  -1.846  1.00 89.14      B    O  
ATOM   4342  CB  ALA B 288      24.505  26.486  -1.360  1.00 91.25      B    C  
ATOM   4343  N   THR B 289      26.495  29.066  -2.533  1.00 92.80      B    N  
ATOM   4344  CA  THR B 289      26.689  30.233  -3.409  1.00 92.12      B    C  
ATOM   4345  C   THR B 289      27.358  29.800  -4.718  1.00 91.91      B    C  
ATOM   4346  O   THR B 289      27.719  28.637  -4.901  1.00 87.43      B    O  
ATOM   4347  CB  THR B 289      27.543  31.315  -2.715  1.00 90.32      B    C  
ATOM   4348  CG2 THR B 289      27.053  31.712  -1.326  1.00 81.69      B    C  
ATOM   4349  OG1 THR B 289      28.875  30.889  -2.600  1.00 80.75      B    O  
ATOM   4350  N   ASP B 290      27.587  30.762  -5.600  1.00 90.56      B    N  
ATOM   4351  CA  ASP B 290      28.410  30.588  -6.804  1.00 89.44      B    C  
ATOM   4352  C   ASP B 290      29.774  31.295  -6.654  1.00 89.30      B    C  
ATOM   4353  O   ASP B 290      30.310  31.885  -7.590  1.00 81.10      B    O  
ATOM   4354  CB  ASP B 290      27.618  31.013  -8.057  1.00 87.15      B    C  
ATOM   4355  CG  ASP B 290      26.433  30.084  -8.374  1.00 86.93      B    C  
ATOM   4356  OD1 ASP B 290      26.554  28.845  -8.194  1.00 79.81      B    O  
ATOM   4357  OD2 ASP B 290      25.395  30.587  -8.853  1.00 81.14      B    O1-
ATOM   4358  N   GLY B 291      30.346  31.232  -5.458  1.00 88.08      B    N  
ATOM   4359  CA  GLY B 291      31.635  31.826  -5.086  1.00 86.64      B    C  
ATOM   4360  C   GLY B 291      31.516  32.957  -4.072  1.00 87.95      B    C  
ATOM   4361  O   GLY B 291      32.226  32.947  -3.071  1.00 80.99      B    O  
ATOM   4362  N   ASN B 292      30.616  33.915  -4.289  1.00 88.91      B    N  
ATOM   4363  CA  ASN B 292      30.370  35.031  -3.386  1.00 88.81      B    C  
ATOM   4364  C   ASN B 292      28.878  35.196  -3.083  1.00 90.24      B    C  
ATOM   4365  O   ASN B 292      28.024  34.876  -3.913  1.00 85.39      B    O  
ATOM   4366  CB  ASN B 292      30.936  36.329  -3.991  1.00 84.97      B    C  
ATOM   4367  CG  ASN B 292      32.447  36.361  -4.104  1.00 81.86      B    C  
ATOM   4368  ND2 ASN B 292      32.973  37.082  -5.082  1.00 74.27      B    N  
ATOM   4369  OD1 ASN B 292      33.187  35.800  -3.327  1.00 72.36      B    O  
ATOM   4370  N   PHE B 293      28.574  35.761  -1.918  1.00 89.54      B    N  
ATOM   4371  CA  PHE B 293      27.237  36.277  -1.645  1.00 89.49      B    C  
ATOM   4372  C   PHE B 293      26.957  37.525  -2.504  1.00 89.61      B    C  
ATOM   4373  O   PHE B 293      27.892  38.262  -2.846  1.00 85.66      B    O  
ATOM   4374  CB  PHE B 293      27.088  36.590  -0.159  1.00 88.44      B    C  
ATOM   4375  CG  PHE B 293      27.002  35.357   0.704  1.00 90.92      B    C  
ATOM   4376  CD1 PHE B 293      25.763  34.701   0.887  1.00 87.87      B    C  
ATOM   4377  CD2 PHE B 293      28.150  34.832   1.335  1.00 88.03      B    C  
ATOM   4378  CE1 PHE B 293      25.676  33.543   1.673  1.00 87.12      B    C  
ATOM   4379  CE2 PHE B 293      28.063  33.673   2.119  1.00 87.35      B    C  
ATOM   4380  CZ  PHE B 293      26.825  33.033   2.277  1.00 89.50      B    C  
ATOM   4381  N   PRO B 294      25.700  37.822  -2.853  1.00 89.13      B    N  
ATOM   4382  CA  PRO B 294      25.347  39.078  -3.499  1.00 87.55      B    C  
ATOM   4383  C   PRO B 294      25.811  40.279  -2.655  1.00 87.57      B    C  
ATOM   4384  O   PRO B 294      25.556  40.340  -1.460  1.00 81.74      B    O  
ATOM   4385  CB  PRO B 294      23.823  39.042  -3.658  1.00 85.18      B    C  
ATOM   4386  CG  PRO B 294      23.488  37.559  -3.622  1.00 85.36      B    C  
ATOM   4387  CD  PRO B 294      24.540  36.979  -2.670  1.00 89.21      B    C  
ATOM   4388  N   GLY B 295      26.497  41.218  -3.291  1.00 86.97      B    N  
ATOM   4389  CA  GLY B 295      27.087  42.380  -2.626  1.00 85.51      B    C  
ATOM   4390  C   GLY B 295      28.466  42.130  -1.993  1.00 86.78      B    C  
ATOM   4391  O   GLY B 295      29.098  43.076  -1.542  1.00 81.04      B    O  
ATOM   4392  N   GLN B 296      28.966  40.906  -2.013  1.00 86.39      B    N  
ATOM   4393  CA  GLN B 296      30.322  40.568  -1.588  1.00 85.41      B    C  
ATOM   4394  C   GLN B 296      31.312  40.714  -2.754  1.00 85.10      B    C  
ATOM   4395  O   GLN B 296      31.041  40.299  -3.879  1.00 80.88      B    O  
ATOM   4396  CB  GLN B 296      30.324  39.144  -1.010  1.00 83.68      B    C  
ATOM   4397  CG  GLN B 296      31.657  38.756  -0.352  1.00 81.80      B    C  
ATOM   4398  CD  GLN B 296      31.665  37.325   0.187  1.00 82.60      B    C  
ATOM   4399  NE2 GLN B 296      32.719  36.930   0.859  1.00 75.34      B    N  
ATOM   4400  OE1 GLN B 296      30.762  36.544  -0.009  1.00 76.28      B    O  
ATOM   4401  N   SER B 297      32.491  41.264  -2.465  1.00 85.80      B    N  
ATOM   4402  CA  SER B 297      33.608  41.336  -3.400  1.00 83.95      B    C  
ATOM   4403  C   SER B 297      34.887  40.887  -2.698  1.00 82.99      B    C  
ATOM   4404  O   SER B 297      35.535  41.672  -2.007  1.00 74.84      B    O  
ATOM   4405  CB  SER B 297      33.735  42.757  -3.949  1.00 81.12      B    C  
ATOM   4406  OG  SER B 297      34.824  42.840  -4.843  1.00 71.95      B    O  
ATOM   4407  N   GLY B 298      35.238  39.620  -2.831  1.00 79.96      B    N  
ATOM   4408  CA  GLY B 298      36.304  39.014  -2.039  1.00 78.58      B    C  
ATOM   4409  C   GLY B 298      36.013  39.149  -0.543  1.00 80.22      B    C  
ATOM   4410  O   GLY B 298      34.902  38.861  -0.114  1.00 72.95      B    O  
ATOM   4411  N   GLY B 299      36.961  39.613   0.227  1.00 79.67      B    N  
ATOM   4412  CA  GLY B 299      36.794  39.843   1.665  1.00 79.69      B    C  
ATOM   4413  C   GLY B 299      35.926  41.050   2.038  1.00 82.58      B    C  
ATOM   4414  O   GLY B 299      35.622  41.231   3.205  1.00 76.74      B    O  
ATOM   4415  N   MET B 300      35.510  41.885   1.091  1.00 84.54      B    N  
ATOM   4416  CA  MET B 300      34.631  43.025   1.370  1.00 84.34      B    C  
ATOM   4417  C   MET B 300      33.182  42.581   1.501  1.00 84.64      B    C  
ATOM   4418  O   MET B 300      32.559  42.153   0.527  1.00 81.53      B    O  
ATOM   4419  CB  MET B 300      34.761  44.125   0.304  1.00 82.23      B    C  
ATOM   4420  CG  MET B 300      36.102  44.854   0.378  1.00 75.66      B    C  
ATOM   4421  SD  MET B 300      36.190  46.351  -0.656  1.00 69.27      B    S  
ATOM   4422  CE  MET B 300      36.316  45.605  -2.287  1.00 58.89      B    C  
ATOM   4423  N   VAL B 301      32.626  42.733   2.715  1.00 85.91      B    N  
ATOM   4424  CA  VAL B 301      31.305  42.221   3.108  1.00 84.96      B    C  
ATOM   4425  C   VAL B 301      30.389  43.289   3.723  1.00 84.58      B    C  
ATOM   4426  O   VAL B 301      29.558  42.985   4.569  1.00 79.25      B    O  
ATOM   4427  CB  VAL B 301      31.445  40.974   4.006  1.00 82.31      B    C  
ATOM   4428  CG1 VAL B 301      32.116  39.819   3.251  1.00 75.45      B    C  
ATOM   4429  CG2 VAL B 301      32.243  41.257   5.282  1.00 75.87      B    C  
ATOM   4430  N   PHE B 302      30.525  44.555   3.312  1.00 84.68      B    N  
ATOM   4431  CA  PHE B 302      29.780  45.674   3.912  1.00 81.03      B    C  
ATOM   4432  C   PHE B 302      28.256  45.566   3.794  1.00 79.19      B    C  
ATOM   4433  O   PHE B 302      27.535  45.874   4.736  1.00 69.88      B    O  
ATOM   4434  CB  PHE B 302      30.224  46.985   3.245  1.00 77.27      B    C  
ATOM   4435  CG  PHE B 302      31.385  47.634   3.924  1.00 74.36      B    C  
ATOM   4436  CD1 PHE B 302      31.181  48.342   5.131  1.00 67.39      B    C  
ATOM   4437  CD2 PHE B 302      32.666  47.587   3.358  1.00 66.02      B    C  
ATOM   4438  CE1 PHE B 302      32.243  49.005   5.746  1.00 58.50      B    C  
ATOM   4439  CE2 PHE B 302      33.735  48.252   3.978  1.00 58.37      B    C  
ATOM   4440  CZ  PHE B 302      33.527  48.967   5.170  1.00 59.20      B    C  
ATOM   4441  N   MET B 303      27.777  45.193   2.624  1.00 84.83      B    N  
ATOM   4442  CA  MET B 303      26.347  45.198   2.288  1.00 84.25      B    C  
ATOM   4443  C   MET B 303      25.982  43.894   1.583  1.00 85.43      B    C  
ATOM   4444  O   MET B 303      25.469  43.878   0.468  1.00 80.16      B    O  
ATOM   4445  CB  MET B 303      25.996  46.449   1.457  1.00 79.33      B    C  
ATOM   4446  CG  MET B 303      25.996  47.737   2.284  1.00 70.20      B    C  
ATOM   4447  SD  MET B 303      24.341  48.278   2.843  1.00 62.56      B    S  
ATOM   4448  CE  MET B 303      23.860  49.263   1.406  1.00 54.17      B    C  
ATOM   4449  N   THR B 304      26.285  42.776   2.235  1.00 87.39      B    N  
ATOM   4450  CA  THR B 304      25.963  41.469   1.678  1.00 87.71      B    C  
ATOM   4451  C   THR B 304      24.481  41.158   1.808  1.00 88.24      B    C  
ATOM   4452  O   THR B 304      23.834  41.486   2.807  1.00 84.98      B    O  
ATOM   4453  CB  THR B 304      26.799  40.346   2.291  1.00 86.17      B    C  
ATOM   4454  CG2 THR B 304      28.276  40.516   1.974  1.00 77.89      B    C  
ATOM   4455  OG1 THR B 304      26.646  40.305   3.692  1.00 75.09      B    O  
ATOM   4456  N   GLN B 305      23.964  40.456   0.819  1.00 87.67      B    N  
ATOM   4457  CA  GLN B 305      22.658  39.812   0.867  1.00 88.06      B    C  
ATOM   4458  C   GLN B 305      22.831  38.299   0.903  1.00 89.15      B    C  
ATOM   4459  O   GLN B 305      23.875  37.776   0.492  1.00 86.23      B    O  
ATOM   4460  CB  GLN B 305      21.807  40.245  -0.321  1.00 86.78      B    C  
ATOM   4461  CG  GLN B 305      21.526  41.755  -0.320  1.00 83.15      B    C  
ATOM   4462  CD  GLN B 305      20.596  42.175  -1.456  1.00 81.20      B    C  
ATOM   4463  NE2 GLN B 305      20.260  43.440  -1.532  1.00 69.49      B    N  
ATOM   4464  OE1 GLN B 305      20.152  41.382  -2.283  1.00 71.65      B    O  
ATOM   4465  N   ASP B 306      21.812  37.608   1.349  1.00 90.48      B    N  
ATOM   4466  CA  ASP B 306      21.822  36.153   1.268  1.00 90.25      B    C  
ATOM   4467  C   ASP B 306      21.748  35.681  -0.200  1.00 90.39      B    C  
ATOM   4468  O   ASP B 306      21.363  36.434  -1.103  1.00 86.17      B    O  
ATOM   4469  CB  ASP B 306      20.704  35.585   2.159  1.00 88.27      B    C  
ATOM   4470  CG  ASP B 306      20.941  34.136   2.594  1.00 87.06      B    C  
ATOM   4471  OD1 ASP B 306      21.987  33.543   2.245  1.00 81.77      B    O  
ATOM   4472  OD2 ASP B 306      20.068  33.573   3.286  1.00 82.96      B    O1-
ATOM   4473  N   SER B 307      22.145  34.432  -0.440  1.00 90.88      B    N  
ATOM   4474  CA  SER B 307      22.208  33.845  -1.783  1.00 90.64      B    C  
ATOM   4475  C   SER B 307      20.899  34.020  -2.548  1.00 91.40      B    C  
ATOM   4476  O   SER B 307      19.818  33.897  -1.982  1.00 87.77      B    O  
ATOM   4477  CB  SER B 307      22.539  32.358  -1.687  1.00 87.92      B    C  
ATOM   4478  OG  SER B 307      23.802  32.186  -1.094  1.00 78.53      B    O  
ATOM   4479  N   GLN B 308      20.971  34.266  -3.846  1.00 89.41      B    N  
ATOM   4480  CA  GLN B 308      19.770  34.449  -4.647  1.00 88.73      B    C  
ATOM   4481  C   GLN B 308      19.001  33.127  -4.769  1.00 89.50      B    C  
ATOM   4482  O   GLN B 308      19.561  32.146  -5.276  1.00 87.09      B    O  
ATOM   4483  CB  GLN B 308      20.166  35.021  -6.017  1.00 87.45      B    C  
ATOM   4484  CG  GLN B 308      18.972  35.607  -6.800  1.00 81.52      B    C  
ATOM   4485  CD  GLN B 308      18.457  36.944  -6.249  1.00 76.50      B    C  
ATOM   4486  NE2 GLN B 308      17.379  37.453  -6.805  1.00 63.53      B    N  
ATOM   4487  OE1 GLN B 308      18.990  37.545  -5.337  1.00 67.08      B    O  
ATOM   4488  N   PRO B 309      17.733  33.068  -4.349  1.00 91.26      B    N  
ATOM   4489  CA  PRO B 309      16.926  31.869  -4.523  1.00 89.76      B    C  
ATOM   4490  C   PRO B 309      16.676  31.595  -6.013  1.00 89.07      B    C  
ATOM   4491  O   PRO B 309      16.643  32.515  -6.828  1.00 82.15      B    O  
ATOM   4492  CB  PRO B 309      15.635  32.124  -3.745  1.00 87.25      B    C  
ATOM   4493  CG  PRO B 309      15.501  33.646  -3.761  1.00 86.41      B    C  
ATOM   4494  CD  PRO B 309      16.955  34.123  -3.732  1.00 89.80      B    C  
ATOM   4495  N   SER B 310      16.507  30.329  -6.354  1.00 90.06      B    N  
ATOM   4496  CA  SER B 310      16.234  29.804  -7.699  1.00 89.16      B    C  
ATOM   4497  C   SER B 310      17.305  30.033  -8.775  1.00 90.25      B    C  
ATOM   4498  O   SER B 310      17.344  29.292  -9.754  1.00 83.91      B    O  
ATOM   4499  CB  SER B 310      14.847  30.250  -8.185  1.00 85.73      B    C  
ATOM   4500  OG  SER B 310      14.820  31.618  -8.553  1.00 76.91      B    O  
ATOM   4501  N   SER B 311      18.200  31.018  -8.641  1.00 90.53      B    N  
ATOM   4502  CA  SER B 311      19.238  31.301  -9.634  1.00 90.08      B    C  
ATOM   4503  C   SER B 311      20.611  30.735  -9.268  1.00 91.06      B    C  
ATOM   4504  O   SER B 311      21.370  30.361 -10.170  1.00 86.00      B    O  
ATOM   4505  CB  SER B 311      19.329  32.806  -9.902  1.00 87.45      B    C  
ATOM   4506  OG  SER B 311      19.822  33.492  -8.781  1.00 78.49      B    O  
ATOM   4507  N   THR B 312      20.916  30.651  -7.977  1.00 90.51      B    N  
ATOM   4508  CA  THR B 312      22.178  30.116  -7.463  1.00 90.81      B    C  
ATOM   4509  C   THR B 312      22.305  28.631  -7.784  1.00 91.64      B    C  
ATOM   4510  O   THR B 312      21.406  27.852  -7.492  1.00 88.52      B    O  
ATOM   4511  CB  THR B 312      22.278  30.331  -5.949  1.00 89.10      B    C  
ATOM   4512  CG2 THR B 312      23.608  29.880  -5.359  1.00 79.36      B    C  
ATOM   4513  OG1 THR B 312      22.154  31.695  -5.668  1.00 79.13      B    O  
ATOM   4514  N   ARG B 313      23.436  28.228  -8.353  1.00 91.91      B    N  
ATOM   4515  CA  ARG B 313      23.736  26.837  -8.719  1.00 91.20      B    C  
ATOM   4516  C   ARG B 313      24.402  26.039  -7.598  1.00 91.53      B    C  
ATOM   4517  O   ARG B 313      24.607  24.845  -7.758  1.00 86.74      B    O  
ATOM   4518  CB  ARG B 313      24.612  26.812  -9.981  1.00 89.57      B    C  
ATOM   4519  CG  ARG B 313      23.884  27.366 -11.221  1.00 86.00      B    C  
ATOM   4520  CD  ARG B 313      24.813  27.405 -12.440  1.00 85.14      B    C  
ATOM   4521  NE  ARG B 313      25.293  26.071 -12.799  1.00 80.60      B    N  
ATOM   4522  CZ  ARG B 313      26.279  25.785 -13.655  1.00 78.39      B    C  
ATOM   4523  NH1 ARG B 313      26.875  26.712 -14.342  1.00 71.49      B    N1+
ATOM   4524  NH2 ARG B 313      26.658  24.557 -13.814  1.00 70.09      B    N  
ATOM   4525  N   GLY B 314      24.793  26.688  -6.505  1.00 89.99      B    N  
ATOM   4526  CA  GLY B 314      25.462  26.037  -5.378  1.00 89.50      B    C  
ATOM   4527  C   GLY B 314      26.793  25.382  -5.750  1.00 91.48      B    C  
ATOM   4528  O   GLY B 314      27.105  24.295  -5.291  1.00 86.46      B    O  
ATOM   4529  N   GLN B 315      27.587  26.032  -6.601  1.00 90.58      B    N  
ATOM   4530  CA  GLN B 315      28.912  25.532  -6.995  1.00 89.32      B    C  
ATOM   4531  C   GLN B 315      29.952  25.677  -5.874  1.00 90.61      B    C  
ATOM   4532  O   GLN B 315      31.026  25.090  -5.952  1.00 86.38      B    O  
ATOM   4533  CB  GLN B 315      29.383  26.275  -8.255  1.00 88.27      B    C  
ATOM   4534  CG  GLN B 315      28.476  25.994  -9.452  1.00 86.93      B    C  
ATOM   4535  CD  GLN B 315      28.914  26.818 -10.662  1.00 83.11      B    C  
ATOM   4536  NE2 GLN B 315      28.188  27.856 -10.998  1.00 72.59      B    N  
ATOM   4537  OE1 GLN B 315      29.904  26.542 -11.318  1.00 73.95      B    O  
ATOM   4538  N   SER B 316      29.620  26.441  -4.853  1.00 91.75      B    N  
ATOM   4539  CA  SER B 316      30.473  26.703  -3.703  1.00 91.50      B    C  
ATOM   4540  C   SER B 316      29.645  26.712  -2.420  1.00 92.00      B    C  
ATOM   4541  O   SER B 316      28.485  27.109  -2.420  1.00 88.85      B    O  
ATOM   4542  CB  SER B 316      31.184  28.059  -3.835  1.00 89.36      B    C  
ATOM   4543  OG  SER B 316      31.536  28.345  -5.174  1.00 79.44      B    O  
ATOM   4544  N   ILE B 317      30.286  26.337  -1.322  1.00 91.73      B    N  
ATOM   4545  CA  ILE B 317      29.797  26.674   0.015  1.00 91.65      B    C  
ATOM   4546  C   ILE B 317      30.704  27.783   0.541  1.00 91.78      B    C  
ATOM   4547  O   ILE B 317      31.917  27.604   0.628  1.00 89.24      B    O  
ATOM   4548  CB  ILE B 317      29.737  25.441   0.932  1.00 91.48      B    C  
ATOM   4549  CG1 ILE B 317      28.725  24.434   0.349  1.00 89.11      B    C  
ATOM   4550  CG2 ILE B 317      29.345  25.861   2.361  1.00 88.36      B    C  
ATOM   4551  CD1 ILE B 317      28.588  23.139   1.147  1.00 79.91      B    C  
ATOM   4552  N   SER B 318      30.112  28.920   0.826  1.00 92.54      B    N  
ATOM   4553  CA  SER B 318      30.822  30.115   1.255  1.00 91.63      B    C  
ATOM   4554  C   SER B 318      30.429  30.483   2.672  1.00 92.16      B    C  
ATOM   4555  O   SER B 318      29.253  30.414   3.027  1.00 89.41      B    O  
ATOM   4556  CB  SER B 318      30.534  31.297   0.313  1.00 89.38      B    C  
ATOM   4557  OG  SER B 318      30.847  30.963  -1.024  1.00 77.60      B    O  
ATOM   4558  N   SER B 319      31.407  30.912   3.455  1.00 92.00      B    N  
ATOM   4559  CA  SER B 319      31.205  31.494   4.773  1.00 92.35      B    C  
ATOM   4560  C   SER B 319      32.181  32.644   4.973  1.00 92.44      B    C  
ATOM   4561  O   SER B 319      33.335  32.562   4.549  1.00 89.68      B    O  
ATOM   4562  CB  SER B 319      31.399  30.442   5.854  1.00 91.41      B    C  
ATOM   4563  OG  SER B 319      30.918  30.918   7.087  1.00 85.89      B    O  
ATOM   4564  N   PHE B 320      31.706  33.696   5.596  1.00 92.18      B    N  
ATOM   4565  CA  PHE B 320      32.548  34.790   6.053  1.00 92.25      B    C  
ATOM   4566  C   PHE B 320      32.121  35.218   7.452  1.00 92.72      B    C  
ATOM   4567  O   PHE B 320      30.946  35.126   7.804  1.00 90.47      B    O  
ATOM   4568  CB  PHE B 320      32.501  35.972   5.072  1.00 90.58      B    C  
ATOM   4569  CG  PHE B 320      31.189  36.728   5.044  1.00 91.71      B    C  
ATOM   4570  CD1 PHE B 320      30.216  36.433   4.064  1.00 86.93      B    C  
ATOM   4571  CD2 PHE B 320      30.915  37.715   6.006  1.00 86.56      B    C  
ATOM   4572  CE1 PHE B 320      28.994  37.113   4.054  1.00 85.60      B    C  
ATOM   4573  CE2 PHE B 320      29.685  38.398   5.999  1.00 85.24      B    C  
ATOM   4574  CZ  PHE B 320      28.721  38.096   5.031  1.00 87.92      B    C  
ATOM   4575  N   ASP B 321      33.081  35.712   8.215  1.00 91.89      B    N  
ATOM   4576  CA  ASP B 321      32.844  36.286   9.527  1.00 91.99      B    C  
ATOM   4577  C   ASP B 321      33.773  37.466   9.787  1.00 92.07      B    C  
ATOM   4578  O   ASP B 321      34.958  37.458   9.440  1.00 89.04      B    O  
ATOM   4579  CB  ASP B 321      33.014  35.223  10.626  1.00 90.38      B    C  
ATOM   4580  CG  ASP B 321      31.783  34.334  10.707  1.00 90.67      B    C  
ATOM   4581  OD1 ASP B 321      30.729  34.819  11.185  1.00 83.46      B    O  
ATOM   4582  OD2 ASP B 321      31.851  33.163  10.289  1.00 83.83      B    O1-
ATOM   4583  N   TRP B 322      33.220  38.469  10.422  1.00 92.23      B    N  
ATOM   4584  CA  TRP B 322      33.950  39.554  11.047  1.00 91.86      B    C  
ATOM   4585  C   TRP B 322      33.228  39.993  12.313  1.00 91.72      B    C  
ATOM   4586  O   TRP B 322      32.034  39.755  12.493  1.00 88.40      B    O  
ATOM   4587  CB  TRP B 322      34.148  40.711  10.056  1.00 89.90      B    C  
ATOM   4588  CG  TRP B 322      32.906  41.454   9.680  1.00 90.13      B    C  
ATOM   4589  CD1 TRP B 322      32.046  41.115   8.699  1.00 85.21      B    C  
ATOM   4590  CD2 TRP B 322      32.364  42.674  10.286  1.00 88.52      B    C  
ATOM   4591  CE2 TRP B 322      31.174  43.008   9.596  1.00 87.67      B    C  
ATOM   4592  CE3 TRP B 322      32.787  43.514  11.334  1.00 84.22      B    C  
ATOM   4593  NE1 TRP B 322      31.014  42.036   8.640  1.00 85.01      B    N  
ATOM   4594  CZ2 TRP B 322      30.402  44.154   9.933  1.00 85.67      B    C  
ATOM   4595  CZ3 TRP B 322      32.020  44.644  11.674  1.00 81.04      B    C  
ATOM   4596  CH2 TRP B 322      30.850  44.958  10.982  1.00 82.11      B    C  
ATOM   4597  N   GLY B 323      33.939  40.627  13.200  1.00 91.49      B    N  
ATOM   4598  CA  GLY B 323      33.374  41.012  14.484  1.00 90.71      B    C  
ATOM   4599  C   GLY B 323      34.202  42.061  15.196  1.00 91.75      B    C  
ATOM   4600  O   GLY B 323      35.120  42.674  14.638  1.00 88.78      B    O  
ATOM   4601  N   THR B 324      33.841  42.249  16.441  1.00 91.99      B    N  
ATOM   4602  CA  THR B 324      34.492  43.229  17.300  1.00 91.66      B    C  
ATOM   4603  C   THR B 324      34.925  42.546  18.587  1.00 91.83      B    C  
ATOM   4604  O   THR B 324      34.113  41.906  19.256  1.00 88.62      B    O  
ATOM   4605  CB  THR B 324      33.558  44.418  17.591  1.00 89.96      B    C  
ATOM   4606  CG2 THR B 324      34.355  45.653  17.976  1.00 74.84      B    C  
ATOM   4607  OG1 THR B 324      32.795  44.783  16.464  1.00 75.43      B    O  
ATOM   4608  N   LEU B 325      36.192  42.684  18.938  1.00 90.74      B    N  
ATOM   4609  CA  LEU B 325      36.693  42.275  20.241  1.00 90.31      B    C  
ATOM   4610  C   LEU B 325      36.473  43.424  21.228  1.00 91.16      B    C  
ATOM   4611  O   LEU B 325      36.964  44.528  21.006  1.00 88.67      B    O  
ATOM   4612  CB  LEU B 325      38.180  41.905  20.112  1.00 89.13      B    C  
ATOM   4613  CG  LEU B 325      38.803  41.424  21.437  1.00 89.61      B    C  
ATOM   4614  CD1 LEU B 325      38.280  40.043  21.838  1.00 84.12      B    C  
ATOM   4615  CD2 LEU B 325      40.316  41.324  21.285  1.00 84.67      B    C  
ATOM   4616  N   THR B 326      35.791  43.163  22.317  1.00 92.23      B    N  
ATOM   4617  CA  THR B 326      35.701  44.067  23.463  1.00 91.69      B    C  
ATOM   4618  C   THR B 326      36.531  43.513  24.610  1.00 91.60      B    C  
ATOM   4619  O   THR B 326      36.521  42.313  24.875  1.00 88.38      B    O  
ATOM   4620  CB  THR B 326      34.255  44.314  23.907  1.00 90.14      B    C  
ATOM   4621  CG2 THR B 326      33.465  45.013  22.808  1.00 76.11      B    C  
ATOM   4622  OG1 THR B 326      33.589  43.119  24.226  1.00 75.32      B    O  
ATOM   4623  N   GLY B 327      37.244  44.391  25.283  1.00 90.18      B    N  
ATOM   4624  CA  GLY B 327      38.037  44.035  26.443  1.00 89.30      B    C  
ATOM   4625  C   GLY B 327      37.917  45.089  27.536  1.00 90.30      B    C  
ATOM   4626  O   GLY B 327      37.961  46.286  27.257  1.00 87.07      B    O  
ATOM   4627  N   THR B 328      37.805  44.638  28.775  1.00 90.53      B    N  
ATOM   4628  CA  THR B 328      37.922  45.453  29.978  1.00 89.77      B    C  
ATOM   4629  C   THR B 328      39.112  44.972  30.793  1.00 89.68      B    C  
ATOM   4630  O   THR B 328      39.262  43.777  31.034  1.00 85.41      B    O  
ATOM   4631  CB  THR B 328      36.638  45.457  30.821  1.00 87.85      B    C  
ATOM   4632  CG2 THR B 328      35.632  46.478  30.312  1.00 72.74      B    C  
ATOM   4633  OG1 THR B 328      35.988  44.211  30.787  1.00 73.83      B    O  
ATOM   4634  N   TRP B 329      39.950  45.891  31.195  1.00 88.46      B    N  
ATOM   4635  CA  TRP B 329      41.156  45.583  31.944  1.00 87.26      B    C  
ATOM   4636  C   TRP B 329      41.430  46.699  32.936  1.00 86.53      B    C  
ATOM   4637  O   TRP B 329      41.554  47.858  32.547  1.00 80.46      B    O  
ATOM   4638  CB  TRP B 329      42.315  45.369  30.970  1.00 85.55      B    C  
ATOM   4639  CG  TRP B 329      43.590  44.898  31.585  1.00 86.10      B    C  
ATOM   4640  CD1 TRP B 329      43.969  43.608  31.740  1.00 79.50      B    C  
ATOM   4641  CD2 TRP B 329      44.690  45.704  32.089  1.00 85.12      B    C  
ATOM   4642  CE2 TRP B 329      45.722  44.819  32.508  1.00 84.36      B    C  
ATOM   4643  CE3 TRP B 329      44.925  47.087  32.213  1.00 82.47      B    C  
ATOM   4644  NE1 TRP B 329      45.235  43.560  32.282  1.00 80.41      B    N  
ATOM   4645  CZ2 TRP B 329      46.954  45.284  33.020  1.00 84.99      B    C  
ATOM   4646  CZ3 TRP B 329      46.145  47.558  32.730  1.00 79.52      B    C  
ATOM   4647  CH2 TRP B 329      47.147  46.658  33.125  1.00 81.33      B    C  
ATOM   4648  N   ARG B 330      41.492  46.373  34.230  1.00 86.09      B    N  
ATOM   4649  CA  ARG B 330      41.553  47.328  35.343  1.00 85.05      B    C  
ATOM   4650  C   ARG B 330      40.450  48.390  35.223  1.00 85.33      B    C  
ATOM   4651  O   ARG B 330      39.273  48.032  35.364  1.00 75.98      B    O  
ATOM   4652  CB  ARG B 330      42.971  47.923  35.497  1.00 81.10      B    C  
ATOM   4653  CG  ARG B 330      44.060  46.884  35.794  1.00 79.62      B    C  
ATOM   4654  CD  ARG B 330      45.387  47.625  35.941  1.00 76.41      B    C  
ATOM   4655  NE  ARG B 330      46.525  46.768  36.273  1.00 74.64      B    N  
ATOM   4656  CZ  ARG B 330      47.004  46.489  37.478  1.00 69.69      B    C  
ATOM   4657  NH1 ARG B 330      46.392  46.833  38.581  1.00 64.33      B    N1+
ATOM   4658  NH2 ARG B 330      48.135  45.860  37.602  1.00 65.95      B    N  
ATOM   4659  N   HIS B 331      40.768  49.637  35.004  1.00 85.08      B    N  
ATOM   4660  CA  HIS B 331      39.821  50.769  34.945  1.00 83.45      B    C  
ATOM   4661  C   HIS B 331      39.497  51.212  33.514  1.00 83.94      B    C  
ATOM   4662  O   HIS B 331      38.748  52.163  33.307  1.00 77.40      B    O  
ATOM   4663  CB  HIS B 331      40.391  51.936  35.759  1.00 80.60      B    C  
ATOM   4664  CG  HIS B 331      40.974  51.526  37.076  1.00 79.19      B    C  
ATOM   4665  CD2 HIS B 331      40.309  51.183  38.228  1.00 68.86      B    C  
ATOM   4666  ND1 HIS B 331      42.309  51.359  37.335  1.00 69.49      B    N  
ATOM   4667  CE1 HIS B 331      42.439  50.942  38.609  1.00 67.17      B    C  
ATOM   4668  NE2 HIS B 331      41.241  50.809  39.188  1.00 68.98      B    N  
ATOM   4669  N   GLY B 332      40.050  50.540  32.513  1.00 86.80      B    N  
ATOM   4670  CA  GLY B 332      39.839  50.853  31.104  1.00 86.04      B    C  
ATOM   4671  C   GLY B 332      38.991  49.820  30.375  1.00 88.07      B    C  
ATOM   4672  O   GLY B 332      38.907  48.649  30.753  1.00 84.16      B    O  
ATOM   4673  N   ALA B 333      38.405  50.269  29.282  1.00 87.84      B    N  
ATOM   4674  CA  ALA B 333      37.760  49.408  28.301  1.00 88.39      B    C  
ATOM   4675  C   ALA B 333      38.160  49.844  26.892  1.00 88.83      B    C  
ATOM   4676  O   ALA B 333      38.382  51.029  26.629  1.00 84.06      B    O  
ATOM   4677  CB  ALA B 333      36.243  49.441  28.514  1.00 86.05      B    C  
ATOM   4678  N   GLY B 334      38.244  48.893  25.989  1.00 89.37      B    N  
ATOM   4679  CA  GLY B 334      38.606  49.156  24.608  1.00 88.82      B    C  
ATOM   4680  C   GLY B 334      37.920  48.205  23.643  1.00 90.39      B    C  
ATOM   4681  O   GLY B 334      37.310  47.213  24.036  1.00 86.95      B    O  
ATOM   4682  N   VAL B 335      38.034  48.548  22.375  1.00 91.79      B    N  
ATOM   4683  CA  VAL B 335      37.415  47.803  21.273  1.00 91.44      B    C  
ATOM   4684  C   VAL B 335      38.441  47.613  20.163  1.00 91.41      B    C  
ATOM   4685  O   VAL B 335      39.228  48.523  19.872  1.00 87.26      B    O  
ATOM   4686  CB  VAL B 335      36.163  48.527  20.737  1.00 89.08      B    C  
ATOM   4687  CG1 VAL B 335      35.252  47.532  20.018  1.00 77.45      B    C  
ATOM   4688  CG2 VAL B 335      35.303  49.180  21.838  1.00 77.48      B    C  
ATOM   4689  N   GLY B 336      38.439  46.424  19.541  1.00 89.87      B    N  
ATOM   4690  CA  GLY B 336      39.271  46.115  18.377  1.00 88.55      B    C  
ATOM   4691  C   GLY B 336      38.476  45.350  17.324  1.00 89.81      B    C  
ATOM   4692  O   GLY B 336      37.498  44.686  17.650  1.00 86.30      B    O  
ATOM   4693  N   GLN B 337      38.861  45.411  16.057  1.00 90.61      B    N  
ATOM   4694  CA  GLN B 337      38.192  44.680  14.983  1.00 89.80      B    C  
ATOM   4695  C   GLN B 337      38.798  43.291  14.779  1.00 90.35      B    C  
ATOM   4696  O   GLN B 337      40.006  43.103  14.916  1.00 86.47      B    O  
ATOM   4697  CB  GLN B 337      38.190  45.492  13.677  1.00 86.72      B    C  
ATOM   4698  CG  GLN B 337      37.159  46.633  13.732  1.00 78.83      B    C  
ATOM   4699  CD  GLN B 337      36.989  47.331  12.372  1.00 73.46      B    C  
ATOM   4700  NE2 GLN B 337      35.945  48.106  12.197  1.00 60.75      B    N  
ATOM   4701  OE1 GLN B 337      37.769  47.196  11.460  1.00 64.03      B    O  
ATOM   4702  N   LEU B 338      37.944  42.336  14.421  1.00 88.15      B    N  
ATOM   4703  CA  LEU B 338      38.315  40.973  14.068  1.00 87.89      B    C  
ATOM   4704  C   LEU B 338      37.715  40.600  12.705  1.00 87.81      B    C  
ATOM   4705  O   LEU B 338      36.493  40.557  12.587  1.00 82.66      B    O  
ATOM   4706  CB  LEU B 338      37.793  40.001  15.146  1.00 85.66      B    C  
ATOM   4707  CG  LEU B 338      38.444  40.131  16.519  1.00 87.31      B    C  
ATOM   4708  CD1 LEU B 338      37.709  39.220  17.494  1.00 82.74      B    C  
ATOM   4709  CD2 LEU B 338      39.912  39.718  16.507  1.00 83.10      B    C  
ATOM   4710  N   PRO B 339      38.498  40.325  11.658  1.00 89.16      B    N  
ATOM   4711  CA  PRO B 339      39.929  40.594  11.515  1.00 88.52      B    C  
ATOM   4712  C   PRO B 339      40.255  42.093  11.590  1.00 89.08      B    C  
ATOM   4713  O   PRO B 339      39.352  42.924  11.670  1.00 82.61      B    O  
ATOM   4714  CB  PRO B 339      40.323  39.996  10.157  1.00 84.73      B    C  
ATOM   4715  CG  PRO B 339      39.204  39.020   9.841  1.00 82.84      B    C  
ATOM   4716  CD  PRO B 339      37.997  39.680  10.476  1.00 85.98      B    C  
ATOM   4717  N   MET B 340      41.520  42.455  11.505  1.00 85.07      B    N  
ATOM   4718  CA  MET B 340      41.991  43.829  11.745  1.00 83.23      B    C  
ATOM   4719  C   MET B 340      41.265  44.915  10.930  1.00 83.08      B    C  
ATOM   4720  O   MET B 340      41.036  46.019  11.419  1.00 76.51      B    O  
ATOM   4721  CB  MET B 340      43.495  43.876  11.463  1.00 79.07      B    C  
ATOM   4722  CG  MET B 340      44.114  45.234  11.823  1.00 71.99      B    C  
ATOM   4723  SD  MET B 340      45.905  45.298  11.517  1.00 65.45      B    S  
ATOM   4724  CE  MET B 340      46.234  47.002  11.984  1.00 56.97      B    C  
ATOM   4725  N   LEU B 341      40.880  44.594   9.679  1.00 85.55      B    N  
ATOM   4726  CA  LEU B 341      40.124  45.513   8.812  1.00 84.50      B    C  
ATOM   4727  C   LEU B 341      38.606  45.253   8.840  1.00 85.19      B    C  
ATOM   4728  O   LEU B 341      37.869  45.923   8.115  1.00 78.53      B    O  
ATOM   4729  CB  LEU B 341      40.697  45.470   7.389  1.00 81.33      B    C  
ATOM   4730  CG  LEU B 341      42.150  45.974   7.258  1.00 79.81      B    C  
ATOM   4731  CD1 LEU B 341      42.603  45.813   5.808  1.00 73.96      B    C  
ATOM   4732  CD2 LEU B 341      42.298  47.443   7.632  1.00 73.66      B    C  
ATOM   4733  N   GLY B 342      38.139  44.313   9.653  1.00 84.48      B    N  
ATOM   4734  CA  GLY B 342      36.718  43.994   9.806  1.00 83.48      B    C  
ATOM   4735  C   GLY B 342      36.023  43.712   8.461  1.00 85.04      B    C  
ATOM   4736  O   GLY B 342      36.496  42.872   7.696  1.00 79.36      B    O  
ATOM   4737  N   PRO B 343      34.937  44.443   8.142  1.00 86.31      B    N  
ATOM   4738  CA  PRO B 343      34.135  44.164   6.949  1.00 85.03      B    C  
ATOM   4739  C   PRO B 343      34.828  44.504   5.622  1.00 85.95      B    C  
ATOM   4740  O   PRO B 343      34.310  44.163   4.561  1.00 80.37      B    O  
ATOM   4741  CB  PRO B 343      32.854  44.992   7.148  1.00 82.23      B    C  
ATOM   4742  CG  PRO B 343      33.319  46.173   7.986  1.00 82.62      B    C  
ATOM   4743  CD  PRO B 343      34.368  45.546   8.895  1.00 86.20      B    C  
ATOM   4744  N   ILE B 344      35.972  45.154   5.629  1.00 86.75      B    N  
ATOM   4745  CA  ILE B 344      36.759  45.407   4.418  1.00 84.78      B    C  
ATOM   4746  C   ILE B 344      37.551  44.155   4.016  1.00 84.29      B    C  
ATOM   4747  O   ILE B 344      37.837  43.936   2.842  1.00 77.78      B    O  
ATOM   4748  CB  ILE B 344      37.714  46.609   4.617  1.00 83.14      B    C  
ATOM   4749  CG1 ILE B 344      36.958  47.860   5.131  1.00 79.65      B    C  
ATOM   4750  CG2 ILE B 344      38.468  46.951   3.315  1.00 77.52      B    C  
ATOM   4751  CD1 ILE B 344      37.853  49.070   5.422  1.00 70.86      B    C  
ATOM   4752  N   SER B 345      37.898  43.343   4.995  1.00 86.45      B    N  
ATOM   4753  CA  SER B 345      38.689  42.135   4.808  1.00 86.74      B    C  
ATOM   4754  C   SER B 345      38.303  41.109   5.862  1.00 88.08      B    C  
ATOM   4755  O   SER B 345      39.012  40.923   6.851  1.00 82.57      B    O  
ATOM   4756  CB  SER B 345      40.172  42.508   4.870  1.00 82.08      B    C  
ATOM   4757  OG  SER B 345      40.961  41.456   4.379  1.00 73.52      B    O  
ATOM   4758  N   ALA B 346      37.162  40.485   5.668  1.00 87.80      B    N  
ATOM   4759  CA  ALA B 346      36.622  39.494   6.588  1.00 88.15      B    C  
ATOM   4760  C   ALA B 346      37.427  38.184   6.564  1.00 88.91      B    C  
ATOM   4761  O   ALA B 346      38.117  37.873   5.589  1.00 83.98      B    O  
ATOM   4762  CB  ALA B 346      35.142  39.264   6.244  1.00 85.11      B    C  
ATOM   4763  N   GLY B 347      37.307  37.397   7.619  1.00 87.09      B    N  
ATOM   4764  CA  GLY B 347      37.721  35.999   7.605  1.00 86.33      B    C  
ATOM   4765  C   GLY B 347      36.791  35.205   6.686  1.00 88.05      B    C  
ATOM   4766  O   GLY B 347      35.578  35.313   6.796  1.00 84.93      B    O  
ATOM   4767  N   GLU B 348      37.357  34.418   5.775  1.00 89.15      B    N  
ATOM   4768  CA  GLU B 348      36.571  33.673   4.797  1.00 88.95      B    C  
ATOM   4769  C   GLU B 348      36.996  32.211   4.735  1.00 89.29      B    C  
ATOM   4770  O   GLU B 348      38.180  31.873   4.757  1.00 87.31      B    O  
ATOM   4771  CB  GLU B 348      36.679  34.290   3.403  1.00 87.06      B    C  
ATOM   4772  CG  GLU B 348      36.091  35.706   3.275  1.00 82.63      B    C  
ATOM   4773  CD  GLU B 348      36.080  36.082   1.790  1.00 82.25      B    C  
ATOM   4774  OE1 GLU B 348      35.050  35.865   1.113  1.00 72.76      B    O  
ATOM   4775  OE2 GLU B 348      37.128  36.488   1.245  1.00 75.51      B    O1-
ATOM   4776  N   MET B 349      35.999  31.350   4.544  1.00 89.33      B    N  
ATOM   4777  CA  MET B 349      36.179  29.964   4.123  1.00 89.58      B    C  
ATOM   4778  C   MET B 349      35.207  29.672   2.983  1.00 90.30      B    C  
ATOM   4779  O   MET B 349      33.988  29.710   3.160  1.00 87.91      B    O  
ATOM   4780  CB  MET B 349      35.969  29.043   5.323  1.00 87.67      B    C  
ATOM   4781  CG  MET B 349      36.148  27.567   4.979  1.00 85.76      B    C  
ATOM   4782  SD  MET B 349      37.789  27.093   4.371  1.00 80.57      B    S  
ATOM   4783  CE  MET B 349      37.552  25.304   4.316  1.00 70.74      B    C  
ATOM   4784  N   VAL B 350      35.752  29.394   1.805  1.00 88.92      B    N  
ATOM   4785  CA  VAL B 350      34.974  29.040   0.617  1.00 87.93      B    C  
ATOM   4786  C   VAL B 350      35.536  27.747   0.042  1.00 87.62      B    C  
ATOM   4787  O   VAL B 350      36.724  27.670  -0.277  1.00 84.70      B    O  
ATOM   4788  CB  VAL B 350      34.982  30.157  -0.446  1.00 86.85      B    C  
ATOM   4789  CG1 VAL B 350      34.097  29.812  -1.635  1.00 81.71      B    C  
ATOM   4790  CG2 VAL B 350      34.501  31.495   0.140  1.00 84.43      B    C  
ATOM   4791  N   SER B 351      34.685  26.739  -0.099  1.00 90.53      B    N  
ATOM   4792  CA  SER B 351      35.020  25.474  -0.754  1.00 89.02      B    C  
ATOM   4793  C   SER B 351      34.284  25.328  -2.085  1.00 88.86      B    C  
ATOM   4794  O   SER B 351      33.182  25.831  -2.248  1.00 84.53      B    O  
ATOM   4795  CB  SER B 351      34.696  24.291   0.149  1.00 87.27      B    C  
ATOM   4796  OG  SER B 351      35.542  24.300   1.282  1.00 80.00      B    O  
ATOM   4797  N   GLY B 352      34.894  24.615  -3.023  1.00 89.08      B    N  
ATOM   4798  CA  GLY B 352      34.362  24.419  -4.366  1.00 87.90      B    C  
ATOM   4799  C   GLY B 352      34.870  25.476  -5.343  1.00 89.16      B    C  
ATOM   4800  O   GLY B 352      36.073  25.721  -5.440  1.00 83.72      B    O  
ATOM   4801  N   GLN B 353      33.980  26.094  -6.102  1.00 88.27      B    N  
ATOM   4802  CA  GLN B 353      34.361  27.134  -7.053  1.00 86.21      B    C  
ATOM   4803  C   GLN B 353      34.797  28.411  -6.322  1.00 85.73      B    C  
ATOM   4804  O   GLN B 353      34.161  28.827  -5.366  1.00 79.58      B    O  
ATOM   4805  CB  GLN B 353      33.201  27.385  -8.024  1.00 84.38      B    C  
ATOM   4806  CG  GLN B 353      33.639  28.237  -9.219  1.00 79.48      B    C  
ATOM   4807  CD  GLN B 353      32.514  28.478 -10.235  1.00 74.28      B    C  
ATOM   4808  NE2 GLN B 353      32.802  29.099 -11.349  1.00 62.90      B    N  
ATOM   4809  OE1 GLN B 353      31.378  28.111 -10.041  1.00 65.70      B    O  
ATOM   4810  N   SER B 354      35.867  29.034  -6.808  1.00 85.39      B    N  
ATOM   4811  CA  SER B 354      36.484  30.202  -6.155  1.00 84.56      B    C  
ATOM   4812  C   SER B 354      36.928  29.911  -4.709  1.00 85.90      B    C  
ATOM   4813  O   SER B 354      36.837  30.786  -3.850  1.00 79.61      B    O  
ATOM   4814  CB  SER B 354      35.581  31.448  -6.241  1.00 81.49      B    C  
ATOM   4815  OG  SER B 354      35.159  31.669  -7.569  1.00 72.76      B    O  
ATOM   4816  N   ALA B 355      37.426  28.707  -4.469  1.00 86.73      B    N  
ATOM   4817  CA  ALA B 355      37.881  28.272  -3.161  1.00 85.67      B    C  
ATOM   4818  C   ALA B 355      38.953  29.210  -2.592  1.00 87.06      B    C  
ATOM   4819  O   ALA B 355      39.929  29.541  -3.265  1.00 82.94      B    O  
ATOM   4820  CB  ALA B 355      38.413  26.841  -3.266  1.00 82.56      B    C  
ATOM   4821  N   ARG B 356      38.767  29.611  -1.345  1.00 86.77      B    N  
ATOM   4822  CA  ARG B 356      39.689  30.458  -0.600  1.00 87.02      B    C  
ATOM   4823  C   ARG B 356      39.522  30.250   0.900  1.00 87.51      B    C  
ATOM   4824  O   ARG B 356      38.418  30.029   1.377  1.00 84.12      B    O  
ATOM   4825  CB  ARG B 356      39.521  31.936  -1.008  1.00 84.77      B    C  
ATOM   4826  CG  ARG B 356      38.103  32.486  -0.815  1.00 81.02      B    C  
ATOM   4827  CD  ARG B 356      37.987  33.899  -1.381  1.00 81.63      B    C  
ATOM   4828  NE  ARG B 356      36.667  34.498  -1.133  1.00 77.89      B    N  
ATOM   4829  CZ  ARG B 356      35.581  34.441  -1.889  1.00 76.43      B    C  
ATOM   4830  NH1 ARG B 356      35.536  33.790  -3.019  1.00 67.84      B    N1+
ATOM   4831  NH2 ARG B 356      34.516  35.059  -1.505  1.00 69.86      B    N  
ATOM   4832  N   HIS B 357      40.625  30.325   1.603  1.00 88.47      B    N  
ATOM   4833  CA  HIS B 357      40.662  30.280   3.060  1.00 87.91      B    C  
ATOM   4834  C   HIS B 357      41.617  31.379   3.532  1.00 87.44      B    C  
ATOM   4835  O   HIS B 357      42.828  31.283   3.337  1.00 82.77      B    O  
ATOM   4836  CB  HIS B 357      41.071  28.888   3.526  1.00 86.51      B    C  
ATOM   4837  CG  HIS B 357      41.072  28.676   5.018  1.00 87.42      B    C  
ATOM   4838  CD2 HIS B 357      40.440  29.420   5.978  1.00 78.57      B    C  
ATOM   4839  ND1 HIS B 357      41.701  27.635   5.675  1.00 79.97      B    N  
ATOM   4840  CE1 HIS B 357      41.444  27.753   6.976  1.00 81.85      B    C  
ATOM   4841  NE2 HIS B 357      40.690  28.826   7.206  1.00 83.47      B    N  
ATOM   4842  N   THR B 358      41.079  32.461   4.065  1.00 87.89      B    N  
ATOM   4843  CA  THR B 358      41.822  33.676   4.406  1.00 86.81      B    C  
ATOM   4844  C   THR B 358      41.328  34.264   5.722  1.00 87.07      B    C  
ATOM   4845  O   THR B 358      40.144  34.201   6.026  1.00 82.22      B    O  
ATOM   4846  CB  THR B 358      41.767  34.695   3.252  1.00 83.95      B    C  
ATOM   4847  CG2 THR B 358      40.363  34.971   2.709  1.00 73.76      B    C  
ATOM   4848  OG1 THR B 358      42.289  35.936   3.649  1.00 72.09      B    O  
ATOM   4849  N   GLY B 359      42.223  34.829   6.481  1.00 84.76      B    N  
ATOM   4850  CA  GLY B 359      41.925  35.630   7.669  1.00 82.66      B    C  
ATOM   4851  C   GLY B 359      41.874  37.131   7.373  1.00 83.37      B    C  
ATOM   4852  O   GLY B 359      42.068  37.942   8.268  1.00 75.30      B    O  
ATOM   4853  N   GLY B 360      41.665  37.509   6.126  1.00 83.15      B    N  
ATOM   4854  CA  GLY B 360      41.642  38.900   5.697  1.00 81.38      B    C  
ATOM   4855  C   GLY B 360      42.959  39.376   5.080  1.00 81.69      B    C  
ATOM   4856  O   GLY B 360      43.852  38.594   4.763  1.00 73.57      B    O  
ATOM   4857  N   PHE B 361      43.060  40.691   4.882  1.00 80.12      B    N  
ATOM   4858  CA  PHE B 361      44.179  41.301   4.147  1.00 77.79      B    C  
ATOM   4859  C   PHE B 361      45.529  41.208   4.889  1.00 77.82      B    C  
ATOM   4860  O   PHE B 361      46.573  41.098   4.255  1.00 71.20      B    O  
ATOM   4861  CB  PHE B 361      43.818  42.760   3.850  1.00 72.92      B    C  
ATOM   4862  CG  PHE B 361      44.848  43.499   3.024  1.00 69.11      B    C  
ATOM   4863  CD1 PHE B 361      45.762  44.370   3.642  1.00 63.59      B    C  
ATOM   4864  CD2 PHE B 361      44.909  43.300   1.630  1.00 61.68      B    C  
ATOM   4865  CE1 PHE B 361      46.738  45.040   2.866  1.00 54.34      B    C  
ATOM   4866  CE2 PHE B 361      45.880  43.970   0.862  1.00 54.41      B    C  
ATOM   4867  CZ  PHE B 361      46.785  44.828   1.482  1.00 53.11      B    C  
ATOM   4868  N   LEU B 362      45.495  41.223   6.217  1.00 78.79      B    N  
ATOM   4869  CA  LEU B 362      46.696  41.193   7.055  1.00 77.00      B    C  
ATOM   4870  C   LEU B 362      47.054  39.782   7.547  1.00 77.80      B    C  
ATOM   4871  O   LEU B 362      47.805  39.627   8.504  1.00 70.51      B    O  
ATOM   4872  CB  LEU B 362      46.549  42.210   8.203  1.00 72.19      B    C  
ATOM   4873  CG  LEU B 362      46.440  43.678   7.760  1.00 67.99      B    C  
ATOM   4874  CD1 LEU B 362      46.251  44.549   8.990  1.00 63.16      B    C  
ATOM   4875  CD2 LEU B 362      47.688  44.177   7.039  1.00 62.16      B    C  
ATOM   4876  N   ASP B 363      46.539  38.751   6.890  1.00 79.79      B    N  
ATOM   4877  CA  ASP B 363      46.735  37.359   7.302  1.00 79.20      B    C  
ATOM   4878  C   ASP B 363      48.167  36.835   7.091  1.00 80.93      B    C  
ATOM   4879  O   ASP B 363      48.477  35.704   7.456  1.00 74.13      B    O  
ATOM   4880  CB  ASP B 363      45.676  36.468   6.624  1.00 72.92      B    C  
ATOM   4881  CG  ASP B 363      45.977  36.095   5.154  1.00 69.85      B    C  
ATOM   4882  OD1 ASP B 363      46.835  36.748   4.517  1.00 62.07      B    O  
ATOM   4883  OD2 ASP B 363      45.378  35.108   4.691  1.00 65.83      B    O1-
ATOM   4884  N   PHE B 364      49.066  37.656   6.551  1.00 81.48      B    N  
ATOM   4885  CA  PHE B 364      50.417  37.236   6.172  1.00 80.68      B    C  
ATOM   4886  C   PHE B 364      51.257  36.688   7.332  1.00 82.16      B    C  
ATOM   4887  O   PHE B 364      52.092  35.808   7.098  1.00 76.48      B    O  
ATOM   4888  CB  PHE B 364      51.135  38.390   5.454  1.00 76.10      B    C  
ATOM   4889  CG  PHE B 364      51.124  39.708   6.188  1.00 71.58      B    C  
ATOM   4890  CD1 PHE B 364      50.150  40.676   5.895  1.00 65.90      B    C  
ATOM   4891  CD2 PHE B 364      52.097  39.989   7.163  1.00 63.87      B    C  
ATOM   4892  CE1 PHE B 364      50.145  41.911   6.564  1.00 56.75      B    C  
ATOM   4893  CE2 PHE B 364      52.091  41.226   7.832  1.00 56.66      B    C  
ATOM   4894  CZ  PHE B 364      51.116  42.183   7.538  1.00 55.40      B    C  
ATOM   4895  N   PHE B 365      51.006  37.130   8.576  1.00 83.60      B    N  
ATOM   4896  CA  PHE B 365      51.645  36.565   9.762  1.00 83.16      B    C  
ATOM   4897  C   PHE B 365      50.892  35.355  10.318  1.00 83.80      B    C  
ATOM   4898  O   PHE B 365      51.505  34.389  10.776  1.00 77.22      B    O  
ATOM   4899  CB  PHE B 365      51.783  37.642  10.843  1.00 81.11      B    C  
ATOM   4900  CG  PHE B 365      52.744  38.760  10.509  1.00 81.21      B    C  
ATOM   4901  CD1 PHE B 365      54.086  38.470  10.190  1.00 76.22      B    C  
ATOM   4902  CD2 PHE B 365      52.309  40.093  10.542  1.00 76.27      B    C  
ATOM   4903  CE1 PHE B 365      54.978  39.512   9.912  1.00 71.93      B    C  
ATOM   4904  CE2 PHE B 365      53.212  41.132  10.262  1.00 72.27      B    C  
ATOM   4905  CZ  PHE B 365      54.545  40.842   9.943  1.00 74.16      B    C  
ATOM   4906  N   ASN B 366      49.575  35.390  10.255  1.00 84.79      B    N  
ATOM   4907  CA  ASN B 366      48.687  34.414  10.880  1.00 84.27      B    C  
ATOM   4908  C   ASN B 366      47.749  33.771   9.853  1.00 84.59      B    C  
ATOM   4909  O   ASN B 366      46.546  33.689  10.063  1.00 77.84      B    O  
ATOM   4910  CB  ASN B 366      47.938  35.084  12.047  1.00 80.98      B    C  
ATOM   4911  CG  ASN B 366      48.875  35.449  13.184  1.00 82.74      B    C  
ATOM   4912  ND2 ASN B 366      49.154  36.719  13.352  1.00 74.61      B    N  
ATOM   4913  OD1 ASN B 366      49.379  34.605  13.905  1.00 73.80      B    O  
ATOM   4914  N   ARG B 367      48.272  33.286   8.741  1.00 85.14      B    N  
ATOM   4915  CA  ARG B 367      47.467  32.625   7.705  1.00 84.95      B    C  
ATOM   4916  C   ARG B 367      46.712  31.424   8.278  1.00 85.97      B    C  
ATOM   4917  O   ARG B 367      47.360  30.541   8.852  1.00 80.68      B    O  
ATOM   4918  CB  ARG B 367      48.342  32.191   6.522  1.00 81.06      B    C  
ATOM   4919  CG  ARG B 367      48.856  33.405   5.753  1.00 72.83      B    C  
ATOM   4920  CD  ARG B 367      49.680  32.982   4.550  1.00 69.16      B    C  
ATOM   4921  NE  ARG B 367      50.199  34.168   3.862  1.00 60.35      B    N  
ATOM   4922  CZ  ARG B 367      51.040  34.191   2.835  1.00 53.44      B    C  
ATOM   4923  NH1 ARG B 367      51.494  33.090   2.309  1.00 50.26      B    N1+
ATOM   4924  NH2 ARG B 367      51.419  35.329   2.342  1.00 46.75      B    N  
ATOM   4925  N   PRO B 368      45.386  31.359   8.103  1.00 86.09      B    N  
ATOM   4926  CA  PRO B 368      44.591  30.220   8.550  1.00 84.22      B    C  
ATOM   4927  C   PRO B 368      44.753  29.007   7.635  1.00 85.65      B    C  
ATOM   4928  O   PRO B 368      44.562  27.869   8.064  1.00 78.60      B    O  
ATOM   4929  CB  PRO B 368      43.148  30.737   8.566  1.00 79.98      B    C  
ATOM   4930  CG  PRO B 368      43.133  31.766   7.437  1.00 81.22      B    C  
ATOM   4931  CD  PRO B 368      44.534  32.357   7.479  1.00 85.21      B    C  
ATOM   4932  N   HIS B 369      45.131  29.241   6.389  1.00 87.25      B    N  
ATOM   4933  CA  HIS B 369      45.262  28.198   5.385  1.00 86.09      B    C  
ATOM   4934  C   HIS B 369      46.553  27.394   5.560  1.00 85.86      B    C  
ATOM   4935  O   HIS B 369      47.656  27.939   5.526  1.00 81.52      B    O  
ATOM   4936  CB  HIS B 369      45.171  28.844   4.002  1.00 83.09      B    C  
ATOM   4937  CG  HIS B 369      45.150  27.844   2.884  1.00 82.95      B    C  
ATOM   4938  CD2 HIS B 369      45.882  27.897   1.729  1.00 72.30      B    C
[truncated: 326,287 more chars]
