# Supplementary material for: Tad pili with adaptable tips mediate contact-dependent killing during bacterial predation
Source: Nat Commun. 2025 May 13;16:4425. doi: 10.1038/s41467-025-58967-0 (PMC12075869; doi:10.1038/s41467-025-58967-0)
Supplement: Supplementary file 6 — Supplementary Data 5 [file 41467_2025_58967_MOESM6_ESM.zip › Supplementary Data 5/STAUR_8397_8396_8395.pdb]

ATOM      1  N   GLN A   1      -6.857 -15.321  76.711  1.00 50.28      A    N  
ATOM      2  CA  GLN A   1      -7.663 -15.627  75.517  1.00 55.03      A    C  
ATOM      3  C   GLN A   1      -7.558 -14.536  74.459  1.00 56.29      A    C  
ATOM      4  O   GLN A   1      -7.016 -14.817  73.403  1.00 51.47      A    O  
ATOM      5  CB  GLN A   1      -9.125 -15.948  75.873  1.00 50.92      A    C  
ATOM      6  CG  GLN A   1      -9.388 -17.444  75.769  1.00 46.71      A    C  
ATOM      7  CD  GLN A   1     -10.756 -17.845  76.309  1.00 43.43      A    C  
ATOM      8  NE2 GLN A   1     -11.292 -18.974  75.929  1.00 35.85      A    N  
ATOM      9  OE1 GLN A   1     -11.335 -17.145  77.102  1.00 40.53      A    O  
ATOM     10  N   ALA A   2      -7.945 -13.305  74.760  1.00 59.25      A    N  
ATOM     11  CA  ALA A   2      -7.888 -12.207  73.792  1.00 61.59      A    C  
ATOM     12  C   ALA A   2      -6.489 -11.985  73.180  1.00 63.41      A    C  
ATOM     13  O   ALA A   2      -6.370 -11.757  71.985  1.00 59.19      A    O  
ATOM     14  CB  ALA A   2      -8.382 -10.933  74.488  1.00 56.99      A    C  
ATOM     15  N   ALA A   3      -5.421 -12.113  73.965  1.00 64.24      A    N  
ATOM     16  CA  ALA A   3      -4.050 -11.996  73.470  1.00 66.30      A    C  
ATOM     17  C   ALA A   3      -3.659 -13.132  72.507  1.00 68.26      A    C  
ATOM     18  O   ALA A   3      -2.940 -12.901  71.541  1.00 65.18      A    O  
ATOM     19  CB  ALA A   3      -3.096 -11.942  74.667  1.00 62.99      A    C  
ATOM     20  N   VAL A   4      -4.144 -14.351  72.747  1.00 68.06      A    N  
ATOM     21  CA  VAL A   4      -3.895 -15.522  71.883  1.00 68.56      A    C  
ATOM     22  C   VAL A   4      -4.689 -15.401  70.580  1.00 68.68      A    C  
ATOM     23  O   VAL A   4      -4.135 -15.613  69.509  1.00 64.50      A    O  
ATOM     24  CB  VAL A   4      -4.225 -16.833  72.608  1.00 65.97      A    C  
ATOM     25  CG1 VAL A   4      -3.980 -18.061  71.725  1.00 59.42      A    C  
ATOM     26  CG2 VAL A   4      -3.372 -16.996  73.875  1.00 60.57      A    C  
ATOM     27  N   GLU A   5      -5.958 -14.985  70.647  1.00 73.48      A    N  
ATOM     28  CA  GLU A   5      -6.762 -14.700  69.454  1.00 69.56      A    C  
ATOM     29  C   GLU A   5      -6.137 -13.586  68.610  1.00 69.98      A    C  
ATOM     30  O   GLU A   5      -5.994 -13.747  67.399  1.00 67.18      A    O  
ATOM     31  CB  GLU A   5      -8.195 -14.309  69.841  1.00 63.69      A    C  
ATOM     32  CG  GLU A   5      -9.048 -15.506  70.260  1.00 62.84      A    C  
ATOM     33  CD  GLU A   5     -10.491 -15.095  70.598  1.00 56.83      A    C  
ATOM     34  OE1 GLU A   5     -11.429 -15.837  70.223  1.00 51.04      A    O  
ATOM     35  OE2 GLU A   5     -10.658 -14.032  71.236  1.00 51.94      A    O1-
ATOM     36  N   ALA A   6      -5.672 -12.495  69.228  1.00 72.28      A    N  
ATOM     37  CA  ALA A   6      -4.984 -11.424  68.518  1.00 71.94      A    C  
ATOM     38  C   ALA A   6      -3.683 -11.899  67.862  1.00 74.30      A    C  
ATOM     39  O   ALA A   6      -3.390 -11.516  66.735  1.00 71.38      A    O  
ATOM     40  CB  ALA A   6      -4.720 -10.268  69.497  1.00 67.64      A    C  
ATOM     41  N   ALA A   7      -2.926 -12.792  68.514  1.00 73.57      A    N  
ATOM     42  CA  ALA A   7      -1.691 -13.362  67.976  1.00 73.85      A    C  
ATOM     43  C   ALA A   7      -1.917 -14.279  66.766  1.00 75.72      A    C  
ATOM     44  O   ALA A   7      -0.987 -14.484  65.996  1.00 72.77      A    O  
ATOM     45  CB  ALA A   7      -0.945 -14.093  69.096  1.00 70.86      A    C  
ATOM     46  N   ILE A   8      -3.116 -14.846  66.572  1.00 77.91      A    N  
ATOM     47  CA  ILE A   8      -3.471 -15.678  65.415  1.00 78.03      A    C  
ATOM     48  C   ILE A   8      -4.089 -14.822  64.299  1.00 79.27      A    C  
ATOM     49  O   ILE A   8      -3.761 -14.990  63.127  1.00 77.20      A    O  
ATOM     50  CB  ILE A   8      -4.401 -16.824  65.852  1.00 74.29      A    C  
ATOM     51  CG1 ILE A   8      -3.671 -17.758  66.851  1.00 68.23      A    C  
ATOM     52  CG2 ILE A   8      -4.897 -17.632  64.640  1.00 64.42      A    C  
ATOM     53  CD1 ILE A   8      -4.598 -18.766  67.553  1.00 57.45      A    C  
ATOM     54  N   ILE A   9      -4.964 -13.890  64.660  1.00 79.97      A    N  
ATOM     55  CA  ILE A   9      -5.706 -13.071  63.686  1.00 80.16      A    C  
ATOM     56  C   ILE A   9      -4.805 -12.055  62.989  1.00 81.60      A    C  
ATOM     57  O   ILE A   9      -4.954 -11.828  61.793  1.00 79.60      A    O  
ATOM     58  CB  ILE A   9      -6.907 -12.410  64.395  1.00 76.54      A    C  
ATOM     59  CG1 ILE A   9      -7.941 -13.493  64.776  1.00 69.77      A    C  
ATOM     60  CG2 ILE A   9      -7.578 -11.341  63.517  1.00 66.25      A    C  
ATOM     61  CD1 ILE A   9      -8.987 -13.005  65.759  1.00 58.71      A    C  
ATOM     62  N   LEU A  10      -3.844 -11.454  63.689  1.00 81.73      A    N  
ATOM     63  CA  LEU A  10      -2.975 -10.429  63.124  1.00 81.02      A    C  
ATOM     64  C   LEU A  10      -2.101 -10.968  61.968  1.00 82.86      A    C  
ATOM     65  O   LEU A  10      -2.138 -10.367  60.892  1.00 81.14      A    O  
ATOM     66  CB  LEU A  10      -2.193  -9.733  64.249  1.00 77.80      A    C  
ATOM     67  CG  LEU A  10      -1.604  -8.372  63.836  1.00 69.45      A    C  
ATOM     68  CD1 LEU A  10      -2.198  -7.270  64.701  1.00 63.39      A    C  
ATOM     69  CD2 LEU A  10      -0.084  -8.339  64.001  1.00 61.90      A    C  
ATOM     70  N   PRO A  11      -1.395 -12.121  62.111  1.00 83.28      A    N  
ATOM     71  CA  PRO A  11      -0.698 -12.749  60.987  1.00 83.26      A    C  
ATOM     72  C   PRO A  11      -1.633 -13.104  59.829  1.00 83.89      A    C  
ATOM     73  O   PRO A  11      -1.279 -12.882  58.679  1.00 81.77      A    O  
ATOM     74  CB  PRO A  11      -0.035 -14.008  61.550  1.00 80.85      A    C  
ATOM     75  CG  PRO A  11       0.117 -13.699  63.030  1.00 78.91      A    C  
ATOM     76  CD  PRO A  11      -1.110 -12.848  63.331  1.00 81.56      A    C  
ATOM     77  N   LEU A  12      -2.838 -13.594  60.118  1.00 83.16      A    N  
ATOM     78  CA  LEU A  12      -3.791 -14.003  59.093  1.00 82.54      A    C  
ATOM     79  C   LEU A  12      -4.218 -12.822  58.211  1.00 83.73      A    C  
ATOM     80  O   LEU A  12      -4.239 -12.945  56.985  1.00 82.61      A    O  
ATOM     81  CB  LEU A  12      -4.966 -14.703  59.790  1.00 79.78      A    C  
ATOM     82  CG  LEU A  12      -5.814 -15.563  58.828  1.00 70.36      A    C  
ATOM     83  CD1 LEU A  12      -6.095 -16.927  59.446  1.00 64.80      A    C  
ATOM     84  CD2 LEU A  12      -7.153 -14.903  58.517  1.00 63.04      A    C  
ATOM     85  N   PHE A  13      -4.497 -11.658  58.810  1.00 84.77      A    N  
ATOM     86  CA  PHE A  13      -4.782 -10.430  58.056  1.00 84.93      A    C  
ATOM     87  C   PHE A  13      -3.555  -9.881  57.325  1.00 86.32      A    C  
ATOM     88  O   PHE A  13      -3.703  -9.376  56.217  1.00 84.44      A    O  
ATOM     89  CB  PHE A  13      -5.380  -9.370  58.977  1.00 82.70      A    C  
ATOM     90  CG  PHE A  13      -6.878  -9.471  59.108  1.00 80.51      A    C  
ATOM     91  CD1 PHE A  13      -7.704  -9.072  58.037  1.00 75.07      A    C  
ATOM     92  CD2 PHE A  13      -7.464  -9.957  60.287  1.00 72.91      A    C  
ATOM     93  CE1 PHE A  13      -9.102  -9.167  58.149  1.00 70.69      A    C  
ATOM     94  CE2 PHE A  13      -8.858 -10.052  60.401  1.00 69.11      A    C  
ATOM     95  CZ  PHE A  13      -9.673  -9.656  59.337  1.00 69.93      A    C  
ATOM     96  N   VAL A  14      -2.360  -9.991  57.861  1.00 86.30      A    N  
ATOM     97  CA  VAL A  14      -1.134  -9.607  57.163  1.00 86.00      A    C  
ATOM     98  C   VAL A  14      -0.936 -10.464  55.913  1.00 86.61      A    C  
ATOM     99  O   VAL A  14      -0.684  -9.930  54.842  1.00 85.56      A    O  
ATOM    100  CB  VAL A  14       0.094  -9.663  58.088  1.00 84.70      A    C  
ATOM    101  CG1 VAL A  14       1.418  -9.475  57.338  1.00 77.20      A    C  
ATOM    102  CG2 VAL A  14       0.031  -8.545  59.137  1.00 77.94      A    C  
ATOM    103  N   PHE A  15      -1.115 -11.796  56.004  1.00 87.02      A    N  
ATOM    104  CA  PHE A  15      -1.036 -12.676  54.835  1.00 86.08      A    C  
ATOM    105  C   PHE A  15      -2.121 -12.381  53.799  1.00 87.02      A    C  
ATOM    106  O   PHE A  15      -1.834 -12.398  52.607  1.00 85.55      A    O  
ATOM    107  CB  PHE A  15      -1.098 -14.148  55.269  1.00 83.45      A    C  
ATOM    108  CG  PHE A  15       0.102 -14.629  56.056  1.00 74.42      A    C  
ATOM    109  CD1 PHE A  15       1.399 -14.320  55.623  1.00 67.52      A    C  
ATOM    110  CD2 PHE A  15      -0.081 -15.397  57.215  1.00 64.48      A    C  
ATOM    111  CE1 PHE A  15       2.518 -14.765  56.359  1.00 56.97      A    C  
ATOM    112  CE2 PHE A  15       1.026 -15.851  57.950  1.00 56.87      A    C  
ATOM    113  CZ  PHE A  15       2.336 -15.527  57.532  1.00 58.15      A    C  
ATOM    114  N   LEU A  16      -3.337 -12.055  54.239  1.00 86.02      A    N  
ATOM    115  CA  LEU A  16      -4.410 -11.640  53.350  1.00 85.30      A    C  
ATOM    116  C   LEU A  16      -4.047 -10.358  52.585  1.00 86.51      A    C  
ATOM    117  O   LEU A  16      -4.178 -10.320  51.364  1.00 85.55      A    O  
ATOM    118  CB  LEU A  16      -5.698 -11.467  54.170  1.00 82.95      A    C  
ATOM    119  CG  LEU A  16      -6.934 -11.138  53.318  1.00 77.31      A    C  
ATOM    120  CD1 LEU A  16      -7.425 -12.357  52.543  1.00 72.78      A    C  
ATOM    121  CD2 LEU A  16      -8.066 -10.663  54.228  1.00 71.04      A    C  
ATOM    122  N   MET A  17      -3.542  -9.342  53.274  1.00 87.56      A    N  
ATOM    123  CA  MET A  17      -3.117  -8.086  52.653  1.00 87.98      A    C  
ATOM    124  C   MET A  17      -1.956  -8.297  51.669  1.00 88.68      A    C  
ATOM    125  O   MET A  17      -1.992  -7.760  50.563  1.00 87.53      A    O  
ATOM    126  CB  MET A  17      -2.712  -7.061  53.722  1.00 86.09      A    C  
ATOM    127  CG  MET A  17      -3.918  -6.467  54.443  1.00 78.58      A    C  
ATOM    128  SD  MET A  17      -3.514  -5.126  55.610  1.00 73.99      A    S  
ATOM    129  CE  MET A  17      -2.677  -6.051  56.913  1.00 62.44      A    C  
ATOM    130  N   LEU A  18      -0.960  -9.099  52.023  1.00 90.27      A    N  
ATOM    131  CA  LEU A  18       0.143  -9.441  51.128  1.00 89.73      A    C  
ATOM    132  C   LEU A  18      -0.347 -10.212  49.891  1.00 90.07      A    C  
ATOM    133  O   LEU A  18       0.123  -9.947  48.783  1.00 88.68      A    O  
ATOM    134  CB  LEU A  18       1.199 -10.265  51.889  1.00 88.80      A    C  
ATOM    135  CG  LEU A  18       1.997  -9.503  52.965  1.00 84.29      A    C  
ATOM    136  CD1 LEU A  18       2.881 -10.478  53.737  1.00 78.11      A    C  
ATOM    137  CD2 LEU A  18       2.894  -8.412  52.372  1.00 77.85      A    C  
ATOM    138  N   GLY A  19      -1.318 -11.112  50.060  1.00 88.72      A    N  
ATOM    139  CA  GLY A  19      -1.958 -11.842  48.964  1.00 87.40      A    C  
ATOM    140  C   GLY A  19      -2.705 -10.911  48.014  1.00 88.62      A    C  
ATOM    141  O   GLY A  19      -2.491 -10.975  46.809  1.00 86.82      A    O  
ATOM    142  N   ILE A  20      -3.519 -10.004  48.541  1.00 89.51      A    N  
ATOM    143  CA  ILE A  20      -4.233  -8.985  47.755  1.00 89.03      A    C  
ATOM    144  C   ILE A  20      -3.247  -8.122  46.964  1.00 89.43      A    C  
ATOM    145  O   ILE A  20      -3.431  -7.928  45.766  1.00 88.00      A    O  
ATOM    146  CB  ILE A  20      -5.124  -8.117  48.681  1.00 87.93      A    C  
ATOM    147  CG1 ILE A  20      -6.330  -8.941  49.210  1.00 81.34      A    C  
ATOM    148  CG2 ILE A  20      -5.638  -6.862  47.953  1.00 80.81      A    C  
ATOM    149  CD1 ILE A  20      -7.056  -8.292  50.389  1.00 73.74      A    C  
ATOM    150  N   LEU A  21      -2.179  -7.658  47.595  1.00 90.38      A    N  
ATOM    151  CA  LEU A  21      -1.163  -6.841  46.946  1.00 89.93      A    C  
ATOM    152  C   LEU A  21      -0.476  -7.598  45.804  1.00 90.43      A    C  
ATOM    153  O   LEU A  21      -0.347  -7.065  44.702  1.00 88.88      A    O  
ATOM    154  CB  LEU A  21      -0.152  -6.384  48.015  1.00 88.53      A    C  
ATOM    155  CG  LEU A  21       0.767  -5.251  47.520  1.00 79.53      A    C  
ATOM    156  CD1 LEU A  21       0.065  -3.894  47.566  1.00 74.48      A    C  
ATOM    157  CD2 LEU A  21       2.005  -5.143  48.405  1.00 73.65      A    C  
ATOM    158  N   GLN A  22      -0.068  -8.842  46.036  1.00 90.84      A    N  
ATOM    159  CA  GLN A  22       0.633  -9.656  45.035  1.00 90.45      A    C  
ATOM    160  C   GLN A  22      -0.265 -10.001  43.838  1.00 90.67      A    C  
ATOM    161  O   GLN A  22       0.185  -9.899  42.701  1.00 89.45      A    O  
ATOM    162  CB  GLN A  22       1.205 -10.912  45.699  1.00 89.46      A    C  
ATOM    163  CG  GLN A  22       2.081 -11.752  44.753  1.00 83.58      A    C  
ATOM    164  CD  GLN A  22       3.271 -10.967  44.198  1.00 84.33      A    C  
ATOM    165  NE2 GLN A  22       3.250 -10.639  42.934  1.00 72.47      A    N  
ATOM    166  OE1 GLN A  22       4.197 -10.616  44.902  1.00 73.44      A    O  
ATOM    167  N   ILE A  23      -1.520 -10.366  44.064  1.00 89.84      A    N  
ATOM    168  CA  ILE A  23      -2.484 -10.670  43.000  1.00 89.22      A    C  
ATOM    169  C   ILE A  23      -2.782  -9.414  42.180  1.00 89.56      A    C  
ATOM    170  O   ILE A  23      -2.769  -9.473  40.949  1.00 88.09      A    O  
ATOM    171  CB  ILE A  23      -3.751 -11.330  43.585  1.00 87.23      A    C  
ATOM    172  CG1 ILE A  23      -3.408 -12.761  44.084  1.00 79.69      A    C  
ATOM    173  CG2 ILE A  23      -4.884 -11.390  42.544  1.00 77.18      A    C  
ATOM    174  CD1 ILE A  23      -4.520 -13.430  44.890  1.00 68.35      A    C  
ATOM    175  N   GLY A  24      -2.977  -8.268  42.816  1.00 89.79      A    N  
ATOM    176  CA  GLY A  24      -3.175  -6.995  42.124  1.00 88.92      A    C  
ATOM    177  C   GLY A  24      -1.981  -6.612  41.244  1.00 89.93      A    C  
ATOM    178  O   GLY A  24      -2.156  -6.263  40.080  1.00 87.98      A    O  
ATOM    179  N   LEU A  25      -0.758  -6.768  41.742  1.00 90.79      A    N  
ATOM    180  CA  LEU A  25       0.463  -6.552  40.949  1.00 90.28      A    C  
ATOM    181  C   LEU A  25       0.573  -7.535  39.774  1.00 90.59      A    C  
ATOM    182  O   LEU A  25       1.009  -7.144  38.694  1.00 89.28      A    O  
ATOM    183  CB  LEU A  25       1.700  -6.676  41.855  1.00 89.43      A    C  
ATOM    184  CG  LEU A  25       1.913  -5.504  42.839  1.00 84.73      A    C  
ATOM    185  CD1 LEU A  25       3.041  -5.869  43.809  1.00 80.17      A    C  
ATOM    186  CD2 LEU A  25       2.307  -4.216  42.130  1.00 79.69      A    C  
ATOM    187  N   MET A  26       0.147  -8.778  39.931  1.00 89.83      A    N  
ATOM    188  CA  MET A  26       0.101  -9.764  38.854  1.00 89.55      A    C  
ATOM    189  C   MET A  26      -0.903  -9.403  37.765  1.00 90.21      A    C  
ATOM    190  O   MET A  26      -0.581  -9.547  36.591  1.00 88.24      A    O  
ATOM    191  CB  MET A  26      -0.198 -11.153  39.424  1.00 87.68      A    C  
ATOM    192  CG  MET A  26       1.069 -11.988  39.531  1.00 79.31      A    C  
ATOM    193  SD  MET A  26       0.891 -13.567  40.402  1.00 75.85      A    S  
ATOM    194  CE  MET A  26      -0.533 -14.240  39.558  1.00 65.28      A    C  
ATOM    195  N   HIS A  27      -2.081  -8.899  38.117  1.00 91.76      A    N  
ATOM    196  CA  HIS A  27      -3.041  -8.399  37.135  1.00 90.88      A    C  
ATOM    197  C   HIS A  27      -2.486  -7.217  36.347  1.00 91.32      A    C  
ATOM    198  O   HIS A  27      -2.566  -7.206  35.116  1.00 90.37      A    O  
ATOM    199  CB  HIS A  27      -4.361  -8.026  37.824  1.00 89.54      A    C  
ATOM    200  CG  HIS A  27      -5.191  -9.222  38.167  1.00 83.71      A    C  
ATOM    201  CD2 HIS A  27      -5.640 -10.194  37.303  1.00 72.00      A    C  
ATOM    202  ND1 HIS A  27      -5.665  -9.559  39.408  1.00 72.15      A    N  
ATOM    203  CE1 HIS A  27      -6.387 -10.681  39.297  1.00 69.47      A    C  
ATOM    204  NE2 HIS A  27      -6.394 -11.095  38.024  1.00 70.21      A    N  
ATOM    205  N   GLN A  28      -1.816  -6.275  36.989  1.00 91.36      A    N  
ATOM    206  CA  GLN A  28      -1.142  -5.165  36.313  1.00 90.93      A    C  
ATOM    207  C   GLN A  28      -0.036  -5.663  35.372  1.00 91.94      A    C  
ATOM    208  O   GLN A  28       0.046  -5.223  34.226  1.00 90.65      A    O  
ATOM    209  CB  GLN A  28      -0.562  -4.201  37.352  1.00 89.66      A    C  
ATOM    210  CG  GLN A  28      -1.670  -3.454  38.106  1.00 84.94      A    C  
ATOM    211  CD  GLN A  28      -1.134  -2.601  39.258  1.00 82.58      A    C  
ATOM    212  NE2 GLN A  28      -1.984  -2.222  40.170  1.00 72.40      A    N  
ATOM    213  OE1 GLN A  28       0.044  -2.269  39.354  1.00 75.06      A    O  
ATOM    214  N   ALA A  29       0.773  -6.626  35.810  1.00 91.73      A    N  
ATOM    215  CA  ALA A  29       1.801  -7.238  34.973  1.00 91.76      A    C  
ATOM    216  C   ALA A  29       1.200  -7.946  33.755  1.00 92.26      A    C  
ATOM    217  O   ALA A  29       1.749  -7.856  32.656  1.00 90.65      A    O  
ATOM    218  CB  ALA A  29       2.634  -8.197  35.822  1.00 91.09      A    C  
ATOM    219  N   ARG A  30       0.038  -8.589  33.908  1.00 92.67      A    N  
ATOM    220  CA  ARG A  30      -0.684  -9.209  32.801  1.00 92.26      A    C  
ATOM    221  C   ARG A  30      -1.187  -8.181  31.790  1.00 92.69      A    C  
ATOM    222  O   ARG A  30      -1.012  -8.384  30.594  1.00 91.02      A    O  
ATOM    223  CB  ARG A  30      -1.822 -10.049  33.380  1.00 90.50      A    C  
ATOM    224  CG  ARG A  30      -2.582 -10.748  32.263  1.00 81.61      A    C  
ATOM    225  CD  ARG A  30      -3.756 -11.497  32.847  1.00 75.28      A    C  
ATOM    226  NE  ARG A  30      -4.587 -11.977  31.743  1.00 68.50      A    N  
ATOM    227  CZ  ARG A  30      -5.210 -13.115  31.675  1.00 61.90      A    C  
ATOM    228  NH1 ARG A  30      -5.227 -13.982  32.654  1.00 56.01      A    N1+
ATOM    229  NH2 ARG A  30      -5.833 -13.398  30.597  1.00 55.52      A    N  
ATOM    230  N   LEU A  31      -1.776  -7.081  32.235  1.00 92.14      A    N  
ATOM    231  CA  LEU A  31      -2.213  -5.982  31.362  1.00 92.43      A    C  
ATOM    232  C   LEU A  31      -1.030  -5.403  30.573  1.00 93.10      A    C  
ATOM    233  O   LEU A  31      -1.115  -5.244  29.354  1.00 92.02      A    O  
ATOM    234  CB  LEU A  31      -2.896  -4.889  32.207  1.00 91.79      A    C  
ATOM    235  CG  LEU A  31      -4.231  -5.296  32.860  1.00 88.62      A    C  
ATOM    236  CD1 LEU A  31      -4.681  -4.194  33.815  1.00 84.95      A    C  
ATOM    237  CD2 LEU A  31      -5.333  -5.531  31.823  1.00 84.68      A    C  
ATOM    238  N   MET A  32       0.103  -5.193  31.237  1.00 92.62      A    N  
ATOM    239  CA  MET A  32       1.346  -4.766  30.591  1.00 92.79      A    C  
ATOM    240  C   MET A  32       1.852  -5.801  29.587  1.00 93.65      A    C  
ATOM    241  O   MET A  32       2.301  -5.427  28.505  1.00 92.41      A    O  
ATOM    242  CB  MET A  32       2.417  -4.491  31.653  1.00 91.63      A    C  
ATOM    243  CG  MET A  32       2.148  -3.217  32.455  1.00 85.59      A    C  
ATOM    244  SD  MET A  32       2.330  -1.660  31.532  1.00 79.86      A    S  
ATOM    245  CE  MET A  32       4.122  -1.589  31.342  1.00 68.80      A    C  
ATOM    246  N   THR A  33       1.748  -7.093  29.887  1.00 93.49      A    N  
ATOM    247  CA  THR A  33       2.171  -8.172  28.987  1.00 93.85      A    C  
ATOM    248  C   THR A  33       1.324  -8.222  27.715  1.00 94.30      A    C  
ATOM    249  O   THR A  33       1.867  -8.415  26.635  1.00 93.13      A    O  
ATOM    250  CB  THR A  33       2.156  -9.540  29.686  1.00 93.07      A    C  
ATOM    251  CG2 THR A  33       2.769 -10.647  28.820  1.00 83.56      A    C  
ATOM    252  OG1 THR A  33       2.927  -9.511  30.864  1.00 82.46      A    O  
ATOM    253  N   LYS A  34       0.007  -7.981  27.803  1.00 93.77      A    N  
ATOM    254  CA  LYS A  34      -0.855  -7.867  26.615  1.00 93.88      A    C  
ATOM    255  C   LYS A  34      -0.430  -6.693  25.723  1.00 94.39      A    C  
ATOM    256  O   LYS A  34      -0.329  -6.852  24.509  1.00 93.38      A    O  
ATOM    257  CB  LYS A  34      -2.324  -7.773  27.047  1.00 92.82      A    C  
ATOM    258  CG  LYS A  34      -3.347  -7.771  25.885  1.00 89.59      A    C  
ATOM    259  CD  LYS A  34      -3.430  -9.081  25.097  1.00 85.81      A    C  
ATOM    260  CE  LYS A  34      -4.570  -9.015  24.078  1.00 83.54      A    C  
ATOM    261  NZ  LYS A  34      -4.807 -10.261  23.324  1.00 77.85      A    N1+
ATOM    262  N   TYR A  35      -0.100  -5.557  26.319  1.00 93.82      A    N  
ATOM    263  CA  TYR A  35       0.428  -4.413  25.577  1.00 93.94      A    C  
ATOM    264  C   TYR A  35       1.822  -4.689  24.983  1.00 94.45      A    C  
ATOM    265  O   TYR A  35       2.102  -4.306  23.845  1.00 93.65      A    O  
ATOM    266  CB  TYR A  35       0.448  -3.182  26.483  1.00 93.39      A    C  
ATOM    267  CG  TYR A  35       0.924  -1.926  25.781  1.00 92.83      A    C  
ATOM    268  CD1 TYR A  35       2.147  -1.324  26.130  1.00 90.11      A    C  
ATOM    269  CD2 TYR A  35       0.148  -1.367  24.740  1.00 90.49      A    C  
ATOM    270  CE1 TYR A  35       2.592  -0.178  25.458  1.00 89.66      A    C  
ATOM    271  CE2 TYR A  35       0.589  -0.225  24.052  1.00 89.36      A    C  
ATOM    272  CZ  TYR A  35       1.815   0.367  24.420  1.00 89.95      A    C  
ATOM    273  OH  TYR A  35       2.249   1.487  23.743  1.00 88.30      A    O  
ATOM    274  N   ALA A  36       2.675  -5.413  25.704  1.00 94.17      A    N  
ATOM    275  CA  ALA A  36       3.972  -5.851  25.206  1.00 94.15      A    C  
ATOM    276  C   ALA A  36       3.831  -6.809  24.011  1.00 94.94      A    C  
ATOM    277  O   ALA A  36       4.557  -6.655  23.034  1.00 93.73      A    O  
ATOM    278  CB  ALA A  36       4.756  -6.498  26.347  1.00 93.32      A    C  
ATOM    279  N   ALA A  37       2.861  -7.722  24.042  1.00 94.76      A    N  
ATOM    280  CA  ALA A  37       2.551  -8.612  22.924  1.00 94.83      A    C  
ATOM    281  C   ALA A  37       2.115  -7.826  21.680  1.00 95.44      A    C  
ATOM    282  O   ALA A  37       2.593  -8.104  20.586  1.00 94.11      A    O  
ATOM    283  CB  ALA A  37       1.488  -9.617  23.363  1.00 93.83      A    C  
ATOM    284  N   TYR A  38       1.293  -6.779  21.840  1.00 95.18      A    N  
ATOM    285  CA  TYR A  38       0.936  -5.882  20.741  1.00 95.35      A    C  
ATOM    286  C   TYR A  38       2.155  -5.178  20.141  1.00 95.52      A    C  
ATOM    287  O   TYR A  38       2.358  -5.201  18.928  1.00 94.64      A    O  
ATOM    288  CB  TYR A  38      -0.089  -4.851  21.219  1.00 95.13      A    C  
ATOM    289  CG  TYR A  38      -0.263  -3.692  20.249  1.00 95.07      A    C  
ATOM    290  CD1 TYR A  38       0.099  -2.382  20.626  1.00 92.99      A    C  
ATOM    291  CD2 TYR A  38      -0.701  -3.934  18.932  1.00 93.46      A    C  
ATOM    292  CE1 TYR A  38       0.008  -1.329  19.698  1.00 92.88      A    C  
ATOM    293  CE2 TYR A  38      -0.783  -2.897  17.995  1.00 92.83      A    C  
ATOM    294  CZ  TYR A  38      -0.429  -1.595  18.385  1.00 93.29      A    C  
ATOM    295  OH  TYR A  38      -0.492  -0.579  17.457  1.00 91.81      A    O  
ATOM    296  N   ARG A  39       3.012  -4.590  20.958  1.00 95.30      A    N  
ATOM    297  CA  ARG A  39       4.229  -3.927  20.466  1.00 94.90      A    C  
ATOM    298  C   ARG A  39       5.190  -4.913  19.790  1.00 94.92      A    C  
ATOM    299  O   ARG A  39       5.794  -4.567  18.780  1.00 93.47      A    O  
ATOM    300  CB  ARG A  39       4.912  -3.177  21.613  1.00 93.79      A    C  
ATOM    301  CG  ARG A  39       4.170  -1.905  22.044  1.00 88.45      A    C  
ATOM    302  CD  ARG A  39       4.277  -0.798  20.994  1.00 85.48      A    C  
ATOM    303  NE  ARG A  39       3.718   0.477  21.490  1.00 82.33      A    N  
ATOM    304  CZ  ARG A  39       3.943   1.676  20.969  1.00 79.59      A    C  
ATOM    305  NH1 ARG A  39       4.708   1.860  19.928  1.00 70.45      A    N1+
ATOM    306  NH2 ARG A  39       3.375   2.735  21.478  1.00 74.09      A    N  
ATOM    307  N   ALA A  40       5.287  -6.123  20.321  1.00 94.80      A    N  
ATOM    308  CA  ALA A  40       6.110  -7.178  19.758  1.00 94.90      A    C  
ATOM    309  C   ALA A  40       5.593  -7.638  18.390  1.00 95.59      A    C  
ATOM    310  O   ALA A  40       6.363  -7.673  17.434  1.00 94.05      A    O  
ATOM    311  CB  ALA A  40       6.173  -8.338  20.756  1.00 94.24      A    C  
ATOM    312  N   VAL A  41       4.295  -7.915  18.248  1.00 95.48      A    N  
ATOM    313  CA  VAL A  41       3.730  -8.350  16.962  1.00 95.35      A    C  
ATOM    314  C   VAL A  41       3.812  -7.246  15.909  1.00 95.44      A    C  
ATOM    315  O   VAL A  41       4.140  -7.527  14.767  1.00 93.83      A    O  
ATOM    316  CB  VAL A  41       2.310  -8.919  17.107  1.00 94.11      A    C  
ATOM    317  CG1 VAL A  41       1.213  -7.869  17.240  1.00 88.22      A    C  
ATOM    318  CG2 VAL A  41       1.984  -9.823  15.917  1.00 87.81      A    C  
ATOM    319  N   ARG A  42       3.615  -5.986  16.301  1.00 95.91      A    N  
ATOM    320  CA  ARG A  42       3.819  -4.835  15.423  1.00 95.79      A    C  
ATOM    321  C   ARG A  42       5.265  -4.750  14.938  1.00 95.80      A    C  
ATOM    322  O   ARG A  42       5.491  -4.596  13.748  1.00 94.16      A    O  
ATOM    323  CB  ARG A  42       3.399  -3.554  16.157  1.00 94.58      A    C  
ATOM    324  CG  ARG A  42       3.507  -2.314  15.260  1.00 91.80      A    C  
ATOM    325  CD  ARG A  42       3.213  -1.036  16.045  1.00 90.19      A    C  
ATOM    326  NE  ARG A  42       3.406   0.151  15.204  1.00 88.04      A    N  
ATOM    327  CZ  ARG A  42       4.548   0.756  14.895  1.00 88.14      A    C  
ATOM    328  NH1 ARG A  42       5.695   0.394  15.385  1.00 77.92      A    N1+
ATOM    329  NH2 ARG A  42       4.530   1.757  14.071  1.00 82.56      A    N  
ATOM    330  N   ALA A  43       6.227  -4.909  15.829  1.00 94.73      A    N  
ATOM    331  CA  ALA A  43       7.639  -4.926  15.461  1.00 94.38      A    C  
ATOM    332  C   ALA A  43       7.946  -6.094  14.509  1.00 94.88      A    C  
ATOM    333  O   ALA A  43       8.598  -5.890  13.490  1.00 92.87      A    O  
ATOM    334  CB  ALA A  43       8.494  -4.984  16.730  1.00 93.02      A    C  
ATOM    335  N   GLY A  44       7.415  -7.291  14.770  1.00 94.37      A    N  
ATOM    336  CA  GLY A  44       7.557  -8.443  13.888  1.00 94.10      A    C  
ATOM    337  C   GLY A  44       6.949  -8.225  12.503  1.00 95.05      A    C  
ATOM    338  O   GLY A  44       7.578  -8.554  11.498  1.00 93.11      A    O  
ATOM    339  N   ALA A  45       5.772  -7.608  12.435  1.00 95.32      A    N  
ATOM    340  CA  ALA A  45       5.081  -7.336  11.177  1.00 95.20      A    C  
ATOM    341  C   ALA A  45       5.879  -6.407  10.243  1.00 95.36      A    C  
ATOM    342  O   ALA A  45       5.838  -6.583   9.030  1.00 92.96      A    O  
ATOM    343  CB  ALA A  45       3.703  -6.752  11.494  1.00 94.59      A    C  
ATOM    344  N   ILE A  46       6.646  -5.462  10.791  1.00 95.57      A    N  
ATOM    345  CA  ILE A  46       7.464  -4.521  10.006  1.00 95.04      A    C  
ATOM    346  C   ILE A  46       8.929  -4.954   9.851  1.00 95.12      A    C  
ATOM    347  O   ILE A  46       9.618  -4.425   8.980  1.00 92.17      A    O  
ATOM    348  CB  ILE A  46       7.332  -3.081  10.558  1.00 92.94      A    C  
ATOM    349  CG1 ILE A  46       7.925  -2.943  11.976  1.00 86.05      A    C  
ATOM    350  CG2 ILE A  46       5.867  -2.631  10.502  1.00 85.31      A    C  
ATOM    351  CD1 ILE A  46       7.887  -1.527  12.547  1.00 81.99      A    C  
ATOM    352  N   HIS A  47       9.412  -5.929  10.627  1.00 94.77      A    N  
ATOM    353  CA  HIS A  47      10.794  -6.420  10.618  1.00 94.57      A    C  
ATOM    354  C   HIS A  47      10.907  -7.891  10.197  1.00 94.65      A    C  
ATOM    355  O   HIS A  47      11.671  -8.662  10.794  1.00 91.35      A    O  
ATOM    356  CB  HIS A  47      11.476  -6.171  11.971  1.00 93.49      A    C  
ATOM    357  CG  HIS A  47      11.619  -4.735  12.353  1.00 93.38      A    C  
ATOM    358  CD2 HIS A  47      12.680  -3.897  12.082  1.00 83.16      A    C  
ATOM    359  ND1 HIS A  47      10.750  -4.026  13.148  1.00 81.34      A    N  
ATOM    360  CE1 HIS A  47      11.267  -2.799  13.349  1.00 84.83      A    C  
ATOM    361  NE2 HIS A  47      12.438  -2.697  12.722  1.00 87.41      A    N  
ATOM    362  N   ASN A  48      10.167  -8.301   9.178  1.00 94.33      A    N  
ATOM    363  CA  ASN A  48      10.295  -9.615   8.534  1.00 94.67      A    C  
ATOM    364  C   ASN A  48      10.113 -10.821   9.488  1.00 94.59      A    C  
ATOM    365  O   ASN A  48      10.806 -11.834   9.366  1.00 90.01      A    O  
ATOM    366  CB  ASN A  48      11.628  -9.669   7.761  1.00 93.70      A    C  
ATOM    367  CG  ASN A  48      11.823  -8.485   6.834  1.00 93.87      A    C  
ATOM    368  ND2 ASN A  48      11.267  -8.538   5.650  1.00 81.65      A    N  
ATOM    369  OD1 ASN A  48      12.467  -7.509   7.178  1.00 80.57      A    O  
ATOM    370  N   ALA A  49       9.210 -10.700  10.456  1.00 93.15      A    N  
ATOM    371  CA  ALA A  49       8.966 -11.686  11.509  1.00 93.28      A    C  
ATOM    372  C   ALA A  49      10.192 -12.036  12.387  1.00 93.81      A    C  
ATOM    373  O   ALA A  49      10.221 -13.080  13.035  1.00 90.07      A    O  
ATOM    374  CB  ALA A  49       8.267 -12.923  10.908  1.00 91.59      A    C  
ATOM    375  N   LYS A  50      11.208 -11.154  12.464  1.00 92.91      A    N  
ATOM    376  CA  LYS A  50      12.427 -11.380  13.258  1.00 93.26      A    C  
ATOM    377  C   LYS A  50      12.106 -11.459  14.749  1.00 93.19      A    C  
ATOM    378  O   LYS A  50      11.697 -10.477  15.368  1.00 91.14      A    O  
ATOM    379  CB  LYS A  50      13.470 -10.288  12.971  1.00 92.51      A    C  
ATOM    380  CG  LYS A  50      14.096 -10.421  11.574  1.00 91.00      A    C  
ATOM    381  CD  LYS A  50      15.020  -9.247  11.236  1.00 89.17      A    C  
ATOM    382  CE  LYS A  50      15.585  -9.418   9.821  1.00 83.46      A    C  
ATOM    383  NZ  LYS A  50      16.251  -8.208   9.279  1.00 75.95      A    N1+
ATOM    384  N   THR A  51      12.354 -12.619  15.353  1.00 94.11      A    N  
ATOM    385  CA  THR A  51      12.089 -12.875  16.773  1.00 94.19      A    C  
ATOM    386  C   THR A  51      12.859 -11.923  17.689  1.00 93.98      A    C  
ATOM    387  O   THR A  51      12.289 -11.409  18.649  1.00 91.15      A    O  
ATOM    388  CB  THR A  51      12.422 -14.328  17.128  1.00 92.73      A    C  
ATOM    389  CG2 THR A  51      11.986 -14.713  18.538  1.00 79.69      A    C  
ATOM    390  OG1 THR A  51      11.729 -15.190  16.253  1.00 81.87      A    O  
ATOM    391  N   ASP A  52      14.115 -11.606  17.368  1.00 92.81      A    N  
ATOM    392  CA  ASP A  52      14.950 -10.709  18.173  1.00 91.83      A    C  
ATOM    393  C   ASP A  52      14.411  -9.268  18.242  1.00 92.00      A    C  
ATOM    394  O   ASP A  52      14.573  -8.588  19.258  1.00 89.65      A    O  
ATOM    395  CB  ASP A  52      16.369 -10.664  17.596  1.00 89.87      A    C  
ATOM    396  CG  ASP A  52      17.177 -11.949  17.797  1.00 78.38      A    C  
ATOM    397  OD1 ASP A  52      16.717 -12.838  18.543  1.00 66.74      A    O  
ATOM    398  OD2 ASP A  52      18.289 -12.001  17.211  1.00 69.42      A    O1-
ATOM    399  N   GLU A  53      13.774  -8.780  17.173  1.00 93.31      A    N  
ATOM    400  CA  GLU A  53      13.132  -7.463  17.164  1.00 93.16      A    C  
ATOM    401  C   GLU A  53      11.846  -7.479  18.000  1.00 93.39      A    C  
ATOM    402  O   GLU A  53      11.602  -6.558  18.790  1.00 91.35      A    O  
ATOM    403  CB  GLU A  53      12.833  -7.003  15.727  1.00 91.79      A    C  
ATOM    404  CG  GLU A  53      14.082  -6.728  14.867  1.00 84.25      A    C  
ATOM    405  CD  GLU A  53      15.005  -5.637  15.436  1.00 82.63      A    C  
ATOM    406  OE1 GLU A  53      16.213  -5.661  15.102  1.00 75.70      A    O  
ATOM    407  OE2 GLU A  53      14.571  -4.820  16.267  1.00 75.51      A    O1-
ATOM    408  N   MET A  54      11.067  -8.553  17.919  1.00 93.56      A    N  
ATOM    409  CA  MET A  54       9.867  -8.731  18.733  1.00 93.56      A    C  
ATOM    410  C   MET A  54      10.197  -8.816  20.227  1.00 93.52      A    C  
ATOM    411  O   MET A  54       9.542  -8.162  21.033  1.00 91.92      A    O  
ATOM    412  CB  MET A  54       9.102  -9.985  18.282  1.00 93.03      A    C  
ATOM    413  CG  MET A  54       8.533  -9.850  16.868  1.00 90.73      A    C  
ATOM    414  SD  MET A  54       7.357 -11.163  16.436  1.00 89.16      A    S  
ATOM    415  CE  MET A  54       8.469 -12.545  16.156  1.00 78.12      A    C  
ATOM    416  N   GLU A  55      11.228  -9.565  20.603  1.00 93.11      A    N  
ATOM    417  CA  GLU A  55      11.673  -9.668  21.996  1.00 92.81      A    C  
ATOM    418  C   GLU A  55      12.170  -8.323  22.533  1.00 92.46      A    C  
ATOM    419  O   GLU A  55      11.821  -7.944  23.652  1.00 90.17      A    O  
ATOM    420  CB  GLU A  55      12.767 -10.736  22.162  1.00 91.23      A    C  
ATOM    421  CG  GLU A  55      12.199 -12.159  22.132  1.00 82.99      A    C  
ATOM    422  CD  GLU A  55      13.207 -13.259  22.505  1.00 83.96      A    C  
ATOM    423  OE1 GLU A  55      12.790 -14.425  22.679  1.00 77.18      A    O  
ATOM    424  OE2 GLU A  55      14.420 -13.000  22.678  1.00 79.09      A    O1-
ATOM    425  N   ARG A  56      12.927  -7.560  21.749  1.00 91.17      A    N  
ATOM    426  CA  ARG A  56      13.369  -6.219  22.152  1.00 90.34      A    C  
ATOM    427  C   ARG A  56      12.194  -5.259  22.358  1.00 90.09      A    C  
ATOM    428  O   ARG A  56      12.175  -4.553  23.363  1.00 88.04      A    O  
ATOM    429  CB  ARG A  56      14.373  -5.657  21.133  1.00 89.04      A    C  
ATOM    430  CG  ARG A  56      15.800  -6.100  21.471  1.00 82.62      A    C  
ATOM    431  CD  ARG A  56      16.815  -5.510  20.500  1.00 80.48      A    C  
ATOM    432  NE  ARG A  56      16.976  -6.353  19.311  1.00 72.29      A    N  
ATOM    433  CZ  ARG A  56      17.399  -5.975  18.118  1.00 66.54      A    C  
ATOM    434  NH1 ARG A  56      17.779  -4.771  17.864  1.00 59.88      A    N1+
ATOM    435  NH2 ARG A  56      17.418  -6.824  17.149  1.00 57.74      A    N  
ATOM    436  N   ALA A  57      11.218  -5.273  21.467  1.00 91.41      A    N  
ATOM    437  CA  ALA A  57      10.030  -4.431  21.589  1.00 90.63      A    C  
ATOM    438  C   ALA A  57       9.202  -4.779  22.837  1.00 90.99      A    C  
ATOM    439  O   ALA A  57       8.800  -3.894  23.600  1.00 88.87      A    O  
ATOM    440  CB  ALA A  57       9.205  -4.562  20.311  1.00 90.32      A    C  
ATOM    441  N   ALA A  58       8.998  -6.073  23.100  1.00 92.06      A    N  
ATOM    442  CA  ALA A  58       8.306  -6.527  24.297  1.00 91.72      A    C  
ATOM    443  C   ALA A  58       9.078  -6.168  25.576  1.00 91.97      A    C  
ATOM    444  O   ALA A  58       8.492  -5.661  26.534  1.00 89.77      A    O  
ATOM    445  CB  ALA A  58       8.070  -8.039  24.182  1.00 91.47      A    C  
ATOM    446  N   LEU A  59      10.404  -6.343  25.575  1.00 90.91      A    N  
ATOM    447  CA  LEU A  59      11.262  -6.010  26.709  1.00 90.42      A    C  
ATOM    448  C   LEU A  59      11.224  -4.514  27.039  1.00 90.21      A    C  
ATOM    449  O   LEU A  59      11.116  -4.159  28.213  1.00 87.80      A    O  
ATOM    450  CB  LEU A  59      12.688  -6.471  26.403  1.00 89.29      A    C  
ATOM    451  CG  LEU A  59      13.687  -6.224  27.558  1.00 85.39      A    C  
ATOM    452  CD1 LEU A  59      13.357  -7.061  28.789  1.00 79.87      A    C  
ATOM    453  CD2 LEU A  59      15.096  -6.575  27.092  1.00 79.50      A    C  
ATOM    454  N   ALA A  60      11.237  -3.648  26.037  1.00 88.76      A    N  
ATOM    455  CA  ALA A  60      11.143  -2.207  26.242  1.00 86.75      A    C  
ATOM    456  C   ALA A  60       9.834  -1.800  26.937  1.00 87.29      A    C  
ATOM    457  O   ALA A  60       9.837  -0.973  27.847  1.00 84.67      A    O  
ATOM    458  CB  ALA A  60      11.292  -1.508  24.889  1.00 85.20      A    C  
ATOM    459  N   VAL A  61       8.713  -2.434  26.564  1.00 87.71      A    N  
ATOM    460  CA  VAL A  61       7.419  -2.204  27.230  1.00 87.02      A    C  
ATOM    461  C   VAL A  61       7.426  -2.712  28.669  1.00 87.73      A    C  
ATOM    462  O   VAL A  61       6.894  -2.047  29.558  1.00 85.76      A    O  
ATOM    463  CB  VAL A  61       6.281  -2.863  26.435  1.00 86.27      A    C  
ATOM    464  CG1 VAL A  61       4.940  -2.801  27.175  1.00 80.31      A    C  
ATOM    465  CG2 VAL A  61       6.099  -2.162  25.088  1.00 81.52      A    C  
ATOM    466  N   MET A  62       8.035  -3.870  28.916  1.00 89.08      A    N  
ATOM    467  CA  MET A  62       8.044  -4.503  30.237  1.00 88.72      A    C  
ATOM    468  C   MET A  62       9.114  -3.935  31.176  1.00 89.10      A    C  
ATOM    469  O   MET A  62       9.087  -4.232  32.368  1.00 85.68      A    O  
ATOM    470  CB  MET A  62       8.185  -6.021  30.086  1.00 87.75      A    C  
ATOM    471  CG  MET A  62       6.982  -6.658  29.354  1.00 85.48      A    C  
ATOM    472  SD  MET A  62       5.339  -6.281  30.034  1.00 85.31      A    S  
ATOM    473  CE  MET A  62       5.448  -7.097  31.630  1.00 74.84      A    C  
ATOM    474  N   LEU A  63      10.007  -3.083  30.681  1.00 86.58      A    N  
ATOM    475  CA  LEU A  63      11.110  -2.510  31.451  1.00 84.99      A    C  
ATOM    476  C   LEU A  63      10.702  -1.912  32.816  1.00 85.12      A    C  
ATOM    477  O   LEU A  63      11.424  -2.159  33.786  1.00 80.42      A    O  
ATOM    478  CB  LEU A  63      11.861  -1.488  30.581  1.00 82.85      A    C  
ATOM    479  CG  LEU A  63      13.275  -1.176  31.100  1.00 78.07      A    C  
ATOM    480  CD1 LEU A  63      14.234  -2.323  30.817  1.00 73.86      A    C  
ATOM    481  CD2 LEU A  63      13.832   0.068  30.430  1.00 73.13      A    C  
ATOM    482  N   PRO A  64       9.560  -1.205  32.983  1.00 86.27      A    N  
ATOM    483  CA  PRO A  64       9.112  -0.716  34.293  1.00 83.66      A    C  
ATOM    484  C   PRO A  64       8.881  -1.821  35.332  1.00 84.56      A    C  
ATOM    485  O   PRO A  64       9.056  -1.565  36.517  1.00 79.76      A    O  
ATOM    486  CB  PRO A  64       7.822   0.064  34.025  1.00 81.10      A    C  
ATOM    487  CG  PRO A  64       7.951   0.474  32.564  1.00 80.77      A    C  
ATOM    488  CD  PRO A  64       8.682  -0.712  31.947  1.00 84.14      A    C  
ATOM    489  N   LEU A  65       8.522  -3.038  34.896  1.00 83.38      A    N  
ATOM    490  CA  LEU A  65       8.245  -4.185  35.775  1.00 82.88      A    C  
ATOM    491  C   LEU A  65       9.454  -5.108  35.976  1.00 83.67      A    C  
ATOM    492  O   LEU A  65       9.386  -6.032  36.785  1.00 79.34      A    O  
ATOM    493  CB  LEU A  65       7.053  -4.970  35.211  1.00 81.04      A    C  
ATOM    494  CG  LEU A  65       5.731  -4.191  35.160  1.00 79.47      A    C  
ATOM    495  CD1 LEU A  65       4.659  -5.093  34.558  1.00 74.75      A    C  
ATOM    496  CD2 LEU A  65       5.254  -3.759  36.543  1.00 75.09      A    C  
ATOM    497  N   VAL A  66      10.564  -4.880  35.281  1.00 82.23      A    N  
ATOM    498  CA  VAL A  66      11.798  -5.647  35.491  1.00 80.90      A    C  
ATOM    499  C   VAL A  66      12.354  -5.340  36.880  1.00 81.25      A    C  
ATOM    500  O   VAL A  66      12.631  -4.182  37.203  1.00 77.73      A    O  
ATOM    501  CB  VAL A  66      12.829  -5.362  34.388  1.00 78.83      A    C  
ATOM    502  CG1 VAL A  66      14.180  -6.017  34.678  1.00 74.63      A    C  
ATOM    503  CG2 VAL A  66      12.324  -5.905  33.044  1.00 77.23      A    C  
ATOM    504  N   SER A  67      12.531  -6.387  37.693  1.00 78.78      A    N  
ATOM    505  CA  SER A  67      13.110  -6.304  39.032  1.00 76.42      A    C  
ATOM    506  C   SER A  67      14.508  -6.922  39.085  1.00 77.15      A    C  
ATOM    507  O   SER A  67      14.897  -7.731  38.242  1.00 73.94      A    O  
ATOM    508  CB  SER A  67      12.173  -6.923  40.071  1.00 72.39      A    C  
ATOM    509  OG  SER A  67      11.967  -8.297  39.868  1.00 66.72      A    O  
ATOM    510  N   GLU A  68      15.273  -6.516  40.094  1.00 75.19      A    N  
ATOM    511  CA  GLU A  68      16.576  -7.073  40.430  1.00 74.10      A    C  
ATOM    512  C   GLU A  68      16.557  -7.612  41.855  1.00 73.41      A    C  
ATOM    513  O   GLU A  68      16.059  -6.952  42.771  1.00 69.68      A    O  
ATOM    514  CB  GLU A  68      17.685  -6.012  40.292  1.00 70.15      A    C  
ATOM    515  CG  GLU A  68      18.047  -5.655  38.838  1.00 63.19      A    C  
ATOM    516  CD  GLU A  68      19.148  -4.572  38.746  1.00 60.14      A    C  
ATOM    517  OE1 GLU A  68      19.889  -4.555  37.745  1.00 52.29      A    O  
ATOM    518  OE2 GLU A  68      19.251  -3.699  39.637  1.00 54.83      A    O1-
ATOM    519  N   ALA A  69      17.145  -8.786  42.066  1.00 72.83      A    N  
ATOM    520  CA  ALA A  69      17.346  -9.319  43.401  1.00 70.97      A    C  
ATOM    521  C   ALA A  69      18.410  -8.498  44.141  1.00 71.68      A    C  
ATOM    522  O   ALA A  69      19.575  -8.446  43.739  1.00 66.98      A    O  
ATOM    523  CB  ALA A  69      17.710 -10.801  43.307  1.00 66.64      A    C  
ATOM    524  N   LYS A  70      18.017  -7.868  45.244  1.00 70.93      A    N  
ATOM    525  CA  LYS A  70      18.940  -7.153  46.131  1.00 69.83      A    C  
ATOM    526  C   LYS A  70      18.657  -7.510  47.583  1.00 69.05      A    C  
ATOM    527  O   LYS A  70      17.526  -7.394  48.046  1.00 61.82      A    O  
ATOM    528  CB  LYS A  70      18.868  -5.640  45.916  1.00 64.96      A    C  
ATOM    529  CG  LYS A  70      19.602  -5.230  44.633  1.00 60.03      A    C  
ATOM    530  CD  LYS A  70      19.695  -3.714  44.496  1.00 56.73      A    C  
ATOM    531  CE  LYS A  70      20.475  -3.429  43.218  1.00 49.83      A    C  
ATOM    532  NZ  LYS A  70      20.589  -1.979  42.931  1.00 44.98      A    N1+
ATOM    533  N   SER A  71      19.709  -7.890  48.309  1.00 63.03      A    N  
ATOM    534  CA  SER A  71      19.654  -8.119  49.762  1.00 60.90      A    C  
ATOM    535  C   SER A  71      18.477  -9.004  50.227  1.00 62.08      A    C  
ATOM    536  O   SER A  71      17.863  -8.733  51.251  1.00 55.46      A    O  
ATOM    537  CB  SER A  71      19.759  -6.777  50.536  1.00 55.56      A    C  
ATOM    538  OG  SER A  71      19.143  -5.691  49.902  1.00 52.11      A    O  
ATOM    539  N   GLY A  72      18.173 -10.068  49.469  1.00 61.56      A    N  
ATOM    540  CA  GLY A  72      17.122 -11.037  49.810  1.00 59.89      A    C  
ATOM    541  C   GLY A  72      15.692 -10.630  49.429  1.00 61.21      A    C  
ATOM    542  O   GLY A  72      14.751 -11.331  49.795  1.00 55.72      A    O  
ATOM    543  N   GLY A  73      15.504  -9.527  48.694  1.00 65.68      A    N  
ATOM    544  CA  GLY A  73      14.222  -9.094  48.155  1.00 66.88      A    C  
ATOM    545  C   GLY A  73      14.339  -8.652  46.696  1.00 69.48      A    C  
ATOM    546  O   GLY A  73      15.430  -8.342  46.218  1.00 65.41      A    O  
ATOM    547  N   GLU A  74      13.207  -8.599  46.022  1.00 72.35      A    N  
ATOM    548  CA  GLU A  74      13.112  -8.047  44.670  1.00 72.59      A    C  
ATOM    549  C   GLU A  74      12.914  -6.527  44.740  1.00 74.13      A    C  
ATOM    550  O   GLU A  74      12.030  -6.034  45.446  1.00 72.28      A    O  
ATOM    551  CB  GLU A  74      11.962  -8.717  43.909  1.00 70.50      A    C  
ATOM    552  CG  GLU A  74      12.270 -10.166  43.496  1.00 67.86      A    C  
ATOM    553  CD  GLU A  74      13.326 -10.282  42.375  1.00 64.37      A    C  
ATOM    554  OE1 GLU A  74      14.006 -11.314  42.303  1.00 57.00      A    O  
ATOM    555  OE2 GLU A  74      13.451  -9.329  41.570  1.00 60.76      A    O1-
ATOM    556  N   VAL A  75      13.706  -5.774  43.988  1.00 71.11      A    N  
ATOM    557  CA  VAL A  75      13.629  -4.308  43.919  1.00 73.43      A    C  
ATOM    558  C   VAL A  75      13.319  -3.894  42.496  1.00 74.05      A    C  
ATOM    559  O   VAL A  75      14.097  -4.142  41.576  1.00 73.49      A    O  
ATOM    560  CB  VAL A  75      14.908  -3.641  44.447  1.00 71.29      A    C  
ATOM    561  CG1 VAL A  75      14.784  -2.117  44.407  1.00 63.05      A    C  
ATOM    562  CG2 VAL A  75      15.191  -4.045  45.899  1.00 67.35      A    C  
ATOM    563  N   ILE A  76      12.199  -3.201  42.316  1.00 74.43      A    N  
ATOM    564  CA  ILE A  76      11.789  -2.620  41.036  1.00 74.79      A    C  
ATOM    565  C   ILE A  76      12.246  -1.160  41.019  1.00 75.96      A    C  
ATOM    566  O   ILE A  76      11.767  -0.351  41.804  1.00 74.79      A    O  
ATOM    567  CB  ILE A  76      10.272  -2.769  40.818  1.00 72.97      A    C  
ATOM    568  CG1 ILE A  76       9.838  -4.254  40.938  1.00 69.37      A    C  
ATOM    569  CG2 ILE A  76       9.892  -2.207  39.442  1.00 69.93      A    C  
ATOM    570  CD1 ILE A  76       8.320  -4.486  40.877  1.00 62.90      A    C  
ATOM    571  N   LYS A  77      13.179  -0.825  40.115  1.00 72.49      A    N  
ATOM    572  CA  LYS A  77      13.555   0.579  39.891  1.00 71.98      A    C  
ATOM    573  C   LYS A  77      12.461   1.267  39.068  1.00 72.55      A    C  
ATOM    574  O   LYS A  77      12.182   0.793  37.968  1.00 71.20      A    O  
ATOM    575  CB  LYS A  77      14.910   0.682  39.185  1.00 70.06      A    C  
ATOM    576  CG  LYS A  77      16.085   0.327  40.106  1.00 66.00      A    C  
ATOM    577  CD  LYS A  77      17.383   0.342  39.293  1.00 61.06      A    C  
ATOM    578  CE  LYS A  77      18.589  -0.082  40.133  1.00 53.20      A    C  
ATOM    579  NZ  LYS A  77      19.678  -0.624  39.273  1.00 46.40      A    N1+
ATOM    580  N   PRO A  78      11.857   2.359  39.560  1.00 74.36      A    N  
ATOM    581  CA  PRO A  78      10.889   3.126  38.788  1.00 74.09      A    C  
ATOM    582  C   PRO A  78      11.558   3.809  37.588  1.00 75.38      A    C  
ATOM    583  O   PRO A  78      12.761   4.077  37.606  1.00 73.11      A    O  
ATOM    584  CB  PRO A  78      10.283   4.130  39.776  1.00 70.50      A    C  
ATOM    585  CG  PRO A  78      11.414   4.371  40.775  1.00 70.43      A    C  
ATOM    586  CD  PRO A  78      12.120   3.012  40.836  1.00 74.80      A    C  
ATOM    587  N   ILE A  79      10.773   4.075  36.552  1.00 71.12      A    N  
ATOM    588  CA  ILE A  79      11.179   4.832  35.366  1.00 71.28      A    C  
ATOM    589  C   ILE A  79      10.264   6.051  35.275  1.00 72.69      A    C  
ATOM    590  O   ILE A  79       9.082   5.901  34.994  1.00 69.33      A    O  
ATOM    591  CB  ILE A  79      11.103   3.971  34.093  1.00 68.39      A    C  
ATOM    592  CG1 ILE A  79      12.036   2.749  34.206  1.00 66.83      A    C  
ATOM    593  CG2 ILE A  79      11.464   4.814  32.859  1.00 66.71      A    C  
ATOM    594  CD1 ILE A  79      11.902   1.770  33.038  1.00 60.90      A    C  
ATOM    595  N   ASN A  80      10.819   7.226  35.517  1.00 66.83      A    N  
ATOM    596  CA  ASN A  80      10.080   8.490  35.511  1.00 65.53      A    C  
ATOM    597  C   ASN A  80      10.570   9.456  34.422  1.00 65.96      A    C  
ATOM    598  O   ASN A  80       9.931  10.470  34.163  1.00 61.98      A    O  
ATOM    599  CB  ASN A  80      10.196   9.136  36.904  1.00 63.67      A    C  
ATOM    600  CG  ASN A  80       9.627   8.279  38.027  1.00 60.68      A    C  
ATOM    601  ND2 ASN A  80      10.239   8.341  39.193  1.00 55.22      A    N  
ATOM    602  OD1 ASN A  80       8.650   7.574  37.911  1.00 53.92      A    O  
ATOM    603  N   SER A  81      11.717   9.148  33.798  1.00 65.90      A    N  
ATOM    604  CA  SER A  81      12.343   9.992  32.779  1.00 66.18      A    C  
ATOM    605  C   SER A  81      13.031   9.156  31.697  1.00 68.09      A    C  
ATOM    606  O   SER A  81      13.290   7.960  31.874  1.00 64.55      A    O  
ATOM    607  CB  SER A  81      13.356  10.932  33.453  1.00 62.59      A    C  
ATOM    608  OG  SER A  81      14.468  10.205  33.934  1.00 57.79      A    O  
ATOM    609  N   ALA A  82      13.377   9.792  30.587  1.00 70.82      A    N  
ATOM    610  CA  ALA A  82      14.180   9.200  29.529  1.00 70.68      A    C  
ATOM    611  C   ALA A  82      15.552   8.709  30.028  1.00 74.60      A    C  
ATOM    612  O   ALA A  82      16.013   7.626  29.659  1.00 72.94      A    O  
ATOM    613  CB  ALA A  82      14.344  10.255  28.424  1.00 66.94      A    C  
ATOM    614  N   SER A  83      16.176   9.458  30.948  1.00 68.81      A    N  
ATOM    615  CA  SER A  83      17.451   9.077  31.558  1.00 69.54      A    C  
ATOM    616  C   SER A  83      17.327   7.842  32.455  1.00 73.26      A    C  
ATOM    617  O   SER A  83      18.186   6.964  32.410  1.00 71.23      A    O  
ATOM    618  CB  SER A  83      18.045  10.248  32.341  1.00 67.12      A    C  
ATOM    619  OG  SER A  83      17.195  10.669  33.388  1.00 61.61      A    O  
ATOM    620  N   ASP A  84      16.232   7.711  33.201  1.00 74.55      A    N  
ATOM    621  CA  ASP A  84      15.963   6.524  34.012  1.00 74.30      A    C  
ATOM    622  C   ASP A  84      15.762   5.292  33.129  1.00 76.98      A    C  
ATOM    623  O   ASP A  84      16.288   4.211  33.435  1.00 75.21      A    O  
ATOM    624  CB  ASP A  84      14.695   6.702  34.862  1.00 71.77      A    C  
ATOM    625  CG  ASP A  84      14.785   7.769  35.949  1.00 70.45      A    C  
ATOM    626  OD1 ASP A  84      15.892   8.005  36.463  1.00 64.72      A    O  
ATOM    627  OD2 ASP A  84      13.705   8.306  36.271  1.00 66.55      A    O1-
ATOM    628  N   PHE A  85      15.052   5.448  32.018  1.00 77.97      A    N  
ATOM    629  CA  PHE A  85      14.857   4.383  31.040  1.00 78.17      A    C  
ATOM    630  C   PHE A  85      16.196   3.926  30.458  1.00 80.10      A    C  
ATOM    631  O   PHE A  85      16.522   2.740  30.538  1.00 79.06      A    O  
ATOM    632  CB  PHE A  85      13.896   4.845  29.932  1.00 75.78      A    C  
ATOM    633  CG  PHE A  85      13.536   3.732  28.960  1.00 75.90      A    C  
ATOM    634  CD1 PHE A  85      14.446   3.337  27.969  1.00 71.20      A    C  
ATOM    635  CD2 PHE A  85      12.311   3.057  29.084  1.00 71.91      A    C  
ATOM    636  CE1 PHE A  85      14.149   2.242  27.133  1.00 67.87      A    C  
ATOM    637  CE2 PHE A  85      12.008   1.974  28.249  1.00 68.20      A    C  
ATOM    638  CZ  PHE A  85      12.934   1.557  27.279  1.00 69.45      A    C  
ATOM    639  N   SER A  86      16.990   4.840  29.928  1.00 77.43      A    N  
ATOM    640  CA  SER A  86      18.290   4.538  29.328  1.00 77.13      A    C  
ATOM    641  C   SER A  86      19.238   3.866  30.333  1.00 79.36      A    C  
ATOM    642  O   SER A  86      19.888   2.864  30.031  1.00 78.41      A    O  
ATOM    643  CB  SER A  86      18.905   5.832  28.786  1.00 75.02      A    C  
ATOM    644  OG  SER A  86      20.123   5.537  28.134  1.00 66.33      A    O  
ATOM    645  N   THR A  87      19.243   4.345  31.577  1.00 73.82      A    N  
ATOM    646  CA  THR A  87      20.036   3.762  32.663  1.00 73.80      A    C  
ATOM    647  C   THR A  87      19.587   2.335  32.962  1.00 75.89      A    C  
ATOM    648  O   THR A  87      20.415   1.427  32.999  1.00 74.29      A    O  
ATOM    649  CB  THR A  87      19.961   4.623  33.930  1.00 72.26      A    C  
ATOM    650  CG2 THR A  87      20.893   4.104  35.021  1.00 66.12      A    C  
ATOM    651  OG1 THR A  87      20.369   5.938  33.646  1.00 67.07      A    O  
ATOM    652  N   LYS A  88      18.290   2.090  33.113  1.00 77.58      A    N  
ATOM    653  CA  LYS A  88      17.764   0.752  33.401  1.00 78.24      A    C  
ATOM    654  C   LYS A  88      17.958  -0.208  32.225  1.00 79.63      A    C  
ATOM    655  O   LYS A  88      18.260  -1.378  32.440  1.00 78.41      A    O  
ATOM    656  CB  LYS A  88      16.296   0.863  33.842  1.00 76.30      A    C  
ATOM    657  CG  LYS A  88      15.779  -0.447  34.463  1.00 75.81      A    C  
ATOM    658  CD  LYS A  88      14.385  -0.238  35.068  1.00 75.85      A    C  
ATOM    659  CE  LYS A  88      13.864  -1.552  35.670  1.00 71.45      A    C  
ATOM    660  NZ  LYS A  88      12.506  -1.408  36.245  1.00 67.60      A    N1+
ATOM    661  N   TRP A  89      17.859   0.278  30.997  1.00 82.27      A    N  
ATOM    662  CA  TRP A  89      18.080  -0.498  29.776  1.00 81.59      A    C  
ATOM    663  C   TRP A  89      19.529  -0.969  29.626  1.00 81.54      A    C  
ATOM    664  O   TRP A  89      19.790  -2.094  29.213  1.00 77.94      A    O  
ATOM    665  CB  TRP A  89      17.673   0.358  28.575  1.00 80.00      A    C  
ATOM    666  CG  TRP A  89      17.718  -0.360  27.265  1.00 80.94      A    C  
ATOM    667  CD1 TRP A  89      18.660  -0.207  26.302  1.00 76.22      A    C  
ATOM    668  CD2 TRP A  89      16.763  -1.340  26.741  1.00 80.88      A    C  
ATOM    669  CE2 TRP A  89      17.197  -1.727  25.448  1.00 80.18      A    C  
ATOM    670  CE3 TRP A  89      15.579  -1.917  27.242  1.00 77.74      A    C  
ATOM    671  NE1 TRP A  89      18.352  -1.022  25.211  1.00 76.27      A    N  
ATOM    672  CZ2 TRP A  89      16.475  -2.665  24.664  1.00 77.80      A    C  
ATOM    673  CZ3 TRP A  89      14.866  -2.844  26.465  1.00 72.80      A    C  
ATOM    674  CH2 TRP A  89      15.311  -3.211  25.201  1.00 74.79      A    C  
ATOM    675  N   THR A  90      20.481  -0.120  29.985  1.00 79.98      A    N  
ATOM    676  CA  THR A  90      21.915  -0.389  29.815  1.00 76.42      A    C  
ATOM    677  C   THR A  90      22.552  -1.102  31.015  1.00 75.24      A    C  
ATOM    678  O   THR A  90      23.603  -1.733  30.864  1.00 70.24      A    O  
ATOM    679  CB  THR A  90      22.683   0.898  29.500  1.00 73.66      A    C  
ATOM    680  CG2 THR A  90      22.297   1.478  28.141  1.00 66.66      A    C  
ATOM    681  OG1 THR A  90      22.438   1.881  30.476  1.00 67.77      A    O  
ATOM    682  N   THR A  91      21.919  -1.047  32.187  1.00 77.42      A    N  
ATOM    683  CA  THR A  91      22.438  -1.678  33.409  1.00 73.77      A    C  
ATOM    684  C   THR A  91      21.895  -3.095  33.635  1.00 73.00      A    C  
ATOM    685  O   THR A  91      20.886  -3.490  33.078  1.00 65.52      A    O  
ATOM    686  CB  THR A  91      22.222  -0.808  34.659  1.00 68.76      A    C  
ATOM    687  CG2 THR A  91      23.066   0.463  34.628  1.00 59.99      A    C  
ATOM    688  OG1 THR A  91      20.882  -0.443  34.825  1.00 61.75      A    O  
ATOM    689  N   GLY A  92      22.608  -3.890  34.442  1.00 69.66      A    N  
ATOM    690  CA  GLY A  92      22.138  -5.202  34.911  1.00 66.16      A    C  
ATOM    691  C   GLY A  92      21.962  -6.274  33.834  1.00 67.65      A    C  
ATOM    692  O   GLY A  92      21.369  -7.320  34.099  1.00 60.27      A    O  
ATOM    693  N   GLY A  93      22.436  -6.053  32.591  1.00 70.90      A    N  
ATOM    694  CA  GLY A  93      22.267  -6.999  31.483  1.00 70.31      A    C  
ATOM    695  C   GLY A  93      20.842  -7.048  30.907  1.00 73.81      A    C  
ATOM    696  O   GLY A  93      20.572  -7.895  30.057  1.00 68.76      A    O  
ATOM    697  N   VAL A  94      19.957  -6.141  31.319  1.00 75.93      A    N  
ATOM    698  CA  VAL A  94      18.555  -6.096  30.869  1.00 76.77      A    C  
ATOM    699  C   VAL A  94      18.461  -5.989  29.346  1.00 79.06      A    C  
ATOM    700  O   VAL A  94      17.680  -6.709  28.732  1.00 76.12      A    O  
ATOM    701  CB  VAL A  94      17.800  -4.934  31.538  1.00 74.00      A    C  
ATOM    702  CG1 VAL A  94      16.360  -4.827  31.052  1.00 67.92      A    C  
ATOM    703  CG2 VAL A  94      17.763  -5.106  33.055  1.00 70.04      A    C  
ATOM    704  N   SER A  95      19.309  -5.201  28.702  1.00 77.31      A    N  
ATOM    705  CA  SER A  95      19.344  -5.060  27.235  1.00 76.10      A    C  
ATOM    706  C   SER A  95      19.704  -6.349  26.481  1.00 78.41      A    C  
ATOM    707  O   SER A  95      19.470  -6.442  25.280  1.00 74.49      A    O  
ATOM    708  CB  SER A  95      20.328  -3.958  26.847  1.00 71.70      A    C  
ATOM    709  OG  SER A  95      21.637  -4.245  27.289  1.00 65.86      A    O  
ATOM    710  N   LYS A  96      20.260  -7.347  27.176  1.00 77.80      A    N  
ATOM    711  CA  LYS A  96      20.520  -8.687  26.633  1.00 78.07      A    C  
ATOM    712  C   LYS A  96      19.344  -9.649  26.832  1.00 80.68      A    C  
ATOM    713  O   LYS A  96      19.432 -10.785  26.392  1.00 75.52      A    O  
ATOM    714  CB  LYS A  96      21.799  -9.279  27.235  1.00 73.60      A    C  
ATOM    715  CG  LYS A  96      23.054  -8.459  26.890  1.00 68.07      A    C  
ATOM    716  CD  LYS A  96      24.290  -9.199  27.414  1.00 62.92      A    C  
ATOM    717  CE  LYS A  96      25.561  -8.443  27.066  1.00 53.49      A    C  
ATOM    718  NZ  LYS A  96      26.760  -9.170  27.550  1.00 46.24      A    N1+
ATOM    719  N   ASN A  97      18.294  -9.204  27.484  1.00 84.28      A    N  
ATOM    720  CA  ASN A  97      17.111  -9.991  27.806  1.00 84.24      A    C  
ATOM    721  C   ASN A  97      17.426 -11.272  28.602  1.00 85.52      A    C  
ATOM    722  O   ASN A  97      16.820 -12.317  28.386  1.00 80.59      A    O  
ATOM    723  CB  ASN A  97      16.314 -10.225  26.508  1.00 81.04      A    C  
ATOM    724  CG  ASN A  97      14.920 -10.758  26.748  1.00 82.11      A    C  
ATOM    725  ND2 ASN A  97      14.359 -11.439  25.775  1.00 76.96      A    N  
ATOM    726  OD1 ASN A  97      14.312 -10.560  27.782  1.00 77.35      A    O  
ATOM    727  N   GLU A  98      18.388 -11.207  29.518  1.00 80.53      A    N  
ATOM    728  CA  GLU A  98      18.837 -12.371  30.277  1.00 79.12      A    C  
ATOM    729  C   GLU A  98      18.878 -12.063  31.777  1.00 79.32      A    C  
ATOM    730  O   GLU A  98      19.509 -11.096  32.212  1.00 75.78      A    O  
ATOM    731  CB  GLU A  98      20.180 -12.845  29.713  1.00 75.97      A    C  
ATOM    732  CG  GLU A  98      20.451 -14.331  30.013  1.00 68.52      A    C  
ATOM    733  CD  GLU A  98      21.729 -14.858  29.328  1.00 63.36      A    C  
ATOM    734  OE1 GLU A  98      21.830 -16.098  29.189  1.00 54.86      A    O  
ATOM    735  OE2 GLU A  98      22.603 -14.035  28.974  1.00 57.36      A    O1-
ATOM    736  N   MET A  99      18.215 -12.886  32.556  1.00 82.02      A    N  
ATOM    737  CA  MET A  99      18.270 -12.838  34.017  1.00 81.32      A    C  
ATOM    738  C   MET A  99      19.581 -13.481  34.481  1.00 82.14      A    C  
ATOM    739  O   MET A  99      19.770 -14.679  34.275  1.00 78.28      A    O  
ATOM    740  CB  MET A  99      17.081 -13.576  34.638  1.00 78.53      A    C  
ATOM    741  CG  MET A  99      15.739 -12.927  34.358  1.00 76.30      A    C  
ATOM    742  SD  MET A  99      14.378 -13.738  35.249  1.00 75.46      A    S  
ATOM    743  CE  MET A  99      12.963 -12.828  34.579  1.00 66.56      A    C  
ATOM    744  N   PRO A 100      20.485 -12.744  35.139  1.00 79.45      A    N  
ATOM    745  CA  PRO A 100      21.803 -13.258  35.500  1.00 77.13      A    C  
ATOM    746  C   PRO A 100      21.767 -14.364  36.562  1.00 77.47      A    C  
ATOM    747  O   PRO A 100      22.627 -15.239  36.576  1.00 69.34      A    O  
ATOM    748  CB  PRO A 100      22.580 -12.029  35.983  1.00 72.87      A    C  
ATOM    749  CG  PRO A 100      21.499 -11.061  36.463  1.00 72.66      A    C  
ATOM    750  CD  PRO A 100      20.333 -11.345  35.519  1.00 76.53      A    C  
ATOM    751  N   ASP A 101      20.751 -14.351  37.424  1.00 78.13      A    N  
ATOM    752  CA  ASP A 101      20.576 -15.241  38.569  1.00 75.63      A    C  
ATOM    753  C   ASP A 101      19.739 -16.482  38.252  1.00 75.79      A    C  
ATOM    754  O   ASP A 101      20.016 -17.567  38.763  1.00 67.16      A    O  
ATOM    755  CB  ASP A 101      19.983 -14.433  39.735  1.00 70.30      A    C  
ATOM    756  CG  ASP A 101      18.720 -13.633  39.374  1.00 65.06      A    C  
ATOM    757  OD1 ASP A 101      18.521 -13.263  38.202  1.00 58.07      A    O  
ATOM    758  OD2 ASP A 101      17.915 -13.335  40.277  1.00 61.42      A    O1-
ATOM    759  N   ALA A 102      18.751 -16.363  37.358  1.00 76.24      A    N  
ATOM    760  CA  ALA A 102      17.814 -17.444  37.060  1.00 74.78      A    C  
ATOM    761  C   ALA A 102      18.049 -18.144  35.706  1.00 76.04      A    C  
ATOM    762  O   ALA A 102      17.319 -19.074  35.373  1.00 69.28      A    O  
ATOM    763  CB  ALA A 102      16.397 -16.885  37.196  1.00 69.74      A    C  
ATOM    764  N   LYS A 103      19.033 -17.712  34.899  1.00 78.01      A    N  
ATOM    765  CA  LYS A 103      19.291 -18.233  33.536  1.00 78.23      A    C  
ATOM    766  C   LYS A 103      18.024 -18.298  32.675  1.00 80.69      A    C  
ATOM    767  O   LYS A 103      17.777 -19.279  31.971  1.00 74.55      A    O  
ATOM    768  CB  LYS A 103      20.031 -19.567  33.577  1.00 72.16      A    C  
ATOM    769  CG  LYS A 103      21.424 -19.475  34.207  1.00 63.95      A    C  
ATOM    770  CD  LYS A 103      22.090 -20.841  34.101  1.00 57.21      A    C  
ATOM    771  CE  LYS A 103      23.500 -20.776  34.673  1.00 49.25      A    C  
ATOM    772  NZ  LYS A 103      24.160 -22.091  34.589  1.00 41.87      A    N1+
ATOM    773  N   MET A 104      17.196 -17.267  32.740  1.00 82.58      A    N  
ATOM    774  CA  MET A 104      15.976 -17.124  31.961  1.00 84.69      A    C  
ATOM    775  C   MET A 104      15.986 -15.794  31.223  1.00 86.76      A    C  
ATOM    776  O   MET A 104      16.645 -14.843  31.635  1.00 82.91      A    O  
ATOM    777  CB  MET A 104      14.742 -17.197  32.855  1.00 81.29      A    C  
ATOM    778  CG  MET A 104      14.555 -18.568  33.499  1.00 76.00      A    C  
ATOM    779  SD  MET A 104      12.987 -18.709  34.379  1.00 74.42      A    S  
ATOM    780  CE  MET A 104      13.556 -19.550  35.851  1.00 65.48      A    C  
ATOM    781  N   LYS A 105      15.193 -15.719  30.165  1.00 83.97      A    N  
ATOM    782  CA  LYS A 105      14.863 -14.439  29.542  1.00 85.67      A    C  
ATOM    783  C   LYS A 105      13.847 -13.685  30.409  1.00 87.42      A    C  
ATOM    784  O   LYS A 105      12.999 -14.302  31.036  1.00 84.00      A    O  
ATOM    785  CB  LYS A 105      14.324 -14.667  28.127  1.00 82.42      A    C  
ATOM    786  CG  LYS A 105      15.364 -15.255  27.164  1.00 82.78      A    C  
ATOM    787  CD  LYS A 105      14.755 -15.350  25.753  1.00 81.96      A    C  
ATOM    788  CE  LYS A 105      15.770 -15.718  24.672  1.00 74.90      A    C  
ATOM    789  NZ  LYS A 105      15.164 -15.567  23.330  1.00 70.16      A    N1+
ATOM    790  N   TYR A 106      13.919 -12.351  30.411  1.00 88.88      A    N  
ATOM    791  CA  TYR A 106      12.857 -11.532  31.001  1.00 89.42      A    C  
ATOM    792  C   TYR A 106      11.562 -11.645  30.202  1.00 90.41      A    C  
ATOM    793  O   TYR A 106      10.495 -11.842  30.769  1.00 87.38      A    O  
ATOM    794  CB  TYR A 106      13.298 -10.062  31.051  1.00 87.94      A    C  
ATOM    795  CG  TYR A 106      14.344  -9.774  32.099  1.00 89.11      A    C  
ATOM    796  CD1 TYR A 106      13.976  -9.673  33.451  1.00 85.18      A    C  
ATOM    797  CD2 TYR A 106      15.687  -9.582  31.728  1.00 85.62      A    C  
ATOM    798  CE1 TYR A 106      14.932  -9.398  34.432  1.00 83.88      A    C  
ATOM    799  CE2 TYR A 106      16.658  -9.306  32.706  1.00 83.85      A    C  
ATOM    800  CZ  TYR A 106      16.280  -9.209  34.061  1.00 84.88      A    C  
ATOM    801  OH  TYR A 106      17.223  -8.944  35.012  1.00 82.36      A    O  
ATOM    802  N   VAL A 107      11.679 -11.556  28.885  1.00 90.44      A    N  
ATOM    803  CA  VAL A 107      10.575 -11.721  27.941  1.00 90.70      A    C  
ATOM    804  C   VAL A 107      10.985 -12.725  26.880  1.00 90.95      A    C  
ATOM    805  O   VAL A 107      12.064 -12.628  26.304  1.00 88.33      A    O  
ATOM    806  CB  VAL A 107      10.170 -10.378  27.303  1.00 89.62      A    C  
ATOM    807  CG1 VAL A 107       8.981 -10.556  26.363  1.00 82.07      A    C  
ATOM    808  CG2 VAL A 107       9.766  -9.348  28.366  1.00 82.96      A    C  
ATOM    809  N   GLU A 108      10.118 -13.692  26.607  1.00 91.66      A    N  
ATOM    810  CA  GLU A 108      10.268 -14.665  25.536  1.00 91.31      A    C  
ATOM    811  C   GLU A 108       9.111 -14.483  24.561  1.00 91.91      A    C  
ATOM    812  O   GLU A 108       7.952 -14.513  24.972  1.00 89.65      A    O  
ATOM    813  CB  GLU A 108      10.334 -16.073  26.166  1.00 89.48      A    C  
ATOM    814  CG  GLU A 108      10.573 -17.210  25.155  1.00 77.84      A    C  
ATOM    815  CD  GLU A 108      10.704 -18.591  25.837  1.00 75.04      A    C  
ATOM    816  OE1 GLU A 108      11.260 -19.514  25.202  1.00 65.99      A    O  
ATOM    817  OE2 GLU A 108      10.273 -18.764  27.002  1.00 67.10      A    O1-
ATOM    818  N   VAL A 109       9.406 -14.298  23.280  1.00 93.05      A    N  
ATOM    819  CA  VAL A 109       8.398 -14.226  22.221  1.00 93.58      A    C  
ATOM    820  C   VAL A 109       8.500 -15.486  21.373  1.00 93.68      A    C  
ATOM    821  O   VAL A 109       9.569 -15.823  20.875  1.00 90.94      A    O  
ATOM    822  CB  VAL A 109       8.520 -12.963  21.376  1.00 92.21      A    C  
ATOM    823  CG1 VAL A 109       7.458 -12.931  20.277  1.00 88.17      A    C  
ATOM    824  CG2 VAL A 109       8.319 -11.710  22.240  1.00 89.14      A    C  
ATOM    825  N   VAL A 110       7.377 -16.180  21.221  1.00 92.68      A    N  
ATOM    826  CA  VAL A 110       7.260 -17.365  20.382  1.00 92.29      A    C  
ATOM    827  C   VAL A 110       6.257 -17.071  19.272  1.00 92.62      A    C  
ATOM    828  O   VAL A 110       5.156 -16.609  19.542  1.00 89.76      A    O  
ATOM    829  CB  VAL A 110       6.842 -18.598  21.208  1.00 90.23      A    C  
ATOM    830  CG1 VAL A 110       6.786 -19.859  20.342  1.00 81.15      A    C  
ATOM    831  CG2 VAL A 110       7.834 -18.861  22.342  1.00 81.55      A    C  
ATOM    832  N   THR A 111       6.635 -17.363  18.032  1.00 92.92      A    N  
ATOM    833  CA  THR A 111       5.707 -17.311  16.904  1.00 93.00      A    C  
ATOM    834  C   THR A 111       4.825 -18.562  16.912  1.00 92.53      A    C  
ATOM    835  O   THR A 111       5.331 -19.678  16.926  1.00 89.52      A    O  
ATOM    836  CB  THR A 111       6.462 -17.162  15.581  1.00 91.99      A    C  
ATOM    837  CG2 THR A 111       5.536 -16.985  14.391  1.00 83.41      A    C  
ATOM    838  OG1 THR A 111       7.276 -16.006  15.647  1.00 83.67      A    O  
ATOM    839  N   CYS A 112       3.511 -18.365  16.929  1.00 91.74      A    N  
ATOM    840  CA  CYS A 112       2.515 -19.435  16.893  1.00 89.94      A    C  
ATOM    841  C   CYS A 112       2.125 -19.796  15.456  1.00 89.84      A    C  
ATOM    842  O   CYS A 112       1.773 -20.931  15.159  1.00 83.10      A    O  
ATOM    843  CB  CYS A 112       1.268 -18.972  17.664  1.00 87.49      A    C  
ATOM    844  SG  CYS A 112       1.589 -18.267  19.302  1.00 82.16      A    S  
ATOM    845  N   GLY A 113       2.190 -18.826  14.561  1.00 89.46      A    N  
ATOM    846  CA  GLY A 113       1.906 -18.972  13.146  1.00 89.34      A    C  
ATOM    847  C   GLY A 113       2.260 -17.708  12.376  1.00 90.74      A    C  
ATOM    848  O   GLY A 113       2.374 -16.635  12.964  1.00 85.82      A    O  
ATOM    849  N   PRO A 114       2.440 -17.800  11.035  1.00 91.61      A    N  
ATOM    850  CA  PRO A 114       2.437 -19.040  10.252  1.00 92.09      A    C  
ATOM    851  C   PRO A 114       3.615 -19.958  10.608  1.00 92.86      A    C  
ATOM    852  O   PRO A 114       4.585 -19.533  11.235  1.00 89.25      A    O  
ATOM    853  CB  PRO A 114       2.486 -18.583   8.796  1.00 89.44      A    C  
ATOM    854  CG  PRO A 114       3.245 -17.259   8.883  1.00 87.16      A    C  
ATOM    855  CD  PRO A 114       2.783 -16.673  10.211  1.00 89.16      A    C  
ATOM    856  N   LEU A 115       3.511 -21.232  10.213  1.00 90.89      A    N  
ATOM    857  CA  LEU A 115       4.577 -22.220  10.361  1.00 91.12      A    C  
ATOM    858  C   LEU A 115       5.431 -22.282   9.086  1.00 91.87      A    C  
ATOM    859  O   LEU A 115       5.015 -21.799   8.030  1.00 89.12      A    O  
ATOM    860  CB  LEU A 115       3.964 -23.591  10.688  1.00 89.30      A    C  
ATOM    861  CG  LEU A 115       3.049 -23.639  11.920  1.00 87.37      A    C  
ATOM    862  CD1 LEU A 115       2.508 -25.054  12.120  1.00 81.91      A    C  
ATOM    863  CD2 LEU A 115       3.785 -23.230  13.199  1.00 81.83      A    C  
ATOM    864  N   LYS A 116       6.607 -22.912   9.144  1.00 90.21      A    N  
ATOM    865  CA  LYS A 116       7.446 -23.126   7.956  1.00 90.55      A    C  
ATOM    866  C   LYS A 116       6.725 -23.906   6.849  1.00 90.46      A    C  
ATOM    867  O   LYS A 116       6.925 -23.611   5.681  1.00 87.50      A    O  
ATOM    868  CB  LYS A 116       8.742 -23.866   8.335  1.00 89.74      A    C  
ATOM    869  CG  LYS A 116       9.743 -22.924   9.000  1.00 86.32      A    C  
ATOM    870  CD  LYS A 116      11.048 -23.664   9.309  1.00 86.46      A    C  
ATOM    871  CE  LYS A 116      12.052 -22.689   9.930  1.00 80.54      A    C  
ATOM    872  NZ  LYS A 116      13.273 -23.386  10.367  1.00 74.62      A    N1+
ATOM    873  N   GLU A 117       5.858 -24.842   7.201  1.00 90.70      A    N  
ATOM    874  CA  GLU A 117       5.042 -25.591   6.236  1.00 89.63      A    C  
ATOM    875  C   GLU A 117       4.017 -24.703   5.511  1.00 89.81      A    C  
ATOM    876  O   GLU A 117       3.724 -24.937   4.344  1.00 86.08      A    O  
ATOM    877  CB  GLU A 117       4.359 -26.779   6.935  1.00 87.29      A    C  
ATOM    878  CG  GLU A 117       3.425 -26.376   8.078  1.00 76.15      A    C  
ATOM    879  CD  GLU A 117       2.725 -27.564   8.764  1.00 71.42      A    C  
ATOM    880  OE1 GLU A 117       1.687 -27.316   9.420  1.00 63.05      A    O  
ATOM    881  OE2 GLU A 117       3.186 -28.713   8.609  1.00 66.13      A    O1-
ATOM    882  N   ASP A 118       3.548 -23.634   6.152  1.00 89.38      A    N  
ATOM    883  CA  ASP A 118       2.617 -22.692   5.540  1.00 87.44      A    C  
ATOM    884  C   ASP A 118       3.313 -21.777   4.523  1.00 87.36      A    C  
ATOM    885  O   ASP A 118       2.669 -21.279   3.607  1.00 82.75      A    O  
ATOM    886  CB  ASP A 118       1.911 -21.847   6.616  1.00 85.39      A    C  
ATOM    887  CG  ASP A 118       1.146 -22.684   7.634  1.00 83.02      A    C  
ATOM    888  OD1 ASP A 118       0.418 -23.617   7.229  1.00 76.44      A    O  
ATOM    889  OD2 ASP A 118       1.262 -22.371   8.840  1.00 77.78      A    O1-
ATOM    890  N   ALA A 119       4.626 -21.601   4.623  1.00 88.28      A    N  
ATOM    891  CA  ALA A 119       5.389 -20.761   3.698  1.00 85.72      A    C  
ATOM    892  C   ALA A 119       5.463 -21.334   2.266  1.00 84.67      A    C  
ATOM    893  O   ALA A 119       5.741 -20.600   1.325  1.00 76.44      A    O  
ATOM    894  CB  ALA A 119       6.786 -20.541   4.299  1.00 83.58      A    C  
ATOM    895  N   GLY A 120       5.198 -22.634   2.088  1.00 84.56      A    N  
ATOM    896  CA  GLY A 120       5.146 -23.272   0.764  1.00 81.67      A    C  
ATOM    897  C   GLY A 120       6.508 -23.477   0.083  1.00 81.91      A    C  
ATOM    898  O   GLY A 120       6.549 -23.738  -1.113  1.00 71.46      A    O  
ATOM    899  N   GLY A 121       7.601 -23.377   0.837  1.00 83.06      A    N  
ATOM    900  CA  GLY A 121       8.968 -23.441   0.336  1.00 81.87      A    C  
ATOM    901  C   GLY A 121       9.535 -22.061  -0.022  1.00 83.47      A    C  
ATOM    902  O   GLY A 121       8.810 -21.070  -0.096  1.00 74.39      A    O  
ATOM    903  N   GLY A 122      10.844 -22.003  -0.253  1.00 85.05      A    N  
ATOM    904  CA  GLY A 122      11.572 -20.750  -0.433  1.00 86.25      A    C  
ATOM    905  C   GLY A 122      12.083 -20.158   0.885  1.00 89.38      A    C  
ATOM    906  O   GLY A 122      11.868 -20.713   1.962  1.00 85.15      A    O  
ATOM    907  N   GLU A 123      12.797 -19.030   0.779  1.00 89.21      A    N  
ATOM    908  CA  GLU A 123      13.379 -18.332   1.932  1.00 90.20      A    C  
ATOM    909  C   GLU A 123      12.569 -17.099   2.349  1.00 91.88      A    C  
ATOM    910  O   GLU A 123      12.661 -16.653   3.494  1.00 88.03      A    O  
ATOM    911  CB  GLU A 123      14.829 -17.940   1.635  1.00 88.04      A    C  
ATOM    912  CG  GLU A 123      15.725 -19.168   1.420  1.00 81.50      A    C  
ATOM    913  CD  GLU A 123      17.220 -18.859   1.409  1.00 74.82      A    C  
ATOM    914  OE1 GLU A 123      18.001 -19.802   1.122  1.00 65.33      A    O  
ATOM    915  OE2 GLU A 123      17.606 -17.711   1.724  1.00 67.76      A    O1-
ATOM    916  N   GLU A 124      11.750 -16.589   1.437  1.00 91.80      A    N  
ATOM    917  CA  GLU A 124      10.881 -15.439   1.637  1.00 92.04      A    C  
ATOM    918  C   GLU A 124       9.449 -15.743   1.201  1.00 92.53      A    C  
ATOM    919  O   GLU A 124       9.202 -16.552   0.308  1.00 89.37      A    O  
ATOM    920  CB  GLU A 124      11.408 -14.215   0.874  1.00 89.21      A    C  
ATOM    921  CG  GLU A 124      12.785 -13.740   1.348  1.00 83.72      A    C  
ATOM    922  CD  GLU A 124      13.246 -12.435   0.691  1.00 86.05      A    C  
ATOM    923  OE1 GLU A 124      14.328 -11.937   1.075  1.00 79.33      A    O  
ATOM    924  OE2 GLU A 124      12.531 -11.887  -0.178  1.00 81.96      A    O1-
ATOM    925  N   VAL A 125       8.498 -15.066   1.841  1.00 92.62      A    N  
ATOM    926  CA  VAL A 125       7.084 -15.066   1.443  1.00 92.76      A    C  
ATOM    927  C   VAL A 125       6.674 -13.621   1.187  1.00 93.48      A    C  
ATOM    928  O   VAL A 125       6.750 -12.802   2.100  1.00 91.31      A    O  
ATOM    929  CB  VAL A 125       6.185 -15.691   2.523  1.00 91.34      A    C  
ATOM    930  CG1 VAL A 125       4.722 -15.719   2.091  1.00 87.33      A    C  
ATOM    931  CG2 VAL A 125       6.598 -17.134   2.831  1.00 88.16      A    C  
ATOM    932  N   ASP A 126       6.223 -13.328  -0.036  1.00 92.94      A    N  
ATOM    933  CA  ASP A 126       5.736 -12.002  -0.391  1.00 92.78      A    C  
ATOM    934  C   ASP A 126       4.436 -11.691   0.361  1.00 92.99      A    C  
ATOM    935  O   ASP A 126       3.403 -12.331   0.166  1.00 89.46      A    O  
ATOM    936  CB  ASP A 126       5.546 -11.882  -1.908  1.00 91.03      A    C  
ATOM    937  CG  ASP A 126       6.863 -11.820  -2.688  1.00 89.93      A    C  
ATOM    938  OD1 ASP A 126       7.847 -11.283  -2.139  1.00 83.61      A    O  
ATOM    939  OD2 ASP A 126       6.879 -12.290  -3.842  1.00 83.57      A    O1-
ATOM    940  N   PHE A 127       4.494 -10.699   1.242  1.00 94.13      A    N  
ATOM    941  CA  PHE A 127       3.359 -10.316   2.091  1.00 93.90      A    C  
ATOM    942  C   PHE A 127       2.253  -9.585   1.324  1.00 93.55      A    C  
ATOM    943  O   PHE A 127       1.119  -9.527   1.795  1.00 89.91      A    O  
ATOM    944  CB  PHE A 127       3.871  -9.438   3.247  1.00 93.25      A    C  
ATOM    945  CG  PHE A 127       4.136  -7.995   2.862  1.00 94.89      A    C  
ATOM    946  CD1 PHE A 127       5.315  -7.635   2.183  1.00 93.57      A    C  
ATOM    947  CD2 PHE A 127       3.164  -7.017   3.111  1.00 93.86      A    C  
ATOM    948  CE1 PHE A 127       5.509  -6.317   1.746  1.00 93.02      A    C  
ATOM    949  CE2 PHE A 127       3.354  -5.691   2.677  1.00 92.88      A    C  
ATOM    950  CZ  PHE A 127       4.524  -5.343   1.980  1.00 93.33      A    C  
ATOM    951  N   ASP A 128       2.592  -8.988   0.183  1.00 93.18      A    N  
ATOM    952  CA  ASP A 128       1.735  -8.130  -0.625  1.00 91.92      A    C  
ATOM    953  C   ASP A 128       1.181  -8.817  -1.877  1.00 91.81      A    C  
ATOM    954  O   ASP A 128       0.445  -8.186  -2.637  1.00 85.72      A    O  
ATOM    955  CB  ASP A 128       2.488  -6.828  -0.955  1.00 89.11      A    C  
ATOM    956  CG  ASP A 128       3.725  -6.999  -1.833  1.00 90.70      A    C  
ATOM    957  OD1 ASP A 128       4.289  -8.107  -1.914  1.00 83.96      A    O  
ATOM    958  OD2 ASP A 128       4.163  -5.975  -2.401  1.00 86.23      A    O1-
ATOM    959  N   ASP A 129       1.485 -10.095  -2.074  1.00 90.79      A    N  
ATOM    960  CA  ASP A 129       0.889 -10.893  -3.139  1.00 89.94      A    C  
ATOM    961  C   ASP A 129      -0.535 -11.338  -2.748  1.00 89.78      A    C  
ATOM    962  O   ASP A 129      -0.698 -12.148  -1.826  1.00 86.03      A    O  
ATOM    963  CB  ASP A 129       1.792 -12.089  -3.480  1.00 88.09      A    C  
ATOM    964  CG  ASP A 129       1.325 -12.848  -4.728  1.00 88.08      A    C  
ATOM    965  OD1 ASP A 129       0.133 -12.747  -5.115  1.00 82.93      A    O  
ATOM    966  OD2 ASP A 129       2.148 -13.547  -5.355  1.00 83.38      A    O1-
ATOM    967  N   PRO A 130      -1.586 -10.886  -3.455  1.00 89.14      A    N  
ATOM    968  CA  PRO A 130      -2.956 -11.305  -3.167  1.00 87.83      A    C  
ATOM    969  C   PRO A 130      -3.192 -12.808  -3.303  1.00 87.62      A    C  
ATOM    970  O   PRO A 130      -4.064 -13.341  -2.627  1.00 84.01      A    O  
ATOM    971  CB  PRO A 130      -3.838 -10.529  -4.150  1.00 85.86      A    C  
ATOM    972  CG  PRO A 130      -2.992  -9.324  -4.523  1.00 84.89      A    C  
ATOM    973  CD  PRO A 130      -1.577  -9.890  -4.495  1.00 88.18      A    C  
ATOM    974  N   LYS A 131      -2.401 -13.527  -4.116  1.00 87.50      A    N  
ATOM    975  CA  LYS A 131      -2.487 -14.992  -4.216  1.00 86.30      A    C  
ATOM    976  C   LYS A 131      -2.025 -15.701  -2.943  1.00 86.60      A    C  
ATOM    977  O   LYS A 131      -2.321 -16.882  -2.768  1.00 83.91      A    O  
ATOM    978  CB  LYS A 131      -1.669 -15.505  -5.407  1.00 84.55      A    C  
ATOM    979  CG  LYS A 131      -2.317 -15.138  -6.744  1.00 76.95      A    C  
ATOM    980  CD  LYS A 131      -1.511 -15.738  -7.900  1.00 72.58      A    C  
ATOM    981  CE  LYS A 131      -2.215 -15.413  -9.208  1.00 63.48      A    C  
ATOM    982  NZ  LYS A 131      -1.390 -15.793 -10.380  1.00 56.30      A    N1+
ATOM    983  N   ILE A 132      -1.313 -14.998  -2.075  1.00 87.75      A    N  
ATOM    984  CA  ILE A 132      -0.860 -15.512  -0.784  1.00 87.85      A    C  
ATOM    985  C   ILE A 132      -1.689 -14.897   0.347  1.00 87.57      A    C  
ATOM    986  O   ILE A 132      -2.216 -15.616   1.196  1.00 83.64      A    O  
ATOM    987  CB  ILE A 132       0.656 -15.259  -0.597  1.00 87.42      A    C  
ATOM    988  CG1 ILE A 132       1.469 -15.864  -1.766  1.00 84.90      A    C  
ATOM    989  CG2 ILE A 132       1.115 -15.852   0.749  1.00 84.51      A    C  
ATOM    990  CD1 ILE A 132       2.974 -15.563  -1.706  1.00 78.54      A    C  
ATOM    991  N   ALA A 133      -1.833 -13.569   0.357  1.00 87.78      A    N  
ATOM    992  CA  ALA A 133      -2.465 -12.819   1.429  1.00 86.74      A    C  
ATOM    993  C   ALA A 133      -3.998 -12.718   1.309  1.00 86.56      A    C  
ATOM    994  O   ALA A 133      -4.683 -12.564   2.327  1.00 81.95      A    O  
ATOM    995  CB  ALA A 133      -1.830 -11.424   1.463  1.00 85.68      A    C  
ATOM    996  N   GLY A 134      -4.538 -12.797   0.100  1.00 84.59      A    N  
ATOM    997  CA  GLY A 134      -5.946 -12.591  -0.222  1.00 83.33      A    C  
ATOM    998  C   GLY A 134      -6.767 -13.869  -0.414  1.00 83.51      A    C  
ATOM    999  O   GLY A 134      -7.854 -13.811  -0.984  1.00 79.24      A    O  
ATOM   1000  N   GLN A 135      -6.273 -15.016   0.029  1.00 82.54      A    N  
ATOM   1001  CA  GLN A 135      -6.980 -16.291  -0.108  1.00 82.12      A    C  
ATOM   1002  C   GLN A 135      -8.235 -16.344   0.781  1.00 82.75      A    C  
ATOM   1003  O   GLN A 135      -8.261 -15.794   1.880  1.00 79.20      A    O  
ATOM   1004  CB  GLN A 135      -6.038 -17.458   0.207  1.00 79.70      A    C  
ATOM   1005  CG  GLN A 135      -4.894 -17.594  -0.814  1.00 76.45      A    C  
ATOM   1006  CD  GLN A 135      -5.399 -17.946  -2.216  1.00 72.25      A    C  
ATOM   1007  NE2 GLN A 135      -4.810 -17.402  -3.247  1.00 61.07      A    N  
ATOM   1008  OE1 GLN A 135      -6.341 -18.707  -2.397  1.00 64.05      A    O  
ATOM   1009  N   ALA A 136      -9.259 -17.046   0.306  1.00 82.14      A    N  
ATOM   1010  CA  ALA A 136     -10.511 -17.218   1.041  1.00 80.96      A    C  
ATOM   1011  C   ALA A 136     -10.449 -18.307   2.120  1.00 81.84      A    C  
ATOM   1012  O   ALA A 136     -11.169 -18.239   3.115  1.00 76.92      A    O  
ATOM   1013  CB  ALA A 136     -11.620 -17.528   0.020  1.00 77.26      A    C  
ATOM   1014  N   GLY A 137      -9.609 -19.329   1.924  1.00 81.15      A    N  
ATOM   1015  CA  GLY A 137      -9.461 -20.432   2.870  1.00 82.02      A    C  
ATOM   1016  C   GLY A 137      -8.937 -19.958   4.227  1.00 84.38      A    C  
ATOM   1017  O   GLY A 137      -8.081 -19.072   4.292  1.00 81.81      A    O  
ATOM   1018  N   TRP A 138      -9.425 -20.540   5.305  1.00 82.30      A    N  
ATOM   1019  CA  TRP A 138      -9.062 -20.102   6.655  1.00 82.20      A    C  
ATOM   1020  C   TRP A 138      -7.555 -20.194   6.897  1.00 83.96      A    C  
ATOM   1021  O   TRP A 138      -6.923 -19.176   7.194  1.00 81.61      A    O  
ATOM   1022  CB  TRP A 138      -9.857 -20.923   7.682  1.00 78.84      A    C  
ATOM   1023  CG  TRP A 138      -9.606 -20.591   9.131  1.00 76.07      A    C  
ATOM   1024  CD1 TRP A 138      -9.011 -19.479   9.618  1.00 71.15      A    C  
ATOM   1025  CD2 TRP A 138      -9.973 -21.386  10.299  1.00 75.02      A    C  
ATOM   1026  CE2 TRP A 138      -9.562 -20.694  11.462  1.00 74.74      A    C  
ATOM   1027  CE3 TRP A 138     -10.632 -22.629  10.460  1.00 70.27      A    C  
ATOM   1028  NE1 TRP A 138      -8.974 -19.536  11.016  1.00 70.58      A    N  
ATOM   1029  CZ2 TRP A 138      -9.784 -21.207  12.761  1.00 69.34      A    C  
ATOM   1030  CZ3 TRP A 138     -10.858 -23.131  11.751  1.00 66.43      A    C  
ATOM   1031  CH2 TRP A 138     -10.438 -22.428  12.887  1.00 66.62      A    C  
ATOM   1032  N   ARG A 139      -6.951 -21.371   6.692  1.00 82.76      A    N  
ATOM   1033  CA  ARG A 139      -5.508 -21.567   6.881  1.00 83.66      A    C  
ATOM   1034  C   ARG A 139      -4.688 -20.749   5.885  1.00 84.83      A    C  
ATOM   1035  O   ARG A 139      -3.731 -20.088   6.274  1.00 82.34      A    O  
ATOM   1036  CB  ARG A 139      -5.194 -23.064   6.799  1.00 81.31      A    C  
ATOM   1037  CG  ARG A 139      -3.743 -23.358   7.194  1.00 74.64      A    C  
ATOM   1038  CD  ARG A 139      -3.499 -24.865   7.211  1.00 72.23      A    C  
ATOM   1039  NE  ARG A 139      -2.142 -25.179   7.693  1.00 65.40      A    N  
ATOM   1040  CZ  ARG A 139      -1.650 -26.381   7.939  1.00 59.81      A    C  
ATOM   1041  NH1 ARG A 139      -2.352 -27.457   7.725  1.00 57.41      A    N1+
ATOM   1042  NH2 ARG A 139      -0.453 -26.507   8.403  1.00 52.30      A    N  
ATOM   1043  N   GLU A 140      -5.088 -20.758   4.628  1.00 85.04      A    N  
ATOM   1044  CA  GLU A 140      -4.421 -20.048   3.542  1.00 84.97      A    C  
ATOM   1045  C   GLU A 140      -4.453 -18.525   3.761  1.00 86.68      A    C  
ATOM   1046  O   GLU A 140      -3.435 -17.858   3.594  1.00 84.81      A    O  
ATOM   1047  CB  GLU A 140      -5.074 -20.400   2.194  1.00 83.23      A    C  
ATOM   1048  CG  GLU A 140      -4.951 -21.875   1.765  1.00 78.06      A    C  
ATOM   1049  CD  GLU A 140      -5.906 -22.849   2.477  1.00 71.38      A    C  
ATOM   1050  OE1 GLU A 140      -5.735 -24.068   2.271  1.00 62.04      A    O  
ATOM   1051  OE2 GLU A 140      -6.793 -22.396   3.237  1.00 64.36      A    O1-
ATOM   1052  N   SER A 141      -5.571 -17.983   4.232  1.00 86.65      A    N  
ATOM   1053  CA  SER A 141      -5.691 -16.559   4.548  1.00 86.28      A    C  
ATOM   1054  C   SER A 141      -4.731 -16.112   5.643  1.00 87.73      A    C  
ATOM   1055  O   SER A 141      -4.329 -14.949   5.686  1.00 85.33      A    O  
ATOM   1056  CB  SER A 141      -7.131 -16.219   4.962  1.00 83.83      A    C  
ATOM   1057  OG  SER A 141      -7.408 -16.563   6.306  1.00 74.43      A    O  
ATOM   1058  N   GLN A 142      -4.307 -17.018   6.511  1.00 87.28      A    N  
ATOM   1059  CA  GLN A 142      -3.451 -16.714   7.649  1.00 88.17      A    C  
ATOM   1060  C   GLN A 142      -1.948 -16.896   7.379  1.00 89.86      A    C  
ATOM   1061  O   GLN A 142      -1.142 -16.630   8.262  1.00 86.85      A    O  
ATOM   1062  CB  GLN A 142      -3.905 -17.510   8.870  1.00 85.17      A    C  
ATOM   1063  CG  GLN A 142      -5.305 -17.097   9.359  1.00 80.35      A    C  
ATOM   1064  CD  GLN A 142      -5.535 -17.494  10.814  1.00 75.73      A    C  
ATOM   1065  NE2 GLN A 142      -6.751 -17.586  11.279  1.00 65.91      A    N  
ATOM   1066  OE1 GLN A 142      -4.603 -17.689  11.566  1.00 67.34      A    O  
ATOM   1067  N   ARG A 143      -1.541 -17.265   6.152  1.00 90.63      A    N  
ATOM   1068  CA  ARG A 143      -0.125 -17.474   5.785  1.00 91.04      A    C  
ATOM   1069  C   ARG A 143       0.751 -16.229   5.950  1.00 91.67      A    C  
ATOM   1070  O   ARG A 143       1.940 -16.351   6.180  1.00 88.50      A    O  
ATOM   1071  CB  ARG A 143      -0.032 -17.968   4.333  1.00 89.52      A    C  
ATOM   1072  CG  ARG A 143      -0.576 -19.404   4.186  1.00 84.94      A    C  
ATOM   1073  CD  ARG A 143      -0.590 -19.852   2.734  1.00 82.51      A    C  
ATOM   1074  NE  ARG A 143       0.766 -20.161   2.240  1.00 74.61      A    N  
ATOM   1075  CZ  ARG A 143       1.102 -20.431   0.986  1.00 69.30      A    C  
ATOM   1076  NH1 ARG A 143       0.222 -20.423   0.028  1.00 64.05      A    N1+
ATOM   1077  NH2 ARG A 143       2.323 -20.724   0.691  1.00 60.28      A    N  
ATOM   1078  N   THR A 144       0.168 -15.051   5.865  1.00 91.77      A    N  
ATOM   1079  CA  THR A 144       0.854 -13.763   6.076  1.00 92.37      A    C  
ATOM   1080  C   THR A 144       0.334 -13.021   7.311  1.00 93.08      A    C  
ATOM   1081  O   THR A 144       0.555 -11.822   7.465  1.00 89.13      A    O  
ATOM   1082  CB  THR A 144       0.797 -12.882   4.822  1.00 90.63      A    C  
ATOM   1083  CG2 THR A 144       1.421 -13.559   3.606  1.00 81.94      A    C  
ATOM   1084  OG1 THR A 144      -0.542 -12.582   4.513  1.00 83.32      A    O  
ATOM   1085  N   LYS A 145      -0.363 -13.711   8.216  1.00 92.97      A    N  
ATOM   1086  CA  LYS A 145      -0.844 -13.150   9.478  1.00 93.19      A    C  
ATOM   1087  C   LYS A 145       0.029 -13.647  10.630  1.00 93.52      A    C  
ATOM   1088  O   LYS A 145      -0.070 -14.800  11.039  1.00 90.70      A    O  
ATOM   1089  CB  LYS A 145      -2.334 -13.467   9.655  1.00 91.65      A    C  
ATOM   1090  CG  LYS A 145      -2.962 -12.621  10.777  1.00 87.66      A    C  
ATOM   1091  CD  LYS A 145      -4.487 -12.745  10.747  1.00 84.39      A    C  
ATOM   1092  CE  LYS A 145      -5.121 -11.793  11.765  1.00 81.06      A    C  
ATOM   1093  NZ  LYS A 145      -6.578 -11.649  11.536  1.00 75.46      A    N1+
ATOM   1094  N   LEU A 146       0.885 -12.765  11.139  1.00 93.09      A    N  
ATOM   1095  CA  LEU A 146       1.782 -13.102  12.231  1.00 93.56      A    C  
ATOM   1096  C   LEU A 146       0.997 -13.236  13.531  1.00 93.63      A    C  
ATOM   1097  O   LEU A 146       0.330 -12.297  13.962  1.00 91.75      A    O  
ATOM   1098  CB  LEU A 146       2.881 -12.030  12.313  1.00 93.20      A    C  
ATOM   1099  CG  LEU A 146       3.989 -12.349  13.337  1.00 92.73      A    C  
ATOM   1100  CD1 LEU A 146       4.800 -13.581  12.932  1.00 89.65      A    C  
ATOM   1101  CD2 LEU A 146       4.946 -11.162  13.440  1.00 89.80      A    C  
ATOM   1102  N   ARG A 147       1.095 -14.397  14.160  1.00 93.50      A    N  
ATOM   1103  CA  ARG A 147       0.485 -14.710  15.453  1.00 92.86      A    C  
ATOM   1104  C   ARG A 147       1.593 -15.060  16.429  1.00 93.25      A    C  
ATOM   1105  O   ARG A 147       2.396 -15.945  16.142  1.00 91.29      A    O  
ATOM   1106  CB  ARG A 147      -0.507 -15.867  15.296  1.00 91.00      A    C  
ATOM   1107  CG  ARG A 147      -1.731 -15.484  14.454  1.00 87.30      A    C  
ATOM   1108  CD  ARG A 147      -2.470 -16.724  13.961  1.00 85.73      A    C  
ATOM   1109  NE  ARG A 147      -1.730 -17.386  12.884  1.00 82.16      A    N  
ATOM   1110  CZ  ARG A 147      -1.970 -18.590  12.387  1.00 81.82      A    C  
ATOM   1111  NH1 ARG A 147      -2.910 -19.352  12.854  1.00 72.01      A    N1+
ATOM   1112  NH2 ARG A 147      -1.257 -19.029  11.396  1.00 75.76      A    N  
ATOM   1113  N   ILE A 148       1.659 -14.360  17.545  1.00 93.18      A    N  
ATOM   1114  CA  ILE A 148       2.713 -14.557  18.536  1.00 93.14      A    C  
ATOM   1115  C   ILE A 148       2.145 -14.748  19.940  1.00 93.07      A    C  
ATOM   1116  O   ILE A 148       1.052 -14.278  20.259  1.00 91.61      A    O  
ATOM   1117  CB  ILE A 148       3.763 -13.420  18.510  1.00 92.38      A    C  
ATOM   1118  CG1 ILE A 148       3.188 -12.072  18.997  1.00 85.50      A    C  
ATOM   1119  CG2 ILE A 148       4.377 -13.279  17.102  1.00 82.09      A    C  
ATOM   1120  CD1 ILE A 148       4.271 -11.061  19.372  1.00 82.66      A    C  
ATOM   1121  N   GLN A 149       2.928 -15.377  20.799  1.00 93.09      A    N  
ATOM   1122  CA  GLN A 149       2.702 -15.412  22.236  1.00 92.76      A    C  
ATOM   1123  C   GLN A 149       3.928 -14.846  22.948  1.00 93.46      A    C  
ATOM   1124  O   GLN A 149       5.012 -15.426  22.905  1.00 92.08      A    O  
ATOM   1125  CB  GLN A 149       2.366 -16.850  22.657  1.00 90.84      A    C  
ATOM   1126  CG  GLN A 149       1.972 -16.949  24.134  1.00 86.41      A    C  
ATOM   1127  CD  GLN A 149       1.534 -18.365  24.488  1.00 85.30      A    C  
ATOM   1128  NE2 GLN A 149       0.242 -18.625  24.578  1.00 75.11      A    N  
ATOM   1129  OE1 GLN A 149       2.336 -19.259  24.685  1.00 77.04      A    O  
ATOM   1130  N   ALA A 150       3.738 -13.717  23.616  1.00 92.82      A    N  
ATOM   1131  CA  ALA A 150       4.741 -13.144  24.499  1.00 92.85      A    C  
ATOM   1132  C   ALA A 150       4.598 -13.748  25.894  1.00 92.96      A    C  
ATOM   1133  O   ALA A 150       3.511 -13.809  26.459  1.00 90.84      A    O  
ATOM   1134  CB  ALA A 150       4.604 -11.617  24.504  1.00 92.27      A    C  
ATOM   1135  N   THR A 151       5.714 -14.196  26.476  1.00 92.21      A    N  
ATOM   1136  CA  THR A 151       5.805 -14.676  27.857  1.00 91.97      A    C  
ATOM   1137  C   THR A 151       6.684 -13.720  28.653  1.00 92.11      A    C  
ATOM   1138  O   THR A 151       7.866 -13.587  28.363  1.00 89.75      A    O  
ATOM   1139  CB  THR A 151       6.376 -16.101  27.915  1.00 90.20      A    C  
ATOM   1140  CG2 THR A 151       6.388 -16.656  29.334  1.00 78.51      A    C  
ATOM   1141  OG1 THR A 151       5.596 -16.977  27.125  1.00 78.35      A    O  
ATOM   1142  N   PHE A 152       6.123 -13.073  29.668  1.00 91.82      A    N  
ATOM   1143  CA  PHE A 152       6.881 -12.305  30.641  1.00 91.75      A    C  
ATOM   1144  C   PHE A 152       7.174 -13.167  31.868  1.00 91.79      A    C  
ATOM   1145  O   PHE A 152       6.253 -13.651  32.522  1.00 89.93      A    O  
ATOM   1146  CB  PHE A 152       6.119 -11.031  31.011  1.00 91.25      A    C  
ATOM   1147  CG  PHE A 152       6.831 -10.176  32.050  1.00 91.29      A    C  
ATOM   1148  CD1 PHE A 152       6.210  -9.876  33.277  1.00 87.86      A    C  
ATOM   1149  CD2 PHE A 152       8.118  -9.677  31.785  1.00 88.13      A    C  
ATOM   1150  CE1 PHE A 152       6.859  -9.075  34.226  1.00 86.87      A    C  
ATOM   1151  CE2 PHE A 152       8.779  -8.880  32.742  1.00 86.67      A    C  
ATOM   1152  CZ  PHE A 152       8.148  -8.580  33.956  1.00 87.55      A    C  
ATOM   1153  N   ASN A 153       8.443 -13.355  32.193  1.00 90.69      A    N  
ATOM   1154  CA  ASN A 153       8.869 -14.074  33.390  1.00 90.10      A    C  
ATOM   1155  C   ASN A 153       8.811 -13.124  34.595  1.00 90.01      A    C  
ATOM   1156  O   ASN A 153       9.793 -12.466  34.951  1.00 86.33      A    O  
ATOM   1157  CB  ASN A 153      10.250 -14.692  33.137  1.00 88.28      A    C  
ATOM   1158  CG  ASN A 153      10.200 -15.857  32.159  1.00 87.57      A    C  
ATOM   1159  ND2 ASN A 153      11.264 -16.065  31.414  1.00 79.83      A    N  
ATOM   1160  OD1 ASN A 153       9.237 -16.607  32.068  1.00 80.09      A    O  
ATOM   1161  N   TYR A 154       7.627 -13.024  35.185  1.00 89.28      A    N  
ATOM   1162  CA  TYR A 154       7.364 -12.088  36.271  1.00 89.44      A    C  
ATOM   1163  C   TYR A 154       7.977 -12.575  37.589  1.00 89.43      A    C  
ATOM   1164  O   TYR A 154       7.598 -13.614  38.127  1.00 87.15      A    O  
ATOM   1165  CB  TYR A 154       5.853 -11.877  36.412  1.00 88.75      A    C  
ATOM   1166  CG  TYR A 154       5.479 -10.910  37.516  1.00 89.81      A    C  
ATOM   1167  CD1 TYR A 154       4.724 -11.344  38.632  1.00 86.46      A    C  
ATOM   1168  CD2 TYR A 154       5.890  -9.564  37.450  1.00 86.94      A    C  
ATOM   1169  CE1 TYR A 154       4.380 -10.442  39.649  1.00 85.49      A    C  
ATOM   1170  CE2 TYR A 154       5.559  -8.665  38.467  1.00 85.50      A    C  
ATOM   1171  CZ  TYR A 154       4.806  -9.101  39.568  1.00 86.78      A    C  
ATOM   1172  OH  TYR A 154       4.481  -8.219  40.557  1.00 84.94      A    O  
ATOM   1173  N   ARG A 155       8.909 -11.788  38.126  1.00 88.05      A    N  
ATOM   1174  CA  ARG A 155       9.476 -11.978  39.461  1.00 87.73      A    C  
ATOM   1175  C   ARG A 155       8.526 -11.382  40.488  1.00 87.96      A    C  
ATOM   1176  O   ARG A 155       8.300 -10.172  40.499  1.00 83.12      A    O  
ATOM   1177  CB  ARG A 155      10.844 -11.309  39.550  1.00 85.28      A    C  
ATOM   1178  CG  ARG A 155      11.883 -11.936  38.615  1.00 81.17      A    C  
ATOM   1179  CD  ARG A 155      13.191 -11.164  38.778  1.00 80.48      A    C  
ATOM   1180  NE  ARG A 155      14.285 -11.790  38.033  1.00 77.39      A    N  
ATOM   1181  CZ  ARG A 155      15.498 -12.044  38.501  1.00 75.76      A    C  
ATOM   1182  NH1 ARG A 155      15.890 -11.673  39.683  1.00 67.94      A    N1+
ATOM   1183  NH2 ARG A 155      16.320 -12.688  37.781  1.00 69.55      A    N  
ATOM   1184  N   MET A 156       7.959 -12.216  41.344  1.00 86.98      A    N  
ATOM   1185  CA  MET A 156       7.013 -11.765  42.362  1.00 86.74      A    C  
ATOM   1186  C   MET A 156       7.747 -11.091  43.536  1.00 87.05      A    C  
ATOM   1187  O   MET A 156       8.473 -11.776  44.262  1.00 83.77      A    O  
ATOM   1188  CB  MET A 156       6.155 -12.934  42.843  1.00 85.04      A    C  
ATOM   1189  CG  MET A 156       5.171 -13.409  41.774  1.00 82.44      A    C  
ATOM   1190  SD  MET A 156       4.095 -14.764  42.337  1.00 80.84      A    S  
ATOM   1191  CE  MET A 156       5.296 -16.098  42.375  1.00 69.00      A    C  
ATOM   1192  N   PRO A 157       7.546  -9.790  43.773  1.00 87.58      A    N  
ATOM   1193  CA  PRO A 157       8.313  -9.053  44.784  1.00 86.43      A    C  
ATOM   1194  C   PRO A 157       7.788  -9.208  46.213  1.00 87.05      A    C  
ATOM   1195  O   PRO A 157       8.517  -8.923  47.162  1.00 83.10      A    O  
ATOM   1196  CB  PRO A 157       8.242  -7.593  44.317  1.00 83.71      A    C  
ATOM   1197  CG  PRO A 157       6.886  -7.502  43.619  1.00 81.94      A    C  
ATOM   1198  CD  PRO A 157       6.747  -8.877  42.967  1.00 85.48      A    C  
ATOM   1199  N   ILE A 158       6.535  -9.624  46.398  1.00 87.07      A    N  
ATOM   1200  CA  ILE A 158       5.910  -9.643  47.727  1.00 87.16      A    C  
ATOM   1201  C   ILE A 158       6.304 -10.923  48.475  1.00 88.07      A    C  
ATOM   1202  O   ILE A 158       5.912 -12.018  48.062  1.00 84.46      A    O  
ATOM   1203  CB  ILE A 158       4.380  -9.470  47.641  1.00 85.26      A    C  
ATOM   1204  CG1 ILE A 158       3.969  -8.218  46.835  1.00 81.20      A    C  
ATOM   1205  CG2 ILE A 158       3.768  -9.410  49.049  1.00 79.70      A    C  
ATOM   1206  CD1 ILE A 158       4.536  -6.880  47.374  1.00 72.32      A    C  
ATOM   1207  N   PRO A 159       7.027 -10.819  49.592  1.00 85.90      A    N  
ATOM   1208  CA  PRO A 159       7.459 -11.982  50.348  1.00 84.56      A    C  
ATOM   1209  C   PRO A 159       6.274 -12.759  50.910  1.00 84.31      A    C  
ATOM   1210  O   PRO A 159       5.200 -12.201  51.151  1.00 78.33      A    O  
ATOM   1211  CB  PRO A 159       8.379 -11.429  51.450  1.00 81.37      A    C  
ATOM   1212  CG  PRO A 159       7.864 -10.004  51.658  1.00 80.86      A    C  
ATOM   1213  CD  PRO A 159       7.424  -9.590  50.252  1.00 84.12      A    C  
ATOM   1214  N   PHE A 160       6.475 -14.050  51.129  1.00 84.65      A    N  
ATOM   1215  CA  PHE A 160       5.475 -15.027  51.570  1.00 84.13      A    C  
ATOM   1216  C   PHE A 160       4.340 -15.260  50.555  1.00 85.20      A    C  
ATOM   1217  O   PHE A 160       4.100 -16.413  50.190  1.00 81.06      A    O  
ATOM   1218  CB  PHE A 160       4.961 -14.670  52.971  1.00 80.89      A    C  
ATOM   1219  CG  PHE A 160       4.148 -15.762  53.604  1.00 75.17      A    C  
ATOM   1220  CD1 PHE A 160       2.749 -15.785  53.454  1.00 70.02      A    C  
ATOM   1221  CD2 PHE A 160       4.800 -16.782  54.321  1.00 66.90      A    C  
ATOM   1222  CE1 PHE A 160       2.001 -16.820  54.027  1.00 61.22      A    C  
ATOM   1223  CE2 PHE A 160       4.053 -17.813  54.895  1.00 61.18      A    C  
ATOM   1224  CZ  PHE A 160       2.653 -17.840  54.754  1.00 61.34      A    C  
ATOM   1225  N   ALA A 161       3.690 -14.221  50.053  1.00 85.27      A    N  
ATOM   1226  CA  ALA A 161       2.646 -14.352  49.038  1.00 84.72      A    C  
ATOM   1227  C   ALA A 161       3.197 -14.934  47.727  1.00 86.51      A    C  
ATOM   1228  O   ALA A 161       2.560 -15.799  47.129  1.00 83.21      A    O  
ATOM   1229  CB  ALA A 161       2.000 -12.987  48.816  1.00 82.96      A    C  
ATOM   1230  N   ASN A 162       4.403 -14.539  47.329  1.00 85.37      A    N  
ATOM   1231  CA  ASN A 162       5.108 -15.110  46.178  1.00 84.33      A    C  
ATOM   1232  C   ASN A 162       5.308 -16.625  46.314  1.00 85.35      A    C  
ATOM   1233  O   ASN A 162       4.970 -17.370  45.396  1.00 80.81      A    O  
ATOM   1234  CB  ASN A 162       6.444 -14.363  45.959  1.00 80.36      A    C  
ATOM   1235  CG  ASN A 162       7.395 -14.316  47.141  1.00 78.16      A    C  
ATOM   1236  ND2 ASN A 162       8.536 -13.685  46.960  1.00 73.37      A    N  
ATOM   1237  OD1 ASN A 162       7.146 -14.822  48.215  1.00 66.76      A    O  
ATOM   1238  N   TRP A 163       5.760 -17.109  47.464  1.00 85.85      A    N  
ATOM   1239  CA  TRP A 163       5.927 -18.532  47.729  1.00 84.82      A    C  
ATOM   1240  C   TRP A 163       4.600 -19.302  47.673  1.00 85.12      A    C  
ATOM   1241  O   TRP A 163       4.528 -20.365  47.063  1.00 81.37      A    O  
ATOM   1242  CB  TRP A 163       6.602 -18.720  49.095  1.00 82.73      A    C  
ATOM   1243  CG  TRP A 163       6.661 -20.147  49.536  1.00 79.73      A    C  
ATOM   1244  CD1 TRP A 163       7.451 -21.098  48.984  1.00 72.03      A    C  
ATOM   1245  CD2 TRP A 163       5.872 -20.815  50.566  1.00 75.95      A    C  
ATOM   1246  CE2 TRP A 163       6.242 -22.180  50.584  1.00 73.25      A    C  
ATOM   1247  CE3 TRP A 163       4.884 -20.389  51.480  1.00 67.92      A    C  
ATOM   1248  NE1 TRP A 163       7.203 -22.317  49.609  1.00 69.03      A    N  
ATOM   1249  CZ2 TRP A 163       5.644 -23.113  51.471  1.00 70.85      A    C  
ATOM   1250  CZ3 TRP A 163       4.295 -21.305  52.363  1.00 63.19      A    C  
ATOM   1251  CH2 TRP A 163       4.667 -22.657  52.354  1.00 64.44      A    C  
ATOM   1252  N   VAL A 164       3.541 -18.758  48.280  1.00 86.84      A    N  
ATOM   1253  CA  VAL A 164       2.216 -19.393  48.286  1.00 85.63      A    C  
ATOM   1254  C   VAL A 164       1.648 -19.480  46.870  1.00 86.06      A    C  
ATOM   1255  O   VAL A 164       1.217 -20.553  46.449  1.00 84.61      A    O  
ATOM   1256  CB  VAL A 164       1.243 -18.661  49.235  1.00 84.26      A    C  
ATOM   1257  CG1 VAL A 164      -0.186 -19.219  49.152  1.00 77.11      A    C  
ATOM   1258  CG2 VAL A 164       1.699 -18.803  50.689  1.00 78.35      A    C  
ATOM   1259  N   ILE A 165       1.680 -18.388  46.115  1.00 85.80      A    N  
ATOM   1260  CA  ILE A 165       1.158 -18.332  44.739  1.00 84.84      A    C  
ATOM   1261  C   ILE A 165       1.984 -19.230  43.812  1.00 85.48      A    C  
ATOM   1262  O   ILE A 165       1.407 -19.997  43.042  1.00 82.92      A    O  
ATOM   1263  CB  ILE A 165       1.104 -16.866  44.243  1.00 83.91      A    C  
ATOM   1264  CG1 ILE A 165       0.068 -16.057  45.064  1.00 80.30      A    C  
ATOM   1265  CG2 ILE A 165       0.730 -16.809  42.751  1.00 80.01      A    C  
ATOM   1266  CD1 ILE A 165       0.162 -14.543  44.864  1.00 72.33      A    C  
ATOM   1267  N   HIS A 166       3.308 -19.202  43.914  1.00 86.84      A    N  
ATOM   1268  CA  HIS A 166       4.182 -20.061  43.117  1.00 85.81      A    C  
ATOM   1269  C   HIS A 166       3.944 -21.550  43.418  1.00 85.66      A    C  
ATOM   1270  O   HIS A 166       3.801 -22.361  42.504  1.00 82.77      A    O  
ATOM   1271  CB  HIS A 166       5.642 -19.681  43.384  1.00 84.83      A    C  
ATOM   1272  CG  HIS A 166       6.599 -20.374  42.467  1.00 85.27      A    C  
ATOM   1273  CD2 HIS A 166       7.155 -19.846  41.313  1.00 75.25      A    C  
ATOM   1274  ND1 HIS A 166       7.064 -21.662  42.580  1.00 73.43      A    N  
ATOM   1275  CE1 HIS A 166       7.877 -21.908  41.537  1.00 76.93      A    C  
ATOM   1276  NE2 HIS A 166       7.951 -20.830  40.750  1.00 79.17      A    N  
ATOM   1277  N   SER A 167       3.819 -21.909  44.679  1.00 85.09      A    N  
ATOM   1278  CA  SER A 167       3.527 -23.290  45.097  1.00 83.34      A    C  
ATOM   1279  C   SER A 167       2.152 -23.752  44.607  1.00 83.11      A    C  
ATOM   1280  O   SER A 167       2.011 -24.893  44.169  1.00 80.39      A    O  
ATOM   1281  CB  SER A 167       3.583 -23.419  46.615  1.00 82.24      A    C  
ATOM   1282  OG  SER A 167       4.875 -23.119  47.090  1.00 69.14      A    O  
ATOM   1283  N   ALA A 168       1.151 -22.883  44.640  1.00 84.35      A    N  
ATOM   1284  CA  ALA A 168      -0.168 -23.171  44.096  1.00 82.70      A    C  
ATOM   1285  C   ALA A 168      -0.113 -23.364  42.572  1.00 82.36      A    C  
ATOM   1286  O   ALA A 168      -0.646 -24.355  42.071  1.00 78.93      A    O  
ATOM   1287  CB  ALA A 168      -1.133 -22.062  44.509  1.00 81.49      A    C  
ATOM   1288  N   ALA A 169       0.586 -22.493  41.841  1.00 82.63      A    N  
ATOM   1289  CA  ALA A 169       0.734 -22.553  40.389  1.00 80.37      A    C  
ATOM   1290  C   ALA A 169       1.445 -23.831  39.922  1.00 79.44      A    C  
ATOM   1291  O   ALA A 169       1.045 -24.459  38.949  1.00 75.43      A    O  
ATOM   1292  CB  ALA A 169       1.494 -21.303  39.927  1.00 79.10      A    C  
ATOM   1293  N   MET A 170       2.493 -24.267  40.635  1.00 79.72      A    N  
ATOM   1294  CA  MET A 170       3.283 -25.443  40.265  1.00 77.34      A    C  
ATOM   1295  C   MET A 170       2.645 -26.777  40.673  1.00 75.62      A    C  
ATOM   1296  O   MET A 170       2.955 -27.810  40.081  1.00 68.37      A    O  
ATOM   1297  CB  MET A 170       4.692 -25.312  40.860  1.00 75.19      A    C  
ATOM   1298  CG  MET A 170       5.480 -24.180  40.188  1.00 72.26      A    C  
ATOM   1299  SD  MET A 170       5.874 -24.495  38.448  1.00 67.12      A    S  
ATOM   1300  CE  MET A 170       6.425 -22.844  37.981  1.00 59.52      A    C  
ATOM   1301  N   ASN A 171       1.802 -26.800  41.700  1.00 72.80      A    N  
ATOM   1302  CA  ASN A 171       1.238 -28.036  42.250  1.00 69.73      A    C  
ATOM   1303  C   ASN A 171      -0.232 -28.259  41.904  1.00 68.29      A    C  
ATOM   1304  O   ASN A 171      -0.669 -29.413  41.848  1.00 61.82      A    O  
ATOM   1305  CB  ASN A 171       1.472 -28.079  43.762  1.00 65.09      A    C  
ATOM   1306  CG  ASN A 171       2.943 -28.240  44.109  1.00 59.84      A    C  
ATOM   1307  ND2 ASN A 171       3.419 -27.526  45.097  1.00 53.24      A    N  
ATOM   1308  OD1 ASN A 171       3.669 -29.016  43.512  1.00 54.12      A    O  
ATOM   1309  N   LYS A 172      -1.004 -27.177  41.656  1.00 60.84      A    N  
ATOM   1310  CA  LYS A 172      -2.434 -27.229  41.366  1.00 58.04      A    C  
ATOM   1311  C   LYS A 172      -2.750 -26.498  40.070  1.00 58.77      A    C  
ATOM   1312  O   LYS A 172      -1.950 -25.706  39.583  1.00 53.99      A    O  
ATOM   1313  CB  LYS A 172      -3.238 -26.656  42.544  1.00 51.97      A    C  
ATOM   1314  CG  LYS A 172      -3.117 -27.533  43.800  1.00 46.32      A    C  
ATOM   1315  CD  LYS A 172      -4.071 -27.041  44.896  1.00 43.07      A    C  
ATOM   1316  CE  LYS A 172      -4.005 -27.972  46.094  1.00 37.23      A    C  
ATOM   1317  NZ  LYS A 172      -4.979 -27.594  47.133  1.00 33.55      A    N1+
ATOM   1318  N   GLU A 173      -3.929 -26.764  39.515  1.00 49.81      A    N  
ATOM   1319  CA  GLU A 173      -4.470 -25.948  38.440  1.00 48.55      A    C  
ATOM   1320  C   GLU A 173      -4.716 -24.531  38.961  1.00 48.54      A    C  
ATOM   1321  O   GLU A 173      -5.580 -24.305  39.800  1.00 45.35      A    O  
ATOM   1322  CB  GLU A 173      -5.758 -26.541  37.877  1.00 44.34      A    C  
ATOM   1323  CG  GLU A 173      -5.492 -27.825  37.071  1.00 39.64      A    C  
ATOM   1324  CD  GLU A 173      -6.746 -28.346  36.354  1.00 37.48      A    C  
ATOM   1325  OE1 GLU A 173      -6.572 -29.172  35.434  1.00 33.80      A    O  
ATOM   1326  OE2 GLU A 173      -7.866 -27.917  36.711  1.00 34.23      A    O1-
ATOM   1327  N   VAL A 174      -3.919 -23.590  38.481  1.00 48.44      A    N  
ATOM   1328  CA  VAL A 174      -4.166 -22.178  38.737  1.00 48.12      A    C  
ATOM   1329  C   VAL A 174      -5.306 -21.727  37.827  1.00 48.54      A    C  
ATOM   1330  O   VAL A 174      -5.350 -22.159  36.667  1.00 46.92      A    O  
ATOM   1331  CB  VAL A 174      -2.897 -21.334  38.536  1.00 45.52      A    C  
ATOM   1332  CG1 VAL A 174      -3.116 -19.847  38.801  1.00 41.73      A    C  
ATOM   1333  CG2 VAL A 174      -1.826 -21.803  39.525  1.00 42.48      A    C  
ATOM   1334  N   PRO A 175      -6.216 -20.881  38.312  1.00 47.47      A    N  
ATOM   1335  CA  PRO A 175      -7.258 -20.295  37.489  1.00 47.08      A    C  
ATOM   1336  C   PRO A 175      -6.686 -19.730  36.181  1.00 47.56      A    C  
ATOM   1337  O   PRO A 175      -5.766 -18.909  36.190  1.00 46.16      A    O  
ATOM   1338  CB  PRO A 175      -7.864 -19.184  38.341  1.00 44.13      A    C  
ATOM   1339  CG  PRO A 175      -7.603 -19.628  39.770  1.00 43.20      A    C  
ATOM   1340  CD  PRO A 175      -6.296 -20.396  39.676  1.00 45.59      A    C  
ATOM   1341  N   TRP A 176      -7.275 -20.130  35.067  1.00 48.35      A    N  
ATOM   1342  CA  TRP A 176      -6.879 -19.635  33.748  1.00 47.82      A    C  
ATOM   1343  C   TRP A 176      -7.079 -18.117  33.596  1.00 48.00      A    C  
ATOM   1344  O   TRP A 176      -6.393 -17.480  32.803  1.00 45.86      A    O  
ATOM   1345  CB  TRP A 176      -7.650 -20.413  32.696  1.00 44.83      A    C  
ATOM   1346  CG  TRP A 176      -7.162 -20.251  31.300  1.00 42.11      A    C  
ATOM   1347  CD1 TRP A 176      -6.162 -20.947  30.729  1.00 38.79      A    C  
ATOM   1348  CD2 TRP A 176      -7.724 -19.419  30.242  1.00 38.22      A    C  
ATOM   1349  CE2 TRP A 176      -7.054 -19.733  29.029  1.00 35.32      A    C  
ATOM   1350  CE3 TRP A 176      -8.783 -18.486  30.182  1.00 35.73      A    C  
ATOM   1351  NE1 TRP A 176      -6.094 -20.642  29.367  1.00 34.71      A    N  
ATOM   1352  CZ2 TRP A 176      -7.459 -19.185  27.777  1.00 32.99      A    C  
ATOM   1353  CZ3 TRP A 176      -9.164 -17.922  28.944  1.00 34.11      A    C  
ATOM   1354  CH2 TRP A 176      -8.521 -18.284  27.768  1.00 33.58      A    C  
ATOM   1355  N   VAL A 177      -7.922 -17.524  34.434  1.00 49.33      A    N  
ATOM   1356  CA  VAL A 177      -8.097 -16.065  34.617  1.00 48.85      A    C  
ATOM   1357  C   VAL A 177      -6.761 -15.340  34.746  1.00 48.45      A    C  
ATOM   1358  O   VAL A 177      -6.606 -14.240  34.217  1.00 46.75      A    O  
ATOM   1359  CB  VAL A 177      -8.937 -15.794  35.880  1.00 47.01      A    C  
ATOM   1360  CG1 VAL A 177      -9.114 -14.297  36.168  1.00 43.15      A    C  
ATOM   1361  CG2 VAL A 177     -10.312 -16.443  35.774  1.00 45.14      A    C  
ATOM   1362  N   LEU A 178      -5.783 -15.936  35.391  1.00 53.53      A    N  
ATOM   1363  CA  LEU A 178      -4.444 -15.375  35.517  1.00 53.28      A    C  
ATOM   1364  C   LEU A 178      -3.561 -15.652  34.282  1.00 53.23      A    C  
ATOM   1365  O   LEU A 178      -2.474 -15.108  34.199  1.00 50.53      A    O  
ATOM   1366  CB  LEU A 178      -3.812 -15.855  36.834  1.00 50.96      A    C  
ATOM   1367  CG  LEU A 178      -4.545 -15.332  38.096  1.00 47.98      A    C  
ATOM   1368  CD1 LEU A 178      -4.021 -16.036  39.341  1.00 46.53      A    C  
ATOM   1369  CD2 LEU A 178      -4.362 -13.836  38.274  1.00 46.60      A    C  
ATOM   1370  N   ARG A 179      -4.007 -16.479  33.337  1.00 55.12      A    N  
ATOM   1371  CA  ARG A 179      -3.257 -16.965  32.149  1.00 55.08      A    C  
ATOM   1372  C   ARG A 179      -1.829 -17.437  32.474  1.00 55.32      A    C  
ATOM   1373  O   ARG A 179      -0.923 -17.333  31.660  1.00 51.66      A    O  
ATOM   1374  CB  ARG A 179      -3.312 -15.981  30.965  1.00 51.32      A    C  
ATOM   1375  CG  ARG A 179      -4.601 -16.085  30.132  1.00 47.39      A    C  
ATOM   1376  CD  ARG A 179      -4.518 -15.225  28.854  1.00 45.79      A    C  
ATOM   1377  NE  ARG A 179      -5.759 -15.288  28.043  1.00 41.56      A    N  
ATOM   1378  CZ  ARG A 179      -6.113 -14.466  27.061  1.00 38.84      A    C  
ATOM   1379  NH1 ARG A 179      -5.357 -13.489  26.667  1.00 36.32      A    N1+
ATOM   1380  NH2 ARG A 179      -7.238 -14.620  26.456  1.00 35.06      A    N  
ATOM   1381  N   MET A 180      -1.648 -17.993  33.651  1.00 50.35      A    N  
ATOM   1382  CA  MET A 180      -0.350 -18.506  34.128  1.00 50.19      A    C  
ATOM   1383  C   MET A 180      -0.061 -19.940  33.636  1.00 50.67      A    C  
ATOM   1384  O   MET A 180       0.857 -20.588  34.094  1.00 47.35      A    O  
ATOM   1385  CB  MET A 180      -0.313 -18.402  35.656  1.00 47.59      A    C  
ATOM   1386  CG  MET A 180      -0.412 -16.947  36.127  1.00 43.58      A    C  
ATOM   1387  SD  MET A 180       1.192 -16.151  36.379  1.00 41.49      A    S  
ATOM   1388  CE  MET A 180       1.377 -16.542  38.107  1.00 38.17      A    C  
ATOM   1389  N   GLY A 181      -0.840 -20.416  32.675  1.00 46.17      A    N  
ATOM   1390  CA  GLY A 181      -0.830 -21.797  32.198  1.00 46.26      A    C  
ATOM   1391  C   GLY A 181      -1.655 -22.705  33.104  1.00 46.15      A    C  
ATOM   1392  O   GLY A 181      -1.442 -22.774  34.309  1.00 44.51      A    O  
ATOM   1393  N   LYS A 182      -2.592 -23.423  32.497  1.00 46.48      A    N  
ATOM   1394  CA  LYS A 182      -3.228 -24.543  33.179  1.00 46.52      A    C  
ATOM   1395  C   LYS A 182      -2.236 -25.692  33.247  1.00 46.45      A    C  
ATOM   1396  O   LYS A 182      -1.581 -26.007  32.257  1.00 43.43      A    O  
ATOM   1397  CB  LYS A 182      -4.520 -24.992  32.479  1.00 44.03      A    C  
ATOM   1398  CG  LYS A 182      -5.765 -24.455  33.196  1.00 40.46      A    C  
ATOM   1399  CD  LYS A 182      -7.038 -25.007  32.540  1.00 38.27      A    C  
ATOM   1400  CE  LYS A 182      -8.260 -24.673  33.387  1.00 35.13      A    C  
ATOM   1401  NZ  LYS A 182      -9.466 -25.333  32.854  1.00 32.25      A    N1+
ATOM   1402  N   LYS A 183      -2.168 -26.354  34.385  1.00 46.13      A    N  
ATOM   1403  CA  LYS A 183      -1.582 -27.688  34.475  1.00 45.92      A    C  
ATOM   1404  C   LYS A 183      -2.573 -28.657  33.821  1.00 45.75      A    C  
ATOM   1405  O   LYS A 183      -3.427 -29.217  34.490  1.00 43.27      A    O  
ATOM   1406  CB  LYS A 183      -1.262 -27.995  35.941  1.00 43.26      A    C  
ATOM   1407  CG  LYS A 183      -0.120 -29.008  36.080  1.00 39.83      A    C  
ATOM   1408  CD  LYS A 183       0.123 -29.265  37.564  1.00 37.41      A    C  
ATOM   1409  CE  LYS A 183       1.329 -30.163  37.784  1.00 33.91      A    C  
ATOM   1410  NZ  LYS A 183       1.517 -30.456  39.223  1.00 31.26      A    N1+
ATOM   1411  N   SER A 184      -2.493 -28.799  32.512  1.00 44.97      A    N  
ATOM   1412  CA  SER A 184      -3.241 -29.839  31.813  1.00 44.55      A    C  
ATOM   1413  C   SER A 184      -2.868 -31.188  32.429  1.00 44.17      A    C  
ATOM   1414  O   SER A 184      -1.693 -31.465  32.679  1.00 41.49      A    O  
ATOM   1415  CB  SER A 184      -2.962 -29.750  30.299  1.00 41.52      A    C  
ATOM   1416  OG  SER A 184      -2.840 -31.008  29.691  1.00 38.94      A    O  
ATOM   1417  N   THR A 185      -3.847 -32.016  32.703  1.00 43.47      A    N  
ATOM   1418  CA  THR A 185      -3.614 -33.382  33.223  1.00 43.68      A    C  
ATOM   1419  C   THR A 185      -2.843 -34.249  32.236  1.00 44.21      A    C  
ATOM   1420  O   THR A 185      -2.090 -35.123  32.651  1.00 41.08      A    O  
ATOM   1421  CB  THR A 185      -4.947 -34.083  33.532  1.00 39.48      A    C  
ATOM   1422  CG2 THR A 185      -5.534 -33.622  34.871  1.00 35.71      A    C  
ATOM   1423  OG1 THR A 185      -5.907 -33.785  32.542  1.00 36.46      A    O  
ATOM   1424  N   GLY A 186      -3.001 -34.017  30.943  1.00 41.56      A    N  
ATOM   1425  CA  GLY A 186      -2.101 -34.525  29.926  1.00 41.93      A    C  
ATOM   1426  C   GLY A 186      -0.829 -33.681  29.937  1.00 42.53      A    C  
ATOM   1427  O   GLY A 186      -0.718 -32.747  29.155  1.00 40.09      A    O  
ATOM   1428  N   THR A 187       0.099 -33.983  30.834  1.00 42.91      A    N  
ATOM   1429  CA  THR A 187       1.449 -33.422  30.803  1.00 42.68      A    C  
ATOM   1430  C   THR A 187       2.111 -33.850  29.497  1.00 43.47      A    C  
ATOM   1431  O   THR A 187       2.768 -34.890  29.442  1.00 40.81      A    O  
ATOM   1432  CB  THR A 187       2.291 -33.901  31.997  1.00 38.56      A    C  
ATOM   1433  CG2 THR A 187       1.952 -33.147  33.280  1.00 35.07      A    C  
ATOM   1434  OG1 THR A 187       2.087 -35.277  32.244  1.00 35.78      A    O  
ATOM   1435  N   THR A 188       1.944 -33.071  28.458  1.00 42.53      A    N  
ATOM   1436  CA  THR A 188       2.837 -33.163  27.312  1.00 42.46      A    C  
ATOM   1437  C   THR A 188       4.244 -32.866  27.827  1.00 43.13      A    C  
ATOM   1438  O   THR A 188       4.449 -31.969  28.649  1.00 40.70      A    O  
ATOM   1439  CB  THR A 188       2.414 -32.209  26.181  1.00 38.55      A    C  
ATOM   1440  CG2 THR A 188       1.096 -32.655  25.537  1.00 34.99      A    C  
ATOM   1441  OG1 THR A 188       2.228 -30.913  26.677  1.00 35.83      A    O  
ATOM   1442  N   GLY A 189       5.238 -33.652  27.412  1.00 41.45      A    N  
ATOM   1443  CA  GLY A 189       6.606 -33.527  27.944  1.00 41.31      A    C  
ATOM   1444  C   GLY A 189       7.185 -32.120  27.791  1.00 42.74      A    C  
ATOM   1445  O   GLY A 189       8.038 -31.707  28.568  1.00 40.89      A    O  
ATOM   1446  N   PHE A 190       6.652 -31.351  26.832  1.00 45.47      A    N  
ATOM   1447  CA  PHE A 190       7.029 -29.973  26.568  1.00 44.70      A    C  
ATOM   1448  C   PHE A 190       6.599 -29.003  27.678  1.00 46.54      A    C  
ATOM   1449  O   PHE A 190       7.394 -28.174  28.116  1.00 44.78      A    O  
ATOM   1450  CB  PHE A 190       6.430 -29.567  25.224  1.00 40.62      A    C  
ATOM   1451  CG  PHE A 190       7.128 -28.363  24.642  1.00 38.26      A    C  
ATOM   1452  CD1 PHE A 190       6.613 -27.071  24.836  1.00 35.69      A    C  
ATOM   1453  CD2 PHE A 190       8.336 -28.538  23.955  1.00 35.24      A    C  
ATOM   1454  CE1 PHE A 190       7.321 -25.957  24.357  1.00 32.88      A    C  
ATOM   1455  CE2 PHE A 190       9.048 -27.430  23.476  1.00 33.47      A    C  
ATOM   1456  CZ  PHE A 190       8.543 -26.138  23.678  1.00 32.85      A    C  
ATOM   1457  N   GLU A 191       5.380 -29.119  28.210  1.00 55.44      A    N  
ATOM   1458  CA  GLU A 191       4.944 -28.313  29.356  1.00 56.10      A    C  
ATOM   1459  C   GLU A 191       5.813 -28.601  30.575  1.00 58.41      A    C  
ATOM   1460  O   GLU A 191       6.278 -27.687  31.248  1.00 54.68      A    O  
ATOM   1461  CB  GLU A 191       3.482 -28.598  29.729  1.00 51.25      A    C  
ATOM   1462  CG  GLU A 191       2.473 -27.944  28.794  1.00 47.22      A    C  
ATOM   1463  CD  GLU A 191       1.059 -27.965  29.375  1.00 44.53      A    C  
ATOM   1464  OE1 GLU A 191       0.284 -27.025  29.060  1.00 40.27      A    O  
ATOM   1465  OE2 GLU A 191       0.758 -28.887  30.171  1.00 40.38      A    O1-
ATOM   1466  N   HIS A 192       6.097 -29.872  30.824  1.00 58.95      A    N  
ATOM   1467  CA  HIS A 192       6.871 -30.279  31.985  1.00 59.61      A    C  
ATOM   1468  C   HIS A 192       8.289 -29.707  31.957  1.00 63.51      A    C  
ATOM   1469  O   HIS A 192       8.746 -29.141  32.959  1.00 59.52      A    O  
ATOM   1470  CB  HIS A 192       6.838 -31.816  32.107  1.00 53.02      A    C  
ATOM   1471  CG  HIS A 192       6.914 -32.259  33.538  1.00 48.17      A    C  
ATOM   1472  CD2 HIS A 192       5.914 -32.884  34.264  1.00 41.95      A    C  
ATOM   1473  ND1 HIS A 192       7.954 -32.052  34.412  1.00 43.60      A    N  
ATOM   1474  CE1 HIS A 192       7.608 -32.537  35.616  1.00 37.82      A    C  
ATOM   1475  NE2 HIS A 192       6.370 -33.052  35.559  1.00 38.35      A    N  
ATOM   1476  N   SER A 193       8.966 -29.745  30.813  1.00 59.76      A    N  
ATOM   1477  CA  SER A 193      10.304 -29.163  30.648  1.00 60.44      A    C  
ATOM   1478  C   SER A 193      10.302 -27.631  30.769  1.00 64.04      A    C  
ATOM   1479  O   SER A 193      11.202 -27.055  31.381  1.00 60.08      A    O  
ATOM   1480  CB  SER A 193      10.917 -29.599  29.316  1.00 54.31      A    C  
ATOM   1481  OG  SER A 193      10.256 -29.003  28.223  1.00 49.65      A    O  
ATOM   1482  N   ARG A 194       9.269 -26.970  30.276  1.00 68.31      A    N  
ATOM   1483  CA  ARG A 194       9.132 -25.513  30.399  1.00 70.52      A    C  
ATOM   1484  C   ARG A 194       8.898 -25.046  31.842  1.00 73.30      A    C  
ATOM   1485  O   ARG A 194       9.269 -23.925  32.153  1.00 70.34      A    O  
ATOM   1486  CB  ARG A 194       8.024 -24.982  29.476  1.00 65.84      A    C  
ATOM   1487  CG  ARG A 194       8.595 -24.325  28.211  1.00 60.92      A    C  
ATOM   1488  CD  ARG A 194       7.484 -23.700  27.372  1.00 58.43      A    C  
ATOM   1489  NE  ARG A 194       8.019 -22.837  26.302  1.00 53.71      A    N  
ATOM   1490  CZ  ARG A 194       7.328 -22.200  25.362  1.00 49.55      A    C  
ATOM   1491  NH1 ARG A 194       6.034 -22.329  25.258  1.00 47.51      A    N1+
ATOM   1492  NH2 ARG A 194       7.924 -21.426  24.519  1.00 43.71      A    N  
ATOM   1493  N   TYR A 195       8.303 -25.877  32.695  1.00 74.47      A    N  
ATOM   1494  CA  TYR A 195       8.080 -25.537  34.106  1.00 75.70      A    C  
ATOM   1495  C   TYR A 195       9.264 -25.871  35.022  1.00 78.28      A    C  
ATOM   1496  O   TYR A 195       9.360 -25.278  36.100  1.00 74.88      A    O  
ATOM   1497  CB  TYR A 195       6.783 -26.172  34.607  1.00 71.56      A    C  
ATOM   1498  CG  TYR A 195       5.523 -25.513  34.080  1.00 68.79      A    C  
ATOM   1499  CD1 TYR A 195       5.264 -24.153  34.354  1.00 65.10      A    C  
ATOM   1500  CD2 TYR A 195       4.618 -26.246  33.308  1.00 64.16      A    C  
ATOM   1501  CE1 TYR A 195       4.116 -23.530  33.835  1.00 59.01      A    C  
ATOM   1502  CE2 TYR A 195       3.463 -25.633  32.783  1.00 59.44      A    C  
ATOM   1503  CZ  TYR A 195       3.217 -24.275  33.038  1.00 57.56      A    C  
ATOM   1504  OH  TYR A 195       2.116 -23.665  32.506  1.00 53.67      A    O  
ATOM   1505  N   GLU A 196      10.191 -26.741  34.609  1.00 76.43      A    N  
ATOM   1506  CA  GLU A 196      11.351 -27.077  35.436  1.00 76.74      A    C  
ATOM   1507  C   GLU A 196      12.217 -25.860  35.777  1.00 78.94      A    C  
ATOM   1508  O   GLU A 196      12.609 -25.711  36.939  1.00 75.69      A    O  
ATOM   1509  CB  GLU A 196      12.225 -28.155  34.777  1.00 73.05      A    C  
ATOM   1510  CG  GLU A 196      11.666 -29.546  35.049  1.00 66.52      A    C  
ATOM   1511  CD  GLU A 196      12.662 -30.673  34.713  1.00 59.71      A    C  
ATOM   1512  OE1 GLU A 196      12.430 -31.794  35.238  1.00 50.24      A    O  
ATOM   1513  OE2 GLU A 196      13.633 -30.406  33.974  1.00 52.55      A    O1-
ATOM   1514  N   LYS A 197      12.432 -24.952  34.844  1.00 78.67      A    N  
ATOM   1515  CA  LYS A 197      13.223 -23.736  35.081  1.00 79.60      A    C  
ATOM   1516  C   LYS A 197      12.642 -22.854  36.191  1.00 81.52      A    C  
ATOM   1517  O   LYS A 197      13.399 -22.274  36.966  1.00 78.57      A    O  
ATOM   1518  CB  LYS A 197      13.452 -22.967  33.761  1.00 77.08      A    C  
ATOM   1519  CG  LYS A 197      12.184 -22.364  33.113  1.00 73.97      A    C  
ATOM   1520  CD  LYS A 197      12.502 -21.650  31.782  1.00 73.22      A    C  
ATOM   1521  CE  LYS A 197      11.262 -20.999  31.182  1.00 65.81      A    C  
ATOM   1522  NZ  LYS A 197      11.535 -20.267  29.903  1.00 60.36      A    N1+
ATOM   1523  N   TYR A 198      11.325 -22.804  36.320  1.00 83.27      A    N  
ATOM   1524  CA  TYR A 198      10.669 -22.040  37.384  1.00 83.23      A    C  
ATOM   1525  C   TYR A 198      10.774 -22.721  38.746  1.00 84.25      A    C  
ATOM   1526  O   TYR A 198      10.934 -22.045  39.763  1.00 80.31      A    O  
ATOM   1527  CB  TYR A 198       9.196 -21.797  37.026  1.00 81.72      A    C  
ATOM   1528  CG  TYR A 198       8.988 -21.085  35.714  1.00 84.11      A    C  
ATOM   1529  CD1 TYR A 198       9.366 -19.736  35.562  1.00 81.10      A    C  
ATOM   1530  CD2 TYR A 198       8.424 -21.766  34.618  1.00 82.19      A    C  
ATOM   1531  CE1 TYR A 198       9.202 -19.083  34.333  1.00 80.65      A    C  
ATOM   1532  CE2 TYR A 198       8.255 -21.121  33.385  1.00 81.25      A    C  
ATOM   1533  CZ  TYR A 198       8.653 -19.779  33.244  1.00 82.21      A    C  
ATOM   1534  OH  TYR A 198       8.516 -19.160  32.024  1.00 79.97      A    O  
ATOM   1535  N   LYS A 199      10.748 -24.065  38.781  1.00 80.74      A    N  
ATOM   1536  CA  LYS A 199      10.965 -24.837  40.009  1.00 80.16      A    C  
ATOM   1537  C   LYS A 199      12.400 -24.688  40.512  1.00 80.92      A    C  
ATOM   1538  O   LYS A 199      12.582 -24.526  41.714  1.00 78.41      A    O  
ATOM   1539  CB  LYS A 199      10.636 -26.320  39.795  1.00 78.15      A    C  
ATOM   1540  CG  LYS A 199       9.141 -26.575  39.601  1.00 74.28      A    C  
ATOM   1541  CD  LYS A 199       8.922 -28.075  39.386  1.00 71.19      A    C  
ATOM   1542  CE  LYS A 199       7.453 -28.381  39.138  1.00 62.19      A    C  
ATOM   1543  NZ  LYS A 199       7.267 -29.796  38.724  1.00 54.73      A    N1+
ATOM   1544  N   SER A 200      13.400 -24.703  39.620  1.00 80.71      A    N  
ATOM   1545  CA  SER A 200      14.796 -24.507  40.015  1.00 79.26      A    C  
ATOM   1546  C   SER A 200      15.046 -23.092  40.533  1.00 79.61      A    C  
ATOM   1547  O   SER A 200      15.696 -22.928  41.562  1.00 75.79      A    O  
ATOM   1548  CB  SER A 200      15.768 -24.871  38.883  1.00 77.37      A    C  
ATOM   1549  OG  SER A 200      16.124 -23.776  38.089  1.00 68.19      A    O  
ATOM   1550  N   ALA A 201      14.461 -22.062  39.902  1.00 82.85      A    N  
ATOM   1551  CA  ALA A 201      14.549 -20.700  40.409  1.00 81.53      A    C  
ATOM   1552  C   ALA A 201      13.892 -20.554  41.797  1.00 82.47      A    C  
ATOM   1553  O   ALA A 201      14.416 -19.844  42.658  1.00 79.42      A    O  
ATOM   1554  CB  ALA A 201      13.921 -19.752  39.387  1.00 79.43      A    C  
ATOM   1555  N   ALA A 202      12.791 -21.260  42.053  1.00 82.98      A    N  
ATOM   1556  CA  ALA A 202      12.137 -21.252  43.355  1.00 81.68      A    C  
ATOM   1557  C   ALA A 202      12.982 -21.917  44.452  1.00 82.82      A    C  
ATOM   1558  O   ALA A 202      12.932 -21.468  45.593  1.00 79.50      A    O  
ATOM   1559  CB  ALA A 202      10.769 -21.921  43.232  1.00 78.80      A    C  
ATOM   1560  N   SER A 203      13.768 -22.967  44.134  1.00 79.92      A    N  
ATOM   1561  CA  SER A 203      14.689 -23.557  45.111  1.00 77.84      A    C  
ATOM   1562  C   SER A 203      15.810 -22.607  45.519  1.00 78.89      A    C  
ATOM   1563  O   SER A 203      16.260 -22.664  46.666  1.00 73.34      A    O  
ATOM   1564  CB  SER A 203      15.275 -24.891  44.639  1.00 75.84      A    C  
ATOM   1565  OG  SER A 203      15.832 -24.884  43.351  1.00 68.46      A    O  
ATOM   1566  N   ASP A 204      16.185 -21.668  44.627  1.00 80.40      A    N  
ATOM   1567  CA  ASP A 204      17.170 -20.617  44.918  1.00 78.77      A    C  
ATOM   1568  C   ASP A 204      16.544 -19.373  45.581  1.00 79.79      A    C  
ATOM   1569  O   ASP A 204      17.210 -18.354  45.788  1.00 72.69      A    O  
ATOM   1570  CB  ASP A 204      17.937 -20.277  43.631  1.00 74.55      A    C  
ATOM   1571  CG  ASP A 204      18.751 -21.451  43.073  1.00 68.28      A    C  
ATOM   1572  OD1 ASP A 204      19.021 -22.419  43.818  1.00 61.09      A    O  
ATOM   1573  OD2 ASP A 204      19.120 -21.368  41.882  1.00 61.26      A    O1-
ATOM   1574  N   GLY A 205      15.250 -19.425  45.917  1.00 79.00      A    N  
ATOM   1575  CA  GLY A 205      14.516 -18.346  46.584  1.00 78.78      A    C  
ATOM   1576  C   GLY A 205      13.933 -17.283  45.650  1.00 81.03      A    C  
ATOM   1577  O   GLY A 205      13.364 -16.298  46.124  1.00 75.13      A    O  
ATOM   1578  N   THR A 206      14.035 -17.476  44.345  1.00 82.20      A    N  
ATOM   1579  CA  THR A 206      13.475 -16.552  43.353  1.00 83.17      A    C  
ATOM   1580  C   THR A 206      12.164 -17.113  42.796  1.00 84.60      A    C  
ATOM   1581  O   THR A 206      12.154 -18.074  42.029  1.00 80.72      A    O  
ATOM   1582  CB  THR A 206      14.469 -16.264  42.229  1.00 79.42      A    C  
ATOM   1583  CG2 THR A 206      14.015 -15.094  41.365  1.00 69.44      A    C  
ATOM   1584  OG1 THR A 206      15.720 -15.898  42.762  1.00 69.19      A    O  
ATOM   1585  N   TYR A 207      11.045 -16.501  43.154  1.00 85.40      A    N  
ATOM   1586  CA  TYR A 207       9.718 -16.955  42.728  1.00 86.23      A    C  
ATOM   1587  C   TYR A 207       9.305 -16.261  41.429  1.00 87.13      A    C  
ATOM   1588  O   TYR A 207       8.833 -15.131  41.440  1.00 83.61      A    O  
ATOM   1589  CB  TYR A 207       8.713 -16.742  43.853  1.00 84.45      A    C  
ATOM   1590  CG  TYR A 207       9.080 -17.484  45.120  1.00 86.23      A    C  
ATOM   1591  CD1 TYR A 207       8.931 -18.879  45.199  1.00 82.16      A    C  
ATOM   1592  CD2 TYR A 207       9.623 -16.787  46.208  1.00 83.46      A    C  
ATOM   1593  CE1 TYR A 207       9.317 -19.576  46.357  1.00 81.21      A    C  
ATOM   1594  CE2 TYR A 207      10.003 -17.469  47.376  1.00 81.77      A    C  
ATOM   1595  CZ  TYR A 207       9.853 -18.865  47.442  1.00 83.07      A    C  
ATOM   1596  OH  TYR A 207      10.245 -19.533  48.575  1.00 80.39      A    O  
ATOM   1597  N   ILE A 208       9.494 -16.963  40.321  1.00 86.67      A    N  
ATOM   1598  CA  ILE A 208       9.191 -16.476  38.975  1.00 86.54      A    C  
ATOM   1599  C   ILE A 208       7.992 -17.248  38.418  1.00 86.97      A    C  
ATOM   1600  O   ILE A 208       7.958 -18.474  38.479  1.00 83.73      A    O  
ATOM   1601  CB  ILE A 208      10.421 -16.592  38.051  1.00 84.99      A    C  
ATOM   1602  CG1 ILE A 208      11.659 -15.918  38.693  1.00 81.56      A    C  
ATOM   1603  CG2 ILE A 208      10.108 -15.969  36.676  1.00 82.18      A    C  
ATOM   1604  CD1 ILE A 208      12.947 -16.032  37.873  1.00 76.48      A    C  
ATOM   1605  N   LEU A 209       7.033 -16.529  37.851  1.00 87.02      A    N  
ATOM   1606  CA  LEU A 209       5.900 -17.120  37.135  1.00 87.21      A    C  
ATOM   1607  C   LEU A 209       5.787 -16.533  35.725  1.00 88.47      A    C  
ATOM   1608  O   LEU A 209       5.935 -15.327  35.551  1.00 85.84      A    O  
ATOM   1609  CB  LEU A 209       4.608 -16.927  37.933  1.00 84.87      A    C  
ATOM   1610  CG  LEU A 209       4.468 -17.878  39.141  1.00 80.43      A    C  
ATOM   1611  CD1 LEU A 209       3.209 -17.533  39.928  1.00 76.56      A    C  
ATOM   1612  CD2 LEU A 209       4.371 -19.343  38.717  1.00 75.96      A    C  
ATOM   1613  N   PRO A 210       5.499 -17.377  34.702  1.00 88.44      A    N  
ATOM   1614  CA  PRO A 210       5.275 -16.913  33.349  1.00 88.35      A    C  
ATOM   1615  C   PRO A 210       3.879 -16.300  33.213  1.00 89.30      A    C  
ATOM   1616  O   PRO A 210       2.876 -16.970  33.454  1.00 86.86      A    O  
ATOM   1617  CB  PRO A 210       5.448 -18.153  32.475  1.00 85.76      A    C  
ATOM   1618  CG  PRO A 210       5.000 -19.297  33.375  1.00 83.54      A    C  
ATOM   1619  CD  PRO A 210       5.396 -18.824  34.777  1.00 87.07      A    C  
ATOM   1620  N   ILE A 211       3.815 -15.058  32.751  1.00 90.01      A    N  
ATOM   1621  CA  ILE A 211       2.577 -14.416  32.324  1.00 90.11      A    C  
ATOM   1622  C   ILE A 211       2.579 -14.405  30.796  1.00 90.77      A    C  
ATOM   1623  O   ILE A 211       3.535 -13.929  30.189  1.00 88.78      A    O  
ATOM   1624  CB  ILE A 211       2.443 -13.006  32.911  1.00 88.94      A    C  
ATOM   1625  CG1 ILE A 211       2.508 -13.049  34.456  1.00 84.66      A    C  
ATOM   1626  CG2 ILE A 211       1.129 -12.369  32.433  1.00 84.85      A    C  
ATOM   1627  CD1 ILE A 211       2.459 -11.672  35.121  1.00 79.65      A    C  
ATOM   1628  N   ARG A 212       1.524 -14.936  30.175  1.00 89.20      A    N  
ATOM   1629  CA  ARG A 212       1.423 -15.054  28.720  1.00 88.70      A    C  
ATOM   1630  C   ARG A 212       0.329 -14.162  28.156  1.00 89.00      A    C  
ATOM   1631  O   ARG A 212      -0.730 -14.004  28.757  1.00 86.54      A    O  
ATOM   1632  CB  ARG A 212       1.233 -16.509  28.304  1.00 86.58      A    C  
ATOM   1633  CG  ARG A 212       2.449 -17.361  28.690  1.00 80.32      A    C  
ATOM   1634  CD  ARG A 212       2.310 -18.768  28.157  1.00 78.74      A    C  
ATOM   1635  NE  ARG A 212       3.443 -19.601  28.572  1.00 73.14      A    N  
ATOM   1636  CZ  ARG A 212       3.361 -20.811  29.081  1.00 67.56      A    C  
ATOM   1637  NH1 ARG A 212       2.215 -21.420  29.229  1.00 60.90      A    N1+
ATOM   1638  NH2 ARG A 212       4.428 -21.430  29.457  1.00 61.23      A    N  
ATOM   1639  N   ALA A 213       0.586 -13.611  26.992  1.00 90.82      A    N  
ATOM   1640  CA  ALA A 213      -0.401 -12.921  26.187  1.00 90.91      A    C  
ATOM   1641  C   ALA A 213      -0.117 -13.163  24.706  1.00 91.99      A    C  
ATOM   1642  O   ALA A 213       1.037 -13.109  24.274  1.00 90.15      A    O  
ATOM   1643  CB  ALA A 213      -0.387 -11.432  26.538  1.00 89.54      A    C  
ATOM   1644  N   ALA A 214      -1.165 -13.410  23.943  1.00 91.26      A    N  
ATOM   1645  CA  ALA A 214      -1.089 -13.537  22.497  1.00 90.91      A    C  
ATOM   1646  C   ALA A 214      -1.512 -12.229  21.814  1.00 91.91      A    C  
ATOM   1647  O   ALA A 214      -2.282 -11.442  22.376  1.00 89.91      A    O  
ATOM   1648  CB  ALA A 214      -1.942 -14.728  22.065  1.00 88.44      A    C  
ATOM   1649  N   TYR A 215      -1.003 -12.013  20.606  1.00 91.76      A    N  
ATOM   1650  CA  TYR A 215      -1.461 -10.956  19.714  1.00 92.86      A    C  
ATOM   1651  C   TYR A 215      -1.219 -11.355  18.261  1.00 93.13      A    C  
ATOM   1652  O   TYR A 215      -0.339 -12.167  17.962  1.00 91.22      A    O  
ATOM   1653  CB  TYR A 215      -0.765  -9.635  20.054  1.00 92.59      A    C  
ATOM   1654  CG  TYR A 215      -1.681  -8.424  19.978  1.00 93.20      A    C  
ATOM   1655  CD1 TYR A 215      -1.976  -7.821  18.743  1.00 90.56      A    C  
ATOM   1656  CD2 TYR A 215      -2.254  -7.902  21.154  1.00 90.56      A    C  
ATOM   1657  CE1 TYR A 215      -2.836  -6.719  18.676  1.00 89.56      A    C  
ATOM   1658  CE2 TYR A 215      -3.119  -6.798  21.100  1.00 89.36      A    C  
ATOM   1659  CZ  TYR A 215      -3.405  -6.207  19.852  1.00 90.80      A    C  
ATOM   1660  OH  TYR A 215      -4.254  -5.131  19.789  1.00 89.16      A    O  
ATOM   1661  N   THR A 216      -2.003 -10.799  17.353  1.00 93.17      A    N  
ATOM   1662  CA  THR A 216      -1.871 -11.051  15.925  1.00 92.84      A    C  
ATOM   1663  C   THR A 216      -1.858  -9.754  15.130  1.00 93.23      A    C  
ATOM   1664  O   THR A 216      -2.502  -8.776  15.496  1.00 90.73      A    O  
ATOM   1665  CB  THR A 216      -2.952 -12.029  15.433  1.00 90.57      A    C  
ATOM   1666  CG2 THR A 216      -4.365 -11.482  15.533  1.00 76.28      A    C  
ATOM   1667  OG1 THR A 216      -2.728 -12.356  14.081  1.00 74.96      A    O  
ATOM   1668  N   MET A 217      -1.105  -9.740  14.020  1.00 93.29      A    N  
ATOM   1669  CA  MET A 217      -1.088  -8.636  13.064  1.00 93.60      A    C  
ATOM   1670  C   MET A 217      -0.711  -9.161  11.676  1.00 94.30      A    C  
ATOM   1671  O   MET A 217       0.158 -10.026  11.546  1.00 92.33      A    O  
ATOM   1672  CB  MET A 217      -0.122  -7.546  13.551  1.00 92.18      A    C  
ATOM   1673  CG  MET A 217      -0.181  -6.273  12.698  1.00 87.85      A    C  
ATOM   1674  SD  MET A 217       0.740  -4.874  13.398  1.00 83.40      A    S  
ATOM   1675  CE  MET A 217       0.499  -3.662  12.085  1.00 75.25      A    C  
ATOM   1676  N   ARG A 218      -1.353  -8.629  10.643  1.00 94.45      A    N  
ATOM   1677  CA  ARG A 218      -0.995  -8.913   9.254  1.00 94.52      A    C  
ATOM   1678  C   ARG A 218       0.400  -8.366   8.952  1.00 95.26      A    C  
ATOM   1679  O   ARG A 218       0.710  -7.237   9.334  1.00 93.07      A    O  
ATOM   1680  CB  ARG A 218      -2.072  -8.312   8.334  1.00 92.84      A    C  
ATOM   1681  CG  ARG A 218      -1.934  -8.674   6.854  1.00 88.04      A    C  
ATOM   1682  CD  ARG A 218      -2.108 -10.159   6.549  1.00 86.79      A    C  
ATOM   1683  NE  ARG A 218      -3.472 -10.658   6.847  1.00 85.27      A    N  
ATOM   1684  CZ  ARG A 218      -3.988 -11.800   6.413  1.00 86.34      A    C  
ATOM   1685  NH1 ARG A 218      -3.311 -12.643   5.677  1.00 76.20      A    N1+
ATOM   1686  NH2 ARG A 218      -5.203 -12.130   6.702  1.00 79.94      A    N  
ATOM   1687  N   MET A 219       1.229  -9.150   8.266  1.00 94.69      A    N  
ATOM   1688  CA  MET A 219       2.581  -8.733   7.886  1.00 94.90      A    C  
ATOM   1689  C   MET A 219       2.551  -7.474   7.007  1.00 95.45      A    C  
ATOM   1690  O   MET A 219       1.698  -7.326   6.135  1.00 93.83      A    O  
ATOM   1691  CB  MET A 219       3.316  -9.871   7.168  1.00 94.07      A    C  
ATOM   1692  CG  MET A 219       3.662 -11.035   8.096  1.00 91.09      A    C  
ATOM   1693  SD  MET A 219       4.787 -10.639   9.474  1.00 90.98      A    S  
ATOM   1694  CE  MET A 219       6.287 -10.194   8.574  1.00 84.55      A    C  
ATOM   1695  N   GLN A 220       3.509  -6.603   7.243  1.00 94.64      A    N  
ATOM   1696  CA  GLN A 220       3.767  -5.377   6.474  1.00 94.97      A    C  
ATOM   1697  C   GLN A 220       5.171  -5.398   5.829  1.00 95.22      A    C  
ATOM   1698  O   GLN A 220       5.701  -4.383   5.408  1.00 90.28      A    O  
ATOM   1699  CB  GLN A 220       3.571  -4.165   7.397  1.00 93.41      A    C  
ATOM   1700  CG  GLN A 220       2.131  -4.014   7.913  1.00 91.51      A    C  
ATOM   1701  CD  GLN A 220       1.159  -3.661   6.787  1.00 91.58      A    C  
ATOM   1702  NE2 GLN A 220       0.151  -4.456   6.550  1.00 80.29      A    N  
ATOM   1703  OE1 GLN A 220       1.325  -2.656   6.114  1.00 81.43      A    O  
ATOM   1704  N   SER A 221       5.781  -6.582   5.785  1.00 94.65      A    N  
ATOM   1705  CA  SER A 221       7.074  -6.871   5.172  1.00 94.28      A    C  
ATOM   1706  C   SER A 221       7.115  -8.355   4.824  1.00 94.39      A    C  
ATOM   1707  O   SER A 221       6.353  -9.133   5.403  1.00 90.13      A    O  
ATOM   1708  CB  SER A 221       8.212  -6.529   6.151  1.00 92.07      A    C  
ATOM   1709  OG  SER A 221       8.113  -7.252   7.356  1.00 87.62      A    O  
ATOM   1710  N   ASN A 222       8.005  -8.762   3.918  1.00 94.12      A    N  
ATOM   1711  CA  ASN A 222       8.159 -10.178   3.604  1.00 94.44      A    C  
ATOM   1712  C   ASN A 222       8.520 -10.990   4.850  1.00 94.60      A    C  
ATOM   1713  O   ASN A 222       9.275 -10.538   5.709  1.00 90.53      A    O  
ATOM   1714  CB  ASN A 222       9.187 -10.391   2.478  1.00 92.79      A    C  
ATOM   1715  CG  ASN A 222       8.598 -10.171   1.101  1.00 92.93      A    C  
ATOM   1716  ND2 ASN A 222       9.247 -10.666   0.082  1.00 87.43      A    N  
ATOM   1717  OD1 ASN A 222       7.539  -9.576   0.945  1.00 86.33      A    O  
ATOM   1718  N   ILE A 223       7.987 -12.198   4.930  1.00 94.50      A    N  
ATOM   1719  CA  ILE A 223       8.344 -13.138   5.989  1.00 94.35      A    C  
ATOM   1720  C   ILE A 223       9.657 -13.815   5.596  1.00 94.32      A    C  
ATOM   1721  O   ILE A 223       9.737 -14.444   4.547  1.00 91.66      A    O  
ATOM   1722  CB  ILE A 223       7.220 -14.160   6.220  1.00 93.23      A    C  
ATOM   1723  CG1 ILE A 223       5.934 -13.452   6.713  1.00 90.29      A    C  
ATOM   1724  CG2 ILE A 223       7.674 -15.220   7.237  1.00 90.77      A    C  
ATOM   1725  CD1 ILE A 223       4.722 -14.381   6.806  1.00 85.40      A    C  
ATOM   1726  N   TYR A 224      10.649 -13.771   6.481  1.00 94.55      A    N  
ATOM   1727  CA  TYR A 224      11.837 -14.603   6.361  1.00 94.57      A    C  
ATOM   1728  C   TYR A 224      11.555 -15.968   6.991  1.00 94.00      A    C  
ATOM   1729  O   TYR A 224      11.408 -16.088   8.204  1.00 90.36      A    O  
ATOM   1730  CB  TYR A 224      13.048 -13.903   6.988  1.00 93.78      A    C  
ATOM   1731  CG  TYR A 224      13.475 -12.605   6.333  1.00 94.37      A    C  
ATOM   1732  CD1 TYR A 224      12.978 -12.202   5.072  1.00 91.00      A    C  
ATOM   1733  CD2 TYR A 224      14.416 -11.788   6.993  1.00 91.36      A    C  
ATOM   1734  CE1 TYR A 224      13.404 -11.003   4.486  1.00 90.57      A    C  
ATOM   1735  CE2 TYR A 224      14.846 -10.591   6.416  1.00 91.00      A    C  
ATOM   1736  CZ  TYR A 224      14.336 -10.193   5.160  1.00 91.77      A    C  
ATOM   1737  OH  TYR A 224      14.751  -9.022   4.593  1.00 89.62      A    O  
ATOM   1738  N   VAL A 225      11.487 -16.993   6.164  1.00 93.13      A    N  
ATOM   1739  CA  VAL A 225      11.058 -18.346   6.566  1.00 92.68      A    C  
ATOM   1740  C   VAL A 225      11.969 -18.948   7.645  1.00 92.71      A    C  
ATOM   1741  O   VAL A 225      11.512 -19.732   8.473  1.00 89.00      A    O  
ATOM   1742  CB  VAL A 225      10.969 -19.259   5.325  1.00 90.99      A    C  
ATOM   1743  CG1 VAL A 225      10.524 -20.683   5.670  1.00 86.74      A    C  
ATOM   1744  CG2 VAL A 225       9.967 -18.687   4.315  1.00 88.20      A    C  
ATOM   1745  N   SER A 226      13.235 -18.527   7.702  1.00 92.77      A    N  
ATOM   1746  CA  SER A 226      14.171 -18.916   8.761  1.00 91.74      A    C  
ATOM   1747  C   SER A 226      13.715 -18.509  10.167  1.00 92.24      A    C  
ATOM   1748  O   SER A 226      14.068 -19.184  11.135  1.00 88.62      A    O  
ATOM   1749  CB  SER A 226      15.546 -18.293   8.471  1.00 90.53      A    C  
ATOM   1750  OG  SER A 226      15.469 -16.885   8.494  1.00 82.24      A    O  
ATOM   1751  N   GLN A 227      12.906 -17.447  10.281  1.00 92.97      A    N  
ATOM   1752  CA  GLN A 227      12.364 -16.950  11.550  1.00 92.61      A    C  
ATOM   1753  C   GLN A 227      11.083 -17.680  11.986  1.00 93.24      A    C  
ATOM   1754  O   GLN A 227      10.650 -17.527  13.133  1.00 88.94      A    O  
ATOM   1755  CB  GLN A 227      12.090 -15.441  11.434  1.00 91.25      A    C  
ATOM   1756  CG  GLN A 227      13.336 -14.623  11.074  1.00 89.49      A    C  
ATOM   1757  CD  GLN A 227      14.423 -14.688  12.152  1.00 90.47      A    C  
ATOM   1758  NE2 GLN A 227      15.654 -14.868  11.770  1.00 79.21      A    N  
ATOM   1759  OE1 GLN A 227      14.165 -14.570  13.342  1.00 81.07      A    O  
ATOM   1760  N   LEU A 228      10.467 -18.454  11.098  1.00 92.15      A    N  
ATOM   1761  CA  LEU A 228       9.245 -19.185  11.408  1.00 92.16      A    C  
ATOM   1762  C   LEU A 228       9.550 -20.499  12.142  1.00 92.73      A    C  
ATOM   1763  O   LEU A 228      10.541 -21.172  11.843  1.00 89.48      A    O  
ATOM   1764  CB  LEU A 228       8.426 -19.448  10.134  1.00 89.98      A    C  
ATOM   1765  CG  LEU A 228       7.950 -18.177   9.390  1.00 90.01      A    C  
ATOM   1766  CD1 LEU A 228       7.088 -18.613   8.206  1.00 86.86      A    C  
ATOM   1767  CD2 LEU A 228       7.119 -17.250  10.286  1.00 87.51      A    C  
ATOM   1768  N   PRO A 229       8.683 -20.911  13.089  1.00 91.55      A    N  
ATOM   1769  CA  PRO A 229       8.802 -22.204  13.757  1.00 90.44      A    C  
ATOM   1770  C   PRO A 229       8.369 -23.348  12.836  1.00 91.03      A    C  
ATOM   1771  O   PRO A 229       7.555 -23.183  11.931  1.00 87.39      A    O  
ATOM   1772  CB  PRO A 229       7.914 -22.080  14.997  1.00 87.48      A    C  
ATOM   1773  CG  PRO A 229       6.792 -21.160  14.518  1.00 87.10      A    C  
ATOM   1774  CD  PRO A 229       7.507 -20.198  13.569  1.00 89.77      A    C  
ATOM   1775  N   GLU A 230       8.878 -24.543  13.104  1.00 90.05      A    N  
ATOM   1776  CA  GLU A 230       8.433 -25.765  12.417  1.00 89.39      A    C  
ATOM   1777  C   GLU A 230       7.092 -26.275  12.946  1.00 89.48      A    C  
ATOM   1778  O   GLU A 230       6.320 -26.894  12.216  1.00 84.64      A    O  
ATOM   1779  CB  GLU A 230       9.487 -26.870  12.539  1.00 87.32      A    C  
ATOM   1780  CG  GLU A 230      10.778 -26.497  11.795  1.00 79.52      A    C  
ATOM   1781  CD  GLU A 230      11.804 -27.639  11.702  1.00 74.23      A    C  
ATOM   1782  OE1 GLU A 230      12.840 -27.389  11.040  1.00 63.89      A    O  
ATOM   1783  OE2 GLU A 230      11.555 -28.716  12.281  1.00 66.74      A    O1-
ATOM   1784  N   SER A 231       6.808 -26.000  14.210  1.00 86.57      A    N  
ATOM   1785  CA  SER A 231       5.581 -26.399  14.882  1.00 85.61      A    C  
ATOM   1786  C   SER A 231       5.100 -25.295  15.816  1.00 86.19      A    C  
ATOM   1787  O   SER A 231       5.902 -24.503  16.326  1.00 81.10      A    O  
ATOM   1788  CB  SER A 231       5.791 -27.710  15.648  1.00 82.59      A    C  
ATOM   1789  OG  SER A 231       6.791 -27.581  16.627  1.00 73.59      A    O  
ATOM   1790  N   ASN A 232       3.795 -25.250  16.069  1.00 86.30      A    N  
ATOM   1791  CA  ASN A 232       3.245 -24.313  17.033  1.00 85.32      A    C  
ATOM   1792  C   ASN A 232       3.575 -24.763  18.462  1.00 85.16      A    C  
ATOM   1793  O   ASN A 232       3.063 -25.766  18.953  1.00 80.35      A    O  
ATOM   1794  CB  ASN A 232       1.731 -24.145  16.787  1.00 82.19      A    C  
ATOM   1795  CG  ASN A 232       1.143 -23.053  17.672  1.00 80.60      A    C  
ATOM   1796  ND2 ASN A 232      -0.160 -22.838  17.614  1.00 75.52      A    N  
ATOM   1797  OD1 ASN A 232       1.835 -22.396  18.420  1.00 73.29      A    O  
ATOM   1798  N   LEU A 233       4.430 -23.994  19.125  1.00 83.28      A    N  
ATOM   1799  CA  LEU A 233       4.843 -24.224  20.512  1.00 81.82      A    C  
ATOM   1800  C   LEU A 233       4.078 -23.347  21.510  1.00 82.02      A    C  
ATOM   1801  O   LEU A 233       4.399 -23.346  22.705  1.00 75.59      A    O  
ATOM   1802  CB  LEU A 233       6.360 -24.004  20.615  1.00 78.55      A    C  
ATOM   1803  CG  LEU A 233       7.210 -24.956  19.755  1.00 74.88      A    C  
ATOM   1804  CD1 LEU A 233       8.689 -24.579  19.916  1.00 68.71      A    C  
ATOM   1805  CD2 LEU A 233       7.027 -26.414  20.138  1.00 68.61      A    C  
ATOM   1806  N   CYS A 234       3.104 -22.581  21.041  1.00 82.70      A    N  
ATOM   1807  CA  CYS A 234       2.293 -21.731  21.885  1.00 82.22      A    C  
ATOM   1808  C   CYS A 234       1.360 -22.573  22.753  1.00 81.85      A    C  
ATOM   1809  O   CYS A 234       0.861 -23.621  22.347  1.00 76.17      A    O  
ATOM   1810  CB  CYS A 234       1.552 -20.705  21.031  1.00 80.90      A    C  
ATOM   1811  SG  CYS A 234       2.719 -19.580  20.216  1.00 78.24      A    S  
ATOM   1812  N   LEU A 235       1.138 -22.121  23.975  1.00 77.84      A    N  
ATOM   1813  CA  LEU A 235       0.293 -22.816  24.930  1.00 75.19      A    C  
ATOM   1814  C   LEU A 235      -1.093 -22.188  24.913  1.00 73.21      A    C  
ATOM   1815  O   LEU A 235      -1.286 -21.081  25.415  1.00 66.73      A    O  
ATOM   1816  CB  LEU A 235       0.956 -22.811  26.313  1.00 70.69      A    C  
ATOM   1817  CG  LEU A 235       2.185 -23.746  26.367  1.00 65.20      A    C  
ATOM   1818  CD1 LEU A 235       3.048 -23.455  27.579  1.00 61.16      A    C  
ATOM   1819  CD2 LEU A 235       1.782 -25.213  26.449  1.00 59.57      A    C  
ATOM   1820  N   THR A 236      -2.036 -22.919  24.324  1.00 68.53      A    N  
ATOM   1821  CA  THR A 236      -3.442 -22.547  24.199  1.00 65.80      A    C  
ATOM   1822  C   THR A 236      -4.322 -23.658  24.759  1.00 65.05      A    C  
ATOM   1823  O   THR A 236      -3.850 -24.762  25.045  1.00 58.01      A    O  
ATOM   1824  CB  THR A 236      -3.818 -22.290  22.735  1.00 59.23      A    C  
ATOM   1825  CG2 THR A 236      -2.950 -21.212  22.094  1.00 51.07      A    C  
ATOM   1826  OG1 THR A 236      -3.668 -23.454  21.969  1.00 52.76      A    O  
ATOM   1827  N   SER A 237      -5.609 -23.383  24.907  1.00 49.81      A    N  
ATOM   1828  CA  SER A 237      -6.607 -24.412  25.219  1.00 47.63      A    C  
ATOM   1829  C   SER A 237      -6.799 -25.413  24.087  1.00 47.09      A    C  
ATOM   1830  O   SER A 237      -7.135 -26.566  24.357  1.00 43.64      A    O  
ATOM   1831  CB  SER A 237      -7.947 -23.738  25.526  1.00 43.95      A    C  
ATOM   1832  OG  SER A 237      -8.241 -22.725  24.593  1.00 41.50      A    O  
ATOM   1833  N   ASN A 238      -6.562 -24.984  22.838  1.00 43.15      A    N  
ATOM   1834  CA  ASN A 238      -6.919 -25.736  21.636  1.00 39.78      A    C  
ATOM   1835  C   ASN A 238      -5.734 -26.478  21.005  1.00 38.56      A    C  
ATOM   1836  O   ASN A 238      -5.912 -27.180  20.017  1.00 36.00      A    O  
ATOM   1837  CB  ASN A 238      -7.579 -24.772  20.640  1.00 35.82      A    C  
ATOM   1838  CG  ASN A 238      -8.879 -24.191  21.167  1.00 33.22      A    C  
ATOM   1839  ND2 ASN A 238      -9.379 -23.167  20.513  1.00 31.85      A    N  
ATOM   1840  OD1 ASN A 238      -9.434 -24.618  22.162  1.00 32.06      A    O  
ATOM   1841  N   VAL A 239      -4.520 -26.350  21.557  1.00 37.12      A    N  
ATOM   1842  CA  VAL A 239      -3.391 -27.145  21.062  1.00 36.15      A    C  
ATOM   1843  C   VAL A 239      -3.727 -28.617  21.267  1.00 35.64      A    C  
ATOM   1844  O   VAL A 239      -3.982 -29.023  22.404  1.00 33.67      A    O  
ATOM   1845  CB  VAL A 239      -2.055 -26.790  21.737  1.00 33.81      A    C  
ATOM   1846  CG1 VAL A 239      -0.909 -27.673  21.229  1.00 31.04      A    C  
ATOM   1847  CG2 VAL A 239      -1.662 -25.350  21.420  1.00 32.09      A    C  
ATOM   1848  N   PRO A 240      -3.737 -29.430  20.201  1.00 32.91      A    N  
ATOM   1849  CA  PRO A 240      -3.945 -30.858  20.327  1.00 32.07      A    C  
ATOM   1850  C   PRO A 240      -2.888 -31.450  21.258  1.00 33.61      A    C  
ATOM   1851  O   PRO A 240      -1.699 -31.141  21.157  1.00 31.96      A    O  
ATOM   1852  CB  PRO A 240      -3.902 -31.435  18.903  1.00 29.09      A    C  
ATOM   1853  CG  PRO A 240      -3.162 -30.374  18.092  1.00 29.14      A    C  
ATOM   1854  CD  PRO A 240      -3.479 -29.062  18.813  1.00 32.03      A    C  
ATOM   1855  N   LYS A 241      -3.346 -32.249  22.204  1.00 31.24      A    N  
ATOM   1856  CA  LYS A 241      -2.490 -32.899  23.194  1.00 29.73      A    C  
ATOM   1857  C   LYS A 241      -1.600 -33.965  22.570  1.00 29.33      A    C  
ATOM   1858  O   LYS A 241      -2.068 -34.659  21.658  1.00 26.37      A    O  
ATOM   1859  CB  LYS A 241      -3.320 -33.542  24.312  1.00 27.08      A    C  
ATOM   1860  CG  LYS A 241      -3.890 -32.505  25.279  1.00 24.68      A    C  
ATOM   1861  CD  LYS A 241      -4.606 -33.233  26.430  1.00 22.68      A    C  
ATOM   1862  CE  LYS A 241      -5.157 -32.202  27.410  1.00 19.45      A    C  
ATOM   1863  NZ  LYS A 241      -5.837 -32.842  28.534  1.00 17.54      A    N1+
ATOM   1864  OXT LYS A 241      -0.447 -34.066  23.068  1.00 18.76      A    O1-
TER   
ATOM   1865  N   GLN B   1      -9.716  -4.317  66.904  1.00 65.26      B    N  
ATOM   1866  CA  GLN B   1      -8.532  -4.467  66.032  1.00 68.30      B    C  
ATOM   1867  C   GLN B   1      -8.834  -5.220  64.745  1.00 69.98      B    C  
ATOM   1868  O   GLN B   1      -8.497  -4.719  63.683  1.00 64.96      B    O  
ATOM   1869  CB  GLN B   1      -7.358  -5.107  66.779  1.00 62.49      B    C  
ATOM   1870  CG  GLN B   1      -6.524  -4.055  67.513  1.00 58.05      B    C  
ATOM   1871  CD  GLN B   1      -5.402  -4.669  68.357  1.00 54.18      B    C  
ATOM   1872  NE2 GLN B   1      -4.357  -3.941  68.661  1.00 44.17      B    N  
ATOM   1873  OE1 GLN B   1      -5.470  -5.798  68.769  1.00 48.54      B    O  
ATOM   1874  N   ALA B   2      -9.520  -6.380  64.814  1.00 70.98      B    N  
ATOM   1875  CA  ALA B   2      -9.857  -7.156  63.620  1.00 72.64      B    C  
ATOM   1876  C   ALA B   2     -10.677  -6.349  62.595  1.00 75.14      B    C  
ATOM   1877  O   ALA B   2     -10.354  -6.360  61.417  1.00 72.44      B    O  
ATOM   1878  CB  ALA B   2     -10.604  -8.414  64.053  1.00 67.44      B    C  
ATOM   1879  N   LEU B   3     -11.652  -5.560  63.030  1.00 78.28      B    N  
ATOM   1880  CA  LEU B   3     -12.434  -4.662  62.171  1.00 78.69      B    C  
ATOM   1881  C   LEU B   3     -11.569  -3.613  61.463  1.00 80.33      B    C  
ATOM   1882  O   LEU B   3     -11.786  -3.338  60.284  1.00 78.28      B    O  
ATOM   1883  CB  LEU B   3     -13.513  -3.975  63.033  1.00 74.99      B    C  
ATOM   1884  CG  LEU B   3     -14.897  -4.639  62.866  1.00 67.97      B    C  
ATOM   1885  CD1 LEU B   3     -15.723  -4.481  64.128  1.00 62.70      B    C  
ATOM   1886  CD2 LEU B   3     -15.645  -3.996  61.705  1.00 60.81      B    C  
ATOM   1887  N   VAL B   4     -10.562  -3.069  62.135  1.00 82.57      B    N  
ATOM   1888  CA  VAL B   4      -9.634  -2.087  61.536  1.00 83.17      B    C  
ATOM   1889  C   VAL B   4      -8.772  -2.753  60.462  1.00 83.80      B    C  
ATOM   1890  O   VAL B   4      -8.591  -2.196  59.386  1.00 82.03      B    O  
ATOM   1891  CB  VAL B   4      -8.760  -1.418  62.609  1.00 80.91      B    C  
ATOM   1892  CG1 VAL B   4      -7.771  -0.410  62.008  1.00 71.81      B    C  
ATOM   1893  CG2 VAL B   4      -9.613  -0.663  63.631  1.00 72.85      B    C  
ATOM   1894  N   LEU B   5      -8.298  -3.977  60.730  1.00 81.72      B    N  
ATOM   1895  CA  LEU B   5      -7.534  -4.761  59.755  1.00 81.05      B    C  
ATOM   1896  C   LEU B   5      -8.386  -5.186  58.552  1.00 82.84      B    C  
ATOM   1897  O   LEU B   5      -7.897  -5.182  57.428  1.00 81.50      B    O  
ATOM   1898  CB  LEU B   5      -6.945  -6.003  60.448  1.00 77.92      B    C  
ATOM   1899  CG  LEU B   5      -5.813  -5.693  61.453  1.00 73.35      B    C  
ATOM   1900  CD1 LEU B   5      -5.535  -6.930  62.304  1.00 67.48      B    C  
ATOM   1901  CD2 LEU B   5      -4.520  -5.294  60.745  1.00 66.86      B    C  
ATOM   1902  N   ALA B   6      -9.673  -5.498  58.767  1.00 82.66      B    N  
ATOM   1903  CA  ALA B   6     -10.621  -5.782  57.699  1.00 81.96      B    C  
ATOM   1904  C   ALA B   6     -10.875  -4.555  56.819  1.00 83.86      B    C  
ATOM   1905  O   ALA B   6     -10.786  -4.643  55.594  1.00 82.55      B    O  
ATOM   1906  CB  ALA B   6     -11.917  -6.314  58.317  1.00 80.03      B    C  
ATOM   1907  N   CYS B   7     -11.088  -3.374  57.401  1.00 86.11      B    N  
ATOM   1908  CA  CYS B   7     -11.207  -2.110  56.665  1.00 85.81      B    C  
ATOM   1909  C   CYS B   7      -9.935  -1.784  55.872  1.00 86.99      B    C  
ATOM   1910  O   CYS B   7     -10.031  -1.389  54.723  1.00 85.35      B    O  
ATOM   1911  CB  CYS B   7     -11.529  -0.967  57.637  1.00 83.56      B    C  
ATOM   1912  SG  CYS B   7     -13.303  -0.963  58.037  1.00 71.18      B    S  
ATOM   1913  N   LEU B   8      -8.753  -1.994  56.459  1.00 86.40      B    N  
ATOM   1914  CA  LEU B   8      -7.473  -1.821  55.760  1.00 86.20      B    C  
ATOM   1915  C   LEU B   8      -7.332  -2.776  54.572  1.00 87.13      B    C  
ATOM   1916  O   LEU B   8      -6.867  -2.354  53.512  1.00 86.12      B    O  
ATOM   1917  CB  LEU B   8      -6.313  -2.018  56.758  1.00 84.70      B    C  
ATOM   1918  CG  LEU B   8      -5.809  -0.686  57.345  1.00 75.27      B    C  
ATOM   1919  CD1 LEU B   8      -5.122  -0.920  58.691  1.00 68.79      B    C  
ATOM   1920  CD2 LEU B   8      -4.802  -0.030  56.397  1.00 68.35      B    C  
ATOM   1921  N   SER B   9      -7.773  -4.029  54.713  1.00 85.45      B    N  
ATOM   1922  CA  SER B   9      -7.726  -5.022  53.634  1.00 84.95      B    C  
ATOM   1923  C   SER B   9      -8.667  -4.659  52.483  1.00 85.98      B    C  
ATOM   1924  O   SER B   9      -8.279  -4.726  51.320  1.00 83.85      B    O  
ATOM   1925  CB  SER B   9      -8.090  -6.418  54.164  1.00 83.30      B    C  
ATOM   1926  OG  SER B   9      -7.262  -6.787  55.243  1.00 70.57      B    O  
ATOM   1927  N   LEU B  10      -9.881  -4.187  52.795  1.00 87.07      B    N  
ATOM   1928  CA  LEU B  10     -10.836  -3.695  51.797  1.00 86.63      B    C  
ATOM   1929  C   LEU B  10     -10.344  -2.424  51.103  1.00 87.49      B    C  
ATOM   1930  O   LEU B  10     -10.477  -2.289  49.893  1.00 85.92      B    O  
ATOM   1931  CB  LEU B  10     -12.195  -3.429  52.474  1.00 84.68      B    C  
ATOM   1932  CG  LEU B  10     -12.991  -4.704  52.804  1.00 78.45      B    C  
ATOM   1933  CD1 LEU B  10     -14.177  -4.353  53.700  1.00 72.77      B    C  
ATOM   1934  CD2 LEU B  10     -13.529  -5.362  51.537  1.00 72.44      B    C  
ATOM   1935  N   LEU B  11      -9.727  -1.501  51.832  1.00 88.97      B    N  
ATOM   1936  CA  LEU B  11      -9.137  -0.290  51.278  1.00 88.40      B    C  
ATOM   1937  C   LEU B  11      -7.991  -0.626  50.318  1.00 88.67      B    C  
ATOM   1938  O   LEU B  11      -7.935  -0.079  49.219  1.00 87.96      B    O  
ATOM   1939  CB  LEU B  11      -8.639   0.606  52.426  1.00 87.92      B    C  
ATOM   1940  CG  LEU B  11      -8.293   2.032  51.948  1.00 79.59      B    C  
ATOM   1941  CD1 LEU B  11      -9.452   2.993  52.222  1.00 72.60      B    C  
ATOM   1942  CD2 LEU B  11      -7.052   2.568  52.659  1.00 71.58      B    C  
ATOM   1943  N   LEU B  12      -7.123  -1.568  50.704  1.00 89.05      B    N  
ATOM   1944  CA  LEU B  12      -6.033  -2.043  49.852  1.00 88.91      B    C  
ATOM   1945  C   LEU B  12      -6.574  -2.689  48.567  1.00 89.48      B    C  
ATOM   1946  O   LEU B  12      -6.083  -2.369  47.488  1.00 88.01      B    O  
ATOM   1947  CB  LEU B  12      -5.170  -3.027  50.657  1.00 87.50      B    C  
ATOM   1948  CG  LEU B  12      -3.877  -3.441  49.921  1.00 80.34      B    C  
ATOM   1949  CD1 LEU B  12      -2.835  -2.324  49.942  1.00 75.34      B    C  
ATOM   1950  CD2 LEU B  12      -3.285  -4.667  50.583  1.00 74.71      B    C  
ATOM   1951  N   LEU B  13      -7.603  -3.525  48.670  1.00 89.46      B    N  
ATOM   1952  CA  LEU B  13      -8.248  -4.156  47.520  1.00 88.64      B    C  
ATOM   1953  C   LEU B  13      -8.848  -3.113  46.569  1.00 89.20      B    C  
ATOM   1954  O   LEU B  13      -8.597  -3.160  45.368  1.00 88.10      B    O  
ATOM   1955  CB  LEU B  13      -9.320  -5.134  48.027  1.00 87.23      B    C  
ATOM   1956  CG  LEU B  13     -10.023  -5.933  46.908  1.00 81.63      B    C  
ATOM   1957  CD1 LEU B  13      -9.076  -6.897  46.207  1.00 77.52      B    C  
ATOM   1958  CD2 LEU B  13     -11.169  -6.745  47.507  1.00 76.60      B    C  
ATOM   1959  N   ALA B  14      -9.570  -2.136  47.090  1.00 90.11      B    N  
ATOM   1960  CA  ALA B  14     -10.145  -1.047  46.301  1.00 89.14      B    C  
ATOM   1961  C   ALA B  14      -9.062  -0.215  45.605  1.00 89.47      B    C  
ATOM   1962  O   ALA B  14      -9.210   0.145  44.437  1.00 87.93      B    O  
ATOM   1963  CB  ALA B  14     -11.013  -0.184  47.229  1.00 88.00      B    C  
ATOM   1964  N   LEU B  15      -7.948   0.060  46.274  1.00 90.79      B    N  
ATOM   1965  CA  LEU B  15      -6.836   0.831  45.727  1.00 89.97      B    C  
ATOM   1966  C   LEU B  15      -6.116   0.077  44.606  1.00 89.86      B    C  
ATOM   1967  O   LEU B  15      -5.831   0.660  43.561  1.00 88.61      B    O  
ATOM   1968  CB  LEU B  15      -5.915   1.242  46.899  1.00 89.09      B    C  
ATOM   1969  CG  LEU B  15      -5.096   2.513  46.616  1.00 76.97      B    C  
ATOM   1970  CD1 LEU B  15      -5.145   3.452  47.825  1.00 70.58      B    C  
ATOM   1971  CD2 LEU B  15      -3.634   2.195  46.334  1.00 69.71      B    C  
ATOM   1972  N   MET B  16      -5.904  -1.237  44.770  1.00 89.42      B    N  
ATOM   1973  CA  MET B  16      -5.340  -2.089  43.725  1.00 88.74      B    C  
ATOM   1974  C   MET B  16      -6.261  -2.188  42.504  1.00 89.06      B    C  
ATOM   1975  O   MET B  16      -5.783  -2.088  41.380  1.00 87.92      B    O  
ATOM   1976  CB  MET B  16      -5.023  -3.487  44.281  1.00 88.11      B    C  
ATOM   1977  CG  MET B  16      -3.832  -3.476  45.259  1.00 81.32      B    C  
ATOM   1978  SD  MET B  16      -2.267  -2.793  44.640  1.00 78.00      B    S  
ATOM   1979  CE  MET B  16      -1.894  -3.928  43.299  1.00 65.30      B    C  
ATOM   1980  N   MET B  17      -7.560  -2.308  42.702  1.00 89.95      B    N  
ATOM   1981  CA  MET B  17      -8.548  -2.285  41.621  1.00 88.97      B    C  
ATOM   1982  C   MET B  17      -8.540  -0.966  40.856  1.00 89.34      B    C  
ATOM   1983  O   MET B  17      -8.474  -0.966  39.634  1.00 87.34      B    O  
ATOM   1984  CB  MET B  17      -9.940  -2.544  42.202  1.00 87.39      B    C  
ATOM   1985  CG  MET B  17     -10.217  -4.039  42.363  1.00 76.77      B    C  
ATOM   1986  SD  MET B  17     -11.435  -4.627  41.169  1.00 70.96      B    S  
ATOM   1987  CE  MET B  17     -12.901  -3.834  41.861  1.00 59.33      B    C  
ATOM   1988  N   LEU B  18      -8.534   0.172  41.542  1.00 89.64      B    N  
ATOM   1989  CA  LEU B  18      -8.456   1.488  40.907  1.00 88.75      B    C  
ATOM   1990  C   LEU B  18      -7.183   1.646  40.070  1.00 88.96      B    C  
ATOM   1991  O   LEU B  18      -7.234   2.164  38.952  1.00 87.25      B    O  
ATOM   1992  CB  LEU B  18      -8.518   2.573  41.998  1.00 87.48      B    C  
ATOM   1993  CG  LEU B  18      -9.947   2.850  42.482  1.00 77.48      B    C  
ATOM   1994  CD1 LEU B  18      -9.913   3.533  43.845  1.00 71.05      B    C  
ATOM   1995  CD2 LEU B  18     -10.696   3.759  41.510  1.00 69.78      B    C  
ATOM   1996  N   LEU B  19      -6.049   1.165  40.572  1.00 89.90      B    N  
ATOM   1997  CA  LEU B  19      -4.792   1.153  39.824  1.00 88.98      B    C  
ATOM   1998  C   LEU B  19      -4.880   0.265  38.581  1.00 89.41      B    C  
ATOM   1999  O   LEU B  19      -4.460   0.692  37.508  1.00 88.22      B    O  
ATOM   2000  CB  LEU B  19      -3.645   0.695  40.748  1.00 87.94      B    C  
ATOM   2001  CG  LEU B  19      -3.195   1.752  41.762  1.00 79.92      B    C  
ATOM   2002  CD1 LEU B  19      -2.292   1.110  42.828  1.00 74.00      B    C  
ATOM   2003  CD2 LEU B  19      -2.394   2.869  41.094  1.00 73.15      B    C  
ATOM   2004  N   SER B  20      -5.473  -0.923  38.677  1.00 89.20      B    N  
ATOM   2005  CA  SER B  20      -5.677  -1.842  37.548  1.00 89.29      B    C  
ATOM   2006  C   SER B  20      -6.594  -1.230  36.482  1.00 89.20      B    C  
ATOM   2007  O   SER B  20      -6.275  -1.287  35.299  1.00 86.35      B    O  
ATOM   2008  CB  SER B  20      -6.255  -3.178  38.024  1.00 87.70      B    C  
ATOM   2009  OG  SER B  20      -5.301  -3.895  38.778  1.00 76.12      B    O  
ATOM   2010  N   PHE B  21      -7.690  -0.586  36.882  1.00 89.55      B    N  
ATOM   2011  CA  PHE B  21      -8.606   0.093  35.964  1.00 89.16      B    C  
ATOM   2012  C   PHE B  21      -7.941   1.276  35.247  1.00 89.56      B    C  
ATOM   2013  O   PHE B  21      -8.040   1.387  34.029  1.00 87.79      B    O  
ATOM   2014  CB  PHE B  21      -9.871   0.541  36.696  1.00 87.98      B    C  
ATOM   2015  CG  PHE B  21     -10.980  -0.481  36.644  1.00 85.48      B    C  
ATOM   2016  CD1 PHE B  21     -12.002  -0.374  35.671  1.00 80.20      B    C  
ATOM   2017  CD2 PHE B  21     -11.003  -1.560  37.539  1.00 78.40      B    C  
ATOM   2018  CE1 PHE B  21     -13.020  -1.331  35.594  1.00 76.12      B    C  
ATOM   2019  CE2 PHE B  21     -12.020  -2.525  37.465  1.00 75.03      B    C  
ATOM   2020  CZ  PHE B  21     -13.021  -2.407  36.491  1.00 76.17      B    C  
ATOM   2021  N   ASN B  22      -7.214   2.122  35.974  1.00 89.66      B    N  
ATOM   2022  CA  ASN B  22      -6.481   3.242  35.388  1.00 88.63      B    C  
ATOM   2023  C   ASN B  22      -5.394   2.762  34.417  1.00 89.27      B    C  
ATOM   2024  O   ASN B  22      -5.255   3.307  33.326  1.00 87.62      B    O  
ATOM   2025  CB  ASN B  22      -5.872   4.096  36.505  1.00 86.80      B    C  
ATOM   2026  CG  ASN B  22      -6.887   5.015  37.169  1.00 77.82      B    C  
ATOM   2027  ND2 ASN B  22      -6.683   5.356  38.422  1.00 67.90      B    N  
ATOM   2028  OD1 ASN B  22      -7.835   5.490  36.578  1.00 69.44      B    O  
ATOM   2029  N   LEU B  23      -4.652   1.712  34.777  1.00 89.34      B    N  
ATOM   2030  CA  LEU B  23      -3.642   1.117  33.909  1.00 89.57      B    C  
ATOM   2031  C   LEU B  23      -4.278   0.515  32.650  1.00 90.45      B    C  
ATOM   2032  O   LEU B  23      -3.801   0.777  31.548  1.00 89.31      B    O  
ATOM   2033  CB  LEU B  23      -2.840   0.075  34.705  1.00 88.49      B    C  
ATOM   2034  CG  LEU B  23      -1.715  -0.594  33.884  1.00 84.76      B    C  
ATOM   2035  CD1 LEU B  23      -0.630   0.396  33.455  1.00 79.82      B    C  
ATOM   2036  CD2 LEU B  23      -1.056  -1.690  34.715  1.00 79.85      B    C  
ATOM   2037  N   SER B  24      -5.363  -0.238  32.787  1.00 89.43      B    N  
ATOM   2038  CA  SER B  24      -6.082  -0.827  31.657  1.00 89.52      B    C  
ATOM   2039  C   SER B  24      -6.598   0.237  30.692  1.00 90.44      B    C  
ATOM   2040  O   SER B  24      -6.439   0.101  29.483  1.00 88.76      B    O  
ATOM   2041  CB  SER B  24      -7.250  -1.671  32.165  1.00 88.40      B    C  
ATOM   2042  OG  SER B  24      -7.931  -2.277  31.090  1.00 76.03      B    O  
ATOM   2043  N   TYR B  25      -7.164   1.317  31.211  1.00 89.30      B    N  
ATOM   2044  CA  TYR B  25      -7.616   2.440  30.397  1.00 89.35      B    C  
ATOM   2045  C   TYR B  25      -6.447   3.097  29.656  1.00 89.92      B    C  
ATOM   2046  O   TYR B  25      -6.498   3.221  28.438  1.00 89.62      B    O  
ATOM   2047  CB  TYR B  25      -8.371   3.446  31.270  1.00 88.64      B    C  
ATOM   2048  CG  TYR B  25      -9.014   4.546  30.453  1.00 88.22      B    C  
ATOM   2049  CD1 TYR B  25      -8.339   5.766  30.243  1.00 84.46      B    C  
ATOM   2050  CD2 TYR B  25     -10.281   4.343  29.866  1.00 84.03      B    C  
ATOM   2051  CE1 TYR B  25      -8.930   6.775  29.462  1.00 82.66      B    C  
ATOM   2052  CE2 TYR B  25     -10.869   5.341  29.087  1.00 81.61      B    C  
ATOM   2053  CZ  TYR B  25     -10.193   6.555  28.885  1.00 82.41      B    C  
ATOM   2054  OH  TYR B  25     -10.773   7.537  28.117  1.00 80.95      B    O  
ATOM   2055  N   ALA B  26      -5.361   3.415  30.351  1.00 89.45      B    N  
ATOM   2056  CA  ALA B  26      -4.187   4.024  29.739  1.00 88.88      B    C  
ATOM   2057  C   ALA B  26      -3.559   3.129  28.651  1.00 90.13      B    C  
ATOM   2058  O   ALA B  26      -3.183   3.620  27.587  1.00 88.99      B    O  
ATOM   2059  CB  ALA B  26      -3.173   4.346  30.850  1.00 87.36      B    C  
ATOM   2060  N   LEU B  27      -3.487   1.817  28.855  1.00 90.64      B    N  
ATOM   2061  CA  LEU B  27      -2.961   0.867  27.879  1.00 91.17      B    C  
ATOM   2062  C   LEU B  27      -3.879   0.712  26.663  1.00 91.96      B    C  
ATOM   2063  O   LEU B  27      -3.378   0.635  25.542  1.00 90.92      B    O  
ATOM   2064  CB  LEU B  27      -2.724  -0.499  28.546  1.00 90.65      B    C  
ATOM   2065  CG  LEU B  27      -1.558  -0.518  29.556  1.00 88.20      B    C  
ATOM   2066  CD1 LEU B  27      -1.529  -1.883  30.242  1.00 84.59      B    C  
ATOM   2067  CD2 LEU B  27      -0.202  -0.281  28.900  1.00 84.85      B    C  
ATOM   2068  N   ARG B  28      -5.206   0.713  26.857  1.00 92.18      B    N  
ATOM   2069  CA  ARG B  28      -6.165   0.733  25.753  1.00 91.98      B    C  
ATOM   2070  C   ARG B  28      -6.031   2.014  24.929  1.00 92.68      B    C  
ATOM   2071  O   ARG B  28      -5.930   1.914  23.710  1.00 91.79      B    O  
ATOM   2072  CB  ARG B  28      -7.604   0.550  26.260  1.00 90.53      B    C  
ATOM   2073  CG  ARG B  28      -7.902  -0.934  26.537  1.00 84.19      B    C  
ATOM   2074  CD  ARG B  28      -9.368  -1.157  26.893  1.00 82.33      B    C  
ATOM   2075  NE  ARG B  28      -9.710  -0.636  28.226  1.00 76.15      B    N  
ATOM   2076  CZ  ARG B  28     -10.936  -0.453  28.698  1.00 73.33      B    C  
ATOM   2077  NH1 ARG B  28     -12.000  -0.683  27.980  1.00 65.73      B    N1+
ATOM   2078  NH2 ARG B  28     -11.119  -0.032  29.918  1.00 65.83      B    N  
ATOM   2079  N   GLN B  29      -5.911   3.167  25.562  1.00 92.09      B    N  
ATOM   2080  CA  GLN B  29      -5.695   4.442  24.880  1.00 91.81      B    C  
ATOM   2081  C   GLN B  29      -4.361   4.462  24.113  1.00 92.63      B    C  
ATOM   2082  O   GLN B  29      -4.321   4.882  22.964  1.00 91.71      B    O  
ATOM   2083  CB  GLN B  29      -5.758   5.609  25.894  1.00 91.05      B    C  
ATOM   2084  CG  GLN B  29      -7.155   5.817  26.504  1.00 87.11      B    C  
ATOM   2085  CD  GLN B  29      -8.230   6.129  25.466  1.00 82.62      B    C  
ATOM   2086  NE2 GLN B  29      -9.442   5.680  25.648  1.00 69.80      B    N  
ATOM   2087  OE1 GLN B  29      -7.983   6.778  24.474  1.00 72.94      B    O  
ATOM   2088  N   LYS B  30      -3.280   3.939  24.697  1.00 92.16      B    N  
ATOM   2089  CA  LYS B  30      -1.993   3.810  23.989  1.00 91.95      B    C  
ATOM   2090  C   LYS B  30      -2.078   2.883  22.775  1.00 92.97      B    C  
ATOM   2091  O   LYS B  30      -1.488   3.185  21.745  1.00 92.00      B    O  
ATOM   2092  CB  LYS B  30      -0.902   3.288  24.935  1.00 90.37      B    C  
ATOM   2093  CG  LYS B  30      -0.250   4.417  25.746  1.00 83.42      B    C  
ATOM   2094  CD  LYS B  30       0.999   3.902  26.466  1.00 79.19      B    C  
ATOM   2095  CE  LYS B  30       1.749   5.076  27.109  1.00 70.06      B    C  
ATOM   2096  NZ  LYS B  30       3.056   4.663  27.662  1.00 64.06      B    N1+
ATOM   2097  N   THR B  31      -2.790   1.765  22.890  1.00 93.11      B    N  
ATOM   2098  CA  THR B  31      -2.979   0.824  21.788  1.00 93.68      B    C  
ATOM   2099  C   THR B  31      -3.812   1.451  20.679  1.00 94.14      B    C  
ATOM   2100  O   THR B  31      -3.407   1.408  19.524  1.00 93.13      B    O  
ATOM   2101  CB  THR B  31      -3.634  -0.484  22.277  1.00 93.02      B    C  
ATOM   2102  CG2 THR B  31      -3.714  -1.542  21.170  1.00 82.88      B    C  
ATOM   2103  OG1 THR B  31      -2.877  -1.042  23.327  1.00 83.91      B    O  
ATOM   2104  N   GLN B  32      -4.919   2.101  21.032  1.00 93.18      B    N  
ATOM   2105  CA  GLN B  32      -5.791   2.820  20.107  1.00 93.35      B    C  
ATOM   2106  C   GLN B  32      -5.022   3.922  19.365  1.00 94.11      B    C  
ATOM   2107  O   GLN B  32      -5.104   4.010  18.149  1.00 92.88      B    O  
ATOM   2108  CB  GLN B  32      -6.958   3.411  20.906  1.00 92.06      B    C  
ATOM   2109  CG  GLN B  32      -8.005   4.093  20.019  1.00 86.59      B    C  
ATOM   2110  CD  GLN B  32      -9.120   4.755  20.832  1.00 85.51      B    C  
ATOM   2111  NE2 GLN B  32     -10.222   5.094  20.214  1.00 74.99      B    N  
ATOM   2112  OE1 GLN B  32      -9.008   4.998  22.020  1.00 77.23      B    O  
ATOM   2113  N   LEU B  33      -4.235   4.717  20.086  1.00 93.28      B    N  
ATOM   2114  CA  LEU B  33      -3.449   5.797  19.505  1.00 93.40      B    C  
ATOM   2115  C   LEU B  33      -2.376   5.278  18.543  1.00 94.14      B    C  
ATOM   2116  O   LEU B  33      -2.210   5.831  17.459  1.00 92.87      B    O  
ATOM   2117  CB  LEU B  33      -2.826   6.620  20.646  1.00 92.19      B    C  
ATOM   2118  CG  LEU B  33      -2.103   7.885  20.147  1.00 89.50      B    C  
ATOM   2119  CD1 LEU B  33      -3.087   8.899  19.576  1.00 85.51      B    C  
ATOM   2120  CD2 LEU B  33      -1.340   8.523  21.306  1.00 85.05      B    C  
ATOM   2121  N   GLN B  34      -1.674   4.208  18.903  1.00 93.59      B    N  
ATOM   2122  CA  GLN B  34      -0.667   3.610  18.019  1.00 93.98      B    C  
ATOM   2123  C   GLN B  34      -1.300   3.007  16.769  1.00 94.52      B    C  
ATOM   2124  O   GLN B  34      -0.794   3.224  15.675  1.00 93.58      B    O  
ATOM   2125  CB  GLN B  34       0.153   2.558  18.773  1.00 93.29      B    C  
ATOM   2126  CG  GLN B  34       1.295   1.998  17.919  1.00 89.99      B    C  
ATOM   2127  CD  GLN B  34       2.347   3.052  17.583  1.00 89.38      B    C  
ATOM   2128  NE2 GLN B  34       2.590   3.327  16.335  1.00 78.56      B    N  
ATOM   2129  OE1 GLN B  34       2.966   3.627  18.466  1.00 80.30      B    O  
ATOM   2130  N   GLN B  35      -2.422   2.306  16.904  1.00 95.01      B    N  
ATOM   2131  CA  GLN B  35      -3.161   1.746  15.778  1.00 95.30      B    C  
ATOM   2132  C   GLN B  35      -3.698   2.851  14.862  1.00 95.86      B    C  
ATOM   2133  O   GLN B  35      -3.606   2.746  13.647  1.00 94.50      B    O  
ATOM   2134  CB  GLN B  35      -4.317   0.877  16.308  1.00 94.36      B    C  
ATOM   2135  CG  GLN B  35      -3.869  -0.480  16.873  1.00 88.25      B    C  
ATOM   2136  CD  GLN B  35      -3.480  -1.494  15.806  1.00 83.19      B    C  
ATOM   2137  NE2 GLN B  35      -3.374  -2.753  16.161  1.00 71.32      B    N  
ATOM   2138  OE1 GLN B  35      -3.275  -1.193  14.649  1.00 73.17      B    O  
ATOM   2139  N   HIS B  36      -4.199   3.945  15.433  1.00 95.29      B    N  
ATOM   2140  CA  HIS B  36      -4.620   5.110  14.665  1.00 95.40      B    C  
ATOM   2141  C   HIS B  36      -3.453   5.754  13.916  1.00 95.64      B    C  
ATOM   2142  O   HIS B  36      -3.582   6.049  12.735  1.00 94.64      B    O  
ATOM   2143  CB  HIS B  36      -5.310   6.114  15.591  1.00 95.17      B    C  
ATOM   2144  CG  HIS B  36      -5.711   7.366  14.860  1.00 94.63      B    C  
ATOM   2145  CD2 HIS B  36      -5.305   8.652  15.139  1.00 86.46      B    C  
ATOM   2146  ND1 HIS B  36      -6.486   7.428  13.717  1.00 84.88      B    N  
ATOM   2147  CE1 HIS B  36      -6.538   8.715  13.330  1.00 88.40      B    C  
ATOM   2148  NE2 HIS B  36      -5.835   9.480  14.167  1.00 89.57      B    N  
ATOM   2149  N   SER B  37      -2.301   5.925  14.561  1.00 94.96      B    N  
ATOM   2150  CA  SER B  37      -1.099   6.460  13.925  1.00 94.83      B    C  
ATOM   2151  C   SER B  37      -0.631   5.577  12.764  1.00 95.39      B    C  
ATOM   2152  O   SER B  37      -0.314   6.094  11.689  1.00 93.88      B    O  
ATOM   2153  CB  SER B  37       0.014   6.599  14.965  1.00 93.82      B    C  
ATOM   2154  OG  SER B  37       1.141   7.251  14.412  1.00 85.50      B    O  
ATOM   2155  N   ASP B  38      -0.645   4.260  12.938  1.00 95.84      B    N  
ATOM   2156  CA  ASP B  38      -0.291   3.300  11.890  1.00 95.81      B    C  
ATOM   2157  C   ASP B  38      -1.300   3.345  10.733  1.00 96.25      B    C  
ATOM   2158  O   ASP B  38      -0.904   3.414   9.569  1.00 94.85      B    O  
ATOM   2159  CB  ASP B  38      -0.187   1.877  12.491  1.00 94.97      B    C  
ATOM   2160  CG  ASP B  38       1.031   1.665  13.397  1.00 93.37      B    C  
ATOM   2161  OD1 ASP B  38       2.011   2.427  13.310  1.00 88.08      B    O  
ATOM   2162  OD2 ASP B  38       1.064   0.698  14.184  1.00 88.25      B    O1-
ATOM   2163  N   ALA B  39      -2.598   3.381  11.031  1.00 95.75      B    N  
ATOM   2164  CA  ALA B  39      -3.648   3.499  10.024  1.00 95.80      B    C  
ATOM   2165  C   ALA B  39      -3.567   4.823   9.253  1.00 96.13      B    C  
ATOM   2166  O   ALA B  39      -3.768   4.834   8.041  1.00 94.59      B    O  
ATOM   2167  CB  ALA B  39      -5.012   3.334  10.705  1.00 95.04      B    C  
ATOM   2168  N   MET B  40      -3.233   5.934   9.922  1.00 96.32      B    N  
ATOM   2169  CA  MET B  40      -3.018   7.235   9.290  1.00 96.17      B    C  
ATOM   2170  C   MET B  40      -1.830   7.200   8.329  1.00 96.59      B    C  
ATOM   2171  O   MET B  40      -1.988   7.567   7.172  1.00 95.37      B    O  
ATOM   2172  CB  MET B  40      -2.807   8.317  10.357  1.00 94.75      B    C  
ATOM   2173  CG  MET B  40      -4.123   8.837  10.945  1.00 86.12      B    C  
ATOM   2174  SD  MET B  40      -5.145   9.811   9.805  1.00 81.90      B    S  
ATOM   2175  CE  MET B  40      -4.088  11.255   9.577  1.00 70.93      B    C  
ATOM   2176  N   ALA B  41      -0.675   6.719   8.775  1.00 95.90      B    N  
ATOM   2177  CA  ALA B  41       0.509   6.622   7.933  1.00 95.97      B    C  
ATOM   2178  C   ALA B  41       0.262   5.727   6.710  1.00 96.35      B    C  
ATOM   2179  O   ALA B  41       0.538   6.124   5.579  1.00 95.10      B    O  
ATOM   2180  CB  ALA B  41       1.682   6.121   8.776  1.00 95.05      B    C  
ATOM   2181  N   TYR B  42      -0.339   4.548   6.920  1.00 96.78      B    N  
ATOM   2182  CA  TYR B  42      -0.689   3.631   5.843  1.00 96.92      B    C  
ATOM   2183  C   TYR B  42      -1.706   4.244   4.876  1.00 97.13      B    C  
ATOM   2184  O   TYR B  42      -1.515   4.188   3.667  1.00 96.26      B    O  
ATOM   2185  CB  TYR B  42      -1.223   2.321   6.446  1.00 96.61      B    C  
ATOM   2186  CG  TYR B  42      -1.546   1.286   5.395  1.00 96.87      B    C  
ATOM   2187  CD1 TYR B  42      -2.824   1.222   4.804  1.00 95.39      B    C  
ATOM   2188  CD2 TYR B  42      -0.537   0.405   4.950  1.00 95.52      B    C  
ATOM   2189  CE1 TYR B  42      -3.092   0.316   3.775  1.00 94.71      B    C  
ATOM   2190  CE2 TYR B  42      -0.797  -0.511   3.922  1.00 94.65      B    C  
ATOM   2191  CZ  TYR B  42      -2.078  -0.551   3.327  1.00 95.09      B    C  
ATOM   2192  OH  TYR B  42      -2.327  -1.423   2.310  1.00 93.63      B    O  
ATOM   2193  N   SER B  43      -2.761   4.868   5.378  1.00 96.28      B    N  
ATOM   2194  CA  SER B  43      -3.814   5.448   4.541  1.00 96.29      B    C  
ATOM   2195  C   SER B  43      -3.330   6.640   3.715  1.00 96.49      B    C  
ATOM   2196  O   SER B  43      -3.692   6.756   2.549  1.00 94.88      B    O  
ATOM   2197  CB  SER B  43      -5.015   5.863   5.390  1.00 95.37      B    C  
ATOM   2198  OG  SER B  43      -5.537   4.756   6.087  1.00 87.75      B    O  
ATOM   2199  N   MET B  44      -2.479   7.496   4.278  1.00 96.80      B    N  
ATOM   2200  CA  MET B  44      -1.817   8.560   3.516  1.00 96.53      B    C  
ATOM   2201  C   MET B  44      -0.906   7.974   2.432  1.00 96.80      B    C  
ATOM   2202  O   MET B  44      -0.953   8.418   1.284  1.00 95.74      B    O  
ATOM   2203  CB  MET B  44      -1.025   9.479   4.453  1.00 95.49      B    C  
ATOM   2204  CG  MET B  44      -1.928  10.368   5.315  1.00 91.94      B    C  
ATOM   2205  SD  MET B  44      -1.043  11.603   6.319  1.00 90.53      B    S  
ATOM   2206  CE  MET B  44      -0.150  10.532   7.469  1.00 78.41      B    C  
ATOM   2207  N   ALA B  45      -0.149   6.916   2.748  1.00 96.54      B    N  
ATOM   2208  CA  ALA B  45       0.668   6.221   1.768  1.00 96.53      B    C  
ATOM   2209  C   ALA B  45      -0.167   5.572   0.647  1.00 96.72      B    C  
ATOM   2210  O   ALA B  45       0.253   5.558  -0.502  1.00 95.47      B    O  
ATOM   2211  CB  ALA B  45       1.536   5.190   2.494  1.00 95.97      B    C  
ATOM   2212  N   VAL B  46      -1.376   5.076   0.949  1.00 96.81      B    N  
ATOM   2213  CA  VAL B  46      -2.318   4.584  -0.063  1.00 96.74      B    C  
ATOM   2214  C   VAL B  46      -2.749   5.708  -1.008  1.00 96.84      B    C  
ATOM   2215  O   VAL B  46      -2.769   5.500  -2.217  1.00 95.66      B    O  
ATOM   2216  CB  VAL B  46      -3.542   3.912   0.582  1.00 95.75      B    C  
ATOM   2217  CG1 VAL B  46      -4.693   3.667  -0.403  1.00 92.00      B    C  
ATOM   2218  CG2 VAL B  46      -3.176   2.550   1.163  1.00 91.87      B    C  
ATOM   2219  N   LEU B  47      -3.064   6.903  -0.502  1.00 96.46      B    N  
ATOM   2220  CA  LEU B  47      -3.421   8.042  -1.354  1.00 96.59      B    C  
ATOM   2221  C   LEU B  47      -2.251   8.478  -2.236  1.00 96.69      B    C  
ATOM   2222  O   LEU B  47      -2.449   8.758  -3.420  1.00 94.99      B    O  
ATOM   2223  CB  LEU B  47      -3.916   9.222  -0.505  1.00 95.60      B    C  
ATOM   2224  CG  LEU B  47      -5.235   8.991   0.255  1.00 92.65      B    C  
ATOM   2225  CD1 LEU B  47      -5.699  10.316   0.853  1.00 86.33      B    C  
ATOM   2226  CD2 LEU B  47      -6.374   8.472  -0.625  1.00 85.38      B    C  
ATOM   2227  N   GLU B  48      -1.048   8.478  -1.694  1.00 97.16      B    N  
ATOM   2228  CA  GLU B  48       0.158   8.771  -2.466  1.00 97.17      B    C  
ATOM   2229  C   GLU B  48       0.399   7.716  -3.558  1.00 97.22      B    C  
ATOM   2230  O   GLU B  48       0.586   8.058  -4.717  1.00 96.05      B    O  
ATOM   2231  CB  GLU B  48       1.344   8.913  -1.500  1.00 96.21      B    C  
ATOM   2232  CG  GLU B  48       2.586   9.460  -2.215  1.00 92.39      B    C  
ATOM   2233  CD  GLU B  48       3.724   9.870  -1.255  1.00 92.35      B    C  
ATOM   2234  OE1 GLU B  48       4.846  10.075  -1.740  1.00 84.87      B    O  
ATOM   2235  OE2 GLU B  48       3.467  10.033  -0.043  1.00 86.09      B    O1-
ATOM   2236  N   ALA B  49       0.271   6.425  -3.232  1.00 96.81      B    N  
ATOM   2237  CA  ALA B  49       0.382   5.344  -4.200  1.00 96.72      B    C  
ATOM   2238  C   ALA B  49      -0.670   5.449  -5.318  1.00 96.97      B    C  
ATOM   2239  O   ALA B  49      -0.349   5.239  -6.489  1.00 95.66      B    O  
ATOM   2240  CB  ALA B  49       0.276   4.002  -3.464  1.00 95.90      B    C  
ATOM   2241  N   ARG B  50      -1.905   5.834  -4.996  1.00 97.35      B    N  
ATOM   2242  CA  ARG B  50      -2.958   6.102  -5.993  1.00 97.10      B    C  
ATOM   2243  C   ARG B  50      -2.548   7.217  -6.956  1.00 97.06      B    C  
ATOM   2244  O   ARG B  50      -2.725   7.060  -8.162  1.00 95.88      B    O  
ATOM   2245  CB  ARG B  50      -4.266   6.486  -5.299  1.00 95.92      B    C  
ATOM   2246  CG  ARG B  50      -4.985   5.283  -4.672  1.00 92.54      B    C  
ATOM   2247  CD  ARG B  50      -6.182   5.784  -3.873  1.00 93.12      B    C  
ATOM   2248  NE  ARG B  50      -6.946   4.679  -3.293  1.00 91.81      B    N  
ATOM   2249  CZ  ARG B  50      -8.072   4.785  -2.622  1.00 92.96      B    C  
ATOM   2250  NH1 ARG B  50      -8.624   5.946  -2.384  1.00 87.30      B    N1+
ATOM   2251  NH2 ARG B  50      -8.666   3.716  -2.173  1.00 87.88      B    N  
ATOM   2252  N   ALA B  51      -1.979   8.305  -6.447  1.00 96.84      B    N  
ATOM   2253  CA  ALA B  51      -1.501   9.389  -7.281  1.00 96.89      B    C  
ATOM   2254  C   ALA B  51      -0.364   8.931  -8.208  1.00 97.04      B    C  
ATOM   2255  O   ALA B  51      -0.422   9.178  -9.414  1.00 95.81      B    O  
ATOM   2256  CB  ALA B  51      -1.062  10.562  -6.391  1.00 96.24      B    C  
ATOM   2257  N   LEU B  52       0.611   8.181  -7.700  1.00 97.23      B    N  
ATOM   2258  CA  LEU B  52       1.719   7.660  -8.503  1.00 97.05      B    C  
ATOM   2259  C   LEU B  52       1.241   6.673  -9.587  1.00 96.93      B    C  
ATOM   2260  O   LEU B  52       1.689   6.744 -10.725  1.00 94.90      B    O  
ATOM   2261  CB  LEU B  52       2.778   7.010  -7.595  1.00 96.46      B    C  
ATOM   2262  CG  LEU B  52       3.454   7.928  -6.560  1.00 95.25      B    C  
ATOM   2263  CD1 LEU B  52       4.626   7.195  -5.909  1.00 91.40      B    C  
ATOM   2264  CD2 LEU B  52       3.994   9.235  -7.149  1.00 91.05      B    C  
ATOM   2265  N   ASN B  53       0.274   5.804  -9.273  1.00 97.12      B    N  
ATOM   2266  CA  ASN B  53      -0.332   4.892 -10.244  1.00 96.85      B    C  
ATOM   2267  C   ASN B  53      -1.155   5.630 -11.310  1.00 96.83      B    C  
ATOM   2268  O   ASN B  53      -1.156   5.235 -12.476  1.00 95.28      B    O  
ATOM   2269  CB  ASN B  53      -1.183   3.854  -9.491  1.00 96.22      B    C  
ATOM   2270  CG  ASN B  53      -0.338   2.835  -8.748  1.00 95.74      B    C  
ATOM   2271  ND2 ASN B  53      -0.847   2.302  -7.655  1.00 88.02      B    N  
ATOM   2272  OD1 ASN B  53       0.759   2.486  -9.139  1.00 88.39      B    O  
ATOM   2273  N   TYR B  54      -1.827   6.721 -10.925  1.00 96.93      B    N  
ATOM   2274  CA  TYR B  54      -2.493   7.606 -11.882  1.00 97.00      B    C  
ATOM   2275  C   TYR B  54      -1.488   8.303 -12.795  1.00 97.19      B    C  
ATOM   2276  O   TYR B  54      -1.699   8.352 -14.003  1.00 96.13      B    O  
ATOM   2277  CB  TYR B  54      -3.370   8.613 -11.142  1.00 96.86      B    C  
ATOM   2278  CG  TYR B  54      -4.073   9.566 -12.088  1.00 97.13      B    C  
ATOM   2279  CD1 TYR B  54      -3.636  10.899 -12.239  1.00 95.47      B    C  
ATOM   2280  CD2 TYR B  54      -5.153   9.101 -12.876  1.00 95.76      B    C  
ATOM   2281  CE1 TYR B  54      -4.270  11.755 -13.146  1.00 95.10      B    C  
ATOM   2282  CE2 TYR B  54      -5.785   9.942 -13.783  1.00 95.12      B    C  
ATOM   2283  CZ  TYR B  54      -5.343  11.280 -13.922  1.00 95.73      B    C  
ATOM   2284  OH  TYR B  54      -5.968  12.105 -14.821  1.00 94.56      B    O  
ATOM   2285  N   PHE B  55      -0.358   8.776 -12.267  1.00 97.05      B    N  
ATOM   2286  CA  PHE B  55       0.708   9.356 -13.074  1.00 97.08      B    C  
ATOM   2287  C   PHE B  55       1.294   8.333 -14.057  1.00 96.84      B    C  
ATOM   2288  O   PHE B  55       1.492   8.670 -15.217  1.00 95.32      B    O  
ATOM   2289  CB  PHE B  55       1.810   9.942 -12.183  1.00 96.69      B    C  
ATOM   2290  CG  PHE B  55       1.395  11.038 -11.224  1.00 96.96      B    C  
ATOM   2291  CD1 PHE B  55       0.264  11.846 -11.456  1.00 94.64      B    C  
ATOM   2292  CD2 PHE B  55       2.166  11.261 -10.061  1.00 94.44      B    C  
ATOM   2293  CE1 PHE B  55      -0.104  12.842 -10.544  1.00 93.98      B    C  
ATOM   2294  CE2 PHE B  55       1.806  12.264  -9.146  1.00 93.80      B    C  
ATOM   2295  CZ  PHE B  55       0.661  13.051  -9.381  1.00 94.91      B    C  
ATOM   2296  N   ALA B  56       1.477   7.084 -13.650  1.00 96.87      B    N  
ATOM   2297  CA  ALA B  56       1.931   6.034 -14.545  1.00 96.64      B    C  
ATOM   2298  C   ALA B  56       0.963   5.809 -15.720  1.00 96.66      B    C  
ATOM   2299  O   ALA B  56       1.373   5.797 -16.882  1.00 95.22      B    O  
ATOM   2300  CB  ALA B  56       2.125   4.756 -13.720  1.00 95.93      B    C  
ATOM   2301  N   SER B  57      -0.338   5.696 -15.429  1.00 96.53      B    N  
ATOM   2302  CA  SER B  57      -1.360   5.479 -16.459  1.00 96.33      B    C  
ATOM   2303  C   SER B  57      -1.547   6.696 -17.372  1.00 96.46      B    C  
ATOM   2304  O   SER B  57      -1.654   6.548 -18.591  1.00 94.29      B    O  
ATOM   2305  CB  SER B  57      -2.694   5.114 -15.799  1.00 95.25      B    C  
ATOM   2306  OG  SER B  57      -2.535   3.972 -14.969  1.00 88.79      B    O  
ATOM   2307  N   SER B  58      -1.537   7.906 -16.815  1.00 96.38      B    N  
ATOM   2308  CA  SER B  58      -1.636   9.150 -17.586  1.00 96.21      B    C  
ATOM   2309  C   SER B  58      -0.376   9.446 -18.399  1.00 96.47      B    C  
ATOM   2310  O   SER B  58      -0.497   9.923 -19.520  1.00 94.66      B    O  
ATOM   2311  CB  SER B  58      -2.007  10.325 -16.675  1.00 94.97      B    C  
ATOM   2312  OG  SER B  58      -1.104  10.439 -15.604  1.00 88.03      B    O  
ATOM   2313  N   ASN B  59       0.814   9.083 -17.934  1.00 96.47      B    N  
ATOM   2314  CA  ASN B  59       2.033   9.152 -18.741  1.00 96.47      B    C  
ATOM   2315  C   ASN B  59       1.967   8.224 -19.961  1.00 96.58      B    C  
ATOM   2316  O   ASN B  59       2.353   8.635 -21.055  1.00 94.92      B    O  
ATOM   2317  CB  ASN B  59       3.254   8.819 -17.874  1.00 96.00      B    C  
ATOM   2318  CG  ASN B  59       3.676   9.947 -16.949  1.00 95.57      B    C  
ATOM   2319  ND2 ASN B  59       4.517   9.640 -15.980  1.00 89.00      B    N  
ATOM   2320  OD1 ASN B  59       3.310  11.095 -17.093  1.00 88.95      B    O  
ATOM   2321  N   ARG B  60       1.401   7.018 -19.810  1.00 96.75      B    N  
ATOM   2322  CA  ARG B  60       1.145   6.144 -20.967  1.00 96.64      B    C  
ATOM   2323  C   ARG B  60       0.090   6.725 -21.908  1.00 96.77      B    C  
ATOM   2324  O   ARG B  60       0.215   6.553 -23.119  1.00 95.13      B    O  
ATOM   2325  CB  ARG B  60       0.766   4.728 -20.513  1.00 95.61      B    C  
ATOM   2326  CG  ARG B  60       1.980   4.005 -19.920  1.00 91.29      B    C  
ATOM   2327  CD  ARG B  60       1.705   2.503 -19.749  1.00 91.23      B    C  
ATOM   2328  NE  ARG B  60       2.887   1.791 -19.237  1.00 90.02      B    N  
ATOM   2329  CZ  ARG B  60       3.960   1.417 -19.927  1.00 92.10      B    C  
ATOM   2330  NH1 ARG B  60       4.063   1.576 -21.217  1.00 82.66      B    N1+
ATOM   2331  NH2 ARG B  60       4.975   0.865 -19.331  1.00 85.60      B    N  
ATOM   2332  N   SER B  61      -0.888   7.471 -21.412  1.00 96.58      B    N  
ATOM   2333  CA  SER B  61      -1.858   8.193 -22.243  1.00 96.20      B    C  
ATOM   2334  C   SER B  61      -1.213   9.356 -23.015  1.00 96.31      B    C  
ATOM   2335  O   SER B  61      -1.557   9.586 -24.170  1.00 94.34      B    O  
ATOM   2336  CB  SER B  61      -3.002   8.748 -21.386  1.00 95.29      B    C  
ATOM   2337  OG  SER B  61      -3.575   7.728 -20.604  1.00 81.22      B    O  
ATOM   2338  N   ILE B  62      -0.238  10.048 -22.421  1.00 96.22      B    N  
ATOM   2339  CA  ILE B  62       0.580  11.054 -23.114  1.00 96.02      B    C  
ATOM   2340  C   ILE B  62       1.413  10.383 -24.210  1.00 96.18      B    C  
ATOM   2341  O   ILE B  62       1.402  10.835 -25.353  1.00 95.11      B    O  
ATOM   2342  CB  ILE B  62       1.451  11.849 -22.118  1.00 95.43      B    C  
ATOM   2343  CG1 ILE B  62       0.564  12.737 -21.209  1.00 93.49      B    C  
ATOM   2344  CG2 ILE B  62       2.474  12.734 -22.858  1.00 93.39      B    C  
ATOM   2345  CD1 ILE B  62       1.307  13.334 -20.000  1.00 89.34      B    C  
ATOM   2346  N   ALA B  63       2.070   9.257 -23.912  1.00 95.78      B    N  
ATOM   2347  CA  ALA B  63       2.817   8.490 -24.915  1.00 95.53      B    C  
ATOM   2348  C   ALA B  63       1.917   8.045 -26.087  1.00 95.66      B    C  
ATOM   2349  O   ALA B  63       2.289   8.214 -27.249  1.00 94.20      B    O  
ATOM   2350  CB  ALA B  63       3.489   7.295 -24.227  1.00 95.06      B    C  
ATOM   2351  N   ALA B  64       0.684   7.590 -25.805  1.00 96.08      B    N  
ATOM   2352  CA  ALA B  64      -0.306   7.252 -26.825  1.00 95.85      B    C  
ATOM   2353  C   ALA B  64      -0.716   8.468 -27.680  1.00 95.83      B    C  
ATOM   2354  O   ALA B  64      -0.940   8.327 -28.883  1.00 94.21      B    O  
ATOM   2355  CB  ALA B  64      -1.520   6.632 -26.129  1.00 95.26      B    C  
ATOM   2356  N   SER B  65      -0.749   9.663 -27.098  1.00 95.93      B    N  
ATOM   2357  CA  SER B  65      -1.021  10.904 -27.842  1.00 95.79      B    C  
ATOM   2358  C   SER B  65       0.093  11.214 -28.849  1.00 95.72      B    C  
ATOM   2359  O   SER B  65      -0.208  11.585 -29.975  1.00 94.10      B    O  
ATOM   2360  CB  SER B  65      -1.225  12.092 -26.891  1.00 95.06      B    C  
ATOM   2361  OG  SER B  65      -2.227  11.808 -25.931  1.00 86.08      B    O  
ATOM   2362  N   TYR B  66       1.354  10.965 -28.488  1.00 96.15      B    N  
ATOM   2363  CA  TYR B  66       2.470  11.059 -29.442  1.00 96.05      B    C  
ATOM   2364  C   TYR B  66       2.328  10.040 -30.581  1.00 95.85      B    C  
ATOM   2365  O   TYR B  66       2.530  10.404 -31.738  1.00 94.11      B    O  
ATOM   2366  CB  TYR B  66       3.817  10.865 -28.741  1.00 95.62      B    C  
ATOM   2367  CG  TYR B  66       4.247  12.015 -27.868  1.00 95.46      B    C  
ATOM   2368  CD1 TYR B  66       4.703  13.206 -28.461  1.00 91.75      B    C  
ATOM   2369  CD2 TYR B  66       4.199  11.918 -26.468  1.00 91.50      B    C  
ATOM   2370  CE1 TYR B  66       5.085  14.292 -27.657  1.00 89.89      B    C  
ATOM   2371  CE2 TYR B  66       4.573  13.002 -25.658  1.00 90.30      B    C  
ATOM   2372  CZ  TYR B  66       5.006  14.193 -26.257  1.00 92.06      B    C  
ATOM   2373  OH  TYR B  66       5.352  15.261 -25.470  1.00 90.23      B    O  
ATOM   2374  N   VAL B  67       1.928   8.803 -30.295  1.00 95.68      B    N  
ATOM   2375  CA  VAL B  67       1.698   7.789 -31.335  1.00 95.31      B    C  
ATOM   2376  C   VAL B  67       0.566   8.210 -32.278  1.00 95.17      B    C  
ATOM   2377  O   VAL B  67       0.699   8.085 -33.493  1.00 93.94      B    O  
ATOM   2378  CB  VAL B  67       1.406   6.405 -30.731  1.00 94.79      B    C  
ATOM   2379  CG1 VAL B  67       1.157   5.351 -31.821  1.00 91.41      B    C  
ATOM   2380  CG2 VAL B  67       2.580   5.915 -29.880  1.00 91.71      B    C  
ATOM   2381  N   THR B  68      -0.518   8.783 -31.752  1.00 95.54      B    N  
ATOM   2382  CA  THR B  68      -1.626   9.299 -32.571  1.00 95.22      B    C  
ATOM   2383  C   THR B  68      -1.179  10.468 -33.445  1.00 95.10      B    C  
ATOM   2384  O   THR B  68      -1.556  10.544 -34.619  1.00 93.64      B    O  
ATOM   2385  CB  THR B  68      -2.803   9.704 -31.679  1.00 94.73      B    C  
ATOM   2386  CG2 THR B  68      -4.036  10.134 -32.480  1.00 86.73      B    C  
ATOM   2387  OG1 THR B  68      -3.197   8.596 -30.911  1.00 87.00      B    O  
ATOM   2388  N   MET B  69      -0.315  11.346 -32.941  1.00 95.10      B    N  
ATOM   2389  CA  MET B  69       0.299  12.410 -33.732  1.00 94.96      B    C  
ATOM   2390  C   MET B  69       1.209  11.839 -34.832  1.00 94.91      B    C  
ATOM   2391  O   MET B  69       1.141  12.286 -35.976  1.00 93.62      B    O  
ATOM   2392  CB  MET B  69       1.058  13.369 -32.803  1.00 94.35      B    C  
ATOM   2393  CG  MET B  69       1.528  14.621 -33.550  1.00 91.12      B    C  
ATOM   2394  SD  MET B  69       2.409  15.847 -32.530  1.00 88.34      B    S  
ATOM   2395  CE  MET B  69       1.069  16.475 -31.496  1.00 79.36      B    C  
ATOM   2396  N   ASN B  70       1.980  10.790 -34.521  1.00 94.41      B    N  
ATOM   2397  CA  ASN B  70       2.789  10.087 -35.511  1.00 94.17      B    C  
ATOM   2398  C   ASN B  70       1.912   9.454 -36.604  1.00 94.02      B    C  
ATOM   2399  O   ASN B  70       2.224   9.580 -37.782  1.00 92.15      B    O  
ATOM   2400  CB  ASN B  70       3.658   9.017 -34.824  1.00 93.56      B    C  
ATOM   2401  CG  ASN B  70       4.726   9.594 -33.902  1.00 92.85      B    C  
ATOM   2402  ND2 ASN B  70       5.265   8.770 -33.033  1.00 82.82      B    N  
ATOM   2403  OD1 ASN B  70       5.095  10.745 -33.955  1.00 83.02      B    O  
ATOM   2404  N   ASN B  71       0.785   8.847 -36.242  1.00 94.60      B    N  
ATOM   2405  CA  ASN B  71      -0.165   8.300 -37.206  1.00 94.19      B    C  
ATOM   2406  C   ASN B  71      -0.722   9.384 -38.138  1.00 93.92      B    C  
ATOM   2407  O   ASN B  71      -0.769   9.176 -39.352  1.00 92.05      B    O  
ATOM   2408  CB  ASN B  71      -1.302   7.574 -36.459  1.00 93.53      B    C  
ATOM   2409  CG  ASN B  71      -0.887   6.213 -35.924  1.00 92.37      B    C  
ATOM   2410  ND2 ASN B  71      -1.615   5.666 -34.976  1.00 84.53      B    N  
ATOM   2411  OD1 ASN B  71       0.056   5.609 -36.379  1.00 84.89      B    O  
ATOM   2412  N   ALA B  72      -1.072  10.563 -37.606  1.00 93.98      B    N  
ATOM   2413  CA  ALA B  72      -1.531  11.697 -38.411  1.00 93.78      B    C  
ATOM   2414  C   ALA B  72      -0.451  12.158 -39.405  1.00 93.75      B    C  
ATOM   2415  O   ALA B  72      -0.748  12.332 -40.586  1.00 92.20      B    O  
ATOM   2416  CB  ALA B  72      -1.969  12.820 -37.470  1.00 93.38      B    C  
ATOM   2417  N   HIS B  73       0.801  12.267 -38.956  1.00 93.41      B    N  
ATOM   2418  CA  HIS B  73       1.933  12.565 -39.839  1.00 93.58      B    C  
ATOM   2419  C   HIS B  73       2.148  11.466 -40.883  1.00 93.34      B    C  
ATOM   2420  O   HIS B  73       2.444  11.769 -42.031  1.00 91.35      B    O  
ATOM   2421  CB  HIS B  73       3.216  12.777 -39.018  1.00 93.56      B    C  
ATOM   2422  CG  HIS B  73       3.239  14.090 -38.293  1.00 94.28      B    C  
ATOM   2423  CD2 HIS B  73       3.935  15.220 -38.658  1.00 86.30      B    C  
ATOM   2424  ND1 HIS B  73       2.529  14.407 -37.159  1.00 85.07      B    N  
ATOM   2425  CE1 HIS B  73       2.773  15.687 -36.854  1.00 87.38      B    C  
ATOM   2426  NE2 HIS B  73       3.627  16.209 -37.731  1.00 89.26      B    N  
ATOM   2427  N   GLY B  74       1.932  10.216 -40.523  1.00 92.77      B    N  
ATOM   2428  CA  GLY B  74       1.971   9.088 -41.444  1.00 92.31      B    C  
ATOM   2429  C   GLY B  74       0.935   9.190 -42.555  1.00 92.80      B    C  
ATOM   2430  O   GLY B  74       1.265   8.987 -43.719  1.00 91.07      B    O  
ATOM   2431  N   TYR B  75      -0.310   9.561 -42.229  1.00 93.51      B    N  
ATOM   2432  CA  TYR B  75      -1.338   9.801 -43.238  1.00 93.28      B    C  
ATOM   2433  C   TYR B  75      -1.000  10.987 -44.149  1.00 93.26      B    C  
ATOM   2434  O   TYR B  75      -1.190  10.899 -45.361  1.00 91.83      B    O  
ATOM   2435  CB  TYR B  75      -2.710  10.026 -42.585  1.00 92.77      B    C  
ATOM   2436  CG  TYR B  75      -3.276   8.824 -41.873  1.00 92.17      B    C  
ATOM   2437  CD1 TYR B  75      -3.416   7.603 -42.547  1.00 88.64      B    C  
ATOM   2438  CD2 TYR B  75      -3.646   8.909 -40.511  1.00 88.75      B    C  
ATOM   2439  CE1 TYR B  75      -3.859   6.454 -41.863  1.00 87.10      B    C  
ATOM   2440  CE2 TYR B  75      -4.087   7.764 -39.821  1.00 87.21      B    C  
ATOM   2441  CZ  TYR B  75      -4.169   6.539 -40.499  1.00 88.24      B    C  
ATOM   2442  OH  TYR B  75      -4.514   5.408 -39.809  1.00 86.23      B    O  
ATOM   2443  N   MET B  76      -0.476  12.075 -43.585  1.00 92.22      B    N  
ATOM   2444  CA  MET B  76      -0.109  13.247 -44.375  1.00 92.31      B    C  
ATOM   2445  C   MET B  76       1.097  12.982 -45.280  1.00 92.61      B    C  
ATOM   2446  O   MET B  76       1.096  13.417 -46.431  1.00 91.39      B    O  
ATOM   2447  CB  MET B  76       0.123  14.442 -43.439  1.00 91.87      B    C  
ATOM   2448  CG  MET B  76       0.171  15.761 -44.203  1.00 89.08      B    C  
ATOM   2449  SD  MET B  76      -1.371  16.187 -45.078  1.00 87.11      B    S  
ATOM   2450  CE  MET B  76      -0.849  17.693 -45.915  1.00 78.78      B    C  
ATOM   2451  N   ALA B  77       2.082  12.210 -44.816  1.00 92.33      B    N  
ATOM   2452  CA  ALA B  77       3.209  11.773 -45.640  1.00 92.22      B    C  
ATOM   2453  C   ALA B  77       2.748  10.861 -46.781  1.00 92.62      B    C  
ATOM   2454  O   ALA B  77       3.124  11.085 -47.934  1.00 91.01      B    O  
ATOM   2455  CB  ALA B  77       4.249  11.090 -44.735  1.00 91.62      B    C  
ATOM   2456  N   ALA B  78       1.837   9.913 -46.508  1.00 92.54      B    N  
ATOM   2457  CA  ALA B  78       1.259   9.034 -47.518  1.00 92.30      B    C  
ATOM   2458  C   ALA B  78       0.421   9.798 -48.563  1.00 92.80      B    C  
ATOM   2459  O   ALA B  78       0.400   9.424 -49.737  1.00 90.82      B    O  
ATOM   2460  CB  ALA B  78       0.415   7.970 -46.805  1.00 91.59      B    C  
ATOM   2461  N   ALA B  79      -0.232  10.877 -48.159  1.00 92.59      B    N  
ATOM   2462  CA  ALA B  79      -0.887  11.768 -49.111  1.00 92.09      B    C  
ATOM   2463  C   ALA B  79       0.135  12.566 -49.939  1.00 92.61      B    C  
ATOM   2464  O   ALA B  79       0.013  12.658 -51.158  1.00 90.61      B    O  
ATOM   2465  CB  ALA B  79      -1.841  12.684 -48.334  1.00 91.25      B    C  
ATOM   2466  N   SER B  80       1.169  13.098 -49.306  1.00 92.71      B    N  
ATOM   2467  CA  SER B  80       2.183  13.967 -49.924  1.00 92.10      B    C  
ATOM   2468  C   SER B  80       3.060  13.234 -50.936  1.00 92.42      B    C  
ATOM   2469  O   SER B  80       3.473  13.815 -51.932  1.00 89.51      B    O  
ATOM   2470  CB  SER B  80       3.070  14.584 -48.838  1.00 90.95      B    C  
ATOM   2471  OG  SER B  80       2.276  15.306 -47.926  1.00 82.25      B    O  
ATOM   2472  N   VAL B  81       3.291  11.933 -50.720  1.00 92.45      B    N  
ATOM   2473  CA  VAL B  81       4.103  11.119 -51.635  1.00 92.39      B    C  
ATOM   2474  C   VAL B  81       3.476  10.993 -53.022  1.00 92.89      B    C  
ATOM   2475  O   VAL B  81       4.188  10.794 -53.997  1.00 90.70      B    O  
ATOM   2476  CB  VAL B  81       4.419   9.751 -51.011  1.00 91.07      B    C  
ATOM   2477  CG1 VAL B  81       3.313   8.709 -51.199  1.00 85.85      B    C  
ATOM   2478  CG2 VAL B  81       5.731   9.188 -51.557  1.00 84.94      B    C  
ATOM   2479  N   THR B  82       2.161  11.182 -53.157  1.00 92.94      B    N  
ATOM   2480  CA  THR B  82       1.478  11.099 -54.458  1.00 92.45      B    C  
ATOM   2481  C   THR B  82       2.033  12.110 -55.472  1.00 92.78      B    C  
ATOM   2482  O   THR B  82       2.321  11.734 -56.609  1.00 90.61      B    O  
ATOM   2483  CB  THR B  82      -0.042  11.293 -54.318  1.00 91.34      B    C  
ATOM   2484  CG2 THR B  82      -0.696  10.211 -53.461  1.00 82.84      B    C  
ATOM   2485  OG1 THR B  82      -0.378  12.542 -53.777  1.00 83.56      B    O  
ATOM   2486  N   ALA B  83       2.278  13.347 -55.062  1.00 92.78      B    N  
ATOM   2487  CA  ALA B  83       2.893  14.354 -55.921  1.00 92.26      B    C  
ATOM   2488  C   ALA B  83       4.347  14.000 -56.261  1.00 92.84      B    C  
ATOM   2489  O   ALA B  83       4.768  14.090 -57.419  1.00 90.54      B    O  
ATOM   2490  CB  ALA B  83       2.790  15.719 -55.219  1.00 91.02      B    C  
ATOM   2491  N   ALA B  84       5.111  13.487 -55.269  1.00 93.02      B    N  
ATOM   2492  CA  ALA B  84       6.486  13.039 -55.477  1.00 92.67      B    C  
ATOM   2493  C   ALA B  84       6.572  11.862 -56.457  1.00 93.40      B    C  
ATOM   2494  O   ALA B  84       7.457  11.823 -57.313  1.00 91.18      B    O  
ATOM   2495  CB  ALA B  84       7.094  12.697 -54.111  1.00 91.72      B    C  
ATOM   2496  N   MET B  85       5.625  10.933 -56.408  1.00 92.41      B    N  
ATOM   2497  CA  MET B  85       5.527   9.804 -57.335  1.00 92.21      B    C  
ATOM   2498  C   MET B  85       5.217  10.254 -58.763  1.00 92.97      B    C  
ATOM   2499  O   MET B  85       5.830   9.760 -59.706  1.00 90.93      B    O  
ATOM   2500  CB  MET B  85       4.465   8.809 -56.842  1.00 91.60      B    C  
ATOM   2501  CG  MET B  85       4.902   8.063 -55.583  1.00 90.27      B    C  
ATOM   2502  SD  MET B  85       3.618   6.997 -54.858  1.00 89.44      B    S  
ATOM   2503  CE  MET B  85       3.659   5.606 -56.006  1.00 80.32      B    C  
ATOM   2504  N   MET B  86       4.323  11.228 -58.936  1.00 93.22      B    N  
ATOM   2505  CA  MET B  86       4.058  11.817 -60.256  1.00 92.61      B    C  
ATOM   2506  C   MET B  86       5.287  12.535 -60.810  1.00 93.48      B    C  
ATOM   2507  O   MET B  86       5.631  12.355 -61.985  1.00 91.96      B    O  
ATOM   2508  CB  MET B  86       2.850  12.763 -60.179  1.00 91.91      B    C  
ATOM   2509  CG  MET B  86       1.526  12.011 -60.025  1.00 89.26      B    C  
ATOM   2510  SD  MET B  86       1.119  10.927 -61.428  1.00 88.51      B    S  
ATOM   2511  CE  MET B  86      -0.500  10.327 -60.898  1.00 79.19      B    C  
ATOM   2512  N   THR B  87       6.018  13.267 -59.984  1.00 93.56      B    N  
ATOM   2513  CA  THR B  87       7.288  13.898 -60.362  1.00 92.85      B    C  
ATOM   2514  C   THR B  87       8.361  12.869 -60.735  1.00 93.23      B    C  
ATOM   2515  O   THR B  87       9.143  13.078 -61.662  1.00 91.03      B    O  
ATOM   2516  CB  THR B  87       7.795  14.801 -59.229  1.00 92.10      B    C  
ATOM   2517  CG2 THR B  87       9.048  15.587 -59.609  1.00 81.08      B    C  
ATOM   2518  OG1 THR B  87       6.827  15.759 -58.901  1.00 83.90      B    O  
ATOM   2519  N   ALA B  88       8.382  11.710 -60.072  1.00 92.84      B    N  
ATOM   2520  CA  ALA B  88       9.263  10.606 -60.438  1.00 92.15      B    C  
ATOM   2521  C   ALA B  88       8.900  10.007 -61.805  1.00 92.89      B    C  
ATOM   2522  O   ALA B  88       9.785   9.727 -62.614  1.00 90.71      B    O  
ATOM   2523  CB  ALA B  88       9.237   9.552 -59.321  1.00 91.63      B    C  
ATOM   2524  N   GLY B  89       7.602   9.888 -62.104  1.00 92.35      B    N  
ATOM   2525  CA  GLY B  89       7.115   9.522 -63.433  1.00 91.13      B    C  
ATOM   2526  C   GLY B  89       7.565  10.516 -64.506  1.00 92.20      B    C  
ATOM   2527  O   GLY B  89       8.092  10.118 -65.539  1.00 90.37      B    O  
ATOM   2528  N   GLN B  90       7.464  11.816 -64.227  1.00 91.92      B    N  
ATOM   2529  CA  GLN B  90       7.952  12.882 -65.110  1.00 91.52      B    C  
ATOM   2530  C   GLN B  90       9.454  12.731 -65.404  1.00 91.85      B    C  
ATOM   2531  O   GLN B  90       9.857  12.763 -66.571  1.00 89.34      B    O  
ATOM   2532  CB  GLN B  90       7.654  14.245 -64.474  1.00 90.63      B    C  
ATOM   2533  CG  GLN B  90       7.951  15.400 -65.435  1.00 88.25      B    C  
ATOM   2534  CD  GLN B  90       7.808  16.775 -64.780  1.00 87.07      B    C  
ATOM   2535  NE2 GLN B  90       7.774  17.836 -65.549  1.00 77.07      B    N  
ATOM   2536  OE1 GLN B  90       7.766  16.923 -63.580  1.00 79.66      B    O  
ATOM   2537  N   LYS B  91      10.260  12.516 -64.360  1.00 93.59      B    N  
ATOM   2538  CA  LYS B  91      11.702  12.288 -64.524  1.00 93.09      B    C  
ATOM   2539  C   LYS B  91      12.006  11.034 -65.347  1.00 92.94      B    C  
ATOM   2540  O   LYS B  91      12.901  11.073 -66.186  1.00 90.27      B    O  
ATOM   2541  CB  LYS B  91      12.391  12.186 -63.151  1.00 92.38      B    C  
ATOM   2542  CG  LYS B  91      12.593  13.568 -62.503  1.00 86.03      B    C  
ATOM   2543  CD  LYS B  91      13.262  13.394 -61.129  1.00 83.41      B    C  
ATOM   2544  CE  LYS B  91      13.501  14.766 -60.481  1.00 73.95      B    C  
ATOM   2545  NZ  LYS B  91      14.023  14.641 -59.093  1.00 64.83      B    N1+
ATOM   2546  N   SER B  92      11.264   9.952 -65.162  1.00 91.93      B    N  
ATOM   2547  CA  SER B  92      11.420   8.712 -65.930  1.00 90.90      B    C  
ATOM   2548  C   SER B  92      11.181   8.940 -67.425  1.00 91.53      B    C  
ATOM   2549  O   SER B  92      12.028   8.595 -68.254  1.00 88.54      B    O  
ATOM   2550  CB  SER B  92      10.472   7.643 -65.380  1.00 90.02      B    C  
ATOM   2551  OG  SER B  92      10.758   6.385 -65.956  1.00 82.03      B    O  
ATOM   2552  N   PHE B  93      10.087   9.600 -67.775  1.00 90.19      B    N  
ATOM   2553  CA  PHE B  93       9.792   9.905 -69.178  1.00 90.44      B    C  
ATOM   2554  C   PHE B  93      10.686  10.993 -69.775  1.00 90.91      B    C  
ATOM   2555  O   PHE B  93      10.977  10.947 -70.968  1.00 88.45      B    O  
ATOM   2556  CB  PHE B  93       8.312  10.221 -69.345  1.00 89.64      B    C  
ATOM   2557  CG  PHE B  93       7.496   8.963 -69.528  1.00 91.21      B    C  
ATOM   2558  CD1 PHE B  93       7.355   8.395 -70.804  1.00 86.07      B    C  
ATOM   2559  CD2 PHE B  93       6.946   8.301 -68.415  1.00 86.35      B    C  
ATOM   2560  CE1 PHE B  93       6.672   7.191 -70.970  1.00 85.21      B    C  
ATOM   2561  CE2 PHE B  93       6.262   7.084 -68.580  1.00 84.57      B    C  
ATOM   2562  CZ  PHE B  93       6.122   6.528 -69.859  1.00 87.78      B    C  
ATOM   2563  N   ALA B  94      11.211  11.918 -68.977  1.00 90.50      B    N  
ATOM   2564  CA  ALA B  94      12.228  12.863 -69.422  1.00 89.87      B    C  
ATOM   2565  C   ALA B  94      13.531  12.146 -69.802  1.00 90.03      B    C  
ATOM   2566  O   ALA B  94      14.119  12.456 -70.837  1.00 87.28      B    O  
ATOM   2567  CB  ALA B  94      12.446  13.915 -68.332  1.00 89.80      B    C  
ATOM   2568  N   GLN B  95      13.952  11.143 -69.040  1.00 91.12      B    N  
ATOM   2569  CA  GLN B  95      15.087  10.286 -69.413  1.00 89.60      B    C  
ATOM   2570  C   GLN B  95      14.835   9.520 -70.709  1.00 89.89      B    C  
ATOM   2571  O   GLN B  95      15.711   9.483 -71.571  1.00 87.56      B    O  
ATOM   2572  CB  GLN B  95      15.414   9.300 -68.281  1.00 88.19      B    C  
ATOM   2573  CG  GLN B  95      16.518   9.817 -67.364  1.00 79.16      B    C  
ATOM   2574  CD  GLN B  95      16.926   8.781 -66.307  1.00 75.84      B    C  
ATOM   2575  NE2 GLN B  95      18.014   9.003 -65.612  1.00 64.09      B    N  
ATOM   2576  OE1 GLN B  95      16.299   7.764 -66.106  1.00 67.07      B    O  
ATOM   2577  N   ILE B  96      13.639   8.949 -70.883  1.00 88.22      B    N  
ATOM   2578  CA  ILE B  96      13.252   8.256 -72.117  1.00 86.56      B    C  
ATOM   2579  C   ILE B  96      13.289   9.226 -73.299  1.00 86.86      B    C  
ATOM   2580  O   ILE B  96      13.862   8.894 -74.340  1.00 84.11      B    O  
ATOM   2581  CB  ILE B  96      11.879   7.581 -71.961  1.00 85.42      B    C  
ATOM   2582  CG1 ILE B  96      11.957   6.434 -70.930  1.00 82.96      B    C  
ATOM   2583  CG2 ILE B  96      11.383   7.033 -73.313  1.00 82.97      B    C  
ATOM   2584  CD1 ILE B  96      10.592   5.891 -70.492  1.00 78.57      B    C  
ATOM   2585  N   ALA B  97      12.771  10.432 -73.156  1.00 87.71      B    N  
ATOM   2586  CA  ALA B  97      12.806  11.441 -74.208  1.00 85.62      B    C  
ATOM   2587  C   ALA B  97      14.235  11.794 -74.638  1.00 85.72      B    C  
ATOM   2588  O   ALA B  97      14.504  11.957 -75.828  1.00 83.86      B    O  
ATOM   2589  CB  ALA B  97      12.048  12.683 -73.729  1.00 85.42      B    C  
ATOM   2590  N   VAL B  98      15.182  11.872 -73.687  1.00 88.80      B    N  
ATOM   2591  CA  VAL B  98      16.597  12.109 -73.977  1.00 88.08      B    C  
ATOM   2592  C   VAL B  98      17.227  10.920 -74.710  1.00 87.69      B    C  
ATOM   2593  O   VAL B  98      17.908  11.122 -75.715  1.00 85.57      B    O  
ATOM   2594  CB  VAL B  98      17.377  12.460 -72.699  1.00 87.59      B    C  
ATOM   2595  CG1 VAL B  98      18.887  12.554 -72.935  1.00 81.12      B    C  
ATOM   2596  CG2 VAL B  98      16.928  13.813 -72.143  1.00 82.14      B    C  
ATOM   2597  N   THR B  99      16.976   9.688 -74.257  1.00 88.03      B    N  
ATOM   2598  CA  THR B  99      17.539   8.494 -74.906  1.00 86.60      B    C  
ATOM   2599  C   THR B  99      16.977   8.265 -76.307  1.00 86.33      B    C  
ATOM   2600  O   THR B  99      17.745   8.004 -77.237  1.00 83.28      B    O  
ATOM   2601  CB  THR B  99      17.363   7.226 -74.062  1.00 85.34      B    C  
ATOM   2602  CG2 THR B  99      18.402   7.135 -72.953  1.00 74.59      B    C  
ATOM   2603  OG1 THR B  99      16.109   7.158 -73.434  1.00 75.94      B    O  
ATOM   2604  N   GLU B 100      15.684   8.435 -76.505  1.00 85.59      B    N  
ATOM   2605  CA  GLU B 100      15.042   8.374 -77.825  1.00 82.95      B    C  
ATOM   2606  C   GLU B 100      15.500   9.534 -78.734  1.00 83.96      B    C  
ATOM   2607  O   GLU B 100      15.729   9.341 -79.927  1.00 80.75      B    O  
ATOM   2608  CB  GLU B 100      13.517   8.383 -77.642  1.00 81.34      B    C  
ATOM   2609  CG  GLU B 100      12.953   7.054 -77.104  1.00 79.01      B    C  
ATOM   2610  CD  GLU B 100      13.205   5.872 -78.059  1.00 76.56      B    C  
ATOM   2611  OE1 GLU B 100      13.439   4.752 -77.577  1.00 68.28      B    O  
ATOM   2612  OE2 GLU B 100      13.221   6.103 -79.289  1.00 69.31      B    O1-
ATOM   2613  N   GLY B 101      15.705  10.712 -78.176  1.00 84.45      B    N  
ATOM   2614  CA  GLY B 101      16.264  11.857 -78.892  1.00 82.80      B    C  
ATOM   2615  C   GLY B 101      17.681  11.600 -79.413  1.00 83.55      B    C  
ATOM   2616  O   GLY B 101      17.985  11.921 -80.559  1.00 81.04      B    O  
ATOM   2617  N   LEU B 102      18.541  10.961 -78.623  1.00 83.78      B    N  
ATOM   2618  CA  LEU B 102      19.883  10.547 -79.047  1.00 83.10      B    C  
ATOM   2619  C   LEU B 102      19.833   9.511 -80.180  1.00 82.94      B    C  
ATOM   2620  O   LEU B 102      20.567   9.640 -81.160  1.00 80.67      B    O  
ATOM   2621  CB  LEU B 102      20.657   9.999 -77.836  1.00 83.07      B    C  
ATOM   2622  CG  LEU B 102      21.164  11.095 -76.874  1.00 79.56      B    C  
ATOM   2623  CD1 LEU B 102      21.602  10.455 -75.558  1.00 72.82      B    C  
ATOM   2624  CD2 LEU B 102      22.357  11.849 -77.456  1.00 73.56      B    C  
ATOM   2625  N   LYS B 103      18.926   8.515 -80.101  1.00 83.61      B    N  
ATOM   2626  CA  LYS B 103      18.697   7.557 -81.197  1.00 81.98      B    C  
ATOM   2627  C   LYS B 103      18.219   8.259 -82.475  1.00 81.58      B    C  
ATOM   2628  O   LYS B 103      18.692   7.931 -83.563  1.00 76.60      B    O  
ATOM   2629  CB  LYS B 103      17.663   6.509 -80.790  1.00 79.46      B    C  
ATOM   2630  CG  LYS B 103      18.155   5.442 -79.790  1.00 74.59      B    C  
ATOM   2631  CD  LYS B 103      16.979   4.514 -79.504  1.00 71.87      B    C  
ATOM   2632  CE  LYS B 103      17.246   3.417 -78.482  1.00 64.76      B    C  
ATOM   2633  NZ  LYS B 103      15.981   2.690 -78.192  1.00 59.08      B    N1+
ATOM   2634  N   CYS B 104      17.330   9.231 -82.358  1.00 82.15      B    N  
ATOM   2635  CA  CYS B 104      16.845  10.036 -83.478  1.00 79.48      B    C  
ATOM   2636  C   CYS B 104      17.979  10.766 -84.198  1.00 79.59      B    C  
ATOM   2637  O   CYS B 104      18.050  10.735 -85.427  1.00 72.19      B    O  
ATOM   2638  CB  CYS B 104      15.782  11.011 -82.943  1.00 76.02      B    C  
ATOM   2639  SG  CYS B 104      15.261  12.328 -84.083  1.00 68.98      B    S  
ATOM   2640  N   ILE B 105      18.895  11.383 -83.472  1.00 83.99      B    N  
ATOM   2641  CA  ILE B 105      20.055  12.076 -84.036  1.00 83.03      B    C  
ATOM   2642  C   ILE B 105      20.992  11.089 -84.744  1.00 82.51      B    C  
ATOM   2643  O   ILE B 105      21.476  11.378 -85.835  1.00 76.49      B    O  
ATOM   2644  CB  ILE B 105      20.785  12.892 -82.945  1.00 81.19      B    C  
ATOM   2645  CG1 ILE B 105      19.883  14.031 -82.420  1.00 77.01      B    C  
ATOM   2646  CG2 ILE B 105      22.097  13.488 -83.476  1.00 74.81      B    C  
ATOM   2647  CD1 ILE B 105      20.377  14.665 -81.119  1.00 67.26      B    C  
ATOM   2648  N   ALA B 106      21.218   9.910 -84.164  1.00 79.61      B    N  
ATOM   2649  CA  ALA B 106      22.145   8.911 -84.694  1.00 78.66      B    C  
ATOM   2650  C   ALA B 106      21.640   8.216 -85.966  1.00 78.30      B    C  
ATOM   2651  O   ALA B 106      22.408   7.997 -86.900  1.00 70.73      B    O  
ATOM   2652  CB  ALA B 106      22.443   7.898 -83.580  1.00 75.78      B    C  
ATOM   2653  N   CYS B 107      20.338   7.846 -85.999  1.00 77.63      B    N  
ATOM   2654  CA  CYS B 107      19.786   6.985 -87.057  1.00 73.81      B    C  
ATOM   2655  C   CYS B 107      18.809   7.695 -88.008  1.00 73.56      B    C  
ATOM   2656  O   CYS B 107      18.464   7.126 -89.041  1.00 63.91      B    O  
ATOM   2657  CB  CYS B 107      19.128   5.764 -86.415  1.00 68.84      B    C  
ATOM   2658  SG  CYS B 107      20.354   4.745 -85.532  1.00 61.27      B    S  
ATOM   2659  N   ARG B 108      18.335   8.905 -87.703  1.00 74.50      B    N  
ATOM   2660  CA  ARG B 108      17.236   9.602 -88.403  1.00 73.11      B    C  
ATOM   2661  C   ARG B 108      15.989   8.713 -88.612  1.00 74.46      B    C  
ATOM   2662  O   ARG B 108      15.357   8.758 -89.666  1.00 65.49      B    O  
ATOM   2663  CB  ARG B 108      17.711  10.229 -89.717  1.00 66.28      B    C  
ATOM   2664  CG  ARG B 108      18.742  11.349 -89.537  1.00 60.27      B    C  
ATOM   2665  CD  ARG B 108      19.015  11.988 -90.901  1.00 56.70      B    C  
ATOM   2666  NE  ARG B 108      19.925  13.129 -90.789  1.00 50.10      B    N  
ATOM   2667  CZ  ARG B 108      20.276  13.936 -91.773  1.00 44.52      B    C  
ATOM   2668  NH1 ARG B 108      19.834  13.779 -92.996  1.00 41.77      B    N1+
ATOM   2669  NH2 ARG B 108      21.089  14.944 -91.556  1.00 40.63      B    N  
ATOM   2670  N   CYS B 109      15.636   7.905 -87.628  1.00 71.76      B    N  
ATOM   2671  CA  CYS B 109      14.558   6.926 -87.680  1.00 69.50      B    C  
ATOM   2672  C   CYS B 109      13.277   7.423 -86.991  1.00 71.48      B    C  
ATOM   2673  O   CYS B 109      13.211   8.537 -86.471  1.00 62.89      B    O  
ATOM   2674  CB  CYS B 109      15.067   5.611 -87.063  1.00 63.50      B    C  
ATOM   2675  SG  CYS B 109      16.389   4.888 -88.079  1.00 56.78      B    S  
ATOM   2676  N   SER B 110      12.274   6.551 -86.906  1.00 72.58      B    N  
ATOM   2677  CA  SER B 110      11.012   6.758 -86.171  1.00 71.97      B    C  
ATOM   2678  C   SER B 110      11.196   7.148 -84.709  1.00 74.49      B    C  
ATOM   2679  O   SER B 110      10.281   7.699 -84.096  1.00 64.49      B    O  
ATOM   2680  CB  SER B 110      10.185   5.478 -86.248  1.00 64.33      B    C  
ATOM   2681  OG  SER B 110      10.945   4.372 -85.811  1.00 57.77      B    O  
ATOM   2682  N   CYS B 111      12.363   6.935 -84.142  1.00 75.15      B    N  
ATOM   2683  CA  CYS B 111      12.742   7.315 -82.783  1.00 73.33      B    C  
ATOM   2684  C   CYS B 111      12.545   8.814 -82.493  1.00 76.89      B    C  
ATOM   2685  O   CYS B 111      12.308   9.190 -81.358  1.00 70.63      B    O  
ATOM   2686  CB  CYS B 111      14.205   6.927 -82.553  1.00 66.63      B    C  
ATOM   2687  SG  CYS B 111      14.510   5.178 -82.959  1.00 59.58      B    S  
ATOM   2688  N   CYS B 112      12.572   9.676 -83.475  1.00 78.94      B    N  
ATOM   2689  CA  CYS B 112      12.272  11.101 -83.300  1.00 77.64      B    C  
ATOM   2690  C   CYS B 112      10.827  11.338 -82.851  1.00 80.43      B    C  
ATOM   2691  O   CYS B 112      10.564  12.235 -82.052  1.00 75.02      B    O  
ATOM   2692  CB  CYS B 112      12.537  11.844 -84.618  1.00 74.09      B    C  
ATOM   2693  SG  CYS B 112      14.221  11.668 -85.254  1.00 70.44      B    S  
ATOM   2694  N   GLY B 113       9.889  10.538 -83.347  1.00 81.05      B    N  
ATOM   2695  CA  GLY B 113       8.495  10.556 -82.901  1.00 81.98      B    C  
ATOM   2696  C   GLY B 113       8.366  10.110 -81.448  1.00 84.65      B    C  
ATOM   2697  O   GLY B 113       7.692  10.773 -80.666  1.00 80.46      B    O  
ATOM   2698  N   HIS B 114       9.086   9.049 -81.081  1.00 84.21      B    N  
ATOM   2699  CA  HIS B 114       9.101   8.537 -79.707  1.00 83.27      B    C  
ATOM   2700  C   HIS B 114       9.651   9.559 -78.707  1.00 84.76      B    C  
ATOM   2701  O   HIS B 114       9.068   9.739 -77.650  1.00 81.04      B    O  
ATOM   2702  CB  HIS B 114       9.920   7.243 -79.636  1.00 80.50      B    C  
ATOM   2703  CG  HIS B 114       9.442   6.101 -80.471  1.00 78.84      B    C  
ATOM   2704  CD2 HIS B 114       8.302   5.998 -81.222  1.00 70.25      B    C  
ATOM   2705  ND1 HIS B 114      10.103   4.898 -80.605  1.00 69.44      B    N  
ATOM   2706  CE1 HIS B 114       9.375   4.115 -81.408  1.00 69.68      B    C  
ATOM   2707  NE2 HIS B 114       8.278   4.747 -81.812  1.00 72.11      B    N  
ATOM   2708  N   ALA B 115      10.694  10.289 -79.069  1.00 84.14      B    N  
ATOM   2709  CA  ALA B 115      11.247  11.332 -78.211  1.00 82.78      B    C  
ATOM   2710  C   ALA B 115      10.237  12.456 -77.938  1.00 84.12      B    C  
ATOM   2711  O   ALA B 115      10.095  12.909 -76.808  1.00 82.79      B    O  
ATOM   2712  CB  ALA B 115      12.515  11.880 -78.866  1.00 81.08      B    C  
ATOM   2713  N   ILE B 116       9.507  12.898 -78.970  1.00 85.95      B    N  
ATOM   2714  CA  ILE B 116       8.455  13.917 -78.822  1.00 85.64      B    C  
ATOM   2715  C   ILE B 116       7.299  13.390 -77.976  1.00 86.85      B    C  
ATOM   2716  O   ILE B 116       6.762  14.111 -77.136  1.00 85.09      B    O  
ATOM   2717  CB  ILE B 116       7.959  14.386 -80.202  1.00 84.30      B    C  
ATOM   2718  CG1 ILE B 116       9.091  15.125 -80.965  1.00 80.59      B    C  
ATOM   2719  CG2 ILE B 116       6.739  15.318 -80.074  1.00 78.27      B    C  
ATOM   2720  CD1 ILE B 116       8.773  15.389 -82.446  1.00 69.72      B    C  
ATOM   2721  N   GLU B 117       6.912  12.136 -78.153  1.00 87.07      B    N  
ATOM   2722  CA  GLU B 117       5.825  11.505 -77.420  1.00 86.50      B    C  
ATOM   2723  C   GLU B 117       6.187  11.293 -75.951  1.00 87.90      B    C  
ATOM   2724  O   GLU B 117       5.400  11.647 -75.079  1.00 86.14      B    O  
ATOM   2725  CB  GLU B 117       5.448  10.216 -78.147  1.00 85.28      B    C  
ATOM   2726  CG  GLU B 117       4.001   9.791 -77.890  1.00 75.40      B    C  
ATOM   2727  CD  GLU B 117       3.550   8.703 -78.873  1.00 69.38      B    C  
ATOM   2728  OE1 GLU B 117       2.325   8.556 -79.043  1.00 59.43      B    O  
ATOM   2729  OE2 GLU B 117       4.428   8.024 -79.452  1.00 61.22      B    O1-
ATOM   2730  N   ALA B 118       7.410  10.865 -75.657  1.00 86.79      B    N  
ATOM   2731  CA  ALA B 118       7.944  10.788 -74.306  1.00 85.74      B    C  
ATOM   2732  C   ALA B 118       7.972  12.164 -73.626  1.00 87.17      B    C  
ATOM   2733  O   ALA B 118       7.581  12.291 -72.475  1.00 85.34      B    O  
ATOM   2734  CB  ALA B 118       9.336  10.151 -74.352  1.00 84.21      B    C  
ATOM   2735  N   GLY B 119       8.349  13.218 -74.349  1.00 87.88      B    N  
ATOM   2736  CA  GLY B 119       8.289  14.587 -73.844  1.00 86.65      B    C  
ATOM   2737  C   GLY B 119       6.871  15.054 -73.496  1.00 88.62      B    C  
ATOM   2738  O   GLY B 119       6.664  15.697 -72.468  1.00 87.07      B    O  
ATOM   2739  N   LYS B 120       5.870  14.689 -74.319  1.00 89.28      B    N  
ATOM   2740  CA  LYS B 120       4.459  14.961 -74.005  1.00 89.15      B    C  
ATOM   2741  C   LYS B 120       3.974  14.195 -72.782  1.00 90.45      B    C  
ATOM   2742  O   LYS B 120       3.231  14.765 -71.986  1.00 88.33      B    O  
ATOM   2743  CB  LYS B 120       3.559  14.627 -75.198  1.00 88.04      B    C  
ATOM   2744  CG  LYS B 120       3.626  15.685 -76.307  1.00 81.56      B    C  
ATOM   2745  CD  LYS B 120       2.697  15.270 -77.459  1.00 78.74      B    C  
ATOM   2746  CE  LYS B 120       2.698  16.322 -78.569  1.00 68.80      B    C  
ATOM   2747  NZ  LYS B 120       1.831  15.908 -79.705  1.00 60.31      B    N1+
ATOM   2748  N   ILE B 121       4.384  12.938 -72.637  1.00 89.29      B    N  
ATOM   2749  CA  ILE B 121       4.042  12.121 -71.478  1.00 88.28      B    C  
ATOM   2750  C   ILE B 121       4.694  12.687 -70.214  1.00 89.77      B    C  
ATOM   2751  O   ILE B 121       4.011  12.857 -69.215  1.00 87.64      B    O  
ATOM   2752  CB  ILE B 121       4.404  10.649 -71.718  1.00 87.16      B    C  
ATOM   2753  CG1 ILE B 121       3.495  10.057 -72.820  1.00 85.07      B    C  
ATOM   2754  CG2 ILE B 121       4.253   9.827 -70.426  1.00 84.54      B    C  
ATOM   2755  CD1 ILE B 121       3.965   8.706 -73.353  1.00 78.80      B    C  
ATOM   2756  N   ALA B 122       5.971  13.089 -70.268  1.00 90.04      B    N  
ATOM   2757  CA  ALA B 122       6.647  13.753 -69.160  1.00 88.65      B    C  
ATOM   2758  C   ALA B 122       5.888  15.016 -68.727  1.00 89.80      B    C  
ATOM   2759  O   ALA B 122       5.676  15.232 -67.537  1.00 88.70      B    O  
ATOM   2760  CB  ALA B 122       8.084  14.082 -69.579  1.00 88.40      B    C  
ATOM   2761  N   LYS B 123       5.403  15.828 -69.674  1.00 92.04      B    N  
ATOM   2762  CA  LYS B 123       4.584  16.997 -69.367  1.00 91.47      B    C  
ATOM   2763  C   LYS B 123       3.255  16.629 -68.711  1.00 92.04      B    C  
ATOM   2764  O   LYS B 123       2.880  17.265 -67.734  1.00 90.12      B    O  
ATOM   2765  CB  LYS B 123       4.409  17.858 -70.623  1.00 91.49      B    C  
ATOM   2766  CG  LYS B 123       3.833  19.216 -70.225  1.00 82.95      B    C  
ATOM   2767  CD  LYS B 123       3.742  20.183 -71.411  1.00 76.02      B    C  
ATOM   2768  CE  LYS B 123       3.161  21.478 -70.851  1.00 65.16      B    C  
ATOM   2769  NZ  LYS B 123       3.006  22.539 -71.857  1.00 55.77      B    N1+
ATOM   2770  N   LYS B 124       2.576  15.568 -69.169  1.00 91.53      B    N  
ATOM   2771  CA  LYS B 124       1.359  15.066 -68.515  1.00 91.00      B    C  
ATOM   2772  C   LYS B 124       1.611  14.620 -67.074  1.00 91.82      B    C  
ATOM   2773  O   LYS B 124       0.753  14.855 -66.232  1.00 89.46      B    O  
ATOM   2774  CB  LYS B 124       0.754  13.891 -69.285  1.00 90.61      B    C  
ATOM   2775  CG  LYS B 124      -0.020  14.297 -70.542  1.00 86.14      B    C  
ATOM   2776  CD  LYS B 124      -0.621  13.025 -71.147  1.00 83.41      B    C  
ATOM   2777  CE  LYS B 124      -1.552  13.296 -72.317  1.00 74.89      B    C  
ATOM   2778  NZ  LYS B 124      -2.230  12.040 -72.727  1.00 66.01      B    N1+
ATOM   2779  N   PHE B 125       2.749  13.997 -66.782  1.00 92.58      B    N  
ATOM   2780  CA  PHE B 125       3.139  13.673 -65.408  1.00 92.12      B    C  
ATOM   2781  C   PHE B 125       3.386  14.928 -64.566  1.00 92.69      B    C  
ATOM   2782  O   PHE B 125       2.985  14.946 -63.407  1.00 90.02      B    O  
ATOM   2783  CB  PHE B 125       4.378  12.775 -65.410  1.00 90.98      B    C  
ATOM   2784  CG  PHE B 125       4.082  11.301 -65.549  1.00 92.63      B    C  
ATOM   2785  CD1 PHE B 125       3.467  10.604 -64.497  1.00 87.83      B    C  
ATOM   2786  CD2 PHE B 125       4.452  10.594 -66.717  1.00 89.00      B    C  
ATOM   2787  CE1 PHE B 125       3.212   9.230 -64.601  1.00 87.88      B    C  
ATOM   2788  CE2 PHE B 125       4.199   9.226 -66.826  1.00 87.52      B    C  
ATOM   2789  CZ  PHE B 125       3.581   8.542 -65.769  1.00 90.01      B    C  
ATOM   2790  N   GLY B 126       3.978  15.976 -65.125  1.00 92.66      B    N  
ATOM   2791  CA  GLY B 126       4.120  17.272 -64.454  1.00 91.17      B    C  
ATOM   2792  C   GLY B 126       2.769  17.889 -64.106  1.00 92.00      B    C  
ATOM   2793  O   GLY B 126       2.523  18.202 -62.945  1.00 89.20      B    O  
ATOM   2794  N   ASP B 127       1.846  17.955 -65.068  1.00 92.91      B    N  
ATOM   2795  CA  ASP B 127       0.485  18.464 -64.846  1.00 91.41      B    C  
ATOM   2796  C   ASP B 127      -0.274  17.620 -63.800  1.00 91.42      B    C  
ATOM   2797  O   ASP B 127      -1.085  18.140 -63.024  1.00 89.02      B    O  
ATOM   2798  CB  ASP B 127      -0.298  18.462 -66.177  1.00 91.26      B    C  
ATOM   2799  CG  ASP B 127       0.250  19.347 -67.325  1.00 86.96      B    C  
ATOM   2800  OD1 ASP B 127       1.009  20.306 -67.094  1.00 79.70      B    O  
ATOM   2801  OD2 ASP B 127      -0.130  19.073 -68.492  1.00 80.87      B    O1-
ATOM   2802  N   ALA B 128      -0.028  16.312 -63.753  1.00 91.48      B    N  
ATOM   2803  CA  ALA B 128      -0.590  15.431 -62.734  1.00 90.29      B    C  
ATOM   2804  C   ALA B 128       0.034  15.690 -61.355  1.00 91.03      B    C  
ATOM   2805  O   ALA B 128      -0.705  15.688 -60.371  1.00 88.91      B    O  
ATOM   2806  CB  ALA B 128      -0.428  13.969 -63.173  1.00 89.45      B    C  
ATOM   2807  N   ALA B 129       1.340  15.953 -61.273  1.00 92.07      B    N  
ATOM   2808  CA  ALA B 129       1.996  16.320 -60.024  1.00 90.56      B    C  
ATOM   2809  C   ALA B 129       1.380  17.602 -59.443  1.00 90.94      B    C  
ATOM   2810  O   ALA B 129       0.920  17.575 -58.302  1.00 88.96      B    O  
ATOM   2811  CB  ALA B 129       3.509  16.451 -60.243  1.00 89.88      B    C  
ATOM   2812  N   ASP B 130       1.212  18.652 -60.249  1.00 92.87      B    N  
ATOM   2813  CA  ASP B 130       0.564  19.907 -59.845  1.00 91.44      B    C  
ATOM   2814  C   ASP B 130      -0.878  19.685 -59.364  1.00 91.52      B    C  
ATOM   2815  O   ASP B 130      -1.329  20.251 -58.360  1.00 89.41      B    O  
ATOM   2816  CB  ASP B 130       0.533  20.878 -61.040  1.00 90.70      B    C  
ATOM   2817  CG  ASP B 130       1.883  21.386 -61.544  1.00 85.29      B    C  
ATOM   2818  OD1 ASP B 130       2.919  21.132 -60.910  1.00 77.40      B    O  
ATOM   2819  OD2 ASP B 130       1.860  22.064 -62.605  1.00 78.47      B    O1-
ATOM   2820  N   LYS B 131      -1.625  18.812 -60.011  1.00 91.70      B    N  
ATOM   2821  CA  LYS B 131      -2.983  18.418 -59.612  1.00 90.78      B    C  
ATOM   2822  C   LYS B 131      -2.990  17.761 -58.229  1.00 91.25      B    C  
ATOM   2823  O   LYS B 131      -3.862  18.074 -57.418  1.00 89.25      B    O  
ATOM   2824  CB  LYS B 131      -3.573  17.497 -60.693  1.00 89.44      B    C  
ATOM   2825  CG  LYS B 131      -4.948  16.873 -60.362  1.00 82.30      B    C  
ATOM   2826  CD  LYS B 131      -5.284  15.800 -61.420  1.00 80.81      B    C  
ATOM   2827  CE  LYS B 131      -6.439  14.882 -61.015  1.00 70.78      B    C  
ATOM   2828  NZ  LYS B 131      -6.463  13.631 -61.836  1.00 65.70      B    N1+
ATOM   2829  N   TYR B 132      -2.068  16.850 -57.968  1.00 90.78      B    N  
ATOM   2830  CA  TYR B 132      -1.985  16.170 -56.676  1.00 90.20      B    C  
ATOM   2831  C   TYR B 132      -1.451  17.091 -55.575  1.00 90.68      B    C  
ATOM   2832  O   TYR B 132      -1.990  17.053 -54.479  1.00 88.26      B    O  
ATOM   2833  CB  TYR B 132      -1.199  14.860 -56.794  1.00 90.05      B    C  
ATOM   2834  CG  TYR B 132      -2.047  13.731 -57.353  1.00 91.97      B    C  
ATOM   2835  CD1 TYR B 132      -3.011  13.088 -56.545  1.00 88.59      B    C  
ATOM   2836  CD2 TYR B 132      -1.912  13.328 -58.694  1.00 89.31      B    C  
ATOM   2837  CE1 TYR B 132      -3.845  12.093 -57.071  1.00 88.20      B    C  
ATOM   2838  CE2 TYR B 132      -2.745  12.330 -59.237  1.00 88.24      B    C  
ATOM   2839  CZ  TYR B 132      -3.717  11.720 -58.428  1.00 89.84      B    C  
ATOM   2840  OH  TYR B 132      -4.556  10.777 -58.968  1.00 88.82      B    O  
ATOM   2841  N   GLU B 133      -0.520  17.994 -55.841  1.00 91.82      B    N  
ATOM   2842  CA  GLU B 133      -0.098  19.040 -54.903  1.00 90.22      B    C  
ATOM   2843  C   GLU B 133      -1.266  19.927 -54.469  1.00 90.49      B    C  
ATOM   2844  O   GLU B 133      -1.446  20.197 -53.285  1.00 88.52      B    O  
ATOM   2845  CB  GLU B 133       0.977  19.922 -55.540  1.00 89.36      B    C  
ATOM   2846  CG  GLU B 133       2.336  19.229 -55.561  1.00 82.45      B    C  
ATOM   2847  CD  GLU B 133       3.419  20.074 -56.223  1.00 77.08      B    C  
ATOM   2848  OE1 GLU B 133       4.581  19.588 -56.222  1.00 69.08      B    O  
ATOM   2849  OE2 GLU B 133       3.096  21.178 -56.709  1.00 70.49      B    O1-
ATOM   2850  N   GLY B 134      -2.138  20.326 -55.401  1.00 90.26      B    N  
ATOM   2851  CA  GLY B 134      -3.367  21.055 -55.083  1.00 89.16      B    C  
ATOM   2852  C   GLY B 134      -4.294  20.277 -54.149  1.00 90.08      B    C  
ATOM   2853  O   GLY B 134      -4.855  20.846 -53.211  1.00 87.51      B    O  
ATOM   2854  N   LYS B 135      -4.419  18.968 -54.351  1.00 89.37      B    N  
ATOM   2855  CA  LYS B 135      -5.205  18.093 -53.466  1.00 87.95      B    C  
ATOM   2856  C   LYS B 135      -4.589  17.972 -52.070  1.00 88.49      B    C  
ATOM   2857  O   LYS B 135      -5.324  17.976 -51.096  1.00 86.83      B    O  
ATOM   2858  CB  LYS B 135      -5.366  16.702 -54.082  1.00 88.00      B    C  
ATOM   2859  CG  LYS B 135      -6.276  16.714 -55.321  1.00 87.83      B    C  
ATOM   2860  CD  LYS B 135      -6.332  15.297 -55.900  1.00 85.31      B    C  
ATOM   2861  CE  LYS B 135      -7.270  15.263 -57.097  1.00 80.49      B    C  
ATOM   2862  NZ  LYS B 135      -7.990  13.959 -57.164  1.00 72.10      B    N1+
ATOM   2863  N   ILE B 136      -3.265  17.887 -51.961  1.00 89.72      B    N  
ATOM   2864  CA  ILE B 136      -2.535  17.818 -50.685  1.00 88.54      B    C  
ATOM   2865  C   ILE B 136      -2.733  19.114 -49.901  1.00 88.85      B    C  
ATOM   2866  O   ILE B 136      -3.133  19.071 -48.729  1.00 87.16      B    O  
ATOM   2867  CB  ILE B 136      -1.044  17.499 -50.915  1.00 88.32      B    C  
ATOM   2868  CG1 ILE B 136      -0.850  16.100 -51.550  1.00 85.48      B    C  
ATOM   2869  CG2 ILE B 136      -0.268  17.539 -49.586  1.00 85.58      B    C  
ATOM   2870  CD1 ILE B 136       0.498  15.956 -52.264  1.00 79.75      B    C  
ATOM   2871  N   LYS B 137      -2.580  20.293 -50.557  1.00 89.62      B    N  
ATOM   2872  CA  LYS B 137      -2.830  21.611 -49.956  1.00 88.25      B    C  
ATOM   2873  C   LYS B 137      -4.225  21.730 -49.347  1.00 88.41      B    C  
ATOM   2874  O   LYS B 137      -4.385  22.311 -48.280  1.00 85.48      B    O  
ATOM   2875  CB  LYS B 137      -2.638  22.711 -51.016  1.00 87.02      B    C  
ATOM   2876  CG  LYS B 137      -1.164  23.052 -51.191  1.00 82.60      B    C  
ATOM   2877  CD  LYS B 137      -0.968  24.100 -52.288  1.00 81.59      B    C  
ATOM   2878  CE  LYS B 137       0.508  24.515 -52.256  1.00 74.01      B    C  
ATOM   2879  NZ  LYS B 137       0.956  25.232 -53.458  1.00 67.16      B    N1+
ATOM   2880  N   ASN B 138      -5.248  21.158 -49.976  1.00 89.51      B    N  
ATOM   2881  CA  ASN B 138      -6.610  21.173 -49.441  1.00 88.78      B    C  
ATOM   2882  C   ASN B 138      -6.768  20.363 -48.136  1.00 88.83      B    C  
ATOM   2883  O   ASN B 138      -7.736  20.574 -47.412  1.00 85.13      B    O  
ATOM   2884  CB  ASN B 138      -7.576  20.659 -50.517  1.00 87.38      B    C  
ATOM   2885  CG  ASN B 138      -7.765  21.626 -51.673  1.00 82.92      B    C  
ATOM   2886  ND2 ASN B 138      -8.278  21.142 -52.782  1.00 74.09      B    N  
ATOM   2887  OD1 ASN B 138      -7.505  22.812 -51.604  1.00 75.64      B    O  
ATOM   2888  N   GLN B 139      -5.849  19.460 -47.820  1.00 89.31      B    N  
ATOM   2889  CA  GLN B 139      -5.869  18.637 -46.606  1.00 88.83      B    C  
ATOM   2890  C   GLN B 139      -5.092  19.258 -45.442  1.00 89.69      B    C  
ATOM   2891  O   GLN B 139      -5.358  18.932 -44.284  1.00 85.91      B    O  
ATOM   2892  CB  GLN B 139      -5.339  17.226 -46.916  1.00 88.05      B    C  
ATOM   2893  CG  GLN B 139      -6.112  16.506 -48.031  1.00 86.45      B    C  
ATOM   2894  CD  GLN B 139      -7.596  16.333 -47.722  1.00 84.97      B    C  
ATOM   2895  NE2 GLN B 139      -8.423  16.204 -48.732  1.00 73.91      B    N  
ATOM   2896  OE1 GLN B 139      -8.037  16.284 -46.592  1.00 76.26      B    O  
ATOM   2897  N   GLU B 140      -4.180  20.184 -45.723  1.00 89.52      B    N  
ATOM   2898  CA  GLU B 140      -3.322  20.787 -44.693  1.00 88.46      B    C  
ATOM   2899  C   GLU B 140      -4.097  21.504 -43.579  1.00 89.48      B    C  
ATOM   2900  O   GLU B 140      -3.698  21.432 -42.426  1.00 86.95      B    O  
ATOM   2901  CB  GLU B 140      -2.362  21.788 -45.330  1.00 85.84      B    C  
ATOM   2902  CG  GLU B 140      -1.011  21.173 -45.688  1.00 78.06      B    C  
ATOM   2903  CD  GLU B 140       0.151  22.114 -45.342  1.00 73.28      B    C  
ATOM   2904  OE1 GLU B 140       1.289  21.638 -45.288  1.00 66.45      B    O  
ATOM   2905  OE2 GLU B 140      -0.107  23.318 -45.097  1.00 66.04      B    O1-
ATOM   2906  N   GLY B 141      -5.210  22.153 -43.876  1.00 88.69      B    N  
ATOM   2907  CA  GLY B 141      -6.022  22.829 -42.861  1.00 88.73      B    C  
ATOM   2908  C   GLY B 141      -6.552  21.868 -41.793  1.00 90.25      B    C  
ATOM   2909  O   GLY B 141      -6.481  22.167 -40.599  1.00 87.62      B    O  
ATOM   2910  N   ALA B 142      -7.047  20.699 -42.207  1.00 90.08      B    N  
ATOM   2911  CA  ALA B 142      -7.520  19.662 -41.293  1.00 90.43      B    C  
ATOM   2912  C   ALA B 142      -6.362  19.023 -40.510  1.00 91.70      B    C  
ATOM   2913  O   ALA B 142      -6.488  18.799 -39.310  1.00 89.69      B    O  
ATOM   2914  CB  ALA B 142      -8.312  18.625 -42.093  1.00 89.28      B    C  
ATOM   2915  N   PHE B 143      -5.228  18.797 -41.167  1.00 90.66      B    N  
ATOM   2916  CA  PHE B 143      -4.027  18.259 -40.541  1.00 91.30      B    C  
ATOM   2917  C   PHE B 143      -3.460  19.213 -39.485  1.00 92.23      B    C  
ATOM   2918  O   PHE B 143      -3.238  18.804 -38.351  1.00 91.30      B    O  
ATOM   2919  CB  PHE B 143      -2.987  17.979 -41.628  1.00 91.20      B    C  
ATOM   2920  CG  PHE B 143      -1.673  17.468 -41.082  1.00 92.68      B    C  
ATOM   2921  CD1 PHE B 143      -0.504  18.248 -41.182  1.00 89.66      B    C  
ATOM   2922  CD2 PHE B 143      -1.616  16.225 -40.439  1.00 90.16      B    C  
ATOM   2923  CE1 PHE B 143       0.705  17.778 -40.653  1.00 89.68      B    C  
ATOM   2924  CE2 PHE B 143      -0.407  15.748 -39.907  1.00 89.65      B    C  
ATOM   2925  CZ  PHE B 143       0.753  16.521 -40.012  1.00 91.15      B    C  
ATOM   2926  N   THR B 144      -3.306  20.499 -39.819  1.00 91.88      B    N  
ATOM   2927  CA  THR B 144      -2.791  21.529 -38.904  1.00 91.39      B    C  
ATOM   2928  C   THR B 144      -3.647  21.628 -37.645  1.00 91.91      B    C  
ATOM   2929  O   THR B 144      -3.127  21.720 -36.540  1.00 90.41      B    O  
ATOM   2930  CB  THR B 144      -2.772  22.895 -39.593  1.00 90.01      B    C  
ATOM   2931  CG2 THR B 144      -2.207  24.001 -38.706  1.00 80.05      B    C  
ATOM   2932  OG1 THR B 144      -1.962  22.857 -40.741  1.00 81.79      B    O  
ATOM   2933  N   LYS B 145      -4.973  21.573 -37.798  1.00 92.07      B    N  
ATOM   2934  CA  LYS B 145      -5.899  21.618 -36.670  1.00 92.05      B    C  
ATOM   2935  C   LYS B 145      -5.756  20.392 -35.773  1.00 92.74      B    C  
ATOM   2936  O   LYS B 145      -5.633  20.546 -34.567  1.00 91.02      B    O  
ATOM   2937  CB  LYS B 145      -7.318  21.794 -37.214  1.00 91.35      B    C  
ATOM   2938  CG  LYS B 145      -8.243  22.202 -36.070  1.00 84.10      B    C  
ATOM   2939  CD  LYS B 145      -9.653  22.478 -36.590  1.00 77.61      B    C  
ATOM   2940  CE  LYS B 145     -10.490  22.841 -35.368  1.00 68.50      B    C  
ATOM   2941  NZ  LYS B 145     -11.918  22.868 -35.690  1.00 59.26      B    N1+
ATOM   2942  N   LEU B 146      -5.680  19.201 -36.358  1.00 92.12      B    N  
ATOM   2943  CA  LEU B 146      -5.481  17.951 -35.631  1.00 92.37      B    C  
ATOM   2944  C   LEU B 146      -4.170  17.948 -34.837  1.00 93.14      B    C  
ATOM   2945  O   LEU B 146      -4.181  17.586 -33.664  1.00 91.91      B    O  
ATOM   2946  CB  LEU B 146      -5.541  16.787 -36.637  1.00 92.26      B    C  
ATOM   2947  CG  LEU B 146      -5.231  15.403 -36.034  1.00 92.05      B    C  
ATOM   2948  CD1 LEU B 146      -6.236  15.004 -34.952  1.00 88.16      B    C  
ATOM   2949  CD2 LEU B 146      -5.269  14.354 -37.136  1.00 88.51      B    C  
ATOM   2950  N   VAL B 147      -3.062  18.380 -35.435  1.00 93.27      B    N  
ATOM   2951  CA  VAL B 147      -1.756  18.460 -34.760  1.00 92.87      B    C  
ATOM   2952  C   VAL B 147      -1.808  19.452 -33.602  1.00 92.94      B    C  
ATOM   2953  O   VAL B 147      -1.364  19.143 -32.504  1.00 91.55      B    O  
ATOM   2954  CB  VAL B 147      -0.631  18.825 -35.751  1.00 92.32      B    C  
ATOM   2955  CG1 VAL B 147       0.716  19.079 -35.068  1.00 88.21      B    C  
ATOM   2956  CG2 VAL B 147      -0.422  17.686 -36.756  1.00 88.78      B    C  
ATOM   2957  N   THR B 148      -2.418  20.627 -33.808  1.00 93.12      B    N  
ATOM   2958  CA  THR B 148      -2.540  21.668 -32.773  1.00 92.25      B    C  
ATOM   2959  C   THR B 148      -3.377  21.196 -31.579  1.00 92.66      B    C  
ATOM   2960  O   THR B 148      -3.025  21.471 -30.438  1.00 90.65      B    O  
ATOM   2961  CB  THR B 148      -3.174  22.936 -33.357  1.00 90.82      B    C  
ATOM   2962  CG2 THR B 148      -3.185  24.091 -32.357  1.00 78.84      B    C  
ATOM   2963  OG1 THR B 148      -2.468  23.402 -34.473  1.00 81.49      B    O  
ATOM   2964  N   ASP B 149      -4.483  20.490 -31.824  1.00 92.83      B    N  
ATOM   2965  CA  ASP B 149      -5.370  20.027 -30.760  1.00 92.91      B    C  
ATOM   2966  C   ASP B 149      -4.827  18.766 -30.057  1.00 93.65      B    C  
ATOM   2967  O   ASP B 149      -5.052  18.606 -28.857  1.00 91.82      B    O  
ATOM   2968  CB  ASP B 149      -6.805  19.877 -31.297  1.00 92.60      B    C  
ATOM   2969  CG  ASP B 149      -7.533  21.224 -31.507  1.00 90.17      B    C  
ATOM   2970  OD1 ASP B 149      -7.070  22.269 -31.003  1.00 83.89      B    O  
ATOM   2971  OD2 ASP B 149      -8.615  21.227 -32.123  1.00 84.42      B    O1-
ATOM   2972  N   LEU B 150      -4.027  17.929 -30.736  1.00 93.22      B    N  
ATOM   2973  CA  LEU B 150      -3.253  16.853 -30.103  1.00 93.07      B    C  
ATOM   2974  C   LEU B 150      -2.178  17.407 -29.169  1.00 93.57      B    C  
ATOM   2975  O   LEU B 150      -2.039  16.907 -28.058  1.00 91.90      B    O  
ATOM   2976  CB  LEU B 150      -2.598  15.959 -31.176  1.00 92.56      B    C  
ATOM   2977  CG  LEU B 150      -3.513  14.845 -31.705  1.00 90.82      B    C  
ATOM   2978  CD1 LEU B 150      -2.913  14.228 -32.971  1.00 87.03      B    C  
ATOM   2979  CD2 LEU B 150      -3.663  13.715 -30.683  1.00 87.36      B    C  
ATOM   2980  N   ASP B 151      -1.478  18.451 -29.570  1.00 92.94      B    N  
ATOM   2981  CA  ASP B 151      -0.465  19.120 -28.743  1.00 92.22      B    C  
ATOM   2982  C   ASP B 151      -1.091  19.670 -27.447  1.00 92.54      B    C  
ATOM   2983  O   ASP B 151      -0.641  19.393 -26.337  1.00 90.53      B    O  
ATOM   2984  CB  ASP B 151       0.202  20.217 -29.597  1.00 90.63      B    C  
ATOM   2985  CG  ASP B 151       1.583  20.657 -29.097  1.00 88.54      B    C  
ATOM   2986  OD1 ASP B 151       2.283  19.828 -28.494  1.00 81.96      B    O  
ATOM   2987  OD2 ASP B 151       1.993  21.792 -29.423  1.00 81.81      B    O1-
ATOM   2988  N   LYS B 152      -2.256  20.322 -27.543  1.00 93.46      B    N  
ATOM   2989  CA  LYS B 152      -3.030  20.773 -26.378  1.00 93.13      B    C  
ATOM   2990  C   LYS B 152      -3.570  19.625 -25.521  1.00 93.89      B    C  
ATOM   2991  O   LYS B 152      -3.715  19.802 -24.314  1.00 92.03      B    O  
ATOM   2992  CB  LYS B 152      -4.210  21.615 -26.842  1.00 91.70      B    C  
ATOM   2993  CG  LYS B 152      -3.776  23.010 -27.289  1.00 80.50      B    C  
ATOM   2994  CD  LYS B 152      -5.010  23.734 -27.820  1.00 73.16      B    C  
ATOM   2995  CE  LYS B 152      -4.637  25.116 -28.308  1.00 61.14      B    C  
ATOM   2996  NZ  LYS B 152      -5.771  25.684 -29.066  1.00 53.29      B    N1+
ATOM   2997  N   MET B 153      -3.909  18.496 -26.117  1.00 93.69      B    N  
ATOM   2998  CA  MET B 153      -4.415  17.338 -25.377  1.00 94.08      B    C  
ATOM   2999  C   MET B 153      -3.373  16.805 -24.389  1.00 94.66      B    C  
ATOM   3000  O   MET B 153      -3.725  16.474 -23.257  1.00 93.29      B    O  
ATOM   3001  CB  MET B 153      -4.878  16.255 -26.358  1.00 93.37      B    C  
ATOM   3002  CG  MET B 153      -5.389  14.996 -25.672  1.00 91.48      B    C  
ATOM   3003  SD  MET B 153      -6.134  13.805 -26.823  1.00 89.94      B    S  
ATOM   3004  CE  MET B 153      -6.049  12.313 -25.835  1.00 81.15      B    C  
ATOM   3005  N   MET B 154      -2.102  16.790 -24.765  1.00 94.16      B    N  
ATOM   3006  CA  MET B 154      -1.005  16.392 -23.882  1.00 93.78      B    C  
ATOM   3007  C   MET B 154      -0.896  17.321 -22.670  1.00 94.13      B    C  
ATOM   3008  O   MET B 154      -0.809  16.854 -21.532  1.00 92.06      B    O  
ATOM   3009  CB  MET B 154       0.313  16.388 -24.663  1.00 92.60      B    C  
ATOM   3010  CG  MET B 154       0.308  15.388 -25.819  1.00 89.56      B    C  
ATOM   3011  SD  MET B 154       1.789  15.507 -26.857  1.00 87.98      B    S  
ATOM   3012  CE  MET B 154       1.286  14.446 -28.212  1.00 78.80      B    C  
ATOM   3013  N   ASP B 155      -1.007  18.631 -22.882  1.00 94.68      B    N  
ATOM   3014  CA  ASP B 155      -1.017  19.625 -21.806  1.00 94.20      B    C  
ATOM   3015  C   ASP B 155      -2.236  19.492 -20.883  1.00 94.75      B    C  
ATOM   3016  O   ASP B 155      -2.114  19.671 -19.673  1.00 92.93      B    O  
ATOM   3017  CB  ASP B 155      -0.991  21.033 -22.410  1.00 92.80      B    C  
ATOM   3018  CG  ASP B 155       0.380  21.460 -22.911  1.00 89.86      B    C  
ATOM   3019  OD1 ASP B 155       1.388  21.106 -22.262  1.00 83.11      B    O  
ATOM   3020  OD2 ASP B 155       0.402  22.255 -23.876  1.00 83.79      B    O1-
ATOM   3021  N   ILE B 156      -3.412  19.151 -21.419  1.00 94.56      B    N  
ATOM   3022  CA  ILE B 156      -4.624  18.913 -20.621  1.00 94.53      B    C  
ATOM   3023  C   ILE B 156      -4.449  17.697 -19.705  1.00 94.86      B    C  
ATOM   3024  O   ILE B 156      -4.812  17.775 -18.532  1.00 93.34      B    O  
ATOM   3025  CB  ILE B 156      -5.865  18.790 -21.530  1.00 93.82      B    C  
ATOM   3026  CG1 ILE B 156      -6.227  20.199 -22.064  1.00 90.73      B    C  
ATOM   3027  CG2 ILE B 156      -7.066  18.173 -20.800  1.00 90.50      B    C  
ATOM   3028  CD1 ILE B 156      -7.225  20.190 -23.219  1.00 81.53      B    C  
ATOM   3029  N   ILE B 157      -3.849  16.605 -20.190  1.00 94.80      B    N  
ATOM   3030  CA  ILE B 157      -3.545  15.426 -19.373  1.00 94.90      B    C  
ATOM   3031  C   ILE B 157      -2.548  15.796 -18.274  1.00 95.18      B    C  
ATOM   3032  O   ILE B 157      -2.765  15.447 -17.109  1.00 93.94      B    O  
ATOM   3033  CB  ILE B 157      -3.035  14.258 -20.248  1.00 94.97      B    C  
ATOM   3034  CG1 ILE B 157      -4.123  13.782 -21.242  1.00 93.82      B    C  
ATOM   3035  CG2 ILE B 157      -2.615  13.073 -19.358  1.00 93.58      B    C  
ATOM   3036  CD1 ILE B 157      -3.591  12.874 -22.356  1.00 90.93      B    C  
ATOM   3037  N   HIS B 158      -1.509  16.561 -18.572  1.00 95.44      B    N  
ATOM   3038  CA  HIS B 158      -0.553  17.013 -17.556  1.00 95.44      B    C  
ATOM   3039  C   HIS B 158      -1.193  17.941 -16.518  1.00 95.55      B    C  
ATOM   3040  O   HIS B 158      -0.860  17.887 -15.337  1.00 94.60      B    O  
ATOM   3041  CB  HIS B 158       0.644  17.691 -18.217  1.00 95.02      B    C  
ATOM   3042  CG  HIS B 158       1.681  18.055 -17.198  1.00 94.95      B    C  
ATOM   3043  CD2 HIS B 158       2.097  19.317 -16.829  1.00 86.32      B    C  
ATOM   3044  ND1 HIS B 158       2.302  17.171 -16.329  1.00 85.47      B    N  
ATOM   3045  CE1 HIS B 158       3.054  17.889 -15.480  1.00 88.54      B    C  
ATOM   3046  NE2 HIS B 158       2.960  19.188 -15.743  1.00 89.86      B    N  
ATOM   3047  N   LYS B 159      -2.151  18.767 -16.917  1.00 95.12      B    N  
ATOM   3048  CA  LYS B 159      -2.881  19.641 -15.998  1.00 94.68      B    C  
ATOM   3049  C   LYS B 159      -3.710  18.844 -14.987  1.00 94.84      B    C  
ATOM   3050  O   LYS B 159      -3.758  19.218 -13.818  1.00 93.69      B    O  
ATOM   3051  CB  LYS B 159      -3.733  20.603 -16.825  1.00 93.63      B    C  
ATOM   3052  CG  LYS B 159      -4.086  21.867 -16.042  1.00 82.50      B    C  
ATOM   3053  CD  LYS B 159      -4.837  22.821 -16.966  1.00 79.36      B    C  
ATOM   3054  CE  LYS B 159      -5.069  24.160 -16.274  1.00 67.55      B    C  
ATOM   3055  NZ  LYS B 159      -5.719  25.108 -17.200  1.00 60.21      B    N1+
ATOM   3056  N   SER B 160      -4.285  17.716 -15.416  1.00 95.04      B    N  
ATOM   3057  CA  SER B 160      -4.934  16.743 -14.522  1.00 95.14      B    C  
ATOM   3058  C   SER B 160      -3.922  16.125 -13.549  1.00 95.69      B    C  
ATOM   3059  O   SER B 160      -4.140  16.169 -12.344  1.00 94.48      B    O  
ATOM   3060  CB  SER B 160      -5.644  15.675 -15.348  1.00 94.41      B    C  
ATOM   3061  OG  SER B 160      -6.225  14.705 -14.502  1.00 86.15      B    O  
ATOM   3062  N   GLN B 161      -2.754  15.689 -14.022  1.00 95.49      B    N  
ATOM   3063  CA  GLN B 161      -1.679  15.183 -13.162  1.00 95.58      B    C  
ATOM   3064  C   GLN B 161      -1.276  16.195 -12.078  1.00 95.70      B    C  
ATOM   3065  O   GLN B 161      -1.124  15.840 -10.918  1.00 94.63      B    O  
ATOM   3066  CB  GLN B 161      -0.424  14.853 -13.992  1.00 94.57      B    C  
ATOM   3067  CG  GLN B 161      -0.589  13.665 -14.945  1.00 93.45      B    C  
ATOM   3068  CD  GLN B 161       0.691  13.394 -15.744  1.00 94.90      B    C  
ATOM   3069  NE2 GLN B 161       0.936  12.177 -16.131  1.00 87.27      B    N  
ATOM   3070  OE1 GLN B 161       1.494  14.270 -16.017  1.00 87.61      B    O  
ATOM   3071  N   LYS B 162      -1.148  17.468 -12.448  1.00 95.89      B    N  
ATOM   3072  CA  LYS B 162      -0.815  18.537 -11.507  1.00 95.39      B    C  
ATOM   3073  C   LYS B 162      -1.915  18.735 -10.459  1.00 95.41      B    C  
ATOM   3074  O   LYS B 162      -1.596  18.839  -9.285  1.00 94.50      B    O  
ATOM   3075  CB  LYS B 162      -0.513  19.819 -12.285  1.00 94.41      B    C  
ATOM   3076  CG  LYS B 162      -0.004  20.920 -11.335  1.00 83.74      B    C  
ATOM   3077  CD  LYS B 162       0.355  22.189 -12.107  1.00 79.20      B    C  
ATOM   3078  CE  LYS B 162       0.814  23.231 -11.085  1.00 66.86      B    C  
ATOM   3079  NZ  LYS B 162       1.192  24.500 -11.731  1.00 58.56      B    N1+
ATOM   3080  N   SER B 163      -3.180  18.725 -10.856  1.00 95.62      B    N  
ATOM   3081  CA  SER B 163      -4.313  18.829  -9.933  1.00 95.59      B    C  
ATOM   3082  C   SER B 163      -4.334  17.680  -8.923  1.00 95.86      B    C  
ATOM   3083  O   SER B 163      -4.513  17.900  -7.727  1.00 94.33      B    O  
ATOM   3084  CB  SER B 163      -5.624  18.858 -10.724  1.00 94.87      B    C  
ATOM   3085  OG  SER B 163      -6.720  19.070  -9.869  1.00 83.91      B    O  
ATOM   3086  N   VAL B 164      -4.087  16.444  -9.378  1.00 96.07      B    N  
ATOM   3087  CA  VAL B 164      -3.999  15.258  -8.517  1.00 96.29      B    C  
ATOM   3088  C   VAL B 164      -2.807  15.350  -7.574  1.00 96.42      B    C  
ATOM   3089  O   VAL B 164      -2.936  15.005  -6.402  1.00 95.18      B    O  
ATOM   3090  CB  VAL B 164      -3.926  13.983  -9.367  1.00 95.78      B    C  
ATOM   3091  CG1 VAL B 164      -3.699  12.718  -8.528  1.00 92.83      B    C  
ATOM   3092  CG2 VAL B 164      -5.243  13.789 -10.126  1.00 92.92      B    C  
ATOM   3093  N   PHE B 165      -1.667  15.850  -8.048  1.00 96.54      B    N  
ATOM   3094  CA  PHE B 165      -0.510  16.076  -7.195  1.00 96.50      B    C  
ATOM   3095  C   PHE B 165      -0.826  17.063  -6.075  1.00 96.56      B    C  
ATOM   3096  O   PHE B 165      -0.560  16.765  -4.913  1.00 95.87      B    O  
ATOM   3097  CB  PHE B 165       0.688  16.571  -8.024  1.00 96.34      B    C  
ATOM   3098  CG  PHE B 165       1.925  16.807  -7.190  1.00 96.55      B    C  
ATOM   3099  CD1 PHE B 165       2.065  17.988  -6.439  1.00 94.56      B    C  
ATOM   3100  CD2 PHE B 165       2.893  15.794  -7.067  1.00 94.63      B    C  
ATOM   3101  CE1 PHE B 165       3.145  18.146  -5.551  1.00 93.88      B    C  
ATOM   3102  CE2 PHE B 165       3.979  15.953  -6.186  1.00 93.76      B    C  
ATOM   3103  CZ  PHE B 165       4.094  17.126  -5.417  1.00 94.11      B    C  
ATOM   3104  N   ASP B 166      -1.433  18.204  -6.393  1.00 96.24      B    N  
ATOM   3105  CA  ASP B 166      -1.725  19.261  -5.428  1.00 95.93      B    C  
ATOM   3106  C   ASP B 166      -2.740  18.778  -4.375  1.00 96.21      B    C  
ATOM   3107  O   ASP B 166      -2.497  18.935  -3.179  1.00 94.69      B    O  
ATOM   3108  CB  ASP B 166      -2.195  20.527  -6.176  1.00 94.76      B    C  
ATOM   3109  CG  ASP B 166      -1.112  21.219  -7.042  1.00 92.22      B    C  
ATOM   3110  OD1 ASP B 166       0.097  20.998  -6.798  1.00 86.62      B    O  
ATOM   3111  OD2 ASP B 166      -1.478  21.999  -7.953  1.00 86.52      B    O1-
ATOM   3112  N   SER B 167      -3.791  18.062  -4.783  1.00 95.82      B    N  
ATOM   3113  CA  SER B 167      -4.769  17.470  -3.861  1.00 95.87      B    C  
ATOM   3114  C   SER B 167      -4.158  16.384  -2.965  1.00 95.91      B    C  
ATOM   3115  O   SER B 167      -4.466  16.292  -1.775  1.00 93.99      B    O  
ATOM   3116  CB  SER B 167      -5.934  16.853  -4.639  1.00 95.17      B    C  
ATOM   3117  OG  SER B 167      -6.636  17.835  -5.388  1.00 87.85      B    O  
ATOM   3118  N   THR B 168      -3.268  15.556  -3.501  1.00 96.08      B    N  
ATOM   3119  CA  THR B 168      -2.568  14.528  -2.719  1.00 96.02      B    C  
ATOM   3120  C   THR B 168      -1.611  15.164  -1.722  1.00 96.14      B    C  
ATOM   3121  O   THR B 168      -1.567  14.751  -0.564  1.00 94.64      B    O  
ATOM   3122  CB  THR B 168      -1.813  13.544  -3.619  1.00 95.51      B    C  
ATOM   3123  CG2 THR B 168      -1.200  12.384  -2.832  1.00 87.31      B    C  
ATOM   3124  OG1 THR B 168      -2.671  12.970  -4.568  1.00 86.99      B    O  
ATOM   3125  N   ALA B 169      -0.865  16.197  -2.125  1.00 96.03      B    N  
ATOM   3126  CA  ALA B 169       0.047  16.920  -1.251  1.00 95.76      B    C  
ATOM   3127  C   ALA B 169      -0.688  17.611  -0.093  1.00 95.74      B    C  
ATOM   3128  O   ALA B 169      -0.181  17.615   1.028  1.00 93.81      B    O  
ATOM   3129  CB  ALA B 169       0.837  17.927  -2.088  1.00 95.00      B    C  
ATOM   3130  N   GLU B 170      -1.895  18.120  -0.336  1.00 96.20      B    N  
ATOM   3131  CA  GLU B 170      -2.759  18.671   0.708  1.00 95.92      B    C  
ATOM   3132  C   GLU B 170      -3.118  17.598   1.744  1.00 95.98      B    C  
ATOM   3133  O   GLU B 170      -2.863  17.779   2.935  1.00 93.92      B    O  
ATOM   3134  CB  GLU B 170      -3.993  19.297   0.044  1.00 94.67      B    C  
ATOM   3135  CG  GLU B 170      -4.849  20.117   1.028  1.00 83.94      B    C  
ATOM   3136  CD  GLU B 170      -6.044  20.797   0.338  1.00 82.40      B    C  
ATOM   3137  OE1 GLU B 170      -6.452  21.875   0.813  1.00 74.13      B    O  
ATOM   3138  OE2 GLU B 170      -6.552  20.241  -0.666  1.00 76.59      B    O1-
ATOM   3139  N   ALA B 171      -3.593  16.426   1.295  1.00 95.73      B    N  
ATOM   3140  CA  ALA B 171      -3.947  15.322   2.175  1.00 95.21      B    C  
ATOM   3141  C   ALA B 171      -2.752  14.772   2.983  1.00 95.54      B    C  
ATOM   3142  O   ALA B 171      -2.903  14.413   4.153  1.00 93.24      B    O  
ATOM   3143  CB  ALA B 171      -4.583  14.216   1.318  1.00 94.47      B    C  
ATOM   3144  N   LEU B 172      -1.560  14.728   2.403  1.00 95.42      B    N  
ATOM   3145  CA  LEU B 172      -0.332  14.310   3.085  1.00 95.01      B    C  
ATOM   3146  C   LEU B 172       0.159  15.343   4.105  1.00 94.71      B    C  
ATOM   3147  O   LEU B 172       0.844  14.992   5.062  1.00 91.38      B    O  
ATOM   3148  CB  LEU B 172       0.772  14.073   2.038  1.00 94.32      B    C  
ATOM   3149  CG  LEU B 172       0.558  12.847   1.129  1.00 93.42      B    C  
ATOM   3150  CD1 LEU B 172       1.635  12.855   0.045  1.00 88.80      B    C  
ATOM   3151  CD2 LEU B 172       0.654  11.537   1.892  1.00 88.33      B    C  
ATOM   3152  N   GLY B 173      -0.157  16.612   3.890  1.00 94.71      B    N  
ATOM   3153  CA  GLY B 173       0.270  17.718   4.735  1.00 94.24      B    C  
ATOM   3154  C   GLY B 173      -0.560  17.889   5.995  1.00 94.45      B    C  
ATOM   3155  O   GLY B 173      -0.007  18.217   7.049  1.00 90.65      B    O  
ATOM   3156  N   ASP B 174      -1.876  17.665   5.922  1.00 93.69      B    N  
ATOM   3157  CA  ASP B 174      -2.808  17.874   7.035  1.00 92.52      B    C  
ATOM   3158  C   ASP B 174      -3.369  16.571   7.636  1.00 92.73      B    C  
ATOM   3159  O   ASP B 174      -3.795  16.563   8.794  1.00 84.97      B    O  
ATOM   3160  CB  ASP B 174      -3.905  18.859   6.604  1.00 89.13      B    C  
ATOM   3161  CG  ASP B 174      -4.858  18.368   5.510  1.00 86.75      B    C  
ATOM   3162  OD1 ASP B 174      -5.012  17.143   5.329  1.00 77.23      B    O  
ATOM   3163  OD2 ASP B 174      -5.513  19.218   4.877  1.00 80.71      B    O1-
ATOM   3164  N   GLY B 175      -3.366  15.471   6.882  1.00 91.88      B    N  
ATOM   3165  CA  GLY B 175      -3.947  14.194   7.304  1.00 91.60      B    C  
ATOM   3166  C   GLY B 175      -5.473  14.203   7.492  1.00 92.79      B    C  
ATOM   3167  O   GLY B 175      -6.016  13.283   8.103  1.00 87.87      B    O  
ATOM   3168  N   SER B 176      -6.183  15.231   7.007  1.00 92.81      B    N  
ATOM   3169  CA  SER B 176      -7.620  15.416   7.239  1.00 92.20      B    C  
ATOM   3170  C   SER B 176      -8.421  15.745   5.984  1.00 92.58      B    C  
ATOM   3171  O   SER B 176      -9.601  15.381   5.890  1.00 85.39      B    O  
ATOM   3172  CB  SER B 176      -7.827  16.491   8.310  1.00 89.24      B    C  
ATOM   3173  OG  SER B 176      -7.500  17.785   7.845  1.00 81.29      B    O  
ATOM   3174  N   SER B 177      -7.803  16.377   5.012  1.00 93.08      B    N  
ATOM   3175  CA  SER B 177      -8.414  16.724   3.733  1.00 93.09      B    C  
ATOM   3176  C   SER B 177      -8.866  15.492   2.940  1.00 93.64      B    C  
ATOM   3177  O   SER B 177      -8.447  14.354   3.185  1.00 88.93      B    O  
ATOM   3178  CB  SER B 177      -7.447  17.576   2.907  1.00 89.94      B    C  
ATOM   3179  OG  SER B 177      -7.438  18.890   3.426  1.00 79.97      B    O  
ATOM   3180  N   HIS B 178      -9.773  15.694   1.995  1.00 92.96      B    N  
ATOM   3181  CA  HIS B 178     -10.280  14.643   1.107  1.00 93.76      B    C  
ATOM   3182  C   HIS B 178     -10.883  13.429   1.847  1.00 94.43      B    C  
ATOM   3183  O   HIS B 178     -10.682  12.281   1.466  1.00 90.58      B    O  
ATOM   3184  CB  HIS B 178      -9.215  14.277   0.061  1.00 92.96      B    C  
ATOM   3185  CG  HIS B 178      -8.709  15.479  -0.681  1.00 94.45      B    C  
ATOM   3186  CD2 HIS B 178      -7.531  16.131  -0.454  1.00 83.94      B    C  
ATOM   3187  ND1 HIS B 178      -9.412  16.198  -1.642  1.00 82.79      B    N  
ATOM   3188  CE1 HIS B 178      -8.666  17.252  -1.970  1.00 85.27      B    C  
ATOM   3189  NE2 HIS B 178      -7.517  17.247  -1.280  1.00 87.59      B    N  
ATOM   3190  N   ASN B 179     -11.632  13.692   2.920  1.00 92.89      B    N  
ATOM   3191  CA  ASN B 179     -12.286  12.719   3.801  1.00 93.42      B    C  
ATOM   3192  C   ASN B 179     -11.347  11.835   4.646  1.00 94.30      B    C  
ATOM   3193  O   ASN B 179     -11.842  10.949   5.346  1.00 90.76      B    O  
ATOM   3194  CB  ASN B 179     -13.333  11.894   3.028  1.00 91.91      B    C  
ATOM   3195  CG  ASN B 179     -14.420  12.727   2.394  1.00 89.94      B    C  
ATOM   3196  ND2 ASN B 179     -14.723  12.483   1.142  1.00 77.74      B    N  
ATOM   3197  OD1 ASN B 179     -15.028  13.569   3.023  1.00 79.56      B    O  
ATOM   3198  N   LEU B 180     -10.032  12.094   4.690  1.00 93.80      B    N  
ATOM   3199  CA  LEU B 180      -9.111  11.422   5.619  1.00 93.56      B    C  
ATOM   3200  C   LEU B 180      -9.472  11.662   7.085  1.00 93.95      B    C  
ATOM   3201  O   LEU B 180      -9.215  10.799   7.929  1.00 90.75      B    O  
ATOM   3202  CB  LEU B 180      -7.672  11.895   5.360  1.00 92.00      B    C  
ATOM   3203  CG  LEU B 180      -6.916  11.055   4.320  1.00 89.85      B    C  
ATOM   3204  CD1 LEU B 180      -5.640  11.790   3.928  1.00 86.14      B    C  
ATOM   3205  CD2 LEU B 180      -6.513   9.696   4.884  1.00 85.58      B    C  
ATOM   3206  N   SER B 181     -10.153  12.761   7.394  1.00 94.36      B    N  
ATOM   3207  CA  SER B 181     -10.653  13.052   8.735  1.00 93.90      B    C  
ATOM   3208  C   SER B 181     -11.550  11.952   9.321  1.00 94.34      B    C  
ATOM   3209  O   SER B 181     -11.657  11.821  10.540  1.00 91.63      B    O  
ATOM   3210  CB  SER B 181     -11.431  14.373   8.708  1.00 92.58      B    C  
ATOM   3211  OG  SER B 181     -12.521  14.299   7.804  1.00 84.64      B    O  
ATOM   3212  N   ARG B 182     -12.146  11.105   8.476  1.00 94.64      B    N  
ATOM   3213  CA  ARG B 182     -12.932   9.941   8.920  1.00 94.45      B    C  
ATOM   3214  C   ARG B 182     -12.097   8.943   9.716  1.00 94.73      B    C  
ATOM   3215  O   ARG B 182     -12.628   8.357  10.649  1.00 92.72      B    O  
ATOM   3216  CB  ARG B 182     -13.592   9.238   7.726  1.00 93.64      B    C  
ATOM   3217  CG  ARG B 182     -14.713  10.087   7.119  1.00 87.51      B    C  
ATOM   3218  CD  ARG B 182     -15.512   9.270   6.102  1.00 81.69      B    C  
ATOM   3219  NE  ARG B 182     -16.622  10.078   5.549  1.00 74.86      B    N  
ATOM   3220  CZ  ARG B 182     -17.698   9.606   4.941  1.00 68.27      B    C  
ATOM   3221  NH1 ARG B 182     -17.924   8.346   4.770  1.00 61.25      B    N1+
ATOM   3222  NH2 ARG B 182     -18.584  10.431   4.473  1.00 61.08      B    N  
ATOM   3223  N   LEU B 183     -10.820   8.781   9.423  1.00 94.36      B    N  
ATOM   3224  CA  LEU B 183      -9.945   7.905  10.190  1.00 94.06      B    C  
ATOM   3225  C   LEU B 183      -9.868   8.337  11.650  1.00 94.25      B    C  
ATOM   3226  O   LEU B 183     -10.101   7.528  12.542  1.00 91.71      B    O  
ATOM   3227  CB  LEU B 183      -8.527   7.888   9.591  1.00 92.90      B    C  
ATOM   3228  CG  LEU B 183      -8.412   7.156   8.250  1.00 91.61      B    C  
ATOM   3229  CD1 LEU B 183      -7.039   7.431   7.661  1.00 87.88      B    C  
ATOM   3230  CD2 LEU B 183      -8.579   5.645   8.417  1.00 87.28      B    C  
ATOM   3231  N   ARG B 184      -9.633   9.619  11.901  1.00 94.47      B    N  
ATOM   3232  CA  ARG B 184      -9.602  10.151  13.269  1.00 94.09      B    C  
ATOM   3233  C   ARG B 184     -10.949  10.020  13.960  1.00 93.96      B    C  
ATOM   3234  O   ARG B 184     -11.005   9.579  15.103  1.00 91.60      B    O  
ATOM   3235  CB  ARG B 184      -9.111  11.607  13.247  1.00 92.77      B    C  
ATOM   3236  CG  ARG B 184      -8.897  12.132  14.682  1.00 89.53      B    C  
ATOM   3237  CD  ARG B 184      -8.301  13.543  14.711  1.00 88.13      B    C  
ATOM   3238  NE  ARG B 184      -9.226  14.540  14.144  1.00 81.92      B    N  
ATOM   3239  CZ  ARG B 184      -9.480  15.744  14.637  1.00 80.23      B    C  
ATOM   3240  NH1 ARG B 184      -8.987  16.155  15.770  1.00 71.05      B    N1+
ATOM   3241  NH2 ARG B 184     -10.232  16.583  13.976  1.00 71.86      B    N  
ATOM   3242  N   SER B 185     -12.055  10.340  13.270  1.00 94.25      B    N  
ATOM   3243  CA  SER B 185     -13.394  10.272  13.855  1.00 93.61      B    C  
ATOM   3244  C   SER B 185     -13.827   8.858  14.248  1.00 93.63      B    C  
ATOM   3245  O   SER B 185     -14.638   8.709  15.154  1.00 90.58      B    O  
ATOM   3246  CB  SER B 185     -14.428  10.891  12.914  1.00 92.72      B    C  
ATOM   3247  OG  SER B 185     -14.606  10.133  11.736  1.00 77.60      B    O  
ATOM   3248  N   ILE B 186     -13.285   7.829  13.594  1.00 94.02      B    N  
ATOM   3249  CA  ILE B 186     -13.590   6.425  13.877  1.00 93.48      B    C  
ATOM   3250  C   ILE B 186     -12.579   5.834  14.862  1.00 93.51      B    C  
ATOM   3251  O   ILE B 186     -12.971   5.249  15.863  1.00 90.31      B    O  
ATOM   3252  CB  ILE B 186     -13.658   5.617  12.559  1.00 92.89      B    C  
ATOM   3253  CG1 ILE B 186     -14.834   6.096  11.679  1.00 90.59      B    C  
ATOM   3254  CG2 ILE B 186     -13.809   4.113  12.853  1.00 90.19      B    C  
ATOM   3255  CD1 ILE B 186     -14.740   5.620  10.221  1.00 84.59      B    C  
ATOM   3256  N   ASN B 187     -11.284   5.989  14.596  1.00 93.51      B    N  
ATOM   3257  CA  ASN B 187     -10.232   5.281  15.321  1.00 92.96      B    C  
ATOM   3258  C   ASN B 187      -9.921   5.895  16.684  1.00 92.73      B    C  
ATOM   3259  O   ASN B 187      -9.758   5.170  17.662  1.00 87.56      B    O  
ATOM   3260  CB  ASN B 187      -8.955   5.236  14.466  1.00 91.28      B    C  
ATOM   3261  CG  ASN B 187      -9.098   4.437  13.174  1.00 92.06      B    C  
ATOM   3262  ND2 ASN B 187      -8.094   4.501  12.326  1.00 85.85      B    N  
ATOM   3263  OD1 ASN B 187     -10.078   3.767  12.924  1.00 85.22      B    O  
ATOM   3264  N   ALA B 188      -9.785   7.210  16.741  1.00 92.01      B    N  
ATOM   3265  CA  ALA B 188      -9.332   7.922  17.931  1.00 91.38      B    C  
ATOM   3266  C   ALA B 188      -9.911   9.348  17.969  1.00 91.69      B    C  
ATOM   3267  O   ALA B 188      -9.192  10.330  17.775  1.00 87.23      B    O  
ATOM   3268  CB  ALA B 188      -7.797   7.891  17.949  1.00 88.90      B    C  
ATOM   3269  N   PRO B 189     -11.227   9.507  18.241  1.00 91.73      B    N  
ATOM   3270  CA  PRO B 189     -11.906  10.803  18.142  1.00 90.52      B    C  
ATOM   3271  C   PRO B 189     -11.379  11.874  19.093  1.00 90.86      B    C  
ATOM   3272  O   PRO B 189     -11.570  13.066  18.845  1.00 85.79      B    O  
ATOM   3273  CB  PRO B 189     -13.386  10.493  18.398  1.00 88.01      B    C  
ATOM   3274  CG  PRO B 189     -13.371   9.178  19.175  1.00 86.89      B    C  
ATOM   3275  CD  PRO B 189     -12.157   8.455  18.603  1.00 90.45      B    C  
ATOM   3276  N   THR B 190     -10.688  11.477  20.162  1.00 90.41      B    N  
ATOM   3277  CA  THR B 190     -10.078  12.395  21.136  1.00 89.01      B    C  
ATOM   3278  C   THR B 190      -8.600  12.680  20.859  1.00 89.23      B    C  
ATOM   3279  O   THR B 190      -7.981  13.445  21.600  1.00 83.96      B    O  
ATOM   3280  CB  THR B 190     -10.258  11.860  22.571  1.00 86.55      B    C  
ATOM   3281  CG2 THR B 190     -11.729  11.761  22.966  1.00 75.14      B    C  
ATOM   3282  OG1 THR B 190      -9.719  10.571  22.700  1.00 76.83      B    O  
ATOM   3283  N   SER B 191      -8.020  12.088  19.810  1.00 90.45      B    N  
ATOM   3284  CA  SER B 191      -6.633  12.341  19.443  1.00 90.56      B    C  
ATOM   3285  C   SER B 191      -6.460  13.706  18.781  1.00 91.24      B    C  
ATOM   3286  O   SER B 191      -7.410  14.301  18.255  1.00 88.07      B    O  
ATOM   3287  CB  SER B 191      -6.081  11.221  18.542  1.00 88.45      B    C  
ATOM   3288  OG  SER B 191      -6.604  11.292  17.235  1.00 80.80      B    O  
ATOM   3289  N   SER B 192      -5.220  14.188  18.757  1.00 90.43      B    N  
ATOM   3290  CA  SER B 192      -4.852  15.334  17.928  1.00 90.06      B    C  
ATOM   3291  C   SER B 192      -4.984  15.005  16.438  1.00 91.35      B    C  
ATOM   3292  O   SER B 192      -5.020  13.841  16.026  1.00 88.15      B    O  
ATOM   3293  CB  SER B 192      -3.433  15.808  18.256  1.00 87.73      B    C  
ATOM   3294  OG  SER B 192      -2.465  14.867  17.841  1.00 80.20      B    O  
ATOM   3295  N   GLU B 193      -5.007  16.054  15.610  1.00 90.74      B    N  
ATOM   3296  CA  GLU B 193      -4.726  15.897  14.186  1.00 90.89      B    C  
ATOM   3297  C   GLU B 193      -3.241  15.586  13.945  1.00 91.68      B    C  
ATOM   3298  O   GLU B 193      -2.417  15.643  14.865  1.00 88.14      B    O  
ATOM   3299  CB  GLU B 193      -5.188  17.135  13.405  1.00 88.55      B    C  
ATOM   3300  CG  GLU B 193      -6.684  17.353  13.616  1.00 80.06      B    C  
ATOM   3301  CD  GLU B 193      -7.367  18.251  12.598  1.00 75.17      B    C  
ATOM   3302  OE1 GLU B 193      -8.623  18.192  12.596  1.00 65.88      B    O  
ATOM   3303  OE2 GLU B 193      -6.679  18.952  11.838  1.00 68.57      B    O1-
ATOM   3304  N   LEU B 194      -2.906  15.265  12.705  1.00 90.99      B    N  
ATOM   3305  CA  LEU B 194      -1.519  15.103  12.290  1.00 91.22      B    C  
ATOM   3306  C   LEU B 194      -0.724  16.370  12.616  1.00 91.60      B    C  
ATOM   3307  O   LEU B 194      -1.134  17.481  12.283  1.00 88.48      B    O  
ATOM   3308  CB  LEU B 194      -1.498  14.783  10.791  1.00 90.02      B    C  
ATOM   3309  CG  LEU B 194      -0.082  14.583  10.211  1.00 91.17      B    C  
ATOM   3310  CD1 LEU B 194       0.594  13.341  10.781  1.00 86.88      B    C  
ATOM   3311  CD2 LEU B 194      -0.166  14.432   8.699  1.00 86.89      B    C  
ATOM   3312  N   ASN B 195       0.436  16.209  13.231  1.00 91.05      B    N  
ATOM   3313  CA  ASN B 195       1.314  17.336  13.505  1.00 90.34      B    C  
ATOM   3314  C   ASN B 195       1.760  18.007  12.193  1.00 91.26      B    C  
ATOM   3315  O   ASN B 195       2.349  17.364  11.326  1.00 89.76      B    O  
ATOM   3316  CB  ASN B 195       2.497  16.834  14.344  1.00 88.80      B    C  
ATOM   3317  CG  ASN B 195       3.436  17.969  14.720  1.00 88.48      B    C  
ATOM   3318  ND2 ASN B 195       3.507  18.308  15.984  1.00 80.18      B    N  
ATOM   3319  OD1 ASN B 195       4.084  18.572  13.892  1.00 79.31      B    O  
ATOM   3320  N   SER B 196       1.535  19.319  12.072  1.00 92.24      B    N  
ATOM   3321  CA  SER B 196       1.787  20.063  10.831  1.00 92.29      B    C  
ATOM   3322  C   SER B 196       3.253  20.044  10.377  1.00 93.07      B    C  
ATOM   3323  O   SER B 196       3.537  20.051   9.179  1.00 90.41      B    O  
ATOM   3324  CB  SER B 196       1.328  21.514  11.006  1.00 90.38      B    C  
ATOM   3325  OG  SER B 196       2.026  22.137  12.066  1.00 77.96      B    O  
ATOM   3326  N   ALA B 197       4.204  19.984  11.308  1.00 92.12      B    N  
ATOM   3327  CA  ALA B 197       5.623  19.887  10.971  1.00 92.02      B    C  
ATOM   3328  C   ALA B 197       5.992  18.496  10.432  1.00 92.64      B    C  
ATOM   3329  O   ALA B 197       6.880  18.379   9.582  1.00 90.45      B    O  
ATOM   3330  CB  ALA B 197       6.454  20.261  12.202  1.00 91.33      B    C  
ATOM   3331  N   VAL B 198       5.297  17.451  10.887  1.00 93.10      B    N  
ATOM   3332  CA  VAL B 198       5.424  16.089  10.349  1.00 93.29      B    C  
ATOM   3333  C   VAL B 198       4.728  15.984   8.992  1.00 93.70      B    C  
ATOM   3334  O   VAL B 198       5.318  15.451   8.058  1.00 91.89      B    O  
ATOM   3335  CB  VAL B 198       4.883  15.047  11.343  1.00 92.16      B    C  
ATOM   3336  CG1 VAL B 198       4.990  13.625  10.797  1.00 87.58      B    C  
ATOM   3337  CG2 VAL B 198       5.679  15.102  12.657  1.00 88.35      B    C  
ATOM   3338  N   GLY B 199       3.554  16.587   8.833  1.00 93.37      B    N  
ATOM   3339  CA  GLY B 199       2.893  16.712   7.535  1.00 93.31      B    C  
ATOM   3340  C   GLY B 199       3.764  17.411   6.479  1.00 94.34      B    C  
ATOM   3341  O   GLY B 199       3.820  17.003   5.327  1.00 92.61      B    O  
ATOM   3342  N   SER B 200       4.551  18.404   6.899  1.00 94.03      B    N  
ATOM   3343  CA  SER B 200       5.528  19.072   6.025  1.00 93.89      B    C  
ATOM   3344  C   SER B 200       6.684  18.159   5.589  1.00 94.21      B    C  
ATOM   3345  O   SER B 200       7.276  18.401   4.540  1.00 91.87      B    O  
ATOM   3346  CB  SER B 200       6.108  20.310   6.707  1.00 92.68      B    C  
ATOM   3347  OG  SER B 200       5.102  21.229   7.064  1.00 75.77      B    O  
ATOM   3348  N   LEU B 201       7.017  17.120   6.373  1.00 94.66      B    N  
ATOM   3349  CA  LEU B 201       7.964  16.093   5.926  1.00 94.15      B    C  
ATOM   3350  C   LEU B 201       7.347  15.224   4.823  1.00 94.50      B    C  
ATOM   3351  O   LEU B 201       8.013  14.967   3.827  1.00 92.57      B    O  
ATOM   3352  CB  LEU B 201       8.431  15.203   7.094  1.00 92.89      B    C  
ATOM   3353  CG  LEU B 201       9.305  15.904   8.144  1.00 90.40      B    C  
ATOM   3354  CD1 LEU B 201       9.503  14.991   9.360  1.00 85.69      B    C  
ATOM   3355  CD2 LEU B 201      10.688  16.231   7.587  1.00 85.63      B    C  
ATOM   3356  N   ASN B 202       6.074  14.860   4.951  1.00 95.00      B    N  
ATOM   3357  CA  ASN B 202       5.366  14.047   3.959  1.00 95.18      B    C  
ATOM   3358  C   ASN B 202       5.279  14.759   2.604  1.00 95.60      B    C  
ATOM   3359  O   ASN B 202       5.580  14.173   1.570  1.00 93.70      B    O  
ATOM   3360  CB  ASN B 202       3.961  13.708   4.476  1.00 94.47      B    C  
ATOM   3361  CG  ASN B 202       3.950  12.924   5.771  1.00 94.59      B    C  
ATOM   3362  ND2 ASN B 202       2.823  12.918   6.451  1.00 87.12      B    N  
ATOM   3363  OD1 ASN B 202       4.920  12.321   6.187  1.00 87.42      B    O  
ATOM   3364  N   THR B 203       4.919  16.045   2.609  1.00 95.66      B    N  
ATOM   3365  CA  THR B 203       4.884  16.843   1.375  1.00 95.61      B    C  
ATOM   3366  C   THR B 203       6.280  17.062   0.792  1.00 95.34      B    C  
ATOM   3367  O   THR B 203       6.442  17.103  -0.427  1.00 93.20      B    O  
ATOM   3368  CB  THR B 203       4.206  18.200   1.594  1.00 94.54      B    C  
ATOM   3369  CG2 THR B 203       2.738  18.048   1.977  1.00 78.37      B    C  
ATOM   3370  OG1 THR B 203       4.826  18.909   2.639  1.00 79.36      B    O  
ATOM   3371  N   GLY B 204       7.302  17.161   1.637  1.00 95.00      B    N  
ATOM   3372  CA  GLY B 204       8.701  17.213   1.221  1.00 94.66      B    C  
ATOM   3373  C   GLY B 204       9.153  15.937   0.505  1.00 95.09      B    C  
ATOM   3374  O   GLY B 204       9.734  16.025  -0.574  1.00 93.16      B    O  
ATOM   3375  N   GLU B 205       8.834  14.767   1.066  1.00 95.88      B    N  
ATOM   3376  CA  GLU B 205       9.111  13.464   0.446  1.00 95.61      B    C  
ATOM   3377  C   GLU B 205       8.370  13.307  -0.891  1.00 96.09      B    C  
ATOM   3378  O   GLU B 205       8.980  12.939  -1.893  1.00 94.37      B    O  
ATOM   3379  CB  GLU B 205       8.711  12.330   1.408  1.00 94.49      B    C  
ATOM   3380  CG  GLU B 205       9.703  12.092   2.561  1.00 89.93      B    C  
ATOM   3381  CD  GLU B 205      11.050  11.496   2.109  1.00 89.72      B    C  
ATOM   3382  OE1 GLU B 205      12.021  11.573   2.888  1.00 81.63      B    O  
ATOM   3383  OE2 GLU B 205      11.164  10.967   0.978  1.00 83.46      B    O1-
ATOM   3384  N   PHE B 206       7.090  13.697  -0.949  1.00 95.79      B    N  
ATOM   3385  CA  PHE B 206       6.296  13.613  -2.173  1.00 96.08      B    C  
ATOM   3386  C   PHE B 206       6.821  14.541  -3.279  1.00 96.28      B    C  
ATOM   3387  O   PHE B 206       6.932  14.133  -4.433  1.00 94.69      B    O  
ATOM   3388  CB  PHE B 206       4.835  13.904  -1.845  1.00 95.75      B    C  
ATOM   3389  CG  PHE B 206       3.862  13.631  -2.982  1.00 96.72      B    C  
ATOM   3390  CD1 PHE B 206       2.787  14.511  -3.212  1.00 94.61      B    C  
ATOM   3391  CD2 PHE B 206       3.979  12.475  -3.775  1.00 94.91      B    C  
ATOM   3392  CE1 PHE B 206       1.842  14.226  -4.211  1.00 94.24      B    C  
ATOM   3393  CE2 PHE B 206       3.040  12.203  -4.782  1.00 94.31      B    C  
ATOM   3394  CZ  PHE B 206       1.968  13.070  -5.002  1.00 95.19      B    C  
ATOM   3395  N   ASN B 207       7.237  15.761  -2.937  1.00 96.09      B    N  
ATOM   3396  CA  ASN B 207       7.916  16.632  -3.891  1.00 95.61      B    C  
ATOM   3397  C   ASN B 207       9.224  16.014  -4.408  1.00 95.75      B    C  
ATOM   3398  O   ASN B 207       9.527  16.107  -5.593  1.00 93.24      B    O  
ATOM   3399  CB  ASN B 207       8.206  17.997  -3.241  1.00 94.35      B    C  
ATOM   3400  CG  ASN B 207       7.011  18.927  -3.264  1.00 90.33      B    C  
ATOM   3401  ND2 ASN B 207       6.675  19.512  -2.143  1.00 79.05      B    N  
ATOM   3402  OD1 ASN B 207       6.403  19.183  -4.283  1.00 80.19      B    O  
ATOM   3403  N   CYS B 208       9.992  15.375  -3.520  1.00 95.15      B    N  
ATOM   3404  CA  CYS B 208      11.246  14.734  -3.907  1.00 94.70      B    C  
ATOM   3405  C   CYS B 208      11.053  13.499  -4.795  1.00 95.18      B    C  
ATOM   3406  O   CYS B 208      11.965  13.173  -5.548  1.00 91.89      B    O  
ATOM   3407  CB  CYS B 208      12.041  14.367  -2.655  1.00 93.11      B    C  
ATOM   3408  SG  CYS B 208      12.783  15.805  -1.861  1.00 88.76      B    S  
ATOM   3409  N   ALA B 209       9.893  12.833  -4.743  1.00 94.96      B    N  
ATOM   3410  CA  ALA B 209       9.595  11.695  -5.606  1.00 94.93      B    C  
ATOM   3411  C   ALA B 209       9.426  12.100  -7.082  1.00 95.36      B    C  
ATOM   3412  O   ALA B 209       9.661  11.277  -7.969  1.00 92.79      B    O  
ATOM   3413  CB  ALA B 209       8.339  11.001  -5.075  1.00 94.17      B    C  
ATOM   3414  N   ILE B 210       9.062  13.352  -7.357  1.00 95.13      B    N  
ATOM   3415  CA  ILE B 210       8.850  13.851  -8.717  1.00 95.08      B    C  
ATOM   3416  C   ILE B 210      10.111  14.557  -9.229  1.00 94.73      B    C  
ATOM   3417  O   ILE B 210      10.530  15.595  -8.705  1.00 92.24      B    O  
ATOM   3418  CB  ILE B 210       7.612  14.754  -8.793  1.00 94.27      B    C  
ATOM   3419  CG1 ILE B 210       6.338  14.112  -8.183  1.00 91.28      B    C  
ATOM   3420  CG2 ILE B 210       7.342  15.166 -10.249  1.00 91.44      B    C  
ATOM   3421  CD1 ILE B 210       5.927  12.757  -8.790  1.00 82.47      B    C  
ATOM   3422  N   ASP B 211      10.680  14.024 -10.297  1.00 93.84      B    N  
ATOM   3423  CA  ASP B 211      11.800  14.652 -10.986  1.00 92.93      B    C  
ATOM   3424  C   ASP B 211      11.365  15.947 -11.684  1.00 92.31      B    C  
ATOM   3425  O   ASP B 211      10.362  16.008 -12.392  1.00 86.40      B    O  
ATOM   3426  CB  ASP B 211      12.433  13.648 -11.961  1.00 91.33      B    C  
ATOM   3427  CG  ASP B 211      13.721  14.169 -12.600  1.00 91.82      B    C  
ATOM   3428  OD1 ASP B 211      14.316  15.130 -12.072  1.00 86.73      B    O  
ATOM   3429  OD2 ASP B 211      14.122  13.621 -13.639  1.00 86.62      B    O1-
ATOM   3430  N   GLY B 212      12.114  17.020 -11.448  1.00 91.34      B    N  
ATOM   3431  CA  GLY B 212      11.770  18.374 -11.883  1.00 91.06      B    C  
ATOM   3432  C   GLY B 212      11.094  19.237 -10.819  1.00 92.21      B    C  
ATOM   3433  O   GLY B 212      11.052  20.457 -10.976  1.00 87.45      B    O  
ATOM   3434  N   LYS B 213      10.605  18.663  -9.707  1.00 92.06      B    N  
ATOM   3435  CA  LYS B 213      10.151  19.433  -8.542  1.00 92.01      B    C  
ATOM   3436  C   LYS B 213      11.309  19.791  -7.616  1.00 91.82      B    C  
ATOM   3437  O   LYS B 213      12.375  19.186  -7.641  1.00 88.12      B    O  
ATOM   3438  CB  LYS B 213       9.035  18.704  -7.785  1.00 91.45      B    C  
ATOM   3439  CG  LYS B 213       7.742  18.663  -8.619  1.00 89.49      B    C  
ATOM   3440  CD  LYS B 213       6.511  18.504  -7.740  1.00 86.22      B    C  
ATOM   3441  CE  LYS B 213       5.258  18.620  -8.606  1.00 82.65      B    C  
ATOM   3442  NZ  LYS B 213       4.182  19.396  -7.938  1.00 77.41      B    N1+
ATOM   3443  N   GLN B 214      11.072  20.796  -6.769  1.00 92.52      B    N  
ATOM   3444  CA  GLN B 214      12.061  21.211  -5.782  1.00 91.81      B    C  
ATOM   3445  C   GLN B 214      12.180  20.166  -4.678  1.00 92.59      B    C  
ATOM   3446  O   GLN B 214      11.200  19.854  -4.007  1.00 89.15      B    O  
ATOM   3447  CB  GLN B 214      11.685  22.607  -5.260  1.00 88.90      B    C  
ATOM   3448  CG  GLN B 214      12.927  23.467  -5.003  1.00 75.53      B    C  
ATOM   3449  CD  GLN B 214      12.579  24.892  -4.562  1.00 64.44      B    C  
ATOM   3450  NE2 GLN B 214      13.540  25.773  -4.517  1.00 52.84      B    N  
ATOM   3451  OE1 GLN B 214      11.457  25.231  -4.245  1.00 57.01      B    O  
ATOM   3452  N   CYS B 215      13.383  19.622  -4.488  1.00 90.64      B    N  
ATOM   3453  CA  CYS B 215      13.690  18.650  -3.446  1.00 90.94      B    C  
ATOM   3454  C   CYS B 215      14.705  19.241  -2.472  1.00 91.57      B    C  
ATOM   3455  O   CYS B 215      15.813  19.594  -2.866  1.00 86.13      B    O  
ATOM   3456  CB  CYS B 215      14.192  17.351  -4.097  1.00 88.98      B    C  
ATOM   3457  SG  CYS B 215      14.581  16.085  -2.864  1.00 87.08      B    S  
ATOM   3458  N   SER B 216      14.321  19.337  -1.195  1.00 90.52      B    N  
ATOM   3459  CA  SER B 216      15.162  19.858  -0.119  1.00 89.36      B    C  
ATOM   3460  C   SER B 216      15.862  18.764   0.698  1.00 90.01      B    C  
ATOM   3461  O   SER B 216      16.641  19.075   1.597  1.00 84.88      B    O  
ATOM   3462  CB  SER B 216      14.316  20.741   0.803  1.00 85.78      B    C  
ATOM   3463  OG  SER B 216      13.201  20.028   1.276  1.00 74.50      B    O  
ATOM   3464  N   ILE B 217      15.587  17.486   0.416  1.00 89.24      B    N  
ATOM   3465  CA  ILE B 217      16.175  16.362   1.139  1.00 89.17      B    C  
ATOM   3466  C   ILE B 217      17.617  16.167   0.672  1.00 89.49      B    C  
ATOM   3467  O   ILE B 217      17.892  15.977  -0.517  1.00 85.65      B    O  
ATOM   3468  CB  ILE B 217      15.318  15.090   0.985  1.00 87.73      B    C  
ATOM   3469  CG1 ILE B 217      13.905  15.353   1.538  1.00 84.05      B    C  
ATOM   3470  CG2 ILE B 217      15.975  13.907   1.719  1.00 83.35      B    C  
ATOM   3471  CD1 ILE B 217      12.921  14.199   1.332  1.00 80.28      B    C  
ATOM   3472  N   SER B 218      18.550  16.202   1.621  1.00 88.71      B    N  
ATOM   3473  CA  SER B 218      19.968  16.038   1.329  1.00 87.79      B    C  
ATOM   3474  C   SER B 218      20.287  14.638   0.808  1.00 88.47      B    C  
ATOM   3475  O   SER B 218      19.770  13.638   1.307  1.00 82.93      B    O  
ATOM   3476  CB  SER B 218      20.803  16.346   2.576  1.00 84.04      B    C  
ATOM   3477  OG  SER B 218      20.470  15.459   3.616  1.00 73.23      B    O  
ATOM   3478  N   GLY B 219      21.187  14.556  -0.153  1.00 87.83      B    N  
ATOM   3479  CA  GLY B 219      21.705  13.298  -0.680  1.00 88.13      B    C  
ATOM   3480  C   GLY B 219      20.895  12.690  -1.824  1.00 90.12      B    C  
ATOM   3481  O   GLY B 219      21.461  11.894  -2.572  1.00 85.74      B    O  
ATOM   3482  N   LYS B 220      19.634  13.082  -2.033  1.00 89.65      B    N  
ATOM   3483  CA  LYS B 220      18.864  12.650  -3.205  1.00 90.34      B    C  
ATOM   3484  C   LYS B 220      19.475  13.225  -4.493  1.00 91.00      B    C  
ATOM   3485  O   LYS B 220      20.037  14.329  -4.456  1.00 87.77      B    O  
ATOM   3486  CB  LYS B 220      17.363  13.001  -3.070  1.00 88.70      B    C  
ATOM   3487  CG  LYS B 220      16.657  12.159  -1.987  1.00 86.71      B    C  
ATOM   3488  CD  LYS B 220      15.121  12.174  -2.098  1.00 84.31      B    C  
ATOM   3489  CE  LYS B 220      14.494  11.269  -1.026  1.00 80.07      B    C  
ATOM   3490  NZ  LYS B 220      13.010  11.137  -1.099  1.00 74.60      B    N1+
ATOM   3491  N   PRO B 221      19.379  12.521  -5.633  1.00 91.15      B    N  
ATOM   3492  CA  PRO B 221      19.838  13.044  -6.920  1.00 90.98      B    C  
ATOM   3493  C   PRO B 221      19.175  14.378  -7.259  1.00 91.81      B    C  
ATOM   3494  O   PRO B 221      18.020  14.629  -6.905  1.00 88.07      B    O  
ATOM   3495  CB  PRO B 221      19.496  11.961  -7.957  1.00 88.42      B    C  
ATOM   3496  CG  PRO B 221      19.427  10.682  -7.132  1.00 87.34      B    C  
ATOM   3497  CD  PRO B 221      18.887  11.164  -5.786  1.00 89.92      B    C  
ATOM   3498  N   GLY B 222      19.893  15.248  -7.955  1.00 90.32      B    N  
ATOM   3499  CA  GLY B 222      19.327  16.481  -8.483  1.00 90.49      B    C  
ATOM   3500  C   GLY B 222      18.284  16.231  -9.574  1.00 92.01      B    C  
ATOM   3501  O   GLY B 222      18.161  15.117 -10.078  1.00 88.93      B    O  
ATOM   3502  N   ASN B 223      17.551  17.276  -9.965  1.00 91.53      B    N  
ATOM   3503  CA  ASN B 223      16.645  17.196 -11.102  1.00 91.55      B    C  
ATOM   3504  C   ASN B 223      17.431  16.910 -12.382  1.00 92.35      B    C  
ATOM   3505  O   ASN B 223      18.481  17.516 -12.623  1.00 88.90      B    O  
ATOM   3506  CB  ASN B 223      15.845  18.499 -11.247  1.00 89.64      B    C  
ATOM   3507  CG  ASN B 223      14.819  18.683 -10.143  1.00 89.75      B    C  
ATOM   3508  ND2 ASN B 223      14.464  19.918  -9.831  1.00 82.72      B    N  
ATOM   3509  OD1 ASN B 223      14.319  17.749  -9.556  1.00 82.39      B    O  
ATOM   3510  N   THR B 224      16.895  16.040 -13.233  1.00 91.97      B    N  
ATOM   3511  CA  THR B 224      17.419  15.858 -14.586  1.00 91.73      B    C  
ATOM   3512  C   THR B 224      17.090  17.077 -15.460  1.00 92.12      B    C  
ATOM   3513  O   THR B 224      16.199  17.879 -15.153  1.00 89.11      B    O  
ATOM   3514  CB  THR B 224      16.916  14.569 -15.228  1.00 90.13      B    C  
ATOM   3515  CG2 THR B 224      17.316  13.325 -14.420  1.00 80.15      B    C  
ATOM   3516  OG1 THR B 224      15.531  14.594 -15.370  1.00 79.35      B    O  
ATOM   3517  N   ALA B 225      17.814  17.239 -16.557  1.00 90.20      B    N  
ATOM   3518  CA  ALA B 225      17.497  18.269 -17.524  1.00 90.17      B    C  
ATOM   3519  C   ALA B 225      16.162  17.976 -18.226  1.00 91.26      B    C  
ATOM   3520  O   ALA B 225      15.786  16.823 -18.412  1.00 88.67      B    O  
ATOM   3521  CB  ALA B 225      18.658  18.398 -18.517  1.00 88.44      B    C  
ATOM   3522  N   ASN B 226      15.459  19.013 -18.690  1.00 91.43      B    N  
ATOM   3523  CA  ASN B 226      14.187  18.846 -19.410  1.00 91.44      B    C  
ATOM   3524  C   ASN B 226      14.332  17.925 -20.629  1.00 92.02      B    C  
ATOM   3525  O   ASN B 226      13.473  17.084 -20.865  1.00 89.25      B    O  
ATOM   3526  CB  ASN B 226      13.648  20.229 -19.828  1.00 90.01      B    C  
ATOM   3527  CG  ASN B 226      13.344  21.129 -18.650  1.00 88.54      B    C  
ATOM   3528  ND2 ASN B 226      13.203  22.415 -18.900  1.00 79.96      B    N  
ATOM   3529  OD1 ASN B 226      13.274  20.717 -17.505  1.00 79.44      B    O  
ATOM   3530  N   LYS B 227      15.460  18.018 -21.347  1.00 91.84      B    N  
ATOM   3531  CA  LYS B 227      15.783  17.141 -22.475  1.00 91.25      B    C  
ATOM   3532  C   LYS B 227      15.949  15.681 -22.059  1.00 92.14      B    C  
ATOM   3533  O   LYS B 227      15.518  14.816 -22.788  1.00 89.73      B    O  
ATOM   3534  CB  LYS B 227      17.051  17.620 -23.180  1.00 88.79      B    C  
ATOM   3535  CG  LYS B 227      16.811  18.937 -23.925  1.00 76.63      B    C  
ATOM   3536  CD  LYS B 227      18.006  19.255 -24.825  1.00 69.04      B    C  
ATOM   3537  CE  LYS B 227      17.668  20.459 -25.684  1.00 58.10      B    C  
ATOM   3538  NZ  LYS B 227      18.632  20.600 -26.803  1.00 50.62      B    N1+
ATOM   3539  N   THR B 228      16.526  15.421 -20.893  1.00 91.63      B    N  
ATOM   3540  CA  THR B 228      16.697  14.050 -20.380  1.00 91.63      B    C  
ATOM   3541  C   THR B 228      15.339  13.398 -20.102  1.00 92.43      B    C  
ATOM   3542  O   THR B 228      15.098  12.274 -20.524  1.00 90.43      B    O  
ATOM   3543  CB  THR B 228      17.545  14.065 -19.103  1.00 90.87      B    C  
ATOM   3544  CG2 THR B 228      17.906  12.663 -18.625  1.00 83.01      B    C  
ATOM   3545  OG1 THR B 228      18.751  14.757 -19.327  1.00 83.19      B    O  
ATOM   3546  N   ARG B 229      14.403  14.130 -19.478  1.00 92.79      B    N  
ATOM   3547  CA  ARG B 229      13.023  13.656 -19.304  1.00 92.71      B    C  
ATOM   3548  C   ARG B 229      12.291  13.494 -20.642  1.00 93.21      B    C  
ATOM   3549  O   ARG B 229      11.533  12.546 -20.802  1.00 91.19      B    O  
ATOM   3550  CB  ARG B 229      12.257  14.608 -18.374  1.00 91.50      B    C  
ATOM   3551  CG  ARG B 229      12.826  14.588 -16.940  1.00 88.47      B    C  
ATOM   3552  CD  ARG B 229      11.856  15.244 -15.949  1.00 88.38      B    C  
ATOM   3553  NE  ARG B 229      11.681  16.691 -16.173  1.00 84.37      B    N  
ATOM   3554  CZ  ARG B 229      12.437  17.660 -15.675  1.00 85.32      B    C  
ATOM   3555  NH1 ARG B 229      13.485  17.424 -14.942  1.00 75.21      B    N1+
ATOM   3556  NH2 ARG B 229      12.134  18.907 -15.896  1.00 77.67      B    N  
ATOM   3557  N   ALA B 230      12.555  14.378 -21.601  1.00 92.80      B    N  
ATOM   3558  CA  ALA B 230      12.003  14.280 -22.942  1.00 92.64      B    C  
ATOM   3559  C   ALA B 230      12.459  13.000 -23.660  1.00 93.28      B    C  
ATOM   3560  O   ALA B 230      11.629  12.333 -24.273  1.00 91.71      B    O  
ATOM   3561  CB  ALA B 230      12.381  15.537 -23.737  1.00 91.93      B    C  
ATOM   3562  N   VAL B 231      13.726  12.604 -23.517  1.00 93.48      B    N  
ATOM   3563  CA  VAL B 231      14.259  11.345 -24.061  1.00 93.19      B    C  
ATOM   3564  C   VAL B 231      13.504  10.145 -23.497  1.00 93.51      B    C  
ATOM   3565  O   VAL B 231      13.089   9.284 -24.268  1.00 92.32      B    O  
ATOM   3566  CB  VAL B 231      15.773  11.207 -23.795  1.00 92.22      B    C  
ATOM   3567  CG1 VAL B 231      16.308   9.813 -24.130  1.00 88.49      B    C  
ATOM   3568  CG2 VAL B 231      16.567  12.220 -24.630  1.00 89.15      B    C  
ATOM   3569  N   VAL B 232      13.237  10.107 -22.183  1.00 93.43      B    N  
ATOM   3570  CA  VAL B 232      12.484   9.013 -21.546  1.00 93.52      B    C  
ATOM   3571  C   VAL B 232      11.076   8.896 -22.141  1.00 93.95      B    C  
ATOM   3572  O   VAL B 232      10.660   7.801 -22.520  1.00 92.47      B    O  
ATOM   3573  CB  VAL B 232      12.421   9.208 -20.016  1.00 93.17      B    C  
ATOM   3574  CG1 VAL B 232      11.536   8.157 -19.327  1.00 88.88      B    C  
ATOM   3575  CG2 VAL B 232      13.820   9.110 -19.396  1.00 89.19      B    C  
ATOM   3576  N   MET B 233      10.364  10.013 -22.284  1.00 94.42      B    N  
ATOM   3577  CA  MET B 233       9.026  10.006 -22.900  1.00 94.69      B    C  
ATOM   3578  C   MET B 233       9.076   9.629 -24.385  1.00 94.93      B    C  
ATOM   3579  O   MET B 233       8.251   8.847 -24.841  1.00 93.53      B    O  
ATOM   3580  CB  MET B 233       8.356  11.369 -22.691  1.00 94.06      B    C  
ATOM   3581  CG  MET B 233       6.947  11.436 -23.299  1.00 92.73      B    C  
ATOM   3582  SD  MET B 233       5.725  10.244 -22.654  1.00 91.70      B    S  
ATOM   3583  CE  MET B 233       5.342  11.003 -21.059  1.00 83.58      B    C  
ATOM   3584  N   ALA B 234      10.048  10.150 -25.145  1.00 93.75      B    N  
ATOM   3585  CA  ALA B 234      10.213   9.835 -26.563  1.00 93.29      B    C  
ATOM   3586  C   ALA B 234      10.506   8.342 -26.782  1.00 93.51      B    C  
ATOM   3587  O   ALA B 234       9.937   7.742 -27.694  1.00 92.08      B    O  
ATOM   3588  CB  ALA B 234      11.319  10.724 -27.142  1.00 92.54      B    C  
ATOM   3589  N   GLN B 235      11.311   7.727 -25.922  1.00 94.12      B    N  
ATOM   3590  CA  GLN B 235      11.569   6.288 -25.944  1.00 93.84      B    C  
ATOM   3591  C   GLN B 235      10.282   5.484 -25.716  1.00 94.56      B    C  
ATOM   3592  O   GLN B 235       9.946   4.621 -26.521  1.00 93.32      B    O  
ATOM   3593  CB  GLN B 235      12.630   5.930 -24.882  1.00 92.98      B    C  
ATOM   3594  CG  GLN B 235      14.058   6.319 -25.309  1.00 88.92      B    C  
ATOM   3595  CD  GLN B 235      14.651   5.384 -26.368  1.00 88.58      B    C  
ATOM   3596  NE2 GLN B 235      15.650   5.825 -27.092  1.00 77.14      B    N  
ATOM   3597  OE1 GLN B 235      14.237   4.251 -26.528  1.00 78.90      B    O  
ATOM   3598  N   VAL B 236       9.499   5.823 -24.682  1.00 93.86      B    N  
ATOM   3599  CA  VAL B 236       8.227   5.130 -24.397  1.00 93.99      B    C  
ATOM   3600  C   VAL B 236       7.211   5.330 -25.525  1.00 94.13      B    C  
ATOM   3601  O   VAL B 236       6.549   4.376 -25.934  1.00 92.37      B    O  
ATOM   3602  CB  VAL B 236       7.641   5.578 -23.047  1.00 93.86      B    C  
ATOM   3603  CG1 VAL B 236       6.279   4.925 -22.772  1.00 91.24      B    C  
ATOM   3604  CG2 VAL B 236       8.565   5.187 -21.892  1.00 91.93      B    C  
ATOM   3605  N   ALA B 237       7.108   6.544 -26.081  1.00 94.46      B    N  
ATOM   3606  CA  ALA B 237       6.216   6.835 -27.197  1.00 93.99      B    C  
ATOM   3607  C   ALA B 237       6.609   6.041 -28.452  1.00 94.28      B    C  
ATOM   3608  O   ALA B 237       5.767   5.374 -29.056  1.00 92.52      B    O  
ATOM   3609  CB  ALA B 237       6.226   8.348 -27.451  1.00 93.45      B    C  
ATOM   3610  N   ASN B 238       7.889   6.033 -28.819  1.00 93.68      B    N  
ATOM   3611  CA  ASN B 238       8.388   5.304 -29.981  1.00 93.10      B    C  
ATOM   3612  C   ASN B 238       8.299   3.778 -29.798  1.00 93.10      B    C  
ATOM   3613  O   ASN B 238       8.031   3.073 -30.777  1.00 90.21      B    O  
ATOM   3614  CB  ASN B 238       9.814   5.763 -30.295  1.00 92.41      B    C  
ATOM   3615  CG  ASN B 238       9.862   7.173 -30.876  1.00 92.18      B    C  
ATOM   3616  ND2 ASN B 238      10.958   7.872 -30.680  1.00 85.24      B    N  
ATOM   3617  OD1 ASN B 238       8.961   7.642 -31.546  1.00 85.37      B    O  
ATOM   3618  N   ALA B 239       8.429   3.267 -28.569  1.00 93.68      B    N  
ATOM   3619  CA  ALA B 239       8.200   1.872 -28.219  1.00 92.91      B    C  
ATOM   3620  C   ALA B 239       6.720   1.446 -28.297  1.00 93.29      B    C  
ATOM   3621  O   ALA B 239       6.417   0.266 -28.329  1.00 90.43      B    O  
ATOM   3622  CB  ALA B 239       8.736   1.638 -26.800  1.00 92.27      B    C  
ATOM   3623  N   SER B 240       5.803   2.419 -28.321  1.00 93.85      B    N  
ATOM   3624  CA  SER B 240       4.353   2.185 -28.330  1.00 93.32      B    C  
ATOM   3625  C   SER B 240       3.726   2.340 -29.715  1.00 93.54      B    C  
ATOM   3626  O   SER B 240       2.507   2.314 -29.841  1.00 89.94      B    O  
ATOM   3627  CB  SER B 240       3.658   3.104 -27.309  1.00 92.21      B    C  
ATOM   3628  OG  SER B 240       4.244   2.974 -26.031  1.00 85.91      B    O  
ATOM   3629  N   ARG B 241       4.520   2.525 -30.757  1.00 92.51      B    N  
ATOM   3630  CA  ARG B 241       4.002   2.720 -32.118  1.00 92.05      B    C  
ATOM   3631  C   ARG B 241       3.366   1.447 -32.658  1.00 92.22      B    C  
ATOM   3632  O   ARG B 241       3.963   0.380 -32.600  1.00 89.34      B    O  
ATOM   3633  CB  ARG B 241       5.111   3.208 -33.061  1.00 90.10      B    C  
ATOM   3634  CG  ARG B 241       5.515   4.661 -32.776  1.00 88.30      B    C  
ATOM   3635  CD  ARG B 241       6.623   5.124 -33.716  1.00 88.26      B    C  
ATOM   3636  NE  ARG B 241       7.868   4.416 -33.440  1.00 85.84      B    N  
ATOM   3637  CZ  ARG B 241       8.860   4.136 -34.280  1.00 88.23      B    C  
ATOM   3638  NH1 ARG B 241       8.890   4.543 -35.516  1.00 78.00      B    N1+
ATOM   3639  NH2 ARG B 241       9.849   3.420 -33.865  1.00 79.67      B    N  
ATOM   3640  N   ASN B 242       2.186   1.595 -33.231  1.00 92.64      B    N  
ATOM   3641  CA  ASN B 242       1.515   0.557 -34.005  1.00 91.78      B    C  
ATOM   3642  C   ASN B 242       2.191   0.354 -35.374  1.00 92.05      B    C  
ATOM   3643  O   ASN B 242       3.047   1.145 -35.788  1.00 88.86      B    O  
ATOM   3644  CB  ASN B 242       0.027   0.917 -34.137  1.00 89.74      B    C  
ATOM   3645  CG  ASN B 242      -0.232   2.187 -34.938  1.00 90.48      B    C  
ATOM   3646  ND2 ASN B 242      -1.451   2.383 -35.361  1.00 84.40      B    N  
ATOM   3647  OD1 ASN B 242       0.628   3.000 -35.195  1.00 81.85      B    O  
ATOM   3648  N   ASP B 243       1.759  -0.673 -36.113  1.00 90.08      B    N  
ATOM   3649  CA  ASP B 243       2.353  -1.025 -37.412  1.00 89.18      B    C  
ATOM   3650  C   ASP B 243       2.268   0.119 -38.440  1.00 89.77      B    C  
ATOM   3651  O   ASP B 243       3.218   0.348 -39.182  1.00 85.89      B    O  
ATOM   3652  CB  ASP B 243       1.661  -2.275 -37.976  1.00 86.33      B    C  
ATOM   3653  CG  ASP B 243       1.958  -3.558 -37.204  1.00 80.38      B    C  
ATOM   3654  OD1 ASP B 243       2.927  -3.574 -36.412  1.00 73.21      B    O  
ATOM   3655  OD2 ASP B 243       1.214  -4.540 -37.428  1.00 74.36      B    O1-
ATOM   3656  N   TRP B 244       1.167   0.900 -38.440  1.00 89.33      B    N  
ATOM   3657  CA  TRP B 244       1.017   2.037 -39.353  1.00 89.15      B    C  
ATOM   3658  C   TRP B 244       2.082   3.109 -39.126  1.00 89.82      B    C  
ATOM   3659  O   TRP B 244       2.644   3.643 -40.090  1.00 86.36      B    O  
ATOM   3660  CB  TRP B 244      -0.376   2.646 -39.209  1.00 87.86      B    C  
ATOM   3661  CG  TRP B 244      -0.558   3.888 -40.026  1.00 88.97      B    C  
ATOM   3662  CD1 TRP B 244      -0.460   5.156 -39.575  1.00 86.37      B    C  
ATOM   3663  CD2 TRP B 244      -0.768   3.994 -41.469  1.00 89.36      B    C  
ATOM   3664  CE2 TRP B 244      -0.776   5.370 -41.810  1.00 88.28      B    C  
ATOM   3665  CE3 TRP B 244      -0.937   3.055 -42.510  1.00 86.37      B    C  
ATOM   3666  NE1 TRP B 244      -0.602   6.046 -40.630  1.00 85.52      B    N  
ATOM   3667  CZ2 TRP B 244      -0.919   5.813 -43.147  1.00 87.35      B    C  
ATOM   3668  CZ3 TRP B 244      -1.089   3.488 -43.837  1.00 84.06      B    C  
ATOM   3669  CH2 TRP B 244      -1.069   4.855 -44.156  1.00 85.00      B    C  
ATOM   3670  N   ALA B 245       2.386   3.422 -37.873  1.00 89.00      B    N  
ATOM   3671  CA  ALA B 245       3.415   4.393 -37.541  1.00 88.22      B    C  
ATOM   3672  C   ALA B 245       4.828   3.818 -37.728  1.00 89.54      B    C  
ATOM   3673  O   ALA B 245       5.710   4.500 -38.240  1.00 86.42      B    O  
ATOM   3674  CB  ALA B 245       3.197   4.877 -36.103  1.00 85.68      B    C  
ATOM   3675  N   ALA B 246       5.034   2.559 -37.336  1.00 88.66      B    N  
ATOM   3676  CA  ALA B 246       6.362   1.951 -37.350  1.00 86.92      B    C  
ATOM   3677  C   ALA B 246       6.837   1.609 -38.763  1.00 87.40      B    C  
ATOM   3678  O   ALA B 246       7.927   2.017 -39.170  1.00 83.72      B    O  
ATOM   3679  CB  ALA B 246       6.325   0.718 -36.450  1.00 85.07      B    C  
ATOM   3680  N   LYS B 247       6.007   0.867 -39.520  1.00 87.93      B    N  
ATOM   3681  CA  LYS B 247       6.331   0.404 -40.869  1.00 87.07      B    C  
ATOM   3682  C   LYS B 247       5.075   0.166 -41.694  1.00 86.96      B    C  
ATOM   3683  O   LYS B 247       4.215  -0.625 -41.332  1.00 81.04      B    O  
ATOM   3684  CB  LYS B 247       7.176  -0.874 -40.777  1.00 83.81      B    C  
ATOM   3685  CG  LYS B 247       7.601  -1.360 -42.161  1.00 80.95      B    C  
ATOM   3686  CD  LYS B 247       8.618  -2.493 -42.050  1.00 75.60      B    C  
ATOM   3687  CE  LYS B 247       9.092  -2.840 -43.455  1.00 68.30      B    C  
ATOM   3688  NZ  LYS B 247      10.370  -3.594 -43.424  1.00 59.94      B    N1+
ATOM   3689  N   ARG B 248       5.011   0.801 -42.863  1.00 89.01      B    N  
ATOM   3690  CA  ARG B 248       3.953   0.620 -43.861  1.00 88.06      B    C  
ATOM   3691  C   ARG B 248       4.553   0.490 -45.256  1.00 87.62      B    C  
ATOM   3692  O   ARG B 248       5.668   0.946 -45.506  1.00 82.70      B    O  
ATOM   3693  CB  ARG B 248       2.931   1.764 -43.735  1.00 86.36      B    C  
ATOM   3694  CG  ARG B 248       3.560   3.159 -43.842  1.00 84.31      B    C  
ATOM   3695  CD  ARG B 248       2.531   4.259 -43.612  1.00 85.11      B    C  
ATOM   3696  NE  ARG B 248       3.143   5.578 -43.790  1.00 83.46      B    N  
ATOM   3697  CZ  ARG B 248       3.714   6.340 -42.857  1.00 85.30      B    C  
ATOM   3698  NH1 ARG B 248       3.694   6.038 -41.588  1.00 75.61      B    N1+
ATOM   3699  NH2 ARG B 248       4.326   7.422 -43.213  1.00 79.07      B    N  
ATOM   3700  N   GLY B 249       3.822  -0.138 -46.160  1.00 86.83      B    N  
ATOM   3701  CA  GLY B 249       4.280  -0.409 -47.523  1.00 85.78      B    C  
ATOM   3702  C   GLY B 249       5.014  -1.752 -47.651  1.00 86.33      B    C  
ATOM   3703  O   GLY B 249       4.578  -2.757 -47.103  1.00 78.55      B    O  
ATOM   3704  N   GLY B 250       6.077  -1.780 -48.444  1.00 84.69      B    N  
ATOM   3705  CA  GLY B 250       6.851  -2.969 -48.796  1.00 84.55      B    C  
ATOM   3706  C   GLY B 250       7.117  -3.080 -50.299  1.00 86.79      B    C  
ATOM   3707  O   GLY B 250       7.373  -2.092 -50.977  1.00 80.85      B    O  
ATOM   3708  N   MET B 251       7.052  -4.298 -50.834  1.00 87.58      B    N  
ATOM   3709  CA  MET B 251       7.248  -4.505 -52.266  1.00 86.44      B    C  
ATOM   3710  C   MET B 251       5.989  -4.176 -53.076  1.00 86.22      B    C  
ATOM   3711  O   MET B 251       4.893  -4.640 -52.774  1.00 78.43      B    O  
ATOM   3712  CB  MET B 251       7.711  -5.929 -52.583  1.00 83.55      B    C  
ATOM   3713  CG  MET B 251       9.191  -6.154 -52.239  1.00 76.04      B    C  
ATOM   3714  SD  MET B 251       9.904  -7.632 -53.038  1.00 66.87      B    S  
ATOM   3715  CE  MET B 251       9.036  -8.949 -52.147  1.00 57.05      B    C  
ATOM   3716  N   GLY B 252       6.181  -3.446 -54.172  1.00 84.94      B    N  
ATOM   3717  CA  GLY B 252       5.127  -3.064 -55.097  1.00 85.32      B    C  
ATOM   3718  C   GLY B 252       4.377  -1.803 -54.668  1.00 87.34      B    C  
ATOM   3719  O   GLY B 252       4.825  -1.044 -53.809  1.00 80.68      B    O  
ATOM   3720  N   ALA B 253       3.241  -1.573 -55.320  1.00 86.71      B    N  
ATOM   3721  CA  ALA B 253       2.399  -0.425 -55.020  1.00 86.29      B    C  
ATOM   3722  C   ALA B 253       1.665  -0.631 -53.678  1.00 87.69      B    C  
ATOM   3723  O   ALA B 253       1.018  -1.661 -53.491  1.00 82.72      B    O  
ATOM   3724  CB  ALA B 253       1.426  -0.192 -56.174  1.00 83.02      B    C  
ATOM   3725  N   PRO B 254       1.714   0.343 -52.767  1.00 89.23      B    N  
ATOM   3726  CA  PRO B 254       1.057   0.228 -51.475  1.00 88.50      B    C  
ATOM   3727  C   PRO B 254      -0.469   0.299 -51.624  1.00 89.70      B    C  
ATOM   3728  O   PRO B 254      -1.007   1.160 -52.320  1.00 86.51      B    O  
ATOM   3729  CB  PRO B 254       1.625   1.366 -50.625  1.00 85.19      B    C  
ATOM   3730  CG  PRO B 254       2.005   2.426 -51.656  1.00 84.13      B    C  
ATOM   3731  CD  PRO B 254       2.425   1.607 -52.868  1.00 87.10      B    C  
ATOM   3732  N   LYS B 255      -1.187  -0.572 -50.926  1.00 88.10      B    N  
ATOM   3733  CA  LYS B 255      -2.656  -0.653 -50.987  1.00 86.74      B    C  
ATOM   3734  C   LYS B 255      -3.361   0.544 -50.350  1.00 87.92      B    C  
ATOM   3735  O   LYS B 255      -4.542   0.746 -50.603  1.00 83.04      B    O  
ATOM   3736  CB  LYS B 255      -3.144  -1.944 -50.320  1.00 83.20      B    C  
ATOM   3737  CG  LYS B 255      -2.707  -3.201 -51.077  1.00 74.56      B    C  
ATOM   3738  CD  LYS B 255      -3.305  -4.444 -50.400  1.00 65.83      B    C  
ATOM   3739  CE  LYS B 255      -2.887  -5.712 -51.140  1.00 57.05      B    C  
ATOM   3740  NZ  LYS B 255      -3.411  -6.926 -50.471  1.00 48.57      B    N1+
ATOM   3741  N   TYR B 256      -2.665   1.300 -49.509  1.00 89.34      B    N  
ATOM   3742  CA  TYR B 256      -3.222   2.469 -48.834  1.00 89.81      B    C  
ATOM   3743  C   TYR B 256      -3.263   3.718 -49.715  1.00 90.95      B    C  
ATOM   3744  O   TYR B 256      -3.927   4.681 -49.349  1.00 88.34      B    O  
ATOM   3745  CB  TYR B 256      -2.472   2.712 -47.526  1.00 88.44      B    C  
ATOM   3746  CG  TYR B 256      -0.982   2.906 -47.674  1.00 89.95      B    C  
ATOM   3747  CD1 TYR B 256      -0.101   1.847 -47.373  1.00 86.93      B    C  
ATOM   3748  CD2 TYR B 256      -0.450   4.160 -48.047  1.00 87.13      B    C  
ATOM   3749  CE1 TYR B 256       1.283   2.039 -47.430  1.00 86.00      B    C  
ATOM   3750  CE2 TYR B 256       0.931   4.357 -48.116  1.00 86.14      B    C  
ATOM   3751  CZ  TYR B 256       1.802   3.299 -47.788  1.00 87.23      B    C  
ATOM   3752  OH  TYR B 256       3.154   3.499 -47.803  1.00 86.01      B    O  
ATOM   3753  N   LEU B 257      -2.611   3.709 -50.880  1.00 89.06      B    N  
ATOM   3754  CA  LEU B 257      -2.766   4.779 -51.861  1.00 88.73      B    C  
ATOM   3755  C   LEU B 257      -4.058   4.598 -52.663  1.00 89.64      B    C  
ATOM   3756  O   LEU B 257      -4.532   3.480 -52.888  1.00 86.97      B    O  
ATOM   3757  CB  LEU B 257      -1.527   4.866 -52.773  1.00 87.58      B    C  
ATOM   3758  CG  LEU B 257      -0.236   5.297 -52.045  1.00 88.84      B    C  
ATOM   3759  CD1 LEU B 257       0.924   5.325 -53.041  1.00 84.11      B    C  
ATOM   3760  CD2 LEU B 257      -0.348   6.688 -51.422  1.00 84.67      B    C  
ATOM   3761  N   ASN B 258      -4.632   5.707 -53.123  1.00 90.54      B    N  
ATOM   3762  CA  ASN B 258      -5.841   5.702 -53.929  1.00 89.64      B    C  
ATOM   3763  C   ASN B 258      -5.634   4.897 -55.227  1.00 90.38      B    C  
ATOM   3764  O   ASN B 258      -4.683   5.121 -55.978  1.00 88.34      B    O  
ATOM   3765  CB  ASN B 258      -6.258   7.162 -54.189  1.00 87.66      B    C  
ATOM   3766  CG  ASN B 258      -7.582   7.237 -54.925  1.00 87.11      B    C  
ATOM   3767  ND2 ASN B 258      -8.611   7.749 -54.296  1.00 77.83      B    N  
ATOM   3768  OD1 ASN B 258      -7.711   6.817 -56.056  1.00 77.06      B    O  
ATOM   3769  N   GLN B 259      -6.552   3.978 -55.505  1.00 90.69      B    N  
ATOM   3770  CA  GLN B 259      -6.423   3.091 -56.659  1.00 90.04      B    C  
ATOM   3771  C   GLN B 259      -6.486   3.847 -57.992  1.00 90.94      B    C  
ATOM   3772  O   GLN B 259      -5.820   3.468 -58.949  1.00 88.82      B    O  
ATOM   3773  CB  GLN B 259      -7.522   2.016 -56.582  1.00 88.56      B    C  
ATOM   3774  CG  GLN B 259      -7.282   0.861 -57.572  1.00 80.94      B    C  
ATOM   3775  CD  GLN B 259      -5.980   0.105 -57.279  1.00 74.66      B    C  
ATOM   3776  NE2 GLN B 259      -5.240  -0.289 -58.292  1.00 62.65      B    N  
ATOM   3777  OE1 GLN B 259      -5.611  -0.120 -56.149  1.00 66.06      B    O  
ATOM   3778  N   GLN B 260      -7.253   4.932 -58.063  1.00 91.01      B    N  
ATOM   3779  CA  GLN B 260      -7.368   5.756 -59.261  1.00 90.45      B    C  
ATOM   3780  C   GLN B 260      -6.067   6.522 -59.531  1.00 91.42      B    C  
ATOM   3781  O   GLN B 260      -5.621   6.583 -60.670  1.00 89.28      B    O  
ATOM   3782  CB  GLN B 260      -8.578   6.673 -59.083  1.00 89.40      B    C  
ATOM   3783  CG  GLN B 260      -9.200   7.080 -60.428  1.00 78.88      B    C  
ATOM   3784  CD  GLN B 260     -10.527   7.820 -60.248  1.00 69.74      B    C  
ATOM   3785  NE2 GLN B 260     -11.251   8.046 -61.322  1.00 58.16      B    N  
ATOM   3786  OE1 GLN B 260     -10.951   8.190 -59.166  1.00 60.84      B    O  
ATOM   3787  N   PHE B 261      -5.409   7.018 -58.478  1.00 91.77      B    N  
ATOM   3788  CA  PHE B 261      -4.062   7.579 -58.552  1.00 91.68      B    C  
ATOM   3789  C   PHE B 261      -3.038   6.548 -59.040  1.00 92.77      B    C  
ATOM   3790  O   PHE B 261      -2.249   6.839 -59.929  1.00 91.56      B    O  
ATOM   3791  CB  PHE B 261      -3.660   8.136 -57.175  1.00 91.54      B    C  
ATOM   3792  CG  PHE B 261      -2.176   8.333 -57.008  1.00 92.92      B    C  
ATOM   3793  CD1 PHE B 261      -1.376   7.336 -56.402  1.00 89.55      B    C  
ATOM   3794  CD2 PHE B 261      -1.551   9.477 -57.540  1.00 90.73      B    C  
ATOM   3795  CE1 PHE B 261       0.016   7.487 -56.329  1.00 90.31      B    C  
ATOM   3796  CE2 PHE B 261      -0.164   9.628 -57.467  1.00 90.05      B    C  
ATOM   3797  CZ  PHE B 261       0.624   8.637 -56.864  1.00 91.78      B    C  
ATOM   3798  N   LEU B 262      -3.079   5.324 -58.511  1.00 91.56      B    N  
ATOM   3799  CA  LEU B 262      -2.165   4.261 -58.930  1.00 90.43      B    C  
ATOM   3800  C   LEU B 262      -2.360   3.885 -60.404  1.00 91.15      B    C  
ATOM   3801  O   LEU B 262      -1.375   3.678 -61.105  1.00 89.90      B    O  
ATOM   3802  CB  LEU B 262      -2.340   3.024 -58.034  1.00 89.70      B    C  
ATOM   3803  CG  LEU B 262      -1.788   3.182 -56.607  1.00 88.68      B    C  
ATOM   3804  CD1 LEU B 262      -2.146   1.948 -55.782  1.00 84.01      B    C  
ATOM   3805  CD2 LEU B 262      -0.261   3.328 -56.595  1.00 84.65      B    C  
ATOM   3806  N   ASN B 263      -3.600   3.867 -60.881  1.00 91.87      B    N  
ATOM   3807  CA  ASN B 263      -3.895   3.625 -62.292  1.00 90.60      B    C  
ATOM   3808  C   ASN B 263      -3.382   4.775 -63.169  1.00 90.95      B    C  
ATOM   3809  O   ASN B 263      -2.720   4.511 -64.175  1.00 87.73      B    O  
ATOM   3810  CB  ASN B 263      -5.399   3.423 -62.478  1.00 89.77      B    C  
ATOM   3811  CG  ASN B 263      -5.945   2.154 -61.854  1.00 87.91      B    C  
ATOM   3812  ND2 ASN B 263      -7.264   2.017 -61.845  1.00 80.22      B    N  
ATOM   3813  OD1 ASN B 263      -5.265   1.255 -61.389  1.00 79.73      B    O  
ATOM   3814  N   GLU B 264      -3.601   6.029 -62.784  1.00 91.12      B    N  
ATOM   3815  CA  GLU B 264      -3.065   7.207 -63.489  1.00 90.36      B    C  
ATOM   3816  C   GLU B 264      -1.532   7.138 -63.588  1.00 91.08      B    C  
ATOM   3817  O   GLU B 264      -0.979   7.280 -64.679  1.00 88.25      B    O  
ATOM   3818  CB  GLU B 264      -3.516   8.529 -62.797  1.00 89.25      B    C  
ATOM   3819  CG  GLU B 264      -4.606   9.288 -63.568  1.00 82.06      B    C  
ATOM   3820  CD  GLU B 264      -5.043  10.638 -62.935  1.00 81.48      B    C  
ATOM   3821  OE1 GLU B 264      -5.799  11.403 -63.585  1.00 72.76      B    O  
ATOM   3822  OE2 GLU B 264      -4.667  10.985 -61.795  1.00 74.98      B    O1-
ATOM   3823  N   LEU B 265      -0.859   6.846 -62.485  1.00 90.51      B    N  
ATOM   3824  CA  LEU B 265       0.603   6.755 -62.427  1.00 89.71      B    C  
ATOM   3825  C   LEU B 265       1.149   5.590 -63.260  1.00 90.52      B    C  
ATOM   3826  O   LEU B 265       2.166   5.732 -63.944  1.00 87.53      B    O  
ATOM   3827  CB  LEU B 265       1.010   6.595 -60.946  1.00 88.92      B    C  
ATOM   3828  CG  LEU B 265       2.534   6.437 -60.726  1.00 89.90      B    C  
ATOM   3829  CD1 LEU B 265       3.286   7.746 -60.948  1.00 83.54      B    C  
ATOM   3830  CD2 LEU B 265       2.807   5.963 -59.303  1.00 84.06      B    C  
ATOM   3831  N   GLN B 266       0.527   4.423 -63.167  1.00 90.81      B    N  
ATOM   3832  CA  GLN B 266       1.105   3.188 -63.702  1.00 89.41      B    C  
ATOM   3833  C   GLN B 266       0.735   2.915 -65.167  1.00 89.54      B    C  
ATOM   3834  O   GLN B 266       1.528   2.270 -65.853  1.00 84.77      B    O  
ATOM   3835  CB  GLN B 266       0.716   1.986 -62.823  1.00 88.13      B    C  
ATOM   3836  CG  GLN B 266       1.390   2.051 -61.440  1.00 87.47      B    C  
ATOM   3837  CD  GLN B 266       1.163   0.779 -60.612  1.00 85.80      B    C  
ATOM   3838  NE2 GLN B 266       1.770   0.712 -59.447  1.00 75.63      B    N  
ATOM   3839  OE1 GLN B 266       0.490  -0.168 -60.975  1.00 77.32      B    O  
ATOM   3840  N   SER B 267      -0.434   3.368 -65.651  1.00 90.11      B    N  
ATOM   3841  CA  SER B 267      -0.887   3.038 -67.001  1.00 89.44      B    C  
ATOM   3842  C   SER B 267      -1.530   4.184 -67.772  1.00 89.80      B    C  
ATOM   3843  O   SER B 267      -1.219   4.355 -68.948  1.00 83.07      B    O  
ATOM   3844  CB  SER B 267      -1.801   1.807 -66.982  1.00 86.17      B    C  
ATOM   3845  OG  SER B 267      -3.123   2.080 -66.593  1.00 76.82      B    O  
ATOM   3846  N   ASP B 268      -2.403   4.981 -67.158  1.00 90.05      B    N  
ATOM   3847  CA  ASP B 268      -3.312   5.834 -67.923  1.00 89.12      B    C  
ATOM   3848  C   ASP B 268      -2.598   7.016 -68.591  1.00 89.27      B    C  
ATOM   3849  O   ASP B 268      -2.935   7.419 -69.707  1.00 83.28      B    O  
ATOM   3850  CB  ASP B 268      -4.442   6.349 -67.015  1.00 87.09      B    C  
ATOM   3851  CG  ASP B 268      -5.308   5.251 -66.400  1.00 83.59      B    C  
ATOM   3852  OD1 ASP B 268      -5.166   4.062 -66.778  1.00 76.89      B    O  
ATOM   3853  OD2 ASP B 268      -6.127   5.600 -65.523  1.00 78.60      B    O1-
ATOM   3854  N   ILE B 269      -1.564   7.584 -67.926  1.00 89.14      B    N  
ATOM   3855  CA  ILE B 269      -0.802   8.719 -68.463  1.00 87.45      B    C  
ATOM   3856  C   ILE B 269       0.084   8.298 -69.635  1.00 87.60      B    C  
ATOM   3857  O   ILE B 269       0.208   9.035 -70.623  1.00 81.90      B    O  
ATOM   3858  CB  ILE B 269       0.012   9.406 -67.338  1.00 85.83      B    C  
ATOM   3859  CG1 ILE B 269      -0.950  10.025 -66.297  1.00 82.82      B    C  
ATOM   3860  CG2 ILE B 269       0.945  10.482 -67.912  1.00 82.17      B    C  
ATOM   3861  CD1 ILE B 269      -0.256  10.667 -65.090  1.00 78.78      B    C  
ATOM   3862  N   GLN B 270       0.683   7.114 -69.571  1.00 89.12      B    N  
ATOM   3863  CA  GLN B 270       1.589   6.574 -70.585  1.00 87.13      B    C  
ATOM   3864  C   GLN B 270       0.817   6.035 -71.789  1.00 87.49      B    C  
ATOM   3865  O   GLN B 270       1.286   6.160 -72.920  1.00 80.29      B    O  
ATOM   3866  CB  GLN B 270       2.474   5.451 -70.009  1.00 83.55      B    C  
ATOM   3867  CG  GLN B 270       3.168   5.758 -68.680  1.00 80.87      B    C  
ATOM   3868  CD  GLN B 270       2.379   5.315 -67.464  1.00 82.37      B    C  
ATOM   3869  NE2 GLN B 270       3.031   4.834 -66.435  1.00 73.94      B    N  
ATOM   3870  OE1 GLN B 270       1.170   5.386 -67.388  1.00 74.03      B    O  
ATOM   3871  N   GLY B 271      -0.355   5.433 -71.537  1.00 86.41      B    N  
ATOM   3872  CA  GLY B 271      -1.164   4.731 -72.530  1.00 84.34      B    C  
ATOM   3873  C   GLY B 271      -0.548   3.421 -73.030  1.00 85.10      B    C  
ATOM   3874  O   GLY B 271      -1.268   2.485 -73.365  1.00 76.51      B    O  
ATOM   3875  N   GLU B 272       0.785   3.335 -73.054  1.00 87.24      B    N  
ATOM   3876  CA  GLU B 272       1.540   2.170 -73.497  1.00 86.69      B    C  
ATOM   3877  C   GLU B 272       2.643   1.833 -72.479  1.00 87.75      B    C  
ATOM   3878  O   GLU B 272       3.287   2.728 -71.927  1.00 79.24      B    O  
ATOM   3879  CB  GLU B 272       2.117   2.444 -74.901  1.00 81.64      B    C  
ATOM   3880  CG  GLU B 272       2.341   1.173 -75.727  1.00 73.77      B    C  
ATOM   3881  CD  GLU B 272       2.886   1.463 -77.139  1.00 70.18      B    C  
ATOM   3882  OE1 GLU B 272       2.827   0.542 -77.992  1.00 62.63      B    O  
ATOM   3883  OE2 GLU B 272       3.393   2.581 -77.388  1.00 65.13      B    O1-
ATOM   3884  N   GLY B 273       2.860   0.552 -72.212  1.00 85.51      B    N  
ATOM   3885  CA  GLY B 273       3.768   0.125 -71.151  1.00 84.97      B    C  
ATOM   3886  C   GLY B 273       3.205   0.348 -69.751  1.00 86.71      B    C  
ATOM   3887  O   GLY B 273       2.001   0.477 -69.548  1.00 80.22      B    O  
ATOM   3888  N   ARG B 274       4.108   0.345 -68.749  1.00 88.90      B    N  
ATOM   3889  CA  ARG B 274       3.732   0.545 -67.346  1.00 89.53      B    C  
ATOM   3890  C   ARG B 274       4.866   1.173 -66.548  1.00 90.59      B    C  
ATOM   3891  O   ARG B 274       6.015   0.749 -66.680  1.00 85.26      B    O  
ATOM   3892  CB  ARG B 274       3.322  -0.806 -66.724  1.00 86.07      B    C  
ATOM   3893  CG  ARG B 274       1.836  -0.817 -66.347  1.00 78.37      B    C  
ATOM   3894  CD  ARG B 274       1.436  -2.128 -65.691  1.00 76.46      B    C  
ATOM   3895  NE  ARG B 274       0.035  -2.083 -65.273  1.00 69.35      B    N  
ATOM   3896  CZ  ARG B 274      -0.607  -3.005 -64.562  1.00 63.50      B    C  
ATOM   3897  NH1 ARG B 274      -0.015  -4.103 -64.196  1.00 57.53      B    N1+
ATOM   3898  NH2 ARG B 274      -1.846  -2.815 -64.220  1.00 56.75      B    N  
ATOM   3899  N   THR B 275       4.532   2.114 -65.686  1.00 89.71      B    N  
ATOM   3900  CA  THR B 275       5.447   2.659 -64.676  1.00 89.34      B    C  
ATOM   3901  C   THR B 275       5.161   1.970 -63.342  1.00 90.69      B    C  
ATOM   3902  O   THR B 275       4.286   2.391 -62.599  1.00 87.07      B    O  
ATOM   3903  CB  THR B 275       5.329   4.183 -64.586  1.00 87.81      B    C  
ATOM   3904  CG2 THR B 275       6.364   4.785 -63.649  1.00 80.41      B    C  
ATOM   3905  OG1 THR B 275       5.564   4.754 -65.848  1.00 81.23      B    O  
ATOM   3906  N   ASN B 276       5.863   0.878 -63.064  1.00 90.21      B    N  
ATOM   3907  CA  ASN B 276       5.618   0.081 -61.863  1.00 89.46      B    C  
ATOM   3908  C   ASN B 276       6.290   0.708 -60.637  1.00 90.42      B    C  
ATOM   3909  O   ASN B 276       7.442   1.129 -60.714  1.00 86.38      B    O  
ATOM   3910  CB  ASN B 276       6.108  -1.351 -62.092  1.00 86.66      B    C  
ATOM   3911  CG  ASN B 276       5.284  -2.106 -63.121  1.00 83.42      B    C  
ATOM   3912  ND2 ASN B 276       5.906  -2.984 -63.879  1.00 74.81      B    N  
ATOM   3913  OD1 ASN B 276       4.086  -1.960 -63.245  1.00 73.54      B    O  
ATOM   3914  N   VAL B 277       5.616   0.672 -59.508  1.00 90.95      B    N  
ATOM   3915  CA  VAL B 277       6.246   0.902 -58.203  1.00 90.34      B    C  
ATOM   3916  C   VAL B 277       7.023  -0.365 -57.831  1.00 90.52      B    C  
ATOM   3917  O   VAL B 277       6.435  -1.439 -57.764  1.00 87.10      B    O  
ATOM   3918  CB  VAL B 277       5.209   1.258 -57.123  1.00 88.58      B    C  
ATOM   3919  CG1 VAL B 277       5.885   1.559 -55.786  1.00 83.43      B    C  
ATOM   3920  CG2 VAL B 277       4.400   2.498 -57.534  1.00 84.62      B    C  
ATOM   3921  N   LEU B 278       8.335  -0.245 -57.618  1.00 92.04      B    N  
ATOM   3922  CA  LEU B 278       9.200  -1.370 -57.234  1.00 90.50      B    C  
ATOM   3923  C   LEU B 278       9.134  -1.628 -55.730  1.00 90.43      B    C  
ATOM   3924  O   LEU B 278       8.783  -2.720 -55.295  1.00 85.24      B    O  
ATOM   3925  CB  LEU B 278      10.646  -1.078 -57.665  1.00 88.77      B    C  
ATOM   3926  CG  LEU B 278      10.887  -1.079 -59.188  1.00 86.27      B    C  
ATOM   3927  CD1 LEU B 278      12.322  -0.618 -59.453  1.00 80.06      B    C  
ATOM   3928  CD2 LEU B 278      10.720  -2.472 -59.788  1.00 80.57      B    C  
ATOM   3929  N   THR B 279       9.460  -0.595 -54.960  1.00 91.10      B    N  
ATOM   3930  CA  THR B 279       9.435  -0.592 -53.499  1.00 90.52      B    C  
ATOM   3931  C   THR B 279       8.804   0.707 -53.034  1.00 91.21      B    C  
ATOM   3932  O   THR B 279       8.987   1.743 -53.673  1.00 87.33      B    O  
ATOM   3933  CB  THR B 279      10.838  -0.722 -52.882  1.00 87.82      B    C  
ATOM   3934  CG2 THR B 279      11.474  -2.080 -53.172  1.00 76.37      B    C  
ATOM   3935  OG1 THR B 279      11.713   0.262 -53.399  1.00 75.84      B    O  
ATOM   3936  N   HIS B 280       8.072   0.635 -51.937  1.00 91.43      B    N  
ATOM   3937  CA  HIS B 280       7.502   1.799 -51.273  1.00 90.92      B    C  
ATOM   3938  C   HIS B 280       7.439   1.510 -49.784  1.00 90.73      B    C  
ATOM   3939  O   HIS B 280       6.757   0.571 -49.373  1.00 86.49      B    O  
ATOM   3940  CB  HIS B 280       6.110   2.070 -51.855  1.00 89.25      B    C  
ATOM   3941  CG  HIS B 280       5.471   3.313 -51.328  1.00 91.32      B    C  
ATOM   3942  CD2 HIS B 280       4.985   3.522 -50.068  1.00 83.05      B    C  
ATOM   3943  ND1 HIS B 280       5.243   4.477 -52.054  1.00 81.84      B    N  
ATOM   3944  CE1 HIS B 280       4.639   5.344 -51.251  1.00 84.07      B    C  
ATOM   3945  NE2 HIS B 280       4.468   4.797 -50.049  1.00 85.68      B    N  
ATOM   3946  N   ASP B 281       8.135   2.298 -48.983  1.00 90.83      B    N  
ATOM   3947  CA  ASP B 281       8.195   2.140 -47.540  1.00 89.96      B    C  
ATOM   3948  C   ASP B 281       7.901   3.484 -46.867  1.00 90.30      B    C  
ATOM   3949  O   ASP B 281       8.281   4.548 -47.361  1.00 87.37      B    O  
ATOM   3950  CB  ASP B 281       9.550   1.560 -47.119  1.00 87.57      B    C  
ATOM   3951  CG  ASP B 281       9.694   0.099 -47.573  1.00 82.72      B    C  
ATOM   3952  OD1 ASP B 281       9.114  -0.786 -46.892  1.00 75.33      B    O  
ATOM   3953  OD2 ASP B 281      10.371  -0.155 -48.593  1.00 75.01      B    O1-
ATOM   3954  N   GLY B 282       7.197   3.430 -45.747  1.00 89.71      B    N  
ATOM   3955  CA  GLY B 282       6.855   4.600 -44.961  1.00 89.46      B    C  
ATOM   3956  C   GLY B 282       6.978   4.328 -43.470  1.00 90.11      B    C  
ATOM   3957  O   GLY B 282       6.710   3.220 -42.994  1.00 87.54      B    O  
ATOM   3958  N   THR B 283       7.352   5.366 -42.723  1.00 90.30      B    N  
ATOM   3959  CA  THR B 283       7.435   5.349 -41.265  1.00 90.00      B    C  
ATOM   3960  C   THR B 283       7.015   6.693 -40.684  1.00 90.55      B    C  
ATOM   3961  O   THR B 283       6.949   7.706 -41.391  1.00 87.91      B    O  
ATOM   3962  CB  THR B 283       8.834   4.920 -40.796  1.00 87.83      B    C  
ATOM   3963  CG2 THR B 283       9.924   5.954 -41.064  1.00 75.44      B    C  
ATOM   3964  OG1 THR B 283       8.813   4.677 -39.414  1.00 73.19      B    O  
ATOM   3965  N   SER B 284       6.678   6.717 -39.400  1.00 90.32      B    N  
ATOM   3966  CA  SER B 284       6.446   7.950 -38.646  1.00 90.14      B    C  
ATOM   3967  C   SER B 284       6.873   7.764 -37.194  1.00 90.67      B    C  
ATOM   3968  O   SER B 284       6.734   6.689 -36.617  1.00 88.55      B    O  
ATOM   3969  CB  SER B 284       4.998   8.428 -38.755  1.00 88.81      B    C  
ATOM   3970  OG  SER B 284       4.077   7.402 -38.495  1.00 79.10      B    O  
ATOM   3971  N   LYS B 285       7.435   8.832 -36.613  1.00 90.63      B    N  
ATOM   3972  CA  LYS B 285       8.157   8.744 -35.350  1.00 91.18      B    C  
ATOM   3973  C   LYS B 285       8.242  10.113 -34.671  1.00 91.73      B    C  
ATOM   3974  O   LYS B 285       8.167  11.152 -35.331  1.00 88.56      B    O  
ATOM   3975  CB  LYS B 285       9.548   8.156 -35.667  1.00 88.92      B    C  
ATOM   3976  CG  LYS B 285      10.375   7.764 -34.448  1.00 86.86      B    C  
ATOM   3977  CD  LYS B 285      11.627   7.009 -34.913  1.00 86.95      B    C  
ATOM   3978  CE  LYS B 285      12.598   6.734 -33.784  1.00 82.73      B    C  
ATOM   3979  NZ  LYS B 285      13.785   6.025 -34.282  1.00 78.82      B    N1+
ATOM   3980  N   THR B 286       8.414  10.108 -33.366  1.00 90.56      B    N  
ATOM   3981  CA  THR B 286       8.803  11.296 -32.606  1.00 89.79      B    C  
ATOM   3982  C   THR B 286      10.325  11.353 -32.555  1.00 90.17      B    C  
ATOM   3983  O   THR B 286      10.958  10.450 -32.020  1.00 87.83      B    O  
ATOM   3984  CB  THR B 286       8.186  11.275 -31.206  1.00 89.26      B    C  
ATOM   3985  CG2 THR B 286       8.413  12.583 -30.452  1.00 84.47      B    C  
ATOM   3986  OG1 THR B 286       6.786  11.114 -31.306  1.00 84.09      B    O  
ATOM   3987  N   VAL B 287      10.915  12.385 -33.156  1.00 90.29      B    N  
ATOM   3988  CA  VAL B 287      12.349  12.480 -33.427  1.00 88.95      B    C  
ATOM   3989  C   VAL B 287      12.916  13.849 -33.049  1.00 88.77      B    C  
ATOM   3990  O   VAL B 287      12.181  14.807 -32.820  1.00 85.09      B    O  
ATOM   3991  CB  VAL B 287      12.670  12.178 -34.910  1.00 86.86      B    C  
ATOM   3992  CG1 VAL B 287      12.270  10.756 -35.284  1.00 80.20      B    C  
ATOM   3993  CG2 VAL B 287      12.001  13.152 -35.883  1.00 81.53      B    C  
ATOM   3994  N   LYS B 288      14.227  13.934 -32.984  1.00 87.60      B    N  
ATOM   3995  CA  LYS B 288      14.958  15.200 -32.917  1.00 86.28      B    C  
ATOM   3996  C   LYS B 288      15.382  15.679 -34.301  1.00 86.03      B    C  
ATOM   3997  O   LYS B 288      15.259  16.858 -34.619  1.00 80.65      B    O  
ATOM   3998  CB  LYS B 288      16.160  14.996 -32.005  1.00 84.33      B    C  
ATOM   3999  CG  LYS B 288      17.012  16.254 -31.858  1.00 81.41      B    C  
ATOM   4000  CD  LYS B 288      18.174  15.888 -30.955  1.00 78.74      B    C  
ATOM   4001  CE  LYS B 288      19.145  17.034 -30.803  1.00 70.62      B    C  
ATOM   4002  NZ  LYS B 288      20.296  16.556 -30.003  1.00 62.67      B    N1+
ATOM   4003  N   ASP B 289      15.870  14.747 -35.107  1.00 83.44      B    N  
ATOM   4004  CA  ASP B 289      16.365  15.018 -36.450  1.00 81.52      B    C  
ATOM   4005  C   ASP B 289      15.871  13.953 -37.435  1.00 81.30      B    C  
ATOM   4006  O   ASP B 289      15.600  12.812 -37.063  1.00 75.50      B    O  
ATOM   4007  CB  ASP B 289      17.903  15.102 -36.438  1.00 77.75      B    C  
ATOM   4008  CG  ASP B 289      18.409  16.376 -35.734  1.00 71.44      B    C  
ATOM   4009  OD1 ASP B 289      17.839  17.461 -36.013  1.00 63.83      B    O  
ATOM   4010  OD2 ASP B 289      19.364  16.276 -34.948  1.00 63.69      B    O1-
ATOM   4011  N   LYS B 290      15.794  14.327 -38.711  1.00 76.53      B    N  
ATOM   4012  CA  LYS B 290      15.286  13.447 -39.783  1.00 73.87      B    C  
ATOM   4013  C   LYS B 290      15.982  12.076 -39.840  1.00 75.19      B    C  
ATOM   4014  O   LYS B 290      15.344  11.081 -40.142  1.00 67.46      B    O  
ATOM   4015  CB  LYS B 290      15.430  14.191 -41.123  1.00 67.77      B    C  
ATOM   4016  CG  LYS B 290      14.999  13.322 -42.307  1.00 62.27      B    C  
ATOM   4017  CD  LYS B 290      15.078  14.040 -43.661  1.00 57.43      B    C  
ATOM   4018  CE  LYS B 290      14.674  13.030 -44.733  1.00 50.79      B    C  
ATOM   4019  NZ  LYS B 290      14.295  13.657 -46.013  1.00 45.70      B    N1+
ATOM   4020  N   GLY B 291      17.283  12.018 -39.558  1.00 71.66      B    N  
ATOM   4021  CA  GLY B 291      18.067  10.776 -39.629  1.00 68.51      B    C  
ATOM   4022  C   GLY B 291      17.607   9.683 -38.657  1.00 71.05      B    C  
ATOM   4023  O   GLY B 291      17.939   8.520 -38.855  1.00 65.36      B    O  
ATOM   4024  N   GLU B 292      16.819  10.038 -37.651  1.00 71.52      B    N  
ATOM   4025  CA  GLU B 292      16.325   9.116 -36.623  1.00 69.33      B    C  
ATOM   4026  C   GLU B 292      15.029   8.396 -37.040  1.00 72.70      B    C  
ATOM   4027  O   GLU B 292      14.571   7.502 -36.320  1.00 68.20      B    O  
ATOM   4028  CB  GLU B 292      16.109   9.905 -35.313  1.00 64.91      B    C  
ATOM   4029  CG  GLU B 292      17.402  10.536 -34.760  1.00 64.35      B    C  
ATOM   4030  CD  GLU B 292      17.158  11.523 -33.602  1.00 58.40      B    C  
ATOM   4031  OE1 GLU B 292      18.143  11.914 -32.926  1.00 53.19      B    O  
ATOM   4032  OE2 GLU B 292      16.002  11.965 -33.403  1.00 59.16      B    O1-
ATOM   4033  N   LEU B 293      14.420   8.742 -38.168  1.00 78.53      B    N  
ATOM   4034  CA  LEU B 293      13.134   8.190 -38.606  1.00 77.72      B    C  
ATOM   4035  C   LEU B 293      13.196   6.673 -38.858  1.00 79.00      B    C  
ATOM   4036  O   LEU B 293      12.307   5.949 -38.420  1.00 72.97      B    O  
ATOM   4037  CB  LEU B 293      12.664   8.926 -39.873  1.00 74.07      B    C  
ATOM   4038  CG  LEU B 293      11.958  10.254 -39.564  1.00 73.35      B    C  
ATOM   4039  CD1 LEU B 293      11.930  11.157 -40.801  1.00 69.03      B    C  
ATOM   4040  CD2 LEU B 293      10.512  10.012 -39.131  1.00 69.89      B    C  
ATOM   4041  N   ASP B 294      14.235   6.201 -39.532  1.00 75.80      B    N  
ATOM   4042  CA  ASP B 294      14.200   4.894 -40.188  1.00 71.67      B    C  
ATOM   4043  C   ASP B 294      14.888   3.758 -39.401  1.00 72.43      B    C  
ATOM   4044  O   ASP B 294      15.234   2.723 -39.987  1.00 65.37      B    O  
ATOM   4045  CB  ASP B 294      14.789   5.009 -41.596  1.00 66.22      B    C  
ATOM   4046  CG  ASP B 294      14.221   6.148 -42.447  1.00 63.48      B    C  
ATOM   4047  OD1 ASP B 294      13.027   6.476 -42.303  1.00 57.02      B    O  
ATOM   4048  OD2 ASP B 294      15.027   6.695 -43.209  1.00 57.15      B    O1-
ATOM   4049  N   GLY B 295      15.096   3.909 -38.094  1.00 73.27      B    N  
ATOM   4050  CA  GLY B 295      15.679   2.844 -37.262  1.00 71.15      B    C  
ATOM   4051  C   GLY B 295      16.733   3.265 -36.239  1.00 74.64      B    C  
ATOM   4052  O   GLY B 295      17.496   2.415 -35.778  1.00 67.17      B    O  
ATOM   4053  N   ASP B 296      16.804   4.535 -35.858  1.00 78.32      B    N  
ATOM   4054  CA  ASP B 296      17.673   4.972 -34.767  1.00 78.20      B    C  
ATOM   4055  C   ASP B 296      16.896   5.056 -33.441  1.00 80.63      B    C  
ATOM   4056  O   ASP B 296      15.934   5.806 -33.314  1.00 73.46      B    O  
ATOM   4057  CB  ASP B 296      18.360   6.294 -35.130  1.00 71.50      B    C  
ATOM   4058  CG  ASP B 296      19.416   6.721 -34.101  1.00 65.19      B    C  
ATOM   4059  OD1 ASP B 296      19.737   5.904 -33.216  1.00 58.66      B    O  
ATOM   4060  OD2 ASP B 296      19.905   7.863 -34.186  1.00 57.65      B    O1-
ATOM   4061  N   ALA B 297      17.321   4.284 -32.433  1.00 81.00      B    N  
ATOM   4062  CA  ALA B 297      16.785   4.308 -31.071  1.00 81.12      B    C  
ATOM   4063  C   ALA B 297      17.697   5.049 -30.089  1.00 83.45      B    C  
ATOM   4064  O   ALA B 297      17.645   4.809 -28.887  1.00 77.31      B    O  
ATOM   4065  CB  ALA B 297      16.489   2.872 -30.623  1.00 76.18      B    C  
ATOM   4066  N   SER B 298      18.568   5.929 -30.577  1.00 82.02      B    N  
ATOM   4067  CA  SER B 298      19.553   6.604 -29.740  1.00 81.83      B    C  
ATOM   4068  C   SER B 298      18.889   7.422 -28.628  1.00 84.71      B    C  
ATOM   4069  O   SER B 298      17.884   8.106 -28.812  1.00 80.23      B    O  
ATOM   4070  CB  SER B 298      20.491   7.476 -30.581  1.00 76.64      B    C  
ATOM   4071  OG  SER B 298      19.873   8.656 -31.032  1.00 69.57      B    O  
ATOM   4072  N   THR B 299      19.513   7.425 -27.449  1.00 84.13      B    N  
ATOM   4073  CA  THR B 299      19.109   8.253 -26.308  1.00 84.72      B    C  
ATOM   4074  C   THR B 299      19.455   9.740 -26.490  1.00 86.43      B    C  
ATOM   4075  O   THR B 299      19.365  10.527 -25.553  1.00 81.96      B    O  
ATOM   4076  CB  THR B 299      19.720   7.718 -25.008  1.00 81.94      B    C  
ATOM   4077  CG2 THR B 299      19.220   6.307 -24.684  1.00 74.56      B    C  
ATOM   4078  OG1 THR B 299      21.121   7.657 -25.123  1.00 75.71      B    O  
ATOM   4079  N   SER B 300      19.859  10.154 -27.690  1.00 84.63      B    N  
ATOM   4080  CA  SER B 300      20.015  11.565 -28.048  1.00 83.94      B    C  
ATOM   4081  C   SER B 300      18.719  12.201 -28.546  1.00 85.56      B    C  
ATOM   4082  O   SER B 300      18.622  13.423 -28.605  1.00 80.88      B    O  
ATOM   4083  CB  SER B 300      21.129  11.727 -29.084  1.00 81.25      B    C  
ATOM   4084  OG  SER B 300      20.761  11.248 -30.352  1.00 73.50      B    O  
ATOM   4085  N   ASN B 301      17.717  11.382 -28.872  1.00 86.81      B    N  
ATOM   4086  CA  ASN B 301      16.422  11.814 -29.373  1.00 87.32      B    C  
ATOM   4087  C   ASN B 301      15.575  12.406 -28.239  1.00 88.10      B    C  
ATOM   4088  O   ASN B 301      14.989  11.676 -27.444  1.00 84.85      B    O  
ATOM   4089  CB  ASN B 301      15.745  10.625 -30.063  1.00 85.28      B    C  
ATOM   4090  CG  ASN B 301      14.374  10.957 -30.620  1.00 85.56      B    C  
ATOM   4091  ND2 ASN B 301      13.679   9.968 -31.122  1.00 80.68      B    N  
ATOM   4092  OD1 ASN B 301      13.908  12.086 -30.607  1.00 80.58      B    O  
ATOM   4093  N   ASP B 302      15.473  13.723 -28.197  1.00 87.58      B    N  
ATOM   4094  CA  ASP B 302      14.681  14.475 -27.226  1.00 86.53      B    C  
ATOM   4095  C   ASP B 302      13.207  14.663 -27.643  1.00 87.80      B    C  
ATOM   4096  O   ASP B 302      12.472  15.404 -26.995  1.00 81.51      B    O  
ATOM   4097  CB  ASP B 302      15.392  15.803 -26.886  1.00 83.04      B    C  
ATOM   4098  CG  ASP B 302      15.579  16.780 -28.053  1.00 81.65      B    C  
ATOM   4099  OD1 ASP B 302      14.979  16.614 -29.133  1.00 73.42      B    O  
ATOM   4100  OD2 ASP B 302      16.384  17.733 -27.888  1.00 78.09      B    O1-
ATOM   4101  N   GLY B 303      12.770  14.038 -28.728  1.00 86.66      B    N  
ATOM   4102  CA  GLY B 303      11.382  14.095 -29.190  1.00 86.24      B    C  
ATOM   4103  C   GLY B 303      10.888  15.506 -29.513  1.00 88.18      B    C  
ATOM   4104  O   GLY B 303       9.729  15.828 -29.276  1.00 83.59      B    O  
ATOM   4105  N   SER B 304      11.758  16.360 -30.042  1.00 87.62      B    N  
ATOM   4106  CA  SER B 304      11.424  17.764 -30.348  1.00 87.21      B    C  
ATOM   4107  C   SER B 304      10.573  17.947 -31.610  1.00 88.12      B    C  
ATOM   4108  O   SER B 304      10.008  19.016 -31.819  1.00 84.10      B    O  
ATOM   4109  CB  SER B 304      12.700  18.595 -30.435  1.00 85.45      B    C  
ATOM   4110  OG  SER B 304      13.621  18.060 -31.347  1.00 78.57      B    O  
ATOM   4111  N   LYS B 305      10.444  16.904 -32.435  1.00 86.30      B    N  
ATOM   4112  CA  LYS B 305       9.675  16.908 -33.676  1.00 86.84      B    C  
ATOM   4113  C   LYS B 305       8.806  15.660 -33.785  1.00 87.46      B    C  
ATOM   4114  O   LYS B 305       9.220  14.585 -33.375  1.00 85.22      B    O  
ATOM   4115  CB  LYS B 305      10.612  17.013 -34.904  1.00 86.47      B    C  
ATOM   4116  CG  LYS B 305      11.574  18.209 -34.844  1.00 86.70      B    C  
ATOM   4117  CD  LYS B 305      12.583  18.167 -35.989  1.00 85.53      B    C  
ATOM   4118  CE  LYS B 305      13.688  19.194 -35.755  1.00 79.83      B    C  
ATOM   4119  NZ  LYS B 305      14.936  18.853 -36.497  1.00 71.88      B    N1+
ATOM   4120  N   SER B 306       7.637  15.795 -34.413  1.00 90.20      B    N  
ATOM   4121  CA  SER B 306       6.880  14.654 -34.932  1.00 90.29      B    C  
ATOM   4122  C   SER B 306       7.029  14.632 -36.446  1.00 90.80      B    C  
ATOM   4123  O   SER B 306       6.871  15.676 -37.094  1.00 88.53      B    O  
ATOM   4124  CB  SER B 306       5.416  14.729 -34.501  1.00 89.43      B    C  
ATOM   4125  OG  SER B 306       4.783  13.489 -34.749  1.00 84.62      B    O  
ATOM   4126  N   ALA B 307       7.372  13.488 -37.020  1.00 90.84      B    N  
ATOM   4127  CA  ALA B 307       7.668  13.383 -38.440  1.00 90.25      B    C  
ATOM   4128  C   ALA B 307       7.053  12.124 -39.067  1.00 90.80      B    C  
ATOM   4129  O   ALA B 307       6.965  11.070 -38.435  1.00 88.60      B    O  
ATOM   4130  CB  ALA B 307       9.186  13.436 -38.639  1.00 88.28      B    C  
ATOM   4131  N   GLY B 308       6.644  12.239 -40.321  1.00 89.89      B    N  
ATOM   4132  CA  GLY B 308       6.298  11.133 -41.200  1.00 89.07      B    C  
ATOM   4133  C   GLY B 308       7.174  11.184 -42.451  1.00 89.91      B    C  
ATOM   4134  O   GLY B 308       7.461  12.258 -42.967  1.00 87.94      B    O  
ATOM   4135  N   HIS B 309       7.590  10.030 -42.920  1.00 90.68      B    N  
ATOM   4136  CA  HIS B 309       8.448   9.875 -44.085  1.00 90.11      B    C  
ATOM   4137  C   HIS B 309       7.953   8.721 -44.961  1.00 90.46      B    C  
ATOM   4138  O   HIS B 309       7.585   7.668 -44.454  1.00 88.19      B    O  
ATOM   4139  CB  HIS B 309       9.882   9.649 -43.597  1.00 87.95      B    C  
ATOM   4140  CG  HIS B 309      10.877   9.381 -44.686  1.00 86.63      B    C  
ATOM   4141  CD2 HIS B 309      11.152  10.183 -45.760  1.00 76.10      B    C  
ATOM   4142  ND1 HIS B 309      11.724   8.296 -44.750  1.00 75.48      B    N  
ATOM   4143  CE1 HIS B 309      12.511   8.456 -45.831  1.00 76.48      B    C  
ATOM   4144  NE2 HIS B 309      12.183   9.583 -46.460  1.00 79.58      B    N  
ATOM   4145  N   GLU B 310       7.945   8.924 -46.263  1.00 91.65      B    N  
ATOM   4146  CA  GLU B 310       7.712   7.881 -47.254  1.00 91.44      B    C  
ATOM   4147  C   GLU B 310       8.708   8.005 -48.393  1.00 92.04      B    C  
ATOM   4148  O   GLU B 310       9.005   9.105 -48.861  1.00 89.65      B    O  
ATOM   4149  CB  GLU B 310       6.294   7.891 -47.817  1.00 89.56      B    C  
ATOM   4150  CG  GLU B 310       5.221   7.622 -46.750  1.00 84.51      B    C  
ATOM   4151  CD  GLU B 310       3.981   6.917 -47.292  1.00 84.25      B    C  
ATOM   4152  OE1 GLU B 310       3.217   6.387 -46.456  1.00 76.90      B    O  
ATOM   4153  OE2 GLU B 310       3.791   6.829 -48.513  1.00 77.84      B    O1-
ATOM   4154  N   HIS B 311       9.194   6.871 -48.875  1.00 91.96      B    N  
ATOM   4155  CA  HIS B 311      10.089   6.831 -50.016  1.00 91.26      B    C  
ATOM   4156  C   HIS B 311       9.907   5.546 -50.822  1.00 91.48      B    C  
ATOM   4157  O   HIS B 311       9.343   4.558 -50.367  1.00 87.36      B    O  
ATOM   4158  CB  HIS B 311      11.539   7.017 -49.549  1.00 88.48      B    C  
ATOM   4159  CG  HIS B 311      12.064   5.868 -48.760  1.00 86.77      B    C  
ATOM   4160  CD2 HIS B 311      12.898   4.886 -49.235  1.00 76.44      B    C  
ATOM   4161  ND1 HIS B 311      11.807   5.562 -47.440  1.00 77.18      B    N  
ATOM   4162  CE1 HIS B 311      12.471   4.434 -47.137  1.00 77.48      B    C  
ATOM   4163  NE2 HIS B 311      13.146   3.993 -48.199  1.00 80.44      B    N  
ATOM   4164  N   GLY B 312      10.389   5.582 -52.071  1.00 92.24      B    N  
ATOM   4165  CA  GLY B 312      10.295   4.423 -52.946  1.00 91.95      B    C  
ATOM   4166  C   GLY B 312      10.952   4.647 -54.294  1.00 93.01      B    C  
ATOM   4167  O   GLY B 312      11.678   5.619 -54.525  1.00 90.20      B    O  
ATOM   4168  N   ARG B 313      10.701   3.709 -55.197  1.00 92.57      B    N  
ATOM   4169  CA  ARG B 313      11.204   3.773 -56.570  1.00 92.71      B    C  
ATOM   4170  C   ARG B 313      10.140   3.341 -57.568  1.00 93.13      B    C  
ATOM   4171  O   ARG B 313       9.492   2.311 -57.388  1.00 89.47      B    O  
ATOM   4172  CB  ARG B 313      12.471   2.924 -56.729  1.00 90.64      B    C  
ATOM   4173  CG  ARG B 313      13.649   3.514 -55.946  1.00 84.12      B    C  
ATOM   4174  CD  ARG B 313      14.924   2.708 -56.197  1.00 82.07      B    C  
ATOM   4175  NE  ARG B 313      16.056   3.296 -55.480  1.00 72.35      B    N  
ATOM   4176  CZ  ARG B 313      17.295   2.835 -55.452  1.00 65.76      B    C  
ATOM   4177  NH1 ARG B 313      17.636   1.754 -56.098  1.00 59.38      B    N1+
ATOM   4178  NH2 ARG B 313      18.197   3.460 -54.763  1.00 56.00      B    N  
ATOM   4179  N   VAL B 314      10.032   4.079 -58.662  1.00 92.46      B    N  
ATOM   4180  CA  VAL B 314       9.252   3.708 -59.844  1.00 92.16      B    C  
ATOM   4181  C   VAL B 314      10.177   3.288 -60.982  1.00 92.49      B    C  
ATOM   4182  O   VAL B 314      11.292   3.786 -61.118  1.00 89.49      B    O  
ATOM   4183  CB  VAL B 314       8.276   4.801 -60.295  1.00 89.92      B    C  
ATOM   4184  CG1 VAL B 314       7.171   5.009 -59.258  1.00 82.29      B    C  
ATOM   4185  CG2 VAL B 314       8.964   6.152 -60.566  1.00 82.43      B    C  
ATOM   4186  N   HIS B 315       9.698   2.375 -61.809  1.00 92.13      B    N  
ATOM   4187  CA  HIS B 315      10.429   1.901 -62.979  1.00 91.62      B    C  
ATOM   4188  C   HIS B 315       9.480   1.742 -64.170  1.00 91.70      B    C  
ATOM   4189  O   HIS B 315       8.554   0.937 -64.138  1.00 87.36      B    O  
ATOM   4190  CB  HIS B 315      11.123   0.581 -62.622  1.00 89.32      B    C  
ATOM   4191  CG  HIS B 315      11.987   0.036 -63.715  1.00 89.01      B    C  
ATOM   4192  CD2 HIS B 315      12.751   0.733 -64.615  1.00 78.20      B    C  
ATOM   4193  ND1 HIS B 315      12.212  -1.302 -63.985  1.00 77.11      B    N  
ATOM   4194  CE1 HIS B 315      13.071  -1.385 -64.994  1.00 78.71      B    C  
ATOM   4195  NE2 HIS B 315      13.423  -0.177 -65.414  1.00 81.34      B    N  
ATOM   4196  N   THR B 316       9.718   2.513 -65.237  1.00 90.47      B    N  
ATOM   4197  CA  THR B 316       8.954   2.412 -66.481  1.00 89.40      B    C  
ATOM   4198  C   THR B 316       9.453   1.231 -67.310  1.00 89.00      B    C  
ATOM   4199  O   THR B 316      10.637   1.167 -67.652  1.00 85.02      B    O  
ATOM   4200  CB  THR B 316       9.017   3.711 -67.283  1.00 87.96      B    C  
ATOM   4201  CG2 THR B 316       8.114   3.676 -68.513  1.00 78.38      B    C  
ATOM   4202  OG1 THR B 316       8.573   4.784 -66.483  1.00 79.34      B    O  
ATOM   4203  N   MET B 317       8.561   0.311 -67.661  1.00 90.32      B    N  
ATOM   4204  CA  MET B 317       8.851  -0.889 -68.450  1.00 88.90      B    C  
ATOM   4205  C   MET B 317       7.852  -1.060 -69.591  1.00 88.58      B    C  
ATOM   4206  O   MET B 317       6.683  -0.731 -69.467  1.00 81.59      B    O  
ATOM   4207  CB  MET B 317       8.844  -2.133 -67.546  1.00 85.15      B    C  
ATOM   4208  CG  MET B 317      10.041  -2.182 -66.590  1.00 76.41      B    C  
ATOM   4209  SD  MET B 317      10.281  -3.779 -65.766  1.00 69.25      B    S  
ATOM   4210  CE  MET B 317       9.080  -3.644 -64.427  1.00 58.67      B    C  
ATOM   4211  N   GLY B 318       8.304  -1.614 -70.706  1.00 85.31      B    N  
ATOM   4212  CA  GLY B 318       7.453  -1.977 -71.842  1.00 84.53      B    C  
ATOM   4213  C   GLY B 318       6.901  -0.790 -72.632  1.00 86.18      B    C  
ATOM   4214  O   GLY B 318       5.957  -0.960 -73.400  1.00 79.06      B    O  
ATOM   4215  N   TRP B 319       7.471   0.414 -72.454  1.00 83.44      B    N  
ATOM   4216  CA  TRP B 319       7.100   1.572 -73.256  1.00 82.05      B    C  
ATOM   4217  C   TRP B 319       7.911   1.589 -74.554  1.00 81.26      B    C  
ATOM   4218  O   TRP B 319       9.046   2.058 -74.595  1.00 75.24      B    O  
ATOM   4219  CB  TRP B 319       7.236   2.863 -72.450  1.00 80.67      B    C  
ATOM   4220  CG  TRP B 319       6.574   4.033 -73.106  1.00 82.28      B    C  
ATOM   4221  CD1 TRP B 319       5.262   4.332 -73.030  1.00 75.33      B    C  
ATOM   4222  CD2 TRP B 319       7.174   5.024 -73.990  1.00 81.91      B    C  
ATOM   4223  CE2 TRP B 319       6.139   5.912 -74.402  1.00 81.54      B    C  
ATOM   4224  CE3 TRP B 319       8.468   5.264 -74.471  1.00 80.42      B    C  
ATOM   4225  NE1 TRP B 319       4.999   5.465 -73.791  1.00 77.15      B    N  
ATOM   4226  CZ2 TRP B 319       6.383   6.994 -75.278  1.00 82.83      B    C  
ATOM   4227  CZ3 TRP B 319       8.715   6.352 -75.342  1.00 76.48      B    C  
ATOM   4228  CH2 TRP B 319       7.678   7.195 -75.740  1.00 78.29      B    C  
ATOM   4229  N   LYS B 320       7.338   1.049 -75.628  1.00 84.72      B    N  
ATOM   4230  CA  LYS B 320       7.989   0.890 -76.938  1.00 81.54      B    C  
ATOM   4231  C   LYS B 320       9.308   0.133 -76.802  1.00 81.67      B    C  
ATOM   4232  O   LYS B 320       9.326  -0.947 -76.198  1.00 71.40      B    O  
ATOM   4233  CB  LYS B 320       8.085   2.259 -77.663  1.00 76.88      B    C  
ATOM   4234  CG  LYS B 320       6.708   2.924 -77.762  1.00 75.44      B    C  
ATOM   4235  CD  LYS B 320       6.692   4.200 -78.598  1.00 70.69      B    C  
ATOM   4236  CE  LYS B 320       5.245   4.674 -78.583  1.00 66.27      B    C  
ATOM   4237  NZ  LYS B 320       4.975   5.831 -79.430  1.00 58.71      B    N1+
ATOM   4238  N   ASP B 321      10.387   0.645 -77.371  1.00 80.01      B    N  
ATOM   4239  CA  ASP B 321      11.738   0.095 -77.301  1.00 77.80      B    C  
ATOM   4240  C   ASP B 321      12.613   0.770 -76.223  1.00 79.44      B    C  
ATOM   4241  O   ASP B 321      13.819   0.512 -76.139  1.00 70.76      B    O  
ATOM   4242  CB  ASP B 321      12.385   0.176 -78.696  1.00 72.02      B    C  
ATOM   4243  CG  ASP B 321      12.634   1.606 -79.173  1.00 66.17      B    C  
ATOM   4244  OD1 ASP B 321      11.751   2.466 -78.984  1.00 59.34      B    O  
ATOM   4245  OD2 ASP B 321      13.731   1.837 -79.740  1.00 60.12      B    O1-
ATOM   4246  N   ALA B 322      12.030   1.628 -75.402  1.00 81.19      B    N  
ATOM   4247  CA  ALA B 322      12.763   2.395 -74.412  1.00 79.97      B    C  
ATOM   4248  C   ALA B 322      13.155   1.542 -73.194  1.00 81.65      B    C  
ATOM   4249  O   ALA B 322      12.345   0.817 -72.617  1.00 77.66      B    O  
ATOM   4250  CB  ALA B 322      11.947   3.619 -74.008  1.00 75.65      B    C  
ATOM   4251  N   ILE B 323      14.393   1.709 -72.751  1.00 84.49      B    N  
ATOM   4252  CA  ILE B 323      14.897   1.164 -71.490  1.00 83.54      B    C  
ATOM   4253  C   ILE B 323      15.094   2.339 -70.533  1.00 84.45      B    C  
ATOM   4254  O   ILE B 323      15.979   3.174 -70.724  1.00 79.15      B    O  
ATOM   4255  CB  ILE B 323      16.185   0.345 -71.699  1.00 79.71      B    C  
ATOM   4256  CG1 ILE B 323      15.949  -0.802 -72.718  1.00 73.02      B    C  
ATOM   4257  CG2 ILE B 323      16.662  -0.216 -70.349  1.00 70.35      B    C  
ATOM   4258  CD1 ILE B 323      17.221  -1.598 -73.073  1.00 63.16      B    C  
ATOM   4259  N   ALA B 324      14.244   2.415 -69.501  1.00 84.76      B    N  
ATOM   4260  CA  ALA B 324      14.345   3.416 -68.452  1.00 84.95      B    C  
ATOM   4261  C   ALA B 324      15.099   2.868 -67.238  1.00 86.89      B    C  
ATOM   4262  O   ALA B 324      15.088   1.670 -66.962  1.00 82.17      B    O  
ATOM   4263  CB  ALA B 324      12.940   3.897 -68.096  1.00 80.60      B    C  
ATOM   4264  N   LEU B 325      15.721   3.758 -66.482  1.00 88.79      B    N  
ATOM   4265  CA  LEU B 325      16.277   3.435 -65.172  1.00 88.91      B    C  
ATOM   4266  C   LEU B 325      15.227   3.663 -64.077  1.00 90.02      B    C  
ATOM   4267  O   LEU B 325      14.340   4.499 -64.255  1.00 86.35      B    O  
ATOM   4268  CB  LEU B 325      17.544   4.277 -64.930  1.00 86.16      B    C  
ATOM   4269  CG  LEU B 325      18.731   3.883 -65.830  1.00 80.19      B    C  
ATOM   4270  CD1 LEU B 325      19.843   4.920 -65.699  1.00 72.21      B    C  
ATOM   4271  CD2 LEU B 325      19.310   2.521 -65.447  1.00 71.36      B    C  
ATOM   4272  N   PRO B 326      15.319   2.964 -62.937  1.00 90.28      B    N  
ATOM   4273  CA  PRO B 326      14.496   3.256 -61.774  1.00 90.08      B    C  
ATOM   4274  C   PRO B 326      14.733   4.696 -61.277  1.00 90.79      B    C  
ATOM   4275  O   PRO B 326      15.875   5.147 -61.202  1.00 87.00      B    O  
ATOM   4276  CB  PRO B 326      14.868   2.226 -60.707  1.00 87.34      B    C  
ATOM   4277  CG  PRO B 326      15.527   1.098 -61.497  1.00 85.89      B    C  
ATOM   4278  CD  PRO B 326      16.176   1.829 -62.679  1.00 89.27      B    C  
ATOM   4279  N   VAL B 327      13.657   5.380 -60.913  1.00 91.64      B    N  
ATOM   4280  CA  VAL B 327      13.697   6.738 -60.355  1.00 91.62      B    C  
ATOM   4281  C   VAL B 327      13.154   6.701 -58.930  1.00 92.14      B    C  
ATOM   4282  O   VAL B 327      12.082   6.159 -58.690  1.00 88.16      B    O  
ATOM   4283  CB  VAL B 327      12.915   7.736 -61.230  1.00 89.57      B    C  
ATOM   4284  CG1 VAL B 327      13.011   9.158 -60.682  1.00 81.32      B    C  
ATOM   4285  CG2 VAL B 327      13.461   7.756 -62.660  1.00 81.78      B    C  
ATOM   4286  N   GLY B 328      13.913   7.256 -57.990  1.00 91.94      B    N  
ATOM   4287  CA  GLY B 328      13.477   7.387 -56.603  1.00 91.63      B    C  
ATOM   4288  C   GLY B 328      12.528   8.565 -56.400  1.00 92.45      B    C  
ATOM   4289  O   GLY B 328      12.601   9.558 -57.119  1.00 88.39      B    O  
ATOM   4290  N   TYR B 329      11.664   8.445 -55.386  1.00 92.40      B    N  
ATOM   4291  CA  TYR B 329      10.819   9.525 -54.878  1.00 92.38      B    C  
ATOM   4292  C   TYR B 329      10.818   9.500 -53.355  1.00 92.43      B    C  
ATOM   4293  O   TYR B 329      11.066   8.462 -52.744  1.00 89.11      B    O  
ATOM   4294  CB  TYR B 329       9.402   9.405 -55.444  1.00 90.67      B    C  
ATOM   4295  CG  TYR B 329       8.718   8.089 -55.145  1.00 92.82      B    C  
ATOM   4296  CD1 TYR B 329       8.715   7.055 -56.105  1.00 89.28      B    C  
ATOM   4297  CD2 TYR B 329       8.084   7.875 -53.909  1.00 90.04      B    C  
ATOM   4298  CE1 TYR B 329       8.094   5.832 -55.827  1.00 88.84      B    C  
ATOM   4299  CE2 TYR B 329       7.464   6.648 -53.618  1.00 89.04      B    C  
ATOM   4300  CZ  TYR B 329       7.474   5.631 -54.581  1.00 91.06      B    C  
ATOM   4301  OH  TYR B 329       6.868   4.427 -54.304  1.00 89.83      B    O  
ATOM   4302  N   GLU B 330      10.544  10.659 -52.761  1.00 92.05      B    N  
ATOM   4303  CA  GLU B 330      10.541  10.839 -51.314  1.00 91.12      B    C  
ATOM   4304  C   GLU B 330       9.518  11.909 -50.935  1.00 91.33      B    C  
ATOM   4305  O   GLU B 330       9.363  12.911 -51.641  1.00 87.78      B    O  
ATOM   4306  CB  GLU B 330      11.964  11.228 -50.867  1.00 87.90      B    C  
ATOM   4307  CG  GLU B 330      12.172  11.232 -49.347  1.00 79.97      B    C  
ATOM   4308  CD  GLU B 330      13.615  11.587 -48.942  1.00 78.34      B    C  
ATOM   4309  OE1 GLU B 330      13.878  11.703 -47.724  1.00 69.23      B    O  
ATOM   4310  OE2 GLU B 330      14.482  11.764 -49.829  1.00 70.73      B    O1-
ATOM   4311  N   ALA B 331       8.810  11.694 -49.825  1.00 90.74      B    N  
ATOM   4312  CA  ALA B 331       7.967  12.683 -49.176  1.00 90.03      B    C  
ATOM   4313  C   ALA B 331       8.237  12.699 -47.674  1.00 90.67      B    C  
ATOM   4314  O   ALA B 331       8.454  11.652 -47.064  1.00 88.27      B    O  
ATOM   4315  CB  ALA B 331       6.496  12.406 -49.477  1.00 88.52      B    C  
ATOM   4316  N   GLU B 332       8.195  13.881 -47.081  1.00 88.43      B    N  
ATOM   4317  CA  GLU B 332       8.425  14.066 -45.656  1.00 87.82      B    C  
ATOM   4318  C   GLU B 332       7.524  15.174 -45.119  1.00 88.05      B    C  
ATOM   4319  O   GLU B 332       7.379  16.227 -45.738  1.00 86.55      B    O  
ATOM   4320  CB  GLU B 332       9.903  14.394 -45.436  1.00 86.59      B    C  
ATOM   4321  CG  GLU B 332      10.317  14.314 -43.965  1.00 77.08      B    C  
ATOM   4322  CD  GLU B 332      11.800  14.671 -43.786  1.00 75.94      B    C  
ATOM   4323  OE1 GLU B 332      12.389  14.323 -42.745  1.00 66.83      B    O  
ATOM   4324  OE2 GLU B 332      12.417  15.278 -44.697  1.00 69.22      B    O1-
ATOM   4325  N   VAL B 333       6.924  14.933 -43.958  1.00 89.85      B    N  
ATOM   4326  CA  VAL B 333       6.109  15.904 -43.228  1.00 89.79      B    C  
ATOM   4327  C   VAL B 333       6.633  15.977 -41.803  1.00 90.19      B    C  
ATOM   4328  O   VAL B 333       6.660  14.970 -41.103  1.00 88.23      B    O  
ATOM   4329  CB  VAL B 333       4.619  15.511 -43.231  1.00 88.39      B    C  
ATOM   4330  CG1 VAL B 333       3.769  16.564 -42.528  1.00 84.96      B    C  
ATOM   4331  CG2 VAL B 333       4.079  15.361 -44.658  1.00 86.29      B    C  
ATOM   4332  N   VAL B 334       7.055  17.162 -41.365  1.00 89.24      B    N  
ATOM   4333  CA  VAL B 334       7.647  17.389 -40.043  1.00 88.10      B    C  
ATOM   4334  C   VAL B 334       6.952  18.547 -39.343  1.00 87.68      B    C  
ATOM   4335  O   VAL B 334       6.818  19.631 -39.920  1.00 85.30      B    O  
ATOM   4336  CB  VAL B 334       9.163  17.652 -40.139  1.00 86.81      B    C  
ATOM   4337  CG1 VAL B 334       9.807  17.729 -38.752  1.00 82.77      B    C  
ATOM   4338  CG2 VAL B 334       9.899  16.568 -40.931  1.00 84.46      B    C  
ATOM   4339  N   SER B 335       6.555  18.357 -38.085  1.00 89.57      B    N  
ATOM   4340  CA  SER B 335       6.071  19.408 -37.186  1.00 87.81      B    C  
ATOM   4341  C   SER B 335       7.073  19.630 -36.058  1.00 87.50      B    C  
ATOM   4342  O   SER B 335       7.495  18.686 -35.398  1.00 85.37      B    O  
ATOM   4343  CB  SER B 335       4.703  19.052 -36.610  1.00 86.67      B    C  
ATOM   4344  OG  SER B 335       3.768  18.843 -37.642  1.00 81.19      B    O  
ATOM   4345  N   ALA B 336       7.455  20.877 -35.820  1.00 88.31      B    N  
ATOM   4346  CA  ALA B 336       8.386  21.299 -34.784  1.00 86.86      B    C  
ATOM   4347  C   ALA B 336       7.933  22.621 -34.140  1.00 86.63      B    C  
ATOM   4348  O   ALA B 336       7.089  23.328 -34.682  1.00 81.22      B    O  
ATOM   4349  CB  ALA B 336       9.782  21.423 -35.414  1.00 83.98      B    C  
ATOM   4350  N   SER B 337       8.532  22.998 -33.016  1.00 87.04      B    N  
ATOM   4351  CA  SER B 337       8.251  24.281 -32.357  1.00 84.70      B    C  
ATOM   4352  C   SER B 337       8.688  25.496 -33.181  1.00 84.96      B    C  
ATOM   4353  O   SER B 337       8.091  26.567 -33.097  1.00 79.47      B    O  
ATOM   4354  CB  SER B 337       8.939  24.315 -30.990  1.00 82.20      B    C  
ATOM   4355  OG  SER B 337      10.337  24.185 -31.140  1.00 74.98      B    O  
ATOM   4356  N   SER B 338       9.702  25.331 -34.025  1.00 83.65      B    N  
ATOM   4357  CA  SER B 338      10.202  26.367 -34.936  1.00 81.93      B    C  
ATOM   4358  C   SER B 338       9.372  26.525 -36.212  1.00 82.48      B    C  
ATOM   4359  O   SER B 338       9.671  27.403 -37.023  1.00 75.09      B    O  
ATOM   4360  CB  SER B 338      11.663  26.075 -35.282  1.00 79.36      B    C  
ATOM   4361  OG  SER B 338      11.805  24.787 -35.851  1.00 72.42      B    O  
ATOM   4362  N   GLY B 339       8.364  25.692 -36.432  1.00 81.94      B    N  
ATOM   4363  CA  GLY B 339       7.543  25.661 -37.632  1.00 81.09      B    C  
ATOM   4364  C   GLY B 339       7.417  24.249 -38.191  1.00 82.84      B    C  
ATOM   4365  O   GLY B 339       7.722  23.268 -37.530  1.00 76.19      B    O  
ATOM   4366  N   SER B 340       6.954  24.171 -39.441  1.00 84.62      B    N  
ATOM   4367  CA  SER B 340       6.782  22.913 -40.146  1.00 83.23      B    C  
ATOM   4368  C   SER B 340       7.691  22.812 -41.365  1.00 84.69      B    C  
ATOM   4369  O   SER B 340       8.121  23.817 -41.934  1.00 79.01      B    O  
ATOM   4370  CB  SER B 340       5.315  22.713 -40.517  1.00 77.48      B    C  
ATOM   4371  OG  SER B 340       4.807  23.839 -41.202  1.00 71.18      B    O  
ATOM   4372  N   SER B 341       7.994  21.585 -41.760  1.00 83.87      B    N  
ATOM   4373  CA  SER B 341       8.706  21.244 -42.985  1.00 83.79      B    C  
ATOM   4374  C   SER B 341       7.870  20.241 -43.768  1.00 85.24      B    C  
ATOM   4375  O   SER B 341       7.299  19.316 -43.198  1.00 80.80      B    O  
ATOM   4376  CB  SER B 341      10.087  20.688 -42.642  1.00 79.81      B    C  
ATOM   4377  OG  SER B 341      10.689  20.032 -43.737  1.00 70.64      B    O  
ATOM   4378  N   HIS B 342       7.796  20.450 -45.079  1.00 86.43      B    N  
ATOM   4379  CA  HIS B 342       7.054  19.591 -45.987  1.00 85.20      B    C  
ATOM   4380  C   HIS B 342       7.871  19.369 -47.258  1.00 86.06      B    C  
ATOM   4381  O   HIS B 342       8.380  20.312 -47.863  1.00 82.00      B    O  
ATOM   4382  CB  HIS B 342       5.688  20.235 -46.248  1.00 82.13      B    C  
ATOM   4383  CG  HIS B 342       4.636  19.259 -46.682  1.00 79.52      B    C  
ATOM   4384  CD2 HIS B 342       3.473  18.990 -46.017  1.00 69.40      B    C  
ATOM   4385  ND1 HIS B 342       4.627  18.514 -47.833  1.00 68.94      B    N  
ATOM   4386  CE1 HIS B 342       3.481  17.831 -47.856  1.00 67.45      B    C  
ATOM   4387  NE2 HIS B 342       2.758  18.091 -46.781  1.00 68.67      B    N  
ATOM   4388  N   THR B 343       8.021  18.129 -47.669  1.00 85.20      B    N  
ATOM   4389  CA  THR B 343       8.687  17.738 -48.918  1.00 83.93      B    C  
ATOM   4390  C   THR B 343       7.746  16.816 -49.683  1.00 84.47      B    C  
ATOM   4391  O   THR B 343       7.272  15.834 -49.111  1.00 79.47      B    O  
ATOM   4392  CB  THR B 343      10.026  17.040 -48.634  1.00 80.89      B    C  
ATOM   4393  CG2 THR B 343      10.817  16.751 -49.904  1.00 70.24      B    C  
ATOM   4394  OG1 THR B 343      10.843  17.868 -47.842  1.00 72.36      B    O  
ATOM   4395  N   PRO B 344       7.413  17.086 -50.935  1.00 85.08      B    N  
ATOM   4396  CA  PRO B 344       7.773  18.259 -51.738  1.00 84.00      B    C  
ATOM   4397  C   PRO B 344       7.137  19.553 -51.200  1.00 84.88      B    C  
ATOM   4398  O   PRO B 344       6.001  19.545 -50.720  1.00 78.37      B    O  
ATOM   4399  CB  PRO B 344       7.306  17.929 -53.159  1.00 79.89      B    C  
ATOM   4400  CG  PRO B 344       6.117  16.997 -52.934  1.00 77.26      B    C  
ATOM   4401  CD  PRO B 344       6.526  16.214 -51.690  1.00 80.37      B    C  
ATOM   4402  N   SER B 345       7.854  20.672 -51.287  1.00 82.12      B    N  
ATOM   4403  CA  SER B 345       7.455  21.962 -50.700  1.00 81.05      B    C  
ATOM   4404  C   SER B 345       6.183  22.549 -51.311  1.00 81.63      B    C  
ATOM   4405  O   SER B 345       5.438  23.238 -50.633  1.00 73.49      B    O  
ATOM   4406  CB  SER B 345       8.581  22.985 -50.868  1.00 77.04      B    C  
ATOM   4407  OG  SER B 345       9.012  23.053 -52.213  1.00 70.30      B    O  
ATOM   4408  N   ASP B 346       5.921  22.243 -52.562  1.00 80.10      B    N  
ATOM   4409  CA  ASP B 346       4.830  22.840 -53.328  1.00 78.59      B    C  
ATOM   4410  C   ASP B 346       3.451  22.314 -52.893  1.00 79.17      B    C  
ATOM   4411  O   ASP B 346       2.422  22.925 -53.190  1.00 71.78      B    O  
ATOM   4412  CB  ASP B 346       5.097  22.633 -54.821  1.00 74.82      B    C  
ATOM   4413  CG  ASP B 346       6.419  23.258 -55.317  1.00 70.59      B    C  
ATOM   4414  OD1 ASP B 346       7.084  23.959 -54.532  1.00 62.59      B    O  
ATOM   4415  OD2 ASP B 346       6.801  22.990 -56.475  1.00 62.35      B    O1-
ATOM   4416  N   GLY B 347       3.411  21.211 -52.126  1.00 78.98      B    N  
ATOM   4417  CA  GLY B 347       2.220  20.688 -51.455  1.00 76.67      B    C  
ATOM   4418  C   GLY B 347       1.918  21.343 -50.101  1.00 79.57      B    C  
ATOM   4419  O   GLY B 347       0.868  21.072 -49.512  1.00 73.15      B    O  
ATOM   4420  N   HIS B 348       2.803  22.218 -49.614  1.00 81.75      B    N  
ATOM   4421  CA  HIS B 348       2.675  22.822 -48.283  1.00 79.64      B    C  
ATOM   4422  C   HIS B 348       1.853  24.116 -48.290  1.00 81.13      B    C  
ATOM   4423  O   HIS B 348       2.025  24.977 -49.148  1.00 76.63      B    O  
ATOM   4424  CB  HIS B 348       4.079  23.038 -47.711  1.00 75.00      B    C  
ATOM   4425  CG  HIS B 348       4.082  23.488 -46.281  1.00 69.55      B    C  
ATOM   4426  CD2 HIS B 348       4.654  24.626 -45.776  1.00 58.77      B    C  
ATOM   4427  ND1 HIS B 348       3.543  22.822 -45.213  1.00 61.52      B    N  
ATOM   4428  CE1 HIS B 348       3.787  23.540 -44.098  1.00 55.33      B    C  
ATOM   4429  NE2 HIS B 348       4.468  24.643 -44.403  1.00 56.19      B    N  
ATOM   4430  N   GLN B 349       0.961  24.262 -47.283  1.00 79.69      B    N  
ATOM   4431  CA  GLN B 349       0.135  25.451 -47.103  1.00 78.03      B    C  
ATOM   4432  C   GLN B 349      -0.047  25.801 -45.618  1.00 78.13      B    C  
ATOM   4433  O   GLN B 349      -0.848  25.202 -44.910  1.00 69.46      B    O  
ATOM   4434  CB  GLN B 349      -1.217  25.239 -47.798  1.00 72.56      B    C  
ATOM   4435  CG  GLN B 349      -1.961  26.568 -47.984  1.00 67.18      B    C  
ATOM   4436  CD  GLN B 349      -3.315  26.428 -48.676  1.00 62.94      B    C  
ATOM   4437  NE2 GLN B 349      -3.856  27.496 -49.193  1.00 55.39      B    N  
ATOM   4438  OE1 GLN B 349      -3.908  25.381 -48.774  1.00 56.96      B    O  
ATOM   4439  N   GLY B 350       0.632  26.840 -45.173  1.00 78.26      B    N  
ATOM   4440  CA  GLY B 350       0.574  27.294 -43.783  1.00 78.16      B    C  
ATOM   4441  C   GLY B 350       1.668  26.652 -42.914  1.00 81.17      B    C  
ATOM   4442  O   GLY B 350       2.754  26.351 -43.390  1.00 75.12      B    O  
ATOM   4443  N   THR B 351       1.390  26.521 -41.617  1.00 82.23      B    N  
ATOM   4444  CA  THR B 351       2.341  25.958 -40.646  1.00 83.39      B    C  
ATOM   4445  C   THR B 351       1.608  25.130 -39.598  1.00 85.27      B    C  
ATOM   4446  O   THR B 351       0.673  25.626 -38.964  1.00 78.62      B    O  
ATOM   4447  CB  THR B 351       3.157  27.047 -39.915  1.00 78.53      B    C  
ATOM   4448  CG2 THR B 351       4.214  27.698 -40.804  1.00 68.96      B    C  
ATOM   4449  OG1 THR B 351       2.325  28.076 -39.443  1.00 69.24      B    O  
ATOM   4450  N   HIS B 352       2.074  23.914 -39.356  1.00 85.82      B    N  
ATOM   4451  CA  HIS B 352       1.652  23.057 -38.257  1.00 84.98      B    C  
ATOM   4452  C   HIS B 352       2.797  22.960 -37.243  1.00 85.76      B    C  
ATOM   4453  O   HIS B 352       3.904  22.522 -37.559  1.00 81.29      B    O  
ATOM   4454  CB  HIS B 352       1.165  21.701 -38.801  1.00 82.93      B    C  
ATOM   4455  CG  HIS B 352       2.047  21.092 -39.860  1.00 84.68      B    C  
ATOM   4456  CD2 HIS B 352       1.812  21.099 -41.215  1.00 77.46      B    C  
ATOM   4457  ND1 HIS B 352       3.244  20.463 -39.671  1.00 77.64      B    N  
ATOM   4458  CE1 HIS B 352       3.728  20.093 -40.873  1.00 78.73      B    C  
ATOM   4459  NE2 HIS B 352       2.884  20.462 -41.839  1.00 79.99      B    N  
ATOM   4460  N   THR B 353       2.543  23.435 -36.029  1.00 84.71      B    N  
ATOM   4461  CA  THR B 353       3.555  23.485 -34.972  1.00 84.56      B    C  
ATOM   4462  C   THR B 353       3.269  22.452 -33.894  1.00 86.60      B    C  
ATOM   4463  O   THR B 353       2.116  22.218 -33.532  1.00 81.90      B    O  
ATOM   4464  CB  THR B 353       3.654  24.880 -34.333  1.00 79.30      B    C  
ATOM   4465  CG2 THR B 353       4.244  25.895 -35.305  1.00 71.64      B    C  
ATOM   4466  OG1 THR B 353       2.376  25.345 -33.953  1.00 72.24      B    O  
ATOM   4467  N   PHE B 354       4.332  21.882 -33.360  1.00 87.81      B    N  
ATOM   4468  CA  PHE B 354       4.335  20.969 -32.227  1.00 88.16      B    C  
ATOM   4469  C   PHE B 354       5.339  21.499 -31.194  1.00 88.78      B    C  
ATOM   4470  O   PHE B 354       6.490  21.749 -31.549  1.00 85.05      B    O  
ATOM   4471  CB  PHE B 354       4.708  19.569 -32.743  1.00 86.57      B    C  
ATOM   4472  CG  PHE B 354       5.098  18.590 -31.672  1.00 89.80      B    C  
ATOM   4473  CD1 PHE B 354       6.361  17.957 -31.707  1.00 87.63      B    C  
ATOM   4474  CD2 PHE B 354       4.201  18.280 -30.630  1.00 87.85      B    C  
ATOM   4475  CE1 PHE B 354       6.711  17.021 -30.722  1.00 87.53      B    C  
ATOM   4476  CE2 PHE B 354       4.557  17.347 -29.641  1.00 87.96      B    C  
ATOM   4477  CZ  PHE B 354       5.809  16.717 -29.695  1.00 88.63      B    C  
ATOM   4478  N   GLU B 355       4.924  21.695 -29.931  1.00 87.38      B    N  
ATOM   4479  CA  GLU B 355       5.794  22.287 -28.906  1.00 85.95      B    C  
ATOM   4480  C   GLU B 355       7.016  21.404 -28.549  1.00 86.88      B    C  
ATOM   4481  O   GLU B 355       7.978  21.880 -27.949  1.00 82.26      B    O  
ATOM   4482  CB  GLU B 355       5.003  22.648 -27.633  1.00 84.27      B    C  
ATOM   4483  CG  GLU B 355       4.080  23.869 -27.802  1.00 77.70      B    C  
ATOM   4484  CD  GLU B 355       3.649  24.485 -26.447  1.00 75.43      B    C  
ATOM   4485  OE1 GLU B 355       3.545  25.730 -26.358  1.00 66.04      B    O  
ATOM   4486  OE2 GLU B 355       3.510  23.759 -25.448  1.00 70.15      B    O1-
ATOM   4487  N   GLY B 356       6.996  20.149 -28.946  1.00 86.09      B    N  
ATOM   4488  CA  GLY B 356       8.002  19.162 -28.583  1.00 85.56      B    C  
ATOM   4489  C   GLY B 356       7.665  18.454 -27.268  1.00 87.81      B    C  
ATOM   4490  O   GLY B 356       6.684  18.761 -26.594  1.00 81.94      B    O  
ATOM   4491  N   THR B 357       8.485  17.499 -26.886  1.00 88.75      B    N  
ATOM   4492  CA  THR B 357       8.317  16.714 -25.665  1.00 88.16      B    C  
ATOM   4493  C   THR B 357       8.994  17.412 -24.495  1.00 88.91      B    C  
ATOM   4494  O   THR B 357      10.186  17.708 -24.551  1.00 84.55      B    O  
ATOM   4495  CB  THR B 357       8.898  15.304 -25.855  1.00 85.95      B    C  
ATOM   4496  CG2 THR B 357       8.621  14.400 -24.668  1.00 82.00      B    C  
ATOM   4497  OG1 THR B 357       8.330  14.696 -26.992  1.00 80.20      B    O  
ATOM   4498  N   ASN B 358       8.250  17.658 -23.407  1.00 88.25      B    N  
ATOM   4499  CA  ASN B 358       8.772  18.215 -22.156  1.00 88.17      B    C  
ATOM   4500  C   ASN B 358       9.713  19.424 -22.373  1.00 89.22      B    C  
ATOM   4501  O   ASN B 358      10.834  19.476 -21.870  1.00 83.76      B    O  
ATOM   4502  CB  ASN B 358       9.385  17.069 -21.342  1.00 86.20      B    C  
ATOM   4503  CG  ASN B 358       9.704  17.481 -19.916  1.00 88.96      B    C  
ATOM   4504  ND2 ASN B 358      10.960  17.471 -19.550  1.00 82.51      B    N  
ATOM   4505  OD1 ASN B 358       8.848  17.797 -19.118  1.00 81.35      B    O  
ATOM   4506  N   SER B 359       9.244  20.399 -23.155  1.00 87.92      B    N  
ATOM   4507  CA  SER B 359      10.054  21.527 -23.634  1.00 86.16      B    C  
ATOM   4508  C   SER B 359      10.282  22.626 -22.588  1.00 86.80      B    C  
ATOM   4509  O   SER B 359      11.114  23.505 -22.789  1.00 80.74      B    O  
ATOM   4510  CB  SER B 359       9.415  22.105 -24.901  1.00 83.51      B    C  
ATOM   4511  OG  SER B 359       8.149  22.654 -24.624  1.00 77.44      B    O  
ATOM   4512  N   ARG B 360       9.565  22.573 -21.438  1.00 87.45      B    N  
ATOM   4513  CA  ARG B 360       9.639  23.562 -20.356  1.00 87.63      B    C  
ATOM   4514  C   ARG B 360      10.017  22.921 -19.023  1.00 89.19      B    C  
ATOM   4515  O   ARG B 360       9.896  21.715 -18.824  1.00 84.78      B    O  
ATOM   4516  CB  ARG B 360       8.320  24.337 -20.242  1.00 84.40      B    C  
ATOM   4517  CG  ARG B 360       7.977  25.103 -21.527  1.00 82.81      B    C  
ATOM   4518  CD  ARG B 360       6.783  26.031 -21.287  1.00 80.25      B    C  
ATOM   4519  NE  ARG B 360       6.366  26.673 -22.546  1.00 75.59      B    N  
ATOM   4520  CZ  ARG B 360       5.535  27.692 -22.666  1.00 69.59      B    C  
ATOM   4521  NH1 ARG B 360       5.024  28.298 -21.623  1.00 64.89      B    N1+
ATOM   4522  NH2 ARG B 360       5.185  28.100 -23.845  1.00 63.80      B    N  
ATOM   4523  N   ASP B 361      10.421  23.769 -18.073  1.00 88.72      B    N  
ATOM   4524  CA  ASP B 361      10.588  23.360 -16.687  1.00 87.95      B    C  
ATOM   4525  C   ASP B 361       9.231  23.005 -16.080  1.00 88.87      B    C  
ATOM   4526  O   ASP B 361       8.262  23.748 -16.233  1.00 85.20      B    O  
ATOM   4527  CB  ASP B 361      11.242  24.466 -15.855  1.00 85.90      B    C  
ATOM   4528  CG  ASP B 361      12.697  24.718 -16.234  1.00 82.56      B    C  
ATOM   4529  OD1 ASP B 361      13.345  23.775 -16.729  1.00 76.09      B    O  
ATOM   4530  OD2 ASP B 361      13.155  25.861 -16.002  1.00 77.81      B    O1-
ATOM   4531  N   LEU B 362       9.174  21.938 -15.305  1.00 87.96      B    N  
ATOM   4532  CA  LEU B 362       7.942  21.437 -14.692  1.00 87.21      B    C  
ATOM   4533  C   LEU B 362       7.193  22.516 -13.889  1.00 87.87      B    C  
ATOM   4534  O   LEU B 362       5.967  22.587 -13.931  1.00 83.38      B    O  
ATOM   4535  CB  LEU B 362       8.311  20.231 -13.809  1.00 85.56      B    C  
ATOM   4536  CG  LEU B 362       7.089  19.494 -13.215  1.00 86.54      B    C  
ATOM   4537  CD1 LEU B 362       6.262  18.796 -14.303  1.00 83.06      B    C  
ATOM   4538  CD2 LEU B 362       7.561  18.427 -12.233  1.00 83.56      B    C  
ATOM   4539  N   ALA B 363       7.920  23.396 -13.191  1.00 88.68      B    N  
ATOM   4540  CA  ALA B 363       7.335  24.492 -12.421  1.00 86.63      B    C  
ATOM   4541  C   ALA B 363       6.607  25.541 -13.302  1.00 87.17      B    C  
ATOM   4542  O   ALA B 363       5.660  26.183 -12.840  1.00 83.09      B    O  
ATOM   4543  CB  ALA B 363       8.460  25.141 -11.611  1.00 85.14      B    C  
ATOM   4544  N   SER B 364       7.027  25.706 -14.554  1.00 87.57      B    N  
ATOM   4545  CA  SER B 364       6.454  26.642 -15.526  1.00 86.35      B    C  
ATOM   4546  C   SER B 364       5.484  25.989 -16.508  1.00 86.82      B    C  
ATOM   4547  O   SER B 364       4.889  26.671 -17.343  1.00 80.97      B    O  
ATOM   4548  CB  SER B 364       7.580  27.387 -16.251  1.00 84.19      B    C  
ATOM   4549  OG  SER B 364       8.352  26.525 -17.046  1.00 74.23      B    O  
ATOM   4550  N   CYS B 365       5.284  24.663 -16.390  1.00 87.40      B    N  
ATOM   4551  CA  CYS B 365       4.455  23.872 -17.284  1.00 85.88      B    C  
ATOM   4552  C   CYS B 365       2.974  23.921 -16.888  1.00 85.34      B    C  
ATOM   4553  O   CYS B 365       2.360  22.924 -16.520  1.00 75.78      B    O  
ATOM   4554  CB  CYS B 365       5.045  22.461 -17.341  1.00 82.99      B    C  
ATOM   4555  SG  CYS B 365       5.132  21.852 -19.040  1.00 78.34      B    S  
ATOM   4556  N   GLY B 366       2.385  25.122 -16.928  1.00 83.43      B    N  
ATOM   4557  CA  GLY B 366       1.001  25.363 -16.492  1.00 80.33      B    C  
ATOM   4558  C   GLY B 366      -0.092  24.987 -17.503  1.00 81.45      B    C  
ATOM   4559  O   GLY B 366      -1.274  25.091 -17.164  1.00 73.03      B    O  
ATOM   4560  N   GLY B 367       0.276  24.579 -18.708  1.00 81.83      B    N  
ATOM   4561  CA  GLY B 367      -0.644  24.314 -19.820  1.00 82.20      B    C  
ATOM   4562  C   GLY B 367       0.021  24.439 -21.193  1.00 85.07      B    C  
ATOM   4563  O   GLY B 367      -0.676  24.584 -22.195  1.00 78.60      B    O  
ATOM   4564  N   ASN B 368       1.333  24.454 -21.212  1.00 86.42      B    N  
ATOM   4565  CA  ASN B 368       2.187  24.458 -22.390  1.00 86.62      B    C  
ATOM   4566  C   ASN B 368       3.453  23.655 -22.078  1.00 87.87      B    C  
ATOM   4567  O   ASN B 368       3.899  23.622 -20.927  1.00 79.41      B    O  
ATOM   4568  CB  ASN B 368       2.626  25.893 -22.737  1.00 81.93      B    C  
ATOM   4569  CG  ASN B 368       1.545  26.917 -23.050  1.00 76.98      B    C  
ATOM   4570  ND2 ASN B 368       1.730  27.694 -24.096  1.00 68.19      B    N  
ATOM   4571  OD1 ASN B 368       0.591  27.119 -22.350  1.00 66.16      B    O  
ATOM   4572  N   GLY B 369       4.080  23.101 -23.109  1.00 86.74      B    N  
ATOM   4573  CA  GLY B 369       5.390  22.457 -23.021  1.00 87.03      B    C  
ATOM   4574  C   GLY B 369       5.352  20.935 -22.920  1.00 89.40      B    C  
ATOM   4575  O   GLY B 369       6.416  20.332 -22.795  1.00 82.51      B    O  
ATOM   4576  N   ASN B 370       4.174  20.321 -22.972  1.00 89.55      B    N  
ATOM   4577  CA  ASN B 370       3.987  18.866 -22.990  1.00 91.02      B    C  
ATOM   4578  C   ASN B 370       4.766  18.144 -21.874  1.00 92.39      B    C  
ATOM   4579  O   ASN B 370       5.456  17.153 -22.104  1.00 85.28      B    O  
ATOM   4580  CB  ASN B 370       4.273  18.324 -24.402  1.00 88.32      B    C  
ATOM   4581  CG  ASN B 370       3.301  18.874 -25.427  1.00 88.86      B    C  
ATOM   4582  ND2 ASN B 370       3.705  18.966 -26.668  1.00 81.19      B    N  
ATOM   4583  OD1 ASN B 370       2.177  19.231 -25.114  1.00 80.77      B    O  
ATOM   4584  N   CYS B 371       4.688  18.681 -20.655  1.00 92.18      B    N  
ATOM   4585  CA  CYS B 371       5.348  18.082 -19.513  1.00 92.63      B    C  
ATOM   4586  C   CYS B 371       4.590  16.841 -19.018  1.00 93.76      B    C  
ATOM   4587  O   CYS B 371       3.429  16.614 -19.331  1.00 89.79      B    O  
ATOM   4588  CB  CYS B 371       5.522  19.106 -18.394  1.00 90.02      B    C  
ATOM   4589  SG  CYS B 371       6.521  20.549 -18.836  1.00 87.23      B    S  
ATOM   4590  N   PHE B 372       5.265  16.044 -18.199  1.00 94.45      B    N  
ATOM   4591  CA  PHE B 372       4.707  14.869 -17.539  1.00 94.83      B    C  
ATOM   4592  C   PHE B 372       5.342  14.680 -16.163  1.00 95.27      B    C  
ATOM   4593  O   PHE B 372       6.360  15.303 -15.844  1.00 93.09      B    O  
ATOM   4594  CB  PHE B 372       4.892  13.641 -18.438  1.00 93.91      B    C  
ATOM   4595  CG  PHE B 372       6.327  13.189 -18.598  1.00 95.74      B    C  
ATOM   4596  CD1 PHE B 372       7.209  13.861 -19.483  1.00 93.57      B    C  
ATOM   4597  CD2 PHE B 372       6.804  12.089 -17.874  1.00 93.60      B    C  
ATOM   4598  CE1 PHE B 372       8.533  13.431 -19.630  1.00 92.80      B    C  
ATOM   4599  CE2 PHE B 372       8.131  11.655 -18.022  1.00 93.01      B    C  
ATOM   4600  CZ  PHE B 372       8.994  12.333 -18.901  1.00 93.60      B    C  
ATOM   4601  N   MET B 373       4.747  13.832 -15.331  1.00 94.50      B    N  
ATOM   4602  CA  MET B 373       5.298  13.486 -14.026  1.00 94.88      B    C  
ATOM   4603  C   MET B 373       6.330  12.361 -14.174  1.00 95.29      B    C  
ATOM   4604  O   MET B 373       5.975  11.209 -14.374  1.00 93.05      B    O  
ATOM   4605  CB  MET B 373       4.176  13.100 -13.059  1.00 93.87      B    C  
ATOM   4606  CG  MET B 373       3.242  14.265 -12.730  1.00 90.74      B    C  
ATOM   4607  SD  MET B 373       4.021  15.681 -11.896  1.00 90.22      B    S  
ATOM   4608  CE  MET B 373       2.550  16.642 -11.489  1.00 80.93      B    C  
ATOM   4609  N   ALA B 374       7.613  12.706 -14.050  1.00 94.81      B    N  
ATOM   4610  CA  ALA B 374       8.708  11.739 -14.036  1.00 94.83      B    C  
ATOM   4611  C   ALA B 374       9.084  11.366 -12.594  1.00 95.24      B    C  
ATOM   4612  O   ALA B 374       9.006  12.197 -11.697  1.00 92.59      B    O  
ATOM   4613  CB  ALA B 374       9.894  12.317 -14.812  1.00 93.02      B    C  
ATOM   4614  N   PHE B 375       9.522  10.133 -12.382  1.00 95.33      B    N  
ATOM   4615  CA  PHE B 375      10.050   9.697 -11.092  1.00 95.44      B    C  
ATOM   4616  C   PHE B 375      11.515  10.118 -10.926  1.00 95.66      B    C  
ATOM   4617  O   PHE B 375      12.319   9.964 -11.843  1.00 93.80      B    O  
ATOM   4618  CB  PHE B 375       9.900   8.175 -10.961  1.00 94.94      B    C  
ATOM   4619  CG  PHE B 375      10.413   7.619  -9.652  1.00 96.21      B    C  
ATOM   4620  CD1 PHE B 375      11.543   6.788  -9.628  1.00 94.56      B    C  
ATOM   4621  CD2 PHE B 375       9.775   7.957  -8.445  1.00 94.80      B    C  
ATOM   4622  CE1 PHE B 375      12.026   6.277  -8.414  1.00 93.87      B    C  
ATOM   4623  CE2 PHE B 375      10.261   7.456  -7.223  1.00 93.96      B    C  
ATOM   4624  CZ  PHE B 375      11.381   6.613  -7.208  1.00 94.36      B    C  
ATOM   4625  N   ARG B 376      11.875  10.625  -9.741  1.00 95.53      B    N  
ATOM   4626  CA  ARG B 376      13.261  10.883  -9.367  1.00 95.40      B    C  
ATOM   4627  C   ARG B 376      13.939   9.567  -8.978  1.00 95.40      B    C  
ATOM   4628  O   ARG B 376      13.954   9.196  -7.803  1.00 92.94      B    O  
ATOM   4629  CB  ARG B 376      13.311  11.922  -8.244  1.00 94.35      B    C  
ATOM   4630  CG  ARG B 376      14.763  12.334  -7.922  1.00 93.11      B    C  
ATOM   4631  CD  ARG B 376      14.815  13.234  -6.676  1.00 91.62      B    C  
ATOM   4632  NE  ARG B 376      14.024  14.455  -6.858  1.00 89.27      B    N  
ATOM   4633  CZ  ARG B 376      14.402  15.566  -7.459  1.00 90.91      B    C  
ATOM   4634  NH1 ARG B 376      15.619  15.767  -7.873  1.00 81.61      B    N1+
ATOM   4635  NH2 ARG B 376      13.536  16.514  -7.667  1.00 84.67      B    N  
ATOM   4636  N   ALA B 377      14.490   8.872  -9.959  1.00 94.09      B    N  
ATOM   4637  CA  ALA B 377      15.206   7.631  -9.720  1.00 93.72      B    C  
ATOM   4638  C   ALA B 377      16.460   7.857  -8.856  1.00 93.99      B    C  
ATOM   4639  O   ALA B 377      17.204   8.815  -9.038  1.00 90.51      B    O  
ATOM   4640  CB  ALA B 377      15.544   6.983 -11.065  1.00 92.00      B    C  
ATOM   4641  N   ASP B 378      16.687   6.941  -7.900  1.00 93.68      B    N  
ATOM   4642  CA  ASP B 378      17.837   6.942  -7.002  1.00 93.44      B    C  
ATOM   4643  C   ASP B 378      18.339   5.499  -6.824  1.00 93.86      B    C  
ATOM   4644  O   ASP B 378      17.583   4.629  -6.409  1.00 90.36      B    O  
ATOM   4645  CB  ASP B 378      17.435   7.579  -5.664  1.00 91.32      B    C  
ATOM   4646  CG  ASP B 378      18.606   7.814  -4.711  1.00 91.74      B    C  
ATOM   4647  OD1 ASP B 378      19.742   7.342  -4.948  1.00 87.21      B    O  
ATOM   4648  OD2 ASP B 378      18.424   8.539  -3.715  1.00 87.25      B    O1-
ATOM   4649  N   SER B 379      19.608   5.256  -7.116  1.00 92.84      B    N  
ATOM   4650  CA  SER B 379      20.209   3.928  -7.028  1.00 92.63      B    C  
ATOM   4651  C   SER B 379      20.630   3.522  -5.606  1.00 92.97      B    C  
ATOM   4652  O   SER B 379      21.164   2.433  -5.403  1.00 88.43      B    O  
ATOM   4653  CB  SER B 379      21.388   3.827  -7.992  1.00 90.70      B    C  
ATOM   4654  OG  SER B 379      22.390   4.769  -7.678  1.00 84.85      B    O  
ATOM   4655  N   SER B 380      20.456   4.389  -4.612  1.00 91.65      B    N  
ATOM   4656  CA  SER B 380      20.906   4.133  -3.243  1.00 90.82      B    C  
ATOM   4657  C   SER B 380      19.891   3.330  -2.440  1.00 91.44      B    C  
ATOM   4658  O   SER B 380      18.846   3.850  -2.054  1.00 89.13      B    O  
ATOM   4659  CB  SER B 380      21.195   5.457  -2.546  1.00 89.01      B    C  
ATOM   4660  OG  SER B 380      21.687   5.248  -1.238  1.00 81.37      B    O  
ATOM   4661  N   ALA B 381      20.273   2.109  -2.055  1.00 92.06      B    N  
ATOM   4662  CA  ALA B 381      19.490   1.288  -1.128  1.00 91.23      B    C  
ATOM   4663  C   ALA B 381      19.269   1.970   0.236  1.00 91.87      B    C  
ATOM   4664  O   ALA B 381      18.206   1.836   0.823  1.00 88.89      B    O  
ATOM   4665  CB  ALA B 381      20.216  -0.049  -0.952  1.00 89.53      B    C  
ATOM   4666  N   ALA B 382      20.234   2.767   0.710  1.00 91.45      B    N  
ATOM   4667  CA  ALA B 382      20.117   3.510   1.968  1.00 90.45      B    C  
ATOM   4668  C   ALA B 382      19.055   4.629   1.937  1.00 91.09      B    C  
ATOM   4669  O   ALA B 382      18.694   5.158   2.988  1.00 87.99      B    O  
ATOM   4670  CB  ALA B 382      21.497   4.079   2.320  1.00 89.01      B    C  
ATOM   4671  N   ARG B 383      18.563   5.004   0.762  1.00 91.83      B    N  
ATOM   4672  CA  ARG B 383      17.462   5.953   0.550  1.00 91.76      B    C  
ATOM   4673  C   ARG B 383      16.233   5.271  -0.058  1.00 92.98      B    C  
ATOM   4674  O   ARG B 383      15.446   5.931  -0.727  1.00 91.20      B    O  
ATOM   4675  CB  ARG B 383      17.945   7.138  -0.301  1.00 90.00      B    C  
ATOM   4676  CG  ARG B 383      19.046   7.968   0.401  1.00 86.00      B    C  
ATOM   4677  CD  ARG B 383      19.353   9.247  -0.372  1.00 83.59      B    C  
ATOM   4678  NE  ARG B 383      19.912   8.966  -1.694  1.00 78.71      B    N  
ATOM   4679  CZ  ARG B 383      21.176   8.921  -2.064  1.00 76.32      B    C  
ATOM   4680  NH1 ARG B 383      22.158   9.186  -1.246  1.00 68.56      B    N1+
ATOM   4681  NH2 ARG B 383      21.471   8.596  -3.287  1.00 70.72      B    N  
ATOM   4682  N   ASP B 384      16.114   3.966   0.130  1.00 92.44      B    N  
ATOM   4683  CA  ASP B 384      15.010   3.131  -0.359  1.00 93.01      B    C  
ATOM   4684  C   ASP B 384      14.741   3.321  -1.869  1.00 94.13      B    C  
ATOM   4685  O   ASP B 384      13.599   3.345  -2.321  1.00 90.27      B    O  
ATOM   4686  CB  ASP B 384      13.780   3.302   0.540  1.00 91.26      B    C  
ATOM   4687  CG  ASP B 384      14.043   2.857   1.978  1.00 90.36      B    C  
ATOM   4688  OD1 ASP B 384      14.647   1.774   2.144  1.00 84.63      B    O  
ATOM   4689  OD2 ASP B 384      13.657   3.586   2.914  1.00 85.06      B    O1-
ATOM   4690  N   TYR B 385      15.802   3.481  -2.665  1.00 94.13      B    N  
ATOM   4691  CA  TYR B 385      15.741   3.692  -4.112  1.00 94.64      B    C  
ATOM   4692  C   TYR B 385      14.852   4.875  -4.546  1.00 94.92      B    C  
ATOM   4693  O   TYR B 385      14.200   4.841  -5.586  1.00 91.56      B    O  
ATOM   4694  CB  TYR B 385      15.382   2.380  -4.819  1.00 94.12      B    C  
ATOM   4695  CG  TYR B 385      16.294   1.227  -4.458  1.00 94.80      B    C  
ATOM   4696  CD1 TYR B 385      17.579   1.133  -5.033  1.00 92.23      B    C  
ATOM   4697  CD2 TYR B 385      15.876   0.235  -3.551  1.00 92.44      B    C  
ATOM   4698  CE1 TYR B 385      18.424   0.062  -4.732  1.00 91.22      B    C  
ATOM   4699  CE2 TYR B 385      16.713  -0.849  -3.240  1.00 91.28      B    C  
ATOM   4700  CZ  TYR B 385      17.988  -0.938  -3.841  1.00 92.05      B    C  
ATOM   4701  OH  TYR B 385      18.804  -2.001  -3.564  1.00 90.51      B    O  
ATOM   4702  N   GLY B 386      14.819   5.935  -3.720  1.00 93.77      B    N  
ATOM   4703  CA  GLY B 386      14.025   7.137  -3.991  1.00 93.84      B    C  
ATOM   4704  C   GLY B 386      12.525   6.989  -3.735  1.00 95.03      B    C  
ATOM   4705  O   GLY B 386      11.783   7.942  -3.979  1.00 91.34      B    O  
ATOM   4706  N   GLN B 387      12.071   5.843  -3.226  1.00 95.34      B    N  
ATOM   4707  CA  GLN B 387      10.676   5.623  -2.859  1.00 95.51      B    C  
ATOM   4708  C   GLN B 387      10.295   6.556  -1.685  1.00 95.61      B    C  
ATOM   4709  O   GLN B 387      11.054   6.653  -0.720  1.00 93.35      B    O  
ATOM   4710  CB  GLN B 387      10.463   4.150  -2.499  1.00 94.62      B    C  
ATOM   4711  CG  GLN B 387      10.606   3.236  -3.728  1.00 93.97      B    C  
ATOM   4712  CD  GLN B 387      10.742   1.760  -3.360  1.00 94.97      B    C  
ATOM   4713  NE2 GLN B 387      11.902   1.332  -2.923  1.00 84.99      B    N  
ATOM   4714  OE1 GLN B 387       9.822   0.984  -3.478  1.00 85.64      B    O  
ATOM   4715  N   PRO B 388       9.144   7.253  -1.755  1.00 96.14      B    N  
ATOM   4716  CA  PRO B 388       8.792   8.250  -0.758  1.00 96.27      B    C  
ATOM   4717  C   PRO B 388       8.321   7.614   0.556  1.00 96.51      B    C  
ATOM   4718  O   PRO B 388       7.596   6.623   0.573  1.00 94.59      B    O  
ATOM   4719  CB  PRO B 388       7.721   9.126  -1.405  1.00 94.69      B    C  
ATOM   4720  CG  PRO B 388       7.050   8.180  -2.397  1.00 92.55      B    C  
ATOM   4721  CD  PRO B 388       8.184   7.272  -2.850  1.00 94.89      B    C  
ATOM   4722  N   HIS B 389       8.692   8.255   1.663  1.00 95.67      B    N  
ATOM   4723  CA  HIS B 389       8.240   7.913   3.003  1.00 95.99      B    C  
ATOM   4724  C   HIS B 389       7.043   8.783   3.411  1.00 95.95      B    C  
ATOM   4725  O   HIS B 389       6.917   9.941   2.998  1.00 93.85      B    O  
ATOM   4726  CB  HIS B 389       9.397   8.081   3.997  1.00 94.99      B    C  
ATOM   4727  CG  HIS B 389      10.643   7.366   3.589  1.00 94.81      B    C  
ATOM   4728  CD2 HIS B 389      10.835   6.018   3.545  1.00 84.69      B    C  
ATOM   4729  ND1 HIS B 389      11.820   7.967   3.157  1.00 84.92      B    N  
ATOM   4730  CE1 HIS B 389      12.692   6.998   2.869  1.00 85.53      B    C  
ATOM   4731  NE2 HIS B 389      12.128   5.797   3.091  1.00 87.77      B    N  
ATOM   4732  N   VAL B 390       6.187   8.241   4.271  1.00 95.98      B    N  
ATOM   4733  CA  VAL B 390       5.059   8.951   4.872  1.00 96.18      B    C  
ATOM   4734  C   VAL B 390       5.118   8.763   6.383  1.00 95.94      B    C  
ATOM   4735  O   VAL B 390       5.197   7.637   6.873  1.00 93.56      B    O  
ATOM   4736  CB  VAL B 390       3.713   8.464   4.317  1.00 94.95      B    C  
ATOM   4737  CG1 VAL B 390       2.558   9.268   4.903  1.00 90.51      B    C  
ATOM   4738  CG2 VAL B 390       3.644   8.608   2.798  1.00 90.03      B    C  
ATOM   4739  N   TYR B 391       5.057   9.855   7.120  1.00 95.41      B    N  
ATOM   4740  CA  TYR B 391       5.132   9.856   8.573  1.00 95.57      B    C  
ATOM   4741  C   TYR B 391       3.806  10.285   9.195  1.00 95.44      B    C  
ATOM   4742  O   TYR B 391       3.100  11.148   8.678  1.00 93.46      B    O  
ATOM   4743  CB  TYR B 391       6.286  10.743   9.042  1.00 95.04      B    C  
ATOM   4744  CG  TYR B 391       7.619  10.423   8.385  1.00 95.32      B    C  
ATOM   4745  CD1 TYR B 391       8.344   9.277   8.753  1.00 92.56      B    C  
ATOM   4746  CD2 TYR B 391       8.113  11.260   7.365  1.00 92.34      B    C  
ATOM   4747  CE1 TYR B 391       9.558   8.973   8.116  1.00 91.38      B    C  
ATOM   4748  CE2 TYR B 391       9.325  10.965   6.719  1.00 91.64      B    C  
ATOM   4749  CZ  TYR B 391      10.046   9.817   7.100  1.00 92.66      B    C  
ATOM   4750  OH  TYR B 391      11.222   9.532   6.460  1.00 91.27      B    O  
ATOM   4751  N   SER B 392       3.498   9.715  10.350  1.00 94.23      B    N  
ATOM   4752  CA  SER B 392       2.398  10.139  11.209  1.00 93.95      B    C  
ATOM   4753  C   SER B 392       2.916  10.371  12.620  1.00 93.98      B    C  
ATOM   4754  O   SER B 392       3.712   9.584  13.138  1.00 91.36      B    O  
ATOM   4755  CB  SER B 392       1.287   9.091  11.195  1.00 92.16      B    C  
ATOM   4756  OG  SER B 392       0.232   9.488  12.051  1.00 79.79      B    O  
ATOM   4757  N   TYR B 393       2.456  11.440  13.249  1.00 92.29      B    N  
ATOM   4758  CA  TYR B 393       2.646  11.710  14.663  1.00 92.37      B    C  
ATOM   4759  C   TYR B 393       1.364  12.314  15.234  1.00 92.55      B    C  
ATOM   4760  O   TYR B 393       0.896  13.359  14.771  1.00 90.49      B    O  
ATOM   4761  CB  TYR B 393       3.843  12.638  14.875  1.00 91.25      B    C  
ATOM   4762  CG  TYR B 393       4.158  12.889  16.334  1.00 91.46      B    C  
ATOM   4763  CD1 TYR B 393       3.480  13.899  17.050  1.00 88.01      B    C  
ATOM   4764  CD2 TYR B 393       5.125  12.103  16.989  1.00 88.16      B    C  
ATOM   4765  CE1 TYR B 393       3.782  14.133  18.395  1.00 86.98      B    C  
ATOM   4766  CE2 TYR B 393       5.429  12.344  18.335  1.00 87.29      B    C  
ATOM   4767  CZ  TYR B 393       4.764  13.360  19.044  1.00 87.66      B    C  
ATOM   4768  OH  TYR B 393       5.074  13.606  20.350  1.00 85.83      B    O  
ATOM   4769  N   VAL B 394       0.793  11.645  16.230  1.00 91.69      B    N  
ATOM   4770  CA  VAL B 394      -0.454  12.039  16.891  1.00 91.34      B    C  
ATOM   4771  C   VAL B 394      -0.317  11.897  18.400  1.00 90.47      B    C  
ATOM   4772  O   VAL B 394       0.421  11.040  18.890  1.00 87.24      B    O  
ATOM   4773  CB  VAL B 394      -1.665  11.242  16.366  1.00 90.51      B    C  
ATOM   4774  CG1 VAL B 394      -2.006  11.630  14.926  1.00 83.38      B    C  
ATOM   4775  CG2 VAL B 394      -1.459   9.722  16.419  1.00 83.97      B    C  
ATOM   4776  N   THR B 395      -1.049  12.725  19.143  1.00 90.03      B    N  
ATOM   4777  CA  THR B 395      -1.094  12.691  20.602  1.00 89.59      B    C  
ATOM   4778  C   THR B 395      -2.520  12.493  21.098  1.00 89.40      B    C  
ATOM   4779  O   THR B 395      -3.489  12.828  20.410  1.00 86.01      B    O  
ATOM   4780  CB  THR B 395      -0.457  13.935  21.243  1.00 87.15      B    C  
ATOM   4781  CG2 THR B 395       1.002  14.117  20.827  1.00 75.28      B    C  
ATOM   4782  OG1 THR B 395      -1.137  15.109  20.889  1.00 75.11      B    O  
ATOM   4783  N   GLN B 396      -2.667  11.920  22.292  1.00 88.50      B    N  
ATOM   4784  CA  GLN B 396      -3.960  11.726  22.936  1.00 87.87      B    C  
ATOM   4785  C   GLN B 396      -3.795  11.700  24.455  1.00 87.84      B    C  
ATOM   4786  O   GLN B 396      -2.830  11.141  24.971  1.00 83.80      B    O  
ATOM   4787  CB  GLN B 396      -4.583  10.420  22.420  1.00 85.88      B    C  
ATOM   4788  CG  GLN B 396      -5.995  10.165  22.954  1.00 83.39      B    C  
ATOM   4789  CD  GLN B 396      -6.679   8.964  22.284  1.00 84.09      B    C  
ATOM   4790  NE2 GLN B 396      -7.867   8.622  22.701  1.00 74.86      B    N  
ATOM   4791  OE1 GLN B 396      -6.172   8.342  21.387  1.00 76.06      B    O  
ATOM   4792  N   ARG B 397      -4.772  12.257  25.174  1.00 85.60      B    N  
ATOM   4793  CA  ARG B 397      -4.830  12.086  26.625  1.00 84.82      B    C  
ATOM   4794  C   ARG B 397      -5.078  10.624  26.981  1.00 85.19      B    C  
ATOM   4795  O   ARG B 397      -6.001   9.998  26.459  1.00 80.10      B    O  
ATOM   4796  CB  ARG B 397      -5.905  12.991  27.244  1.00 81.12      B    C  
ATOM   4797  CG  ARG B 397      -5.423  14.441  27.321  1.00 71.15      B    C  
ATOM   4798  CD  ARG B 397      -6.480  15.299  28.007  1.00 67.52      B    C  
ATOM   4799  NE  ARG B 397      -5.961  16.654  28.272  1.00 58.32      B    N  
ATOM   4800  CZ  ARG B 397      -6.673  17.665  28.750  1.00 51.83      B    C  
ATOM   4801  NH1 ARG B 397      -7.948  17.557  28.994  1.00 48.66      B    N1+
ATOM   4802  NH2 ARG B 397      -6.097  18.806  28.990  1.00 44.36      B    N  
ATOM   4803  N   LEU B 398      -4.286  10.103  27.906  1.00 83.58      B    N  
ATOM   4804  CA  LEU B 398      -4.409   8.721  28.381  1.00 81.87      B    C  
ATOM   4805  C   LEU B 398      -5.447   8.564  29.494  1.00 81.69      B    C  
ATOM   4806  O   LEU B 398      -5.616   7.464  30.039  1.00 74.97      B    O  
ATOM   4807  CB  LEU B 398      -3.031   8.211  28.831  1.00 78.99      B    C  
ATOM   4808  CG  LEU B 398      -1.954   8.210  27.735  1.00 77.77      B    C  
ATOM   4809  CD1 LEU B 398      -0.637   7.693  28.335  1.00 73.35      B    C  
ATOM   4810  CD2 LEU B 398      -2.320   7.315  26.557  1.00 73.67      B    C  
ATOM   4811  N   ARG B 399      -6.134   9.643  29.847  1.00 77.92      B    N  
ATOM   4812  CA  ARG B 399      -7.192   9.669  30.853  1.00 76.80      B    C  
ATOM   4813  C   ARG B 399      -8.448  10.248  30.233  1.00 76.50      B    C  
ATOM   4814  O   ARG B 399      -8.368  11.158  29.408  1.00 71.01      B    O  
ATOM   4815  CB  ARG B 399      -6.775  10.486  32.080  1.00 72.58      B    C  
ATOM   4816  CG  ARG B 399      -5.514   9.929  32.743  1.00 66.37      B    C  
ATOM   4817  CD  ARG B 399      -5.243  10.644  34.063  1.00 63.51      B    C  
ATOM   4818  NE  ARG B 399      -5.792   9.893  35.211  1.00 54.95      B    N  
ATOM   4819  CZ  ARG B 399      -6.311  10.401  36.303  1.00 50.16      B    C  
ATOM   4820  NH1 ARG B 399      -6.490  11.674  36.464  1.00 47.06      B    N1+
ATOM   4821  NH2 ARG B 399      -6.650   9.627  37.296  1.00 43.90      B    N  
ATOM   4822  N   ALA B 400      -9.612   9.748  30.660  1.00 71.51      B    N  
ATOM   4823  CA  ALA B 400     -10.884  10.338  30.268  1.00 70.18      B    C  
ATOM   4824  C   ALA B 400     -10.992  11.757  30.849  1.00 70.70      B    C  
ATOM   4825  O   ALA B 400     -10.642  11.985  32.007  1.00 66.40      B    O  
ATOM   4826  CB  ALA B 400     -12.036   9.439  30.714  1.00 65.85      B    C  
ATOM   4827  N   GLU B 401     -11.497  12.696  30.054  1.00 66.88      B    N  
ATOM   4828  CA  GLU B 401     -11.734  14.064  30.525  1.00 65.51      B    C  
ATOM   4829  C   GLU B 401     -12.875  14.115  31.537  1.00 66.43      B    C  
ATOM   4830  O   GLU B 401     -12.842  14.910  32.470  1.00 60.02      B    O  
ATOM   4831  CB  GLU B 401     -12.061  14.986  29.351  1.00 59.67      B    C  
ATOM   4832  CG  GLU B 401     -10.853  15.189  28.427  1.00 54.29      B    C  
ATOM   4833  CD  GLU B 401     -11.035  16.371  27.466  1.00 49.04      B    C  
ATOM   4834  OE1 GLU B 401      -9.998  17.021  27.186  1.00 42.90      B    O  
ATOM   4835  OE2 GLU B 401     -12.185  16.655  27.063  1.00 45.16      B    O1-
ATOM   4836  N   ASN B 402     -13.876  13.251  31.360  1.00 65.10      B    N  
ATOM   4837  CA  ASN B 402     -15.062  13.249  32.188  1.00 64.77      B    C  
ATOM   4838  C   ASN B 402     -15.094  12.010  33.086  1.00 63.99      B    C  
ATOM   4839  O   ASN B 402     -15.165  10.882  32.611  1.00 59.28      B    O  
ATOM   4840  CB  ASN B 402     -16.276  13.384  31.263  1.00 60.12      B    C  
ATOM   4841  CG  ASN B 402     -17.493  13.938  31.957  1.00 54.40      B    C  
ATOM   4842  ND2 ASN B 402     -18.509  14.261  31.191  1.00 49.67      B    N  
ATOM   4843  OD1 ASN B 402     -17.573  14.112  33.166  1.00 49.19      B    O  
ATOM   4844  N   VAL B 403     -15.120  12.225  34.391  1.00 59.36      B    N  
ATOM   4845  CA  VAL B 403     -15.179  11.145  35.384  1.00 58.33      B    C  
ATOM   4846  C   VAL B 403     -16.427  10.262  35.209  1.00 59.13      B    C  
ATOM   4847  O   VAL B 403     -16.407   9.087  35.571  1.00 55.49      B    O  
ATOM   4848  CB  VAL B 403     -15.129  11.719  36.816  1.00 54.09      B    C  
ATOM   4849  CG1 VAL B 403     -15.123  10.650  37.897  1.00 49.37      B    C  
ATOM   4850  CG2 VAL B 403     -13.870  12.570  37.017  1.00 50.95      B    C  
ATOM   4851  N   LYS B 404     -17.499  10.787  34.602  1.00 62.34      B    N  
ATOM   4852  CA  LYS B 404     -18.708  10.001  34.316  1.00 62.25      B    C  
ATOM   4853  C   LYS B 404     -18.450   8.862  33.321  1.00 62.33      B    C  
ATOM   4854  O   LYS B 404     -19.038   7.801  33.480  1.00 57.81      B    O  
ATOM   4855  CB  LYS B 404     -19.817  10.898  33.765  1.00 59.70      B    C  
ATOM   4856  CG  LYS B 404     -20.392  11.830  34.838  1.00 54.48      B    C  
ATOM   4857  CD  LYS B 404     -21.552  12.618  34.232  1.00 48.37      B    C  
ATOM   4858  CE  LYS B 404     -22.201  13.509  35.284  1.00 41.60      B    C  
ATOM   4859  NZ  LYS B 404     -23.331  14.282  34.702  1.00 35.27      B    N1+
ATOM   4860  N   ASP B 405     -17.574   9.082  32.358  1.00 61.01      B    N  
ATOM   4861  CA  ASP B 405     -17.256   8.095  31.326  1.00 59.94      B    C  
ATOM   4862  C   ASP B 405     -16.201   7.091  31.807  1.00 58.74      B    C  
ATOM   4863  O   ASP B 405     -16.047   5.998  31.252  1.00 54.45      B    O  
ATOM   4864  CB  ASP B 405     -16.788   8.828  30.053  1.00 57.59      B    C  
ATOM   4865  CG  ASP B 405     -17.792   9.869  29.561  1.00 54.50      B    C  
ATOM   4866  OD1 ASP B 405     -19.017   9.636  29.697  1.00 50.63      B    O  
ATOM   4867  OD2 ASP B 405     -17.331  10.940  29.117  1.00 50.76      B    O1-
ATOM   4868  N   ALA B 406     -15.485   7.438  32.871  1.00 62.77      B    N  
ATOM   4869  CA  ALA B 406     -14.484   6.591  33.501  1.00 61.48      B    C  
ATOM   4870  C   ALA B 406     -14.640   6.616  35.032  1.00 62.49      B    C  
ATOM   4871  O   ALA B 406     -13.840   7.244  35.733  1.00 59.03      B    O  
ATOM   4872  CB  ALA B 406     -13.104   7.045  33.018  1.00 58.57      B    C  
ATOM   4873  N   PRO B 407     -15.640   5.913  35.588  1.00 60.61      B    N  
ATOM   4874  CA  PRO B 407     -15.979   5.965  37.014  1.00 59.41      B    C  
ATOM   4875  C   PRO B 407     -14.858   5.492  37.948  1.00 62.94      B    C  
ATOM   4876  O   PRO B 407     -14.892   5.769  39.148  1.00 59.41      B    O  
ATOM   4877  CB  PRO B 407     -17.250   5.119  37.161  1.00 55.83      B    C  
ATOM   4878  CG  PRO B 407     -17.247   4.206  35.937  1.00 58.30      B    C  
ATOM   4879  CD  PRO B 407     -16.570   5.055  34.874  1.00 65.69      B    C  
ATOM   4880  N   TRP B 408     -13.832   4.809  37.403  1.00 63.20      B    N  
ATOM   4881  CA  TRP B 408     -12.618   4.445  38.145  1.00 59.94      B    C  
ATOM   4882  C   TRP B 408     -11.642   5.626  38.321  1.00 61.81      B    C  
ATOM   4883  O   TRP B 408     -10.718   5.527  39.130  1.00 57.80      B    O  
ATOM   4884  CB  TRP B 408     -11.930   3.290  37.433  1.00 56.58      B    C  
ATOM   4885  CG  TRP B 408     -11.600   3.557  36.000  1.00 59.08      B    C  
ATOM   4886  CD1 TRP B 408     -10.507   4.196  35.532  1.00 50.44      B    C  
ATOM   4887  CD2 TRP B 408     -12.399   3.221  34.820  1.00 59.37      B    C  
ATOM   4888  CE2 TRP B 408     -11.712   3.701  33.681  1.00 59.90      B    C  
ATOM   4889  CE3 TRP B 408     -13.629   2.553  34.632  1.00 60.11      B    C  
ATOM   4890  NE1 TRP B 408     -10.564   4.287  34.150  1.00 51.77      B    N  
ATOM   4891  CZ2 TRP B 408     -12.239   3.542  32.373  1.00 58.63      B    C  
ATOM   4892  CZ3 TRP B 408     -14.150   2.392  33.330  1.00 50.68      B    C  
ATOM   4893  CH2 TRP B 408     -13.459   2.886  32.214  1.00 52.03      B    C  
ATOM   4894  N   GLN B 409     -11.812   6.721  37.602  1.00 55.20      B    N  
ATOM   4895  CA  GLN B 409     -11.034   7.928  37.833  1.00 54.11      B    C  
ATOM   4896  C   GLN B 409     -11.638   8.699  39.010  1.00 53.88      B    C  
ATOM   4897  O   GLN B 409     -12.694   9.305  38.903  1.00 54.23      B    O  
ATOM   4898  CB  GLN B 409     -10.948   8.788  36.567  1.00 55.76      B    C  
ATOM   4899  CG  GLN B 409     -10.182   8.089  35.450  1.00 54.34      B    C  
ATOM   4900  CD  GLN B 409      -9.968   8.965  34.217  1.00 50.31      B    C  
ATOM   4901  NE2 GLN B 409      -9.490   8.402  33.128  1.00 48.70      B    N  
ATOM   4902  OE1 GLN B 409     -10.182  10.159  34.214  1.00 46.87      B    O  
ATOM   4903  N   LEU B 410     -10.951   8.675  40.117  1.00 52.69      B    N  
ATOM   4904  CA  LEU B 410     -11.420   9.362  41.328  1.00 51.05      B    C  
ATOM   4905  C   LEU B 410     -11.430  10.886  41.197  1.00 51.93      B    C  
ATOM   4906  O   LEU B 410     -12.183  11.564  41.895  1.00 48.89      B    O  
ATOM   4907  CB  LEU B 410     -10.498   8.960  42.495  1.00 49.15      B    C  
ATOM   4908  CG  LEU B 410     -10.726   7.529  43.006  1.00 46.51      B    C  
ATOM   4909  CD1 LEU B 410      -9.560   7.136  43.906  1.00 43.69      B    C  
ATOM   4910  CD2 LEU B 410     -12.019   7.420  43.812  1.00 45.28      B    C  
ATOM   4911  N   ASN B 411     -10.549  11.432  40.349  1.00 48.24      B    N  
ATOM   4912  CA  ASN B 411     -10.420  12.859  40.116  1.00 48.17      B    C  
ATOM   4913  C   ASN B 411      -9.791  13.131  38.736  1.00 48.56      B    C  
ATOM   4914  O   ASN B 411      -9.068  12.297  38.182  1.00 45.81      B    O  
ATOM   4915  CB  ASN B 411      -9.622  13.510  41.268  1.00 46.82      B    C  
ATOM   4916  CG  ASN B 411      -8.231  12.937  41.500  1.00 43.49      B    C  
ATOM   4917  ND2 ASN B 411      -7.772  12.965  42.736  1.00 42.91      B    N  
ATOM   4918  OD1 ASN B 411      -7.536  12.495  40.621  1.00 40.54      B    O  
ATOM   4919  N   ASP B 412     -10.009  14.343  38.226  1.00 48.68      B    N  
ATOM   4920  CA  ASP B 412      -9.481  14.773  36.922  1.00 47.31      B    C  
ATOM   4921  C   ASP B 412      -7.960  14.994  36.933  1.00 47.34      B    C  
ATOM   4922  O   ASP B 412      -7.310  14.992  35.894  1.00 44.24      B    O  
ATOM   4923  CB  ASP B 412     -10.209  16.046  36.485  1.00 44.56      B    C  
ATOM   4924  CG  ASP B 412     -11.730  15.865  36.416  1.00 42.69      B    C  
ATOM   4925  OD1 ASP B 412     -12.170  14.753  36.051  1.00 39.44      B    O  
ATOM   4926  OD2 ASP B 412     -12.429  16.811  36.825  1.00 39.62      B    O1-
ATOM   4927  N   SER B 413      -7.362  15.163  38.105  1.00 46.57      B    N  
ATOM   4928  CA  SER B 413      -5.956  15.560  38.265  1.00 45.68      B    C  
ATOM   4929  C   SER B 413      -4.935  14.419  38.190  1.00 46.07      B    C  
ATOM   4930  O   SER B 413      -3.753  14.652  38.454  1.00 43.82      B    O  
ATOM   4931  CB  SER B 413      -5.785  16.351  39.570  1.00 42.97      B    C  
ATOM   4932  OG  SER B 413      -5.989  15.538  40.704  1.00 40.66      B    O  
ATOM   4933  N   ALA B 414      -5.362  13.195  37.910  1.00 48.61      B    N  
ATOM   4934  CA  ALA B 414      -4.494  11.999  37.892  1.00 47.78      B    C  
ATOM   4935  C   ALA B 414      -3.709  11.713  39.176  1.00 49.90      B    C  
ATOM   4936  O   ALA B 414      -2.821  10.856  39.187  1.00 47.59      B    O  
ATOM   4937  CB  ALA B 414      -3.567  12.006  36.657  1.00 44.94      B    C  
ATOM   4938  N   SER B 415      -4.004  12.426  40.265  1.00 45.23      B    N
[truncated: 255,979 more chars]
