# Supplementary material for: Tad pili with adaptable tips mediate contact-dependent killing during bacterial predation
Source: Nat Commun. 2025 May 13;16:4425. doi: 10.1038/s41467-025-58967-0 (PMC12075869; doi:10.1038/s41467-025-58967-0)
Supplement: Supplementary file 6 — Supplementary Data 5 [file 41467_2025_58967_MOESM6_ESM.zip › Supplementary Data 5/Tip2_KilK_12xKilP.pdb]

ATOM      1  N   GLN A   1     -18.182   6.096  30.401  1.00 62.29      A    N  
ATOM      2  CA  GLN A   1     -18.314   6.658  29.046  1.00 69.12      A    C  
ATOM      3  C   GLN A   1     -17.073   6.406  28.200  1.00 74.37      A    C  
ATOM      4  O   GLN A   1     -17.162   5.914  27.073  1.00 72.70      A    O  
ATOM      5  CB  GLN A   1     -18.641   8.148  29.152  1.00 64.31      A    C  
ATOM      6  CG  GLN A   1     -18.380   8.929  27.894  1.00 60.64      A    C  
ATOM      7  CD  GLN A   1     -17.066   9.660  27.955  1.00 54.47      A    C  
ATOM      8  NE2 GLN A   1     -16.463   9.904  26.808  1.00 44.49      A    N  
ATOM      9  OE1 GLN A   1     -16.589   9.984  29.035  1.00 49.70      A    O  
ATOM     10  N   ALA A   2     -15.902   6.725  28.737  1.00 73.47      A    N  
ATOM     11  CA  ALA A   2     -14.672   6.463  28.012  1.00 75.67      A    C  
ATOM     12  C   ALA A   2     -14.467   4.974  27.787  1.00 79.42      A    C  
ATOM     13  O   ALA A   2     -13.980   4.555  26.735  1.00 76.95      A    O  
ATOM     14  CB  ALA A   2     -13.485   7.062  28.753  1.00 71.95      A    C  
ATOM     15  N   ALA A   3     -14.835   4.157  28.761  1.00 77.20      A    N  
ATOM     16  CA  ALA A   3     -14.719   2.716  28.615  1.00 77.92      A    C  
ATOM     17  C   ALA A   3     -15.668   2.193  27.550  1.00 81.49      A    C  
ATOM     18  O   ALA A   3     -15.325   1.284  26.788  1.00 79.92      A    O  
ATOM     19  CB  ALA A   3     -14.969   2.027  29.951  1.00 74.98      A    C  
ATOM     20  N   VAL A   4     -16.874   2.760  27.463  1.00 79.58      A    N  
ATOM     21  CA  VAL A   4     -17.838   2.345  26.447  1.00 80.07      A    C  
ATOM     22  C   VAL A   4     -17.323   2.689  25.059  1.00 82.27      A    C  
ATOM     23  O   VAL A   4     -17.342   1.860  24.143  1.00 80.77      A    O  
ATOM     24  CB  VAL A   4     -19.210   2.991  26.706  1.00 79.22      A    C  
ATOM     25  CG1 VAL A   4     -20.169   2.661  25.584  1.00 70.65      A    C  
ATOM     26  CG2 VAL A   4     -19.770   2.529  28.038  1.00 74.10      A    C  
ATOM     27  N   GLU A   5     -16.845   3.923  24.863  1.00 82.86      A    N  
ATOM     28  CA  GLU A   5     -16.329   4.333  23.558  1.00 80.89      A    C  
ATOM     29  C   GLU A   5     -15.123   3.499  23.165  1.00 83.06      A    C  
ATOM     30  O   GLU A   5     -14.982   3.101  22.002  1.00 81.75      A    O  
ATOM     31  CB  GLU A   5     -15.969   5.813  23.586  1.00 78.12      A    C  
ATOM     32  CG  GLU A   5     -17.151   6.734  23.832  1.00 77.74      A    C  
ATOM     33  CD  GLU A   5     -16.769   8.201  23.738  1.00 72.38      A    C  
ATOM     34  OE1 GLU A   5     -15.638   8.484  23.310  1.00 62.06      A    O  
ATOM     35  OE2 GLU A   5     -17.588   9.055  24.089  1.00 64.50      A    O1-
ATOM     36  N   ALA A   6     -14.225   3.226  24.109  1.00 83.98      A    N  
ATOM     37  CA  ALA A   6     -13.048   2.424  23.819  1.00 83.22      A    C  
ATOM     38  C   ALA A   6     -13.422   1.006  23.439  1.00 85.24      A    C  
ATOM     39  O   ALA A   6     -12.833   0.409  22.537  1.00 83.18      A    O  
ATOM     40  CB  ALA A   6     -12.105   2.433  25.015  1.00 81.64      A    C  
ATOM     41  N   ALA A   7     -14.411   0.429  24.120  1.00 82.99      A    N  
ATOM     42  CA  ALA A   7     -14.855  -0.917  23.798  1.00 81.12      A    C  
ATOM     43  C   ALA A   7     -15.441  -1.001  22.401  1.00 83.45      A    C  
ATOM     44  O   ALA A   7     -15.368  -2.052  21.758  1.00 82.24      A    O  
ATOM     45  CB  ALA A   7     -15.876  -1.394  24.833  1.00 80.47      A    C  
ATOM     46  N   LEU A   8     -16.026   0.098  21.900  1.00 84.33      A    N  
ATOM     47  CA  LEU A   8     -16.627   0.118  20.579  1.00 83.66      A    C  
ATOM     48  C   LEU A   8     -15.627   0.440  19.476  1.00 85.24      A    C  
ATOM     49  O   LEU A   8     -15.847   0.048  18.327  1.00 82.92      A    O  
ATOM     50  CB  LEU A   8     -17.771   1.132  20.538  1.00 81.90      A    C  
ATOM     51  CG  LEU A   8     -18.971   0.862  21.449  1.00 79.62      A    C  
ATOM     52  CD1 LEU A   8     -19.934   2.032  21.413  1.00 73.57      A    C  
ATOM     53  CD2 LEU A   8     -19.667  -0.425  21.049  1.00 74.21      A    C  
ATOM     54  N   THR A   9     -14.535   1.135  19.783  1.00 86.29      A    N  
ATOM     55  CA  THR A   9     -13.628   1.640  18.756  1.00 87.21      A    C  
ATOM     56  C   THR A   9     -12.267   0.955  18.719  1.00 88.60      A    C  
ATOM     57  O   THR A   9     -11.685   0.825  17.638  1.00 86.49      A    O  
ATOM     58  CB  THR A   9     -13.397   3.143  18.931  1.00 85.04      A    C  
ATOM     59  CG2 THR A   9     -14.708   3.902  18.776  1.00 76.25      A    C  
ATOM     60  OG1 THR A   9     -12.850   3.392  20.230  1.00 75.60      A    O  
ATOM     61  N   LEU A  10     -11.735   0.532  19.866  1.00 87.00      A    N  
ATOM     62  CA  LEU A  10     -10.388  -0.035  19.875  1.00 87.02      A    C  
ATOM     63  C   LEU A  10     -10.260  -1.287  19.017  1.00 88.50      A    C  
ATOM     64  O   LEU A  10      -9.247  -1.440  18.326  1.00 86.91      A    O  
ATOM     65  CB  LEU A  10      -9.938  -0.309  21.306  1.00 84.55      A    C  
ATOM     66  CG  LEU A  10      -9.456   0.901  22.104  1.00 81.29      A    C  
ATOM     67  CD1 LEU A  10      -9.007   0.488  23.488  1.00 74.40      A    C  
ATOM     68  CD2 LEU A  10      -8.338   1.615  21.358  1.00 73.53      A    C  
ATOM     69  N   PRO A  11     -11.220  -2.217  19.009  1.00 88.28      A    N  
ATOM     70  CA  PRO A  11     -11.091  -3.364  18.091  1.00 87.76      A    C  
ATOM     71  C   PRO A  11     -10.970  -2.924  16.640  1.00 88.96      A    C  
ATOM     72  O   PRO A  11     -10.173  -3.484  15.884  1.00 87.02      A    O  
ATOM     73  CB  PRO A  11     -12.373  -4.161  18.341  1.00 85.90      A    C  
ATOM     74  CG  PRO A  11     -12.780  -3.785  19.718  1.00 85.31      A    C  
ATOM     75  CD  PRO A  11     -12.394  -2.348  19.882  1.00 87.78      A    C  
ATOM     76  N   LEU A  12     -11.735  -1.912  16.232  1.00 89.56      A    N  
ATOM     77  CA  LEU A  12     -11.644  -1.405  14.879  1.00 88.99      A    C  
ATOM     78  C   LEU A  12     -10.297  -0.726  14.632  1.00 89.98      A    C  
ATOM     79  O   LEU A  12      -9.650  -0.975  13.611  1.00 88.67      A    O  
ATOM     80  CB  LEU A  12     -12.788  -0.428  14.606  1.00 87.80      A    C  
ATOM     81  CG  LEU A  12     -12.756   0.307  13.267  1.00 85.49      A    C  
ATOM     82  CD1 LEU A  12     -12.869  -0.675  12.121  1.00 79.14      A    C  
ATOM     83  CD2 LEU A  12     -13.867   1.337  13.203  1.00 79.89      A    C  
ATOM     84  N   VAL A  13      -9.857   0.119  15.571  1.00 91.25      A    N  
ATOM     85  CA  VAL A  13      -8.609   0.853  15.392  1.00 91.37      A    C  
ATOM     86  C   VAL A  13      -7.424  -0.103  15.296  1.00 91.94      A    C  
ATOM     87  O   VAL A  13      -6.532   0.070  14.462  1.00 91.02      A    O  
ATOM     88  CB  VAL A  13      -8.419   1.866  16.537  1.00 90.31      A    C  
ATOM     89  CG1 VAL A  13      -7.030   2.474  16.483  1.00 82.66      A    C  
ATOM     90  CG2 VAL A  13      -9.479   2.951  16.457  1.00 83.34      A    C  
ATOM     91  N   VAL A  14      -7.399  -1.121  16.138  1.00 90.92      A    N  
ATOM     92  CA  VAL A  14      -6.313  -2.089  16.094  1.00 90.48      A    C  
ATOM     93  C   VAL A  14      -6.286  -2.794  14.745  1.00 91.00      A    C  
ATOM     94  O   VAL A  14      -5.222  -3.025  14.168  1.00 89.88      A    O  
ATOM     95  CB  VAL A  14      -6.444  -3.107  17.246  1.00 89.03      A    C  
ATOM     96  CG1 VAL A  14      -5.456  -4.244  17.081  1.00 80.57      A    C  
ATOM     97  CG2 VAL A  14      -6.231  -2.413  18.582  1.00 81.32      A    C  
ATOM     98  N   PHE A  15      -7.466  -3.132  14.205  1.00 92.53      A    N  
ATOM     99  CA  PHE A  15      -7.509  -3.766  12.892  1.00 92.88      A    C  
ATOM    100  C   PHE A  15      -7.118  -2.795  11.789  1.00 93.21      A    C  
ATOM    101  O   PHE A  15      -6.498  -3.202  10.798  1.00 91.73      A    O  
ATOM    102  CB  PHE A  15      -8.897  -4.339  12.610  1.00 91.92      A    C  
ATOM    103  CG  PHE A  15      -9.004  -5.001  11.265  1.00 92.00      A    C  
ATOM    104  CD1 PHE A  15      -8.535  -6.288  11.076  1.00 88.06      A    C  
ATOM    105  CD2 PHE A  15      -9.550  -4.325  10.189  1.00 87.60      A    C  
ATOM    106  CE1 PHE A  15      -8.616  -6.897   9.845  1.00 85.71      A    C  
ATOM    107  CE2 PHE A  15      -9.628  -4.926   8.950  1.00 85.45      A    C  
ATOM    108  CZ  PHE A  15      -9.167  -6.212   8.779  1.00 88.54      A    C  
ATOM    109  N   LEU A  16      -7.460  -1.511  11.925  1.00 93.48      A    N  
ATOM    110  CA  LEU A  16      -7.059  -0.525  10.925  1.00 92.84      A    C  
ATOM    111  C   LEU A  16      -5.546  -0.486  10.783  1.00 93.06      A    C  
ATOM    112  O   LEU A  16      -5.021  -0.392   9.674  1.00 91.55      A    O  
ATOM    113  CB  LEU A  16      -7.597   0.858  11.290  1.00 91.84      A    C  
ATOM    114  CG  LEU A  16      -9.113   1.079  11.217  1.00 87.87      A    C  
ATOM    115  CD1 LEU A  16      -9.453   2.524  11.521  1.00 81.57      A    C  
ATOM    116  CD2 LEU A  16      -9.650   0.673   9.854  1.00 81.61      A    C  
ATOM    117  N   VAL A  17      -4.834  -0.584  11.900  1.00 93.39      A    N  
ATOM    118  CA  VAL A  17      -3.387  -0.537  11.870  1.00 93.06      A    C  
ATOM    119  C   VAL A  17      -2.815  -1.866  11.382  1.00 93.31      A    C  
ATOM    120  O   VAL A  17      -2.070  -1.920  10.396  1.00 92.28      A    O  
ATOM    121  CB  VAL A  17      -2.825  -0.173  13.256  1.00 91.80      A    C  
ATOM    122  CG1 VAL A  17      -1.305  -0.218  13.242  1.00 83.15      A    C  
ATOM    123  CG2 VAL A  17      -3.314   1.207  13.668  1.00 83.74      A    C  
ATOM    124  N   LEU A  18      -3.156  -2.953  12.063  1.00 93.52      A    N  
ATOM    125  CA  LEU A  18      -2.580  -4.247  11.734  1.00 92.45      A    C  
ATOM    126  C   LEU A  18      -3.115  -4.800  10.420  1.00 92.52      A    C  
ATOM    127  O   LEU A  18      -2.370  -5.412   9.646  1.00 90.90      A    O  
ATOM    128  CB  LEU A  18      -2.843  -5.244  12.864  1.00 91.10      A    C  
ATOM    129  CG  LEU A  18      -2.233  -4.877  14.228  1.00 87.81      A    C  
ATOM    130  CD1 LEU A  18      -2.571  -5.944  15.258  1.00 81.60      A    C  
ATOM    131  CD2 LEU A  18      -0.731  -4.698  14.116  1.00 80.82      A    C  
ATOM    132  N   GLY A  19      -4.405  -4.604  10.142  1.00 93.63      A    N  
ATOM    133  CA  GLY A  19      -4.971  -5.089   8.900  1.00 93.59      A    C  
ATOM    134  C   GLY A  19      -4.416  -4.375   7.689  1.00 94.35      A    C  
ATOM    135  O   GLY A  19      -4.125  -4.993   6.663  1.00 92.82      A    O  
ATOM    136  N   THR A  20      -4.266  -3.051   7.789  1.00 95.59      A    N  
ATOM    137  CA  THR A  20      -3.672  -2.294   6.694  1.00 95.47      A    C  
ATOM    138  C   THR A  20      -2.218  -2.677   6.489  1.00 95.30      A    C  
ATOM    139  O   THR A  20      -1.744  -2.779   5.355  1.00 93.69      A    O  
ATOM    140  CB  THR A  20      -3.792  -0.790   6.965  1.00 94.35      A    C  
ATOM    141  CG2 THR A  20      -3.195   0.012   5.824  1.00 80.19      A    C  
ATOM    142  OG1 THR A  20      -5.178  -0.440   7.113  1.00 79.02      A    O  
ATOM    143  N   LEU A  21      -1.493  -2.907   7.579  1.00 94.52      A    N  
ATOM    144  CA  LEU A  21      -0.119  -3.379   7.472  1.00 94.19      A    C  
ATOM    145  C   LEU A  21      -0.064  -4.700   6.716  1.00 94.21      A    C  
ATOM    146  O   LEU A  21       0.744  -4.873   5.801  1.00 92.97      A    O  
ATOM    147  CB  LEU A  21       0.486  -3.527   8.869  1.00 92.99      A    C  
ATOM    148  CG  LEU A  21       1.900  -4.114   8.942  1.00 87.87      A    C  
ATOM    149  CD1 LEU A  21       2.902  -3.160   8.328  1.00 81.92      A    C  
ATOM    150  CD2 LEU A  21       2.268  -4.426  10.385  1.00 81.51      A    C  
ATOM    151  N   GLN A  22      -0.926  -5.643   7.082  1.00 95.28      A    N  
ATOM    152  CA  GLN A  22      -0.940  -6.937   6.415  1.00 94.40      A    C  
ATOM    153  C   GLN A  22      -1.355  -6.801   4.955  1.00 94.69      A    C  
ATOM    154  O   GLN A  22      -0.788  -7.472   4.079  1.00 93.74      A    O  
ATOM    155  CB  GLN A  22      -1.900  -7.885   7.148  1.00 93.45      A    C  
ATOM    156  CG  GLN A  22      -1.949  -9.288   6.577  1.00 90.21      A    C  
ATOM    157  CD  GLN A  22      -0.660 -10.050   6.797  1.00 88.96      A    C  
ATOM    158  NE2 GLN A  22       0.270  -9.904   5.867  1.00 77.18      A    N  
ATOM    159  OE1 GLN A  22      -0.490 -10.744   7.797  1.00 79.56      A    O  
ATOM    160  N   LEU A  23      -2.326  -5.941   4.665  1.00 94.85      A    N  
ATOM    161  CA  LEU A  23      -2.765  -5.743   3.293  1.00 94.96      A    C  
ATOM    162  C   LEU A  23      -1.642  -5.170   2.429  1.00 95.18      A    C  
ATOM    163  O   LEU A  23      -1.425  -5.622   1.304  1.00 94.07      A    O  
ATOM    164  CB  LEU A  23      -3.984  -4.825   3.257  1.00 94.19      A    C  
ATOM    165  CG  LEU A  23      -4.539  -4.514   1.865  1.00 92.00      A    C  
ATOM    166  CD1 LEU A  23      -5.060  -5.780   1.204  1.00 86.85      A    C  
ATOM    167  CD2 LEU A  23      -5.633  -3.462   1.950  1.00 86.57      A    C  
ATOM    168  N   PHE A  24      -0.915  -4.173   2.951  1.00 95.42      A    N  
ATOM    169  CA  PHE A  24       0.194  -3.599   2.205  1.00 95.54      A    C  
ATOM    170  C   PHE A  24       1.284  -4.631   1.947  1.00 95.61      A    C  
ATOM    171  O   PHE A  24       1.889  -4.648   0.873  1.00 94.25      A    O  
ATOM    172  CB  PHE A  24       0.771  -2.396   2.951  1.00 95.33      A    C  
ATOM    173  CG  PHE A  24      -0.134  -1.185   2.937  1.00 95.16      A    C  
ATOM    174  CD1 PHE A  24      -1.263  -1.145   2.154  1.00 88.64      A    C  
ATOM    175  CD2 PHE A  24       0.175  -0.079   3.712  1.00 88.29      A    C  
ATOM    176  CE1 PHE A  24      -2.083  -0.037   2.144  1.00 87.12      A    C  
ATOM    177  CE2 PHE A  24      -0.638   1.037   3.704  1.00 87.51      A    C  
ATOM    178  CZ  PHE A  24      -1.765   1.054   2.921  1.00 91.10      A    C  
ATOM    179  N   MET A  25       1.543  -5.498   2.919  1.00 94.40      A    N  
ATOM    180  CA  MET A  25       2.523  -6.559   2.721  1.00 93.64      A    C  
ATOM    181  C   MET A  25       2.087  -7.501   1.602  1.00 93.82      A    C  
ATOM    182  O   MET A  25       2.909  -7.945   0.793  1.00 92.64      A    O  
ATOM    183  CB  MET A  25       2.743  -7.323   4.024  1.00 92.59      A    C  
ATOM    184  CG  MET A  25       3.407  -6.507   5.124  1.00 89.95      A    C  
ATOM    185  SD  MET A  25       3.444  -7.360   6.717  1.00 86.17      A    S  
ATOM    186  CE  MET A  25       4.571  -8.709   6.338  1.00 74.37      A    C  
ATOM    187  N   MET A  26       0.801  -7.820   1.537  1.00 94.95      A    N  
ATOM    188  CA  MET A  26       0.293  -8.665   0.465  1.00 94.87      A    C  
ATOM    189  C   MET A  26       0.405  -7.980  -0.889  1.00 95.11      A    C  
ATOM    190  O   MET A  26       0.770  -8.599  -1.885  1.00 93.64      A    O  
ATOM    191  CB  MET A  26      -1.163  -9.054   0.747  1.00 93.36      A    C  
ATOM    192  CG  MET A  26      -1.336  -9.983   1.938  1.00 87.52      A    C  
ATOM    193  SD  MET A  26      -3.069 -10.321   2.309  1.00 85.94      A    S  
ATOM    194  CE  MET A  26      -3.599 -11.074   0.771  1.00 74.79      A    C  
ATOM    195  N   LEU A  27       0.089  -6.684  -0.941  1.00 95.50      A    N  
ATOM    196  CA  LEU A  27       0.184  -5.951  -2.198  1.00 95.32      A    C  
ATOM    197  C   LEU A  27       1.632  -5.843  -2.662  1.00 95.69      A    C  
ATOM    198  O   LEU A  27       1.908  -5.919  -3.864  1.00 94.37      A    O  
ATOM    199  CB  LEU A  27      -0.431  -4.556  -2.027  1.00 94.82      A    C  
ATOM    200  CG  LEU A  27      -1.936  -4.526  -1.768  1.00 92.73      A    C  
ATOM    201  CD1 LEU A  27      -2.392  -3.125  -1.389  1.00 87.49      A    C  
ATOM    202  CD2 LEU A  27      -2.694  -5.021  -3.000  1.00 87.38      A    C  
ATOM    203  N   GLN A  28       2.562  -5.667  -1.729  1.00 96.23      A    N  
ATOM    204  CA  GLN A  28       3.970  -5.665  -2.084  1.00 95.93      A    C  
ATOM    205  C   GLN A  28       4.428  -7.040  -2.542  1.00 96.09      A    C  
ATOM    206  O   GLN A  28       5.274  -7.163  -3.435  1.00 94.98      A    O  
ATOM    207  CB  GLN A  28       4.802  -5.180  -0.890  1.00 95.38      A    C  
ATOM    208  CG  GLN A  28       4.570  -3.718  -0.535  1.00 94.18      A    C  
ATOM    209  CD  GLN A  28       5.078  -3.347   0.847  1.00 93.65      A    C  
ATOM    210  NE2 GLN A  28       4.837  -2.110   1.252  1.00 83.36      A    N  
ATOM    211  OE1 GLN A  28       5.678  -4.177   1.525  1.00 85.70      A    O  
ATOM    212  N   ALA A  29       3.872  -8.089  -1.945  1.00 95.92      A    N  
ATOM    213  CA  ALA A  29       4.178  -9.439  -2.382  1.00 95.75      A    C  
ATOM    214  C   ALA A  29       3.674  -9.685  -3.795  1.00 95.96      A    C  
ATOM    215  O   ALA A  29       4.281 -10.459  -4.548  1.00 94.49      A    O  
ATOM    216  CB  ALA A  29       3.573 -10.456  -1.416  1.00 94.96      A    C  
ATOM    217  N   ARG A  30       2.571  -9.055  -4.182  1.00 96.32      A    N  
ATOM    218  CA  ARG A  30       2.075  -9.177  -5.548  1.00 95.98      A    C  
ATOM    219  C   ARG A  30       3.077  -8.607  -6.546  1.00 95.92      A    C  
ATOM    220  O   ARG A  30       3.283  -9.173  -7.627  1.00 94.64      A    O  
ATOM    221  CB  ARG A  30       0.730  -8.470  -5.691  1.00 94.66      A    C  
ATOM    222  CG  ARG A  30       0.102  -8.613  -7.069  1.00 92.42      A    C  
ATOM    223  CD  ARG A  30      -1.029  -7.630  -7.268  1.00 89.30      A    C  
ATOM    224  NE  ARG A  30      -1.668  -7.795  -8.573  1.00 86.03      A    N  
ATOM    225  CZ  ARG A  30      -2.571  -6.966  -9.072  1.00 83.52      A    C  
ATOM    226  NH1 ARG A  30      -2.964  -5.905  -8.377  1.00 75.93      A    N1+
ATOM    227  NH2 ARG A  30      -3.104  -7.204 -10.262  1.00 79.33      A    N  
ATOM    228  N   ILE A  31       3.708  -7.486  -6.197  1.00 96.68      A    N  
ATOM    229  CA  ILE A  31       4.731  -6.904  -7.060  1.00 96.44      A    C  
ATOM    230  C   ILE A  31       5.881  -7.892  -7.245  1.00 96.48      A    C  
ATOM    231  O   ILE A  31       6.362  -8.112  -8.357  1.00 95.48      A    O  
ATOM    232  CB  ILE A  31       5.223  -5.564  -6.485  1.00 95.90      A    C  
ATOM    233  CG1 ILE A  31       4.072  -4.550  -6.458  1.00 92.27      A    C  
ATOM    234  CG2 ILE A  31       6.401  -5.028  -7.293  1.00 92.33      A    C  
ATOM    235  CD1 ILE A  31       4.427  -3.238  -5.777  1.00 88.03      A    C  
ATOM    236  N   LEU A  32       6.312  -8.501  -6.141  1.00 96.81      A    N  
ATOM    237  CA  LEU A  32       7.357  -9.509  -6.239  1.00 96.51      A    C  
ATOM    238  C   LEU A  32       6.907 -10.711  -7.058  1.00 96.75      A    C  
ATOM    239  O   LEU A  32       7.704 -11.300  -7.796  1.00 95.58      A    O  
ATOM    240  CB  LEU A  32       7.794  -9.969  -4.838  1.00 95.39      A    C  
ATOM    241  CG  LEU A  32       8.843  -9.137  -4.100  1.00 92.64      A    C  
ATOM    242  CD1 LEU A  32       9.236  -9.844  -2.815  1.00 87.52      A    C  
ATOM    243  CD2 LEU A  32      10.065  -8.904  -4.976  1.00 86.63      A    C  
ATOM    244  N   ALA A  33       5.642 -11.091  -6.924  1.00 96.69      A    N  
ATOM    245  CA  ALA A  33       5.134 -12.250  -7.642  1.00 96.44      A    C  
ATOM    246  C   ALA A  33       5.182 -12.024  -9.147  1.00 96.48      A    C  
ATOM    247  O   ALA A  33       5.478 -12.947  -9.912  1.00 94.91      A    O  
ATOM    248  CB  ALA A  33       3.708 -12.565  -7.188  1.00 95.70      A    C  
ATOM    249  N   GLN A  34       4.892 -10.804  -9.591  1.00 96.94      A    N  
ATOM    250  CA  GLN A  34       4.966 -10.514 -11.019  1.00 96.51      A    C  
ATOM    251  C   GLN A  34       6.411 -10.518 -11.510  1.00 96.77      A    C  
ATOM    252  O   GLN A  34       6.692 -10.971 -12.623  1.00 95.46      A    O  
ATOM    253  CB  GLN A  34       4.294  -9.170 -11.312  1.00 95.55      A    C  
ATOM    254  CG  GLN A  34       2.792  -9.201 -11.054  1.00 89.19      A    C  
ATOM    255  CD  GLN A  34       2.074  -7.991 -11.611  1.00 85.83      A    C  
ATOM    256  NE2 GLN A  34       2.726  -7.237 -12.470  1.00 73.59      A    N  
ATOM    257  OE1 GLN A  34       0.910  -7.748 -11.265  1.00 76.25      A    O  
ATOM    258  N   VAL A  35       7.336 -10.025 -10.680  1.00 97.39      A    N  
ATOM    259  CA  VAL A  35       8.744 -10.137 -11.024  1.00 97.27      A    C  
ATOM    260  C   VAL A  35       9.154 -11.607 -11.068  1.00 97.34      A    C  
ATOM    261  O   VAL A  35       9.919 -12.027 -11.944  1.00 96.28      A    O  
ATOM    262  CB  VAL A  35       9.609  -9.356 -10.019  1.00 96.60      A    C  
ATOM    263  CG1 VAL A  35      11.088  -9.557 -10.319  1.00 92.84      A    C  
ATOM    264  CG2 VAL A  35       9.253  -7.878 -10.055  1.00 91.78      A    C  
ATOM    265  N   ALA A  36       8.639 -12.404 -10.132  1.00 97.37      A    N  
ATOM    266  CA  ALA A  36       8.948 -13.821 -10.102  1.00 97.01      A    C  
ATOM    267  C   ALA A  36       8.423 -14.526 -11.345  1.00 97.16      A    C  
ATOM    268  O   ALA A  36       9.086 -15.409 -11.893  1.00 95.84      A    O  
ATOM    269  CB  ALA A  36       8.364 -14.457  -8.841  1.00 96.35      A    C  
ATOM    270  N   ALA A  37       7.226 -14.145 -11.803  1.00 97.18      A    N  
ATOM    271  CA  ALA A  37       6.675 -14.734 -13.016  1.00 96.90      A    C  
ATOM    272  C   ALA A  37       7.527 -14.388 -14.227  1.00 97.00      A    C  
ATOM    273  O   ALA A  37       7.754 -15.238 -15.099  1.00 95.27      A    O  
ATOM    274  CB  ALA A  37       5.233 -14.267 -13.218  1.00 95.94      A    C  
ATOM    275  N   TYR A  38       8.001 -13.146 -14.283  1.00 97.45      A    N  
ATOM    276  CA  TYR A  38       8.886 -12.752 -15.372  1.00 97.47      A    C  
ATOM    277  C   TYR A  38      10.193 -13.535 -15.333  1.00 97.41      A    C  
ATOM    278  O   TYR A  38      10.664 -14.044 -16.353  1.00 96.45      A    O  
ATOM    279  CB  TYR A  38       9.164 -11.245 -15.309  1.00 97.30      A    C  
ATOM    280  CG  TYR A  38      10.339 -10.809 -16.160  1.00 97.11      A    C  
ATOM    281  CD1 TYR A  38      10.198 -10.658 -17.530  1.00 94.86      A    C  
ATOM    282  CD2 TYR A  38      11.572 -10.550 -15.589  1.00 95.19      A    C  
ATOM    283  CE1 TYR A  38      11.276 -10.262 -18.314  1.00 94.43      A    C  
ATOM    284  CE2 TYR A  38      12.649 -10.155 -16.362  1.00 94.64      A    C  
ATOM    285  CZ  TYR A  38      12.493 -10.013 -17.723  1.00 95.46      A    C  
ATOM    286  OH  TYR A  38      13.558  -9.623 -18.495  1.00 93.96      A    O  
ATOM    287  N   ARG A  39      10.788 -13.648 -14.155  1.00 97.43      A    N  
ATOM    288  CA  ARG A  39      12.034 -14.405 -14.030  1.00 97.23      A    C  
ATOM    289  C   ARG A  39      11.815 -15.883 -14.346  1.00 97.14      A    C  
ATOM    290  O   ARG A  39      12.679 -16.526 -14.944  1.00 96.17      A    O  
ATOM    291  CB  ARG A  39      12.610 -14.238 -12.622  1.00 96.60      A    C  
ATOM    292  CG  ARG A  39      13.300 -12.906 -12.402  1.00 93.82      A    C  
ATOM    293  CD  ARG A  39      13.859 -12.781 -10.989  1.00 93.05      A    C  
ATOM    294  NE  ARG A  39      14.841 -11.710 -10.896  1.00 91.40      A    N  
ATOM    295  CZ  ARG A  39      15.296 -11.220  -9.748  1.00 90.57      A    C  
ATOM    296  NH1 ARG A  39      14.853 -11.694  -8.587  1.00 84.64      A    N1+
ATOM    297  NH2 ARG A  39      16.208 -10.255  -9.748  1.00 86.79      A    N  
ATOM    298  N   ALA A  40      10.657 -16.425 -13.966  1.00 97.04      A    N  
ATOM    299  CA  ALA A  40      10.372 -17.826 -14.221  1.00 96.81      A    C  
ATOM    300  C   ALA A  40      10.192 -18.100 -15.706  1.00 97.05      A    C  
ATOM    301  O   ALA A  40      10.756 -19.058 -16.245  1.00 95.82      A    O  
ATOM    302  CB  ALA A  40       9.125 -18.264 -13.445  1.00 96.28      A    C  
ATOM    303  N   VAL A  41       9.417 -17.260 -16.389  1.00 97.16      A    N  
ATOM    304  CA  VAL A  41       9.189 -17.476 -17.820  1.00 97.09      A    C  
ATOM    305  C   VAL A  41      10.476 -17.254 -18.600  1.00 97.10      A    C  
ATOM    306  O   VAL A  41      10.733 -17.940 -19.593  1.00 95.94      A    O  
ATOM    307  CB  VAL A  41       8.052 -16.574 -18.331  1.00 96.13      A    C  
ATOM    308  CG1 VAL A  41       8.501 -15.122 -18.452  1.00 90.50      A    C  
ATOM    309  CG2 VAL A  41       7.531 -17.089 -19.668  1.00 89.07      A    C  
ATOM    310  N   ARG A  42      11.312 -16.316 -18.150  1.00 97.14      A    N  
ATOM    311  CA  ARG A  42      12.598 -16.099 -18.798  1.00 97.09      A    C  
ATOM    312  C   ARG A  42      13.510 -17.307 -18.606  1.00 97.14      A    C  
ATOM    313  O   ARG A  42      14.146 -17.780 -19.552  1.00 95.58      A    O  
ATOM    314  CB  ARG A  42      13.275 -14.843 -18.246  1.00 96.27      A    C  
ATOM    315  CG  ARG A  42      14.626 -14.539 -18.864  1.00 94.23      A    C  
ATOM    316  CD  ARG A  42      15.267 -13.323 -18.216  1.00 93.04      A    C  
ATOM    317  NE  ARG A  42      16.580 -13.022 -18.801  1.00 91.32      A    N  
ATOM    318  CZ  ARG A  42      17.718 -13.625 -18.443  1.00 92.29      A    C  
ATOM    319  NH1 ARG A  42      17.712 -14.550 -17.497  1.00 82.86      A    N1+
ATOM    320  NH2 ARG A  42      18.853 -13.290 -19.038  1.00 87.95      A    N  
ATOM    321  N   ALA A  43      13.555 -17.827 -17.380  1.00 96.60      A    N  
ATOM    322  CA  ALA A  43      14.367 -19.007 -17.108  1.00 96.36      A    C  
ATOM    323  C   ALA A  43      13.891 -20.200 -17.920  1.00 96.37      A    C  
ATOM    324  O   ALA A  43      14.695 -21.000 -18.393  1.00 94.14      A    O  
ATOM    325  CB  ALA A  43      14.339 -19.325 -15.616  1.00 95.59      A    C  
ATOM    326  N   GLY A  44      12.577 -20.331 -18.080  1.00 96.25      A    N  
ATOM    327  CA  GLY A  44      12.051 -21.430 -18.871  1.00 96.15      A    C  
ATOM    328  C   GLY A  44      12.366 -21.295 -20.346  1.00 96.41      A    C  
ATOM    329  O   GLY A  44      12.660 -22.290 -21.021  1.00 94.96      A    O  
ATOM    330  N   SER A  45      12.326 -20.063 -20.867  1.00 96.99      A    N  
ATOM    331  CA  SER A  45      12.579 -19.850 -22.288  1.00 96.91      A    C  
ATOM    332  C   SER A  45      14.018 -20.179 -22.659  1.00 96.76      A    C  
ATOM    333  O   SER A  45      14.280 -20.603 -23.788  1.00 94.69      A    O  
ATOM    334  CB  SER A  45      12.262 -18.405 -22.663  1.00 96.28      A    C  
ATOM    335  OG  SER A  45      13.233 -17.512 -22.142  1.00 89.17      A    O  
ATOM    336  N   ILE A  46      14.952 -20.005 -21.737  1.00 96.30      A    N  
ATOM    337  CA  ILE A  46      16.357 -20.260 -22.015  1.00 95.87      A    C  
ATOM    338  C   ILE A  46      16.834 -21.580 -21.418  1.00 95.53      A    C  
ATOM    339  O   ILE A  46      18.032 -21.871 -21.459  1.00 92.74      A    O  
ATOM    340  CB  ILE A  46      17.246 -19.108 -21.509  1.00 94.56      A    C  
ATOM    341  CG1 ILE A  46      17.148 -18.965 -19.985  1.00 90.53      A    C  
ATOM    342  CG2 ILE A  46      16.863 -17.811 -22.205  1.00 89.69      A    C  
ATOM    343  CD1 ILE A  46      18.040 -17.890 -19.407  1.00 87.54      A    C  
ATOM    344  N   ASN A  47      15.923 -22.380 -20.869  1.00 95.50      A    N  
ATOM    345  CA  ASN A  47      16.266 -23.675 -20.310  1.00 95.15      A    C  
ATOM    346  C   ASN A  47      15.313 -24.760 -20.799  1.00 95.16      A    C  
ATOM    347  O   ASN A  47      14.991 -25.697 -20.060  1.00 92.17      A    O  
ATOM    348  CB  ASN A  47      16.277 -23.627 -18.778  1.00 94.27      A    C  
ATOM    349  CG  ASN A  47      17.520 -22.950 -18.232  1.00 93.29      A    C  
ATOM    350  ND2 ASN A  47      17.339 -21.747 -17.709  1.00 84.57      A    N  
ATOM    351  OD1 ASN A  47      18.616 -23.503 -18.284  1.00 85.78      A    O  
ATOM    352  N   HIS A  48      14.864 -24.645 -22.047  1.00 95.20      A    N  
ATOM    353  CA  HIS A  48      14.105 -25.695 -22.727  1.00 95.12      A    C  
ATOM    354  C   HIS A  48      12.757 -25.985 -22.075  1.00 95.17      A    C  
ATOM    355  O   HIS A  48      12.207 -27.074 -22.239  1.00 91.47      A    O  
ATOM    356  CB  HIS A  48      14.927 -26.990 -22.816  1.00 94.57      A    C  
ATOM    357  CG  HIS A  48      16.348 -26.766 -23.199  1.00 94.66      A    C  
ATOM    358  CD2 HIS A  48      17.487 -26.803 -22.470  1.00 85.64      A    C  
ATOM    359  ND1 HIS A  48      16.730 -26.436 -24.488  1.00 85.94      A    N  
ATOM    360  CE1 HIS A  48      18.045 -26.293 -24.535  1.00 86.68      A    C  
ATOM    361  NE2 HIS A  48      18.520 -26.512 -23.322  1.00 88.32      A    N  
ATOM    362  N   GLY A  49      12.206 -25.003 -21.347  1.00 94.32      A    N  
ATOM    363  CA  GLY A  49      10.952 -25.208 -20.653  1.00 94.25      A    C  
ATOM    364  C   GLY A  49      11.062 -26.020 -19.380  1.00 94.66      A    C  
ATOM    365  O   GLY A  49      10.040 -26.486 -18.865  1.00 91.74      A    O  
ATOM    366  N   ASN A  50      12.278 -26.204 -18.861  1.00 94.79      A    N  
ATOM    367  CA  ASN A  50      12.493 -26.988 -17.658  1.00 94.64      A    C  
ATOM    368  C   ASN A  50      11.823 -26.327 -16.461  1.00 95.06      A    C  
ATOM    369  O   ASN A  50      11.996 -25.128 -16.222  1.00 93.46      A    O  
ATOM    370  CB  ASN A  50      13.989 -27.165 -17.413  1.00 93.29      A    C  
ATOM    371  CG  ASN A  50      14.294 -28.204 -16.357  1.00 92.77      A    C  
ATOM    372  ND2 ASN A  50      15.543 -28.655 -16.320  1.00 87.20      A    N  
ATOM    373  OD1 ASN A  50      13.430 -28.596 -15.572  1.00 87.91      A    O  
ATOM    374  N   CYS A  51      11.075 -27.110 -15.691  1.00 94.63      A    N  
ATOM    375  CA  CYS A  51      10.365 -26.574 -14.545  1.00 94.92      A    C  
ATOM    376  C   CYS A  51      11.290 -26.238 -13.388  1.00 95.37      A    C  
ATOM    377  O   CYS A  51      10.996 -25.326 -12.613  1.00 93.32      A    O  
ATOM    378  CB  CYS A  51       9.299 -27.566 -14.080  1.00 93.33      A    C  
ATOM    379  SG  CYS A  51       7.779 -27.575 -15.075  1.00 89.37      A    S  
ATOM    380  N   LEU A  52      12.403 -26.961 -13.245  1.00 94.55      A    N  
ATOM    381  CA  LEU A  52      13.281 -26.758 -12.100  1.00 94.60      A    C  
ATOM    382  C   LEU A  52      13.880 -25.354 -12.081  1.00 95.24      A    C  
ATOM    383  O   LEU A  52      13.796 -24.667 -11.056  1.00 94.40      A    O  
ATOM    384  CB  LEU A  52      14.373 -27.835 -12.072  1.00 93.47      A    C  
ATOM    385  CG  LEU A  52      15.210 -27.938 -10.802  1.00 90.52      A    C  
ATOM    386  CD1 LEU A  52      15.661 -29.378 -10.579  1.00 85.68      A    C  
ATOM    387  CD2 LEU A  52      16.422 -27.016 -10.848  1.00 83.90      A    C  
ATOM    388  N   PRO A  53      14.499 -24.873 -13.159  1.00 95.07      A    N  
ATOM    389  CA  PRO A  53      14.985 -23.486 -13.140  1.00 95.34      A    C  
ATOM    390  C   PRO A  53      13.869 -22.474 -12.971  1.00 95.78      A    C  
ATOM    391  O   PRO A  53      14.061 -21.463 -12.288  1.00 94.70      A    O  
ATOM    392  CB  PRO A  53      15.679 -23.332 -14.500  1.00 94.17      A    C  
ATOM    393  CG  PRO A  53      15.980 -24.716 -14.934  1.00 91.89      A    C  
ATOM    394  CD  PRO A  53      14.869 -25.560 -14.398  1.00 94.16      A    C  
ATOM    395  N   MET A  54      12.714 -22.721 -13.576  1.00 96.05      A    N  
ATOM    396  CA  MET A  54      11.589 -21.804 -13.435  1.00 96.16      A    C  
ATOM    397  C   MET A  54      11.132 -21.719 -11.988  1.00 96.32      A    C  
ATOM    398  O   MET A  54      10.881 -20.625 -11.467  1.00 95.38      A    O  
ATOM    399  CB  MET A  54      10.440 -22.257 -14.330  1.00 95.64      A    C  
ATOM    400  CG  MET A  54      10.766 -22.246 -15.819  1.00 93.43      A    C  
ATOM    401  SD  MET A  54       9.530 -23.103 -16.815  1.00 91.66      A    S  
ATOM    402  CE  MET A  54       8.096 -22.100 -16.492  1.00 83.00      A    C  
ATOM    403  N   MET A  55      11.032 -22.859 -11.328  1.00 95.93      A    N  
ATOM    404  CA  MET A  55      10.580 -22.882  -9.944  1.00 95.96      A    C  
ATOM    405  C   MET A  55      11.589 -22.199  -9.031  1.00 96.18      A    C  
ATOM    406  O   MET A  55      11.213 -21.417  -8.155  1.00 95.23      A    O  
ATOM    407  CB  MET A  55      10.332 -24.320  -9.502  1.00 94.89      A    C  
ATOM    408  CG  MET A  55       9.725 -24.452  -8.118  1.00 89.33      A    C  
ATOM    409  SD  MET A  55      10.959 -24.586  -6.813  1.00 84.32      A    S  
ATOM    410  CE  MET A  55      11.541 -26.249  -7.075  1.00 71.61      A    C  
ATOM    411  N   HIS A  56      12.873 -22.481  -9.225  1.00 96.35      A    N  
ATOM    412  CA  HIS A  56      13.894 -21.867  -8.392  1.00 96.27      A    C  
ATOM    413  C   HIS A  56      13.977 -20.359  -8.610  1.00 96.45      A    C  
ATOM    414  O   HIS A  56      14.181 -19.596  -7.662  1.00 95.56      A    O  
ATOM    415  CB  HIS A  56      15.254 -22.515  -8.678  1.00 95.66      A    C  
ATOM    416  CG  HIS A  56      15.469 -23.798  -7.947  1.00 95.36      A    C  
ATOM    417  CD2 HIS A  56      14.616 -24.575  -7.251  1.00 88.50      A    C  
ATOM    418  ND1 HIS A  56      16.702 -24.411  -7.868  1.00 88.05      A    N  
ATOM    419  CE1 HIS A  56      16.587 -25.522  -7.153  1.00 89.38      A    C  
ATOM    420  NE2 HIS A  56      15.338 -25.634  -6.767  1.00 90.64      A    N  
ATOM    421  N   ALA A  57      13.821 -19.913  -9.857  1.00 96.36      A    N  
ATOM    422  CA  ALA A  57      13.867 -18.488 -10.151  1.00 96.33      A    C  
ATOM    423  C   ALA A  57      12.713 -17.757  -9.474  1.00 96.49      A    C  
ATOM    424  O   ALA A  57      12.900 -16.686  -8.890  1.00 94.84      A    O  
ATOM    425  CB  ALA A  57      13.834 -18.265 -11.658  1.00 95.58      A    C  
ATOM    426  N   ALA A  58      11.521 -18.326  -9.547  1.00 96.78      A    N  
ATOM    427  CA  ALA A  58      10.375 -17.713  -8.891  1.00 96.62      A    C  
ATOM    428  C   ALA A  58      10.486 -17.819  -7.376  1.00 96.99      A    C  
ATOM    429  O   ALA A  58      10.129 -16.882  -6.650  1.00 95.68      A    O  
ATOM    430  CB  ALA A  58       9.084 -18.360  -9.382  1.00 96.00      A    C  
ATOM    431  N   LEU A  59      10.988 -18.948  -6.874  1.00 96.59      A    N  
ATOM    432  CA  LEU A  59      11.070 -19.171  -5.441  1.00 96.56      A    C  
ATOM    433  C   LEU A  59      12.019 -18.176  -4.783  1.00 96.70      A    C  
ATOM    434  O   LEU A  59      11.680 -17.570  -3.761  1.00 95.59      A    O  
ATOM    435  CB  LEU A  59      11.511 -20.603  -5.160  1.00 95.46      A    C  
ATOM    436  CG  LEU A  59      11.692 -20.987  -3.687  1.00 92.18      A    C  
ATOM    437  CD1 LEU A  59      10.389 -20.856  -2.932  1.00 86.57      A    C  
ATOM    438  CD2 LEU A  59      12.229 -22.407  -3.583  1.00 85.27      A    C  
ATOM    439  N   VAL A  60      13.209 -18.001  -5.350  1.00 96.68      A    N  
ATOM    440  CA  VAL A  60      14.186 -17.105  -4.740  1.00 96.57      A    C  
ATOM    441  C   VAL A  60      13.688 -15.665  -4.760  1.00 96.52      A    C  
ATOM    442  O   VAL A  60      14.033 -14.872  -3.884  1.00 94.94      A    O  
ATOM    443  CB  VAL A  60      15.547 -17.234  -5.448  1.00 95.23      A    C  
ATOM    444  CG1 VAL A  60      15.500 -16.584  -6.825  1.00 85.24      A    C  
ATOM    445  CG2 VAL A  60      16.648 -16.618  -4.597  1.00 84.48      A    C  
ATOM    446  N   THR A  61      12.865 -15.317  -5.752  1.00 96.84      A    N  
ATOM    447  CA  THR A  61      12.314 -13.968  -5.813  1.00 96.74      A    C  
ATOM    448  C   THR A  61      11.280 -13.740  -4.725  1.00 96.63      A    C  
ATOM    449  O   THR A  61      11.140 -12.618  -4.223  1.00 94.93      A    O  
ATOM    450  CB  THR A  61      11.703 -13.712  -7.186  1.00 95.83      A    C  
ATOM    451  CG2 THR A  61      11.230 -12.271  -7.310  1.00 84.34      A    C  
ATOM    452  OG1 THR A  61      12.672 -13.973  -8.203  1.00 83.39      A    O  
ATOM    453  N   MET A  62      10.551 -14.779  -4.334  1.00 96.22      A    N  
ATOM    454  CA  MET A  62       9.511 -14.657  -3.323  1.00 95.82      A    C  
ATOM    455  C   MET A  62      10.032 -14.835  -1.903  1.00 95.40      A    C  
ATOM    456  O   MET A  62       9.267 -14.664  -0.950  1.00 93.69      A    O  
ATOM    457  CB  MET A  62       8.408 -15.685  -3.590  1.00 95.32      A    C  
ATOM    458  CG  MET A  62       7.677 -15.483  -4.905  1.00 93.25      A    C  
ATOM    459  SD  MET A  62       6.869 -13.871  -5.013  1.00 92.09      A    S  
ATOM    460  CE  MET A  62       5.734 -13.948  -3.647  1.00 84.04      A    C  
ATOM    461  N   LEU A  63      11.310 -15.166  -1.730  1.00 95.78      A    N  
ATOM    462  CA  LEU A  63      11.863 -15.402  -0.405  1.00 95.19      A    C  
ATOM    463  C   LEU A  63      11.702 -14.218   0.547  1.00 94.64      A    C  
ATOM    464  O   LEU A  63      11.448 -14.435   1.739  1.00 92.55      A    O  
ATOM    465  CB  LEU A  63      13.333 -15.794  -0.498  1.00 94.52      A    C  
ATOM    466  CG  LEU A  63      13.634 -17.203  -1.007  1.00 93.30      A    C  
ATOM    467  CD1 LEU A  63      15.135 -17.428  -1.082  1.00 90.18      A    C  
ATOM    468  CD2 LEU A  63      12.976 -18.256  -0.124  1.00 89.35      A    C  
ATOM    469  N   PRO A  64      11.853 -12.959   0.095  1.00 94.99      A    N  
ATOM    470  CA  PRO A  64      11.712 -11.846   1.046  1.00 94.10      A    C  
ATOM    471  C   PRO A  64      10.355 -11.793   1.734  1.00 93.32      A    C  
ATOM    472  O   PRO A  64      10.241 -11.179   2.797  1.00 90.21      A    O  
ATOM    473  CB  PRO A  64      11.930 -10.607   0.173  1.00 93.57      A    C  
ATOM    474  CG  PRO A  64      12.748 -11.091  -0.961  1.00 92.91      A    C  
ATOM    475  CD  PRO A  64      12.284 -12.489  -1.224  1.00 94.96      A    C  
ATOM    476  N   THR A  65       9.331 -12.424   1.166  1.00 93.45      A    N  
ATOM    477  CA  THR A  65       8.018 -12.412   1.783  1.00 92.20      A    C  
ATOM    478  C   THR A  65       7.910 -13.378   2.958  1.00 90.94      A    C  
ATOM    479  O   THR A  65       6.936 -13.304   3.714  1.00 87.07      A    O  
ATOM    480  CB  THR A  65       6.936 -12.764   0.760  1.00 91.98      A    C  
ATOM    481  CG2 THR A  65       6.997 -11.819  -0.422  1.00 85.97      A    C  
ATOM    482  OG1 THR A  65       7.117 -14.109   0.304  1.00 84.94      A    O  
ATOM    483  N   VAL A  66       8.877 -14.267   3.133  1.00 91.79      A    N  
ATOM    484  CA  VAL A  66       8.811 -15.266   4.189  1.00 89.77      A    C  
ATOM    485  C   VAL A  66      10.062 -15.307   5.061  1.00 88.06      A    C  
ATOM    486  O   VAL A  66      10.031 -15.923   6.127  1.00 81.55      A    O  
ATOM    487  CB  VAL A  66       8.565 -16.676   3.615  1.00 88.48      A    C  
ATOM    488  CG1 VAL A  66       7.228 -16.723   2.886  1.00 81.95      A    C  
ATOM    489  CG2 VAL A  66       9.697 -17.083   2.694  1.00 82.62      A    C  
ATOM    490  N   ALA A  67      11.152 -14.667   4.641  1.00 89.22      A    N  
ATOM    491  CA  ALA A  67      12.386 -14.753   5.403  1.00 88.85      A    C  
ATOM    492  C   ALA A  67      13.250 -13.531   5.143  1.00 89.71      A    C  
ATOM    493  O   ALA A  67      13.011 -12.760   4.207  1.00 87.10      A    O  
ATOM    494  CB  ALA A  67      13.158 -16.030   5.064  1.00 86.76      A    C  
ATOM    495  N   ARG A  68      14.270 -13.359   5.983  1.00 89.53      A    N  
ATOM    496  CA  ARG A  68      15.223 -12.275   5.824  1.00 90.14      A    C  
ATOM    497  C   ARG A  68      16.237 -12.626   4.733  1.00 90.95      A    C  
ATOM    498  O   ARG A  68      16.819 -13.715   4.743  1.00 88.84      A    O  
ATOM    499  CB  ARG A  68      15.942 -12.012   7.145  1.00 87.42      A    C  
ATOM    500  CG  ARG A  68      17.023 -10.952   7.074  1.00 81.78      A    C  
ATOM    501  CD  ARG A  68      17.660 -10.713   8.432  1.00 79.34      A    C  
ATOM    502  NE  ARG A  68      18.692  -9.687   8.389  1.00 75.16      A    N  
ATOM    503  CZ  ARG A  68      19.346  -9.229   9.455  1.00 71.37      A    C  
ATOM    504  NH1 ARG A  68      19.074  -9.719  10.662  1.00 66.70      A    N1+
ATOM    505  NH2 ARG A  68      20.262  -8.293   9.320  1.00 65.43      A    N  
ATOM    506  N   THR A  69      16.434 -11.699   3.789  1.00 92.00      A    N  
ATOM    507  CA  THR A  69      17.329 -11.928   2.663  1.00 92.44      A    C  
ATOM    508  C   THR A  69      18.133 -10.672   2.338  1.00 92.11      A    C  
ATOM    509  O   THR A  69      18.314 -10.324   1.170  1.00 89.35      A    O  
ATOM    510  CB  THR A  69      16.542 -12.355   1.414  1.00 92.16      A    C  
ATOM    511  CG2 THR A  69      15.790 -13.657   1.669  1.00 84.48      A    C  
ATOM    512  OG1 THR A  69      15.596 -11.328   1.065  1.00 84.68      A    O  
ATOM    513  N   ASP A  70      18.636  -9.998   3.366  1.00 91.63      A    N  
ATOM    514  CA  ASP A  70      19.338  -8.740   3.187  1.00 90.25      A    C  
ATOM    515  C   ASP A  70      20.840  -8.911   3.037  1.00 90.43      A    C  
ATOM    516  O   ASP A  70      21.576  -7.919   3.033  1.00 84.87      A    O  
ATOM    517  CB  ASP A  70      19.046  -7.798   4.360  1.00 87.09      A    C  
ATOM    518  CG  ASP A  70      19.502  -8.359   5.690  1.00 83.39      A    C  
ATOM    519  OD1 ASP A  70      19.574  -9.589   5.828  1.00 73.44      A    O  
ATOM    520  OD2 ASP A  70      19.772  -7.567   6.610  1.00 77.77      A    O1-
ATOM    521  N   SER A  71      21.319 -10.137   2.893  1.00 92.94      A    N  
ATOM    522  CA  SER A  71      22.731 -10.391   2.691  1.00 93.10      A    C  
ATOM    523  C   SER A  71      22.899 -11.715   1.966  1.00 94.28      A    C  
ATOM    524  O   SER A  71      21.955 -12.498   1.832  1.00 91.88      A    O  
ATOM    525  CB  SER A  71      23.499 -10.403   4.016  1.00 90.73      A    C  
ATOM    526  OG  SER A  71      23.170 -11.543   4.788  1.00 83.18      A    O  
ATOM    527  N   SER A  72      24.119 -11.974   1.485  1.00 94.34      A    N  
ATOM    528  CA  SER A  72      24.390 -13.222   0.790  1.00 94.87      A    C  
ATOM    529  C   SER A  72      24.165 -14.419   1.701  1.00 95.25      A    C  
ATOM    530  O   SER A  72      23.619 -15.436   1.272  1.00 93.28      A    O  
ATOM    531  CB  SER A  72      25.817 -13.220   0.258  1.00 93.29      A    C  
ATOM    532  OG  SER A  72      26.042 -12.117  -0.599  1.00 79.07      A    O  
ATOM    533  N   GLU A  73      24.592 -14.305   2.952  1.00 95.13      A    N  
ATOM    534  CA  GLU A  73      24.472 -15.411   3.889  1.00 94.79      A    C  
ATOM    535  C   GLU A  73      23.011 -15.679   4.236  1.00 95.09      A    C  
ATOM    536  O   GLU A  73      22.572 -16.834   4.253  1.00 93.33      A    O  
ATOM    537  CB  GLU A  73      25.271 -15.128   5.156  1.00 93.25      A    C  
ATOM    538  CG  GLU A  73      26.780 -15.053   4.952  1.00 79.59      A    C  
ATOM    539  CD  GLU A  73      27.230 -13.756   4.302  1.00 70.88      A    C  
ATOM    540  OE1 GLU A  73      26.402 -12.823   4.193  1.00 59.93      A    O  
ATOM    541  OE2 GLU A  73      28.403 -13.665   3.906  1.00 60.12      A    O1-
ATOM    542  N   THR A  74      22.242 -14.627   4.514  1.00 94.58      A    N  
ATOM    543  CA  THR A  74      20.850 -14.810   4.873  1.00 94.05      A    C  
ATOM    544  C   THR A  74      20.019 -15.273   3.688  1.00 94.20      A    C  
ATOM    545  O   THR A  74      19.074 -16.045   3.855  1.00 92.99      A    O  
ATOM    546  CB  THR A  74      20.264 -13.510   5.438  1.00 92.71      A    C  
ATOM    547  CG2 THR A  74      20.958 -13.144   6.749  1.00 79.75      A    C  
ATOM    548  OG1 THR A  74      20.433 -12.449   4.500  1.00 81.67      A    O  
ATOM    549  N   LEU A  75      20.355 -14.817   2.488  1.00 95.03      A    N  
ATOM    550  CA  LEU A  75      19.644 -15.261   1.296  1.00 95.44      A    C  
ATOM    551  C   LEU A  75      19.850 -16.758   1.071  1.00 95.78      A    C  
ATOM    552  O   LEU A  75      18.894 -17.492   0.802  1.00 94.95      A    O  
ATOM    553  CB  LEU A  75      20.110 -14.468   0.075  1.00 95.27      A    C  
ATOM    554  CG  LEU A  75      19.506 -14.885  -1.271  1.00 94.92      A    C  
ATOM    555  CD1 LEU A  75      17.996 -14.752  -1.254  1.00 91.09      A    C  
ATOM    556  CD2 LEU A  75      20.101 -14.056  -2.398  1.00 90.85      A    C  
ATOM    557  N   ALA A  76      21.093 -17.221   1.188  1.00 95.63      A    N  
ATOM    558  CA  ALA A  76      21.365 -18.645   1.031  1.00 95.64      A    C  
ATOM    559  C   ALA A  76      20.710 -19.456   2.140  1.00 95.71      A    C  
ATOM    560  O   ALA A  76      20.194 -20.552   1.896  1.00 94.30      A    O  
ATOM    561  CB  ALA A  76      22.872 -18.889   1.009  1.00 94.63      A    C  
ATOM    562  N   ALA A  77      20.718 -18.932   3.357  1.00 94.30      A    N  
ATOM    563  CA  ALA A  77      20.095 -19.631   4.467  1.00 93.52      A    C  
ATOM    564  C   ALA A  77      18.587 -19.720   4.294  1.00 93.53      A    C  
ATOM    565  O   ALA A  77      17.970 -20.704   4.716  1.00 91.75      A    O  
ATOM    566  CB  ALA A  77      20.433 -18.926   5.779  1.00 92.14      A    C  
ATOM    567  N   ALA A  78      17.982 -18.705   3.680  1.00 94.02      A    N  
ATOM    568  CA  ALA A  78      16.551 -18.723   3.445  1.00 93.72      A    C  
ATOM    569  C   ALA A  78      16.183 -19.693   2.326  1.00 94.17      A    C  
ATOM    570  O   ALA A  78      15.128 -20.334   2.379  1.00 92.63      A    O  
ATOM    571  CB  ALA A  78      16.053 -17.321   3.107  1.00 92.81      A    C  
ATOM    572  N   PHE A  79      17.045 -19.818   1.320  1.00 95.65      A    N  
ATOM    573  CA  PHE A  79      16.748 -20.687   0.188  1.00 95.73      A    C  
ATOM    574  C   PHE A  79      17.024 -22.156   0.486  1.00 96.08      A    C  
ATOM    575  O   PHE A  79      16.295 -23.031   0.008  1.00 94.91      A    O  
ATOM    576  CB  PHE A  79      17.558 -20.261  -1.031  1.00 95.32      A    C  
ATOM    577  CG  PHE A  79      17.357 -21.147  -2.235  1.00 95.41      A    C  
ATOM    578  CD1 PHE A  79      16.255 -20.976  -3.053  1.00 92.37      A    C  
ATOM    579  CD2 PHE A  79      18.250 -22.151  -2.531  1.00 92.51      A    C  
ATOM    580  CE1 PHE A  79      16.061 -21.786  -4.146  1.00 91.55      A    C  
ATOM    581  CE2 PHE A  79      18.063 -22.976  -3.628  1.00 91.88      A    C  
ATOM    582  CZ  PHE A  79      16.966 -22.791  -4.439  1.00 93.05      A    C  
ATOM    583  N   SER A  80      18.055 -22.436   1.277  1.00 94.90      A    N  
ATOM    584  CA  SER A  80      18.498 -23.805   1.498  1.00 94.82      A    C  
ATOM    585  C   SER A  80      17.370 -24.742   1.942  1.00 94.64      A    C  
ATOM    586  O   SER A  80      17.148 -25.774   1.314  1.00 92.60      A    O  
ATOM    587  CB  SER A  80      19.645 -23.824   2.511  1.00 93.85      A    C  
ATOM    588  OG  SER A  80      20.086 -25.140   2.756  1.00 82.59      A    O  
ATOM    589  N   PRO A  81      16.631 -24.425   3.013  1.00 93.77      A    N  
ATOM    590  CA  PRO A  81      15.566 -25.344   3.433  1.00 92.66      A    C  
ATOM    591  C   PRO A  81      14.349 -25.328   2.527  1.00 92.82      A    C  
ATOM    592  O   PRO A  81      13.480 -26.192   2.670  1.00 90.01      A    O  
ATOM    593  CB  PRO A  81      15.214 -24.843   4.841  1.00 91.01      A    C  
ATOM    594  CG  PRO A  81      15.507 -23.391   4.791  1.00 89.09      A    C  
ATOM    595  CD  PRO A  81      16.720 -23.253   3.897  1.00 92.30      A    C  
ATOM    596  N   ARG A  82      14.271 -24.391   1.593  1.00 93.34      A    N  
ATOM    597  CA  ARG A  82      13.120 -24.258   0.708  1.00 93.04      A    C  
ATOM    598  C   ARG A  82      13.473 -24.565  -0.752  1.00 93.11      A    C  
ATOM    599  O   ARG A  82      12.679 -24.260  -1.641  1.00 90.11      A    O  
ATOM    600  CB  ARG A  82      12.545 -22.844   0.816  1.00 91.74      A    C  
ATOM    601  CG  ARG A  82      12.133 -22.459   2.227  1.00 89.35      A    C  
ATOM    602  CD  ARG A  82      11.626 -21.028   2.305  1.00 87.56      A    C  
ATOM    603  NE  ARG A  82      11.184 -20.689   3.658  1.00 85.75      A    N  
ATOM    604  CZ  ARG A  82      11.983 -20.238   4.617  1.00 85.22      A    C  
ATOM    605  NH1 ARG A  82      13.270 -20.062   4.387  1.00 75.93      A    N1+
ATOM    606  NH2 ARG A  82      11.494 -19.961   5.820  1.00 81.00      A    N  
ATOM    607  N   ARG A  83      14.625 -25.180  -1.002  1.00 93.96      A    N  
ATOM    608  CA  ARG A  83      15.046 -25.451  -2.372  1.00 93.21      A    C  
ATOM    609  C   ARG A  83      14.122 -26.433  -3.079  1.00 93.25      A    C  
ATOM    610  O   ARG A  83      14.116 -26.487  -4.312  1.00 90.56      A    O  
ATOM    611  CB  ARG A  83      16.478 -25.983  -2.387  1.00 91.15      A    C  
ATOM    612  CG  ARG A  83      16.676 -27.277  -1.613  1.00 85.93      A    C  
ATOM    613  CD  ARG A  83      18.130 -27.723  -1.660  1.00 85.22      A    C  
ATOM    614  NE  ARG A  83      18.360 -28.935  -0.888  1.00 80.23      A    N  
ATOM    615  CZ  ARG A  83      18.647 -28.945   0.417  1.00 77.77      A    C  
ATOM    616  NH1 ARG A  83      18.719 -27.805   1.086  1.00 68.22      A    N1+
ATOM    617  NH2 ARG A  83      18.840 -30.091   1.037  1.00 72.77      A    N  
ATOM    618  N   HIS A  84      13.342 -27.196  -2.336  1.00 94.39      A    N  
ATOM    619  CA  HIS A  84      12.360 -28.107  -2.908  1.00 93.80      A    C  
ATOM    620  C   HIS A  84      10.936 -27.577  -2.771  1.00 93.80      A    C  
ATOM    621  O   HIS A  84       9.977 -28.359  -2.742  1.00 88.44      A    O  
ATOM    622  CB  HIS A  84      12.476 -29.488  -2.265  1.00 92.38      A    C  
ATOM    623  CG  HIS A  84      13.779 -30.171  -2.529  1.00 91.05      A    C  
ATOM    624  CD2 HIS A  84      14.370 -30.540  -3.683  1.00 78.15      A    C  
ATOM    625  ND1 HIS A  84      14.646 -30.522  -1.526  1.00 79.30      A    N  
ATOM    626  CE1 HIS A  84      15.710 -31.096  -2.048  1.00 79.98      A    C  
ATOM    627  NE2 HIS A  84      15.571 -31.115  -3.358  1.00 82.12      A    N  
ATOM    628  N   ASN A  85      10.796 -26.251  -2.685  1.00 93.54      A    N  
ATOM    629  CA  ASN A  85       9.497 -25.594  -2.610  1.00 93.72      A    C  
ATOM    630  C   ASN A  85       8.708 -26.043  -1.382  1.00 93.69      A    C  
ATOM    631  O   ASN A  85       7.480 -26.142  -1.416  1.00 89.66      A    O  
ATOM    632  CB  ASN A  85       8.691 -25.851  -3.887  1.00 92.45      A    C  
ATOM    633  CG  ASN A  85       7.593 -24.826  -4.090  1.00 93.29      A    C  
ATOM    634  ND2 ASN A  85       6.582 -25.196  -4.877  1.00 87.03      A    N  
ATOM    635  OD1 ASN A  85       7.647 -23.719  -3.555  1.00 87.25      A    O  
ATOM    636  N   GLN A  86       9.419 -26.312  -0.283  1.00 92.81      A    N  
ATOM    637  CA  GLN A  86       8.794 -26.745   0.958  1.00 92.23      A    C  
ATOM    638  C   GLN A  86       8.802 -25.584   1.951  1.00 92.56      A    C  
ATOM    639  O   GLN A  86       9.865 -25.161   2.411  1.00 88.71      A    O  
ATOM    640  CB  GLN A  86       9.525 -27.951   1.542  1.00 89.64      A    C  
ATOM    641  CG  GLN A  86       9.447 -29.192   0.678  1.00 82.59      A    C  
ATOM    642  CD  GLN A  86      10.411 -30.278   1.125  1.00 78.01      A    C  
ATOM    643  NE2 GLN A  86      10.034 -31.533   0.905  1.00 66.06      A    N  
ATOM    644  OE1 GLN A  86      11.479 -29.984   1.655  1.00 67.61      A    O  
ATOM    645  N   PHE A  87       7.614 -25.080   2.254  1.00 92.01      A    N  
ATOM    646  CA  PHE A  87       7.458 -23.985   3.199  1.00 91.78      A    C  
ATOM    647  C   PHE A  87       6.901 -24.546   4.503  1.00 91.76      A    C  
ATOM    648  O   PHE A  87       5.727 -24.922   4.575  1.00 89.43      A    O  
ATOM    649  CB  PHE A  87       6.531 -22.917   2.627  1.00 90.21      A    C  
ATOM    650  CG  PHE A  87       6.348 -21.721   3.529  1.00 90.14      A    C  
ATOM    651  CD1 PHE A  87       7.437 -20.976   3.934  1.00 85.92      A    C  
ATOM    652  CD2 PHE A  87       5.083 -21.339   3.953  1.00 85.40      A    C  
ATOM    653  CE1 PHE A  87       7.275 -19.881   4.755  1.00 83.48      A    C  
ATOM    654  CE2 PHE A  87       4.912 -20.245   4.768  1.00 83.57      A    C  
ATOM    655  CZ  PHE A  87       6.013 -19.514   5.175  1.00 85.77      A    C  
ATOM    656  N   ARG A  88       7.751 -24.606   5.516  1.00 89.93      A    N  
ATOM    657  CA  ARG A  88       7.382 -25.164   6.810  1.00 89.37      A    C  
ATOM    658  C   ARG A  88       7.274 -24.040   7.832  1.00 88.59      A    C  
ATOM    659  O   ARG A  88       8.232 -23.296   8.059  1.00 84.91      A    O  
ATOM    660  CB  ARG A  88       8.415 -26.188   7.275  1.00 87.52      A    C  
ATOM    661  CG  ARG A  88       8.684 -27.300   6.275  1.00 79.21      A    C  
ATOM    662  CD  ARG A  88       9.683 -28.293   6.821  1.00 77.56      A    C  
ATOM    663  NE  ARG A  88      10.204 -29.183   5.782  1.00 68.26      A    N  
ATOM    664  CZ  ARG A  88      11.262 -28.903   5.024  1.00 62.22      A    C  
ATOM    665  NH1 ARG A  88      11.918 -27.764   5.202  1.00 57.24      A    N1+
ATOM    666  NH2 ARG A  88      11.661 -29.752   4.100  1.00 54.80      A    N  
ATOM    667  N   VAL A  89       6.096 -23.927   8.434  1.00 88.56      A    N  
ATOM    668  CA  VAL A  89       5.836 -22.893   9.430  1.00 87.34      A    C  
ATOM    669  C   VAL A  89       4.925 -23.473  10.499  1.00 86.95      A    C  
ATOM    670  O   VAL A  89       3.971 -24.188  10.200  1.00 83.71      A    O  
ATOM    671  CB  VAL A  89       5.187 -21.643   8.809  1.00 84.97      A    C  
ATOM    672  CG1 VAL A  89       4.749 -20.662   9.884  1.00 74.22      A    C  
ATOM    673  CG2 VAL A  89       6.145 -20.973   7.844  1.00 76.41      A    C  
ATOM    674  N   ARG A  90       5.229 -23.156  11.758  1.00 83.09      A    N  
ATOM    675  CA  ARG A  90       4.336 -23.473  12.860  1.00 81.91      A    C  
ATOM    676  C   ARG A  90       3.543 -22.221  13.203  1.00 81.58      A    C  
ATOM    677  O   ARG A  90       4.112 -21.232  13.673  1.00 76.89      A    O  
ATOM    678  CB  ARG A  90       5.118 -23.979  14.071  1.00 78.85      A    C  
ATOM    679  CG  ARG A  90       4.219 -24.370  15.249  1.00 70.77      A    C  
ATOM    680  CD  ARG A  90       5.019 -24.979  16.385  1.00 68.52      A    C  
ATOM    681  NE  ARG A  90       4.175 -25.368  17.499  1.00 60.84      A    N  
ATOM    682  CZ  ARG A  90       3.495 -26.518  17.578  1.00 55.29      A    C  
ATOM    683  NH1 ARG A  90       3.572 -27.383  16.577  1.00 51.10      A    N1+
ATOM    684  NH2 ARG A  90       2.745 -26.774  18.624  1.00 49.06      A    N  
ATOM    685  N   SER A  91       2.243 -22.263  12.945  1.00 79.65      A    N  
ATOM    686  CA  SER A  91       1.414 -21.095  13.152  1.00 77.15      A    C  
ATOM    687  C   SER A  91       1.295 -20.762  14.633  1.00 76.90      A    C  
ATOM    688  O   SER A  91       1.606 -21.578  15.506  1.00 71.93      A    O  
ATOM    689  CB  SER A  91       0.021 -21.319  12.559  1.00 74.31      A    C  
ATOM    690  OG  SER A  91      -0.706 -22.245  13.334  1.00 68.39      A    O  
ATOM    691  N   SER A  92       0.824 -19.555  14.910  1.00 71.67      A    N  
ATOM    692  CA  SER A  92       0.584 -19.133  16.276  1.00 69.33      A    C  
ATOM    693  C   SER A  92      -0.589 -19.861  16.918  1.00 70.67      A    C  
ATOM    694  O   SER A  92      -0.859 -19.657  18.100  1.00 65.85      A    O  
ATOM    695  CB  SER A  92       0.333 -17.622  16.327  1.00 64.76      A    C  
ATOM    696  OG  SER A  92      -0.789 -17.274  15.554  1.00 58.61      A    O  
ATOM    697  N   TYR A  93      -1.278 -20.709  16.155  1.00 72.10      A    N  
ATOM    698  CA  TYR A  93      -2.437 -21.439  16.637  1.00 71.42      A    C  
ATOM    699  C   TYR A  93      -2.150 -22.920  16.855  1.00 72.08      A    C  
ATOM    700  O   TYR A  93      -3.079 -23.683  17.137  1.00 67.48      A    O  
ATOM    701  CB  TYR A  93      -3.603 -21.251  15.670  1.00 68.94      A    C  
ATOM    702  CG  TYR A  93      -3.869 -19.793  15.369  1.00 67.52      A    C  
ATOM    703  CD1 TYR A  93      -4.602 -19.012  16.252  1.00 62.64      A    C  
ATOM    704  CD2 TYR A  93      -3.368 -19.200  14.226  1.00 61.68      A    C  
ATOM    705  CE1 TYR A  93      -4.834 -17.673  15.991  1.00 59.34      A    C  
ATOM    706  CE2 TYR A  93      -3.594 -17.864  13.962  1.00 58.87      A    C  
ATOM    707  CZ  TYR A  93      -4.327 -17.103  14.844  1.00 60.09      A    C  
ATOM    708  OH  TYR A  93      -4.560 -15.778  14.582  1.00 57.00      A    O  
ATOM    709  N   GLY A  94      -0.898 -23.330  16.724  1.00 73.44      A    N  
ATOM    710  CA  GLY A  94      -0.462 -24.634  17.172  1.00 73.03      A    C  
ATOM    711  C   GLY A  94      -0.179 -25.681  16.114  1.00 76.60      A    C  
ATOM    712  O   GLY A  94       0.498 -26.668  16.417  1.00 71.14      A    O  
ATOM    713  N   ARG A  95      -0.661 -25.505  14.881  1.00 80.68      A    N  
ATOM    714  CA  ARG A  95      -0.502 -26.526  13.847  1.00 82.79      A    C  
ATOM    715  C   ARG A  95       0.659 -26.197  12.918  1.00 84.83      A    C  
ATOM    716  O   ARG A  95       0.981 -25.023  12.680  1.00 82.04      A    O  
ATOM    717  CB  ARG A  95      -1.789 -26.690  13.037  1.00 78.75      A    C  
ATOM    718  CG  ARG A  95      -2.900 -27.413  13.786  1.00 72.95      A    C  
ATOM    719  CD  ARG A  95      -3.993 -27.861  12.835  1.00 68.12      A    C  
ATOM    720  NE  ARG A  95      -4.987 -28.704  13.490  1.00 60.83      A    N  
ATOM    721  CZ  ARG A  95      -6.091 -28.249  14.077  1.00 55.54      A    C  
ATOM    722  NH1 ARG A  95      -6.348 -26.948  14.095  1.00 51.87      A    N1+
ATOM    723  NH2 ARG A  95      -6.939 -29.091  14.651  1.00 50.77      A    N  
ATOM    724  N   ASP A  96       1.297 -27.255  12.398  1.00 88.05      A    N  
ATOM    725  CA  ASP A  96       2.404 -27.113  11.472  1.00 89.15      A    C  
ATOM    726  C   ASP A  96       1.894 -26.995  10.040  1.00 90.39      A    C  
ATOM    727  O   ASP A  96       0.895 -27.619   9.669  1.00 87.25      A    O  
ATOM    728  CB  ASP A  96       3.360 -28.295  11.582  1.00 85.98      A    C  
ATOM    729  CG  ASP A  96       4.076 -28.341  12.913  1.00 77.71      A    C  
ATOM    730  OD1 ASP A  96       4.223 -27.279  13.553  1.00 68.49      A    O  
ATOM    731  OD2 ASP A  96       4.505 -29.436  13.331  1.00 68.15      A    O1-
ATOM    732  N   PHE A  97       2.593 -26.204   9.242  1.00 89.31      A    N  
ATOM    733  CA  PHE A  97       2.258 -25.956   7.844  1.00 89.72      A    C  
ATOM    734  C   PHE A  97       3.436 -26.402   6.983  1.00 90.33      A    C  
ATOM    735  O   PHE A  97       4.553 -25.904   7.154  1.00 87.55      A    O  
ATOM    736  CB  PHE A  97       1.942 -24.483   7.619  1.00 88.56      A    C  
ATOM    737  CG  PHE A  97       1.447 -24.164   6.238  1.00 90.32      A    C  
ATOM    738  CD1 PHE A  97       0.129 -24.369   5.889  1.00 87.23      A    C  
ATOM    739  CD2 PHE A  97       2.305 -23.625   5.287  1.00 86.90      A    C  
ATOM    740  CE1 PHE A  97      -0.329 -24.061   4.622  1.00 85.49      A    C  
ATOM    741  CE2 PHE A  97       1.858 -23.318   4.023  1.00 86.19      A    C  
ATOM    742  CZ  PHE A  97       0.538 -23.533   3.690  1.00 88.25      A    C  
ATOM    743  N   ASN A  98       3.198 -27.338   6.067  1.00 91.40      A    N  
ATOM    744  CA  ASN A  98       4.227 -27.833   5.160  1.00 91.46      A    C  
ATOM    745  C   ASN A  98       3.623 -27.971   3.774  1.00 91.70      A    C  
ATOM    746  O   ASN A  98       3.160 -29.044   3.383  1.00 86.27      A    O  
ATOM    747  CB  ASN A  98       4.801 -29.164   5.651  1.00 89.07      A    C  
ATOM    748  CG  ASN A  98       5.974 -29.638   4.822  1.00 86.09      A    C  
ATOM    749  ND2 ASN A  98       6.380 -30.892   5.027  1.00 76.56      A    N  
ATOM    750  OD1 ASN A  98       6.516 -28.900   4.003  1.00 77.59      A    O  
ATOM    751  N   GLU A  99       3.626 -26.870   3.021  1.00 92.71      A    N  
ATOM    752  CA  GLU A  99       2.998 -26.814   1.718  1.00 93.22      A    C  
ATOM    753  C   GLU A  99       3.897 -26.028   0.759  1.00 94.08      A    C  
ATOM    754  O   GLU A  99       4.800 -25.312   1.194  1.00 91.90      A    O  
ATOM    755  CB  GLU A  99       1.613 -26.166   1.797  1.00 91.39      A    C  
ATOM    756  CG  GLU A  99       0.620 -26.917   2.690  1.00 87.40      A    C  
ATOM    757  CD  GLU A  99       0.193 -28.241   2.085  1.00 85.77      A    C  
ATOM    758  OE1 GLU A  99       0.403 -28.448   0.878  1.00 77.51      A    O  
ATOM    759  OE2 GLU A  99      -0.365 -29.072   2.832  1.00 77.15      A    O1-
ATOM    760  N   PRO A 100       3.675 -26.162  -0.547  1.00 94.03      A    N  
ATOM    761  CA  PRO A 100       4.500 -25.412  -1.503  1.00 94.38      A    C  
ATOM    762  C   PRO A 100       4.211 -23.921  -1.474  1.00 94.79      A    C  
ATOM    763  O   PRO A 100       3.095 -23.481  -1.207  1.00 91.85      A    O  
ATOM    764  CB  PRO A 100       4.107 -26.029  -2.851  1.00 92.37      A    C  
ATOM    765  CG  PRO A 100       2.744 -26.570  -2.633  1.00 89.56      A    C  
ATOM    766  CD  PRO A 100       2.726 -27.057  -1.211  1.00 92.55      A    C  
ATOM    767  N   LEU A 101       5.266 -23.142  -1.749  1.00 94.57      A    N  
ATOM    768  CA  LEU A 101       5.133 -21.696  -1.851  1.00 94.54      A    C  
ATOM    769  C   LEU A 101       4.656 -21.261  -3.227  1.00 95.16      A    C  
ATOM    770  O   LEU A 101       3.942 -20.262  -3.347  1.00 93.16      A    O  
ATOM    771  CB  LEU A 101       6.473 -21.019  -1.547  1.00 92.73      A    C  
ATOM    772  CG  LEU A 101       6.756 -20.612  -0.097  1.00 87.76      A    C  
ATOM    773  CD1 LEU A 101       8.189 -20.089   0.020  1.00 82.17      A    C  
ATOM    774  CD2 LEU A 101       5.760 -19.569   0.370  1.00 81.30      A    C  
ATOM    775  N   ILE A 102       5.052 -21.995  -4.268  1.00 95.13      A    N  
ATOM    776  CA  ILE A 102       4.812 -21.590  -5.638  1.00 95.27      A    C  
ATOM    777  C   ILE A 102       4.306 -22.779  -6.440  1.00 95.59      A    C  
ATOM    778  O   ILE A 102       4.777 -23.904  -6.261  1.00 93.65      A    O  
ATOM    779  CB  ILE A 102       6.090 -20.998  -6.274  1.00 93.25      A    C  
ATOM    780  CG1 ILE A 102       6.437 -19.667  -5.601  1.00 83.72      A    C  
ATOM    781  CG2 ILE A 102       5.942 -20.833  -7.771  1.00 82.14      A    C  
ATOM    782  CD1 ILE A 102       7.742 -19.071  -6.071  1.00 78.49      A    C  
ATOM    783  N   GLU A 103       3.345 -22.521  -7.318  1.00 96.16      A    N  
ATOM    784  CA  GLU A 103       2.850 -23.516  -8.253  1.00 95.91      A    C  
ATOM    785  C   GLU A 103       2.848 -22.912  -9.651  1.00 96.21      A    C  
ATOM    786  O   GLU A 103       2.340 -21.808  -9.850  1.00 95.06      A    O  
ATOM    787  CB  GLU A 103       1.446 -23.985  -7.872  1.00 94.64      A    C  
ATOM    788  CG  GLU A 103       1.345 -24.550  -6.469  1.00 90.10      A    C  
ATOM    789  CD  GLU A 103      -0.074 -24.950  -6.084  1.00 88.70      A    C  
ATOM    790  OE1 GLU A 103      -0.867 -25.273  -6.992  1.00 81.49      A    O  
ATOM    791  OE2 GLU A 103      -0.387 -24.949  -4.885  1.00 82.16      A    O1-
ATOM    792  N   ILE A 104       3.427 -23.637 -10.609  1.00 95.98      A    N  
ATOM    793  CA  ILE A 104       3.578 -23.150 -11.969  1.00 96.13      A    C  
ATOM    794  C   ILE A 104       2.925 -24.138 -12.926  1.00 96.07      A    C  
ATOM    795  O   ILE A 104       3.099 -25.351 -12.792  1.00 94.35      A    O  
ATOM    796  CB  ILE A 104       5.060 -22.944 -12.342  1.00 95.59      A    C  
ATOM    797  CG1 ILE A 104       5.695 -21.898 -11.420  1.00 92.22      A    C  
ATOM    798  CG2 ILE A 104       5.202 -22.536 -13.800  1.00 92.35      A    C  
ATOM    799  CD1 ILE A 104       7.178 -21.711 -11.628  1.00 88.87      A    C  
ATOM    800  N   VAL A 105       2.181 -23.609 -13.897  1.00 95.30      A    N  
ATOM    801  CA  VAL A 105       1.583 -24.412 -14.954  1.00 95.21      A    C  
ATOM    802  C   VAL A 105       1.943 -23.773 -16.290  1.00 95.14      A    C  
ATOM    803  O   VAL A 105       1.746 -22.571 -16.480  1.00 93.66      A    O  
ATOM    804  CB  VAL A 105       0.052 -24.516 -14.809  1.00 94.36      A    C  
ATOM    805  CG1 VAL A 105      -0.540 -25.279 -15.985  1.00 89.57      A    C  
ATOM    806  CG2 VAL A 105      -0.306 -25.184 -13.492  1.00 89.36      A    C  
ATOM    807  N   ARG A 106       2.478 -24.572 -17.200  1.00 95.13      A    N  
ATOM    808  CA  ARG A 106       2.833 -24.107 -18.533  1.00 94.64      A    C  
ATOM    809  C   ARG A 106       1.650 -24.327 -19.466  1.00 93.97      A    C  
ATOM    810  O   ARG A 106       1.372 -25.458 -19.885  1.00 90.75      A    O  
ATOM    811  CB  ARG A 106       4.076 -24.841 -19.038  1.00 93.03      A    C  
ATOM    812  CG  ARG A 106       5.310 -24.631 -18.177  1.00 90.91      A    C  
ATOM    813  CD  ARG A 106       6.357 -25.705 -18.428  1.00 90.80      A    C  
ATOM    814  NE  ARG A 106       5.883 -27.025 -18.022  1.00 89.03      A    N  
ATOM    815  CZ  ARG A 106       6.619 -28.134 -18.093  1.00 91.44      A    C  
ATOM    816  NH1 ARG A 106       7.870 -28.075 -18.553  1.00 80.97      A    N1+
ATOM    817  NH2 ARG A 106       6.111 -29.293 -17.714  1.00 84.67      A    N  
ATOM    818  N   GLU A 107       0.934 -23.260 -19.788  1.00 94.02      A    N  
ATOM    819  CA  GLU A 107      -0.191 -23.359 -20.704  1.00 92.86      A    C  
ATOM    820  C   GLU A 107       0.252 -23.533 -22.150  1.00 92.88      A    C  
ATOM    821  O   GLU A 107      -0.505 -24.059 -22.973  1.00 88.84      A    O  
ATOM    822  CB  GLU A 107      -1.086 -22.127 -20.576  1.00 90.85      A    C  
ATOM    823  CG  GLU A 107      -1.677 -21.935 -19.188  1.00 85.72      A    C  
ATOM    824  CD  GLU A 107      -2.723 -20.831 -19.139  1.00 82.72      A    C  
ATOM    825  OE1 GLU A 107      -2.990 -20.220 -20.190  1.00 75.06      A    O  
ATOM    826  OE2 GLU A 107      -3.279 -20.586 -18.051  1.00 75.59      A    O1-
ATOM    827  N   SER A 108       1.468 -23.113 -22.474  1.00 93.35      A    N  
ATOM    828  CA  SER A 108       2.034 -23.269 -23.803  1.00 93.36      A    C  
ATOM    829  C   SER A 108       3.546 -23.339 -23.658  1.00 94.16      A    C  
ATOM    830  O   SER A 108       4.114 -22.652 -22.803  1.00 91.20      A    O  
ATOM    831  CB  SER A 108       1.629 -22.104 -24.716  1.00 91.08      A    C  
ATOM    832  OG  SER A 108       2.204 -22.241 -26.001  1.00 80.20      A    O  
ATOM    833  N   PRO A 109       4.235 -24.172 -24.462  1.00 93.83      A    N  
ATOM    834  CA  PRO A 109       3.736 -25.069 -25.513  1.00 93.88      A    C  
ATOM    835  C   PRO A 109       2.857 -26.186 -24.966  1.00 93.88      A    C  
ATOM    836  O   PRO A 109       2.924 -26.526 -23.790  1.00 90.02      A    O  
ATOM    837  CB  PRO A 109       5.013 -25.652 -26.119  1.00 92.25      A    C  
ATOM    838  CG  PRO A 109       6.103 -24.718 -25.720  1.00 89.92      A    C  
ATOM    839  CD  PRO A 109       5.707 -24.199 -24.377  1.00 92.13      A    C  
ATOM    840  N   ASP A 110       2.041 -26.755 -25.841  1.00 93.74      A    N  
ATOM    841  CA  ASP A 110       1.182 -27.862 -25.465  1.00 93.40      A    C  
ATOM    842  C   ASP A 110       2.015 -29.055 -25.014  1.00 93.99      A    C  
ATOM    843  O   ASP A 110       2.968 -29.449 -25.689  1.00 91.60      A    O  
ATOM    844  CB  ASP A 110       0.276 -28.259 -26.627  1.00 91.78      A    C  
ATOM    845  CG  ASP A 110      -0.644 -29.414 -26.290  1.00 85.91      A    C  
ATOM    846  OD1 ASP A 110      -1.628 -29.200 -25.559  1.00 76.56      A    O  
ATOM    847  OD2 ASP A 110      -0.376 -30.536 -26.755  1.00 74.95      A    O1-
ATOM    848  N   ALA A 111       1.663 -29.610 -23.853  1.00 93.96      A    N  
ATOM    849  CA  ALA A 111       2.442 -30.710 -23.294  1.00 93.91      A    C  
ATOM    850  C   ALA A 111       2.436 -31.914 -24.218  1.00 94.49      A    C  
ATOM    851  O   ALA A 111       3.471 -32.568 -24.400  1.00 91.40      A    O  
ATOM    852  CB  ALA A 111       1.902 -31.082 -21.914  1.00 92.18      A    C  
ATOM    853  N   GLY A 112       1.274 -32.240 -24.797  1.00 94.26      A    N  
ATOM    854  CA  GLY A 112       1.211 -33.367 -25.712  1.00 94.54      A    C  
ATOM    855  C   GLY A 112       2.069 -33.173 -26.941  1.00 95.48      A    C  
ATOM    856  O   GLY A 112       2.728 -34.107 -27.404  1.00 92.89      A    O  
ATOM    857  N   TRP A 113       2.084 -31.955 -27.479  1.00 95.15      A    N  
ATOM    858  CA  TRP A 113       2.939 -31.651 -28.616  1.00 95.45      A    C  
ATOM    859  C   TRP A 113       4.416 -31.808 -28.258  1.00 95.80      A    C  
ATOM    860  O   TRP A 113       5.203 -32.358 -29.022  1.00 94.44      A    O  
ATOM    861  CB  TRP A 113       2.667 -30.234 -29.119  1.00 94.81      A    C  
ATOM    862  CG  TRP A 113       3.639 -29.741 -30.149  1.00 94.65      A    C  
ATOM    863  CD1 TRP A 113       3.600 -29.974 -31.487  1.00 91.84      A    C  
ATOM    864  CD2 TRP A 113       4.793 -28.928 -29.913  1.00 93.73      A    C  
ATOM    865  CE2 TRP A 113       5.405 -28.705 -31.160  1.00 93.08      A    C  
ATOM    866  CE3 TRP A 113       5.371 -28.360 -28.764  1.00 91.68      A    C  
ATOM    867  NE1 TRP A 113       4.652 -29.351 -32.106  1.00 91.79      A    N  
ATOM    868  CZ2 TRP A 113       6.565 -27.945 -31.294  1.00 92.14      A    C  
ATOM    869  CZ3 TRP A 113       6.526 -27.613 -28.909  1.00 89.84      A    C  
ATOM    870  CH2 TRP A 113       7.106 -27.411 -30.153  1.00 90.03      A    C  
ATOM    871  N   ALA A 114       4.800 -31.329 -27.073  1.00 95.18      A    N  
ATOM    872  CA  ALA A 114       6.187 -31.435 -26.641  1.00 95.21      A    C  
ATOM    873  C   ALA A 114       6.596 -32.882 -26.415  1.00 95.59      A    C  
ATOM    874  O   ALA A 114       7.747 -33.250 -26.665  1.00 93.25      A    O  
ATOM    875  CB  ALA A 114       6.399 -30.613 -25.368  1.00 94.34      A    C  
ATOM    876  N   GLN A 115       5.684 -33.720 -25.937  1.00 95.25      A    N  
ATOM    877  CA  GLN A 115       6.002 -35.119 -25.674  1.00 94.80      A    C  
ATOM    878  C   GLN A 115       6.203 -35.924 -26.949  1.00 94.51      A    C  
ATOM    879  O   GLN A 115       6.889 -36.945 -26.927  1.00 91.42      A    O  
ATOM    880  CB  GLN A 115       4.890 -35.757 -24.829  1.00 93.96      A    C  
ATOM    881  CG  GLN A 115       4.780 -35.195 -23.420  1.00 91.22      A    C  
ATOM    882  CD  GLN A 115       3.484 -35.606 -22.730  1.00 90.21      A    C  
ATOM    883  NE2 GLN A 115       3.305 -35.147 -21.502  1.00 78.97      A    N  
ATOM    884  OE1 GLN A 115       2.666 -36.310 -23.309  1.00 81.52      A    O  
ATOM    885  N   GLU A 116       5.634 -35.474 -28.046  1.00 94.46      A    N  
ATOM    886  CA  GLU A 116       5.694 -36.205 -29.311  1.00 93.81      A    C  
ATOM    887  C   GLU A 116       6.739 -35.639 -30.268  1.00 94.14      A    C  
ATOM    888  O   GLU A 116       6.737 -35.985 -31.452  1.00 90.10      A    O  
ATOM    889  CB  GLU A 116       4.318 -36.207 -29.986  1.00 91.97      A    C  
ATOM    890  CG  GLU A 116       3.228 -36.889 -29.173  1.00 84.33      A    C  
ATOM    891  CD  GLU A 116       1.865 -36.791 -29.827  1.00 77.16      A    C  
ATOM    892  OE1 GLU A 116       1.752 -36.130 -30.883  1.00 68.29      A    O  
ATOM    893  OE2 GLU A 116       0.900 -37.379 -29.286  1.00 68.50      A    O1-
ATOM    894  N   LEU A 117       7.637 -34.789 -29.775  1.00 93.50      A    N  
ATOM    895  CA  LEU A 117       8.646 -34.197 -30.635  1.00 93.60      A    C  
ATOM    896  C   LEU A 117       9.613 -35.269 -31.151  1.00 93.43      A    C  
ATOM    897  O   LEU A 117      10.068 -36.133 -30.394  1.00 89.99      A    O  
ATOM    898  CB  LEU A 117       9.418 -33.113 -29.890  1.00 93.26      A    C  
ATOM    899  CG  LEU A 117       8.647 -31.825 -29.602  1.00 93.35      A    C  
ATOM    900  CD1 LEU A 117       9.436 -30.940 -28.642  1.00 89.28      A    C  
ATOM    901  CD2 LEU A 117       8.364 -31.074 -30.899  1.00 88.33      A    C  
ATOM    902  N   THR A 118       9.925 -35.207 -32.448  1.00 93.81      A    N  
ATOM    903  CA  THR A 118      10.872 -36.136 -33.039  1.00 93.16      A    C  
ATOM    904  C   THR A 118      12.257 -35.890 -32.472  1.00 92.70      A    C  
ATOM    905  O   THR A 118      12.759 -34.767 -32.493  1.00 86.65      A    O  
ATOM    906  CB  THR A 118      10.891 -35.984 -34.560  1.00 91.14      A    C  
ATOM    907  CG2 THR A 118      11.851 -36.982 -35.180  1.00 78.26      A    C  
ATOM    908  OG1 THR A 118       9.572 -36.203 -35.078  1.00 79.72      A    O  
ATOM    909  N   GLY A 119      12.864 -36.941 -31.937  1.00 91.05      A    N  
ATOM    910  CA  GLY A 119      14.180 -36.814 -31.327  1.00 90.75      A    C  
ATOM    911  C   GLY A 119      14.167 -36.275 -29.915  1.00 92.08      A    C  
ATOM    912  O   GLY A 119      15.236 -36.084 -29.335  1.00 86.78      A    O  
ATOM    913  N   GLY A 120      12.990 -36.013 -29.369  1.00 91.45      A    N  
ATOM    914  CA  GLY A 120      12.891 -35.502 -28.023  1.00 92.28      A    C  
ATOM    915  C   GLY A 120      13.156 -34.016 -27.886  1.00 93.57      A    C  
ATOM    916  O   GLY A 120      13.225 -33.516 -26.764  1.00 89.11      A    O  
ATOM    917  N   GLU A 121      13.317 -33.327 -29.002  1.00 94.14      A    N  
ATOM    918  CA  GLU A 121      13.601 -31.896 -28.988  1.00 94.23      A    C  
ATOM    919  C   GLU A 121      12.893 -31.213 -30.148  1.00 94.97      A    C  
ATOM    920  O   GLU A 121      12.602 -31.837 -31.169  1.00 92.79      A    O  
ATOM    921  CB  GLU A 121      15.104 -31.617 -29.080  1.00 91.33      A    C  
ATOM    922  CG  GLU A 121      15.922 -32.108 -27.912  1.00 86.47      A    C  
ATOM    923  CD  GLU A 121      17.376 -31.673 -28.006  1.00 87.91      A    C  
ATOM    924  OE1 GLU A 121      17.705 -30.898 -28.922  1.00 80.92      A    O  
ATOM    925  OE2 GLU A 121      18.169 -32.112 -27.151  1.00 81.95      A    O1-
ATOM    926  N   ASP A 122      12.622 -29.932 -29.963  1.00 94.78      A    N  
ATOM    927  CA  ASP A 122      12.147 -29.106 -31.063  1.00 94.79      A    C  
ATOM    928  C   ASP A 122      13.359 -28.716 -31.907  1.00 95.27      A    C  
ATOM    929  O   ASP A 122      13.899 -27.612 -31.790  1.00 92.72      A    O  
ATOM    930  CB  ASP A 122      11.408 -27.877 -30.535  1.00 93.72      A    C  
ATOM    931  CG  ASP A 122      10.787 -27.044 -31.651  1.00 93.29      A    C  
ATOM    932  OD1 ASP A 122      10.629 -27.570 -32.768  1.00 89.26      A    O  
ATOM    933  OD2 ASP A 122      10.452 -25.873 -31.392  1.00 89.01      A    O1-
ATOM    934  N   LEU A 123      13.806 -29.662 -32.751  1.00 95.67      A    N  
ATOM    935  CA  LEU A 123      15.069 -29.510 -33.460  1.00 95.93      A    C  
ATOM    936  C   LEU A 123      15.082 -28.315 -34.401  1.00 96.00      A    C  
ATOM    937  O   LEU A 123      16.160 -27.811 -34.733  1.00 93.43      A    O  
ATOM    938  CB  LEU A 123      15.378 -30.793 -34.239  1.00 95.21      A    C  
ATOM    939  CG  LEU A 123      15.572 -32.055 -33.390  1.00 94.11      A    C  
ATOM    940  CD1 LEU A 123      15.670 -33.286 -34.277  1.00 89.68      A    C  
ATOM    941  CD2 LEU A 123      16.812 -31.921 -32.525  1.00 88.70      A    C  
ATOM    942  N   LEU A 124      13.920 -27.854 -34.827  1.00 95.51      A    N  
ATOM    943  CA  LEU A 124      13.823 -26.719 -35.732  1.00 95.85      A    C  
ATOM    944  C   LEU A 124      13.177 -25.518 -35.051  1.00 95.92      A    C  
ATOM    945  O   LEU A 124      12.417 -24.768 -35.673  1.00 93.27      A    O  
ATOM    946  CB  LEU A 124      13.041 -27.103 -36.991  1.00 94.92      A    C  
ATOM    947  CG  LEU A 124      13.667 -28.215 -37.840  1.00 94.09      A    C  
ATOM    948  CD1 LEU A 124      12.762 -28.563 -39.006  1.00 89.31      A    C  
ATOM    949  CD2 LEU A 124      15.049 -27.800 -38.328  1.00 88.46      A    C  
ATOM    950  N   PHE A 125      13.483 -25.321 -33.763  1.00 96.03      A    N  
ATOM    951  CA  PHE A 125      12.900 -24.210 -33.010  1.00 95.86      A    C  
ATOM    952  C   PHE A 125      13.306 -22.860 -33.581  1.00 95.65      A    C  
ATOM    953  O   PHE A 125      12.559 -21.886 -33.461  1.00 93.27      A    O  
ATOM    954  CB  PHE A 125      13.323 -24.300 -31.538  1.00 95.30      A    C  
ATOM    955  CG  PHE A 125      14.661 -23.687 -31.252  1.00 95.82      A    C  
ATOM    956  CD1 PHE A 125      14.756 -22.396 -30.755  1.00 93.73      A    C  
ATOM    957  CD2 PHE A 125      15.835 -24.387 -31.487  1.00 93.64      A    C  
ATOM    958  CE1 PHE A 125      15.990 -21.823 -30.502  1.00 92.52      A    C  
ATOM    959  CE2 PHE A 125      17.064 -23.823 -31.239  1.00 92.57      A    C  
ATOM    960  CZ  PHE A 125      17.144 -22.538 -30.748  1.00 93.55      A    C  
ATOM    961  N   ASP A 126      14.491 -22.797 -34.186  1.00 95.66      A    N  
ATOM    962  CA  ASP A 126      15.027 -21.549 -34.707  1.00 95.07      A    C  
ATOM    963  C   ASP A 126      14.654 -21.310 -36.167  1.00 95.30      A    C  
ATOM    964  O   ASP A 126      15.160 -20.364 -36.773  1.00 91.32      A    O  
ATOM    965  CB  ASP A 126      16.551 -21.527 -34.554  1.00 93.52      A    C  
ATOM    966  CG  ASP A 126      17.222 -22.717 -35.223  1.00 93.49      A    C  
ATOM    967  OD1 ASP A 126      16.520 -23.654 -35.632  1.00 89.64      A    O  
ATOM    968  OD2 ASP A 126      18.468 -22.704 -35.329  1.00 88.13      A    O1-
ATOM    969  N   GLN A 127      13.791 -22.141 -36.732  1.00 95.82      A    N  
ATOM    970  CA  GLN A 127      13.358 -21.936 -38.104  1.00 95.62      A    C  
ATOM    971  C   GLN A 127      12.380 -20.768 -38.161  1.00 95.99      A    C  
ATOM    972  O   GLN A 127      11.325 -20.814 -37.519  1.00 94.33      A    O  
ATOM    973  CB  GLN A 127      12.705 -23.195 -38.670  1.00 94.22      A    C  
ATOM    974  CG  GLN A 127      12.195 -23.037 -40.093  1.00 88.12      A    C  
ATOM    975  CD  GLN A 127      11.602 -24.320 -40.661  1.00 85.68      A    C  
ATOM    976  NE2 GLN A 127      10.777 -24.183 -41.683  1.00 73.11      A    N  
ATOM    977  OE1 GLN A 127      11.886 -25.411 -40.179  1.00 76.70      A    O  
ATOM    978  N   PRO A 128      12.697 -19.703 -38.901  1.00 96.49      A    N  
ATOM    979  CA  PRO A 128      11.788 -18.564 -38.960  1.00 96.22      A    C  
ATOM    980  C   PRO A 128      10.443 -18.948 -39.556  1.00 96.12      A    C  
ATOM    981  O   PRO A 128      10.360 -19.720 -40.512  1.00 93.13      A    O  
ATOM    982  CB  PRO A 128      12.525 -17.559 -39.862  1.00 95.06      A    C  
ATOM    983  CG  PRO A 128      13.958 -17.994 -39.831  1.00 93.10      A    C  
ATOM    984  CD  PRO A 128      13.917 -19.480 -39.688  1.00 95.47      A    C  
ATOM    985  N   THR A 129       9.385 -18.388 -38.975  1.00 95.70      A    N  
ATOM    986  CA  THR A 129       8.042 -18.696 -39.439  1.00 95.68      A    C  
ATOM    987  C   THR A 129       7.118 -17.535 -39.112  1.00 95.82      A    C  
ATOM    988  O   THR A 129       7.275 -16.855 -38.095  1.00 93.39      A    O  
ATOM    989  CB  THR A 129       7.504 -19.987 -38.812  1.00 94.26      A    C  
ATOM    990  CG2 THR A 129       7.464 -19.872 -37.299  1.00 85.58      A    C  
ATOM    991  OG1 THR A 129       6.189 -20.250 -39.305  1.00 84.75      A    O  
ATOM    992  N   ASP A 130       6.148 -17.314 -39.988  1.00 95.16      A    N  
ATOM    993  CA  ASP A 130       5.075 -16.371 -39.747  1.00 94.84      A    C  
ATOM    994  C   ASP A 130       3.748 -17.066 -39.472  1.00 95.03      A    C  
ATOM    995  O   ASP A 130       2.716 -16.402 -39.352  1.00 91.71      A    O  
ATOM    996  CB  ASP A 130       4.923 -15.413 -40.943  1.00 93.39      A    C  
ATOM    997  CG  ASP A 130       6.114 -14.495 -41.108  1.00 91.52      A    C  
ATOM    998  OD1 ASP A 130       6.687 -14.076 -40.084  1.00 85.11      A    O  
ATOM    999  OD2 ASP A 130       6.481 -14.197 -42.265  1.00 84.17      A    O1-
ATOM   1000  N   ASN A 131       3.772 -18.390 -39.355  1.00 94.15      A    N  
ATOM   1001  CA  ASN A 131       2.568 -19.156 -39.081  1.00 94.00      A    C  
ATOM   1002  C   ASN A 131       2.160 -18.967 -37.623  1.00 94.38      A    C  
ATOM   1003  O   ASN A 131       2.963 -19.173 -36.709  1.00 92.31      A    O  
ATOM   1004  CB  ASN A 131       2.797 -20.633 -39.387  1.00 93.12      A    C  
ATOM   1005  CG  ASN A 131       1.565 -21.470 -39.160  1.00 90.48      A    C  
ATOM   1006  ND2 ASN A 131       0.711 -21.546 -40.159  1.00 78.60      A    N  
ATOM   1007  OD1 ASN A 131       1.379 -22.039 -38.086  1.00 79.35      A    O  
ATOM   1008  N   ALA A 132       0.906 -18.582 -37.404  1.00 92.54      A    N  
ATOM   1009  CA  ALA A 132       0.439 -18.284 -36.058  1.00 91.63      A    C  
ATOM   1010  C   ALA A 132       0.523 -19.505 -35.145  1.00 92.29      A    C  
ATOM   1011  O   ALA A 132       0.928 -19.394 -33.989  1.00 90.13      A    O  
ATOM   1012  CB  ALA A 132      -1.000 -17.760 -36.111  1.00 89.25      A    C  
ATOM   1013  N   ALA A 133       0.138 -20.677 -35.651  1.00 91.54      A    N  
ATOM   1014  CA  ALA A 133       0.169 -21.880 -34.832  1.00 91.44      A    C  
ATOM   1015  C   ALA A 133       1.593 -22.250 -34.444  1.00 92.20      A    C  
ATOM   1016  O   ALA A 133       1.854 -22.661 -33.310  1.00 90.61      A    O  
ATOM   1017  CB  ALA A 133      -0.501 -23.033 -35.579  1.00 90.20      A    C  
ATOM   1018  N   ALA A 134       2.535 -22.115 -35.372  1.00 92.98      A    N  
ATOM   1019  CA  ALA A 134       3.922 -22.433 -35.081  1.00 93.51      A    C  
ATOM   1020  C   ALA A 134       4.517 -21.448 -34.078  1.00 94.47      A    C  
ATOM   1021  O   ALA A 134       5.298 -21.838 -33.207  1.00 92.82      A    O  
ATOM   1022  CB  ALA A 134       4.740 -22.432 -36.373  1.00 92.69      A    C  
ATOM   1023  N   LEU A 135       4.159 -20.180 -34.197  1.00 93.52      A    N  
ATOM   1024  CA  LEU A 135       4.635 -19.187 -33.244  1.00 93.97      A    C  
ATOM   1025  C   LEU A 135       4.102 -19.468 -31.842  1.00 94.17      A    C  
ATOM   1026  O   LEU A 135       4.834 -19.351 -30.857  1.00 92.95      A    O  
ATOM   1027  CB  LEU A 135       4.236 -17.780 -33.699  1.00 93.76      A    C  
ATOM   1028  CG  LEU A 135       4.977 -17.220 -34.911  1.00 92.49      A    C  
ATOM   1029  CD1 LEU A 135       4.297 -15.956 -35.417  1.00 87.63      A    C  
ATOM   1030  CD2 LEU A 135       6.435 -16.943 -34.565  1.00 86.48      A    C  
ATOM   1031  N   ARG A 136       2.832 -19.844 -31.739  1.00 93.04      A    N  
ATOM   1032  CA  ARG A 136       2.256 -20.166 -30.435  1.00 92.53      A    C  
ATOM   1033  C   ARG A 136       2.887 -21.410 -29.844  1.00 93.12      A    C  
ATOM   1034  O   ARG A 136       3.099 -21.486 -28.626  1.00 92.08      A    O  
ATOM   1035  CB  ARG A 136       0.740 -20.337 -30.550  1.00 90.92      A    C  
ATOM   1036  CG  ARG A 136      -0.013 -19.059 -30.875  1.00 82.74      A    C  
ATOM   1037  CD  ARG A 136      -1.520 -19.287 -30.926  1.00 77.24      A    C  
ATOM   1038  NE  ARG A 136      -2.047 -19.734 -29.644  1.00 69.55      A    N  
ATOM   1039  CZ  ARG A 136      -3.345 -19.895 -29.386  1.00 63.04      A    C  
ATOM   1040  NH1 ARG A 136      -4.249 -19.639 -30.324  1.00 57.99      A    N1+
ATOM   1041  NH2 ARG A 136      -3.735 -20.316 -28.195  1.00 57.42      A    N  
ATOM   1042  N   ALA A 137       3.202 -22.390 -30.669  1.00 93.65      A    N  
ATOM   1043  CA  ALA A 137       3.823 -23.612 -30.189  1.00 93.60      A    C  
ATOM   1044  C   ALA A 137       5.205 -23.346 -29.604  1.00 94.32      A    C  
ATOM   1045  O   ALA A 137       5.686 -24.139 -28.778  1.00 92.15      A    O  
ATOM   1046  CB  ALA A 137       3.909 -24.639 -31.310  1.00 92.49      A    C  
ATOM   1047  N   ARG A 138       5.854 -22.267 -30.005  1.00 95.11      A    N  
ATOM   1048  CA  ARG A 138       7.170 -21.915 -29.501  1.00 95.54      A    C  
ATOM   1049  C   ARG A 138       7.127 -20.678 -28.613  1.00 96.19      A    C  
ATOM   1050  O   ARG A 138       8.121 -19.963 -28.495  1.00 94.28      A    O  
ATOM   1051  CB  ARG A 138       8.139 -21.717 -30.664  1.00 94.35      A    C  
ATOM   1052  CG  ARG A 138       8.357 -23.003 -31.454  1.00 91.15      A    C  
ATOM   1053  CD  ARG A 138       9.220 -22.817 -32.671  1.00 88.56      A    C  
ATOM   1054  NE  ARG A 138       9.447 -24.103 -33.350  1.00 87.09      A    N  
ATOM   1055  CZ  ARG A 138       9.280 -24.312 -34.652  1.00 86.38      A    C  
ATOM   1056  NH1 ARG A 138       8.897 -23.324 -35.451  1.00 78.31      A    N1+
ATOM   1057  NH2 ARG A 138       9.500 -25.511 -35.160  1.00 82.54      A    N  
ATOM   1058  N   THR A 139       5.976 -20.433 -27.994  1.00 95.72      A    N  
ATOM   1059  CA  THR A 139       5.809 -19.359 -27.024  1.00 95.84      A    C  
ATOM   1060  C   THR A 139       5.510 -19.979 -25.668  1.00 95.84      A    C  
ATOM   1061  O   THR A 139       4.547 -20.728 -25.522  1.00 94.10      A    O  
ATOM   1062  CB  THR A 139       4.681 -18.411 -27.430  1.00 94.81      A    C  
ATOM   1063  CG2 THR A 139       4.502 -17.319 -26.384  1.00 84.61      A    C  
ATOM   1064  OG1 THR A 139       4.989 -17.807 -28.688  1.00 85.78      A    O  
ATOM   1065  N   LEU A 140       6.347 -19.663 -24.680  1.00 96.27      A    N  
ATOM   1066  CA  LEU A 140       6.163 -20.188 -23.336  1.00 96.45      A    C  
ATOM   1067  C   LEU A 140       5.183 -19.303 -22.585  1.00 96.45      A    C  
ATOM   1068  O   LEU A 140       5.466 -18.134 -22.316  1.00 95.12      A    O  
ATOM   1069  CB  LEU A 140       7.501 -20.268 -22.601  1.00 96.37      A    C  
ATOM   1070  CG  LEU A 140       7.452 -20.806 -21.160  1.00 95.91      A    C  
ATOM   1071  CD1 LEU A 140       6.927 -22.230 -21.137  1.00 91.81      A    C  
ATOM   1072  CD2 LEU A 140       8.832 -20.732 -20.526  1.00 92.14      A    C  
ATOM   1073  N   GLU A 141       4.021 -19.846 -22.243  1.00 95.63      A    N  
ATOM   1074  CA  GLU A 141       3.013 -19.152 -21.466  1.00 95.28      A    C  
ATOM   1075  C   GLU A 141       2.838 -19.882 -20.149  1.00 95.47      A    C  
ATOM   1076  O   GLU A 141       2.550 -21.081 -20.128  1.00 94.13      A    O  
ATOM   1077  CB  GLU A 141       1.680 -19.084 -22.215  1.00 93.80      A    C  
ATOM   1078  CG  GLU A 141       1.750 -18.403 -23.562  1.00 88.46      A    C  
ATOM   1079  CD  GLU A 141       0.432 -18.456 -24.314  1.00 87.87      A    C  
ATOM   1080  OE1 GLU A 141      -0.550 -19.003 -23.769  1.00 80.75      A    O  
ATOM   1081  OE2 GLU A 141       0.369 -17.954 -25.453  1.00 81.75      A    O1-
ATOM   1082  N   ILE A 142       3.024 -19.180 -19.048  1.00 95.05      A    N  
ATOM   1083  CA  ILE A 142       2.899 -19.781 -17.731  1.00 94.90      A    C  
ATOM   1084  C   ILE A 142       1.918 -18.974 -16.900  1.00 94.70      A    C  
ATOM   1085  O   ILE A 142       1.772 -17.758 -17.063  1.00 93.47      A    O  
ATOM   1086  CB  ILE A 142       4.251 -19.875 -16.995  1.00 94.39      A    C  
ATOM   1087  CG1 ILE A 142       4.805 -18.481 -16.681  1.00 86.93      A    C  
ATOM   1088  CG2 ILE A 142       5.245 -20.676 -17.822  1.00 85.17      A    C  
ATOM   1089  CD1 ILE A 142       5.970 -18.484 -15.722  1.00 85.01      A    C  
ATOM   1090  N   ARG A 143       1.235 -19.661 -16.005  1.00 94.54      A    N  
ATOM   1091  CA  ARG A 143       0.487 -19.041 -14.933  1.00 93.75      A    C  
ATOM   1092  C   ARG A 143       1.040 -19.554 -13.616  1.00 94.10      A    C  
ATOM   1093  O   ARG A 143       1.463 -20.712 -13.520  1.00 92.87      A    O  
ATOM   1094  CB  ARG A 143      -1.011 -19.326 -15.048  1.00 91.73      A    C  
ATOM   1095  CG  ARG A 143      -1.401 -20.784 -14.901  1.00 88.02      A    C  
ATOM   1096  CD  ARG A 143      -2.908 -20.947 -14.869  1.00 87.99      A    C  
ATOM   1097  NE  ARG A 143      -3.313 -22.266 -14.414  1.00 85.90      A    N  
ATOM   1098  CZ  ARG A 143      -3.605 -23.293 -15.211  1.00 87.39      A    C  
ATOM   1099  NH1 ARG A 143      -3.520 -23.149 -16.528  1.00 78.73      A    N1+
ATOM   1100  NH2 ARG A 143      -3.969 -24.457 -14.696  1.00 82.52      A    N  
ATOM   1101  N   MET A 144       1.064 -18.701 -12.613  1.00 95.16      A    N  
ATOM   1102  CA  MET A 144       1.718 -19.038 -11.360  1.00 95.03      A    C  
ATOM   1103  C   MET A 144       0.880 -18.565 -10.185  1.00 94.96      A    C  
ATOM   1104  O   MET A 144       0.268 -17.493 -10.229  1.00 93.31      A    O  
ATOM   1105  CB  MET A 144       3.115 -18.419 -11.279  1.00 94.30      A    C  
ATOM   1106  CG  MET A 144       3.927 -18.841 -10.067  1.00 91.18      A    C  
ATOM   1107  SD  MET A 144       5.552 -18.052  -9.992  1.00 89.58      A    S  
ATOM   1108  CE  MET A 144       5.088 -16.415  -9.445  1.00 79.40      A    C  
ATOM   1109  N   VAL A 145       0.856 -19.377  -9.146  1.00 95.63      A    N  
ATOM   1110  CA  VAL A 145       0.246 -19.019  -7.875  1.00 95.62      A    C  
ATOM   1111  C   VAL A 145       1.358 -18.875  -6.848  1.00 95.78      A    C  
ATOM   1112  O   VAL A 145       2.168 -19.787  -6.672  1.00 94.24      A    O  
ATOM   1113  CB  VAL A 145      -0.778 -20.063  -7.415  1.00 94.25      A    C  
ATOM   1114  CG1 VAL A 145      -1.085 -19.903  -5.932  1.00 85.62      A    C  
ATOM   1115  CG2 VAL A 145      -2.054 -19.937  -8.231  1.00 83.80      A    C  
ATOM   1116  N   ALA A 146       1.397 -17.737  -6.188  1.00 95.49      A    N  
ATOM   1117  CA  ALA A 146       2.314 -17.510  -5.083  1.00 95.54      A    C  
ATOM   1118  C   ALA A 146       1.491 -17.438  -3.806  1.00 95.65      A    C  
ATOM   1119  O   ALA A 146       0.774 -16.466  -3.567  1.00 93.55      A    O  
ATOM   1120  CB  ALA A 146       3.117 -16.224  -5.293  1.00 94.79      A    C  
ATOM   1121  N   TRP A 147       1.570 -18.481  -2.988  1.00 95.80      A    N  
ATOM   1122  CA  TRP A 147       0.819 -18.533  -1.743  1.00 95.68      A    C  
ATOM   1123  C   TRP A 147       1.445 -17.573  -0.737  1.00 95.48      A    C  
ATOM   1124  O   TRP A 147       2.592 -17.748  -0.321  1.00 93.75      A    O  
ATOM   1125  CB  TRP A 147       0.801 -19.945  -1.182  1.00 95.16      A    C  
ATOM   1126  CG  TRP A 147      -0.040 -20.901  -1.965  1.00 95.18      A    C  
ATOM   1127  CD1 TRP A 147       0.388 -21.841  -2.864  1.00 92.18      A    C  
ATOM   1128  CD2 TRP A 147      -1.474 -21.007  -1.926  1.00 94.02      A    C  
ATOM   1129  CE2 TRP A 147      -1.835 -22.034  -2.822  1.00 93.52      A    C  
ATOM   1130  CE3 TRP A 147      -2.471 -20.338  -1.215  1.00 92.69      A    C  
ATOM   1131  NE1 TRP A 147      -0.682 -22.534  -3.382  1.00 92.11      A    N  
ATOM   1132  CZ2 TRP A 147      -3.166 -22.400  -3.019  1.00 92.75      A    C  
ATOM   1133  CZ3 TRP A 147      -3.787 -20.713  -1.420  1.00 90.68      A    C  
ATOM   1134  CH2 TRP A 147      -4.120 -21.728  -2.312  1.00 91.32      A    C  
ATOM   1135  N   TYR A 148       0.678 -16.556  -0.343  1.00 95.14      A    N  
ATOM   1136  CA  TYR A 148       1.145 -15.608   0.649  1.00 94.95      A    C  
ATOM   1137  C   TYR A 148       0.608 -16.010   2.019  1.00 94.63      A    C  
ATOM   1138  O   TYR A 148      -0.598 -16.080   2.225  1.00 92.98      A    O  
ATOM   1139  CB  TYR A 148       0.706 -14.185   0.315  1.00 94.38      A    C  
ATOM   1140  CG  TYR A 148       1.276 -13.171   1.283  1.00 94.48      A    C  
ATOM   1141  CD1 TYR A 148       2.556 -12.671   1.110  1.00 91.65      A    C  
ATOM   1142  CD2 TYR A 148       0.549 -12.751   2.379  1.00 91.51      A    C  
ATOM   1143  CE1 TYR A 148       3.094 -11.765   1.998  1.00 90.14      A    C  
ATOM   1144  CE2 TYR A 148       1.082 -11.842   3.281  1.00 90.35      A    C  
ATOM   1145  CZ  TYR A 148       2.354 -11.356   3.087  1.00 91.91      A    C  
ATOM   1146  OH  TYR A 148       2.886 -10.461   3.968  1.00 90.05      A    O  
ATOM   1147  N   TYR A 149       1.532 -16.258   2.951  1.00 92.27      A    N  
ATOM   1148  CA  TYR A 149       1.186 -16.658   4.310  1.00 91.84      A    C  
ATOM   1149  C   TYR A 149       1.073 -15.408   5.177  1.00 91.84      A    C  
ATOM   1150  O   TYR A 149       2.059 -14.708   5.401  1.00 89.75      A    O  
ATOM   1151  CB  TYR A 149       2.239 -17.609   4.860  1.00 90.26      A    C  
ATOM   1152  CG  TYR A 149       1.811 -18.355   6.100  1.00 90.24      A    C  
ATOM   1153  CD1 TYR A 149       1.926 -17.777   7.355  1.00 85.54      A    C  
ATOM   1154  CD2 TYR A 149       1.307 -19.642   6.021  1.00 84.79      A    C  
ATOM   1155  CE1 TYR A 149       1.530 -18.458   8.494  1.00 83.79      A    C  
ATOM   1156  CE2 TYR A 149       0.915 -20.337   7.155  1.00 82.92      A    C  
ATOM   1157  CZ  TYR A 149       1.029 -19.741   8.385  1.00 86.52      A    C  
ATOM   1158  OH  TYR A 149       0.641 -20.420   9.514  1.00 83.94      A    O  
ATOM   1159  N   MET A 150      -0.131 -15.129   5.654  1.00 90.61      A    N  
ATOM   1160  CA  MET A 150      -0.366 -13.959   6.489  1.00 90.14      A    C  
ATOM   1161  C   MET A 150       0.135 -14.236   7.898  1.00 89.25      A    C  
ATOM   1162  O   MET A 150      -0.410 -15.079   8.611  1.00 86.67      A    O  
ATOM   1163  CB  MET A 150      -1.851 -13.604   6.499  1.00 89.37      A    C  
ATOM   1164  CG  MET A 150      -2.354 -13.052   5.180  1.00 87.51      A    C  
ATOM   1165  SD  MET A 150      -4.101 -12.610   5.197  1.00 85.99      A    S  
ATOM   1166  CE  MET A 150      -4.848 -14.225   5.047  1.00 73.54      A    C  
ATOM   1167  N   ARG A 151       1.185 -13.501   8.286  1.00 88.31      A    N  
ATOM   1168  CA  ARG A 151       1.852 -13.732   9.558  1.00 86.95      A    C  
ATOM   1169  C   ARG A 151       1.449 -12.730  10.639  1.00 86.59      A    C  
ATOM   1170  O   ARG A 151       1.678 -12.992  11.815  1.00 82.17      A    O  
ATOM   1171  CB  ARG A 151       3.364 -13.691   9.370  1.00 83.97      A    C  
ATOM   1172  CG  ARG A 151       3.887 -14.647   8.317  1.00 80.43      A    C  
ATOM   1173  CD  ARG A 151       5.407 -14.673   8.281  1.00 78.50      A    C  
ATOM   1174  NE  ARG A 151       5.992 -13.341   8.183  1.00 74.99      A    N  
ATOM   1175  CZ  ARG A 151       6.056 -12.621   7.065  1.00 73.59      A    C  
ATOM   1176  NH1 ARG A 151       5.573 -13.107   5.932  1.00 65.85      A    N1+
ATOM   1177  NH2 ARG A 151       6.605 -11.414   7.085  1.00 67.64      A    N  
ATOM   1178  N   VAL A 152       0.859 -11.599  10.274  1.00 87.97      A    N  
ATOM   1179  CA  VAL A 152       0.440 -10.621  11.267  1.00 88.05      A    C  
ATOM   1180  C   VAL A 152      -0.757 -11.181  12.035  1.00 87.94      A    C  
ATOM   1181  O   VAL A 152      -1.805 -11.436  11.431  1.00 85.27      A    O  
ATOM   1182  CB  VAL A 152       0.081  -9.279  10.611  1.00 87.56      A    C  
ATOM   1183  CG1 VAL A 152      -0.425  -8.298  11.660  1.00 81.01      A    C  
ATOM   1184  CG2 VAL A 152       1.294  -8.709   9.888  1.00 81.34      A    C  
ATOM   1185  N   PRO A 153      -0.637 -11.371  13.345  1.00 86.66      A    N  
ATOM   1186  CA  PRO A 153      -1.741 -11.981  14.094  1.00 84.84      A    C  
ATOM   1187  C   PRO A 153      -2.959 -11.069  14.156  1.00 85.59      A    C  
ATOM   1188  O   PRO A 153      -2.868  -9.866  13.904  1.00 82.62      A    O  
ATOM   1189  CB  PRO A 153      -1.141 -12.210  15.483  1.00 82.09      A    C  
ATOM   1190  CG  PRO A 153      -0.053 -11.193  15.584  1.00 79.98      A    C  
ATOM   1191  CD  PRO A 153       0.509 -11.059  14.198  1.00 82.90      A    C  
ATOM   1192  N   PHE A 154      -4.100 -11.669  14.466  1.00 87.55      A    N  
ATOM   1193  CA  PHE A 154      -5.408 -11.028  14.509  1.00 87.34      A    C  
ATOM   1194  C   PHE A 154      -5.837 -10.572  13.123  1.00 88.91      A    C  
ATOM   1195  O   PHE A 154      -6.901 -10.968  12.643  1.00 86.78      A    O  
ATOM   1196  CB  PHE A 154      -5.414  -9.834  15.483  1.00 85.96      A    C  
ATOM   1197  CG  PHE A 154      -6.712  -9.083  15.485  1.00 86.07      A    C  
ATOM   1198  CD1 PHE A 154      -7.889  -9.705  15.864  1.00 80.36      A    C  
ATOM   1199  CD2 PHE A 154      -6.752  -7.756  15.106  1.00 80.15      A    C  
ATOM   1200  CE1 PHE A 154      -9.084  -9.022  15.861  1.00 79.84      A    C  
ATOM   1201  CE2 PHE A 154      -7.946  -7.062  15.106  1.00 79.20      A    C  
ATOM   1202  CZ  PHE A 154      -9.108  -7.696  15.485  1.00 83.98      A    C  
ATOM   1203  N   ALA A 155      -5.025  -9.757  12.453  1.00 89.86      A    N  
ATOM   1204  CA  ALA A 155      -5.347  -9.334  11.105  1.00 90.13      A    C  
ATOM   1205  C   ALA A 155      -5.400 -10.511  10.144  1.00 90.92      A    C  
ATOM   1206  O   ALA A 155      -6.156 -10.480   9.171  1.00 88.94      A    O  
ATOM   1207  CB  ALA A 155      -4.325  -8.309  10.616  1.00 89.63      A    C  
ATOM   1208  N   ASN A 156      -4.615 -11.555  10.404  1.00 89.58      A    N  
ATOM   1209  CA  ASN A 156      -4.593 -12.695   9.502  1.00 89.03      A    C  
ATOM   1210  C   ASN A 156      -5.925 -13.445   9.495  1.00 89.88      A    C  
ATOM   1211  O   ASN A 156      -6.490 -13.705   8.433  1.00 86.63      A    O  
ATOM   1212  CB  ASN A 156      -3.437 -13.635   9.851  1.00 86.07      A    C  
ATOM   1213  CG  ASN A 156      -3.398 -14.013  11.318  1.00 84.38      A    C  
ATOM   1214  ND2 ASN A 156      -2.323 -14.685  11.718  1.00 78.12      A    N  
ATOM   1215  OD1 ASN A 156      -4.310 -13.710  12.081  1.00 73.52      A    O  
ATOM   1216  N   TRP A 157      -6.451 -13.794  10.661  1.00 89.77      A    N  
ATOM   1217  CA  TRP A 157      -7.682 -14.563  10.689  1.00 89.54      A    C  
ATOM   1218  C   TRP A 157      -8.885 -13.694  10.349  1.00 90.14      A    C  
ATOM   1219  O   TRP A 157      -9.834 -14.169   9.719  1.00 88.72      A    O  
ATOM   1220  CB  TRP A 157      -7.868 -15.266  12.039  1.00 88.53      A    C  
ATOM   1221  CG  TRP A 157      -8.391 -14.438  13.179  1.00 88.44      A    C  
ATOM   1222  CD1 TRP A 157      -7.667 -13.941  14.221  1.00 84.94      A    C  
ATOM   1223  CD2 TRP A 157      -9.757 -14.069  13.425  1.00 87.02      A    C  
ATOM   1224  CE2 TRP A 157      -9.779 -13.333  14.624  1.00 86.17      A    C  
ATOM   1225  CE3 TRP A 157     -10.952 -14.289  12.744  1.00 85.49      A    C  
ATOM   1226  NE1 TRP A 157      -8.493 -13.271  15.092  1.00 84.16      A    N  
ATOM   1227  CZ2 TRP A 157     -10.958 -12.802  15.151  1.00 85.18      A    C  
ATOM   1228  CZ3 TRP A 157     -12.125 -13.756  13.274  1.00 83.15      A    C  
ATOM   1229  CH2 TRP A 157     -12.115 -13.025  14.456  1.00 83.21      A    C  
ATOM   1230  N   VAL A 158      -8.858 -12.419  10.734  1.00 90.84      A    N  
ATOM   1231  CA  VAL A 158      -9.958 -11.534  10.379  1.00 90.92      A    C  
ATOM   1232  C   VAL A 158     -10.009 -11.344   8.868  1.00 91.39      A    C  
ATOM   1233  O   VAL A 158     -11.075 -11.450   8.255  1.00 90.56      A    O  
ATOM   1234  CB  VAL A 158      -9.828 -10.179  11.102  1.00 90.30      A    C  
ATOM   1235  CG1 VAL A 158     -10.879  -9.205  10.590  1.00 81.86      A    C  
ATOM   1236  CG2 VAL A 158      -9.960 -10.367  12.605  1.00 82.24      A    C  
ATOM   1237  N   MET A 159      -8.867 -11.073   8.251  1.00 92.12      A    N  
ATOM   1238  CA  MET A 159      -8.828 -10.945   6.800  1.00 92.40      A    C  
ATOM   1239  C   MET A 159      -9.183 -12.256   6.119  1.00 92.56      A    C  
ATOM   1240  O   MET A 159      -9.846 -12.259   5.081  1.00 91.16      A    O  
ATOM   1241  CB  MET A 159      -7.438 -10.477   6.350  1.00 91.89      A    C  
ATOM   1242  CG  MET A 159      -7.140  -9.021   6.698  1.00 87.21      A    C  
ATOM   1243  SD  MET A 159      -5.495  -8.488   6.176  1.00 85.95      A    S  
ATOM   1244  CE  MET A 159      -5.622  -8.684   4.403  1.00 74.38      A    C  
ATOM   1245  N   SER A 160      -8.763 -13.368   6.688  1.00 92.79      A    N  
ATOM   1246  CA  SER A 160      -9.105 -14.663   6.117  1.00 92.47      A    C  
ATOM   1247  C   SER A 160     -10.617 -14.857   6.076  1.00 92.62      A    C  
ATOM   1248  O   SER A 160     -11.171 -15.277   5.057  1.00 90.83      A    O  
ATOM   1249  CB  SER A 160      -8.448 -15.790   6.918  1.00 91.48      A    C  
ATOM   1250  OG  SER A 160      -8.809 -17.059   6.401  1.00 80.38      A    O  
ATOM   1251  N   ARG A 161     -11.296 -14.556   7.180  1.00 91.27      A    N  
ATOM   1252  CA  ARG A 161     -12.744 -14.667   7.202  1.00 90.71      A    C  
ATOM   1253  C   ARG A 161     -13.397 -13.679   6.240  1.00 90.96      A    C  
ATOM   1254  O   ARG A 161     -14.401 -14.005   5.590  1.00 89.06      A    O  
ATOM   1255  CB  ARG A 161     -13.270 -14.457   8.619  1.00 89.40      A    C  
ATOM   1256  CG  ARG A 161     -12.783 -15.492   9.628  1.00 84.68      A    C  
ATOM   1257  CD  ARG A 161     -13.231 -16.879   9.243  1.00 80.76      A    C  
ATOM   1258  NE  ARG A 161     -12.795 -17.890  10.211  1.00 75.68      A    N  
ATOM   1259  CZ  ARG A 161     -11.630 -18.525  10.157  1.00 71.20      A    C  
ATOM   1260  NH1 ARG A 161     -10.766 -18.282   9.180  1.00 62.76      A    N1+
ATOM   1261  NH2 ARG A 161     -11.324 -19.413  11.086  1.00 64.35      A    N  
ATOM   1262  N   MET A 162     -12.837 -12.478   6.135  1.00 90.48      A    N  
ATOM   1263  CA  MET A 162     -13.347 -11.501   5.185  1.00 89.87      A    C  
ATOM   1264  C   MET A 162     -13.235 -12.011   3.749  1.00 90.46      A    C  
ATOM   1265  O   MET A 162     -14.187 -11.910   2.971  1.00 88.71      A    O  
ATOM   1266  CB  MET A 162     -12.589 -10.181   5.330  1.00 88.66      A    C  
ATOM   1267  CG  MET A 162     -12.900  -9.395   6.592  1.00 83.86      A    C  
ATOM   1268  SD  MET A 162     -11.923  -7.890   6.696  1.00 82.94      A    S  
ATOM   1269  CE  MET A 162     -12.641  -7.123   8.142  1.00 73.80      A    C  
ATOM   1270  N   LEU A 163     -12.068 -12.564   3.392  1.00 91.72      A    N  
ATOM   1271  CA  LEU A 163     -11.839 -13.002   2.029  1.00 91.77      A    C  
ATOM   1272  C   LEU A 163     -12.591 -14.288   1.709  1.00 91.65      A    C  
ATOM   1273  O   LEU A 163     -13.091 -14.450   0.590  1.00 89.43      A    O  
ATOM   1274  CB  LEU A 163     -10.339 -13.177   1.783  1.00 91.11      A    C  
ATOM   1275  CG  LEU A 163      -9.473 -11.942   2.037  1.00 89.92      A    C  
ATOM   1276  CD1 LEU A 163      -8.032 -12.186   1.618  1.00 83.63      A    C  
ATOM   1277  CD2 LEU A 163     -10.053 -10.721   1.334  1.00 83.66      A    C  
ATOM   1278  N   LEU A 164     -12.677 -15.202   2.666  1.00 92.27      A    N  
ATOM   1279  CA  LEU A 164     -13.451 -16.414   2.445  1.00 91.60      A    C  
ATOM   1280  C   LEU A 164     -14.917 -16.082   2.177  1.00 91.43      A    C  
ATOM   1281  O   LEU A 164     -15.548 -16.688   1.304  1.00 89.06      A    O  
ATOM   1282  CB  LEU A 164     -13.335 -17.346   3.654  1.00 91.04      A    C  
ATOM   1283  CG  LEU A 164     -11.988 -18.043   3.854  1.00 90.22      A    C  
ATOM   1284  CD1 LEU A 164     -11.978 -18.814   5.167  1.00 85.62      A    C  
ATOM   1285  CD2 LEU A 164     -11.684 -18.977   2.694  1.00 84.51      A    C  
ATOM   1286  N   ALA A 165     -15.445 -15.116   2.910  1.00 90.56      A    N  
ATOM   1287  CA  ALA A 165     -16.817 -14.686   2.674  1.00 89.14      A    C  
ATOM   1288  C   ALA A 165     -16.946 -13.925   1.359  1.00 89.57      A    C  
ATOM   1289  O   ALA A 165     -17.936 -14.075   0.645  1.00 87.14      A    O  
ATOM   1290  CB  ALA A 165     -17.302 -13.824   3.833  1.00 87.94      A    C  
ATOM   1291  N   HIS A 166     -15.934 -13.120   1.024  1.00 89.66      A    N  
ATOM   1292  CA  HIS A 166     -15.980 -12.332  -0.202  1.00 88.62      A    C  
ATOM   1293  C   HIS A 166     -16.031 -13.222  -1.438  1.00 88.53      A    C  
ATOM   1294  O   HIS A 166     -16.789 -12.959  -2.375  1.00 86.51      A    O  
ATOM   1295  CB  HIS A 166     -14.777 -11.390  -0.274  1.00 87.87      A    C  
ATOM   1296  CG  HIS A 166     -14.677 -10.633  -1.556  1.00 87.67      A    C  
ATOM   1297  CD2 HIS A 166     -13.942 -10.844  -2.662  1.00 77.55      A    C  
ATOM   1298  ND1 HIS A 166     -15.415  -9.495  -1.800  1.00 77.45      A    N  
ATOM   1299  CE1 HIS A 166     -15.129  -9.041  -3.000  1.00 79.30      A    C  
ATOM   1300  NE2 HIS A 166     -14.238  -9.833  -3.550  1.00 81.06      A    N  
ATOM   1301  N   PHE A 167     -15.235 -14.283  -1.450  1.00 90.91      A    N  
ATOM   1302  CA  PHE A 167     -15.195 -15.201  -2.581  1.00 90.18      A    C  
ATOM   1303  C   PHE A 167     -16.226 -16.324  -2.464  1.00 89.47      A    C  
ATOM   1304  O   PHE A 167     -16.164 -17.289  -3.226  1.00 84.94      A    O  
ATOM   1305  CB  PHE A 167     -13.800 -15.788  -2.732  1.00 89.64      A    C  
ATOM   1306  CG  PHE A 167     -12.763 -14.784  -3.158  1.00 91.43      A    C  
ATOM   1307  CD1 PHE A 167     -12.712 -14.348  -4.472  1.00 87.01      A    C  
ATOM   1308  CD2 PHE A 167     -11.850 -14.280  -2.252  1.00 86.75      A    C  
ATOM   1309  CE1 PHE A 167     -11.769 -13.413  -4.868  1.00 85.27      A    C  
ATOM   1310  CE2 PHE A 167     -10.916 -13.354  -2.640  1.00 85.61      A    C  
ATOM   1311  CZ  PHE A 167     -10.866 -12.916  -3.947  1.00 88.30      A    C  
ATOM   1312  N   ARG A 168     -17.149 -16.178  -1.533  1.00 89.62      A    N  
ATOM   1313  CA  ARG A 168     -18.240 -17.129  -1.355  1.00 89.03      A    C  
ATOM   1314  C   ARG A 168     -17.722 -18.545  -1.088  1.00 89.12      A    C  
ATOM   1315  O   ARG A 168     -18.272 -19.532  -1.580  1.00 84.37      A    O  
ATOM   1316  CB  ARG A 168     -19.176 -17.122  -2.566  1.00 86.66      A    C  
ATOM   1317  CG  ARG A 168     -19.892 -15.804  -2.750  1.00 83.73      A    C  
ATOM   1318  CD  ARG A 168     -21.105 -15.953  -3.627  1.00 78.67      A    C  
ATOM   1319  NE  ARG A 168     -21.993 -14.802  -3.525  1.00 72.56      A    N  
ATOM   1320  CZ  ARG A 168     -23.314 -14.845  -3.694  1.00 67.18      A    C  
ATOM   1321  NH1 ARG A 168     -23.913 -15.991  -3.964  1.00 61.31      A    N1+
ATOM   1322  NH2 ARG A 168     -24.031 -13.743  -3.582  1.00 60.99      A    N  
ATOM   1323  N   LEU A 169     -16.655 -18.633  -0.300  1.00 89.75      A    N  
ATOM   1324  CA  LEU A 169     -16.115 -19.917   0.115  1.00 89.39      A    C  
ATOM   1325  C   LEU A 169     -16.664 -20.366   1.467  1.00 89.67      A    C  
ATOM   1326  O   LEU A 169     -16.775 -21.563   1.711  1.00 85.49      A    O  
ATOM   1327  CB  LEU A 169     -14.591 -19.857   0.180  1.00 87.93      A    C  
ATOM   1328  CG  LEU A 169     -13.888 -19.560  -1.148  1.00 88.46      A    C  
ATOM   1329  CD1 LEU A 169     -12.396 -19.331  -0.921  1.00 83.20      A    C  
ATOM   1330  CD2 LEU A 169     -14.113 -20.688  -2.139  1.00 82.70      A    C  
ATOM   1331  N   ARG A 170     -16.984 -19.413   2.336  1.00 88.36      A    N  
ATOM   1332  CA  ARG A 170     -17.537 -19.738   3.646  1.00 88.24      A    C  
ATOM   1333  C   ARG A 170     -18.219 -18.503   4.222  1.00 88.52      A    C  
ATOM   1334  O   ARG A 170     -17.646 -17.414   4.223  1.00 85.32      A    O  
ATOM   1335  CB  ARG A 170     -16.454 -20.238   4.603  1.00 86.45      A    C  
ATOM   1336  CG  ARG A 170     -16.934 -20.463   6.025  1.00 81.06      A    C  
ATOM   1337  CD  ARG A 170     -15.844 -21.077   6.879  1.00 78.80      A    C  
ATOM   1338  NE  ARG A 170     -15.552 -22.450   6.479  1.00 72.44      A    N  
ATOM   1339  CZ  ARG A 170     -14.541 -23.167   6.958  1.00 68.18      A    C  
ATOM   1340  NH1 ARG A 170     -13.707 -22.640   7.852  1.00 61.99      A    N1+
ATOM   1341  NH2 ARG A 170     -14.354 -24.409   6.541  1.00 61.90      A    N  
ATOM   1342  N   ARG A 171     -19.439 -18.685   4.709  1.00 87.93      A    N  
ATOM   1343  CA  ARG A 171     -20.149 -17.606   5.367  1.00 87.53      A    C  
ATOM   1344  C   ARG A 171     -19.576 -17.360   6.761  1.00 87.20      A    C  
ATOM   1345  O   ARG A 171     -19.156 -18.290   7.451  1.00 82.88      A    O  
ATOM   1346  CB  ARG A 171     -21.637 -17.932   5.488  1.00 85.19      A    C  
ATOM   1347  CG  ARG A 171     -22.363 -18.125   4.170  1.00 77.52      A    C  
ATOM   1348  CD  ARG A 171     -23.806 -18.519   4.399  1.00 75.25      A    C  
ATOM   1349  NE  ARG A 171     -24.510 -18.809   3.144  1.00 65.99      A    N  
ATOM   1350  CZ  ARG A 171     -25.171 -17.910   2.440  1.00 60.01      A    C  
ATOM   1351  NH1 ARG A 171     -25.236 -16.655   2.857  1.00 54.42      A    N1+
ATOM   1352  NH2 ARG A 171     -25.777 -18.258   1.318  1.00 52.98      A    N  
ATOM   1353  N   TYR A 172     -19.563 -16.088   7.161  1.00 87.55      A    N  
ATOM   1354  CA  TYR A 172     -19.162 -15.716   8.507  1.00 86.79      A    C  
ATOM   1355  C   TYR A 172     -20.375 -15.163   9.230  1.00 86.34      A    C  
ATOM   1356  O   TYR A 172     -20.889 -14.100   8.876  1.00 82.38      A    O  
ATOM   1357  CB  TYR A 172     -18.026 -14.693   8.485  1.00 85.48      A    C  
ATOM   1358  CG  TYR A 172     -17.501 -14.359   9.862  1.00 86.46      A    C  
ATOM   1359  CD1 TYR A 172     -16.639 -15.216  10.521  1.00 82.97      A    C  
ATOM   1360  CD2 TYR A 172     -17.875 -13.183  10.498  1.00 82.21      A    C  
ATOM   1361  CE1 TYR A 172     -16.156 -14.918  11.778  1.00 80.94      A    C  
ATOM   1362  CE2 TYR A 172     -17.399 -12.880  11.761  1.00 81.39      A    C  
ATOM   1363  CZ  TYR A 172     -16.536 -13.748  12.393  1.00 84.20      A    C  
ATOM   1364  OH  TYR A 172     -16.061 -13.450  13.646  1.00 81.97      A    O  
ATOM   1365  N   THR A 173     -20.832 -15.893  10.242  1.00 85.15      A    N  
ATOM   1366  CA  THR A 173     -22.028 -15.526  10.983  1.00 83.01      A    C  
ATOM   1367  C   THR A 173     -21.753 -15.237  12.448  1.00 82.26      A    C  
ATOM   1368  O   THR A 173     -22.693 -14.987  13.202  1.00 75.53      A    O  
ATOM   1369  CB  THR A 173     -23.080 -16.637  10.879  1.00 80.47      A    C  
ATOM   1370  CG2 THR A 173     -23.519 -16.811   9.434  1.00 71.40      A    C  
ATOM   1371  OG1 THR A 173     -22.532 -17.864  11.362  1.00 73.30      A    O  
ATOM   1372  N   ALA A 174     -20.480 -15.269  12.866  1.00 81.66      A    N  
ATOM   1373  CA  ALA A 174     -20.139 -14.991  14.244  1.00 80.36      A    C  
ATOM   1374  C   ALA A 174     -20.118 -13.482  14.483  1.00 81.20      A    C  
ATOM   1375  O   ALA A 174     -20.455 -12.684  13.612  1.00 77.30      A    O  
ATOM   1376  CB  ALA A 174     -18.795 -15.620  14.597  1.00 77.49      A    C  
ATOM   1377  N   ALA A 175     -19.715 -13.095  15.688  1.00 77.94      A    N  
ATOM   1378  CA  ALA A 175     -19.671 -11.691  16.046  1.00 77.49      A    C  
ATOM   1379  C   ALA A 175     -18.648 -10.950  15.193  1.00 80.48      A    C  
ATOM   1380  O   ALA A 175     -17.597 -11.494  14.842  1.00 77.39      A    O  
ATOM   1381  CB  ALA A 175     -19.345 -11.522  17.523  1.00 73.60      A    C  
ATOM   1382  N   ASN A 176     -18.961  -9.697  14.860  1.00 83.43      A    N  
ATOM   1383  CA  ASN A 176     -18.069  -8.872  14.068  1.00 83.83      A    C  
ATOM   1384  C   ASN A 176     -16.851  -8.498  14.904  1.00 85.24      A    C  
ATOM   1385  O   ASN A 176     -16.985  -7.791  15.901  1.00 82.28      A    O  
ATOM   1386  CB  ASN A 176     -18.796  -7.618  13.597  1.00 82.21      A    C  
ATOM   1387  CG  ASN A 176     -17.989  -6.791  12.623  1.00 82.26      A    C  
ATOM   1388  ND2 ASN A 176     -18.649  -5.833  11.992  1.00 76.30      A    N  
ATOM   1389  OD1 ASN A 176     -16.794  -7.005  12.448  1.00 74.85      A    O  
ATOM   1390  N   PRO A 177     -15.640  -8.929  14.521  1.00 84.94      A    N  
ATOM   1391  CA  PRO A 177     -14.463  -8.583  15.321  1.00 83.71      A    C  
ATOM   1392  C   PRO A 177     -14.147  -7.094  15.311  1.00 85.22      A    C  
ATOM   1393  O   PRO A 177     -13.443  -6.632  16.206  1.00 81.33      A    O  
ATOM   1394  CB  PRO A 177     -13.343  -9.393  14.662  1.00 81.65      A    C  
ATOM   1395  CG  PRO A 177     -13.811  -9.620  13.277  1.00 81.56      A    C  
ATOM   1396  CD  PRO A 177     -15.307  -9.753  13.350  1.00 84.57      A    C  
ATOM   1397  N   LEU A 178     -14.640  -6.349  14.321  1.00 84.61      A    N  
ATOM   1398  CA  LEU A 178     -14.443  -4.912  14.277  1.00 84.33      A    C  
ATOM   1399  C   LEU A 178     -15.496  -4.153  15.073  1.00 85.20      A    C  
ATOM   1400  O   LEU A 178     -15.249  -3.007  15.476  1.00 81.11      A    O  
ATOM   1401  CB  LEU A 178     -14.441  -4.417  12.830  1.00 82.95      A    C  
ATOM   1402  CG  LEU A 178     -13.543  -5.169  11.852  1.00 84.71      A    C  
ATOM   1403  CD1 LEU A 178     -13.527  -4.474  10.496  1.00 77.74      A    C  
ATOM   1404  CD2 LEU A 178     -12.135  -5.296  12.400  1.00 77.24      A    C  
ATOM   1405  N   MET A 179     -16.634  -4.742  15.278  1.00 83.93      A    N  
ATOM   1406  CA  MET A 179     -17.710  -4.157  16.070  1.00 83.80      A    C  
ATOM   1407  C   MET A 179     -18.343  -5.271  16.890  1.00 84.71      A    C  
ATOM   1408  O   MET A 179     -19.317  -5.892  16.467  1.00 79.81      A    O  
ATOM   1409  CB  MET A 179     -18.741  -3.478  15.170  1.00 80.00      A    C  
ATOM   1410  CG  MET A 179     -19.961  -2.935  15.912  1.00 77.52      A    C  
ATOM   1411  SD  MET A 179     -19.546  -1.878  17.309  1.00 73.25      A    S  
ATOM   1412  CE  MET A 179     -18.791  -0.495  16.465  1.00 64.37      A    C  
ATOM   1413  N   PRO A 180     -17.805  -5.545  18.076  1.00 81.31      A    N  
ATOM   1414  CA  PRO A 180     -18.276  -6.690  18.866  1.00 79.38      A    C  
ATOM   1415  C   PRO A 180     -19.743  -6.614  19.241  1.00 80.26      A    C  
ATOM   1416  O   PRO A 180     -20.327  -7.638  19.601  1.00 76.10      A    O  
ATOM   1417  CB  PRO A 180     -17.377  -6.652  20.112  1.00 76.77      A    C  
ATOM   1418  CG  PRO A 180     -16.837  -5.266  20.160  1.00 76.45      A    C  
ATOM   1419  CD  PRO A 180     -16.721  -4.815  18.735  1.00 79.33      A    C  
ATOM   1420  N   VAL A 181     -20.362  -5.435  19.165  1.00 79.20      A    N  
ATOM   1421  CA  VAL A 181     -21.785  -5.325  19.437  1.00 77.10      A    C  
ATOM   1422  C   VAL A 181     -22.599  -6.109  18.413  1.00 77.83      A    C  
ATOM   1423  O   VAL A 181     -23.652  -6.664  18.736  1.00 73.83      A    O  
ATOM   1424  CB  VAL A 181     -22.212  -3.846  19.473  1.00 75.18      A    C  
ATOM   1425  CG1 VAL A 181     -23.720  -3.714  19.531  1.00 67.12      A    C  
ATOM   1426  CG2 VAL A 181     -21.571  -3.156  20.666  1.00 70.69      A    C  
ATOM   1427  N   GLN A 182     -22.115  -6.176  17.175  1.00 78.24      A    N  
ATOM   1428  CA  GLN A 182     -22.788  -6.946  16.133  1.00 78.00      A    C  
ATOM   1429  C   GLN A 182     -22.492  -8.421  16.340  1.00 77.97      A    C  
ATOM   1430  O   GLN A 182     -21.458  -8.936  15.912  1.00 75.30      A    O  
ATOM   1431  CB  GLN A 182     -22.336  -6.487  14.749  1.00 77.12      A    C  
ATOM   1432  CG  GLN A 182     -23.133  -7.086  13.606  1.00 74.25      A    C  
ATOM   1433  CD  GLN A 182     -22.624  -6.661  12.247  1.00 72.41      A    C  
ATOM   1434  NE2 GLN A 182     -23.475  -6.760  11.239  1.00 64.25      A    N  
ATOM   1435  OE1 GLN A 182     -21.473  -6.248  12.103  1.00 64.65      A    O  
ATOM   1436  N   ARG A 183     -23.396  -9.115  16.999  1.00 76.25      A    N  
ATOM   1437  CA  ARG A 183     -23.184 -10.510  17.358  1.00 75.60      A    C  
ATOM   1438  C   ARG A 183     -23.454 -11.468  16.205  1.00 76.60      A    C  
ATOM   1439  O   ARG A 183     -23.111 -12.653  16.310  1.00 72.42      A    O  
ATOM   1440  CB  ARG A 183     -24.063 -10.869  18.563  1.00 72.78      A    C  
ATOM   1441  CG  ARG A 183     -23.798  -9.988  19.777  1.00 68.39      A    C  
ATOM   1442  CD  ARG A 183     -24.768 -10.265  20.915  1.00 66.31      A    C  
ATOM   1443  NE  ARG A 183     -24.582 -11.578  21.505  1.00 58.90      A    N  
ATOM   1444  CZ  ARG A 183     -25.262 -12.030  22.568  1.00 54.52      A    C  
ATOM   1445  NH1 ARG A 183     -26.167 -11.259  23.145  1.00 51.37      A    N1+
ATOM   1446  NH2 ARG A 183     -25.026 -13.243  23.032  1.00 48.17      A    N  
ATOM   1447  N   ARG A 184     -24.047 -10.989  15.100  1.00 75.55      A    N  
ATOM   1448  CA  ARG A 184     -24.318 -11.799  13.923  1.00 76.26      A    C  
ATOM   1449  C   ARG A 184     -23.963 -10.992  12.690  1.00 77.44      A    C  
ATOM   1450  O   ARG A 184     -24.757 -10.173  12.221  1.00 71.85      A    O  
ATOM   1451  CB  ARG A 184     -25.778 -12.248  13.895  1.00 72.48      A    C  
ATOM   1452  CG  ARG A 184     -26.111 -13.309  14.922  1.00 64.50      A    C  
ATOM   1453  CD  ARG A 184     -27.587 -13.646  14.957  1.00 61.10      A    C  
ATOM   1454  NE  ARG A 184     -28.251 -13.105  16.146  1.00 51.94      A    N  
ATOM   1455  CZ  ARG A 184     -28.894 -11.947  16.188  1.00 46.63      A    C  
ATOM   1456  NH1 ARG A 184     -28.969 -11.193  15.103  1.00 42.29      A    N1+
ATOM   1457  NH2 ARG A 184     -29.466 -11.546  17.316  1.00 40.02      A    N  
ATOM   1458  N   SER A 185     -22.761 -11.209  12.149  1.00 79.23      A    N  
ATOM   1459  CA  SER A 185     -22.240 -10.391  11.054  1.00 76.56      A    C  
ATOM   1460  C   SER A 185     -22.871 -10.746   9.717  1.00 75.87      A    C  
ATOM   1461  O   SER A 185     -23.228  -9.855   8.950  1.00 68.30      A    O  
ATOM   1462  CB  SER A 185     -20.723 -10.548  10.972  1.00 73.20      A    C  
ATOM   1463  OG  SER A 185     -20.108 -10.196  12.195  1.00 67.36      A    O  
ATOM   1464  N   ALA A 186     -22.987 -12.032   9.408  1.00 78.38      A    N  
ATOM   1465  CA  ALA A 186     -23.548 -12.497   8.141  1.00 78.68      A    C  
ATOM   1466  C   ALA A 186     -22.733 -11.980   6.955  1.00 81.66      A    C  
ATOM   1467  O   ALA A 186     -23.280 -11.479   5.974  1.00 74.89      A    O  
ATOM   1468  CB  ALA A 186     -25.014 -12.093   8.002  1.00 72.22      A    C  
ATOM   1469  N   TRP A 187     -21.402 -12.089   7.037  1.00 85.93      A    N  
ATOM   1470  CA  TRP A 187     -20.537 -11.707   5.942  1.00 86.23      A    C  
ATOM   1471  C   TRP A 187     -20.692 -12.689   4.787  1.00 85.95      A    C  
ATOM   1472  O   TRP A 187     -20.548 -13.900   4.957  1.00 82.42      A    O  
ATOM   1473  CB  TRP A 187     -19.078 -11.675   6.383  1.00 85.70      A    C  
ATOM   1474  CG  TRP A 187     -18.760 -10.602   7.372  1.00 86.73      A    C  
ATOM   1475  CD1 TRP A 187     -19.576  -9.601   7.802  1.00 82.65      A    C  
ATOM   1476  CD2 TRP A 187     -17.520 -10.424   8.074  1.00 87.07      A    C  
ATOM   1477  CE2 TRP A 187     -17.664  -9.295   8.893  1.00 87.16      A    C  
ATOM   1478  CE3 TRP A 187     -16.300 -11.112   8.066  1.00 85.24      A    C  
ATOM   1479  NE1 TRP A 187     -18.928  -8.809   8.719  1.00 83.49      A    N  
ATOM   1480  CZ2 TRP A 187     -16.631  -8.841   9.715  1.00 86.35      A    C  
ATOM   1481  CZ3 TRP A 187     -15.274 -10.650   8.884  1.00 83.86      A    C  
ATOM   1482  CH2 TRP A 187     -15.453  -9.534   9.688  1.00 84.38      A    C  
ATOM   1483  N   TRP A 188     -20.968 -12.148   3.582  1.00 86.25      A    N  
ATOM   1484  CA  TRP A 188     -21.116 -12.969   2.401  1.00 84.61      A    C  
ATOM   1485  C   TRP A 188     -20.922 -12.112   1.162  1.00 83.24      A    C  
ATOM   1486  O   TRP A 188     -21.376 -10.969   1.110  1.00 75.53      A    O  
ATOM   1487  CB  TRP A 188     -22.481 -13.644   2.377  1.00 81.13      A    C  
ATOM   1488  CG  TRP A 188     -22.639 -14.696   1.320  1.00 81.45      A    C  
ATOM   1489  CD1 TRP A 188     -23.514 -14.679   0.274  1.00 75.39      A    C  
ATOM   1490  CD2 TRP A 188     -21.914 -15.926   1.223  1.00 79.47      A    C  
ATOM   1491  CE2 TRP A 188     -22.403 -16.605   0.088  1.00 78.39      A    C  
ATOM   1492  CE3 TRP A 188     -20.901 -16.520   1.978  1.00 77.22      A    C  
ATOM   1493  NE1 TRP A 188     -23.376 -15.821  -0.466  1.00 72.70      A    N  
ATOM   1494  CZ2 TRP A 188     -21.909 -17.845  -0.297  1.00 77.54      A    C  
ATOM   1495  CZ3 TRP A 188     -20.409 -17.756   1.587  1.00 71.83      A    C  
ATOM   1496  CH2 TRP A 188     -20.913 -18.401   0.461  1.00 73.40      A    C  
ATOM   1497  N   GLY A 189     -20.236 -12.652   0.164  1.00 80.58      A    N  
ATOM   1498  CA  GLY A 189     -19.945 -11.910  -1.035  1.00 77.95      A    C  
ATOM   1499  C   GLY A 189     -21.191 -11.548  -1.820  1.00 79.01      A    C  
ATOM   1500  O   GLY A 189     -22.104 -12.365  -1.966  1.00 72.33      A    O  
ATOM   1501  N   GLU A 190     -21.216 -10.313  -2.326  1.00 75.59      A    N  
ATOM   1502  CA  GLU A 190     -22.324  -9.840  -3.131  1.00 72.61      A    C  
ATOM   1503  C   GLU A 190     -21.988  -9.783  -4.613  1.00 73.78      A    C  
ATOM   1504  O   GLU A 190     -22.881  -9.547  -5.428  1.00 66.05      A    O  
ATOM   1505  CB  GLU A 190     -22.760  -8.447  -2.651  1.00 65.73      A    C  
ATOM   1506  CG  GLU A 190     -23.186  -8.413  -1.191  1.00 58.39      A    C  
ATOM   1507  CD  GLU A 190     -23.561  -7.019  -0.731  1.00 51.49      A    C  
ATOM   1508  OE1 GLU A 190     -23.619  -6.108  -1.569  1.00 45.39      A    O  
ATOM   1509  OE2 GLU A 190     -23.786  -6.835   0.480  1.00 46.92      A    O1-
ATOM   1510  N   THR A 191     -20.716 -10.017  -4.979  1.00 76.88      A    N  
ATOM   1511  CA  THR A 191     -20.292 -10.037  -6.367  1.00 75.32      A    C  
ATOM   1512  C   THR A 191     -20.215 -11.471  -6.865  1.00 76.71      A    C  
ATOM   1513  O   THR A 191     -20.442 -12.434  -6.130  1.00 69.94      A    O  
ATOM   1514  CB  THR A 191     -18.929  -9.363  -6.535  1.00 69.12      A    C  
ATOM   1515  CG2 THR A 191     -18.941  -7.971  -5.922  1.00 58.96      A    C  
ATOM   1516  OG1 THR A 191     -17.921 -10.151  -5.902  1.00 60.90      A    O  
ATOM   1517  N   SER A 192     -19.875 -11.612  -8.147  1.00 72.46      A    N  
ATOM   1518  CA  SER A 192     -19.643 -12.921  -8.746  1.00 72.31      A    C  
ATOM   1519  C   SER A 192     -18.158 -13.271  -8.777  1.00 74.37      A    C  
ATOM   1520  O   SER A 192     -17.739 -14.116  -9.569  1.00 67.32      A    O  
ATOM   1521  CB  SER A 192     -20.217 -12.959 -10.161  1.00 67.10      A    C  
ATOM   1522  OG  SER A 192     -19.619 -11.982 -10.974  1.00 61.12      A    O  
ATOM   1523  N   ALA A 193     -17.363 -12.634  -7.932  1.00 74.76      A    N  
ATOM   1524  CA  ALA A 193     -15.927 -12.842  -7.930  1.00 75.91      A    C  
ATOM   1525  C   ALA A 193     -15.588 -14.245  -7.433  1.00 79.42      A    C  
ATOM   1526  O   ALA A 193     -16.185 -14.750  -6.487  1.00 75.34      A    O  
ATOM   1527  CB  ALA A 193     -15.248 -11.794  -7.057  1.00 70.14      A    C  
ATOM   1528  N   THR A 194     -14.606 -14.856  -8.091  1.00 80.83      A    N  
ATOM   1529  CA  THR A 194     -14.108 -16.165  -7.700  1.00 81.83      A    C  
ATOM   1530  C   THR A 194     -12.585 -16.157  -7.758  1.00 83.99      A    C  
ATOM   1531  O   THR A 194     -11.965 -15.228  -8.282  1.00 79.57      A    O  
ATOM   1532  CB  THR A 194     -14.648 -17.275  -8.615  1.00 77.23      A    C  
ATOM   1533  CG2 THR A 194     -16.178 -17.278  -8.615  1.00 67.47      A    C  
ATOM   1534  OG1 THR A 194     -14.168 -17.078  -9.951  1.00 68.90      A    O  
ATOM   1535  N   LEU A 195     -11.979 -17.204  -7.203  1.00 84.01      A    N  
ATOM   1536  CA  LEU A 195     -10.535 -17.382  -7.274  1.00 83.59      A    C  
ATOM   1537  C   LEU A 195     -10.092 -18.009  -8.590  1.00 83.14      A    C  
ATOM   1538  O   LEU A 195      -8.897 -18.249  -8.776  1.00 75.45      A    O  
ATOM   1539  CB  LEU A 195     -10.048 -18.236  -6.100  1.00 81.57      A    C  
ATOM   1540  CG  LEU A 195     -10.130 -17.595  -4.709  1.00 82.36      A    C  
ATOM   1541  CD1 LEU A 195      -9.741 -18.599  -3.634  1.00 77.45      A    C  
ATOM   1542  CD2 LEU A 195      -9.238 -16.372  -4.635  1.00 76.85      A    C  
ATOM   1543  N   GLY A 196     -11.007 -18.286  -9.499  1.00 80.02      A    N  
ATOM   1544  CA  GLY A 196     -10.671 -18.885 -10.765  1.00 79.17      A    C  
ATOM   1545  C   GLY A 196     -10.935 -20.374 -10.784  1.00 80.71      A    C  
ATOM   1546  O   GLY A 196     -10.944 -21.039  -9.749  1.00 73.97      A    O  
ATOM   1547  N   ARG A 197     -11.139 -20.900 -12.003  1.00 79.37      A    N  
ATOM   1548  CA  ARG A 197     -11.395 -22.320 -12.198  1.00 79.49      A    C  
ATOM   1549  C   ARG A 197     -10.212 -23.036 -12.838  1.00 81.00      A    C  
ATOM   1550  O   ARG A 197     -10.349 -24.188 -13.247  1.00 74.10      A    O  
ATOM   1551  CB  ARG A 197     -12.641 -22.517 -13.065  1.00 73.11      A    C  
ATOM   1552  CG  ARG A 197     -13.925 -21.994 -12.431  1.00 63.16      A    C  
ATOM   1553  CD  ARG A 197     -14.315 -22.799 -11.223  1.00 56.85      A    C  
ATOM   1554  NE  ARG A 197     -15.541 -22.304 -10.591  1.00 47.74      A    N  
ATOM   1555  CZ  ARG A 197     -16.765 -22.639 -10.980  1.00 41.91      A    C  
ATOM   1556  NH1 ARG A 197     -16.938 -23.467 -11.998  1.00 39.17      A    N1+
ATOM   1557  NH2 ARG A 197     -17.816 -22.143 -10.359  1.00 35.60      A    N  
ATOM   1558  N   ASP A 198      -9.060 -22.385 -12.924  1.00 80.56      A    N  
ATOM   1559  CA  ASP A 198      -7.890 -23.008 -13.515  1.00 81.16      A    C  
ATOM   1560  C   ASP A 198      -7.432 -24.202 -12.685  1.00 83.91      A    C  
ATOM   1561  O   ASP A 198      -7.583 -24.223 -11.457  1.00 79.62      A    O  
ATOM   1562  CB  ASP A 198      -6.748 -22.007 -13.644  1.00 76.44      A    C  
ATOM   1563  CG  ASP A 198      -7.049 -20.910 -14.649  1.00 73.27      A    C  
ATOM   1564  OD1 ASP A 198      -7.824 -21.168 -15.596  1.00 66.61      A    O  
ATOM   1565  OD2 ASP A 198      -6.504 -19.800 -14.499  1.00 66.83      A    O1-
ATOM   1566  N   GLY A 199      -6.879 -25.207 -13.355  1.00 82.96      A    N  
ATOM   1567  CA  GLY A 199      -6.341 -26.360 -12.667  1.00 85.26      A    C  
ATOM   1568  C   GLY A 199      -4.942 -26.102 -12.151  1.00 88.37      A    C  
ATOM   1569  O   GLY A 199      -4.122 -25.480 -12.815  1.00 84.45      A    O  
ATOM   1570  N   TRP A 200      -4.667 -26.597 -10.939  1.00 92.24      A    N  
ATOM   1571  CA  TRP A 200      -3.375 -26.421 -10.302  1.00 93.39      A    C  
ATOM   1572  C   TRP A 200      -2.873 -27.761  -9.787  1.00 93.57      A    C  
ATOM   1573  O   TRP A 200      -3.673 -28.610  -9.395  1.00 89.95      A    O  
ATOM   1574  CB  TRP A 200      -3.462 -25.407  -9.158  1.00 92.76      A    C  
ATOM   1575  CG  TRP A 200      -3.860 -24.042  -9.627  1.00 93.70      A    C  
ATOM   1576  CD1 TRP A 200      -5.122 -23.507  -9.641  1.00 90.52      A    C  
ATOM   1577  CD2 TRP A 200      -3.002 -23.042 -10.181  1.00 93.29      A    C  
ATOM   1578  CE2 TRP A 200      -3.805 -21.933 -10.488  1.00 92.75      A    C  
ATOM   1579  CE3 TRP A 200      -1.621 -22.984 -10.430  1.00 91.66      A    C  
ATOM   1580  NE1 TRP A 200      -5.093 -22.239 -10.153  1.00 91.05      A    N  
ATOM   1581  CZ2 TRP A 200      -3.270 -20.766 -11.041  1.00 91.93      A    C  
ATOM   1582  CZ3 TRP A 200      -1.108 -21.828 -10.978  1.00 89.95      A    C  
ATOM   1583  CH2 TRP A 200      -1.923 -20.739 -11.279  1.00 90.58      A    C  
ATOM   1584  N   PRO A 201      -1.556 -27.974  -9.776  1.00 92.51      A    N  
ATOM   1585  CA  PRO A 201      -1.032 -29.275  -9.336  1.00 91.68      A    C  
ATOM   1586  C   PRO A 201      -1.356 -29.597  -7.880  1.00 91.45      A    C  
ATOM   1587  O   PRO A 201      -1.422 -30.776  -7.529  1.00 84.41      A    O  
ATOM   1588  CB  PRO A 201       0.481 -29.139  -9.555  1.00 89.67      A    C  
ATOM   1589  CG  PRO A 201       0.733 -27.672  -9.587  1.00 89.37      A    C  
ATOM   1590  CD  PRO A 201      -0.493 -27.069 -10.209  1.00 92.46      A    C  
ATOM   1591  N   GLY A 202      -1.540 -28.590  -7.052  1.00 90.24      A    N  
ATOM   1592  CA  GLY A 202      -1.861 -28.819  -5.657  1.00 89.37      A    C  
ATOM   1593  C   GLY A 202      -3.339 -28.965  -5.367  1.00 90.20      A    C  
ATOM   1594  O   GLY A 202      -3.710 -29.311  -4.243  1.00 84.82      A    O  
ATOM   1595  N   GLY A 203      -4.187 -28.710  -6.341  1.00 89.39      A    N  
ATOM   1596  CA  GLY A 203      -5.618 -28.809  -6.161  1.00 89.77      A    C  
ATOM   1597  C   GLY A 203      -6.302 -27.457  -6.266  1.00 91.63      A    C  
ATOM   1598  O   GLY A 203      -5.683 -26.435  -6.533  1.00 87.40      A    O  
ATOM   1599  N   ASP A 204      -7.606 -27.472  -6.027  1.00 91.13      A    N  
ATOM   1600  CA  ASP A 204      -8.403 -26.263  -6.110  1.00 91.75      A    C  
ATOM   1601  C   ASP A 204      -7.932 -25.229  -5.094  1.00 92.77      A    C  
ATOM   1602  O   ASP A 204      -7.662 -25.558  -3.934  1.00 90.39      A    O  
ATOM   1603  CB  ASP A 204      -9.876 -26.585  -5.891  1.00 89.70      A    C  
ATOM   1604  CG  ASP A 204     -10.770 -25.358  -5.950  1.00 82.80      A    C  
ATOM   1605  OD1 ASP A 204     -10.986 -24.837  -7.058  1.00 72.89      A    O  
ATOM   1606  OD2 ASP A 204     -11.251 -24.924  -4.885  1.00 72.64      A    O1-
ATOM   1607  N   LEU A 205      -7.829 -23.978  -5.531  1.00 92.43      A    N  
ATOM   1608  CA  LEU A 205      -7.331 -22.925  -4.658  1.00 92.61      A    C  
ATOM   1609  C   LEU A 205      -8.276 -22.661  -3.498  1.00 92.91      A    C  
ATOM   1610  O   LEU A 205      -7.849 -22.571  -2.347  1.00 90.33      A    O  
ATOM   1611  CB  LEU A 205      -7.105 -21.641  -5.460  1.00 91.46      A    C  
ATOM   1612  CG  LEU A 205      -6.083 -21.712  -6.599  1.00 91.05      A    C  
ATOM   1613  CD1 LEU A 205      -5.996 -20.362  -7.309  1.00 86.40      A    C  
ATOM   1614  CD2 LEU A 205      -4.722 -22.138  -6.084  1.00 85.67      A    C  
ATOM   1615  N   GLY A 206      -9.564 -22.524  -3.792  1.00 90.92      A    N  
ATOM   1616  CA  GLY A 206     -10.522 -22.232  -2.740  1.00 90.85      A    C  
ATOM   1617  C   GLY A 206     -10.642 -23.353  -1.724  1.00 92.05      A    C  
ATOM   1618  O   GLY A 206     -10.733 -23.104  -0.522  1.00 90.01      A    O  
ATOM   1619  N   THR A 207     -10.615 -24.600  -2.199  1.00 93.03      A    N  
ATOM   1620  CA  THR A 207     -10.712 -25.739  -1.289  1.00 93.33      A    C  
ATOM   1621  C   THR A 207      -9.539 -25.772  -0.325  1.00 93.65      A    C  
ATOM   1622  O   THR A 207      -9.709 -25.984   0.875  1.00 91.62      A    O  
ATOM   1623  CB  THR A 207     -10.795 -27.046  -2.078  1.00 92.20      A    C  
ATOM   1624  CG2 THR A 207     -10.930 -28.225  -1.138  1.00 76.53      A    C  
ATOM   1625  OG1 THR A 207     -11.918 -26.996  -2.964  1.00 79.54      A    O  
ATOM   1626  N   ARG A 208      -8.332 -25.566  -0.841  1.00 93.81      A    N  
ATOM   1627  CA  ARG A 208      -7.154 -25.571   0.017  1.00 93.86      A    C  
ATOM   1628  C   ARG A 208      -7.144 -24.368   0.954  1.00 94.26      A    C  
ATOM   1629  O   ARG A 208      -6.721 -24.481   2.106  1.00 92.55      A    O  
ATOM   1630  CB  ARG A 208      -5.882 -25.593  -0.840  1.00 92.00      A    C  
ATOM   1631  CG  ARG A 208      -5.596 -26.953  -1.445  1.00 88.41      A    C  
ATOM   1632  CD  ARG A 208      -4.261 -26.947  -2.180  1.00 88.50      A    C  
ATOM   1633  NE  ARG A 208      -4.339 -26.229  -3.444  1.00 85.84      A    N  
ATOM   1634  CZ  ARG A 208      -3.274 -25.875  -4.163  1.00 87.93      A    C  
ATOM   1635  NH1 ARG A 208      -2.052 -26.154  -3.734  1.00 77.83      A    N1+
ATOM   1636  NH2 ARG A 208      -3.433 -25.238  -5.315  1.00 80.06      A    N  
ATOM   1637  N   MET A 209      -7.601 -23.221   0.462  1.00 93.15      A    N  
ATOM   1638  CA  MET A 209      -7.658 -22.036   1.303  1.00 92.73      A    C  
ATOM   1639  C   MET A 209      -8.575 -22.256   2.504  1.00 92.98      A    C  
ATOM   1640  O   MET A 209      -8.255 -21.850   3.619  1.00 91.30      A    O  
ATOM   1641  CB  MET A 209      -8.132 -20.836   0.487  1.00 91.59      A    C  
ATOM   1642  CG  MET A 209      -8.053 -19.503   1.202  1.00 85.83      A    C  
ATOM   1643  SD  MET A 209      -8.494 -18.120   0.135  1.00 84.17      A    S  
ATOM   1644  CE  MET A 209      -8.434 -16.769   1.303  1.00 75.59      A    C  
ATOM   1645  N   VAL A 210      -9.697 -22.918   2.275  1.00 93.54      A    N  
ATOM   1646  CA  VAL A 210     -10.613 -23.225   3.374  1.00 93.36      A    C  
ATOM   1647  C   VAL A 210     -10.004 -24.265   4.306  1.00 93.34      A    C  
ATOM   1648  O   VAL A 210     -10.063 -24.129   5.529  1.00 91.68      A    O  
ATOM   1649  CB  VAL A 210     -11.966 -23.704   2.826  1.00 92.69      A    C  
ATOM   1650  CG1 VAL A 210     -12.846 -24.221   3.949  1.00 85.02      A    C  
ATOM   1651  CG2 VAL A 210     -12.662 -22.572   2.082  1.00 85.34      A    C  
ATOM   1652  N   ARG A 211      -9.412 -25.320   3.738  1.00 93.61      A    N  
ATOM   1653  CA  ARG A 211      -8.847 -26.386   4.551  1.00 93.40      A    C  
ATOM   1654  C   ARG A 211      -7.717 -25.869   5.438  1.00 93.75      A    C  
ATOM   1655  O   ARG A 211      -7.667 -26.181   6.635  1.00 92.33      A    O  
ATOM   1656  CB  ARG A 211      -8.340 -27.530   3.667  1.00 92.45      A    C  
ATOM   1657  CG  ARG A 211      -7.817 -28.700   4.459  1.00 85.36      A    C  
ATOM   1658  CD  ARG A 211      -7.426 -29.874   3.562  1.00 84.02      A    C  
ATOM   1659  NE  ARG A 211      -6.200 -29.635   2.820  1.00 77.78      A    N  
ATOM   1660  CZ  ARG A 211      -6.136 -29.428   1.500  1.00 74.82      A    C  
ATOM   1661  NH1 ARG A 211      -7.246 -29.424   0.775  1.00 65.23      A    N1+
ATOM   1662  NH2 ARG A 211      -4.967 -29.227   0.912  1.00 68.62      A    N  
ATOM   1663  N   TRP A 212      -6.817 -25.074   4.861  1.00 93.78      A    N  
ATOM   1664  CA  TRP A 212      -5.713 -24.538   5.646  1.00 93.56      A    C  
ATOM   1665  C   TRP A 212      -6.204 -23.528   6.682  1.00 93.08      A    C  
ATOM   1666  O   TRP A 212      -5.639 -23.443   7.773  1.00 90.83      A    O  
ATOM   1667  CB  TRP A 212      -4.677 -23.895   4.718  1.00 93.53      A    C  
ATOM   1668  CG  TRP A 212      -3.971 -24.889   3.855  1.00 93.52      A    C  
ATOM   1669  CD1 TRP A 212      -3.775 -26.217   4.117  1.00 89.39      A    C  
ATOM   1670  CD2 TRP A 212      -3.345 -24.648   2.583  1.00 92.10      A    C  
ATOM   1671  CE2 TRP A 212      -2.800 -25.868   2.147  1.00 91.84      A    C  
ATOM   1672  CE3 TRP A 212      -3.196 -23.509   1.787  1.00 89.77      A    C  
ATOM   1673  NE1 TRP A 212      -3.075 -26.810   3.098  1.00 89.49      A    N  
ATOM   1674  CZ2 TRP A 212      -2.113 -25.975   0.936  1.00 90.51      A    C  
ATOM   1675  CZ3 TRP A 212      -2.509 -23.628   0.585  1.00 87.18      A    C  
ATOM   1676  CH2 TRP A 212      -1.984 -24.852   0.178  1.00 88.05      A    C  
ATOM   1677  N   SER A 213      -7.237 -22.780   6.347  1.00 92.17      A    N  
ATOM   1678  CA  SER A 213      -7.799 -21.842   7.314  1.00 90.88      A    C  
ATOM   1679  C   SER A 213      -8.345 -22.570   8.530  1.00 90.46      A    C  
ATOM   1680  O   SER A 213      -8.182 -22.107   9.666  1.00 87.80      A    O  
ATOM   1681  CB  SER A 213      -8.893 -21.008   6.654  1.00 89.99      A    C  
ATOM   1682  OG  SER A 213      -9.461 -20.095   7.578  1.00 77.32      A    O  
ATOM   1683  N   ASP A 214      -8.986 -23.725   8.319  1.00 90.10      A    N  
ATOM   1684  CA  ASP A 214      -9.490 -24.507   9.431  1.00 88.62      A    C  
ATOM   1685  C   ASP A 214      -8.365 -25.051  10.301  1.00 88.32      A    C  
ATOM   1686  O   ASP A 214      -8.573 -25.348  11.482  1.00 85.33      A    O  
ATOM   1687  CB  ASP A 214     -10.347 -25.665   8.928  1.00 87.79      A    C  
ATOM   1688  CG  ASP A 214     -11.641 -25.198   8.294  1.00 83.05      A    C  
ATOM   1689  OD1 ASP A 214     -12.101 -24.092   8.628  1.00 76.46      A    O  
ATOM   1690  OD2 ASP A 214     -12.206 -25.944   7.464  1.00 75.80      A    O1-
ATOM   1691  N   GLN A 215      -7.161 -25.184   9.737  1.00 89.77      A    N  
ATOM   1692  CA  GLN A 215      -6.009 -25.660  10.474  1.00 88.60      A    C  
ATOM   1693  C   GLN A 215      -5.199 -24.521  11.089  1.00 87.79      A    C  
ATOM   1694  O   GLN A 215      -4.111 -24.763  11.617  1.00 82.89      A    O  
ATOM   1695  CB  GLN A 215      -5.113 -26.495   9.559  1.00 88.01      A    C  
ATOM   1696  CG  GLN A 215      -5.806 -27.715   8.981  1.00 85.48      A    C  
ATOM   1697  CD  GLN A 215      -4.981 -28.396   7.899  1.00 83.44      A    C  
ATOM   1698  NE2 GLN A 215      -5.509 -29.469   7.334  1.00 73.97      A    N  
ATOM   1699  OE1 GLN A 215      -3.878 -27.945   7.581  1.00 74.90      A    O  
ATOM   1700  N   GLY A 216      -5.709 -23.298  11.024  1.00 86.00      A    N  
ATOM   1701  CA  GLY A 216      -5.019 -22.166  11.593  1.00 85.12      A    C  
ATOM   1702  C   GLY A 216      -3.990 -21.518  10.684  1.00 86.63      A    C  
ATOM   1703  O   GLY A 216      -3.194 -20.703  11.160  1.00 82.68      A    O  
ATOM   1704  N   HIS A 217      -3.983 -21.862   9.401  1.00 90.73      A    N  
ATOM   1705  CA  HIS A 217      -3.054 -21.295   8.437  1.00 90.95      A    C  
ATOM   1706  C   HIS A 217      -3.827 -20.416   7.461  1.00 91.26      A    C  
ATOM   1707  O   HIS A 217      -4.607 -20.909   6.649  1.00 88.99      A    O  
ATOM   1708  CB  HIS A 217      -2.312 -22.396   7.688  1.00 90.13      A    C  
ATOM   1709  CG  HIS A 217      -1.638 -23.378   8.585  1.00 90.15      A    C  
ATOM   1710  CD2 HIS A 217      -1.863 -24.698   8.798  1.00 81.11      A    C  
ATOM   1711  ND1 HIS A 217      -0.586 -23.039   9.410  1.00 81.42      A    N  
ATOM   1712  CE1 HIS A 217      -0.191 -24.099  10.089  1.00 82.24      A    C  
ATOM   1713  NE2 HIS A 217      -0.952 -25.118   9.734  1.00 83.87      A    N  
ATOM   1714  N   PHE A 218      -3.605 -19.115   7.555  1.00 91.69      A    N  
ATOM   1715  CA  PHE A 218      -4.341 -18.138   6.767  1.00 91.22      A    C  
ATOM   1716  C   PHE A 218      -3.469 -17.671   5.616  1.00 91.45      A    C  
ATOM   1717  O   PHE A 218      -2.541 -16.876   5.790  1.00 88.98      A    O  
ATOM   1718  CB  PHE A 218      -4.773 -16.974   7.649  1.00 89.77      A    C  
ATOM   1719  CG  PHE A 218      -5.431 -17.416   8.925  1.00 90.01      A    C  
ATOM   1720  CD1 PHE A 218      -6.671 -18.029   8.903  1.00 85.11      A    C  
ATOM   1721  CD2 PHE A 218      -4.796 -17.238  10.140  1.00 84.73      A    C  
ATOM   1722  CE1 PHE A 218      -7.269 -18.454  10.071  1.00 82.88      A    C  
ATOM   1723  CE2 PHE A 218      -5.393 -17.661  11.315  1.00 83.00      A    C  
ATOM   1724  CZ  PHE A 218      -6.630 -18.264  11.275  1.00 85.39      A    C  
ATOM   1725  N   VAL A 219      -3.768 -18.179   4.420  1.00 92.73      A    N  
ATOM   1726  CA  VAL A 219      -2.989 -17.899   3.225  1.00 93.12      A    C  
ATOM   1727  C   VAL A 219      -3.911 -17.367   2.138  1.00 93.20      A    C  
ATOM   1728  O   VAL A 219      -5.133 -17.534   2.196  1.00 91.45      A    O  
ATOM   1729  CB  VAL A 219      -2.248 -19.152   2.729  1.00 91.74      A    C  
ATOM   1730  CG1 VAL A 219      -1.238 -19.620   3.766  1.00 82.75      A    C  
ATOM   1731  CG2 VAL A 219      -3.240 -20.258   2.405  1.00 82.52      A    C  
ATOM   1732  N   PHE A 220      -3.306 -16.717   1.143  1.00 93.87      A    N  
ATOM   1733  CA  PHE A 220      -4.052 -16.224  -0.001  1.00 93.94      A    C  
ATOM   1734  C   PHE A 220      -3.255 -16.483  -1.271  1.00 94.33      A    C  
ATOM   1735  O   PHE A 220      -2.059 -16.182  -1.326  1.00 93.23      A    O  
ATOM   1736  CB  PHE A 220      -4.356 -14.734   0.120  1.00 92.98      A    C  
ATOM   1737  CG  PHE A 220      -5.250 -14.214  -0.973  1.00 93.24      A    C  
ATOM   1738  CD1 PHE A 220      -6.621 -14.365  -0.889  1.00 89.09      A    C  
ATOM   1739  CD2 PHE A 220      -4.710 -13.606  -2.083  1.00 88.54      A    C  
ATOM   1740  CE1 PHE A 220      -7.440 -13.903  -1.900  1.00 86.89      A    C  
ATOM   1741  CE2 PHE A 220      -5.524 -13.141  -3.104  1.00 86.89      A    C  
ATOM   1742  CZ  PHE A 220      -6.890 -13.294  -3.003  1.00 89.29      A    C  
ATOM   1743  N   PRO A 221      -3.886 -17.026  -2.315  1.00 94.26      A    N  
ATOM   1744  CA  PRO A 221      -3.166 -17.325  -3.558  1.00 93.81      A    C  
ATOM   1745  C   PRO A 221      -3.079 -16.107  -4.467  1.00 93.94      A    C  
ATOM   1746  O   PRO A 221      -4.067 -15.683  -5.060  1.00 91.38      A    O  
ATOM   1747  CB  PRO A 221      -4.017 -18.432  -4.184  1.00 92.28      A    C  
ATOM   1748  CG  PRO A 221      -5.399 -18.149  -3.707  1.00 90.56      A    C  
ATOM   1749  CD  PRO A 221      -5.269 -17.531  -2.333  1.00 92.85      A    C  
ATOM   1750  N   ILE A 222      -1.877 -15.560  -4.600  1.00 94.22      A    N  
ATOM   1751  CA  ILE A 222      -1.637 -14.472  -5.526  1.00 94.29      A    C  
ATOM   1752  C   ILE A 222      -1.387 -15.069  -6.909  1.00 94.05      A    C  
ATOM   1753  O   ILE A 222      -0.431 -15.819  -7.104  1.00 92.57      A    O  
ATOM   1754  CB  ILE A 222      -0.438 -13.613  -5.088  1.00 93.91      A    C  
ATOM   1755  CG1 ILE A 222      -0.685 -13.038  -3.686  1.00 90.67      A    C  
ATOM   1756  CG2 ILE A 222      -0.186 -12.504  -6.088  1.00 89.83      A    C  
ATOM   1757  CD1 ILE A 222       0.496 -12.284  -3.103  1.00 86.91      A    C  
ATOM   1758  N   GLN A 223      -2.247 -14.738  -7.863  1.00 94.11      A    N  
ATOM   1759  CA  GLN A 223      -2.190 -15.325  -9.192  1.00 93.61      A    C  
ATOM   1760  C   GLN A 223      -1.570 -14.345 -10.182  1.00 93.64      A    C  
ATOM   1761  O   GLN A 223      -2.023 -13.207 -10.309  1.00 92.05      A    O  
ATOM   1762  CB  GLN A 223      -3.588 -15.739  -9.653  1.00 92.29      A    C  
ATOM   1763  CG  GLN A 223      -4.292 -16.695  -8.704  1.00 89.05      A    C  
ATOM   1764  CD  GLN A 223      -5.643 -17.147  -9.227  1.00 88.14      A    C  
ATOM   1765  NE2 GLN A 223      -6.653 -17.111  -8.365  1.00 76.11      A    N  
ATOM   1766  OE1 GLN A 223      -5.770 -17.522 -10.390  1.00 78.53      A    O  
ATOM   1767  N   VAL A 224      -0.535 -14.795 -10.885  1.00 93.50      A    N  
ATOM   1768  CA  VAL A 224       0.147 -14.002 -11.888  1.00 93.30      A    C  
ATOM   1769  C   VAL A 224       0.422 -14.880 -13.105  1.00 93.08      A    C  
ATOM   1770  O   VAL A 224       0.281 -16.100 -13.062  1.00 91.22      A    O  
ATOM   1771  CB  VAL A 224       1.463 -13.395 -11.356  1.00 92.74      A    C  
ATOM   1772  CG1 VAL A 224       1.178 -12.336 -10.306  1.00 84.88      A    C  
ATOM   1773  CG2 VAL A 224       2.350 -14.494 -10.785  1.00 85.32      A    C  
ATOM   1774  N   ASN A 225       0.812 -14.235 -14.206  1.00 93.71      A    N  
ATOM   1775  CA  ASN A 225       1.103 -14.956 -15.432  1.00 93.37      A    C  
ATOM   1776  C   ASN A 225       2.121 -14.176 -16.255  1.00 94.00      A    C  
ATOM   1777  O   ASN A 225       2.341 -12.983 -16.039  1.00 91.50      A    O  
ATOM   1778  CB  ASN A 225      -0.173 -15.187 -16.249  1.00 90.60      A    C  
ATOM   1779  CG  ASN A 225      -0.909 -13.896 -16.539  1.00 88.00      A    C  
ATOM   1780  ND2 ASN A 225      -0.509 -13.214 -17.594  1.00 78.24      A    N  
ATOM   1781  OD1 ASN A 225      -1.835 -13.525 -15.823  1.00 76.21      A    O  
ATOM   1782  N   ALA A 226       2.752 -14.866 -17.206  1.00 94.42      A    N  
ATOM   1783  CA  ALA A 226       3.741 -14.251 -18.072  1.00 94.82      A    C  
ATOM   1784  C   ALA A 226       3.881 -15.083 -19.343  1.00 95.08      A    C  
ATOM   1785  O   ALA A 226       3.546 -16.268 -19.363  1.00 93.43      A    O  
ATOM   1786  CB  ALA A 226       5.094 -14.112 -17.375  1.00 94.09      A    C  
ATOM   1787  N   ALA A 227       4.382 -14.450 -20.404  1.00 95.31      A    N  
ATOM   1788  CA  ALA A 227       4.564 -15.106 -21.688  1.00 95.39      A    C  
ATOM   1789  C   ALA A 227       5.844 -14.598 -22.340  1.00 95.54      A    C  
ATOM   1790  O   ALA A 227       6.173 -13.416 -22.252  1.00 93.48      A    O  
ATOM   1791  CB  ALA A 227       3.368 -14.876 -22.608  1.00 93.93      A    C  
ATOM   1792  N   MET A 228       6.564 -15.515 -22.999  1.00 95.97      A    N  
ATOM   1793  CA  MET A 228       7.807 -15.181 -23.677  1.00 96.17      A    C  
ATOM   1794  C   MET A 228       8.132 -16.281 -24.680  1.00 96.45      A    C  
ATOM   1795  O   MET A 228       7.884 -17.459 -24.424  1.00 94.82      A    O  
ATOM   1796  CB  MET A 228       8.947 -15.009 -22.677  1.00 94.96      A    C  
ATOM   1797  CG  MET A 228      10.288 -14.648 -23.296  1.00 93.29      A    C  
ATOM   1798  SD  MET A 228      11.559 -14.321 -22.052  1.00 91.59      A    S  
ATOM   1799  CE  MET A 228      12.995 -14.073 -23.096  1.00 85.71      A    C  
ATOM   1800  N   ARG A 229       8.700 -15.900 -25.832  1.00 96.99      A    N  
ATOM   1801  CA  ARG A 229       9.057 -16.876 -26.847  1.00 97.00      A    C  
ATOM   1802  C   ARG A 229      10.174 -17.784 -26.347  1.00 97.26      A    C  
ATOM   1803  O   ARG A 229      11.066 -17.357 -25.622  1.00 95.67      A    O  
ATOM   1804  CB  ARG A 229       9.498 -16.188 -28.135  1.00 96.17      A    C  
ATOM   1805  CG  ARG A 229       9.721 -17.161 -29.295  1.00 93.35      A    C  
ATOM   1806  CD  ARG A 229      10.385 -16.507 -30.479  1.00 90.55      A    C  
ATOM   1807  NE  ARG A 229      10.518 -17.447 -31.599  1.00 87.75      A    N  
ATOM   1808  CZ  ARG A 229      11.526 -18.319 -31.732  1.00 84.98      A    C  
ATOM   1809  NH1 ARG A 229      12.497 -18.352 -30.838  1.00 76.87      A    N1+
ATOM   1810  NH2 ARG A 229      11.551 -19.133 -32.758  1.00 81.96      A    N  
ATOM   1811  N   MET A 230      10.118 -19.048 -26.743  1.00 97.03      A    N  
ATOM   1812  CA  MET A 230      11.189 -19.984 -26.433  1.00 97.17      A    C  
ATOM   1813  C   MET A 230      12.432 -19.620 -27.228  1.00 97.33      A    C  
ATOM   1814  O   MET A 230      12.418 -19.607 -28.461  1.00 95.87      A    O  
ATOM   1815  CB  MET A 230      10.766 -21.419 -26.750  1.00 96.14      A    C  
ATOM   1816  CG  MET A 230       9.671 -21.958 -25.849  1.00 92.73      A    C  
ATOM   1817  SD  MET A 230      10.220 -22.201 -24.147  1.00 91.60      A    S  
ATOM   1818  CE  MET A 230      11.528 -23.395 -24.355  1.00 85.10      A    C  
ATOM   1819  N   MET A 231      13.517 -19.309 -26.512  1.00 97.04      A    N  
ATOM   1820  CA  MET A 231      14.791 -19.014 -27.151  1.00 97.11      A    C  
ATOM   1821  C   MET A 231      15.709 -20.225 -27.214  1.00 96.97      A    C  
ATOM   1822  O   MET A 231      16.786 -20.142 -27.814  1.00 94.68      A    O  
ATOM   1823  CB  MET A 231      15.483 -17.867 -26.412  1.00 96.65      A    C  
ATOM   1824  CG  MET A 231      14.640 -16.609 -26.321  1.00 95.45      A    C  
ATOM   1825  SD  MET A 231      14.111 -16.016 -27.945  1.00 93.74      A    S  
ATOM   1826  CE  MET A 231      15.687 -15.583 -28.678  1.00 86.46      A    C  
ATOM   1827  N   THR A 232      15.306 -21.334 -26.617  1.00 96.83      A    N  
ATOM   1828  CA  THR A 232      16.006 -22.609 -26.714  1.00 96.51      A    C  
ATOM   1829  C   THR A 232      14.980 -23.683 -27.066  1.00 96.66      A    C  
ATOM   1830  O   THR A 232      13.787 -23.527 -26.795  1.00 94.15      A    O  
ATOM   1831  CB  THR A 232      16.715 -22.975 -25.403  1.00 95.21      A    C  
ATOM   1832  CG2 THR A 232      17.841 -21.997 -25.114  1.00 87.98      A    C  
ATOM   1833  OG1 THR A 232      15.779 -22.970 -24.322  1.00 87.09      A    O  
ATOM   1834  N   PRO A 233      15.415 -24.781 -27.691  1.00 96.67      A    N  
ATOM   1835  CA  PRO A 233      14.451 -25.793 -28.144  1.00 96.57      A    C  
ATOM   1836  C   PRO A 233      13.736 -26.473 -26.990  1.00 96.45      A    C  
ATOM   1837  O   PRO A 233      14.334 -26.794 -25.960  1.00 93.84      A    O  
ATOM   1838  CB  PRO A 233      15.327 -26.792 -28.910  1.00 95.21      A    C  
ATOM   1839  CG  PRO A 233      16.693 -26.590 -28.370  1.00 93.55      A    C  
ATOM   1840  CD  PRO A 233      16.797 -25.129 -28.051  1.00 95.71      A    C  
ATOM   1841  N   VAL A 234      12.442 -26.684 -27.169  1.00 96.19      A    N  
ATOM   1842  CA  VAL A 234      11.665 -27.440 -26.200  1.00 96.32      A    C  
ATOM   1843  C   VAL A 234      12.174 -28.874 -26.163  1.00 96.29      A    C  
ATOM   1844  O   VAL A 234      12.438 -29.482 -27.203  1.00 94.53      A    O  
ATOM   1845  CB  VAL A 234      10.173 -27.409 -26.558  1.00 95.54      A    C  
ATOM   1846  CG1 VAL A 234       9.371 -28.325 -25.643  1.00 90.01      A    C  
ATOM   1847  CG2 VAL A 234       9.639 -25.984 -26.481  1.00 89.25      A    C  
ATOM   1848  N   MET A 235      12.329 -29.432 -24.958  1.00 95.31      A    N  
ATOM   1849  CA  MET A 235      12.775 -30.804 -24.788  1.00 95.21      A    C  
ATOM   1850  C   MET A 235      11.653 -31.631 -24.169  1.00 95.47      A    C  
ATOM   1851  O   MET A 235      11.061 -31.234 -23.167  1.00 93.54      A    O  
ATOM   1852  CB  MET A 235      14.031 -30.874 -23.923  1.00 93.99      A    C  
ATOM   1853  CG  MET A 235      15.247 -30.270 -24.579  1.00 90.13      A    C  
ATOM   1854  SD  MET A 235      16.745 -30.415 -23.582  1.00 87.52      A    S  
ATOM   1855  CE  MET A 235      17.946 -29.702 -24.683  1.00 77.50      A    C  
ATOM   1856  N   SER A 236      11.386 -32.797 -24.772  1.00 95.40      A    N  
ATOM   1857  CA  SER A 236      10.260 -33.614 -24.345  1.00 95.27      A    C  
ATOM   1858  C   SER A 236      10.404 -34.104 -22.910  1.00 95.01      A    C  
ATOM   1859  O   SER A 236       9.403 -34.239 -22.207  1.00 92.22      A    O  
ATOM   1860  CB  SER A 236      10.105 -34.805 -25.287  1.00 94.07      A    C  
ATOM   1861  OG  SER A 236       9.932 -34.379 -26.622  1.00 82.72      A    O  
ATOM   1862  N   GLU A 237      11.629 -34.354 -22.460  1.00 94.52      A    N  
ATOM   1863  CA  GLU A 237      11.834 -34.921 -21.131  1.00 93.71      A    C  
ATOM   1864  C   GLU A 237      11.304 -34.016 -20.028  1.00 94.27      A    C  
ATOM   1865  O   GLU A 237      10.924 -34.502 -18.967  1.00 91.35      A    O  
ATOM   1866  CB  GLU A 237      13.321 -35.198 -20.902  1.00 91.37      A    C  
ATOM   1867  CG  GLU A 237      14.187 -33.962 -20.848  1.00 82.69      A    C  
ATOM   1868  CD  GLU A 237      15.628 -34.275 -20.486  1.00 80.40      A    C  
ATOM   1869  OE1 GLU A 237      16.498 -34.146 -21.357  1.00 72.17      A    O  
ATOM   1870  OE2 GLU A 237      15.866 -34.667 -19.324  1.00 74.16      A    O1-
ATOM   1871  N   TYR A 238      11.251 -32.703 -20.277  1.00 94.33      A    N  
ATOM   1872  CA  TYR A 238      10.772 -31.767 -19.276  1.00 94.36      A    C  
ATOM   1873  C   TYR A 238       9.262 -31.585 -19.305  1.00 94.17      A    C  
ATOM   1874  O   TYR A 238       8.726 -30.836 -18.480  1.00 91.12      A    O  
ATOM   1875  CB  TYR A 238      11.454 -30.414 -19.467  1.00 93.96      A    C  
ATOM   1876  CG  TYR A 238      12.962 -30.489 -19.387  1.00 93.98      A    C  
ATOM   1877  CD1 TYR A 238      13.590 -31.134 -18.339  1.00 90.85      A    C  
ATOM   1878  CD2 TYR A 238      13.748 -29.922 -20.376  1.00 90.82      A    C  
ATOM   1879  CE1 TYR A 238      14.964 -31.214 -18.264  1.00 89.45      A    C  
ATOM   1880  CE2 TYR A 238      15.125 -29.993 -20.310  1.00 89.68      A    C  
ATOM   1881  CZ  TYR A 238      15.731 -30.640 -19.255  1.00 90.99      A    C  
ATOM   1882  OH  TYR A 238      17.099 -30.715 -19.188  1.00 89.52      A    O  
ATOM   1883  N   PHE A 239       8.573 -32.253 -20.213  1.00 94.88      A    N  
ATOM   1884  CA  PHE A 239       7.124 -32.170 -20.324  1.00 94.82      A    C  
ATOM   1885  C   PHE A 239       6.446 -33.521 -20.113  1.00 94.39      A    C  
ATOM   1886  O   PHE A 239       5.239 -33.639 -20.336  1.00 90.27      A    O  
ATOM   1887  CB  PHE A 239       6.723 -31.608 -21.689  1.00 94.58      A    C  
ATOM   1888  CG  PHE A 239       6.974 -30.136 -21.825  1.00 95.55      A    C  
ATOM   1889  CD1 PHE A 239       8.243 -29.650 -22.104  1.00 92.49      A    C  
ATOM   1890  CD2 PHE A 239       5.937 -29.227 -21.681  1.00 92.26      A    C  
ATOM   1891  CE1 PHE A 239       8.481 -28.307 -22.227  1.00 91.58      A    C  
ATOM   1892  CE2 PHE A 239       6.164 -27.872 -21.810  1.00 91.82      A    C  
ATOM   1893  CZ  PHE A 239       7.436 -27.420 -22.082  1.00 93.68      A    C  
ATOM   1894  N   MET A 240       7.196 -34.535 -19.669  1.00 94.23      A    N  
ATOM   1895  CA  MET A 240       6.614 -35.855 -19.480  1.00 93.45      A    C  
ATOM   1896  C   MET A 240       5.570 -35.872 -18.369  1.00 92.74      A    C  
ATOM   1897  O   MET A 240       4.653 -36.688 -18.393  1.00 86.97      A    O  
ATOM   1898  CB  MET A 240       7.702 -36.881 -19.181  1.00 92.32      A    C  
ATOM   1899  CG  MET A 240       8.720 -37.051 -20.307  1.00 87.98      A    C  
ATOM   1900  SD  MET A 240       7.957 -37.440 -21.897  1.00 83.54      A    S  
ATOM   1901  CE  MET A 240       7.139 -38.981 -21.513  1.00 71.07      A    C  
ATOM   1902  N   GLY A 241       5.691 -34.974 -17.397  1.00 90.66      A    N  
ATOM   1903  CA  GLY A 241       4.732 -34.883 -16.312  1.00 89.62      A    C  
ATOM   1904  C   GLY A 241       3.503 -34.052 -16.622  1.00 90.49      A    C  
ATOM   1905  O   GLY A 241       2.650 -33.891 -15.752  1.00 84.09      A    O  
ATOM   1906  N   GLY A 242       3.399 -33.539 -17.823  1.00 90.62      A    N  
ATOM   1907  CA  GLY A 242       2.272 -32.723 -18.205  1.00 91.40      A    C  
ATOM   1908  C   GLY A 242       2.584 -31.235 -18.151  1.00 93.29      A    C  
ATOM   1909  O   GLY A 242       3.729 -30.827 -17.938  1.00 90.03      A    O  
ATOM   1910  N   PRO A 243       1.563 -30.399 -18.339  1.00 92.95      A    N  
ATOM   1911  CA  PRO A 243       1.804 -28.951 -18.317  1.00 92.91      A    C  
ATOM   1912  C   PRO A 243       2.167 -28.423 -16.937  1.00 93.57      A    C  
ATOM   1913  O   PRO A 243       2.909 -27.443 -16.845  1.00 89.77      A    O  
ATOM   1914  CB  PRO A 243       0.462 -28.376 -18.795  1.00 91.04      A    C  
ATOM   1915  CG  PRO A 243      -0.540 -29.428 -18.465  1.00 89.09      A    C  
ATOM   1916  CD  PRO A 243       0.172 -30.745 -18.624  1.00 91.97      A    C  
ATOM   1917  N   ALA A 244       1.673 -29.044 -15.874  1.00 93.99      A    N  
ATOM   1918  CA  ALA A 244       1.937 -28.567 -14.526  1.00 94.07      A    C  
ATOM   1919  C   ALA A 244       3.336 -28.963 -14.084  1.00 94.30      A    C  
ATOM   1920  O   ALA A 244       3.778 -30.089 -14.315  1.00 90.89      A    O  
ATOM   1921  CB  ALA A 244       0.900 -29.114 -13.550  1.00 92.28      A    C  
ATOM   1922  N   CYS A 245       4.029 -28.040 -13.432  1.00 93.05      A    N  
ATOM   1923  CA  CYS A 245       5.341 -28.320 -12.887  1.00 93.07      A    C  
ATOM   1924  C   CYS A 245       5.218 -29.093 -11.584  1.00 92.93      A    C  
ATOM   1925  O   CYS A 245       4.272 -28.903 -10.814  1.00 88.35      A    O  
ATOM   1926  CB  CYS A 245       6.121 -27.030 -12.664  1.00 91.80      A    C  
ATOM   1927  SG  CYS A 245       6.652 -26.190 -14.184  1.00 88.62      A    S  
ATOM   1928  N   ASN A 246       6.195 -29.963 -11.337  1.00 92.79      A    N  
ATOM   1929  CA  ASN A 246       6.223 -30.712 -10.092  1.00 92.05      A    C  
ATOM   1930  C   ASN A 246       6.279 -29.747  -8.914  1.00 92.71      A    C  
ATOM   1931  O   ASN A 246       7.056 -28.789  -8.918  1.00 88.58      A    O  
ATOM   1932  CB  ASN A 246       7.421 -31.654 -10.063  1.00 88.45      A    C  
ATOM   1933  CG  ASN A 246       7.409 -32.580  -8.861  1.00 81.31      A    C  
ATOM   1934  ND2 ASN A 246       7.010 -33.817  -9.081  1.00 70.68      A    N  
ATOM   1935  OD1 ASN A 246       7.754 -32.172  -7.754  1.00 68.69      A    O  
ATOM   1936  N   LEU A 247       5.451 -30.000  -7.899  1.00 91.88      A    N  
ATOM   1937  CA  LEU A 247       5.350 -29.080  -6.777  1.00 91.87      A    C  
ATOM   1938  C   LEU A 247       6.670 -28.906  -6.044  1.00 91.33      A    C  
ATOM   1939  O   LEU A 247       6.964 -27.819  -5.545  1.00 85.62      A    O  
ATOM   1940  CB  LEU A 247       4.278 -29.566  -5.794  1.00 89.75      A    C  
ATOM   1941  CG  LEU A 247       2.824 -29.396  -6.234  1.00 87.76      A    C  
ATOM   1942  CD1 LEU A 247       1.885 -30.025  -5.220  1.00 82.17      A    C  
ATOM   1943  CD2 LEU A 247       2.506 -27.925  -6.423  1.00 81.96      A    C  
ATOM   1944  N   HIS A 248       7.482 -29.956  -5.963  1.00 91.06      A    N  
ATOM   1945  CA  HIS A 248       8.719 -29.930  -5.206  1.00 89.19      A    C  
ATOM   1946  C   HIS A 248       9.956 -30.010  -6.094  1.00 87.51      A    C  
ATOM   1947  O   HIS A 248      11.046 -30.311  -5.602  1.00 77.49      A    O  
ATOM   1948  CB  HIS A 248       8.733 -31.055  -4.176  1.00 86.64      A    C  
ATOM   1949  CG  HIS A 248       7.582 -30.998  -3.226  1.00 86.59      A    C  
ATOM   1950  CD2 HIS A 248       6.509 -31.803  -3.073  1.00 74.32      A    C  
ATOM   1951  ND1 HIS A 248       7.437 -29.994  -2.288  1.00 76.00      A    N  
ATOM   1952  CE1 HIS A 248       6.333 -30.192  -1.598  1.00 75.65      A    C  
ATOM   1953  NE2 HIS A 248       5.745 -31.285  -2.053  1.00 76.89      A    N  
ATOM   1954  N   GLY A 249       9.806 -29.713  -7.376  1.00 80.79      A    N  
ATOM   1955  CA  GLY A 249      10.937 -29.669  -8.281  1.00 76.18      A    C  
ATOM   1956  C   GLY A 249      11.414 -31.032  -8.733  1.00 74.55      A    C  
ATOM   1957  O   GLY A 249      10.809 -32.062  -8.433  1.00 63.40      A    O  
ATOM   1958  N   SER A 250      12.539 -31.018  -9.483  1.00 68.06      A    N  
ATOM   1959  CA  SER A 250      13.166 -32.229 -10.019  1.00 64.29      A    C  
ATOM   1960  C   SER A 250      12.288 -32.919 -11.051  1.00 60.50      A    C  
ATOM   1961  O   SER A 250      12.805 -33.333 -12.091  1.00 53.77      A    O  
ATOM   1962  CB  SER A 250      13.513 -33.223  -8.904  1.00 56.78      A    C  
ATOM   1963  OG  SER A 250      14.197 -34.339  -9.434  1.00 52.64      A    O  
ATOM   1964  OXT SER A 250      11.110 -33.076 -10.851  1.00 52.00      A    O1-
TER   
ATOM   1965  N   GLN B   1      -7.065   8.070  23.916  1.00 65.62      B    N  
ATOM   1966  CA  GLN B   1      -6.529   6.710  23.826  1.00 72.62      B    C  
ATOM   1967  C   GLN B   1      -6.369   6.245  22.386  1.00 76.95      B    C  
ATOM   1968  O   GLN B   1      -5.303   5.782  21.973  1.00 75.00      B    O  
ATOM   1969  CB  GLN B   1      -7.403   5.769  24.667  1.00 67.54      B    C  
ATOM   1970  CG  GLN B   1      -7.766   4.467  24.018  1.00 62.97      B    C  
ATOM   1971  CD  GLN B   1      -9.053   4.553  23.248  1.00 58.52      B    C  
ATOM   1972  NE2 GLN B   1      -9.172   3.724  22.235  1.00 47.07      B    N  
ATOM   1973  OE1 GLN B   1      -9.914   5.358  23.543  1.00 51.92      B    O  
ATOM   1974  N   ALA B   2      -7.416   6.387  21.568  1.00 76.38      B    N  
ATOM   1975  CA  ALA B   2      -7.284   6.083  20.147  1.00 81.12      B    C  
ATOM   1976  C   ALA B   2      -6.320   7.040  19.474  1.00 85.12      B    C  
ATOM   1977  O   ALA B   2      -5.581   6.667  18.559  1.00 82.05      B    O  
ATOM   1978  CB  ALA B   2      -8.642   6.127  19.470  1.00 76.76      B    C  
ATOM   1979  N   LEU B   3      -6.298   8.301  19.922  1.00 81.05      B    N  
ATOM   1980  CA  LEU B   3      -5.386   9.283  19.373  1.00 82.25      B    C  
ATOM   1981  C   LEU B   3      -3.940   8.935  19.709  1.00 85.13      B    C  
ATOM   1982  O   LEU B   3      -3.040   9.188  18.896  1.00 83.47      B    O  
ATOM   1983  CB  LEU B   3      -5.740  10.674  19.895  1.00 79.43      B    C  
ATOM   1984  CG  LEU B   3      -5.270  11.852  19.043  1.00 77.14      B    C  
ATOM   1985  CD1 LEU B   3      -5.914  11.817  17.673  1.00 71.72      B    C  
ATOM   1986  CD2 LEU B   3      -5.572  13.161  19.748  1.00 71.82      B    C  
ATOM   1987  N   VAL B   4      -3.698   8.351  20.873  1.00 82.28      B    N  
ATOM   1988  CA  VAL B   4      -2.357   7.900  21.225  1.00 82.17      B    C  
ATOM   1989  C   VAL B   4      -1.908   6.808  20.262  1.00 84.24      B    C  
ATOM   1990  O   VAL B   4      -0.780   6.819  19.766  1.00 83.00      B    O  
ATOM   1991  CB  VAL B   4      -2.313   7.399  22.676  1.00 79.82      B    C  
ATOM   1992  CG1 VAL B   4      -0.975   6.774  22.986  1.00 72.12      B    C  
ATOM   1993  CG2 VAL B   4      -2.611   8.541  23.640  1.00 73.64      B    C  
ATOM   1994  N   LEU B   5      -2.798   5.855  19.968  1.00 83.32      B    N  
ATOM   1995  CA  LEU B   5      -2.466   4.766  19.057  1.00 84.05      B    C  
ATOM   1996  C   LEU B   5      -2.190   5.289  17.654  1.00 86.19      B    C  
ATOM   1997  O   LEU B   5      -1.242   4.853  16.991  1.00 85.13      B    O  
ATOM   1998  CB  LEU B   5      -3.596   3.744  19.037  1.00 81.96      B    C  
ATOM   1999  CG  LEU B   5      -3.287   2.392  18.396  1.00 77.34      B    C  
ATOM   2000  CD1 LEU B   5      -2.111   1.731  19.082  1.00 71.70      B    C  
ATOM   2001  CD2 LEU B   5      -4.510   1.487  18.451  1.00 71.76      B    C  
ATOM   2002  N   PHE B   6      -2.998   6.236  17.170  1.00 86.49      B    N  
ATOM   2003  CA  PHE B   6      -2.778   6.811  15.857  1.00 88.05      B    C  
ATOM   2004  C   PHE B   6      -1.488   7.630  15.806  1.00 89.35      B    C  
ATOM   2005  O   PHE B   6      -0.759   7.594  14.814  1.00 87.27      B    O  
ATOM   2006  CB  PHE B   6      -3.971   7.682  15.453  1.00 87.06      B    C  
ATOM   2007  CG  PHE B   6      -5.126   6.905  14.900  1.00 88.92      B    C  
ATOM   2008  CD1 PHE B   6      -4.945   5.996  13.869  1.00 83.29      B    C  
ATOM   2009  CD2 PHE B   6      -6.402   7.094  15.402  1.00 82.38      B    C  
ATOM   2010  CE1 PHE B   6      -6.013   5.288  13.356  1.00 80.20      B    C  
ATOM   2011  CE2 PHE B   6      -7.472   6.386  14.887  1.00 79.65      B    C  
ATOM   2012  CZ  PHE B   6      -7.274   5.482  13.869  1.00 84.65      B    C  
ATOM   2013  N   ALA B   7      -1.190   8.376  16.872  1.00 84.88      B    N  
ATOM   2014  CA  ALA B   7       0.028   9.166  16.909  1.00 83.18      B    C  
ATOM   2015  C   ALA B   7       1.266   8.290  16.810  1.00 84.57      B    C  
ATOM   2016  O   ALA B   7       2.294   8.721  16.268  1.00 82.72      B    O  
ATOM   2017  CB  ALA B   7       0.074  10.004  18.190  1.00 81.72      B    C  
ATOM   2018  N   LEU B   8       1.189   7.054  17.300  1.00 84.71      B    N  
ATOM   2019  CA  LEU B   8       2.323   6.152  17.273  1.00 82.49      B    C  
ATOM   2020  C   LEU B   8       2.425   5.353  15.980  1.00 84.43      B    C  
ATOM   2021  O   LEU B   8       3.512   4.864  15.655  1.00 82.69      B    O  
ATOM   2022  CB  LEU B   8       2.245   5.183  18.461  1.00 80.10      B    C  
ATOM   2023  CG  LEU B   8       2.351   5.802  19.857  1.00 76.50      B    C  
ATOM   2024  CD1 LEU B   8       2.013   4.766  20.921  1.00 69.84      B    C  
ATOM   2025  CD2 LEU B   8       3.742   6.360  20.087  1.00 70.37      B    C  
ATOM   2026  N   THR B   9       1.325   5.210  15.219  1.00 87.89      B    N  
ATOM   2027  CA  THR B   9       1.294   4.283  14.099  1.00 88.52      B    C  
ATOM   2028  C   THR B   9       1.022   4.917  12.738  1.00 89.63      B    C  
ATOM   2029  O   THR B   9       1.385   4.321  11.720  1.00 87.85      B    O  
ATOM   2030  CB  THR B   9       0.239   3.193  14.337  1.00 86.66      B    C  
ATOM   2031  CG2 THR B   9       0.575   2.382  15.576  1.00 78.71      B    C  
ATOM   2032  OG1 THR B   9      -1.050   3.800  14.496  1.00 78.41      B    O  
ATOM   2033  N   LEU B  10       0.377   6.091  12.671  1.00 89.14      B    N  
ATOM   2034  CA  LEU B  10       0.041   6.667  11.372  1.00 89.50      B    C  
ATOM   2035  C   LEU B  10       1.282   6.968  10.543  1.00 90.58      B    C  
ATOM   2036  O   LEU B  10       1.283   6.779   9.321  1.00 88.62      B    O  
ATOM   2037  CB  LEU B  10      -0.804   7.931  11.555  1.00 87.53      B    C  
ATOM   2038  CG  LEU B  10      -2.291   7.731  11.814  1.00 84.24      B    C  
ATOM   2039  CD1 LEU B  10      -2.997   9.067  11.946  1.00 78.16      B    C  
ATOM   2040  CD2 LEU B  10      -2.933   6.896  10.715  1.00 78.11      B    C  
ATOM   2041  N   LEU B  11       2.356   7.426  11.178  1.00 88.75      B    N  
ATOM   2042  CA  LEU B  11       3.591   7.653  10.453  1.00 87.44      B    C  
ATOM   2043  C   LEU B  11       4.133   6.345   9.880  1.00 88.89      B    C  
ATOM   2044  O   LEU B  11       4.618   6.307   8.743  1.00 88.36      B    O  
ATOM   2045  CB  LEU B  11       4.633   8.311  11.360  1.00 86.04      B    C  
ATOM   2046  CG  LEU B  11       6.010   8.530  10.743  1.00 83.11      B    C  
ATOM   2047  CD1 LEU B  11       5.927   9.465   9.551  1.00 76.55      B    C  
ATOM   2048  CD2 LEU B  11       6.986   9.059  11.777  1.00 77.08      B    C  
ATOM   2049  N   LEU B  12       4.039   5.270  10.650  1.00 90.47      B    N  
ATOM   2050  CA  LEU B  12       4.528   3.977  10.189  1.00 89.73      B    C  
ATOM   2051  C   LEU B  12       3.746   3.491   8.975  1.00 90.59      B    C  
ATOM   2052  O   LEU B  12       4.328   2.951   8.028  1.00 89.24      B    O  
ATOM   2053  CB  LEU B  12       4.456   2.953  11.322  1.00 88.18      B    C  
ATOM   2054  CG  LEU B  12       5.257   3.301  12.585  1.00 84.01      B    C  
ATOM   2055  CD1 LEU B  12       5.021   2.258  13.667  1.00 77.12      B    C  
ATOM   2056  CD2 LEU B  12       6.736   3.419  12.264  1.00 77.49      B    C  
ATOM   2057  N   LEU B  13       2.425   3.689   8.980  1.00 92.69      B    N  
ATOM   2058  CA  LEU B  13       1.624   3.297   7.834  1.00 92.92      B    C  
ATOM   2059  C   LEU B  13       1.931   4.155   6.619  1.00 93.64      B    C  
ATOM   2060  O   LEU B  13       1.944   3.662   5.485  1.00 92.00      B    O  
ATOM   2061  CB  LEU B  13       0.134   3.377   8.182  1.00 91.95      B    C  
ATOM   2062  CG  LEU B  13      -0.372   2.408   9.244  1.00 89.15      B    C  
ATOM   2063  CD1 LEU B  13      -1.854   2.618   9.504  1.00 83.33      B    C  
ATOM   2064  CD2 LEU B  13      -0.102   0.962   8.838  1.00 82.82      B    C  
ATOM   2065  N   THR B  14       2.178   5.434   6.835  1.00 92.68      B    N  
ATOM   2066  CA  THR B  14       2.555   6.313   5.726  1.00 92.74      B    C  
ATOM   2067  C   THR B  14       3.873   5.872   5.101  1.00 93.10      B    C  
ATOM   2068  O   THR B  14       4.022   5.846   3.879  1.00 91.62      B    O  
ATOM   2069  CB  THR B  14       2.654   7.765   6.208  1.00 92.00      B    C  
ATOM   2070  CG2 THR B  14       3.000   8.683   5.052  1.00 77.01      B    C  
ATOM   2071  OG1 THR B  14       1.400   8.168   6.780  1.00 74.19      B    O  
ATOM   2072  N   LEU B  15       4.849   5.521   5.936  1.00 92.29      B    N  
ATOM   2073  CA  LEU B  15       6.122   5.031   5.432  1.00 91.52      B    C  
ATOM   2074  C   LEU B  15       5.953   3.724   4.671  1.00 92.01      B    C  
ATOM   2075  O   LEU B  15       6.707   3.443   3.736  1.00 90.49      B    O  
ATOM   2076  CB  LEU B  15       7.113   4.861   6.582  1.00 90.31      B    C  
ATOM   2077  CG  LEU B  15       7.501   6.144   7.337  1.00 86.75      B    C  
ATOM   2078  CD1 LEU B  15       8.444   5.823   8.485  1.00 80.23      B    C  
ATOM   2079  CD2 LEU B  15       8.111   7.157   6.390  1.00 80.22      B    C  
ATOM   2080  N   MET B  16       4.960   2.917   5.058  1.00 93.68      B    N  
ATOM   2081  CA  MET B  16       4.684   1.686   4.340  1.00 93.57      B    C  
ATOM   2082  C   MET B  16       4.212   1.969   2.915  1.00 94.18      B    C  
ATOM   2083  O   MET B  16       4.550   1.235   1.978  1.00 92.92      B    O  
ATOM   2084  CB  MET B  16       3.632   0.873   5.096  1.00 92.42      B    C  
ATOM   2085  CG  MET B  16       3.635  -0.606   4.765  1.00 85.62      B    C  
ATOM   2086  SD  MET B  16       5.122  -1.447   5.326  1.00 84.86      B    S  
ATOM   2087  CE  MET B  16       4.756  -3.146   4.859  1.00 74.01      B    C  
ATOM   2088  N   VAL B  17       3.434   3.033   2.731  1.00 93.90      B    N  
ATOM   2089  CA  VAL B  17       3.014   3.429   1.394  1.00 93.88      B    C  
ATOM   2090  C   VAL B  17       4.213   3.899   0.572  1.00 94.26      B    C  
ATOM   2091  O   VAL B  17       4.351   3.563  -0.604  1.00 93.09      B    O  
ATOM   2092  CB  VAL B  17       1.934   4.526   1.461  1.00 93.36      B    C  
ATOM   2093  CG1 VAL B  17       1.551   4.985   0.068  1.00 86.14      B    C  
ATOM   2094  CG2 VAL B  17       0.717   4.010   2.209  1.00 87.27      B    C  
ATOM   2095  N   LEU B  18       5.099   4.677   1.194  1.00 93.50      B    N  
ATOM   2096  CA  LEU B  18       6.303   5.108   0.504  1.00 92.83      B    C  
ATOM   2097  C   LEU B  18       7.174   3.919   0.128  1.00 93.13      B    C  
ATOM   2098  O   LEU B  18       7.816   3.916  -0.934  1.00 91.53      B    O  
ATOM   2099  CB  LEU B  18       7.084   6.098   1.378  1.00 91.90      B    C  
ATOM   2100  CG  LEU B  18       6.359   7.387   1.753  1.00 88.51      B    C  
ATOM   2101  CD1 LEU B  18       7.255   8.268   2.615  1.00 81.69      B    C  
ATOM   2102  CD2 LEU B  18       5.912   8.144   0.506  1.00 80.58      B    C  
ATOM   2103  N   MET B  19       7.224   2.907   0.982  1.00 94.12      B    N  
ATOM   2104  CA  MET B  19       7.945   1.689   0.656  1.00 93.79      B    C  
ATOM   2105  C   MET B  19       7.298   0.961  -0.519  1.00 94.28      B    C  
ATOM   2106  O   MET B  19       7.993   0.395  -1.368  1.00 92.99      B    O  
ATOM   2107  CB  MET B  19       8.016   0.774   1.877  1.00 92.74      B    C  
ATOM   2108  CG  MET B  19       8.504  -0.633   1.586  1.00 88.01      B    C  
ATOM   2109  SD  MET B  19      10.032  -0.701   0.633  1.00 85.19      B    S  
ATOM   2110  CE  MET B  19      11.139   0.236   1.653  1.00 71.98      B    C  
ATOM   2111  N   THR B  20       5.973   0.986  -0.594  1.00 95.76      B    N  
ATOM   2112  CA  THR B  20       5.289   0.385  -1.734  1.00 95.71      B    C  
ATOM   2113  C   THR B  20       5.701   1.072  -3.037  1.00 95.74      B    C  
ATOM   2114  O   THR B  20       5.945   0.418  -4.044  1.00 94.20      B    O  
ATOM   2115  CB  THR B  20       3.766   0.468  -1.544  1.00 95.08      B    C  
ATOM   2116  CG2 THR B  20       3.050  -0.161  -2.723  1.00 83.92      B    C  
ATOM   2117  OG1 THR B  20       3.403  -0.207  -0.334  1.00 84.04      B    O  
ATOM   2118  N   LEU B  21       5.792   2.399  -3.011  1.00 95.00      B    N  
ATOM   2119  CA  LEU B  21       6.270   3.130  -4.170  1.00 94.69      B    C  
ATOM   2120  C   LEU B  21       7.704   2.739  -4.511  1.00 94.73      B    C  
ATOM   2121  O   LEU B  21       8.055   2.554  -5.686  1.00 93.46      B    O  
ATOM   2122  CB  LEU B  21       6.170   4.637  -3.914  1.00 93.83      B    C  
ATOM   2123  CG  LEU B  21       4.765   5.239  -3.985  1.00 91.14      B    C  
ATOM   2124  CD1 LEU B  21       4.724   6.588  -3.284  1.00 85.07      B    C  
ATOM   2125  CD2 LEU B  21       4.334   5.378  -5.436  1.00 84.17      B    C  
ATOM   2126  N   GLY B  22       8.552   2.609  -3.490  1.00 94.52      B    N  
ATOM   2127  CA  GLY B  22       9.920   2.218  -3.723  1.00 94.14      B    C  
ATOM   2128  C   GLY B  22      10.047   0.825  -4.306  1.00 94.70      B    C  
ATOM   2129  O   GLY B  22      10.834   0.594  -5.225  1.00 93.40      B    O  
ATOM   2130  N   PHE B  23       9.269  -0.115  -3.782  1.00 95.50      B    N  
ATOM   2131  CA  PHE B  23       9.289  -1.477  -4.292  1.00 95.63      B    C  
ATOM   2132  C   PHE B  23       8.791  -1.530  -5.730  1.00 95.93      B    C  
ATOM   2133  O   PHE B  23       9.356  -2.241  -6.565  1.00 94.33      B    O  
ATOM   2134  CB  PHE B  23       8.429  -2.389  -3.411  1.00 94.75      B    C  
ATOM   2135  CG  PHE B  23       9.085  -2.795  -2.117  1.00 94.61      B    C  
ATOM   2136  CD1 PHE B  23      10.318  -2.302  -1.753  1.00 88.26      B    C  
ATOM   2137  CD2 PHE B  23       8.459  -3.703  -1.269  1.00 88.17      B    C  
ATOM   2138  CE1 PHE B  23      10.915  -2.680  -0.570  1.00 87.37      B    C  
ATOM   2139  CE2 PHE B  23       9.051  -4.082  -0.092  1.00 86.42      B    C  
ATOM   2140  CZ  PHE B  23      10.282  -3.576   0.267  1.00 90.07      B    C  
ATOM   2141  N   GLY B  24       7.711  -0.799  -6.029  1.00 95.42      B    N  
ATOM   2142  CA  GLY B  24       7.188  -0.792  -7.383  1.00 95.42      B    C  
ATOM   2143  C   GLY B  24       8.194  -0.265  -8.388  1.00 95.90      B    C  
ATOM   2144  O   GLY B  24       8.372  -0.839  -9.471  1.00 94.62      B    O  
ATOM   2145  N   MET B  25       8.879   0.816  -8.037  1.00 95.69      B    N  
ATOM   2146  CA  MET B  25       9.876   1.378  -8.933  1.00 95.03      B    C  
ATOM   2147  C   MET B  25      11.101   0.472  -9.039  1.00 95.13      B    C  
ATOM   2148  O   MET B  25      11.650   0.295 -10.129  1.00 94.13      B    O  
ATOM   2149  CB  MET B  25      10.288   2.778  -8.458  1.00 94.09      B    C  
ATOM   2150  CG  MET B  25      11.250   3.492  -9.393  1.00 88.12      B    C  
ATOM   2151  SD  MET B  25      10.630   3.649 -11.073  1.00 84.68      B    S  
ATOM   2152  CE  MET B  25       9.115   4.548 -10.806  1.00 73.54      B    C  
ATOM   2153  N   ARG B  26      11.534  -0.100  -7.928  1.00 96.38      B    N  
ATOM   2154  CA  ARG B  26      12.691  -0.992  -7.961  1.00 96.12      B    C  
ATOM   2155  C   ARG B  26      12.387  -2.245  -8.784  1.00 96.68      B    C  
ATOM   2156  O   ARG B  26      13.247  -2.734  -9.511  1.00 95.65      B    O  
ATOM   2157  CB  ARG B  26      13.108  -1.375  -6.541  1.00 94.81      B    C  
ATOM   2158  CG  ARG B  26      14.424  -2.142  -6.468  1.00 89.36      B    C  
ATOM   2159  CD  ARG B  26      15.593  -1.291  -6.949  1.00 88.53      B    C  
ATOM   2160  NE  ARG B  26      15.851  -0.152  -6.066  1.00 87.43      B    N  
ATOM   2161  CZ  ARG B  26      16.749  -0.156  -5.101  1.00 87.59      B    C  
ATOM   2162  NH1 ARG B  26      17.504  -1.224  -4.881  1.00 79.06      B    N1+
ATOM   2163  NH2 ARG B  26      16.916   0.926  -4.335  1.00 82.75      B    N  
ATOM   2164  N   ALA B  27      11.166  -2.768  -8.667  1.00 96.67      B    N  
ATOM   2165  CA  ALA B  27      10.776  -3.914  -9.474  1.00 96.91      B    C  
ATOM   2166  C   ALA B  27      10.736  -3.541 -10.954  1.00 97.10      B    C  
ATOM   2167  O   ALA B  27      11.188  -4.316 -11.806  1.00 95.92      B    O  
ATOM   2168  CB  ALA B  27       9.413  -4.440  -9.019  1.00 96.47      B    C  
ATOM   2169  N   LYS B  28      10.204  -2.363 -11.268  1.00 97.35      B    N  
ATOM   2170  CA  LYS B  28      10.201  -1.899 -12.651  1.00 97.14      B    C  
ATOM   2171  C   LYS B  28      11.621  -1.765 -13.188  1.00 97.08      B    C  
ATOM   2172  O   LYS B  28      11.904  -2.171 -14.319  1.00 96.25      B    O  
ATOM   2173  CB  LYS B  28       9.469  -0.557 -12.749  1.00 96.47      B    C  
ATOM   2174  CG  LYS B  28       9.450   0.046 -14.149  1.00 94.46      B    C  
ATOM   2175  CD  LYS B  28       8.801   1.419 -14.143  1.00 91.69      B    C  
ATOM   2176  CE  LYS B  28       8.714   1.994 -15.550  1.00 87.98      B    C  
ATOM   2177  NZ  LYS B  28      10.056   2.193 -16.169  1.00 82.29      B    N1+
ATOM   2178  N   GLU B  29      12.525  -1.212 -12.379  1.00 97.22      B    N  
ATOM   2179  CA  GLU B  29      13.909  -1.064 -12.798  1.00 96.94      B    C  
ATOM   2180  C   GLU B  29      14.604  -2.419 -12.932  1.00 97.19      B    C  
ATOM   2181  O   GLU B  29      15.476  -2.588 -13.787  1.00 95.96      B    O  
ATOM   2182  CB  GLU B  29      14.656  -0.168 -11.806  1.00 96.00      B    C  
ATOM   2183  CG  GLU B  29      14.173   1.283 -11.818  1.00 94.01      B    C  
ATOM   2184  CD  GLU B  29      14.713   2.086 -10.646  1.00 92.69      B    C  
ATOM   2185  OE1 GLU B  29      15.166   1.475  -9.663  1.00 86.67      B    O  
ATOM   2186  OE2 GLU B  29      14.673   3.329 -10.707  1.00 86.67      B    O1-
ATOM   2187  N   ARG B  30      14.223  -3.384 -12.092  1.00 97.50      B    N  
ATOM   2188  CA  ARG B  30      14.788  -4.730 -12.182  1.00 97.62      B    C  
ATOM   2189  C   ARG B  30      14.452  -5.364 -13.527  1.00 97.78      B    C  
ATOM   2190  O   ARG B  30      15.322  -5.916 -14.217  1.00 96.99      B    O  
ATOM   2191  CB  ARG B  30      14.252  -5.585 -11.032  1.00 97.22      B    C  
ATOM   2192  CG  ARG B  30      14.626  -7.060 -11.100  1.00 96.07      B    C  
ATOM   2193  CD  ARG B  30      16.103  -7.271 -10.841  1.00 94.50      B    C  
ATOM   2194  NE  ARG B  30      16.882  -7.370 -12.063  1.00 92.93      B    N  
ATOM   2195  CZ  ARG B  30      18.215  -7.480 -12.104  1.00 93.50      B    C  
ATOM   2196  NH1 ARG B  30      18.912  -7.485 -10.975  1.00 86.76      B    N1+
ATOM   2197  NH2 ARG B  30      18.843  -7.561 -13.264  1.00 89.87      B    N  
ATOM   2198  N   VAL B  31      13.192  -5.299 -13.927  1.00 97.66      B    N  
ATOM   2199  CA  VAL B  31      12.786  -5.851 -15.214  1.00 97.51      B    C  
ATOM   2200  C   VAL B  31      13.380  -5.033 -16.349  1.00 97.65      B    C  
ATOM   2201  O   VAL B  31      13.795  -5.584 -17.378  1.00 96.63      B    O  
ATOM   2202  CB  VAL B  31      11.250  -5.908 -15.312  1.00 97.00      B    C  
ATOM   2203  CG1 VAL B  31      10.813  -6.375 -16.690  1.00 93.76      B    C  
ATOM   2204  CG2 VAL B  31      10.693  -6.827 -14.232  1.00 93.86      B    C  
ATOM   2205  N   GLU B  32      13.455  -3.711 -16.178  1.00 97.81      B    N  
ATOM   2206  CA  GLU B  32      13.990  -2.841 -17.219  1.00 97.67      B    C  
ATOM   2207  C   GLU B  32      15.447  -3.161 -17.523  1.00 97.70      B    C  
ATOM   2208  O   GLU B  32      15.835  -3.301 -18.683  1.00 96.65      B    O  
ATOM   2209  CB  GLU B  32      13.837  -1.379 -16.795  1.00 96.54      B    C  
ATOM   2210  CG  GLU B  32      14.332  -0.371 -17.820  1.00 93.66      B    C  
ATOM   2211  CD  GLU B  32      14.332   1.046 -17.268  1.00 92.74      B    C  
ATOM   2212  OE1 GLU B  32      15.275   1.398 -16.546  1.00 84.97      B    O  
ATOM   2213  OE2 GLU B  32      13.370   1.784 -17.537  1.00 86.48      B    O1-
ATOM   2214  N   ILE B  33      16.272  -3.282 -16.489  1.00 97.75      B    N  
ATOM   2215  CA  ILE B  33      17.688  -3.539 -16.708  1.00 97.74      B    C  
ATOM   2216  C   ILE B  33      17.902  -4.949 -17.247  1.00 97.78      B    C  
ATOM   2217  O   ILE B  33      18.821  -5.181 -18.045  1.00 96.88      B    O  
ATOM   2218  CB  ILE B  33      18.496  -3.303 -15.412  1.00 97.15      B    C  
ATOM   2219  CG1 ILE B  33      19.995  -3.310 -15.708  1.00 94.49      B    C  
ATOM   2220  CG2 ILE B  33      18.153  -4.337 -14.351  1.00 93.62      B    C  
ATOM   2221  CD1 ILE B  33      20.859  -2.947 -14.522  1.00 91.60      B    C  
ATOM   2222  N   GLN B  34      17.053  -5.898 -16.846  1.00 97.90      B    N  
ATOM   2223  CA  GLN B  34      17.178  -7.253 -17.363  1.00 97.95      B    C  
ATOM   2224  C   GLN B  34      16.791  -7.313 -18.838  1.00 98.05      B    C  
ATOM   2225  O   GLN B  34      17.442  -8.000 -19.630  1.00 97.33      B    O  
ATOM   2226  CB  GLN B  34      16.311  -8.215 -16.545  1.00 97.48      B    C  
ATOM   2227  CG  GLN B  34      16.557  -9.676 -16.874  1.00 95.74      B    C  
ATOM   2228  CD  GLN B  34      17.974 -10.108 -16.542  1.00 94.68      B    C  
ATOM   2229  NE2 GLN B  34      18.755 -10.410 -17.565  1.00 83.92      B    N  
ATOM   2230  OE1 GLN B  34      18.359 -10.155 -15.375  1.00 86.70      B    O  
ATOM   2231  N   MET B  35      15.729  -6.601 -19.216  1.00 97.79      B    N  
ATOM   2232  CA  MET B  35      15.331  -6.543 -20.616  1.00 97.59      B    C  
ATOM   2233  C   MET B  35      16.409  -5.881 -21.467  1.00 97.78      B    C  
ATOM   2234  O   MET B  35      16.692  -6.324 -22.580  1.00 96.95      B    O  
ATOM   2235  CB  MET B  35      14.003  -5.791 -20.749  1.00 97.13      B    C  
ATOM   2236  CG  MET B  35      12.799  -6.551 -20.229  1.00 94.90      B    C  
ATOM   2237  SD  MET B  35      11.294  -5.555 -20.243  1.00 92.78      B    S  
ATOM   2238  CE  MET B  35      11.191  -5.109 -21.971  1.00 84.17      B    C  
ATOM   2239  N   ALA B  36      17.016  -4.810 -20.943  1.00 97.70      B    N  
ATOM   2240  CA  ALA B  36      18.070  -4.132 -21.678  1.00 97.70      B    C  
ATOM   2241  C   ALA B  36      19.282  -5.038 -21.865  1.00 97.80      B    C  
ATOM   2242  O   ALA B  36      19.876  -5.083 -22.944  1.00 96.66      B    O  
ATOM   2243  CB  ALA B  36      18.466  -2.846 -20.949  1.00 97.02      B    C  
ATOM   2244  N   ALA B  37      19.659  -5.763 -20.810  1.00 97.77      B    N  
ATOM   2245  CA  ALA B  37      20.790  -6.675 -20.906  1.00 97.67      B    C  
ATOM   2246  C   ALA B  37      20.500  -7.812 -21.879  1.00 97.70      B    C  
ATOM   2247  O   ALA B  37      21.381  -8.218 -22.646  1.00 96.49      B    O  
ATOM   2248  CB  ALA B  37      21.146  -7.221 -19.527  1.00 96.87      B    C  
ATOM   2249  N   ASP B  38      19.275  -8.335 -21.854  1.00 97.98      B    N  
ATOM   2250  CA  ASP B  38      18.907  -9.395 -22.784  1.00 97.80      B    C  
ATOM   2251  C   ASP B  38      18.943  -8.901 -24.222  1.00 97.94      B    C  
ATOM   2252  O   ASP B  38      19.466  -9.587 -25.113  1.00 96.97      B    O  
ATOM   2253  CB  ASP B  38      17.509  -9.932 -22.450  1.00 97.22      B    C  
ATOM   2254  CG  ASP B  38      17.484 -10.744 -21.163  1.00 96.27      B    C  
ATOM   2255  OD1 ASP B  38      18.560 -11.178 -20.713  1.00 92.52      B    O  
ATOM   2256  OD2 ASP B  38      16.387 -10.946 -20.610  1.00 92.14      B    O1-
ATOM   2257  N   ALA B  39      18.403  -7.709 -24.459  1.00 97.65      B    N  
ATOM   2258  CA  ALA B  39      18.424  -7.144 -25.810  1.00 97.58      B    C  
ATOM   2259  C   ALA B  39      19.853  -6.898 -26.280  1.00 97.74      B    C  
ATOM   2260  O   ALA B  39      20.177  -7.129 -27.446  1.00 96.61      B    O  
ATOM   2261  CB  ALA B  39      17.614  -5.850 -25.843  1.00 96.92      B    C  
ATOM   2262  N   ALA B  40      20.719  -6.438 -25.372  1.00 97.70      B    N  
ATOM   2263  CA  ALA B  40      22.104  -6.183 -25.736  1.00 97.60      B    C  
ATOM   2264  C   ALA B  40      22.843  -7.481 -26.030  1.00 97.80      B    C  
ATOM   2265  O   ALA B  40      23.615  -7.561 -26.989  1.00 96.84      B    O  
ATOM   2266  CB  ALA B  40      22.809  -5.415 -24.622  1.00 96.91      B    C  
ATOM   2267  N   ALA B  41      22.616  -8.501 -25.202  1.00 97.87      B    N  
ATOM   2268  CA  ALA B  41      23.280  -9.784 -25.412  1.00 97.84      B    C  
ATOM   2269  C   ALA B  41      22.854 -10.401 -26.733  1.00 97.90      B    C  
ATOM   2270  O   ALA B  41      23.683 -10.921 -27.489  1.00 96.95      B    O  
ATOM   2271  CB  ALA B  41      22.982 -10.726 -24.253  1.00 97.01      B    C  
ATOM   2272  N   TYR B  42      21.553 -10.367 -27.021  1.00 98.08      B    N  
ATOM   2273  CA  TYR B  42      21.072 -10.901 -28.289  1.00 98.14      B    C  
ATOM   2274  C   TYR B  42      21.600 -10.082 -29.461  1.00 98.21      B    C  
ATOM   2275  O   TYR B  42      21.935 -10.644 -30.511  1.00 97.60      B    O  
ATOM   2276  CB  TYR B  42      19.541 -10.930 -28.300  1.00 98.03      B    C  
ATOM   2277  CG  TYR B  42      18.956 -11.510 -29.563  1.00 98.04      B    C  
ATOM   2278  CD1 TYR B  42      18.910 -12.882 -29.767  1.00 96.00      B    C  
ATOM   2279  CD2 TYR B  42      18.443 -10.689 -30.555  1.00 96.33      B    C  
ATOM   2280  CE1 TYR B  42      18.372 -13.421 -30.921  1.00 95.90      B    C  
ATOM   2281  CE2 TYR B  42      17.905 -11.216 -31.717  1.00 95.99      B    C  
ATOM   2282  CZ  TYR B  42      17.873 -12.582 -31.886  1.00 96.80      B    C  
ATOM   2283  OH  TYR B  42      17.339 -13.111 -33.046  1.00 95.56      B    O  
ATOM   2284  N   SER B  43      21.707  -8.768 -29.293  1.00 97.99      B    N  
ATOM   2285  CA  SER B  43      22.222  -7.921 -30.356  1.00 97.96      B    C  
ATOM   2286  C   SER B  43      23.692  -8.219 -30.637  1.00 98.08      B    C  
ATOM   2287  O   SER B  43      24.124  -8.212 -31.791  1.00 96.92      B    O  
ATOM   2288  CB  SER B  43      22.046  -6.445 -29.997  1.00 97.14      B    C  
ATOM   2289  OG  SER B  43      20.671  -6.113 -29.907  1.00 90.80      B    O  
ATOM   2290  N   GLN B  44      24.469  -8.467 -29.586  1.00 98.02      B    N  
ATOM   2291  CA  GLN B  44      25.859  -8.872 -29.786  1.00 97.84      B    C  
ATOM   2292  C   GLN B  44      25.936 -10.177 -30.573  1.00 98.05      B    C  
ATOM   2293  O   GLN B  44      26.779 -10.334 -31.464  1.00 97.30      B    O  
ATOM   2294  CB  GLN B  44      26.572  -9.034 -28.433  1.00 97.04      B    C  
ATOM   2295  CG  GLN B  44      26.948  -7.725 -27.764  1.00 94.80      B    C  
ATOM   2296  CD  GLN B  44      27.795  -7.938 -26.525  1.00 94.45      B    C  
ATOM   2297  NE2 GLN B  44      28.703  -7.010 -26.265  1.00 84.42      B    N  
ATOM   2298  OE1 GLN B  44      27.641  -8.933 -25.809  1.00 86.02      B    O  
ATOM   2299  N   ALA B  45      25.051 -11.117 -30.251  1.00 97.91      B    N  
ATOM   2300  CA  ALA B  45      25.039 -12.382 -30.969  1.00 97.92      B    C  
ATOM   2301  C   ALA B  45      24.631 -12.188 -32.421  1.00 98.03      B    C  
ATOM   2302  O   ALA B  45      25.182 -12.830 -33.319  1.00 97.14      B    O  
ATOM   2303  CB  ALA B  45      24.105 -13.371 -30.268  1.00 97.32      B    C  
ATOM   2304  N   VAL B  46      23.669 -11.297 -32.670  1.00 98.12      B    N  
ATOM   2305  CA  VAL B  46      23.244 -11.020 -34.038  1.00 98.14      B    C  
ATOM   2306  C   VAL B  46      24.381 -10.401 -34.841  1.00 98.19      B    C  
ATOM   2307  O   VAL B  46      24.662 -10.806 -35.973  1.00 97.50      B    O  
ATOM   2308  CB  VAL B  46      22.006 -10.107 -34.044  1.00 97.54      B    C  
ATOM   2309  CG1 VAL B  46      21.731  -9.578 -35.443  1.00 94.60      B    C  
ATOM   2310  CG2 VAL B  46      20.789 -10.859 -33.516  1.00 94.17      B    C  
ATOM   2311  N   ALA B  47      25.057  -9.408 -34.253  1.00 97.93      B    N  
ATOM   2312  CA  ALA B  47      26.170  -8.771 -34.946  1.00 97.98      B    C  
ATOM   2313  C   ALA B  47      27.281  -9.774 -35.230  1.00 98.04      B    C  
ATOM   2314  O   ALA B  47      27.883  -9.761 -36.319  1.00 97.04      B    O  
ATOM   2315  CB  ALA B  47      26.701  -7.601 -34.119  1.00 97.26      B    C  
ATOM   2316  N   THR B  48      27.550 -10.652 -34.272  1.00 98.01      B    N  
ATOM   2317  CA  THR B  48      28.578 -11.669 -34.472  1.00 98.19      B    C  
ATOM   2318  C   THR B  48      28.173 -12.657 -35.557  1.00 98.12      B    C  
ATOM   2319  O   THR B  48      28.983 -13.035 -36.407  1.00 97.45      B    O  
ATOM   2320  CB  THR B  48      28.866 -12.397 -33.156  1.00 97.44      B    C  
ATOM   2321  CG2 THR B  48      29.949 -13.446 -33.349  1.00 90.26      B    C  
ATOM   2322  OG1 THR B  48      29.285 -11.452 -32.165  1.00 90.67      B    O  
ATOM   2323  N   ALA B  49      26.906 -13.088 -35.524  1.00 98.10      B    N  
ATOM   2324  CA  ALA B  49      26.425 -14.021 -36.534  1.00 98.09      B    C  
ATOM   2325  C   ALA B  49      26.473 -13.395 -37.922  1.00 98.15      B    C  
ATOM   2326  O   ALA B  49      26.789 -14.074 -38.902  1.00 97.32      B    O  
ATOM   2327  CB  ALA B  49      25.007 -14.479 -36.194  1.00 97.35      B    C  
ATOM   2328  N   ARG B  50      26.163 -12.104 -38.010  1.00 98.37      B    N  
ATOM   2329  CA  ARG B  50      26.258 -11.406 -39.291  1.00 98.23      B    C  
ATOM   2330  C   ARG B  50      27.684 -11.461 -39.831  1.00 98.29      B    C  
ATOM   2331  O   ARG B  50      27.906 -11.762 -41.005  1.00 97.60      B    O  
ATOM   2332  CB  ARG B  50      25.813  -9.953 -39.148  1.00 97.55      B    C  
ATOM   2333  CG  ARG B  50      24.319  -9.763 -39.012  1.00 95.71      B    C  
ATOM   2334  CD  ARG B  50      23.986  -8.279 -38.926  1.00 95.56      B    C  
ATOM   2335  NE  ARG B  50      22.557  -8.034 -38.785  1.00 94.80      B    N  
ATOM   2336  CZ  ARG B  50      22.014  -6.830 -38.657  1.00 95.42      B    C  
ATOM   2337  NH1 ARG B  50      22.784  -5.741 -38.664  1.00 90.75      B    N1+
ATOM   2338  NH2 ARG B  50      20.711  -6.704 -38.530  1.00 91.58      B    N  
ATOM   2339  N   ALA B  51      28.658 -11.167 -38.975  1.00 97.95      B    N  
ATOM   2340  CA  ALA B  51      30.048 -11.196 -39.400  1.00 98.07      B    C  
ATOM   2341  C   ALA B  51      30.459 -12.602 -39.818  1.00 98.12      B    C  
ATOM   2342  O   ALA B  51      31.141 -12.779 -40.836  1.00 97.30      B    O  
ATOM   2343  CB  ALA B  51      30.949 -10.688 -38.279  1.00 97.41      B    C  
ATOM   2344  N   PHE B  52      30.054 -13.602 -39.037  1.00 98.38      B    N  
ATOM   2345  CA  PHE B  52      30.405 -14.983 -39.365  1.00 98.41      B    C  
ATOM   2346  C   PHE B  52      29.790 -15.416 -40.688  1.00 98.38      B    C  
ATOM   2347  O   PHE B  52      30.448 -16.057 -41.519  1.00 97.28      B    O  
ATOM   2348  CB  PHE B  52      29.943 -15.922 -38.243  1.00 98.15      B    C  
ATOM   2349  CG  PHE B  52      30.809 -15.890 -37.020  1.00 98.20      B    C  
ATOM   2350  CD1 PHE B  52      31.818 -14.947 -36.861  1.00 96.15      B    C  
ATOM   2351  CD2 PHE B  52      30.619 -16.819 -35.997  1.00 96.59      B    C  
ATOM   2352  CE1 PHE B  52      32.613 -14.933 -35.729  1.00 96.06      B    C  
ATOM   2353  CE2 PHE B  52      31.409 -16.801 -34.867  1.00 96.25      B    C  
ATOM   2354  CZ  PHE B  52      32.405 -15.859 -34.736  1.00 96.96      B    C  
ATOM   2355  N   ASN B  53      28.519 -15.067 -40.910  1.00 98.36      B    N  
ATOM   2356  CA  ASN B  53      27.861 -15.445 -42.153  1.00 98.35      B    C  
ATOM   2357  C   ASN B  53      28.436 -14.691 -43.345  1.00 98.39      B    C  
ATOM   2358  O   ASN B  53      28.581 -15.255 -44.434  1.00 97.61      B    O  
ATOM   2359  CB  ASN B  53      26.357 -15.202 -42.044  1.00 98.08      B    C  
ATOM   2360  CG  ASN B  53      25.682 -16.187 -41.103  1.00 97.73      B    C  
ATOM   2361  ND2 ASN B  53      24.670 -15.714 -40.383  1.00 90.85      B    N  
ATOM   2362  OD1 ASN B  53      26.071 -17.348 -41.023  1.00 91.52      B    O  
ATOM   2363  N   ALA B  54      28.772 -13.417 -43.147  1.00 98.09      B    N  
ATOM   2364  CA  ALA B  54      29.395 -12.646 -44.224  1.00 98.01      B    C  
ATOM   2365  C   ALA B  54      30.743 -13.240 -44.601  1.00 98.12      B    C  
ATOM   2366  O   ALA B  54      31.075 -13.341 -45.787  1.00 97.15      B    O  
ATOM   2367  CB  ALA B  54      29.555 -11.188 -43.797  1.00 97.39      B    C  
ATOM   2368  N   ILE B  55      31.527 -13.654 -43.608  1.00 98.18      B    N  
ATOM   2369  CA  ILE B  55      32.807 -14.285 -43.876  1.00 98.04      B    C  
ATOM   2370  C   ILE B  55      32.612 -15.584 -44.648  1.00 98.15      B    C  
ATOM   2371  O   ILE B  55      33.362 -15.891 -45.578  1.00 97.44      B    O  
ATOM   2372  CB  ILE B  55      33.572 -14.515 -42.562  1.00 97.60      B    C  
ATOM   2373  CG1 ILE B  55      34.057 -13.185 -41.987  1.00 95.93      B    C  
ATOM   2374  CG2 ILE B  55      34.741 -15.474 -42.777  1.00 95.99      B    C  
ATOM   2375  CD1 ILE B  55      34.552 -13.276 -40.560  1.00 91.66      B    C  
ATOM   2376  N   SER B  56      31.597 -16.352 -44.279  1.00 98.10      B    N  
ATOM   2377  CA  SER B  56      31.349 -17.620 -44.947  1.00 98.08      B    C  
ATOM   2378  C   SER B  56      30.996 -17.415 -46.415  1.00 98.16      B    C  
ATOM   2379  O   SER B  56      31.515 -18.116 -47.295  1.00 97.13      B    O  
ATOM   2380  CB  SER B  56      30.228 -18.377 -44.230  1.00 97.32      B    C  
ATOM   2381  OG  SER B  56      30.587 -18.688 -42.904  1.00 90.41      B    O  
ATOM   2382  N   VAL B  57      30.128 -16.457 -46.696  1.00 98.04      B    N  
ATOM   2383  CA  VAL B  57      29.741 -16.193 -48.077  1.00 98.02      B    C  
ATOM   2384  C   VAL B  57      30.922 -15.640 -48.870  1.00 98.07      B    C  
ATOM   2385  O   VAL B  57      31.133 -15.997 -50.041  1.00 97.05      B    O  
ATOM   2386  CB  VAL B  57      28.536 -15.244 -48.124  1.00 97.09      B    C  
ATOM   2387  CG1 VAL B  57      28.228 -14.826 -49.557  1.00 90.86      B    C  
ATOM   2388  CG2 VAL B  57      27.325 -15.905 -47.493  1.00 87.85      B    C  
ATOM   2389  N   MET B  58      31.734 -14.777 -48.251  1.00 98.16      B    N  
ATOM   2390  CA  MET B  58      32.905 -14.253 -48.934  1.00 98.05      B    C  
ATOM   2391  C   MET B  58      33.941 -15.337 -49.190  1.00 98.08      B    C  
ATOM   2392  O   MET B  58      34.664 -15.280 -50.191  1.00 97.18      B    O  
ATOM   2393  CB  MET B  58      33.515 -13.100 -48.136  1.00 97.45      B    C  
ATOM   2394  CG  MET B  58      32.693 -11.825 -48.215  1.00 95.42      B    C  
ATOM   2395  SD  MET B  58      33.463 -10.405 -47.400  1.00 94.01      B    S  
ATOM   2396  CE  MET B  58      33.232 -10.838 -45.674  1.00 82.91      B    C  
ATOM   2397  N   ASN B  59      34.028 -16.328 -48.314  1.00 98.17      B    N  
ATOM   2398  CA  ASN B  59      34.907 -17.463 -48.568  1.00 98.07      B    C  
ATOM   2399  C   ASN B  59      34.421 -18.270 -49.765  1.00 98.11      B    C  
ATOM   2400  O   ASN B  59      35.237 -18.757 -50.564  1.00 97.17      B    O  
ATOM   2401  CB  ASN B  59      35.015 -18.348 -47.325  1.00 97.74      B    C  
ATOM   2402  CG  ASN B  59      35.916 -17.754 -46.259  1.00 97.00      B    C  
ATOM   2403  ND2 ASN B  59      35.844 -18.299 -45.053  1.00 90.82      B    N  
ATOM   2404  OD1 ASN B  59      36.682 -16.831 -46.526  1.00 90.99      B    O  
ATOM   2405  N   ARG B  60      33.108 -18.429 -49.912  1.00 98.03      B    N  
ATOM   2406  CA  ARG B  60      32.572 -19.105 -51.087  1.00 98.05      B    C  
ATOM   2407  C   ARG B  60      32.871 -18.308 -52.354  1.00 98.02      B    C  
ATOM   2408  O   ARG B  60      33.173 -18.879 -53.402  1.00 97.18      B    O  
ATOM   2409  CB  ARG B  60      31.073 -19.316 -50.938  1.00 97.41      B    C  
ATOM   2410  CG  ARG B  60      30.688 -20.389 -49.931  1.00 95.09      B    C  
ATOM   2411  CD  ARG B  60      31.114 -21.773 -50.405  1.00 94.80      B    C  
ATOM   2412  NE  ARG B  60      30.689 -22.824 -49.492  1.00 93.55      B    N  
ATOM   2413  CZ  ARG B  60      31.035 -24.106 -49.603  1.00 94.82      B    C  
ATOM   2414  NH1 ARG B  60      31.815 -24.501 -50.602  1.00 87.42      B    N1+
ATOM   2415  NH2 ARG B  60      30.609 -24.990 -48.723  1.00 89.65      B    N  
ATOM   2416  N   ALA B  61      32.788 -16.973 -52.265  1.00 97.95      B    N  
ATOM   2417  CA  ALA B  61      33.146 -16.143 -53.402  1.00 97.87      B    C  
ATOM   2418  C   ALA B  61      34.629 -16.266 -53.723  1.00 97.90      B    C  
ATOM   2419  O   ALA B  61      35.019 -16.263 -54.895  1.00 96.82      B    O  
ATOM   2420  CB  ALA B  61      32.781 -14.689 -53.127  1.00 97.22      B    C  
ATOM   2421  N   GLN B  62      35.464 -16.379 -52.685  1.00 98.02      B    N  
ATOM   2422  CA  GLN B  62      36.888 -16.599 -52.901  1.00 97.93      B    C  
ATOM   2423  C   GLN B  62      37.127 -17.898 -53.658  1.00 98.05      B    C  
ATOM   2424  O   GLN B  62      37.954 -17.950 -54.580  1.00 97.14      B    O  
ATOM   2425  CB  GLN B  62      37.627 -16.625 -51.555  1.00 97.33      B    C  
ATOM   2426  CG  GLN B  62      39.119 -16.852 -51.661  1.00 96.05      B    C  
ATOM   2427  CD  GLN B  62      39.770 -17.012 -50.305  1.00 95.65      B    C  
ATOM   2428  NE2 GLN B  62      40.402 -15.944 -49.830  1.00 84.51      B    N  
ATOM   2429  OE1 GLN B  62      39.704 -18.068 -49.693  1.00 86.63      B    O  
ATOM   2430  N   VAL B  63      36.418 -18.952 -53.311  1.00 97.96      B    N  
ATOM   2431  CA  VAL B  63      36.527 -20.223 -54.020  1.00 97.95      B    C  
ATOM   2432  C   VAL B  63      36.154 -20.041 -55.483  1.00 97.81      B    C  
ATOM   2433  O   VAL B  63      36.824 -20.562 -56.383  1.00 96.88      B    O  
ATOM   2434  CB  VAL B  63      35.654 -21.295 -53.339  1.00 97.31      B    C  
ATOM   2435  CG1 VAL B  63      35.529 -22.529 -54.214  1.00 94.01      B    C  
ATOM   2436  CG2 VAL B  63      36.227 -21.656 -51.979  1.00 93.78      B    C  
ATOM   2437  N   ALA B  64      35.074 -19.292 -55.736  1.00 97.86      B    N  
ATOM   2438  CA  ALA B  64      34.639 -19.081 -57.105  1.00 97.75      B    C  
ATOM   2439  C   ALA B  64      35.681 -18.325 -57.914  1.00 97.76      B    C  
ATOM   2440  O   ALA B  64      35.882 -18.605 -59.105  1.00 96.34      B    O  
ATOM   2441  CB  ALA B  64      33.306 -18.334 -57.124  1.00 97.08      B    C  
ATOM   2442  N   HIS B  65      36.360 -17.357 -57.276  1.00 98.03      B    N  
ATOM   2443  CA  HIS B  65      37.422 -16.640 -57.962  1.00 98.09      B    C  
ATOM   2444  C   HIS B  65      38.584 -17.559 -58.318  1.00 97.92      B    C  
ATOM   2445  O   HIS B  65      39.178 -17.445 -59.395  1.00 97.14      B    O  
ATOM   2446  CB  HIS B  65      37.917 -15.470 -57.103  1.00 97.77      B    C  
ATOM   2447  CG  HIS B  65      36.947 -14.341 -57.012  1.00 97.71      B    C  
ATOM   2448  CD2 HIS B  65      36.429 -13.697 -55.941  1.00 90.70      B    C  
ATOM   2449  ND1 HIS B  65      36.395 -13.729 -58.118  1.00 91.51      B    N  
ATOM   2450  CE1 HIS B  65      35.588 -12.769 -57.737  1.00 91.29      B    C  
ATOM   2451  NE2 HIS B  65      35.588 -12.726 -56.419  1.00 92.83      B    N  
ATOM   2452  N   MET B  66      38.936 -18.488 -57.451  1.00 97.69      B    N  
ATOM   2453  CA  MET B  66      40.016 -19.426 -57.736  1.00 97.57      B    C  
ATOM   2454  C   MET B  66      39.605 -20.435 -58.803  1.00 97.42      B    C  
ATOM   2455  O   MET B  66      40.444 -20.871 -59.595  1.00 96.10      B    O  
ATOM   2456  CB  MET B  66      40.450 -20.135 -56.455  1.00 96.97      B    C  
ATOM   2457  CG  MET B  66      40.989 -19.196 -55.382  1.00 95.33      B    C  
ATOM   2458  SD  MET B  66      42.360 -18.170 -55.942  1.00 93.20      B    S  
ATOM   2459  CE  MET B  66      43.631 -19.405 -56.215  1.00 85.15      B    C  
ATOM   2460  N   VAL B  67      38.331 -20.808 -58.831  1.00 97.72      B    N  
ATOM   2461  CA  VAL B  67      37.848 -21.660 -59.903  1.00 97.54      B    C  
ATOM   2462  C   VAL B  67      37.964 -20.939 -61.238  1.00 97.47      B    C  
ATOM   2463  O   VAL B  67      38.350 -21.534 -62.256  1.00 96.32      B    O  
ATOM   2464  CB  VAL B  67      36.400 -22.102 -59.635  1.00 96.94      B    C  
ATOM   2465  CG1 VAL B  67      35.807 -22.802 -60.852  1.00 93.30      B    C  
ATOM   2466  CG2 VAL B  67      36.342 -23.022 -58.418  1.00 93.30      B    C  
ATOM   2467  N   ALA B  68      37.656 -19.642 -61.252  1.00 97.47      B    N  
ATOM   2468  CA  ALA B  68      37.814 -18.853 -62.464  1.00 97.44      B    C  
ATOM   2469  C   ALA B  68      39.278 -18.767 -62.877  1.00 97.42      B    C  
ATOM   2470  O   ALA B  68      39.587 -18.716 -64.073  1.00 95.98      B    O  
ATOM   2471  CB  ALA B  68      37.231 -17.454 -62.260  1.00 96.83      B    C  
ATOM   2472  N   MET B  69      40.182 -18.738 -61.891  1.00 97.51      B    N  
ATOM   2473  CA  MET B  69      41.602 -18.736 -62.205  1.00 97.38      B    C  
ATOM   2474  C   MET B  69      41.997 -20.023 -62.920  1.00 97.49      B    C  
ATOM   2475  O   MET B  69      42.727 -19.994 -63.909  1.00 96.33      B    O  
ATOM   2476  CB  MET B  69      42.437 -18.567 -60.936  1.00 96.55      B    C  
ATOM   2477  CG  MET B  69      43.943 -18.629 -61.173  1.00 94.43      B    C  
ATOM   2478  SD  MET B  69      44.917 -18.596 -59.655  1.00 92.74      B    S  
ATOM   2479  CE  MET B  69      44.582 -16.954 -59.052  1.00 86.13      B    C  
ATOM   2480  N   ALA B  70      41.526 -21.172 -62.427  1.00 96.90      B    N  
ATOM   2481  CA  ALA B  70      41.820 -22.442 -63.073  1.00 96.64      B    C  
ATOM   2482  C   ALA B  70      41.267 -22.478 -64.490  1.00 96.77      B    C  
ATOM   2483  O   ALA B  70      41.907 -23.009 -65.406  1.00 95.12      B    O  
ATOM   2484  CB  ALA B  70      41.255 -23.596 -62.245  1.00 95.77      B    C  
ATOM   2485  N   GLY B  71      40.081 -21.911 -64.675  1.00 96.76      B    N  
ATOM   2486  CA  GLY B  71      39.519 -21.854 -66.015  1.00 96.55      B    C  
ATOM   2487  C   GLY B  71      40.326 -20.980 -66.944  1.00 96.99      B    C  
ATOM   2488  O   GLY B  71      40.530 -21.320 -68.113  1.00 95.62      B    O  
ATOM   2489  N   THR B  72      40.818 -19.844 -66.427  1.00 97.32      B    N  
ATOM   2490  CA  THR B  72      41.622 -18.949 -67.260  1.00 97.42      B    C  
ATOM   2491  C   THR B  72      42.940 -19.604 -67.648  1.00 97.44      B    C  
ATOM   2492  O   THR B  72      43.372 -19.510 -68.802  1.00 96.45      B    O  
ATOM   2493  CB  THR B  72      41.859 -17.626 -66.529  1.00 96.95      B    C  
ATOM   2494  CG2 THR B  72      42.599 -16.656 -67.429  1.00 90.24      B    C  
ATOM   2495  OG1 THR B  72      40.615 -17.044 -66.132  1.00 90.18      B    O  
ATOM   2496  N   GLN B  73      43.583 -20.265 -66.697  1.00 97.12      B    N  
ATOM   2497  CA  GLN B  73      44.839 -20.953 -66.994  1.00 96.95      B    C  
ATOM   2498  C   GLN B  73      44.625 -22.061 -68.016  1.00 97.10      B    C  
ATOM   2499  O   GLN B  73      45.468 -22.274 -68.901  1.00 96.10      B    O  
ATOM   2500  CB  GLN B  73      45.455 -21.512 -65.712  1.00 96.27      B    C  
ATOM   2501  CG  GLN B  73      45.934 -20.473 -64.708  1.00 94.35      B    C  
ATOM   2502  CD  GLN B  73      47.244 -19.833 -65.115  1.00 93.36      B    C  
ATOM   2503  NE2 GLN B  73      48.289 -20.081 -64.335  1.00 80.06      B    N  
ATOM   2504  OE1 GLN B  73      47.322 -19.135 -66.117  1.00 84.30      B    O  
ATOM   2505  N   SER B  74      43.499 -22.773 -67.921  1.00 97.12      B    N  
ATOM   2506  CA  SER B  74      43.209 -23.825 -68.887  1.00 96.91      B    C  
ATOM   2507  C   SER B  74      43.019 -23.247 -70.278  1.00 97.01      B    C  
ATOM   2508  O   SER B  74      43.462 -23.835 -71.274  1.00 95.67      B    O  
ATOM   2509  CB  SER B  74      41.966 -24.602 -68.467  1.00 96.18      B    C  
ATOM   2510  OG  SER B  74      42.182 -25.309 -67.256  1.00 88.88      B    O  
ATOM   2511  N   LEU B  75      42.369 -22.093 -70.364  1.00 97.01      B    N  
ATOM   2512  CA  LEU B  75      42.188 -21.452 -71.653  1.00 97.22      B    C  
ATOM   2513  C   LEU B  75      43.525 -20.989 -72.225  1.00 97.27      B    C  
ATOM   2514  O   LEU B  75      43.735 -21.054 -73.436  1.00 96.18      B    O  
ATOM   2515  CB  LEU B  75      41.227 -20.269 -71.526  1.00 97.07      B    C  
ATOM   2516  CG  LEU B  75      39.771 -20.638 -71.270  1.00 96.25      B    C  
ATOM   2517  CD1 LEU B  75      38.976 -19.449 -70.738  1.00 92.02      B    C  
ATOM   2518  CD2 LEU B  75      39.126 -21.168 -72.548  1.00 91.08      B    C  
ATOM   2519  N   ILE B  76      44.436 -20.520 -71.362  1.00 96.86      B    N  
ATOM   2520  CA  ILE B  76      45.759 -20.111 -71.825  1.00 96.84      B    C  
ATOM   2521  C   ILE B  76      46.520 -21.313 -72.368  1.00 96.78      B    C  
ATOM   2522  O   ILE B  76      47.100 -21.261 -73.455  1.00 95.71      B    O  
ATOM   2523  CB  ILE B  76      46.539 -19.424 -70.686  1.00 96.60      B    C  
ATOM   2524  CG1 ILE B  76      45.891 -18.088 -70.328  1.00 95.01      B    C  
ATOM   2525  CG2 ILE B  76      47.994 -19.240 -71.075  1.00 95.00      B    C  
ATOM   2526  CD1 ILE B  76      46.469 -17.444 -69.090  1.00 91.31      B    C  
ATOM   2527  N   SER B  77      46.512 -22.407 -71.614  1.00 96.30      B    N  
ATOM   2528  CA  SER B  77      47.273 -23.591 -72.014  1.00 96.19      B    C  
ATOM   2529  C   SER B  77      46.732 -24.176 -73.312  1.00 96.20      B    C  
ATOM   2530  O   SER B  77      47.491 -24.455 -74.246  1.00 94.60      B    O  
ATOM   2531  CB  SER B  77      47.237 -24.638 -70.906  1.00 95.03      B    C  
ATOM   2532  OG  SER B  77      47.879 -25.836 -71.297  1.00 87.02      B    O  
ATOM   2533  N   HIS B  78      45.408 -24.363 -73.371  1.00 96.18      B    N  
ATOM   2534  CA  HIS B  78      44.818 -24.980 -74.557  1.00 95.96      B    C  
ATOM   2535  C   HIS B  78      44.947 -24.074 -75.772  1.00 95.95      B    C  
ATOM   2536  O   HIS B  78      45.211 -24.542 -76.883  1.00 94.49      B    O  
ATOM   2537  CB  HIS B  78      43.352 -25.329 -74.295  1.00 95.56      B    C  
ATOM   2538  CG  HIS B  78      42.771 -26.301 -75.281  1.00 95.11      B    C  
ATOM   2539  CD2 HIS B  78      41.933 -26.116 -76.314  1.00 84.73      B    C  
ATOM   2540  ND1 HIS B  78      43.051 -27.655 -75.247  1.00 83.98      B    N  
ATOM   2541  CE1 HIS B  78      42.404 -28.256 -76.232  1.00 85.94      B    C  
ATOM   2542  NE2 HIS B  78      41.724 -27.344 -76.890  1.00 88.62      B    N  
ATOM   2543  N   SER B  79      44.771 -22.752 -75.582  1.00 96.29      B    N  
ATOM   2544  CA  SER B  79      44.908 -21.824 -76.697  1.00 96.19      B    C  
ATOM   2545  C   SER B  79      46.350 -21.743 -77.173  1.00 96.04      B    C  
ATOM   2546  O   SER B  79      46.601 -21.563 -78.374  1.00 94.30      B    O  
ATOM   2547  CB  SER B  79      44.413 -20.440 -76.293  1.00 95.44      B    C  
ATOM   2548  OG  SER B  79      43.043 -20.468 -75.926  1.00 86.73      B    O  
ATOM   2549  N   SER B  80      47.312 -21.865 -76.221  1.00 95.62      B    N  
ATOM   2550  CA  SER B  80      48.713 -21.872 -76.609  1.00 95.49      B    C  
ATOM   2551  C   SER B  80      49.027 -23.069 -77.488  1.00 95.32      B    C  
ATOM   2552  O   SER B  80      49.765 -22.962 -78.476  1.00 93.42      B    O  
ATOM   2553  CB  SER B  80      49.603 -21.877 -75.368  1.00 94.43      B    C  
ATOM   2554  OG  SER B  80      49.396 -20.719 -74.586  1.00 86.44      B    O  
ATOM   2555  N   GLN B  81      48.479 -24.232 -77.146  1.00 94.49      B    N  
ATOM   2556  CA  GLN B  81      48.661 -25.423 -77.966  1.00 94.16      B    C  
ATOM   2557  C   GLN B  81      48.017 -25.237 -79.337  1.00 94.17      B    C  
ATOM   2558  O   GLN B  81      48.573 -25.657 -80.358  1.00 92.34      B    O  
ATOM   2559  CB  GLN B  81      48.079 -26.642 -77.253  1.00 93.18      B    C  
ATOM   2560  CG  GLN B  81      48.458 -27.979 -77.867  1.00 90.38      B    C  
ATOM   2561  CD  GLN B  81      47.865 -29.143 -77.094  1.00 90.77      B    C  
ATOM   2562  NE2 GLN B  81      48.701 -30.135 -76.789  1.00 81.22      B    N  
ATOM   2563  OE1 GLN B  81      46.685 -29.151 -76.792  1.00 83.00      B    O  
ATOM   2564  N   GLU B  82      46.861 -24.606 -79.382  1.00 93.95      B    N  
ATOM   2565  CA  GLU B  82      46.192 -24.343 -80.647  1.00 93.60      B    C  
ATOM   2566  C   GLU B  82      46.998 -23.368 -81.489  1.00 93.97      B    C  
ATOM   2567  O   GLU B  82      47.127 -23.545 -82.705  1.00 92.42      B    O  
ATOM   2568  CB  GLU B  82      44.791 -23.795 -80.396  1.00 92.42      B    C  
ATOM   2569  CG  GLU B  82      43.907 -23.699 -81.636  1.00 85.64      B    C  
ATOM   2570  CD  GLU B  82      43.295 -25.032 -82.016  1.00 85.08      B    C  
ATOM   2571  OE1 GLU B  82      43.373 -25.976 -81.207  1.00 78.54      B    O  
ATOM   2572  OE2 GLU B  82      42.730 -25.125 -83.124  1.00 77.62      B    O1-
ATOM   2573  N   TYR B  83      47.557 -22.329 -80.853  1.00 93.71      B    N  
ATOM   2574  CA  TYR B  83      48.371 -21.359 -81.573  1.00 93.83      B    C  
ATOM   2575  C   TYR B  83      49.621 -22.001 -82.148  1.00 93.83      B    C  
ATOM   2576  O   TYR B  83      50.028 -21.700 -83.272  1.00 92.36      B    O  
ATOM   2577  CB  TYR B  83      48.742 -20.200 -80.648  1.00 93.77      B    C  
ATOM   2578  CG  TYR B  83      49.710 -19.209 -81.258  1.00 93.72      B    C  
ATOM   2579  CD1 TYR B  83      49.282 -18.287 -82.188  1.00 88.71      B    C  
ATOM   2580  CD2 TYR B  83      51.042 -19.211 -80.893  1.00 89.01      B    C  
ATOM   2581  CE1 TYR B  83      50.166 -17.384 -82.751  1.00 87.62      B    C  
ATOM   2582  CE2 TYR B  83      51.925 -18.315 -81.450  1.00 88.25      B    C  
ATOM   2583  CZ  TYR B  83      51.493 -17.396 -82.377  1.00 90.98      B    C  
ATOM   2584  OH  TYR B  83      52.373 -16.513 -82.936  1.00 89.91      B    O  
ATOM   2585  N   ALA B  84      50.235 -22.907 -81.388  1.00 93.39      B    N  
ATOM   2586  CA  ALA B  84      51.425 -23.591 -81.864  1.00 92.98      B    C  
ATOM   2587  C   ALA B  84      51.111 -24.429 -83.094  1.00 92.90      B    C  
ATOM   2588  O   ALA B  84      51.920 -24.508 -84.023  1.00 90.52      B    O  
ATOM   2589  CB  ALA B  84      52.008 -24.465 -80.763  1.00 92.27      B    C  
ATOM   2590  N   ALA B  85      49.947 -25.075 -83.116  1.00 92.45      B    N  
ATOM   2591  CA  ALA B  85      49.554 -25.868 -84.269  1.00 91.97      B    C  
ATOM   2592  C   ALA B  85      49.363 -24.989 -85.498  1.00 92.08      B    C  
ATOM   2593  O   ALA B  85      49.767 -25.357 -86.600  1.00 89.92      B    O  
ATOM   2594  CB  ALA B  85      48.281 -26.645 -83.961  1.00 91.16      B    C  
ATOM   2595  N   HIS B  86      48.737 -23.825 -85.321  1.00 91.66      B    N  
ATOM   2596  CA  HIS B  86      48.574 -22.895 -86.429  1.00 91.57      B    C  
ATOM   2597  C   HIS B  86      49.920 -22.387 -86.934  1.00 91.38      B    C  
ATOM   2598  O   HIS B  86      50.110 -22.205 -88.134  1.00 88.92      B    O  
ATOM   2599  CB  HIS B  86      47.695 -21.709 -86.014  1.00 91.41      B    C  
ATOM   2600  CG  HIS B  86      46.231 -22.023 -86.004  1.00 91.78      B    C  
ATOM   2601  CD2 HIS B  86      45.268 -21.763 -86.916  1.00 81.23      B    C  
ATOM   2602  ND1 HIS B  86      45.604 -22.692 -84.969  1.00 80.98      B    N  
ATOM   2603  CE1 HIS B  86      44.324 -22.819 -85.251  1.00 82.87      B    C  
ATOM   2604  NE2 HIS B  86      44.097 -22.260 -86.417  1.00 84.89      B    N  
ATOM   2605  N   ASP B  87      50.873 -22.151 -86.011  1.00 90.48      B    N  
ATOM   2606  CA  ASP B  87      52.182 -21.646 -86.406  1.00 89.68      B    C  
ATOM   2607  C   ASP B  87      52.930 -22.656 -87.259  1.00 89.88      B    C  
ATOM   2608  O   ASP B  87      53.762 -22.269 -88.085  1.00 86.63      B    O  
ATOM   2609  CB  ASP B  87      53.005 -21.290 -85.170  1.00 88.15      B    C  
ATOM   2610  CG  ASP B  87      54.158 -20.364 -85.479  1.00 82.66      B    C  
ATOM   2611  OD1 ASP B  87      53.975 -19.441 -86.278  1.00 76.16      B    O  
ATOM   2612  OD2 ASP B  87      55.252 -20.558 -84.903  1.00 74.69      B    O1-
ATOM   2613  N   VAL B  88      52.646 -23.951 -87.070  1.00 90.02      B    N  
ATOM   2614  CA  VAL B  88      53.282 -24.989 -87.868  1.00 89.42      B    C  
ATOM   2615  C   VAL B  88      52.553 -25.185 -89.188  1.00 89.49      B    C  
ATOM   2616  O   VAL B  88      53.176 -25.312 -90.240  1.00 85.83      B    O  
ATOM   2617  CB  VAL B  88      53.346 -26.309 -87.087  1.00 88.11      B    C  
ATOM   2618  CG1 VAL B  88      53.832 -27.444 -87.965  1.00 79.87      B    C  
ATOM   2619  CG2 VAL B  88      54.238 -26.157 -85.866  1.00 79.93      B    C  
ATOM   2620  N   ALA B  89      51.224 -25.209 -89.133  1.00 88.97      B    N  
ATOM   2621  CA  ALA B  89      50.439 -25.505 -90.322  1.00 88.15      B    C  
ATOM   2622  C   ALA B  89      50.344 -24.317 -91.268  1.00 88.57      B    C  
ATOM   2623  O   ALA B  89      50.432 -24.478 -92.486  1.00 83.99      B    O  
ATOM   2624  CB  ALA B  89      49.042 -25.964 -89.922  1.00 86.46      B    C  
ATOM   2625  N   CYS B  90      50.153 -23.137 -90.742  1.00 87.79      B    N  
ATOM   2626  CA  CYS B  90      49.996 -21.932 -91.554  1.00 87.53      B    C  
ATOM   2627  C   CYS B  90      50.585 -20.743 -90.813  1.00 88.77      B    C  
ATOM   2628  O   CYS B  90      49.855 -19.979 -90.166  1.00 84.72      B    O  
ATOM   2629  CB  CYS B  90      48.520 -21.698 -91.889  1.00 84.11      B    C  
ATOM   2630  SG  CYS B  90      47.378 -21.809 -90.490  1.00 77.77      B    S  
ATOM   2631  N   PRO B  91      51.894 -20.574 -90.838  1.00 87.71      B    N  
ATOM   2632  CA  PRO B  91      52.525 -19.477 -90.098  1.00 87.20      B    C  
ATOM   2633  C   PRO B  91      51.995 -18.122 -90.529  1.00 87.40      B    C  
ATOM   2634  O   PRO B  91      51.799 -17.851 -91.709  1.00 81.85      B    O  
ATOM   2635  CB  PRO B  91      54.012 -19.627 -90.428  1.00 84.88      B    C  
ATOM   2636  CG  PRO B  91      54.164 -21.040 -90.852  1.00 82.07      B    C  
ATOM   2637  CD  PRO B  91      52.879 -21.408 -91.529  1.00 85.10      B    C  
ATOM   2638  N   GLY B  92      51.759 -17.275 -89.578  1.00 86.47      B    N  
ATOM   2639  CA  GLY B  92      51.279 -15.931 -89.817  1.00 86.53      B    C  
ATOM   2640  C   GLY B  92      49.784 -15.802 -89.907  1.00 88.47      B    C  
ATOM   2641  O   GLY B  92      49.277 -14.670 -89.979  1.00 83.04      B    O  
ATOM   2642  N   SER B  93      49.038 -16.913 -89.913  1.00 89.15      B    N  
ATOM   2643  CA  SER B  93      47.586 -16.827 -89.954  1.00 89.13      B    C  
ATOM   2644  C   SER B  93      47.043 -16.140 -88.717  1.00 90.65      B    C  
ATOM   2645  O   SER B  93      46.007 -15.460 -88.775  1.00 87.24      B    O  
ATOM   2646  CB  SER B  93      46.982 -18.220 -90.086  1.00 86.40      B    C  
ATOM   2647  OG  SER B  93      47.319 -19.038 -88.980  1.00 75.30      B    O  
ATOM   2648  N   ILE B  94      47.723 -16.306 -87.576  1.00 91.57      B    N  
ATOM   2649  CA  ILE B  94      47.418 -15.572 -86.366  1.00 91.70      B    C  
ATOM   2650  C   ILE B  94      48.588 -14.629 -86.114  1.00 92.29      B    C  
ATOM   2651  O   ILE B  94      49.666 -15.078 -85.723  1.00 89.85      B    O  
ATOM   2652  CB  ILE B  94      47.195 -16.503 -85.172  1.00 90.94      B    C  
ATOM   2653  CG1 ILE B  94      46.062 -17.482 -85.465  1.00 87.51      B    C  
ATOM   2654  CG2 ILE B  94      46.900 -15.704 -83.914  1.00 86.64      B    C  
ATOM   2655  CD1 ILE B  94      45.881 -18.550 -84.404  1.00 81.56      B    C  
ATOM   2656  N   PRO B  95      48.425 -13.333 -86.357  1.00 92.19      B    N  
ATOM   2657  CA  PRO B  95      49.552 -12.416 -86.201  1.00 92.08      B    C  
ATOM   2658  C   PRO B  95      50.143 -12.486 -84.801  1.00 92.74      B    C  
ATOM   2659  O   PRO B  95      49.409 -12.428 -83.818  1.00 90.80      B    O  
ATOM   2660  CB  PRO B  95      48.943 -11.041 -86.492  1.00 90.44      B    C  
ATOM   2661  CG  PRO B  95      47.727 -11.325 -87.304  1.00 88.02      B    C  
ATOM   2662  CD  PRO B  95      47.205 -12.638 -86.814  1.00 90.45      B    C  
ATOM   2663  N   PRO B  96      51.453 -12.610 -84.660  1.00 92.43      B    N  
ATOM   2664  CA  PRO B  96      52.084 -12.682 -83.337  1.00 92.34      B    C  
ATOM   2665  C   PRO B  96      51.729 -11.522 -82.411  1.00 93.34      B    C  
ATOM   2666  O   PRO B  96      51.482 -11.758 -81.229  1.00 91.55      B    O  
ATOM   2667  CB  PRO B  96      53.579 -12.720 -83.669  1.00 90.34      B    C  
ATOM   2668  CG  PRO B  96      53.645 -13.309 -85.033  1.00 86.99      B    C  
ATOM   2669  CD  PRO B  96      52.414 -12.832 -85.745  1.00 90.12      B    C  
ATOM   2670  N   PRO B  97      51.689 -10.277 -82.882  1.00 93.46      B    N  
ATOM   2671  CA  PRO B  97      51.300  -9.195 -81.957  1.00 93.54      B    C  
ATOM   2672  C   PRO B  97      49.902  -9.381 -81.385  1.00 94.22      B    C  
ATOM   2673  O   PRO B  97      49.662  -9.051 -80.219  1.00 92.49      B    O  
ATOM   2674  CB  PRO B  97      51.393  -7.939 -82.824  1.00 92.24      B    C  
ATOM   2675  CG  PRO B  97      52.324  -8.303 -83.912  1.00 89.12      B    C  
ATOM   2676  CD  PRO B  97      52.076  -9.753 -84.188  1.00 92.02      B    C  
ATOM   2677  N   VAL B  98      48.963  -9.916 -82.187  1.00 94.67      B    N  
ATOM   2678  CA  VAL B  98      47.612 -10.160 -81.703  1.00 94.80      B    C  
ATOM   2679  C   VAL B  98      47.626 -11.257 -80.651  1.00 95.37      B    C  
ATOM   2680  O   VAL B  98      46.950 -11.158 -79.621  1.00 93.86      B    O  
ATOM   2681  CB  VAL B  98      46.676 -10.518 -82.866  1.00 93.83      B    C  
ATOM   2682  CG1 VAL B  98      45.293 -10.871 -82.364  1.00 86.16      B    C  
ATOM   2683  CG2 VAL B  98      46.609  -9.369 -83.860  1.00 85.27      B    C  
ATOM   2684  N   TRP B  99      48.402 -12.322 -80.879  1.00 95.38      B    N  
ATOM   2685  CA  TRP B  99      48.490 -13.426 -79.936  1.00 95.50      B    C  
ATOM   2686  C   TRP B  99      49.095 -12.979 -78.619  1.00 95.86      B    C  
ATOM   2687  O   TRP B  99      48.568 -13.292 -77.546  1.00 94.71      B    O  
ATOM   2688  CB  TRP B  99      49.318 -14.562 -80.525  1.00 95.03      B    C  
ATOM   2689  CG  TRP B  99      49.868 -15.501 -79.506  1.00 94.92      B    C  
ATOM   2690  CD1 TRP B  99      51.142 -15.558 -79.039  1.00 91.81      B    C  
ATOM   2691  CD2 TRP B  99      49.136 -16.496 -78.778  1.00 93.66      B    C  
ATOM   2692  CE2 TRP B  99      50.045 -17.124 -77.896  1.00 92.84      B    C  
ATOM   2693  CE3 TRP B  99      47.808 -16.913 -78.785  1.00 91.99      B    C  
ATOM   2694  NE1 TRP B  99      51.262 -16.534 -78.077  1.00 91.24      B    N  
ATOM   2695  CZ2 TRP B  99      49.667 -18.154 -77.043  1.00 92.18      B    C  
ATOM   2696  CZ3 TRP B  99      47.433 -17.933 -77.932  1.00 88.81      B    C  
ATOM   2697  CH2 TRP B  99      48.359 -18.540 -77.077  1.00 89.41      B    C  
ATOM   2698  N   PHE B 100      50.216 -12.233 -78.715  1.00 95.20      B    N  
ATOM   2699  CA  PHE B 100      50.895 -11.812 -77.497  1.00 95.08      B    C  
ATOM   2700  C   PHE B 100      50.027 -10.864 -76.673  1.00 95.33      B    C  
ATOM   2701  O   PHE B 100      50.027 -10.921 -75.442  1.00 94.11      B    O  
ATOM   2702  CB  PHE B 100      52.230 -11.162 -77.831  1.00 94.23      B    C  
ATOM   2703  CG  PHE B 100      53.267 -12.114 -78.367  1.00 92.42      B    C  
ATOM   2704  CD1 PHE B 100      53.513 -13.315 -77.728  1.00 86.01      B    C  
ATOM   2705  CD2 PHE B 100      54.004 -11.808 -79.501  1.00 84.92      B    C  
ATOM   2706  CE1 PHE B 100      54.459 -14.195 -78.210  1.00 82.17      B    C  
ATOM   2707  CE2 PHE B 100      54.947 -12.680 -79.978  1.00 82.16      B    C  
ATOM   2708  CZ  PHE B 100      55.175 -13.874 -79.341  1.00 85.12      B    C  
ATOM   2709  N   ALA B 101      49.276  -9.986 -77.336  1.00 95.37      B    N  
ATOM   2710  CA  ALA B 101      48.409  -9.066 -76.614  1.00 95.52      B    C  
ATOM   2711  C   ALA B 101      47.287  -9.807 -75.907  1.00 96.06      B    C  
ATOM   2712  O   ALA B 101      46.974  -9.509 -74.749  1.00 94.51      B    O  
ATOM   2713  CB  ALA B 101      47.843  -8.021 -77.573  1.00 94.69      B    C  
ATOM   2714  N   ALA B 102      46.664 -10.772 -76.574  1.00 95.99      B    N  
ATOM   2715  CA  ALA B 102      45.590 -11.545 -75.964  1.00 96.15      B    C  
ATOM   2716  C   ALA B 102      46.118 -12.437 -74.857  1.00 96.41      B    C  
ATOM   2717  O   ALA B 102      45.460 -12.613 -73.830  1.00 94.92      B    O  
ATOM   2718  CB  ALA B 102      44.875 -12.370 -77.024  1.00 95.44      B    C  
ATOM   2719  N   ASP B 103      47.314 -13.007 -75.050  1.00 95.88      B    N  
ATOM   2720  CA  ASP B 103      47.914 -13.846 -74.019  1.00 95.51      B    C  
ATOM   2721  C   ASP B 103      48.264 -13.030 -72.789  1.00 95.90      B    C  
ATOM   2722  O   ASP B 103      48.051 -13.480 -71.652  1.00 94.84      B    O  
ATOM   2723  CB  ASP B 103      49.155 -14.538 -74.576  1.00 94.50      B    C  
ATOM   2724  CG  ASP B 103      49.843 -15.413 -73.554  1.00 92.73      B    C  
ATOM   2725  OD1 ASP B 103      49.171 -16.265 -72.943  1.00 85.74      B    O  
ATOM   2726  OD2 ASP B 103      51.069 -15.252 -73.351  1.00 84.65      B    O1-
ATOM   2727  N   ALA B 104      48.787 -11.817 -72.987  1.00 96.06      B    N  
ATOM   2728  CA  ALA B 104      49.113 -10.961 -71.860  1.00 96.09      B    C  
ATOM   2729  C   ALA B 104      47.862 -10.540 -71.108  1.00 96.44      B    C  
ATOM   2730  O   ALA B 104      47.873 -10.429 -69.874  1.00 94.99      B    O  
ATOM   2731  CB  ALA B 104      49.881  -9.731 -72.341  1.00 95.02      B    C  
ATOM   2732  N   ALA B 105      46.767 -10.302 -71.819  1.00 96.33      B    N  
ATOM   2733  CA  ALA B 105      45.517  -9.933 -71.171  1.00 96.64      B    C  
ATOM   2734  C   ALA B 105      45.000 -11.078 -70.319  1.00 96.94      B    C  
ATOM   2735  O   ALA B 105      44.500 -10.860 -69.211  1.00 95.66      B    O  
ATOM   2736  CB  ALA B 105      44.478  -9.529 -72.209  1.00 96.09      B    C  
ATOM   2737  N   ALA B 106      45.101 -12.315 -70.822  1.00 96.60      B    N  
ATOM   2738  CA  ALA B 106      44.660 -13.464 -70.059  1.00 96.61      B    C  
ATOM   2739  C   ALA B 106      45.543 -13.675 -68.841  1.00 96.83      B    C  
ATOM   2740  O   ALA B 106      45.051 -14.021 -67.764  1.00 95.60      B    O  
ATOM   2741  CB  ALA B 106      44.649 -14.715 -70.938  1.00 96.16      B    C  
ATOM   2742  N   ALA B 107      46.860 -13.487 -69.003  1.00 96.58      B    N  
ATOM   2743  CA  ALA B 107      47.766 -13.626 -67.871  1.00 96.38      B    C  
ATOM   2744  C   ALA B 107      47.485 -12.564 -66.816  1.00 96.50      B    C  
ATOM   2745  O   ALA B 107      47.556 -12.839 -65.614  1.00 95.10      B    O  
ATOM   2746  CB  ALA B 107      49.208 -13.545 -68.344  1.00 95.39      B    C  
ATOM   2747  N   THR B 108      47.164 -11.351 -67.239  1.00 96.66      B    N  
ATOM   2748  CA  THR B 108      46.808 -10.303 -66.294  1.00 96.54      B    C  
ATOM   2749  C   THR B 108      45.541 -10.659 -65.538  1.00 96.74      B    C  
ATOM   2750  O   THR B 108      45.421 -10.390 -64.337  1.00 95.54      B    O  
ATOM   2751  CB  THR B 108      46.640  -8.966 -67.018  1.00 95.72      B    C  
ATOM   2752  CG2 THR B 108      46.234  -7.869 -66.048  1.00 82.20      B    C  
ATOM   2753  OG1 THR B 108      47.867  -8.610 -67.656  1.00 85.32      B    O  
ATOM   2754  N   GLN B 109      44.576 -11.292 -66.209  1.00 97.09      B    N  
ATOM   2755  CA  GLN B 109      43.333 -11.697 -65.562  1.00 97.22      B    C  
ATOM   2756  C   GLN B 109      43.594 -12.725 -64.469  1.00 97.40      B    C  
ATOM   2757  O   GLN B 109      42.936 -12.702 -63.416  1.00 96.46      B    O  
ATOM   2758  CB  GLN B 109      42.363 -12.256 -66.601  1.00 96.80      B    C  
ATOM   2759  CG  GLN B 109      41.023 -12.695 -66.043  1.00 95.78      B    C  
ATOM   2760  CD  GLN B 109      40.042 -13.066 -67.137  1.00 95.99      B    C  
ATOM   2761  NE2 GLN B 109      39.796 -14.353 -67.296  1.00 84.09      B    N  
ATOM   2762  OE1 GLN B 109      39.533 -12.202 -67.833  1.00 86.65      B    O  
ATOM   2763  N   VAL B 110      44.546 -13.630 -64.689  1.00 97.13      B    N  
ATOM   2764  CA  VAL B 110      44.892 -14.613 -63.668  1.00 96.92      B    C  
ATOM   2765  C   VAL B 110      45.382 -13.905 -62.420  1.00 97.05      B    C  
ATOM   2766  O   VAL B 110      44.992 -14.252 -61.293  1.00 96.06      B    O  
ATOM   2767  CB  VAL B 110      45.945 -15.595 -64.197  1.00 96.41      B    C  
ATOM   2768  CG1 VAL B 110      46.449 -16.501 -63.092  1.00 91.85      B    C  
ATOM   2769  CG2 VAL B 110      45.374 -16.422 -65.337  1.00 90.75      B    C  
ATOM   2770  N   ARG B 111      46.250 -12.907 -62.609  1.00 96.70      B    N  
ATOM   2771  CA  ARG B 111      46.760 -12.154 -61.468  1.00 96.49      B    C  
ATOM   2772  C   ARG B 111      45.660 -11.359 -60.784  1.00 96.58      B    C  
ATOM   2773  O   ARG B 111      45.632 -11.245 -59.558  1.00 95.50      B    O  
ATOM   2774  CB  ARG B 111      47.895 -11.235 -61.920  1.00 94.92      B    C  
ATOM   2775  CG  ARG B 111      48.584 -10.484 -60.794  1.00 89.76      B    C  
ATOM   2776  CD  ARG B 111      49.839  -9.803 -61.297  1.00 87.80      B    C  
ATOM   2777  NE  ARG B 111      50.543  -9.094 -60.230  1.00 80.83      B    N  
ATOM   2778  CZ  ARG B 111      51.745  -8.541 -60.365  1.00 75.67      B    C  
ATOM   2779  NH1 ARG B 111      52.388  -8.613 -61.523  1.00 68.17      B    N1+
ATOM   2780  NH2 ARG B 111      52.312  -7.924 -59.342  1.00 69.45      B    N  
ATOM   2781  N   GLN B 112      44.729 -10.806 -61.554  1.00 96.94      B    N  
ATOM   2782  CA  GLN B 112      43.618 -10.055 -60.978  1.00 96.88      B    C  
ATOM   2783  C   GLN B 112      42.703 -10.964 -60.169  1.00 96.87      B    C  
ATOM   2784  O   GLN B 112      42.181 -10.548 -59.139  1.00 95.60      B    O  
ATOM   2785  CB  GLN B 112      42.831  -9.352 -62.084  1.00 96.29      B    C  
ATOM   2786  CG  GLN B 112      43.572  -8.203 -62.741  1.00 93.49      B    C  
ATOM   2787  CD  GLN B 112      42.814  -7.615 -63.921  1.00 92.18      B    C  
ATOM   2788  NE2 GLN B 112      43.168  -6.397 -64.300  1.00 82.12      B    N  
ATOM   2789  OE1 GLN B 112      41.930  -8.264 -64.478  1.00 85.45      B    O  
ATOM   2790  N   LEU B 113      42.479 -12.196 -60.616  1.00 97.17      B    N  
ATOM   2791  CA  LEU B 113      41.631 -13.130 -59.881  1.00 97.24      B    C  
ATOM   2792  C   LEU B 113      42.239 -13.470 -58.534  1.00 97.23      B    C  
ATOM   2793  O   LEU B 113      41.518 -13.628 -57.542  1.00 96.11      B    O  
ATOM   2794  CB  LEU B 113      41.413 -14.399 -60.713  1.00 97.12      B    C  
ATOM   2795  CG  LEU B 113      40.449 -14.241 -61.891  1.00 96.56      B    C  
ATOM   2796  CD1 LEU B 113      40.576 -15.407 -62.853  1.00 92.72      B    C  
ATOM   2797  CD2 LEU B 113      39.024 -14.114 -61.386  1.00 91.92      B    C  
ATOM   2798  N   GLN B 114      43.570 -13.575 -58.488  1.00 97.03      B    N  
ATOM   2799  CA  GLN B 114      44.216 -13.788 -57.200  1.00 96.83      B    C  
ATOM   2800  C   GLN B 114      43.975 -12.606 -56.277  1.00 96.68      B    C  
ATOM   2801  O   GLN B 114      43.741 -12.789 -55.077  1.00 94.82      B    O  
ATOM   2802  CB  GLN B 114      45.720 -14.008 -57.384  1.00 96.19      B    C  
ATOM   2803  CG  GLN B 114      46.456 -14.402 -56.112  1.00 95.04      B    C  
ATOM   2804  CD  GLN B 114      47.966 -14.308 -56.246  1.00 94.21      B    C  
ATOM   2805  NE2 GLN B 114      48.672 -15.136 -55.481  1.00 84.87      B    N  
ATOM   2806  OE1 GLN B 114      48.483 -13.490 -56.999  1.00 87.64      B    O  
ATOM   2807  N   GLY B 115      43.994 -11.391 -56.804  1.00 96.39      B    N  
ATOM   2808  CA  GLY B 115      43.713 -10.214 -55.996  1.00 96.13      B    C  
ATOM   2809  C   GLY B 115      42.278 -10.172 -55.519  1.00 96.62      B    C  
ATOM   2810  O   GLY B 115      42.015  -9.770 -54.382  1.00 94.75      B    O  
ATOM   2811  N   ARG B 116      41.346 -10.590 -56.366  1.00 97.02      B    N  
ATOM   2812  CA  ARG B 116      39.944 -10.635 -55.965  1.00 97.06      B    C  
ATOM   2813  C   ARG B 116      39.733 -11.660 -54.863  1.00 97.01      B    C  
ATOM   2814  O   ARG B 116      38.976 -11.411 -53.917  1.00 95.87      B    O  
ATOM   2815  CB  ARG B 116      39.059 -10.957 -57.170  1.00 96.60      B    C  
ATOM   2816  CG  ARG B 116      39.028  -9.855 -58.210  1.00 94.60      B    C  
ATOM   2817  CD  ARG B 116      38.423 -10.337 -59.525  1.00 93.55      B    C  
ATOM   2818  NE  ARG B 116      38.641  -9.380 -60.592  1.00 90.70      B    N  
ATOM   2819  CZ  ARG B 116      38.539  -9.671 -61.890  1.00 89.10      B    C  
ATOM   2820  NH1 ARG B 116      38.195 -10.897 -62.276  1.00 83.11      B    N1+
ATOM   2821  NH2 ARG B 116      38.768  -8.740 -62.807  1.00 85.73      B    N  
ATOM   2822  N   ALA B 117      40.407 -12.803 -54.973  1.00 96.81      B    N  
ATOM   2823  CA  ALA B 117      40.318 -13.806 -53.917  1.00 96.75      B    C  
ATOM   2824  C   ALA B 117      40.930 -13.284 -52.628  1.00 96.87      B    C  
ATOM   2825  O   ALA B 117      40.392 -13.519 -51.537  1.00 95.32      B    O  
ATOM   2826  CB  ALA B 117      41.015 -15.091 -54.354  1.00 96.17      B    C  
ATOM   2827  N   GLY B 118      42.040 -12.573 -52.716  1.00 96.33      B    N  
ATOM   2828  CA  GLY B 118      42.647 -11.990 -51.533  1.00 96.14      B    C  
ATOM   2829  C   GLY B 118      41.809 -10.887 -50.923  1.00 96.71      B    C  
ATOM   2830  O   GLY B 118      41.835 -10.688 -49.704  1.00 94.95      B    O  
ATOM   2831  N   ASN B 119      41.055 -10.165 -51.752  1.00 96.85      B    N  
ATOM   2832  CA  ASN B 119      40.194  -9.112 -51.234  1.00 97.00      B    C  
ATOM   2833  C   ASN B 119      39.086  -9.670 -50.362  1.00 97.30      B    C  
ATOM   2834  O   ASN B 119      38.627  -8.996 -49.432  1.00 96.29      B    O  
ATOM   2835  CB  ASN B 119      39.598  -8.300 -52.384  1.00 96.50      B    C  
ATOM   2836  CG  ASN B 119      38.867  -7.066 -51.916  1.00 94.23      B    C  
ATOM   2837  ND2 ASN B 119      37.611  -6.930 -52.330  1.00 83.29      B    N  
ATOM   2838  OD1 ASN B 119      39.415  -6.239 -51.189  1.00 84.76      B    O  
ATOM   2839  N   MET B 120      38.636 -10.890 -50.625  1.00 97.14      B    N  
ATOM   2840  CA  MET B 120      37.629 -11.516 -49.786  1.00 97.25      B    C  
ATOM   2841  C   MET B 120      38.173 -11.789 -48.389  1.00 97.32      B    C  
ATOM   2842  O   MET B 120      37.456 -11.664 -47.396  1.00 96.21      B    O  
ATOM   2843  CB  MET B 120      37.146 -12.823 -50.422  1.00 96.66      B    C  
ATOM   2844  CG  MET B 120      36.443 -12.644 -51.763  1.00 94.73      B    C  
ATOM   2845  SD  MET B 120      34.801 -11.914 -51.631  1.00 92.76      B    S  
ATOM   2846  CE  MET B 120      35.132 -10.163 -51.589  1.00 83.42      B    C  
ATOM   2847  N   PHE B 121      39.450 -12.156 -48.307  1.00 96.86      B    N  
ATOM   2848  CA  PHE B 121      40.089 -12.340 -47.011  1.00 96.98      B    C  
ATOM   2849  C   PHE B 121      40.190 -11.017 -46.267  1.00 97.10      B    C  
ATOM   2850  O   PHE B 121      39.888 -10.939 -45.068  1.00 96.30      B    O  
ATOM   2851  CB  PHE B 121      41.469 -12.968 -47.199  1.00 96.65      B    C  
ATOM   2852  CG  PHE B 121      42.310 -12.978 -45.950  1.00 96.86      B    C  
ATOM   2853  CD1 PHE B 121      41.989 -13.797 -44.889  1.00 93.34      B    C  
ATOM   2854  CD2 PHE B 121      43.443 -12.188 -45.860  1.00 93.84      B    C  
ATOM   2855  CE1 PHE B 121      42.765 -13.812 -43.750  1.00 93.02      B    C  
ATOM   2856  CE2 PHE B 121      44.224 -12.201 -44.724  1.00 93.51      B    C  
ATOM   2857  CZ  PHE B 121      43.891 -13.014 -43.665  1.00 95.10      B    C  
ATOM   2858  N   GLN B 122      40.589  -9.958 -46.954  1.00 96.97      B    N  
ATOM   2859  CA  GLN B 122      40.685  -8.644 -46.327  1.00 96.84      B    C  
ATOM   2860  C   GLN B 122      39.317  -8.135 -45.890  1.00 97.10      B    C  
ATOM   2861  O   GLN B 122      39.173  -7.587 -44.793  1.00 95.94      B    O  
ATOM   2862  CB  GLN B 122      41.342  -7.650 -47.282  1.00 95.76      B    C  
ATOM   2863  CG  GLN B 122      41.477  -6.243 -46.720  1.00 91.57      B    C  
ATOM   2864  CD  GLN B 122      42.229  -5.313 -47.649  1.00 87.74      B    C  
ATOM   2865  NE2 GLN B 122      42.315  -4.050 -47.269  1.00 74.17      B    N  
ATOM   2866  OE1 GLN B 122      42.719  -5.729 -48.695  1.00 79.87      B    O  
ATOM   2867  N   ALA B 123      38.300  -8.326 -46.742  1.00 97.12      B    N  
ATOM   2868  CA  ALA B 123      36.950  -7.887 -46.392  1.00 97.28      B    C  
ATOM   2869  C   ALA B 123      36.420  -8.650 -45.193  1.00 97.40      B    C  
ATOM   2870  O   ALA B 123      35.709  -8.090 -44.349  1.00 96.10      B    O  
ATOM   2871  CB  ALA B 123      36.014  -8.059 -47.590  1.00 96.66      B    C  
ATOM   2872  N   GLY B 124      36.743  -9.930 -45.086  1.00 96.89      B    N  
ATOM   2873  CA  GLY B 124      36.330 -10.714 -43.937  1.00 96.98      B    C  
ATOM   2874  C   GLY B 124      36.928 -10.199 -42.645  1.00 97.37      B    C  
ATOM   2875  O   GLY B 124      36.239 -10.079 -41.634  1.00 96.26      B    O  
ATOM   2876  N   LEU B 125      38.227  -9.879 -42.667  1.00 97.22      B    N  
ATOM   2877  CA  LEU B 125      38.865  -9.332 -41.483  1.00 97.22      B    C  
ATOM   2878  C   LEU B 125      38.373  -7.922 -41.181  1.00 97.32      B    C  
ATOM   2879  O   LEU B 125      38.346  -7.518 -40.015  1.00 96.04      B    O  
ATOM   2880  CB  LEU B 125      40.383  -9.334 -41.651  1.00 96.63      B    C  
ATOM   2881  CG  LEU B 125      41.062 -10.713 -41.689  1.00 94.87      B    C  
ATOM   2882  CD1 LEU B 125      42.567 -10.546 -41.791  1.00 89.37      B    C  
ATOM   2883  CD2 LEU B 125      40.697 -11.525 -40.456  1.00 89.18      B    C  
ATOM   2884  N   ASN B 126      37.970  -7.180 -42.204  1.00 97.51      B    N  
ATOM   2885  CA  ASN B 126      37.455  -5.832 -41.988  1.00 97.46      B    C  
ATOM   2886  C   ASN B 126      36.157  -5.863 -41.186  1.00 97.51      B    C  
ATOM   2887  O   ASN B 126      36.010  -5.140 -40.197  1.00 96.13      B    O  
ATOM   2888  CB  ASN B 126      37.247  -5.120 -43.323  1.00 96.98      B    C  
ATOM   2889  CG  ASN B 126      38.547  -4.718 -43.987  1.00 95.30      B    C  
ATOM   2890  ND2 ASN B 126      38.467  -4.376 -45.269  1.00 85.48      B    N  
ATOM   2891  OD1 ASN B 126      39.598  -4.707 -43.361  1.00 87.07      B    O  
ATOM   2892  N   ILE B 127      35.210  -6.694 -41.597  1.00 97.30      B    N  
ATOM   2893  CA  ILE B 127      33.924  -6.755 -40.903  1.00 97.46      B    C  
ATOM   2894  C   ILE B 127      34.106  -7.370 -39.521  1.00 97.51      B    C  
ATOM   2895  O   ILE B 127      33.426  -6.975 -38.565  1.00 96.63      B    O  
ATOM   2896  CB  ILE B 127      32.879  -7.525 -41.743  1.00 97.14      B    C  
ATOM   2897  CG1 ILE B 127      31.486  -7.345 -41.140  1.00 94.77      B    C  
ATOM   2898  CG2 ILE B 127      33.245  -8.992 -41.863  1.00 94.05      B    C  
ATOM   2899  CD1 ILE B 127      30.368  -7.882 -42.008  1.00 91.06      B    C  
ATOM   2900  N   TYR B 128      35.032  -8.319 -39.395  1.00 97.46      B    N  
ATOM   2901  CA  TYR B 128      35.325  -8.895 -38.089  1.00 97.46      B    C  
ATOM   2902  C   TYR B 128      35.974  -7.870 -37.173  1.00 97.55      B    C  
ATOM   2903  O   TYR B 128      35.678  -7.823 -35.972  1.00 96.79      B    O  
ATOM   2904  CB  TYR B 128      36.222 -10.121 -38.257  1.00 97.17      B    C  
ATOM   2905  CG  TYR B 128      36.577 -10.824 -36.959  1.00 97.16      B    C  
ATOM   2906  CD1 TYR B 128      35.597 -11.450 -36.201  1.00 93.80      B    C  
ATOM   2907  CD2 TYR B 128      37.881 -10.879 -36.517  1.00 94.16      B    C  
ATOM   2908  CE1 TYR B 128      35.917 -12.099 -35.026  1.00 93.45      B    C  
ATOM   2909  CE2 TYR B 128      38.207 -11.530 -35.340  1.00 93.70      B    C  
ATOM   2910  CZ  TYR B 128      37.228 -12.140 -34.601  1.00 95.08      B    C  
ATOM   2911  OH  TYR B 128      37.548 -12.778 -33.431  1.00 93.66      B    O  
ATOM   2912  N   GLY B 129      36.843  -7.034 -37.719  1.00 97.16      B    N  
ATOM   2913  CA  GLY B 129      37.448  -5.984 -36.919  1.00 97.09      B    C  
ATOM   2914  C   GLY B 129      36.441  -4.950 -36.467  1.00 97.28      B    C  
ATOM   2915  O   GLY B 129      36.506  -4.467 -35.331  1.00 95.77      B    O  
ATOM   2916  N   LYS B 130      35.516  -4.597 -37.364  1.00 97.35      B    N  
ATOM   2917  CA  LYS B 130      34.449  -3.678 -36.991  1.00 97.16      B    C  
ATOM   2918  C   LYS B 130      33.616  -4.253 -35.855  1.00 97.19      B    C  
ATOM   2919  O   LYS B 130      33.258  -3.542 -34.910  1.00 95.50      B    O  
ATOM   2920  CB  LYS B 130      33.559  -3.386 -38.199  1.00 96.13      B    C  
ATOM   2921  CG  LYS B 130      34.205  -2.499 -39.249  1.00 89.63      B    C  
ATOM   2922  CD  LYS B 130      34.213  -1.043 -38.827  1.00 82.63      B    C  
ATOM   2923  CE  LYS B 130      34.708  -0.139 -39.943  1.00 76.39      B    C  
ATOM   2924  NZ  LYS B 130      34.651   1.304 -39.571  1.00 67.42      B    N1+
ATOM   2925  N   LEU B 131      33.306  -5.541 -35.925  1.00 97.40      B    N  
ATOM   2926  CA  LEU B 131      32.539  -6.193 -34.878  1.00 97.43      B    C  
ATOM   2927  C   LEU B 131      33.252  -6.097 -33.536  1.00 97.50      B    C  
ATOM   2928  O   LEU B 131      32.650  -5.704 -32.529  1.00 96.62      B    O  
ATOM   2929  CB  LEU B 131      32.297  -7.657 -35.246  1.00 97.28      B    C  
ATOM   2930  CG  LEU B 131      31.759  -8.559 -34.142  1.00 96.96      B    C  
ATOM   2931  CD1 LEU B 131      30.297  -8.239 -33.864  1.00 93.40      B    C  
ATOM   2932  CD2 LEU B 131      31.930 -10.026 -34.508  1.00 93.22      B    C  
ATOM   2933  N   LEU B 132      34.537  -6.440 -33.512  1.00 97.34      B    N  
ATOM   2934  CA  LEU B 132      35.264  -6.481 -32.257  1.00 97.29      B    C  
ATOM   2935  C   LEU B 132      35.494  -5.091 -31.685  1.00 97.03      B    C  
ATOM   2936  O   LEU B 132      35.284  -4.865 -30.486  1.00 95.48      B    O  
ATOM   2937  CB  LEU B 132      36.611  -7.194 -32.449  1.00 96.70      B    C  
ATOM   2938  CG  LEU B 132      36.563  -8.692 -32.739  1.00 95.49      B    C  
ATOM   2939  CD1 LEU B 132      37.980  -9.217 -32.963  1.00 90.63      B    C  
ATOM   2940  CD2 LEU B 132      35.892  -9.443 -31.600  1.00 90.05      B    C  
ATOM   2941  N   SER B 133      35.910  -4.140 -32.513  1.00 96.83      B    N  
ATOM   2942  CA  SER B 133      36.339  -2.837 -32.019  1.00 96.41      B    C  
ATOM   2943  C   SER B 133      35.175  -1.886 -31.770  1.00 96.36      B    C  
ATOM   2944  O   SER B 133      35.263  -1.040 -30.877  1.00 93.03      B    O  
ATOM   2945  CB  SER B 133      37.324  -2.205 -33.008  1.00 94.84      B    C  
ATOM   2946  OG  SER B 133      36.709  -1.985 -34.256  1.00 83.11      B    O  
ATOM   2947  N   GLU B 134      34.081  -1.995 -32.523  1.00 96.32      B    N  
ATOM   2948  CA  GLU B 134      32.987  -1.038 -32.432  1.00 95.77      B    C  
ATOM   2949  C   GLU B 134      31.725  -1.611 -31.814  1.00 96.03      B    C  
ATOM   2950  O   GLU B 134      30.757  -0.863 -31.624  1.00 93.07      B    O  
ATOM   2951  CB  GLU B 134      32.655  -0.473 -33.823  1.00 94.09      B    C  
ATOM   2952  CG  GLU B 134      33.814   0.257 -34.483  1.00 88.72      B    C  
ATOM   2953  CD  GLU B 134      33.431   0.863 -35.815  1.00 83.68      B    C  
ATOM   2954  OE1 GLU B 134      32.260   0.747 -36.212  1.00 76.40      B    O  
ATOM   2955  OE2 GLU B 134      34.308   1.452 -36.467  1.00 76.67      B    O1-
ATOM   2956  N   HIS B 135      31.708  -2.910 -31.492  1.00 96.72      B    N  
ATOM   2957  CA  HIS B 135      30.519  -3.518 -30.916  1.00 96.84      B    C  
ATOM   2958  C   HIS B 135      30.827  -4.337 -29.660  1.00 96.87      B    C  
ATOM   2959  O   HIS B 135      30.137  -4.186 -28.650  1.00 94.60      B    O  
ATOM   2960  CB  HIS B 135      29.808  -4.409 -31.941  1.00 96.39      B    C  
ATOM   2961  CG  HIS B 135      29.244  -3.643 -33.098  1.00 96.13      B    C  
ATOM   2962  CD2 HIS B 135      29.757  -3.359 -34.312  1.00 83.00      B    C  
ATOM   2963  ND1 HIS B 135      27.996  -3.068 -33.059  1.00 82.64      B    N  
ATOM   2964  CE1 HIS B 135      27.759  -2.465 -34.206  1.00 84.62      B    C  
ATOM   2965  NE2 HIS B 135      28.809  -2.623 -34.988  1.00 87.95      B    N  
ATOM   2966  N   ILE B 136      31.844  -5.199 -29.722  1.00 96.88      B    N  
ATOM   2967  CA  ILE B 136      32.115  -6.107 -28.614  1.00 96.77      B    C  
ATOM   2968  C   ILE B 136      33.016  -5.454 -27.572  1.00 96.69      B    C  
ATOM   2969  O   ILE B 136      32.703  -5.459 -26.378  1.00 94.70      B    O  
ATOM   2970  CB  ILE B 136      32.749  -7.410 -29.121  1.00 96.08      B    C  
ATOM   2971  CG1 ILE B 136      31.843  -8.072 -30.161  1.00 92.87      B    C  
ATOM   2972  CG2 ILE B 136      33.037  -8.350 -27.965  1.00 92.53      B    C  
ATOM   2973  CD1 ILE B 136      30.468  -8.451 -29.618  1.00 85.61      B    C  
ATOM   2974  N   ALA B 137      34.123  -4.884 -28.002  1.00 96.33      B    N  
ATOM   2975  CA  ALA B 137      35.090  -4.310 -27.076  1.00 96.15      B    C  
ATOM   2976  C   ALA B 137      34.450  -3.185 -26.269  1.00 95.86      B    C  
ATOM   2977  O   ALA B 137      33.669  -2.392 -26.789  1.00 91.60      B    O  
ATOM   2978  CB  ALA B 137      36.312  -3.798 -27.819  1.00 94.83      B    C  
ATOM   2979  N   GLU B 138      34.808  -3.138 -24.985  1.00 95.58      B    N  
ATOM   2980  CA  GLU B 138      34.320  -2.115 -24.068  1.00 95.37      B    C  
ATOM   2981  C   GLU B 138      32.803  -2.133 -23.918  1.00 95.66      B    C  
ATOM   2982  O   GLU B 138      32.220  -1.182 -23.407  1.00 91.48      B    O  
ATOM   2983  CB  GLU B 138      34.776  -0.717 -24.497  1.00 93.44      B    C  
ATOM   2984  CG  GLU B 138      36.253  -0.609 -24.804  1.00 87.99      B    C  
ATOM   2985  CD  GLU B 138      37.114  -0.717 -23.554  1.00 81.17      B    C  
ATOM   2986  OE1 GLU B 138      36.944   0.104 -22.636  1.00 72.06      B    O  
ATOM   2987  OE2 GLU B 138      37.969  -1.623 -23.491  1.00 72.36      B    O1-
ATOM   2988  N   GLN B 139      32.156  -3.217 -24.366  1.00 95.85      B    N  
ATOM   2989  CA  GLN B 139      30.693  -3.324 -24.354  1.00 96.23      B    C  
ATOM   2990  C   GLN B 139      30.042  -2.124 -25.042  1.00 96.72      B    C  
ATOM   2991  O   GLN B 139      29.034  -1.590 -24.577  1.00 94.94      B    O  
ATOM   2992  CB  GLN B 139      30.163  -3.464 -22.927  1.00 95.24      B    C  
ATOM   2993  CG  GLN B 139      30.496  -4.783 -22.248  1.00 93.90      B    C  
ATOM   2994  CD  GLN B 139      29.538  -5.112 -21.129  1.00 93.95      B    C  
ATOM   2995  NE2 GLN B 139      29.598  -4.332 -20.059  1.00 83.78      B    N  
ATOM   2996  OE1 GLN B 139      28.742  -6.035 -21.238  1.00 85.59      B    O  
ATOM   2997  N   GLU B 140      30.622  -1.691 -26.159  1.00 97.16      B    N  
ATOM   2998  CA  GLU B 140      30.130  -0.491 -26.827  1.00 97.02      B    C  
ATOM   2999  C   GLU B 140      28.706  -0.673 -27.330  1.00 97.20      B    C  
ATOM   3000  O   GLU B 140      27.863   0.211 -27.155  1.00 95.88      B    O  
ATOM   3001  CB  GLU B 140      31.059  -0.116 -27.980  1.00 96.22      B    C  
ATOM   3002  CG  GLU B 140      30.695   1.188 -28.671  1.00 89.30      B    C  
ATOM   3003  CD  GLU B 140      30.793   2.396 -27.755  1.00 84.10      B    C  
ATOM   3004  OE1 GLU B 140      30.245   3.456 -28.120  1.00 74.75      B    O  
ATOM   3005  OE2 GLU B 140      31.421   2.295 -26.683  1.00 74.63      B    O1-
ATOM   3006  N   LEU B 141      28.413  -1.812 -27.957  1.00 97.22      B    N  
ATOM   3007  CA  LEU B 141      27.048  -2.066 -28.404  1.00 97.41      B    C  
ATOM   3008  C   LEU B 141      26.096  -2.155 -27.217  1.00 97.64      B    C  
ATOM   3009  O   LEU B 141      24.993  -1.596 -27.250  1.00 96.48      B    O  
ATOM   3010  CB  LEU B 141      26.996  -3.353 -29.232  1.00 97.06      B    C  
ATOM   3011  CG  LEU B 141      25.611  -3.812 -29.687  1.00 95.94      B    C  
ATOM   3012  CD1 LEU B 141      24.930  -2.730 -30.515  1.00 90.17      B    C  
ATOM   3013  CD2 LEU B 141      25.721  -5.092 -30.501  1.00 89.92      B    C  
ATOM   3014  N   THR B 142      26.514  -2.830 -26.149  1.00 97.53      B    N  
ATOM   3015  CA  THR B 142      25.697  -2.921 -24.949  1.00 97.57      B    C  
ATOM   3016  C   THR B 142      25.460  -1.537 -24.347  1.00 97.53      B    C  
ATOM   3017  O   THR B 142      24.358  -1.232 -23.887  1.00 96.27      B    O  
ATOM   3018  CB  THR B 142      26.371  -3.840 -23.926  1.00 96.81      B    C  
ATOM   3019  CG2 THR B 142      25.538  -3.923 -22.648  1.00 87.74      B    C  
ATOM   3020  OG1 THR B 142      26.526  -5.144 -24.479  1.00 88.65      B    O  
ATOM   3021  N   ARG B 143      26.493  -0.685 -24.358  1.00 97.52      B    N  
ATOM   3022  CA  ARG B 143      26.365   0.661 -23.821  1.00 97.30      B    C  
ATOM   3023  C   ARG B 143      25.345   1.474 -24.607  1.00 97.34      B    C  
ATOM   3024  O   ARG B 143      24.551   2.208 -24.028  1.00 96.31      B    O  
ATOM   3025  CB  ARG B 143      27.725   1.360 -23.832  1.00 96.28      B    C  
ATOM   3026  CG  ARG B 143      27.731   2.704 -23.134  1.00 91.03      B    C  
ATOM   3027  CD  ARG B 143      28.985   3.489 -23.455  1.00 88.57      B    C  
ATOM   3028  NE  ARG B 143      29.068   3.842 -24.873  1.00 79.36      B    N  
ATOM   3029  CZ  ARG B 143      28.382   4.834 -25.441  1.00 73.83      B    C  
ATOM   3030  NH1 ARG B 143      27.570   5.591 -24.712  1.00 64.06      B    N1+
ATOM   3031  NH2 ARG B 143      28.513   5.072 -26.740  1.00 65.54      B    N  
ATOM   3032  N   ARG B 144      25.364   1.340 -25.934  1.00 97.50      B    N  
ATOM   3033  CA  ARG B 144      24.420   2.084 -26.766  1.00 97.28      B    C  
ATOM   3034  C   ARG B 144      22.989   1.604 -26.542  1.00 97.49      B    C  
ATOM   3035  O   ARG B 144      22.063   2.418 -26.487  1.00 96.25      B    O  
ATOM   3036  CB  ARG B 144      24.801   1.957 -28.240  1.00 96.64      B    C  
ATOM   3037  CG  ARG B 144      26.110   2.634 -28.600  1.00 93.84      B    C  
ATOM   3038  CD  ARG B 144      26.302   2.712 -30.106  1.00 91.64      B    C  
ATOM   3039  NE  ARG B 144      27.519   3.436 -30.462  1.00 85.63      B    N  
ATOM   3040  CZ  ARG B 144      28.654   2.866 -30.864  1.00 82.29      B    C  
ATOM   3041  NH1 ARG B 144      28.722   1.549 -30.955  1.00 72.51      B    N1+
ATOM   3042  NH2 ARG B 144      29.699   3.611 -31.159  1.00 77.12      B    N  
ATOM   3043  N   VAL B 145      22.801   0.299 -26.401  1.00 97.33      B    N  
ATOM   3044  CA  VAL B 145      21.465  -0.236 -26.124  1.00 97.24      B    C  
ATOM   3045  C   VAL B 145      20.963   0.278 -24.781  1.00 97.21      B    C  
ATOM   3046  O   VAL B 145      19.812   0.704 -24.645  1.00 96.03      B    O  
ATOM   3047  CB  VAL B 145      21.481  -1.775 -26.161  1.00 96.83      B    C  
ATOM   3048  CG1 VAL B 145      20.166  -2.335 -25.636  1.00 93.04      B    C  
ATOM   3049  CG2 VAL B 145      21.748  -2.265 -27.571  1.00 93.20      B    C  
ATOM   3050  N   ALA B 146      21.830   0.263 -23.770  1.00 97.14      B    N  
ATOM   3051  CA  ALA B 146      21.432   0.713 -22.446  1.00 96.91      B    C  
ATOM   3052  C   ALA B 146      21.095   2.200 -22.441  1.00 96.95      B    C  
ATOM   3053  O   ALA B 146      20.141   2.624 -21.781  1.00 95.08      B    O  
ATOM   3054  CB  ALA B 146      22.544   0.419 -21.441  1.00 95.88      B    C  
ATOM   3055  N   GLN B 147      21.870   2.993 -23.171  1.00 96.98      B    N  
ATOM   3056  CA  GLN B 147      21.637   4.435 -23.215  1.00 96.43      B    C  
ATOM   3057  C   GLN B 147      20.274   4.760 -23.808  1.00 96.40      B    C  
ATOM   3058  O   GLN B 147      19.611   5.704 -23.373  1.00 94.14      B    O  
ATOM   3059  CB  GLN B 147      22.745   5.124 -24.014  1.00 95.11      B    C  
ATOM   3060  CG  GLN B 147      22.649   6.645 -24.041  1.00 87.30      B    C  
ATOM   3061  CD  GLN B 147      22.903   7.272 -22.688  1.00 81.63      B    C  
ATOM   3062  NE2 GLN B 147      22.533   8.532 -22.544  1.00 68.22      B    N  
ATOM   3063  OE1 GLN B 147      23.434   6.626 -21.778  1.00 71.71      B    O  
ATOM   3064  N   ALA B 148      19.837   3.987 -24.806  1.00 96.44      B    N  
ATOM   3065  CA  ALA B 148      18.533   4.209 -25.411  1.00 96.14      B    C  
ATOM   3066  C   ALA B 148      17.402   3.816 -24.473  1.00 96.13      B    C  
ATOM   3067  O   ALA B 148      16.287   4.334 -24.597  1.00 93.11      B    O  
ATOM   3068  CB  ALA B 148      18.422   3.435 -26.725  1.00 95.35      B    C  
ATOM   3069  N   VAL B 149      17.659   2.905 -23.527  1.00 96.16      B    N  
ATOM   3070  CA  VAL B 149      16.647   2.472 -22.582  1.00 95.91      B    C  
ATOM   3071  C   VAL B 149      16.532   3.466 -21.432  1.00 95.24      B    C  
ATOM   3072  O   VAL B 149      15.439   3.927 -21.092  1.00 92.20      B    O  
ATOM   3073  CB  VAL B 149      16.965   1.061 -22.051  1.00 95.45      B    C  
ATOM   3074  CG1 VAL B 149      15.988   0.673 -20.948  1.00 90.21      B    C  
ATOM   3075  CG2 VAL B 149      16.926   0.056 -23.184  1.00 90.55      B    C  
ATOM   3076  N   ASN B 150      17.664   3.798 -20.819  1.00 94.94      B    N  
ATOM   3077  CA  ASN B 150      17.674   4.694 -19.682  1.00 94.50      B    C  
ATOM   3078  C   ASN B 150      19.066   5.306 -19.557  1.00 94.74      B    C  
ATOM   3079  O   ASN B 150      20.050   4.567 -19.489  1.00 91.59      B    O  
ATOM   3080  CB  ASN B 150      17.296   3.966 -18.390  1.00 92.45      B    C  
ATOM   3081  CG  ASN B 150      16.938   4.911 -17.258  1.00 91.93      B    C  
ATOM   3082  ND2 ASN B 150      15.899   4.562 -16.510  1.00 83.11      B    N  
ATOM   3083  OD1 ASN B 150      17.587   5.936 -17.063  1.00 83.87      B    O  
ATOM   3084  N   PRO B 151      19.173   6.625 -19.514  1.00 94.26      B    N  
ATOM   3085  CA  PRO B 151      20.504   7.248 -19.455  1.00 93.16      B    C  
ATOM   3086  C   PRO B 151      21.328   6.860 -18.240  1.00 93.38      B    C  
ATOM   3087  O   PRO B 151      22.560   6.940 -18.303  1.00 89.72      B    O  
ATOM   3088  CB  PRO B 151      20.189   8.750 -19.450  1.00 91.08      B    C  
ATOM   3089  CG  PRO B 151      18.833   8.861 -20.067  1.00 87.83      B    C  
ATOM   3090  CD  PRO B 151      18.102   7.619 -19.661  1.00 91.59      B    C  
ATOM   3091  N   GLU B 152      20.696   6.441 -17.154  1.00 93.84      B    N  
ATOM   3092  CA  GLU B 152      21.450   6.108 -15.955  1.00 93.01      B    C  
ATOM   3093  C   GLU B 152      22.037   4.705 -15.995  1.00 94.10      B    C  
ATOM   3094  O   GLU B 152      22.855   4.366 -15.133  1.00 91.88      B    O  
ATOM   3095  CB  GLU B 152      20.577   6.261 -14.708  1.00 89.71      B    C  
ATOM   3096  CG  GLU B 152      19.489   5.199 -14.553  1.00 80.49      B    C  
ATOM   3097  CD  GLU B 152      18.743   5.328 -13.234  1.00 80.05      B    C  
ATOM   3098  OE1 GLU B 152      19.244   6.034 -12.330  1.00 72.62      B    O  
ATOM   3099  OE2 GLU B 152      17.662   4.723 -13.102  1.00 74.59      B    O1-
ATOM   3100  N   LEU B 153      21.652   3.886 -16.962  1.00 95.67      B    N  
ATOM   3101  CA  LEU B 153      22.228   2.554 -17.084  1.00 96.18      B    C  
ATOM   3102  C   LEU B 153      23.665   2.642 -17.574  1.00 96.03      B    C  
ATOM   3103  O   LEU B 153      23.985   3.433 -18.466  1.00 94.21      B    O  
ATOM   3104  CB  LEU B 153      21.398   1.684 -18.030  1.00 95.90      B    C  
ATOM   3105  CG  LEU B 153      20.001   1.310 -17.557  1.00 94.90      B    C  
ATOM   3106  CD1 LEU B 153      19.273   0.509 -18.621  1.00 90.66      B    C  
ATOM   3107  CD2 LEU B 153      20.075   0.527 -16.254  1.00 90.49      B    C  
ATOM   3108  N   ARG B 154      24.543   1.818 -17.002  1.00 96.03      B    N  
ATOM   3109  CA  ARG B 154      25.955   1.820 -17.338  1.00 95.72      B    C  
ATOM   3110  C   ARG B 154      26.407   0.426 -17.740  1.00 96.32      B    C  
ATOM   3111  O   ARG B 154      25.924  -0.578 -17.210  1.00 94.21      B    O  
ATOM   3112  CB  ARG B 154      26.792   2.323 -16.163  1.00 93.84      B    C  
ATOM   3113  CG  ARG B 154      26.530   3.775 -15.786  1.00 88.69      B    C  
ATOM   3114  CD  ARG B 154      27.080   4.720 -16.835  1.00 82.44      B    C  
ATOM   3115  NE  ARG B 154      26.849   6.126 -16.481  1.00 76.19      B    N  
ATOM   3116  CZ  ARG B 154      25.776   6.821 -16.844  1.00 69.30      B    C  
ATOM   3117  NH1 ARG B 154      24.830   6.255 -17.570  1.00 60.06      B    N1+
ATOM   3118  NH2 ARG B 154      25.651   8.091 -16.473  1.00 63.84      B    N  
ATOM   3119  N   ALA B 155      27.344   0.372 -18.687  1.00 95.74      B    N  
ATOM   3120  CA  ALA B 155      27.933  -0.881 -19.152  1.00 96.08      B    C  
ATOM   3121  C   ALA B 155      29.434  -0.832 -18.876  1.00 96.00      B    C  
ATOM   3122  O   ALA B 155      30.172  -0.144 -19.576  1.00 93.04      B    O  
ATOM   3123  CB  ALA B 155      27.669  -1.095 -20.640  1.00 95.03      B    C  
ATOM   3124  N   PRO B 156      29.910  -1.533 -17.860  1.00 96.19      B    N  
ATOM   3125  CA  PRO B 156      31.335  -1.474 -17.526  1.00 95.72      B    C  
ATOM   3126  C   PRO B 156      32.198  -2.079 -18.631  1.00 95.83      B    C  
ATOM   3127  O   PRO B 156      31.848  -3.098 -19.228  1.00 92.56      B    O  
ATOM   3128  CB  PRO B 156      31.429  -2.290 -16.227  1.00 94.09      B    C  
ATOM   3129  CG  PRO B 156      30.269  -3.213 -16.280  1.00 92.29      B    C  
ATOM   3130  CD  PRO B 156      29.173  -2.455 -16.985  1.00 94.82      B    C  
ATOM   3131  N   SER B 157      33.342  -1.442 -18.888  1.00 95.76      B    N  
ATOM   3132  CA  SER B 157      34.237  -1.930 -19.929  1.00 95.68      B    C  
ATOM   3133  C   SER B 157      34.738  -3.334 -19.626  1.00 95.61      B    C  
ATOM   3134  O   SER B 157      34.918  -4.144 -20.538  1.00 91.54      B    O  
ATOM   3135  CB  SER B 157      35.414  -0.972 -20.090  1.00 93.88      B    C  
ATOM   3136  OG  SER B 157      34.972   0.316 -20.476  1.00 81.45      B    O  
ATOM   3137  N   ALA B 158      34.968  -3.635 -18.349  1.00 94.91      B    N  
ATOM   3138  CA  ALA B 158      35.451  -4.948 -17.968  1.00 94.47      B    C  
ATOM   3139  C   ALA B 158      34.445  -6.046 -18.270  1.00 94.70      B    C  
ATOM   3140  O   ALA B 158      34.821  -7.222 -18.324  1.00 90.49      B    O  
ATOM   3141  CB  ALA B 158      35.805  -4.969 -16.483  1.00 92.66      B    C  
ATOM   3142  N   GLY B 159      33.174  -5.694 -18.473  1.00 93.65      B    N  
ATOM   3143  CA  GLY B 159      32.165  -6.686 -18.781  1.00 93.61      B    C  
ATOM   3144  C   GLY B 159      32.324  -7.330 -20.142  1.00 94.56      B    C  
ATOM   3145  O   GLY B 159      31.684  -8.355 -20.413  1.00 91.22      B    O  
ATOM   3146  N   ALA B 160      33.156  -6.750 -20.998  1.00 95.03      B    N  
ATOM   3147  CA  ALA B 160      33.370  -7.288 -22.335  1.00 95.47      B    C  
ATOM   3148  C   ALA B 160      34.419  -8.395 -22.361  1.00 95.70      B    C  
ATOM   3149  O   ALA B 160      34.657  -8.974 -23.422  1.00 92.72      B    O  
ATOM   3150  CB  ALA B 160      33.783  -6.169 -23.291  1.00 93.99      B    C  
ATOM   3151  N   ALA B 161      35.051  -8.695 -21.234  1.00 95.16      B    N  
ATOM   3152  CA  ALA B 161      36.137  -9.670 -21.217  1.00 95.03      B    C  
ATOM   3153  C   ALA B 161      35.669 -11.035 -21.698  1.00 95.34      B    C  
ATOM   3154  O   ALA B 161      36.334 -11.670 -22.522  1.00 92.42      B    O  
ATOM   3155  CB  ALA B 161      36.721  -9.768 -19.809  1.00 93.50      B    C  
ATOM   3156  N   LYS B 162      34.527 -11.495 -21.213  1.00 95.23      B    N  
ATOM   3157  CA  LYS B 162      34.016 -12.810 -21.603  1.00 95.03      B    C  
ATOM   3158  C   LYS B 162      33.689 -12.844 -23.089  1.00 95.47      B    C  
ATOM   3159  O   LYS B 162      34.091 -13.767 -23.801  1.00 93.16      B    O  
ATOM   3160  CB  LYS B 162      32.791 -13.151 -20.762  1.00 93.62      B    C  
ATOM   3161  CG  LYS B 162      31.999 -14.361 -21.242  1.00 91.94      B    C  
ATOM   3162  CD  LYS B 162      32.762 -15.658 -21.059  1.00 88.39      B    C  
ATOM   3163  CE  LYS B 162      31.895 -16.845 -21.410  1.00 86.82      B    C  
ATOM   3164  NZ  LYS B 162      32.610 -18.146 -21.245  1.00 81.43      B    N1+
ATOM   3165  N   SER B 163      32.957 -11.841 -23.564  1.00 96.10      B    N  
ATOM   3166  CA  SER B 163      32.548 -11.830 -24.966  1.00 96.32      B    C  
ATOM   3167  C   SER B 163      33.746 -11.727 -25.898  1.00 96.61      B    C  
ATOM   3168  O   SER B 163      33.812 -12.426 -26.916  1.00 94.27      B    O  
ATOM   3169  CB  SER B 163      31.589 -10.663 -25.218  1.00 95.04      B    C  
ATOM   3170  OG  SER B 163      30.457 -10.750 -24.381  1.00 85.98      B    O  
ATOM   3171  N   PHE B 164      34.713 -10.860 -25.570  1.00 96.15      B    N  
ATOM   3172  CA  PHE B 164      35.891 -10.702 -26.415  1.00 96.30      B    C  
ATOM   3173  C   PHE B 164      36.727 -11.976 -26.430  1.00 96.16      B    C  
ATOM   3174  O   PHE B 164      37.241 -12.376 -27.475  1.00 94.31      B    O  
ATOM   3175  CB  PHE B 164      36.727  -9.519 -25.935  1.00 96.04      B    C  
ATOM   3176  CG  PHE B 164      37.723  -9.030 -26.947  1.00 96.13      B    C  
ATOM   3177  CD1 PHE B 164      38.976  -9.605 -27.050  1.00 91.91      B    C  
ATOM   3178  CD2 PHE B 164      37.400  -7.989 -27.795  1.00 92.14      B    C  
ATOM   3179  CE1 PHE B 164      39.893  -9.151 -27.977  1.00 91.49      B    C  
ATOM   3180  CE2 PHE B 164      38.313  -7.525 -28.724  1.00 91.84      B    C  
ATOM   3181  CZ  PHE B 164      39.560  -8.118 -28.814  1.00 93.87      B    C  
ATOM   3182  N   SER B 165      36.845 -12.627 -25.272  1.00 95.99      B    N  
ATOM   3183  CA  SER B 165      37.634 -13.854 -25.198  1.00 95.49      B    C  
ATOM   3184  C   SER B 165      36.995 -14.978 -25.997  1.00 95.56      B    C  
ATOM   3185  O   SER B 165      37.695 -15.778 -26.622  1.00 92.64      B    O  
ATOM   3186  CB  SER B 165      37.812 -14.275 -23.741  1.00 93.48      B    C  
ATOM   3187  OG  SER B 165      38.554 -15.479 -23.634  1.00 80.64      B    O  
ATOM   3188  N   GLU B 166      35.668 -15.055 -25.985  1.00 95.62      B    N  
ATOM   3189  CA  GLU B 166      34.978 -16.107 -26.729  1.00 95.28      B    C  
ATOM   3190  C   GLU B 166      35.199 -15.980 -28.232  1.00 95.46      B    C  
ATOM   3191  O   GLU B 166      35.168 -16.987 -28.948  1.00 92.77      B    O  
ATOM   3192  CB  GLU B 166      33.479 -16.069 -26.419  1.00 94.22      B    C  
ATOM   3193  CG  GLU B 166      33.129 -16.554 -25.024  1.00 91.48      B    C  
ATOM   3194  CD  GLU B 166      33.114 -18.070 -24.910  1.00 90.43      B    C  
ATOM   3195  OE1 GLU B 166      32.538 -18.716 -25.802  1.00 83.42      B    O  
ATOM   3196  OE2 GLU B 166      33.670 -18.599 -23.931  1.00 83.38      B    O1-
ATOM   3197  N   LEU B 167      35.437 -14.770 -28.719  1.00 95.95      B    N  
ATOM   3198  CA  LEU B 167      35.612 -14.540 -30.150  1.00 96.02      B    C  
ATOM   3199  C   LEU B 167      37.076 -14.462 -30.559  1.00 95.82      B    C  
ATOM   3200  O   LEU B 167      37.453 -15.016 -31.595  1.00 92.86      B    O  
ATOM   3201  CB  LEU B 167      34.896 -13.250 -30.569  1.00 95.88      B    C  
ATOM   3202  CG  LEU B 167      33.379 -13.221 -30.401  1.00 95.60      B    C  
ATOM   3203  CD1 LEU B 167      32.840 -11.838 -30.744  1.00 92.02      B    C  
ATOM   3204  CD2 LEU B 167      32.738 -14.277 -31.281  1.00 91.44      B    C  
ATOM   3205  N   ASN B 168      37.896 -13.781 -29.787  1.00 95.19      B    N  
ATOM   3206  CA  ASN B 168      39.263 -13.468 -30.192  1.00 94.79      B    C  
ATOM   3207  C   ASN B 168      40.292 -13.813 -29.127  1.00 94.41      B    C  
ATOM   3208  O   ASN B 168      41.465 -13.450 -29.277  1.00 89.52      B    O  
ATOM   3209  CB  ASN B 168      39.375 -11.981 -30.547  1.00 93.83      B    C  
ATOM   3210  CG  ASN B 168      40.505 -11.689 -31.504  1.00 93.61      B    C  
ATOM   3211  ND2 ASN B 168      41.250 -10.625 -31.227  1.00 85.16      B    N  
ATOM   3212  OD1 ASN B 168      40.709 -12.404 -32.481  1.00 85.62      B    O  
ATOM   3213  N   GLY B 169      39.878 -14.497 -28.057  1.00 93.56      B    N  
ATOM   3214  CA  GLY B 169      40.810 -14.798 -26.988  1.00 92.93      B    C  
ATOM   3215  C   GLY B 169      41.371 -13.528 -26.377  1.00 93.07      B    C  
ATOM   3216  O   GLY B 169      40.675 -12.527 -26.224  1.00 85.92      B    O  
ATOM   3217  N   GLY B 170      42.646 -13.565 -26.023  1.00 91.91      B    N  
ATOM   3218  CA  GLY B 170      43.338 -12.389 -25.524  1.00 91.74      B    C  
ATOM   3219  C   GLY B 170      44.165 -11.683 -26.580  1.00 92.86      B    C  
ATOM   3220  O   GLY B 170      45.052 -10.902 -26.235  1.00 86.89      B    O  
ATOM   3221  N   ASN B 171      43.895 -11.941 -27.859  1.00 93.58      B    N  
ATOM   3222  CA  ASN B 171      44.675 -11.398 -28.956  1.00 93.75      B    C  
ATOM   3223  C   ASN B 171      44.148 -10.034 -29.377  1.00 94.40      B    C  
ATOM   3224  O   ASN B 171      43.004  -9.660 -29.096  1.00 91.29      B    O  
ATOM   3225  CB  ASN B 171      44.650 -12.361 -30.147  1.00 92.54      B    C  
ATOM   3226  CG  ASN B 171      45.102 -13.753 -29.779  1.00 90.78      B    C  
ATOM   3227  ND2 ASN B 171      44.305 -14.745 -30.143  1.00 79.02      B    N  
ATOM   3228  OD1 ASN B 171      46.147 -13.945 -29.164  1.00 81.08      B    O  
ATOM   3229  N   ASP B 172      45.002  -9.288 -30.063  1.00 93.75      B    N  
ATOM   3230  CA  ASP B 172      44.590  -8.015 -30.620  1.00 93.76      B    C  
ATOM   3231  C   ASP B 172      43.610  -8.226 -31.766  1.00 94.56      B    C  
ATOM   3232  O   ASP B 172      43.508  -9.318 -32.334  1.00 91.33      B    O  
ATOM   3233  CB  ASP B 172      45.807  -7.227 -31.109  1.00 91.49      B    C  
ATOM   3234  CG  ASP B 172      46.753  -6.873 -29.987  1.00 84.64      B    C  
ATOM   3235  OD1 ASP B 172      46.291  -6.653 -28.854  1.00 76.20      B    O  
ATOM   3236  OD2 ASP B 172      47.974  -6.804 -30.242  1.00 75.10      B    O1-
ATOM   3237  N   VAL B 173      42.893  -7.178 -32.124  1.00 94.98      B    N  
ATOM   3238  CA  VAL B 173      41.976  -7.240 -33.250  1.00 95.44      B    C  
ATOM   3239  C   VAL B 173      42.781  -7.549 -34.512  1.00 95.64      B    C  
ATOM   3240  O   VAL B 173      43.712  -6.809 -34.852  1.00 93.22      B    O  
ATOM   3241  CB  VAL B 173      41.199  -5.927 -33.409  1.00 94.56      B    C  
ATOM   3242  CG1 VAL B 173      40.296  -5.983 -34.623  1.00 88.89      B    C  
ATOM   3243  CG2 VAL B 173      40.384  -5.656 -32.149  1.00 89.00      B    C  
ATOM   3244  N   PRO B 174      42.460  -8.621 -35.229  1.00 95.13      B    N  
ATOM   3245  CA  PRO B 174      43.280  -9.014 -36.373  1.00 94.97      B    C  
ATOM   3246  C   PRO B 174      43.150  -8.043 -37.540  1.00 95.35      B    C  
ATOM   3247  O   PRO B 174      42.051  -7.625 -37.911  1.00 92.88      B    O  
ATOM   3248  CB  PRO B 174      42.738 -10.404 -36.731  1.00 93.31      B    C  
ATOM   3249  CG  PRO B 174      41.340 -10.404 -36.231  1.00 90.98      B    C  
ATOM   3250  CD  PRO B 174      41.350  -9.562 -34.983  1.00 93.70      B    C  
ATOM   3251  N   GLU B 175      44.315  -7.703 -38.128  1.00 94.97      B    N  
ATOM   3252  CA  GLU B 175      44.391  -6.900 -39.341  1.00 94.68      B    C  
ATOM   3253  C   GLU B 175      45.183  -7.676 -40.381  1.00 95.01      B    C  
ATOM   3254  O   GLU B 175      46.122  -8.398 -40.047  1.00 92.62      B    O  
ATOM   3255  CB  GLU B 175      45.045  -5.548 -39.062  1.00 92.76      B    C  
ATOM   3256  CG  GLU B 175      44.955  -4.549 -40.212  1.00 81.39      B    C  
ATOM   3257  CD  GLU B 175      46.131  -4.661 -41.159  1.00 76.38      B    C  
ATOM   3258  OE1 GLU B 175      47.227  -5.016 -40.697  1.00 67.04      B    O  
ATOM   3259  OE2 GLU B 175      45.945  -4.400 -42.366  1.00 67.54      B    O1-
ATOM   3260  N   ARG B 176      44.822  -7.532 -41.662  1.00 95.24      B    N  
ATOM   3261  CA  ARG B 176      45.368  -8.363 -42.733  1.00 95.13      B    C  
ATOM   3262  C   ARG B 176      46.894  -8.409 -42.710  1.00 95.53      B    C  
ATOM   3263  O   ARG B 176      47.493  -9.488 -42.648  1.00 93.63      B    O  
ATOM   3264  CB  ARG B 176      44.887  -7.855 -44.090  1.00 93.91      B    C  
ATOM   3265  CG  ARG B 176      45.431  -8.660 -45.260  1.00 91.22      B    C  
ATOM   3266  CD  ARG B 176      45.125  -7.998 -46.595  1.00 88.49      B    C  
ATOM   3267  NE  ARG B 176      45.642  -8.771 -47.722  1.00 82.68      B    N  
ATOM   3268  CZ  ARG B 176      46.900  -8.709 -48.167  1.00 78.14      B    C  
ATOM   3269  NH1 ARG B 176      47.760  -7.892 -47.585  1.00 69.88      B    N1+
ATOM   3270  NH2 ARG B 176      47.281  -9.452 -49.187  1.00 72.16      B    N  
ATOM   3271  N   ASP B 177      47.534  -7.257 -42.759  1.00 95.11      B    N  
ATOM   3272  CA  ASP B 177      48.988  -7.217 -42.817  1.00 94.97      B    C  
ATOM   3273  C   ASP B 177      49.606  -7.739 -41.527  1.00 95.49      B    C  
ATOM   3274  O   ASP B 177      50.626  -8.437 -41.568  1.00 93.25      B    O  
ATOM   3275  CB  ASP B 177      49.465  -5.795 -43.103  1.00 93.92      B    C  
ATOM   3276  CG  ASP B 177      49.095  -5.324 -44.490  1.00 89.24      B    C  
ATOM   3277  OD1 ASP B 177      48.966  -6.172 -45.391  1.00 81.26      B    O  
ATOM   3278  OD2 ASP B 177      48.940  -4.102 -44.682  1.00 80.28      B    O1-
ATOM   3279  N   ALA B 178      49.015  -7.409 -40.384  1.00 95.30      B    N  
ATOM   3280  CA  ALA B 178      49.553  -7.873 -39.110  1.00 95.23      B    C  
ATOM   3281  C   ALA B 178      49.478  -9.387 -38.998  1.00 95.74      B    C  
ATOM   3282  O   ALA B 178      50.405 -10.019 -38.480  1.00 93.57      B    O  
ATOM   3283  CB  ALA B 178      48.807  -7.210 -37.956  1.00 94.02      B    C  
ATOM   3284  N   VAL B 179      48.374  -9.973 -39.457  1.00 95.79      B    N  
ATOM   3285  CA  VAL B 179      48.231 -11.424 -39.415  1.00 95.80      B    C  
ATOM   3286  C   VAL B 179      49.290 -12.085 -40.292  1.00 96.22      B    C  
ATOM   3287  O   VAL B 179      49.960 -13.044 -39.887  1.00 94.89      B    O  
ATOM   3288  CB  VAL B 179      46.815 -11.844 -39.842  1.00 95.19      B    C  
ATOM   3289  CG1 VAL B 179      46.729 -13.353 -40.031  1.00 89.93      B    C  
ATOM   3290  CG2 VAL B 179      45.794 -11.380 -38.813  1.00 89.75      B    C  
ATOM   3291  N   ILE B 180      49.493 -11.580 -41.525  1.00 96.06      B    N  
ATOM   3292  CA  ILE B 180      50.451 -12.172 -42.452  1.00 95.95      B    C  
ATOM   3293  C   ILE B 180      51.869 -12.011 -41.918  1.00 96.06      B    C  
ATOM   3294  O   ILE B 180      52.694 -12.928 -42.022  1.00 94.37      B    O  
ATOM   3295  CB  ILE B 180      50.295 -11.552 -43.847  1.00 95.38      B    C  
ATOM   3296  CG1 ILE B 180      48.909 -11.863 -44.415  1.00 93.25      B    C  
ATOM   3297  CG2 ILE B 180      51.384 -12.070 -44.785  1.00 92.50      B    C  
ATOM   3298  CD1 ILE B 180      48.611 -11.161 -45.724  1.00 87.96      B    C  
ATOM   3299  N   GLN B 181      52.168 -10.859 -41.324  1.00 95.69      B    N  
ATOM   3300  CA  GLN B 181      53.496 -10.648 -40.763  1.00 95.59      B    C  
ATOM   3301  C   GLN B 181      53.749 -11.560 -39.570  1.00 95.77      B    C  
ATOM   3302  O   GLN B 181      54.876 -12.020 -39.369  1.00 94.17      B    O  
ATOM   3303  CB  GLN B 181      53.672  -9.180 -40.360  1.00 95.02      B    C  
ATOM   3304  CG  GLN B 181      53.749  -8.211 -41.528  1.00 89.98      B    C  
ATOM   3305  CD  GLN B 181      54.991  -8.424 -42.378  1.00 86.87      B    C  
ATOM   3306  NE2 GLN B 181      54.945  -7.949 -43.616  1.00 73.47      B    N  
ATOM   3307  OE1 GLN B 181      55.973  -9.012 -41.928  1.00 76.26      B    O  
ATOM   3308  N   SER B 182      52.726 -11.836 -38.793  1.00 95.79      B    N  
ATOM   3309  CA  SER B 182      52.893 -12.747 -37.672  1.00 95.23      B    C  
ATOM   3310  C   SER B 182      53.184 -14.163 -38.152  1.00 95.43      B    C  
ATOM   3311  O   SER B 182      53.966 -14.889 -37.530  1.00 93.14      B    O  
ATOM   3312  CB  SER B 182      51.649 -12.730 -36.786  1.00 93.86      B    C  
ATOM   3313  OG  SER B 182      50.547 -13.340 -37.445  1.00 82.92      B    O  
ATOM   3314  N   ILE B 183      52.572 -14.567 -39.260  1.00 95.50      B    N  
ATOM   3315  CA  ILE B 183      52.868 -15.869 -39.844  1.00 95.14      B    C  
ATOM   3316  C   ILE B 183      54.306 -15.909 -40.333  1.00 95.32      B    C  
ATOM   3317  O   ILE B 183      55.019 -16.896 -40.147  1.00 93.42      B    O  
ATOM   3318  CB  ILE B 183      51.881 -16.189 -40.989  1.00 94.76      B    C  
ATOM   3319  CG1 ILE B 183      50.450 -16.261 -40.448  1.00 92.69      B    C  
ATOM   3320  CG2 ILE B 183      52.261 -17.496 -41.681  1.00 92.21      B    C  
ATOM   3321  CD1 ILE B 183      49.398 -16.309 -41.532  1.00 86.96      B    C  
ATOM   3322  N   LYS B 184      54.753 -14.815 -40.960  1.00 95.14      B    N  
ATOM   3323  CA  LYS B 184      56.124 -14.745 -41.442  1.00 94.97      B    C  
ATOM   3324  C   LYS B 184      57.124 -14.795 -40.306  1.00 94.85      B    C  
ATOM   3325  O   LYS B 184      58.173 -15.445 -40.413  1.00 92.24      B    O  
ATOM   3326  CB  LYS B 184      56.315 -13.462 -42.261  1.00 94.31      B    C  
ATOM   3327  CG  LYS B 184      57.715 -13.289 -42.831  1.00 91.69      B    C  
ATOM   3328  CD  LYS B 184      57.819 -11.979 -43.593  1.00 87.64      B    C  
ATOM   3329  CE  LYS B 184      59.224 -11.783 -44.163  1.00 81.41      B    C  
ATOM   3330  NZ  LYS B 184      59.351 -10.492 -44.881  1.00 72.93      B    N1+
ATOM   3331  N   ALA B 185      56.797 -14.136 -39.192  1.00 95.43      B    N  
ATOM   3332  CA  ALA B 185      57.684 -14.110 -38.039  1.00 95.04      B    C  
ATOM   3333  C   ALA B 185      57.608 -15.385 -37.216  1.00 94.94      B    C  
ATOM   3334  O   ALA B 185      58.428 -15.570 -36.309  1.00 89.77      B    O  
ATOM   3335  CB  ALA B 185      57.365 -12.905 -37.155  1.00 93.58      B    C  
ATOM   3336  N   GLY B 186      56.634 -16.258 -37.505  1.00 93.75      B    N  
ATOM   3337  CA  GLY B 186      56.480 -17.477 -36.741  1.00 92.95      B    C  
ATOM   3338  C   GLY B 186      55.791 -17.293 -35.409  1.00 93.57      B    C  
ATOM   3339  O   GLY B 186      55.863 -18.179 -34.551  1.00 87.48      B    O  
ATOM   3340  N   THR B 187      55.122 -16.173 -35.207  1.00 94.11      B    N  
ATOM   3341  CA  THR B 187      54.421 -15.893 -33.963  1.00 93.66      B    C  
ATOM   3342  C   THR B 187      52.919 -16.109 -34.068  1.00 93.92      B    C  
ATOM   3343  O   THR B 187      52.217 -15.964 -33.060  1.00 90.00      B    O  
ATOM   3344  CB  THR B 187      54.690 -14.457 -33.505  1.00 91.88      B    C  
ATOM   3345  CG2 THR B 187      56.181 -14.256 -33.257  1.00 80.68      B    C  
ATOM   3346  OG1 THR B 187      54.247 -13.541 -34.511  1.00 82.76      B    O  
ATOM   3347  N   TYR B 188      52.409 -16.433 -35.251  1.00 92.81      B    N  
ATOM   3348  CA  TYR B 188      50.987 -16.663 -35.416  1.00 92.91      B    C  
ATOM   3349  C   TYR B 188      50.569 -17.955 -34.716  1.00 93.17      B    C  
ATOM   3350  O   TYR B 188      51.275 -18.963 -34.768  1.00 89.65      B    O  
ATOM   3351  CB  TYR B 188      50.614 -16.730 -36.895  1.00 92.48      B    C  
ATOM   3352  CG  TYR B 188      49.174 -17.128 -37.143  1.00 93.34      B    C  
ATOM   3353  CD1 TYR B 188      48.158 -16.193 -37.071  1.00 88.53      B    C  
ATOM   3354  CD2 TYR B 188      48.843 -18.444 -37.443  1.00 88.83      B    C  
ATOM   3355  CE1 TYR B 188      46.841 -16.551 -37.297  1.00 87.43      B    C  
ATOM   3356  CE2 TYR B 188      47.538 -18.811 -37.662  1.00 87.96      B    C  
ATOM   3357  CZ  TYR B 188      46.540 -17.865 -37.591  1.00 90.78      B    C  
ATOM   3358  OH  TYR B 188      45.227 -18.224 -37.812  1.00 90.06      B    O  
ATOM   3359  N   GLY B 189      49.422 -17.914 -34.090  1.00 90.69      B    N  
ATOM   3360  CA  GLY B 189      48.888 -19.082 -33.433  1.00 90.19      B    C  
ATOM   3361  C   GLY B 189      47.384 -18.986 -33.282  1.00 91.41      B    C  
ATOM   3362  O   GLY B 189      46.832 -17.891 -33.142  1.00 86.75      B    O  
ATOM   3363  N   CYS B 190      46.741 -20.129 -33.315  1.00 91.66      B    N  
ATOM   3364  CA  CYS B 190      45.293 -20.194 -33.150  1.00 92.57      B    C  
ATOM   3365  C   CYS B 190      44.948 -21.560 -32.593  1.00 92.87      B    C  
ATOM   3366  O   CYS B 190      44.851 -22.541 -33.334  1.00 87.76      B    O  
ATOM   3367  CB  CYS B 190      44.572 -19.947 -34.481  1.00 91.01      B    C  
ATOM   3368  SG  CYS B 190      42.794 -19.623 -34.300  1.00 89.18      B    S  
ATOM   3369  N   GLY B 191      44.747 -21.624 -31.274  1.00 92.53      B    N  
ATOM   3370  CA  GLY B 191      44.411 -22.855 -30.602  1.00 92.87      B    C  
ATOM   3371  C   GLY B 191      43.408 -22.622 -29.492  1.00 94.17      B    C  
ATOM   3372  O   GLY B 191      42.617 -21.677 -29.525  1.00 90.51      B    O  
ATOM   3373  N   VAL B 192      43.436 -23.491 -28.504  1.00 93.69      B    N  
ATOM   3374  CA  VAL B 192      42.522 -23.381 -27.384  1.00 93.54      B    C  
ATOM   3375  C   VAL B 192      42.793 -22.068 -26.650  1.00 93.23      B    C  
ATOM   3376  O   VAL B 192      43.928 -21.764 -26.284  1.00 88.02      B    O  
ATOM   3377  CB  VAL B 192      42.666 -24.577 -26.429  1.00 92.04      B    C  
ATOM   3378  CG1 VAL B 192      41.765 -24.414 -25.224  1.00 82.86      B    C  
ATOM   3379  CG2 VAL B 192      42.352 -25.865 -27.164  1.00 83.44      B    C  
ATOM   3380  N   GLY B 193      41.732 -21.300 -26.426  1.00 91.93      B    N  
ATOM   3381  CA  GLY B 193      41.848 -20.020 -25.765  1.00 91.88      B    C  
ATOM   3382  C   GLY B 193      41.980 -18.831 -26.691  1.00 92.75      B    C  
ATOM   3383  O   GLY B 193      42.024 -17.696 -26.209  1.00 87.13      B    O  
ATOM   3384  N   ASP B 194      42.043 -19.064 -28.003  1.00 93.67      B    N  
ATOM   3385  CA  ASP B 194      42.182 -17.997 -28.981  1.00 93.71      B    C  
ATOM   3386  C   ASP B 194      40.854 -17.602 -29.616  1.00 94.04      B    C  
ATOM   3387  O   ASP B 194      40.844 -16.842 -30.587  1.00 89.22      B    O  
ATOM   3388  CB  ASP B 194      43.176 -18.406 -30.073  1.00 92.69      B    C  
ATOM   3389  CG  ASP B 194      44.602 -18.453 -29.571  1.00 91.40      B    C  
ATOM   3390  OD1 ASP B 194      44.998 -17.550 -28.799  1.00 84.81      B    O  
ATOM   3391  OD2 ASP B 194      45.337 -19.393 -29.945  1.00 84.03      B    O1-
ATOM   3392  N   GLY B 195      39.754 -18.091 -29.088  1.00 93.03      B    N  
ATOM   3393  CA  GLY B 195      38.453 -17.745 -29.618  1.00 93.75      B    C  
ATOM   3394  C   GLY B 195      37.976 -18.694 -30.696  1.00 94.93      B    C  
ATOM   3395  O   GLY B 195      38.649 -19.655 -31.067  1.00 91.47      B    O  
ATOM   3396  N   ALA B 196      36.764 -18.400 -31.193  1.00 94.68      B    N  
ATOM   3397  CA  ALA B 196      36.144 -19.272 -32.184  1.00 95.04      B    C  
ATOM   3398  C   ALA B 196      36.687 -19.053 -33.589  1.00 95.82      B    C  
ATOM   3399  O   ALA B 196      36.532 -19.931 -34.443  1.00 93.41      B    O  
ATOM   3400  CB  ALA B 196      34.631 -19.066 -32.178  1.00 93.88      B    C  
ATOM   3401  N   LEU B 197      37.319 -17.918 -33.851  1.00 95.11      B    N  
ATOM   3402  CA  LEU B 197      37.730 -17.545 -35.196  1.00 95.59      B    C  
ATOM   3403  C   LEU B 197      39.253 -17.551 -35.315  1.00 95.68      B    C  
ATOM   3404  O   LEU B 197      39.952 -16.957 -34.491  1.00 93.68      B    O  
ATOM   3405  CB  LEU B 197      37.180 -16.165 -35.566  1.00 95.02      B    C  
ATOM   3406  CG  LEU B 197      37.463 -15.648 -36.973  1.00 94.46      B    C  
ATOM   3407  CD1 LEU B 197      36.250 -14.893 -37.515  1.00 85.96      B    C  
ATOM   3408  CD2 LEU B 197      38.688 -14.747 -36.989  1.00 85.76      B    C  
ATOM   3409  N   CYS B 198      39.753 -18.224 -36.360  1.00 95.44      B    N  
ATOM   3410  CA  CYS B 198      41.168 -18.216 -36.703  1.00 95.44      B    C  
ATOM   3411  C   CYS B 198      41.357 -17.348 -37.941  1.00 95.86      B    C  
ATOM   3412  O   CYS B 198      40.840 -17.681 -39.015  1.00 93.18      B    O  
ATOM   3413  CB  CYS B 198      41.684 -19.627 -36.963  1.00 94.09      B    C  
ATOM   3414  SG  CYS B 198      41.967 -20.612 -35.463  1.00 90.75      B    S  
ATOM   3415  N   PRO B 199      42.105 -16.250 -37.843  1.00 95.73      B    N  
ATOM   3416  CA  PRO B 199      42.234 -15.344 -38.992  1.00 95.26      B    C  
ATOM   3417  C   PRO B 199      42.852 -15.985 -40.225  1.00 94.99      B    C  
ATOM   3418  O   PRO B 199      42.641 -15.479 -41.333  1.00 91.15      B    O  
ATOM   3419  CB  PRO B 199      43.119 -14.223 -38.446  1.00 93.80      B    C  
ATOM   3420  CG  PRO B 199      42.939 -14.265 -36.966  1.00 91.38      B    C  
ATOM   3421  CD  PRO B 199      42.742 -15.709 -36.630  1.00 94.58      B    C  
ATOM   3422  N   SER B 200      43.621 -17.061 -40.090  1.00 93.52      B    N  
ATOM   3423  CA  SER B 200      44.321 -17.639 -41.224  1.00 92.35      B    C  
ATOM   3424  C   SER B 200      44.301 -19.168 -41.172  1.00 91.46      B    C  
ATOM   3425  O   SER B 200      45.329 -19.812 -41.426  1.00 81.00      B    O  
ATOM   3426  CB  SER B 200      45.760 -17.136 -41.276  1.00 89.71      B    C  
ATOM   3427  OG  SER B 200      46.467 -17.685 -42.364  1.00 78.78      B    O  
ATOM   3428  N   GLY B 201      43.135 -19.753 -40.878  1.00 90.55      B    N  
ATOM   3429  CA  GLY B 201      43.060 -21.198 -40.762  1.00 90.26      B    C  
ATOM   3430  C   GLY B 201      42.249 -21.903 -41.830  1.00 92.02      B    C  
ATOM   3431  O   GLY B 201      42.126 -23.127 -41.793  1.00 85.86      B    O  
ATOM   3432  N   GLY B 202      41.704 -21.152 -42.806  1.00 92.75      B    N  
ATOM   3433  CA  GLY B 202      40.814 -21.739 -43.796  1.00 93.67      B    C  
ATOM   3434  C   GLY B 202      41.413 -21.933 -45.180  1.00 94.75      B    C  
ATOM   3435  O   GLY B 202      40.673 -22.179 -46.133  1.00 91.57      B    O  
ATOM   3436  N   GLY B 203      42.718 -21.822 -45.297  1.00 93.32      B    N  
ATOM   3437  CA  GLY B 203      43.321 -21.912 -46.620  1.00 93.76      B    C  
ATOM   3438  C   GLY B 203      43.179 -23.276 -47.267  1.00 95.20      B    C  
ATOM   3439  O   GLY B 203      42.731 -23.393 -48.416  1.00 92.68      B    O  
ATOM   3440  N   THR B 204      43.566 -24.339 -46.561  1.00 94.99      B    N  
ATOM   3441  CA  THR B 204      43.496 -25.684 -47.126  1.00 95.24      B    C  
ATOM   3442  C   THR B 204      42.050 -26.137 -47.348  1.00 95.92      B    C  
ATOM   3443  O   THR B 204      41.756 -26.727 -48.395  1.00 94.56      B    O  
ATOM   3444  CB  THR B 204      44.253 -26.679 -46.246  1.00 93.91      B    C  
ATOM   3445  CG2 THR B 204      44.257 -28.055 -46.888  1.00 81.72      B    C  
ATOM   3446  OG1 THR B 204      45.599 -26.230 -46.069  1.00 84.17      B    O  
ATOM   3447  N   PRO B 205      41.117 -25.883 -46.412  1.00 96.38      B    N  
ATOM   3448  CA  PRO B 205      39.713 -26.203 -46.716  1.00 96.46      B    C  
ATOM   3449  C   PRO B 205      39.203 -25.478 -47.947  1.00 96.83      B    C  
ATOM   3450  O   PRO B 205      38.451 -26.059 -48.737  1.00 95.56      B    O  
ATOM   3451  CB  PRO B 205      38.974 -25.775 -45.449  1.00 95.47      B    C  
ATOM   3452  CG  PRO B 205      39.991 -25.869 -44.372  1.00 93.35      B    C  
ATOM   3453  CD  PRO B 205      41.291 -25.473 -45.020  1.00 95.63      B    C  
ATOM   3454  N   ALA B 206      39.598 -24.227 -48.149  1.00 96.47      B    N  
ATOM   3455  CA  ALA B 206      39.190 -23.503 -49.341  1.00 96.77      B    C  
ATOM   3456  C   ALA B 206      39.808 -24.109 -50.589  1.00 96.94      B    C  
ATOM   3457  O   ALA B 206      39.180 -24.116 -51.655  1.00 95.54      B    O  
ATOM   3458  CB  ALA B 206      39.577 -22.025 -49.217  1.00 96.13      B    C  
ATOM   3459  N   LEU B 207      41.050 -24.611 -50.492  1.00 96.50      B    N  
ATOM   3460  CA  LEU B 207      41.677 -25.288 -51.621  1.00 96.65      B    C  
ATOM   3461  C   LEU B 207      40.907 -26.537 -52.007  1.00 96.82      B    C  
ATOM   3462  O   LEU B 207      40.644 -26.784 -53.184  1.00 95.73      B    O  
ATOM   3463  CB  LEU B 207      43.134 -25.632 -51.280  1.00 96.02      B    C  
ATOM   3464  CG  LEU B 207      43.885 -26.495 -52.285  1.00 94.97      B    C  
ATOM   3465  CD1 LEU B 207      43.969 -25.821 -53.645  1.00 87.60      B    C  
ATOM   3466  CD2 LEU B 207      45.283 -26.805 -51.764  1.00 86.64      B    C  
ATOM   3467  N   ASN B 208      40.517 -27.341 -51.004  1.00 97.08      B    N  
ATOM   3468  CA  ASN B 208      39.735 -28.538 -51.290  1.00 97.00      B    C  
ATOM   3469  C   ASN B 208      38.380 -28.182 -51.889  1.00 97.05      B    C  
ATOM   3470  O   ASN B 208      37.909 -28.846 -52.819  1.00 95.26      B    O  
ATOM   3471  CB  ASN B 208      39.553 -29.363 -50.020  1.00 96.56      B    C  
ATOM   3472  CG  ASN B 208      40.857 -29.918 -49.491  1.00 95.90      B    C  
ATOM   3473  ND2 ASN B 208      40.862 -30.295 -48.213  1.00 87.42      B    N  
ATOM   3474  OD1 ASN B 208      41.842 -30.012 -50.217  1.00 88.57      B    O  
ATOM   3475  N   ALA B 209      37.735 -27.125 -51.355  1.00 96.92      B    N  
ATOM   3476  CA  ALA B 209      36.456 -26.693 -51.899  1.00 97.06      B    C  
ATOM   3477  C   ALA B 209      36.613 -26.190 -53.328  1.00 97.08      B    C  
ATOM   3478  O   ALA B 209      35.715 -26.379 -54.156  1.00 95.33      B    O  
ATOM   3479  CB  ALA B 209      35.856 -25.606 -51.015  1.00 96.62      B    C  
ATOM   3480  N   THR B 210      37.732 -25.541 -53.616  1.00 97.26      B    N  
ATOM   3481  CA  THR B 210      37.978 -25.078 -54.981  1.00 97.11      B    C  
ATOM   3482  C   THR B 210      38.092 -26.252 -55.943  1.00 97.05      B    C  
ATOM   3483  O   THR B 210      37.514 -26.244 -57.038  1.00 95.69      B    O  
ATOM   3484  CB  THR B 210      39.245 -24.228 -55.032  1.00 96.65      B    C  
ATOM   3485  CG2 THR B 210      39.527 -23.771 -56.452  1.00 89.05      B    C  
ATOM   3486  OG1 THR B 210      39.094 -23.082 -54.183  1.00 88.31      B    O  
ATOM   3487  N   MET B 211      38.870 -27.277 -55.561  1.00 96.54      B    N  
ATOM   3488  CA  MET B 211      39.014 -28.451 -56.413  1.00 96.10      B    C  
ATOM   3489  C   MET B 211      37.678 -29.152 -56.627  1.00 96.18      B    C  
ATOM   3490  O   MET B 211      37.438 -29.704 -57.707  1.00 94.07      B    O  
ATOM   3491  CB  MET B 211      40.024 -29.418 -55.796  1.00 95.42      B    C  
ATOM   3492  CG  MET B 211      41.438 -28.853 -55.681  1.00 92.30      B    C  
ATOM   3493  SD  MET B 211      42.161 -28.426 -57.277  1.00 89.33      B    S  
ATOM   3494  CE  MET B 211      42.150 -30.014 -58.113  1.00 81.10      B    C  
ATOM   3495  N   GLY B 212      36.801 -29.127 -55.626  1.00 96.16      B    N  
ATOM   3496  CA  GLY B 212      35.500 -29.744 -55.735  1.00 95.83      B    C  
ATOM   3497  C   GLY B 212      34.439 -28.858 -56.356  1.00 96.23      B    C  
ATOM   3498  O   GLY B 212      33.283 -29.283 -56.467  1.00 93.61      B    O  
ATOM   3499  N   SER B 213      34.780 -27.631 -56.741  1.00 96.59      B    N  
ATOM   3500  CA  SER B 213      33.824 -26.695 -57.317  1.00 96.51      B    C  
ATOM   3501  C   SER B 213      34.139 -26.370 -58.775  1.00 96.57      B    C  
ATOM   3502  O   SER B 213      33.576 -25.409 -59.319  1.00 93.52      B    O  
ATOM   3503  CB  SER B 213      33.780 -25.406 -56.488  1.00 95.56      B    C  
ATOM   3504  OG  SER B 213      33.413 -25.680 -55.145  1.00 90.23      B    O  
ATOM   3505  N   MET B 214      35.014 -27.140 -59.434  1.00 96.06      B    N  
ATOM   3506  CA  MET B 214      35.326 -26.915 -60.842  1.00 95.61      B    C  
ATOM   3507  C   MET B 214      34.182 -27.459 -61.691  1.00 95.71      B    C  
ATOM   3508  O   MET B 214      34.207 -28.603 -62.150  1.00 92.54      B    O  
ATOM   3509  CB  MET B 214      36.647 -27.565 -61.215  1.00 94.36      B    C  
ATOM   3510  CG  MET B 214      37.840 -26.935 -60.524  1.00 91.21      B    C  
ATOM   3511  SD  MET B 214      39.408 -27.616 -61.075  1.00 88.85      B    S  
ATOM   3512  CE  MET B 214      40.559 -26.698 -60.058  1.00 80.48      B    C  
ATOM   3513  N   GLY B 215      33.179 -26.641 -61.900  1.00 95.24      B    N  
ATOM   3514  CA  GLY B 215      31.977 -27.085 -62.589  1.00 95.11      B    C  
ATOM   3515  C   GLY B 215      32.184 -27.403 -64.051  1.00 95.96      B    C  
ATOM   3516  O   GLY B 215      31.450 -28.220 -64.608  1.00 93.15      B    O  
ATOM   3517  N   TRP B 216      33.168 -26.775 -64.710  1.00 96.21      B    N  
ATOM   3518  CA  TRP B 216      33.459 -27.075 -66.108  1.00 96.54      B    C  
ATOM   3519  C   TRP B 216      34.287 -28.349 -66.184  1.00 96.47      B    C  
ATOM   3520  O   TRP B 216      35.452 -28.374 -65.786  1.00 94.96      B    O  
ATOM   3521  CB  TRP B 216      34.198 -25.923 -66.782  1.00 96.43      B    C  
ATOM   3522  CG  TRP B 216      33.398 -24.669 -66.951  1.00 96.41      B    C  
ATOM   3523  CD1 TRP B 216      33.684 -23.438 -66.460  1.00 94.14      B    C  
ATOM   3524  CD2 TRP B 216      32.179 -24.535 -67.694  1.00 95.47      B    C  
ATOM   3525  CE2 TRP B 216      31.791 -23.184 -67.598  1.00 94.95      B    C  
ATOM   3526  CE3 TRP B 216      31.381 -25.420 -68.419  1.00 94.51      B    C  
ATOM   3527  NE1 TRP B 216      32.731 -22.538 -66.843  1.00 93.68      B    N  
ATOM   3528  CZ2 TRP B 216      30.635 -22.702 -68.215  1.00 94.21      B    C  
ATOM   3529  CZ3 TRP B 216      30.233 -24.931 -69.021  1.00 92.59      B    C  
ATOM   3530  CH2 TRP B 216      29.878 -23.592 -68.915  1.00 92.65      B    C  
ATOM   3531  N   THR B 217      33.673 -29.427 -66.693  1.00 96.20      B    N  
ATOM   3532  CA  THR B 217      34.420 -30.664 -66.900  1.00 96.04      B    C  
ATOM   3533  C   THR B 217      35.609 -30.432 -67.821  1.00 96.16      B    C  
ATOM   3534  O   THR B 217      36.650 -31.069 -67.678  1.00 93.98      B    O  
ATOM   3535  CB  THR B 217      33.509 -31.743 -67.482  1.00 95.13      B    C  
ATOM   3536  CG2 THR B 217      34.249 -33.059 -67.627  1.00 85.75      B    C  
ATOM   3537  OG1 THR B 217      32.383 -31.930 -66.620  1.00 86.90      B    O  
ATOM   3538  N   TRP B 218      35.476 -29.499 -68.769  1.00 96.13      B    N  
ATOM   3539  CA  TRP B 218      36.558 -29.166 -69.669  1.00 96.03      B    C  
ATOM   3540  C   TRP B 218      37.771 -28.621 -68.927  1.00 96.07      B    C  
ATOM   3541  O   TRP B 218      38.911 -28.817 -69.369  1.00 94.00      B    O  
ATOM   3542  CB  TRP B 218      36.086 -28.141 -70.706  1.00 95.60      B    C  
ATOM   3543  CG  TRP B 218      37.085 -27.835 -71.777  1.00 95.62      B    C  
ATOM   3544  CD1 TRP B 218      37.255 -28.484 -72.957  1.00 92.61      B    C  
ATOM   3545  CD2 TRP B 218      38.043 -26.777 -71.763  1.00 94.52      B    C  
ATOM   3546  CE2 TRP B 218      38.765 -26.855 -72.962  1.00 94.02      B    C  
ATOM   3547  CE3 TRP B 218      38.359 -25.779 -70.840  1.00 93.57      B    C  
ATOM   3548  NE1 TRP B 218      38.259 -27.914 -73.676  1.00 92.55      B    N  
ATOM   3549  CZ2 TRP B 218      39.795 -25.973 -73.282  1.00 93.57      B    C  
ATOM   3550  CZ3 TRP B 218      39.382 -24.899 -71.163  1.00 91.45      B    C  
ATOM   3551  CH2 TRP B 218      40.087 -25.000 -72.367  1.00 91.87      B    C  
ATOM   3552  N   VAL B 219      37.561 -27.961 -67.773  1.00 96.09      B    N  
ATOM   3553  CA  VAL B 219      38.668 -27.365 -67.032  1.00 95.95      B    C  
ATOM   3554  C   VAL B 219      39.464 -28.432 -66.302  1.00 95.68      B    C  
ATOM   3555  O   VAL B 219      40.698 -28.398 -66.284  1.00 93.60      B    O  
ATOM   3556  CB  VAL B 219      38.162 -26.294 -66.056  1.00 95.46      B    C  
ATOM   3557  CG1 VAL B 219      39.276 -25.825 -65.124  1.00 91.19      B    C  
ATOM   3558  CG2 VAL B 219      37.577 -25.119 -66.816  1.00 91.41      B    C  
ATOM   3559  N   HIS B 220      38.778 -29.392 -65.672  1.00 94.76      B    N  
ATOM   3560  CA  HIS B 220      39.465 -30.409 -64.889  1.00 93.84      B    C  
ATOM   3561  C   HIS B 220      39.618 -31.743 -65.608  1.00 93.67      B    C  
ATOM   3562  O   HIS B 220      40.312 -32.621 -65.091  1.00 89.94      B    O  
ATOM   3563  CB  HIS B 220      38.750 -30.633 -63.552  1.00 92.39      B    C  
ATOM   3564  CG  HIS B 220      37.398 -31.275 -63.684  1.00 93.18      B    C  
ATOM   3565  CD2 HIS B 220      36.163 -30.748 -63.659  1.00 83.76      B    C  
ATOM   3566  ND1 HIS B 220      37.225 -32.626 -63.850  1.00 85.30      B    N  
ATOM   3567  CE1 HIS B 220      35.931 -32.906 -63.929  1.00 85.11      B    C  
ATOM   3568  NE2 HIS B 220      35.266 -31.781 -63.819  1.00 86.50      B    N  
ATOM   3569  N   ASN B 221      39.004 -31.921 -66.775  1.00 94.03      B    N  
ATOM   3570  CA  ASN B 221      39.124 -33.177 -67.513  1.00 94.18      B    C  
ATOM   3571  C   ASN B 221      38.790 -32.964 -68.984  1.00 94.17      B    C  
ATOM   3572  O   ASN B 221      37.971 -33.674 -69.555  1.00 89.48      B    O  
ATOM   3573  CB  ASN B 221      38.233 -34.260 -66.909  1.00 92.81      B    C  
ATOM   3574  CG  ASN B 221      38.528 -35.635 -67.473  1.00 92.30      B    C  
ATOM   3575  ND2 ASN B 221      37.514 -36.501 -67.489  1.00 83.79      B    N  
ATOM   3576  OD1 ASN B 221      39.654 -35.925 -67.882  1.00 85.49      B    O  
ATOM   3577  N   ARG B 222      39.439 -31.967 -69.616  1.00 93.42      B    N  
ATOM   3578  CA  ARG B 222      39.317 -31.801 -71.055  1.00 92.89      B    C  
ATOM   3579  C   ARG B 222      40.173 -32.838 -71.766  1.00 92.89      B    C  
ATOM   3580  O   ARG B 222      41.090 -33.406 -71.164  1.00 89.79      B    O  
ATOM   3581  CB  ARG B 222      39.725 -30.387 -71.478  1.00 91.27      B    C  
ATOM   3582  CG  ARG B 222      41.161 -30.024 -71.134  1.00 89.32      B    C  
ATOM   3583  CD  ARG B 222      41.492 -28.592 -71.554  1.00 89.96      B    C  
ATOM   3584  NE  ARG B 222      42.828 -28.176 -71.156  1.00 88.13      B    N  
ATOM   3585  CZ  ARG B 222      43.122 -27.703 -69.944  1.00 89.51      B    C  
ATOM   3586  NH1 ARG B 222      42.174 -27.590 -69.011  1.00 78.35      B    N1+
ATOM   3587  NH2 ARG B 222      44.359 -27.350 -69.655  1.00 84.19      B    N  
ATOM   3588  N   PRO B 223      39.918 -33.129 -73.031  1.00 91.49      B    N  
ATOM   3589  CA  PRO B 223      40.706 -34.146 -73.728  1.00 89.24      B    C  
ATOM   3590  C   PRO B 223      42.198 -33.832 -73.681  1.00 88.56      B    C  
ATOM   3591  O   PRO B 223      42.680 -32.942 -74.377  1.00 81.71      B    O  
ATOM   3592  CB  PRO B 223      40.160 -34.103 -75.155  1.00 87.49      B    C  
ATOM   3593  CG  PRO B 223      38.760 -33.621 -74.997  1.00 85.71      B    C  
ATOM   3594  CD  PRO B 223      38.805 -32.635 -73.860  1.00 89.30      B    C  
ATOM   3595  N   GLY B 224      42.910 -34.580 -72.831  1.00 87.83      B    N  
ATOM   3596  CA  GLY B 224      44.351 -34.468 -72.751  1.00 87.97      B    C  
ATOM   3597  C   GLY B 224      44.874 -33.395 -71.824  1.00 90.12      B    C  
ATOM   3598  O   GLY B 224      46.072 -33.112 -71.860  1.00 84.07      B    O  
ATOM   3599  N   GLY B 225      44.021 -32.792 -71.013  1.00 91.44      B    N  
ATOM   3600  CA  GLY B 225      44.516 -31.732 -70.154  1.00 92.26      B    C  
ATOM   3601  C   GLY B 225      43.630 -31.468 -68.958  1.00 93.50      B    C  
ATOM   3602  O   GLY B 225      42.528 -32.008 -68.830  1.00 90.91      B    O  
ATOM   3603  N   THR B 226      44.149 -30.627 -68.062  1.00 93.86      B    N  
ATOM   3604  CA  THR B 226      43.435 -30.252 -66.856  1.00 94.39      B    C  
ATOM   3605  C   THR B 226      44.114 -29.040 -66.240  1.00 94.85      B    C  
ATOM   3606  O   THR B 226      45.125 -28.539 -66.740  1.00 92.66      B    O  
ATOM   3607  CB  THR B 226      43.389 -31.408 -65.841  1.00 92.67      B    C  
ATOM   3608  CG2 THR B 226      44.794 -31.739 -65.347  1.00 84.19      B    C  
ATOM   3609  OG1 THR B 226      42.564 -31.038 -64.726  1.00 83.63      B    O  
ATOM   3610  N   ALA B 227      43.557 -28.543 -65.151  1.00 93.91      B    N  
ATOM   3611  CA  ALA B 227      44.140 -27.475 -64.360  1.00 94.07      B    C  
ATOM   3612  C   ALA B 227      44.433 -27.993 -62.960  1.00 94.18      B    C  
ATOM   3613  O   ALA B 227      43.827 -28.958 -62.495  1.00 91.31      B    O  
ATOM   3614  CB  ALA B 227      43.215 -26.268 -64.284  1.00 93.08      B    C  
ATOM   3615  N   GLY B 228      45.374 -27.343 -62.283  1.00 92.90      B    N  
ATOM   3616  CA  GLY B 228      45.758 -27.784 -60.958  1.00 92.75      B    C  
ATOM   3617  C   GLY B 228      46.357 -26.661 -60.140  1.00 93.96      B    C  
ATOM   3618  O   GLY B 228      46.559 -25.543 -60.624  1.00 91.28      B    O  
ATOM   3619  N   PHE B 229      46.631 -26.988 -58.879  1.00 93.92      B    N  
ATOM   3620  CA  PHE B 229      47.204 -26.027 -57.951  1.00 94.30      B    C  
ATOM   3621  C   PHE B 229      48.335 -26.695 -57.179  1.00 93.42      B    C  
ATOM   3622  O   PHE B 229      48.100 -27.421 -56.216  1.00 88.74      B    O  
ATOM   3623  CB  PHE B 229      46.147 -25.481 -56.992  1.00 94.47      B    C  
ATOM   3624  CG  PHE B 229      45.123 -24.600 -57.649  1.00 95.46      B    C  
ATOM   3625  CD1 PHE B 229      45.431 -23.291 -57.998  1.00 91.80      B    C  
ATOM   3626  CD2 PHE B 229      43.847 -25.071 -57.918  1.00 91.89      B    C  
ATOM   3627  CE1 PHE B 229      44.490 -22.482 -58.607  1.00 91.23      B    C  
ATOM   3628  CE2 PHE B 229      42.902 -24.261 -58.522  1.00 91.53      B    C  
ATOM   3629  CZ  PHE B 229      43.230 -22.964 -58.870  1.00 93.88      B    C  
ATOM   3630  N   GLY B 230      49.577 -26.463 -57.626  1.00 91.22      B    N  
ATOM   3631  CA  GLY B 230      50.743 -26.969 -56.926  1.00 90.21      B    C  
ATOM   3632  C   GLY B 230      50.821 -28.482 -56.867  1.00 90.48      B    C  
ATOM   3633  O   GLY B 230      51.138 -29.038 -55.806  1.00 83.75      B    O  
ATOM   3634  N   THR B 231      50.544 -29.161 -57.990  1.00 90.06      B    N  
ATOM   3635  CA  THR B 231      50.567 -30.618 -58.036  1.00 89.06      B    C  
ATOM   3636  C   THR B 231      51.979 -31.128 -58.311  1.00 88.70      B    C  
ATOM   3637  O   THR B 231      52.811 -30.423 -58.893  1.00 82.18      B    O  
ATOM   3638  CB  THR B 231      49.590 -31.124 -59.109  1.00 86.70      B    C  
ATOM   3639  CG2 THR B 231      49.497 -32.645 -59.112  1.00 75.65      B    C  
ATOM   3640  OG1 THR B 231      48.290 -30.578 -58.853  1.00 75.12      B    O  
ATOM   3641  N   GLY B 232      52.251 -32.343 -57.890  1.00 83.87      B    N  
ATOM   3642  CA  GLY B 232      53.520 -32.986 -58.165  1.00 82.25      B    C  
ATOM   3643  C   GLY B 232      54.599 -32.595 -57.188  1.00 83.76      B    C  
ATOM   3644  O   GLY B 232      54.394 -32.580 -55.973  1.00 76.00      B    O  
ATOM   3645  N   GLY B 233      55.774 -32.282 -57.740  1.00 80.59      B    N  
ATOM   3646  CA  GLY B 233      56.904 -31.930 -56.898  1.00 79.75      B    C  
ATOM   3647  C   GLY B 233      56.643 -30.733 -56.015  1.00 82.34      B    C  
ATOM   3648  O   GLY B 233      57.223 -30.622 -54.932  1.00 75.97      B    O  
ATOM   3649  N   ALA B 234      55.778 -29.844 -56.457  1.00 85.94      B    N  
ATOM   3650  CA  ALA B 234      55.444 -28.673 -55.664  1.00 85.98      B    C  
ATOM   3651  C   ALA B 234      54.730 -29.046 -54.369  1.00 86.82      B    C  
ATOM   3652  O   ALA B 234      54.731 -28.252 -53.426  1.00 81.48      B    O  
ATOM   3653  CB  ALA B 234      54.577 -27.717 -56.476  1.00 84.15      B    C  
ATOM   3654  N   ALA B 235      54.108 -30.220 -54.319  1.00 84.99      B    N  
ATOM   3655  CA  ALA B 235      53.404 -30.683 -53.130  1.00 83.89      B    C  
ATOM   3656  C   ALA B 235      54.229 -31.660 -52.308  1.00 84.33      B    C  
ATOM   3657  O   ALA B 235      53.891 -31.897 -51.143  1.00 78.50      B    O  
ATOM   3658  CB  ALA B 235      52.082 -31.341 -53.523  1.00 81.74      B    C  
ATOM   3659  N   ILE B 236      55.305 -32.220 -52.872  1.00 80.47      B    N  
ATOM   3660  CA  ILE B 236      56.078 -33.262 -52.211  1.00 78.22      B    C  
ATOM   3661  C   ILE B 236      57.450 -32.753 -51.772  1.00 78.86      B    C  
ATOM   3662  O   ILE B 236      57.889 -33.023 -50.654  1.00 70.94      B    O  
ATOM   3663  CB  ILE B 236      56.233 -34.494 -53.129  1.00 73.88      B    C  
ATOM   3664  CG1 ILE B 236      54.872 -35.038 -53.541  1.00 68.13      B    C  
ATOM   3665  CG2 ILE B 236      57.054 -35.570 -52.432  1.00 64.67      B    C  
ATOM   3666  CD1 ILE B 236      54.936 -36.156 -54.574  1.00 57.60      B    C  
ATOM   3667  N   SER B 237      58.127 -32.010 -52.633  1.00 79.05      B    N  
ATOM   3668  CA  SER B 237      59.503 -31.605 -52.382  1.00 78.00      B    C  
ATOM   3669  C   SER B 237      59.578 -30.111 -52.125  1.00 79.30      B    C  
ATOM   3670  O   SER B 237      58.991 -29.311 -52.855  1.00 73.03      B    O  
ATOM   3671  CB  SER B 237      60.402 -31.971 -53.561  1.00 73.46      B    C  
ATOM   3672  OG  SER B 237      61.715 -31.468 -53.381  1.00 66.15      B    O  
ATOM   3673  N   THR B 238      60.337 -29.741 -51.093  1.00 80.41      B    N  
ATOM   3674  CA  THR B 238      60.592 -28.335 -50.819  1.00 79.53      B    C  
ATOM   3675  C   THR B 238      61.608 -27.735 -51.783  1.00 81.62      B    C  
ATOM   3676  O   THR B 238      61.747 -26.509 -51.825  1.00 75.08      B    O  
ATOM   3677  CB  THR B 238      61.100 -28.154 -49.389  1.00 75.28      B    C  
ATOM   3678  CG2 THR B 238      60.036 -28.600 -48.384  1.00 65.41      B    C  
ATOM   3679  OG1 THR B 238      62.279 -28.935 -49.187  1.00 68.22      B    O  
ATOM   3680  N   SER B 239      62.298 -28.577 -52.550  1.00 82.54      B    N  
ATOM   3681  CA  SER B 239      63.276 -28.114 -53.524  1.00 83.91      B    C  
ATOM   3682  C   SER B 239      62.662 -27.855 -54.899  1.00 86.08      B    C  
ATOM   3683  O   SER B 239      63.395 -27.587 -55.850  1.00 80.16      B    O  
ATOM   3684  CB  SER B 239      64.412 -29.131 -53.643  1.00 80.36      B    C  
ATOM   3685  OG  SER B 239      65.011 -29.374 -52.389  1.00 71.44      B    O  
ATOM   3686  N   PHE B 240      61.360 -27.937 -55.008  1.00 86.97      B    N  
ATOM   3687  CA  PHE B 240      60.694 -27.744 -56.289  1.00 87.92      B    C  
ATOM   3688  C   PHE B 240      60.957 -26.340 -56.825  1.00 88.55      B    C  
ATOM   3689  O   PHE B 240      60.889 -25.349 -56.089  1.00 85.75      B    O  
ATOM   3690  CB  PHE B 240      59.186 -27.981 -56.154  1.00 87.23      B    C  
ATOM   3691  CG  PHE B 240      58.394 -27.592 -57.369  1.00 88.71      B    C  
ATOM   3692  CD1 PHE B 240      57.871 -26.313 -57.496  1.00 83.55      B    C  
ATOM   3693  CD2 PHE B 240      58.161 -28.497 -58.382  1.00 83.09      B    C  
ATOM   3694  CE1 PHE B 240      57.144 -25.950 -58.612  1.00 80.78      B    C  
ATOM   3695  CE2 PHE B 240      57.436 -28.140 -59.499  1.00 81.27      B    C  
ATOM   3696  CZ  PHE B 240      56.933 -26.867 -59.610  1.00 85.76      B    C  
ATOM   3697  N   ARG B 241      61.275 -26.264 -58.116  1.00 88.71      B    N  
ATOM   3698  CA  ARG B 241      61.479 -24.994 -58.800  1.00 88.75      B    C  
ATOM   3699  C   ARG B 241      60.492 -24.802 -59.933  1.00 89.93      B    C  
ATOM   3700  O   ARG B 241      59.843 -23.764 -60.018  1.00 85.12      B    O  
ATOM   3701  CB  ARG B 241      62.913 -24.893 -59.333  1.00 85.58      B    C  
ATOM   3702  CG  ARG B 241      64.005 -25.084 -58.286  1.00 77.62      B    C  
ATOM   3703  CD  ARG B 241      64.008 -23.949 -57.274  1.00 72.10      B    C  
ATOM   3704  NE  ARG B 241      64.267 -22.666 -57.904  1.00 63.66      B    N  
ATOM   3705  CZ  ARG B 241      64.359 -21.507 -57.240  1.00 56.46      B    C  
ATOM   3706  NH1 ARG B 241      64.216 -21.483 -55.928  1.00 52.24      B    N1+
ATOM   3707  NH2 ARG B 241      64.601 -20.384 -57.892  1.00 50.10      B    N  
ATOM   3708  N   ARG B 242      60.380 -25.789 -60.824  1.00 90.03      B    N  
ATOM   3709  CA  ARG B 242      59.520 -25.694 -61.995  1.00 90.41      B    C  
ATOM   3710  C   ARG B 242      59.205 -27.097 -62.499  1.00 91.32      B    C  
ATOM   3711  O   ARG B 242      59.846 -28.071 -62.108  1.00 87.99      B    O  
ATOM   3712  CB  ARG B 242      60.188 -24.882 -63.109  1.00 87.61      B    C  
ATOM   3713  CG  ARG B 242      61.403 -25.560 -63.725  1.00 82.64      B    C  
ATOM   3714  CD  ARG B 242      62.129 -24.632 -64.677  1.00 81.89      B    C  
ATOM   3715  NE  ARG B 242      62.894 -23.608 -63.988  1.00 76.41      B    N  
ATOM   3716  CZ  ARG B 242      64.174 -23.719 -63.667  1.00 72.43      B    C  
ATOM   3717  NH1 ARG B 242      64.856 -24.825 -63.986  1.00 64.54      B    N1+
ATOM   3718  NH2 ARG B 242      64.794 -22.737 -63.026  1.00 67.29      B    N  
ATOM   3719  N   TYR B 243      58.235 -27.200 -63.372  1.00 91.87      B    N  
ATOM   3720  CA  TYR B 243      57.852 -28.473 -63.966  1.00 92.20      B    C  
ATOM   3721  C   TYR B 243      58.666 -28.738 -65.224  1.00 92.39      B    C  
ATOM   3722  O   TYR B 243      59.038 -27.814 -65.954  1.00 88.89      B    O  
ATOM   3723  CB  TYR B 243      56.365 -28.498 -64.301  1.00 91.91      B    C  
ATOM   3724  CG  TYR B 243      55.456 -28.395 -63.102  1.00 92.86      B    C  
ATOM   3725  CD1 TYR B 243      55.218 -29.493 -62.287  1.00 88.59      B    C  
ATOM   3726  CD2 TYR B 243      54.822 -27.202 -62.784  1.00 88.63      B    C  
ATOM   3727  CE1 TYR B 243      54.385 -29.413 -61.196  1.00 86.86      B    C  
ATOM   3728  CE2 TYR B 243      53.989 -27.102 -61.689  1.00 87.46      B    C  
ATOM   3729  CZ  TYR B 243      53.773 -28.213 -60.900  1.00 90.32      B    C  
ATOM   3730  OH  TYR B 243      52.948 -28.130 -59.820  1.00 89.40      B    O  
ATOM   3731  N   GLY B 244      58.958 -30.009 -65.475  1.00 91.37      B    N  
ATOM   3732  CA  GLY B 244      59.683 -30.418 -66.666  1.00 90.50      B    C  
ATOM   3733  C   GLY B 244      58.824 -31.077 -67.719  1.00 91.20      B    C  
ATOM   3734  O   GLY B 244      59.242 -31.187 -68.876  1.00 86.04      B    O  
ATOM   3735  N   SER B 245      57.636 -31.529 -67.371  1.00 89.82      B    N  
ATOM   3736  CA  SER B 245      56.730 -32.173 -68.306  1.00 89.95      B    C  
ATOM   3737  C   SER B 245      55.320 -32.098 -67.765  1.00 90.82      B    C  
ATOM   3738  O   SER B 245      55.098 -31.869 -66.572  1.00 87.04      B    O  
ATOM   3739  CB  SER B 245      57.137 -33.631 -68.555  1.00 87.24      B    C  
ATOM   3740  OG  SER B 245      56.982 -34.413 -67.387  1.00 79.36      B    O  
ATOM   3741  N   VAL B 246      54.343 -32.311 -68.642  1.00 90.16      B    N  
ATOM   3742  CA  VAL B 246      52.939 -32.254 -68.228  1.00 90.00      B    C  
ATOM   3743  C   VAL B 246      52.592 -33.385 -67.283  1.00 90.14      B    C  
ATOM   3744  O   VAL B 246      51.707 -33.238 -66.430  1.00 85.96      B    O  
ATOM   3745  CB  VAL B 246      52.016 -32.284 -69.461  1.00 88.35      B    C  
ATOM   3746  CG1 VAL B 246      52.258 -31.062 -70.337  1.00 76.96      B    C  
ATOM   3747  CG2 VAL B 246      52.224 -33.572 -70.255  1.00 77.94      B    C  
ATOM   3748  N   SER B 247      53.275 -34.532 -67.409  1.00 90.16      B    N  
ATOM   3749  CA  SER B 247      52.980 -35.669 -66.539  1.00 89.32      B    C  
ATOM   3750  C   SER B 247      53.327 -35.376 -65.091  1.00 89.71      B    C  
ATOM   3751  O   SER B 247      52.797 -36.029 -64.182  1.00 85.70      B    O  
ATOM   3752  CB  SER B 247      53.747 -36.909 -67.011  1.00 87.35      B    C  
ATOM   3753  OG  SER B 247      55.143 -36.704 -66.953  1.00 77.11      B    O  
ATOM   3754  N   GLN B 248      54.186 -34.391 -64.825  1.00 90.35      B    N  
ATOM   3755  CA  GLN B 248      54.559 -34.035 -63.468  1.00 90.04      B    C  
ATOM   3756  C   GLN B 248      53.479 -33.216 -62.765  1.00 90.52      B    C  
ATOM   3757  O   GLN B 248      53.591 -32.968 -61.556  1.00 87.29      B    O  
ATOM   3758  CB  GLN B 248      55.879 -33.257 -63.474  1.00 88.33      B    C  
ATOM   3759  CG  GLN B 248      57.063 -34.047 -64.026  1.00 85.32      B    C  
ATOM   3760  CD  GLN B 248      58.334 -33.224 -64.101  1.00 83.77      B    C  
ATOM   3761  NE2 GLN B 248      59.400 -33.836 -64.594  1.00 75.65      B    N  
ATOM   3762  OE1 GLN B 248      58.354 -32.054 -63.727  1.00 77.97      B    O  
ATOM   3763  N   MET B 249      52.455 -32.799 -63.505  1.00 90.76      B    N  
ATOM   3764  CA  MET B 249      51.355 -32.037 -62.921  1.00 90.51      B    C  
ATOM   3765  C   MET B 249      50.145 -32.906 -62.602  1.00 90.67      B    C  
ATOM   3766  O   MET B 249      49.101 -32.369 -62.219  1.00 86.71      B    O  
ATOM   3767  CB  MET B 249      50.943 -30.910 -63.864  1.00 89.27      B    C  
ATOM   3768  CG  MET B 249      52.099 -30.031 -64.303  1.00 86.66      B    C  
ATOM   3769  SD  MET B 249      51.598 -28.726 -65.437  1.00 84.90      B    S  
ATOM   3770  CE  MET B 249      53.186 -28.244 -66.122  1.00 75.44      B    C  
ATOM   3771  N   ASP B 250      50.258 -34.210 -62.739  1.00 90.79      B    N  
ATOM   3772  CA  ASP B 250      49.173 -35.143 -62.475  1.00 89.82      B    C  
ATOM   3773  C   ASP B 250      49.643 -36.183 -61.474  1.00 89.75      B    C  
ATOM   3774  O   ASP B 250      50.846 -36.459 -61.361  1.00 84.08      B    O  
ATOM   3775  CB  ASP B 250      48.720 -35.835 -63.771  1.00 87.40      B    C  
ATOM   3776  CG  ASP B 250      48.104 -34.860 -64.753  1.00 84.26      B    C  
ATOM   3777  OD1 ASP B 250      47.357 -33.961 -64.317  1.00 78.09      B    O  
ATOM   3778  OD2 ASP B 250      48.358 -35.018 -65.962  1.00 77.43      B    O1-
ATOM   3779  N   PRO B 251      48.709 -36.791 -60.736  1.00 89.99      B    N  
ATOM   3780  CA  PRO B 251      47.291 -36.428 -60.623  1.00 90.20      B    C  
ATOM   3781  C   PRO B 251      47.025 -35.480 -59.465  1.00 91.14      B    C  
ATOM   3782  O   PRO B 251      47.854 -35.336 -58.573  1.00 87.16      B    O  
ATOM   3783  CB  PRO B 251      46.619 -37.778 -60.364  1.00 87.56      B    C  
ATOM   3784  CG  PRO B 251      47.626 -38.516 -59.552  1.00 83.57      B    C  
ATOM   3785  CD  PRO B 251      48.994 -38.053 -60.035  1.00 87.36      B    C  
ATOM   3786  N   SER B 252      45.861 -34.853 -59.479  1.00 92.00      B    N  
ATOM   3787  CA  SER B 252      45.451 -33.960 -58.408  1.00 92.54      B    C  
ATOM   3788  C   SER B 252      44.685 -34.748 -57.356  1.00 93.11      B    C  
ATOM   3789  O   SER B 252      43.576 -35.237 -57.605  1.00 90.55      B    O  
ATOM   3790  CB  SER B 252      44.596 -32.817 -58.957  1.00 91.32      B    C  
ATOM   3791  OG  SER B 252      45.351 -31.970 -59.781  1.00 83.56      B    O  
ATOM   3792  N   THR B 253      45.266 -34.873 -56.166  1.00 93.60      B    N  
ATOM   3793  CA  THR B 253      44.662 -35.571 -55.040  1.00 93.63      B    C  
ATOM   3794  C   THR B 253      44.940 -34.768 -53.775  1.00 93.98      B    C  
ATOM   3795  O   THR B 253      45.634 -33.752 -53.788  1.00 91.64      B    O  
ATOM   3796  CB  THR B 253      45.214 -36.997 -54.886  1.00 92.26      B    C  
ATOM   3797  CG2 THR B 253      45.054 -37.785 -56.174  1.00 82.82      B    C  
ATOM   3798  OG1 THR B 253      46.598 -36.936 -54.533  1.00 82.97      B    O  
ATOM   3799  N   TYR B 254      44.385 -35.248 -52.671  1.00 94.54      B    N  
ATOM   3800  CA  TYR B 254      44.636 -34.597 -51.394  1.00 94.77      B    C  
ATOM   3801  C   TYR B 254      46.123 -34.561 -51.058  1.00 94.32      B    C  
ATOM   3802  O   TYR B 254      46.584 -33.642 -50.374  1.00 91.68      B    O  
ATOM   3803  CB  TYR B 254      43.882 -35.308 -50.270  1.00 94.85      B    C  
ATOM   3804  CG  TYR B 254      42.398 -35.048 -50.243  1.00 95.60      B    C  
ATOM   3805  CD1 TYR B 254      41.887 -33.761 -50.283  1.00 92.69      B    C  
ATOM   3806  CD2 TYR B 254      41.490 -36.101 -50.153  1.00 92.70      B    C  
ATOM   3807  CE1 TYR B 254      40.531 -33.527 -50.242  1.00 92.40      B    C  
ATOM   3808  CE2 TYR B 254      40.132 -35.873 -50.111  1.00 92.22      B    C  
ATOM   3809  CZ  TYR B 254      39.658 -34.587 -50.161  1.00 94.52      B    C  
ATOM   3810  OH  TYR B 254      38.315 -34.353 -50.126  1.00 93.53      B    O  
ATOM   3811  N   HIS B 255      46.875 -35.551 -51.518  1.00 93.25      B    N  
ATOM   3812  CA  HIS B 255      48.284 -35.675 -51.189  1.00 92.38      B    C  
ATOM   3813  C   HIS B 255      49.199 -34.995 -52.201  1.00 91.93      B    C  
ATOM   3814  O   HIS B 255      50.394 -34.854 -51.935  1.00 87.39      B    O  
ATOM   3815  CB  HIS B 255      48.671 -37.149 -51.072  1.00 91.26      B    C  
ATOM   3816  CG  HIS B 255      47.847 -37.909 -50.081  1.00 88.48      B    C  
ATOM   3817  CD2 HIS B 255      46.927 -38.865 -50.262  1.00 75.20      B    C  
ATOM   3818  ND1 HIS B 255      47.931 -37.706 -48.721  1.00 77.41      B    N  
ATOM   3819  CE1 HIS B 255      47.094 -38.520 -48.098  1.00 76.12      B    C  
ATOM   3820  NE2 HIS B 255      46.471 -39.232 -49.006  1.00 77.50      B    N  
ATOM   3821  N   THR B 256      48.665 -34.589 -53.346  1.00 92.86      B    N  
ATOM   3822  CA  THR B 256      49.483 -34.012 -54.402  1.00 92.04      B    C  
ATOM   3823  C   THR B 256      49.126 -32.567 -54.728  1.00 91.72      B    C  
ATOM   3824  O   THR B 256      49.835 -31.941 -55.522  1.00 87.67      B    O  
ATOM   3825  CB  THR B 256      49.379 -34.848 -55.685  1.00 90.61      B    C  
ATOM   3826  CG2 THR B 256      49.840 -36.276 -55.433  1.00 82.29      B    C  
ATOM   3827  OG1 THR B 256      48.009 -34.870 -56.126  1.00 81.86      B    O  
ATOM   3828  N   VAL B 257      48.076 -32.036 -54.155  1.00 92.57      B    N  
ATOM   3829  CA  VAL B 257      47.676 -30.651 -54.375  1.00 92.22      B    C  
ATOM   3830  C   VAL B 257      48.108 -29.833 -53.166  1.00 91.97      B    C  
ATOM   3831  O   VAL B 257      47.753 -30.156 -52.025  1.00 88.03      B    O  
ATOM   3832  CB  VAL B 257      46.160 -30.532 -54.611  1.00 90.82      B    C  
ATOM   3833  CG1 VAL B 257      45.728 -29.078 -54.643  1.00 79.48      B    C  
ATOM   3834  CG2 VAL B 257      45.777 -31.228 -55.908  1.00 80.81      B    C  
ATOM   3835  N   SER B 258      48.857 -28.764 -53.421  1.00 92.50      B    N  
ATOM   3836  CA  SER B 258      49.426 -27.966 -52.340  1.00 91.80      B    C  
ATOM   3837  C   SER B 258      48.988 -26.509 -52.371  1.00 91.96      B    C  
ATOM   3838  O   SER B 258      49.113 -25.826 -51.353  1.00 86.70      B    O  
ATOM   3839  CB  SER B 258      50.959 -28.008 -52.403  1.00 89.79      B    C  
ATOM   3840  OG  SER B 258      51.430 -27.395 -53.583  1.00 83.20      B    O  
ATOM   3841  N   GLY B 259      48.504 -26.021 -53.511  1.00 91.23      B    N  
ATOM   3842  CA  GLY B 259      48.193 -24.609 -53.644  1.00 91.44      B    C  
ATOM   3843  C   GLY B 259      49.414 -23.726 -53.774  1.00 92.37      B    C  
ATOM   3844  O   GLY B 259      49.304 -22.503 -53.653  1.00 88.61      B    O  
ATOM   3845  N   ARG B 260      50.590 -24.337 -54.018  1.00 92.49      B    N  
ATOM   3846  CA  ARG B 260      51.826 -23.571 -54.128  1.00 92.42      B    C  
ATOM   3847  C   ARG B 260      51.872 -22.732 -55.396  1.00 93.00      B    C  
ATOM   3848  O   ARG B 260      52.512 -21.674 -55.424  1.00 89.99      B    O  
ATOM   3849  CB  ARG B 260      53.021 -24.524 -54.070  1.00 90.22      B    C  
ATOM   3850  CG  ARG B 260      54.369 -23.838 -54.178  1.00 83.88      B    C  
ATOM   3851  CD  ARG B 260      55.502 -24.807 -53.872  1.00 79.86      B    C  
ATOM   3852  NE  ARG B 260      56.810 -24.205 -54.065  1.00 74.68      B    N  
ATOM   3853  CZ  ARG B 260      57.965 -24.779 -53.729  1.00 68.93      B    C  
ATOM   3854  NH1 ARG B 260      57.971 -25.988 -53.180  1.00 63.36      B    N1+
ATOM   3855  NH2 ARG B 260      59.099 -24.151 -53.942  1.00 63.83      B    N  
ATOM   3856  N   ASN B 261      51.235 -23.180 -56.465  1.00 94.14      B    N  
ATOM   3857  CA  ASN B 261      51.206 -22.453 -57.718  1.00 94.12      B    C  
ATOM   3858  C   ASN B 261      49.905 -22.759 -58.446  1.00 94.55      B    C  
ATOM   3859  O   ASN B 261      49.107 -23.588 -58.010  1.00 91.29      B    O  
ATOM   3860  CB  ASN B 261      52.424 -22.800 -58.586  1.00 92.34      B    C  
ATOM   3861  CG  ASN B 261      52.514 -24.286 -58.880  1.00 92.21      B    C  
ATOM   3862  ND2 ASN B 261      53.698 -24.860 -58.671  1.00 83.67      B    N  
ATOM   3863  OD1 ASN B 261      51.551 -24.917 -59.306  1.00 84.56      B    O  
ATOM   3864  N   SER B 262      49.695 -22.073 -59.556  1.00 94.58      B    N  
ATOM   3865  CA  SER B 262      48.537 -22.287 -60.409  1.00 94.83      B    C  
ATOM   3866  C   SER B 262      49.017 -22.816 -61.750  1.00 95.23      B    C  
ATOM   3867  O   SER B 262      49.867 -22.191 -62.400  1.00 93.22      B    O  
ATOM   3868  CB  SER B 262      47.745 -20.992 -60.603  1.00 93.92      B    C  
ATOM   3869  OG  SER B 262      46.671 -21.169 -61.511  1.00 87.19      B    O  
ATOM   3870  N   THR B 263      48.476 -23.970 -62.189  1.00 95.19      B    N  
ATOM   3871  CA  THR B 263      48.931 -24.624 -63.402  1.00 95.04      B    C  
ATOM   3872  C   THR B 263      47.759 -25.025 -64.278  1.00 95.44      B    C  
ATOM   3873  O   THR B 263      46.625 -25.169 -63.823  1.00 93.39      B    O  
ATOM   3874  CB  THR B 263      49.763 -25.877 -63.105  1.00 93.25      B    C  
ATOM   3875  CG2 THR B 263      50.969 -25.531 -62.235  1.00 83.43      B    C  
ATOM   3876  OG1 THR B 263      48.953 -26.843 -62.417  1.00 83.22      B    O  
ATOM   3877  N   ALA B 264      48.052 -25.189 -65.555  1.00 95.50      B    N  
ATOM   3878  CA  ALA B 264      47.148 -25.811 -66.501  1.00 95.83      B    C  
ATOM   3879  C   ALA B 264      48.007 -26.415 -67.607  1.00 96.17      B    C  
ATOM   3880  O   ALA B 264      48.990 -25.806 -68.035  1.00 94.47      B    O  
ATOM   3881  CB  ALA B 264      46.159 -24.805 -67.083  1.00 95.25      B    C  
ATOM   3882  N   HIS B 265      47.668 -27.623 -68.085  1.00 95.47      B    N  
ATOM   3883  CA  HIS B 265      48.474 -28.312 -69.075  1.00 95.26      B    C  
ATOM   3884  C   HIS B 265      47.596 -29.074 -70.057  1.00 95.48      B    C  
ATOM   3885  O   HIS B 265      46.469 -29.448 -69.744  1.00 93.18      B    O  
ATOM   3886  CB  HIS B 265      49.477 -29.261 -68.414  1.00 93.75      B    C  
ATOM   3887  CG  HIS B 265      48.835 -30.426 -67.722  1.00 93.66      B    C  
ATOM   3888  CD2 HIS B 265      48.513 -30.625 -66.431  1.00 83.27      B    C  
ATOM   3889  ND1 HIS B 265      48.454 -31.571 -68.378  1.00 85.16      B    N  
ATOM   3890  CE1 HIS B 265      47.934 -32.425 -67.520  1.00 84.52      B    C  
ATOM   3891  NE2 HIS B 265      47.942 -31.873 -66.326  1.00 86.60      B    N  
ATOM   3892  N   ASP B 266      48.145 -29.306 -71.253  1.00 94.72      B    N  
ATOM   3893  CA  ASP B 266      47.478 -30.057 -72.302  1.00 94.71      B    C  
ATOM   3894  C   ASP B 266      48.503 -30.978 -72.950  1.00 94.78      B    C  
ATOM   3895  O   ASP B 266      49.551 -30.524 -73.421  1.00 92.32      B    O  
ATOM   3896  CB  ASP B 266      46.872 -29.125 -73.358  1.00 94.25      B    C  
ATOM   3897  CG  ASP B 266      45.680 -28.356 -72.820  1.00 93.83      B    C  
ATOM   3898  OD1 ASP B 266      44.543 -28.859 -72.929  1.00 87.15      B    O  
ATOM   3899  OD2 ASP B 266      45.886 -27.248 -72.287  1.00 86.06      B    O1-
ATOM   3900  N   HIS B 267      48.198 -32.290 -72.975  1.00 94.24      B    N  
ATOM   3901  CA  HIS B 267      49.068 -33.256 -73.628  1.00 93.64      B    C  
ATOM   3902  C   HIS B 267      49.030 -33.065 -75.142  1.00 93.67      B    C  
ATOM   3903  O   HIS B 267      48.079 -32.524 -75.709  1.00 90.47      B    O  
ATOM   3904  CB  HIS B 267      48.662 -34.676 -73.265  1.00 92.42      B    C  
ATOM   3905  CG  HIS B 267      48.844 -35.020 -71.815  1.00 91.59      B    C  
ATOM   3906  CD2 HIS B 267      48.083 -34.760 -70.735  1.00 80.52      B    C  
ATOM   3907  ND1 HIS B 267      49.939 -35.712 -71.350  1.00 80.73      B    N  
ATOM   3908  CE1 HIS B 267      49.831 -35.863 -70.044  1.00 80.57      B    C  
ATOM   3909  NE2 HIS B 267      48.723 -35.299 -69.640  1.00 82.68      B    N  
ATOM   3910  N   GLY B 268      50.081 -33.528 -75.788  1.00 91.53      B    N  
ATOM   3911  CA  GLY B 268      50.146 -33.415 -77.233  1.00 91.15      B    C  
ATOM   3912  C   GLY B 268      48.962 -34.081 -77.901  1.00 91.82      B    C  
ATOM   3913  O   GLY B 268      48.522 -35.151 -77.494  1.00 88.03      B    O  
ATOM   3914  N   ARG B 269      48.450 -33.434 -78.942  1.00 90.38      B    N  
ATOM   3915  CA  ARG B 269      47.244 -33.916 -79.600  1.00 89.80      B    C  
ATOM   3916  C   ARG B 269      47.222 -33.460 -81.050  1.00 90.52      B    C  
ATOM   3917  O   ARG B 269      47.947 -32.546 -81.447  1.00 87.35      B    O  
ATOM   3918  CB  ARG B 269      45.989 -33.404 -78.891  1.00 86.86      B    C  
ATOM   3919  CG  ARG B 269      45.872 -31.882 -78.894  1.00 81.97      B    C  
ATOM   3920  CD  ARG B 269      44.659 -31.395 -78.103  1.00 81.69      B    C  
ATOM   3921  NE  ARG B 269      44.616 -29.933 -78.000  1.00 78.52      B    N  
ATOM   3922  CZ  ARG B 269      43.988 -29.139 -78.861  1.00 77.08      B    C  
ATOM   3923  NH1 ARG B 269      43.350 -29.661 -79.902  1.00 69.23      B    N1+
ATOM   3924  NH2 ARG B 269      44.015 -27.826 -78.695  1.00 72.02      B    N  
ATOM   3925  N   VAL B 270      46.362 -34.111 -81.842  1.00 90.41      B    N  
ATOM   3926  CA  VAL B 270      46.132 -33.699 -83.219  1.00 90.48      B    C  
ATOM   3927  C   VAL B 270      45.245 -32.461 -83.207  1.00 90.89      B    C  
ATOM   3928  O   VAL B 270      44.158 -32.466 -82.629  1.00 87.92      B    O  
ATOM   3929  CB  VAL B 270      45.481 -34.820 -84.037  1.00 88.97      B    C  
ATOM   3930  CG1 VAL B 270      45.196 -34.357 -85.452  1.00 80.53      B    C  
ATOM   3931  CG2 VAL B 270      46.375 -36.047 -84.048  1.00 79.97      B    C  
ATOM   3932  N   VAL B 271      45.719 -31.394 -83.836  1.00 89.82      B    N  
ATOM   3933  CA  VAL B 271      44.994 -30.129 -83.883  1.00 89.40      B    C  
ATOM   3934  C   VAL B 271      44.568 -29.858 -85.322  1.00 89.70      B    C  
ATOM   3935  O   VAL B 271      45.386 -29.914 -86.241  1.00 86.90      B    O  
ATOM   3936  CB  VAL B 271      45.844 -28.967 -83.348  1.00 88.08      B    C  
ATOM   3937  CG1 VAL B 271      45.100 -27.652 -83.497  1.00 80.17      B    C  
ATOM   3938  CG2 VAL B 271      46.224 -29.216 -81.894  1.00 81.21      B    C  
ATOM   3939  N   ILE B 272      43.302 -29.572 -85.548  1.00 89.41      B    N  
ATOM   3940  CA  ILE B 272      42.775 -29.185 -86.851  1.00 88.70      B    C  
ATOM   3941  C   ILE B 272      42.712 -27.664 -86.895  1.00 89.16      B    C  
ATOM   3942  O   ILE B 272      41.813 -27.069 -86.293  1.00 86.06      B    O  
ATOM   3943  CB  ILE B 272      41.392 -29.794 -87.103  1.00 86.58      B    C  
ATOM   3944  CG1 ILE B 272      41.453 -31.330 -87.014  1.00 81.21      B    C  
ATOM   3945  CG2 ILE B 272      40.861 -29.370 -88.453  1.00 78.22      B    C  
ATOM   3946  CD1 ILE B 272      40.116 -32.011 -87.143  1.00 70.59      B    C  
ATOM   3947  N   PRO B 273      43.655 -27.010 -87.570  1.00 88.30      B    N  
ATOM   3948  CA  PRO B 273      43.642 -25.546 -87.588  1.00 87.72      B    C  
ATOM   3949  C   PRO B 273      42.385 -25.007 -88.252  1.00 88.35      B    C  
ATOM   3950  O   PRO B 273      41.987 -25.462 -89.322  1.00 84.15      B    O  
ATOM   3951  CB  PRO B 273      44.898 -25.183 -88.379  1.00 84.85      B    C  
ATOM   3952  CG  PRO B 273      45.740 -26.406 -88.343  1.00 81.80      B    C  
ATOM   3953  CD  PRO B 273      44.786 -27.557 -88.311  1.00 85.51      B    C  
ATOM   3954  N   THR B 274      41.780 -24.041 -87.640  1.00 89.36      B    N  
ATOM   3955  CA  THR B 274      40.565 -23.428 -88.149  1.00 88.71      B    C  
ATOM   3956  C   THR B 274      40.790 -22.010 -88.655  1.00 88.79      B    C  
ATOM   3957  O   THR B 274      39.836 -21.395 -89.157  1.00 82.63      B    O  
ATOM   3958  CB  THR B 274      39.486 -23.397 -87.061  1.00 86.55      B    C  
ATOM   3959  CG2 THR B 274      39.139 -24.804 -86.612  1.00 76.32      B    C  
ATOM   3960  OG1 THR B 274      39.958 -22.647 -85.928  1.00 77.69      B    O  
ATOM   3961  N   ARG B 275      42.009 -21.491 -88.526  1.00 88.58      B    N  
ATOM   3962  CA  ARG B 275      42.314 -20.138 -88.964  1.00 88.46      B    C  
ATOM   3963  C   ARG B 275      43.203 -20.106 -90.201  1.00 89.08      B    C  
ATOM   3964  O   ARG B 275      43.550 -19.015 -90.671  1.00 83.49      B    O  
ATOM   3965  CB  ARG B 275      42.966 -19.345 -87.841  1.00 86.67      B    C  
ATOM   3966  CG  ARG B 275      42.080 -19.190 -86.597  1.00 86.05      B    C  
ATOM   3967  CD  ARG B 275      40.878 -18.306 -86.845  1.00 82.26      B    C  
ATOM   3968  NE  ARG B 275      40.059 -18.110 -85.662  1.00 79.84      B    N  
ATOM   3969  CZ  ARG B 275      38.991 -18.847 -85.359  1.00 75.67      B    C  
ATOM   3970  NH1 ARG B 275      38.619 -19.835 -86.155  1.00 68.68      B    N1+
ATOM   3971  NH2 ARG B 275      38.303 -18.601 -84.264  1.00 72.76      B    N  
ATOM   3972  N   CYS B 276      43.547 -21.269 -90.765  1.00 87.00      B    N  
ATOM   3973  CA  CYS B 276      44.346 -21.334 -91.979  1.00 86.05      B    C  
ATOM   3974  C   CYS B 276      43.456 -21.153 -93.202  1.00 86.42      B    C  
ATOM   3975  O   CYS B 276      42.353 -21.700 -93.276  1.00 80.19      B    O  
ATOM   3976  CB  CYS B 276      45.096 -22.665 -92.060  1.00 83.57      B    C  
ATOM   3977  SG  CYS B 276      46.372 -22.892 -90.799  1.00 79.24      B    S  
ATOM   3978  N   THR B 277      43.949 -20.379 -94.152  1.00 86.57      B    N  
ATOM   3979  CA  THR B 277      43.172 -20.163 -95.375  1.00 85.98      B    C  
ATOM   3980  C   THR B 277      42.958 -21.469 -96.119  1.00 86.27      B    C  
ATOM   3981  O   THR B 277      41.872 -21.719 -96.653  1.00 79.02      B    O  
ATOM   3982  CB  THR B 277      43.866 -19.158 -96.285  1.00 82.51      B    C  
ATOM   3983  CG2 THR B 277      43.003 -18.843 -97.493  1.00 71.85      B    C  
ATOM   3984  OG1 THR B 277      44.116 -17.945 -95.552  1.00 73.76      B    O  
ATOM   3985  N   ARG B 278      43.995 -22.319 -96.214  1.00 83.28      B    N  
ATOM   3986  CA  ARG B 278      43.906 -23.623 -96.854  1.00 83.42      B    C  
ATOM   3987  C   ARG B 278      44.233 -24.694 -95.829  1.00 84.64      B    C  
ATOM   3988  O   ARG B 278      45.324 -24.703 -95.253  1.00 79.48      B    O  
ATOM   3989  CB  ARG B 278      44.841 -23.725 -98.052  1.00 79.37      B    C  
ATOM   3990  CG  ARG B 278      44.703 -25.009 -98.852  1.00 70.03      B    C  
ATOM   3991  CD  ARG B 278      45.465 -24.928-100.174  1.00 66.59      B    C  
ATOM   3992  NE  ARG B 278      46.900 -24.852 -99.963  1.00 58.25      B    N  
ATOM   3993  CZ  ARG B 278      47.784 -24.670-100.953  1.00 52.33      B    C  
ATOM   3994  NH1 ARG B 278      47.383 -24.554-102.199  1.00 49.29      B    N1+
ATOM   3995  NH2 ARG B 278      49.078 -24.604-100.683  1.00 47.34      B    N  
ATOM   3996  N   ALA B 279      43.297 -25.590 -95.602  1.00 78.34      B    N  
ATOM   3997  CA  ALA B 279      43.476 -26.625 -94.598  1.00 78.38      B    C  
ATOM   3998  C   ALA B 279      44.607 -27.555 -94.995  1.00 79.94      B    C  
ATOM   3999  O   ALA B 279      44.732 -27.938 -96.163  1.00 73.88      B    O  
ATOM   4000  CB  ALA B 279      42.190 -27.412 -94.411  1.00 73.73      B    C  
ATOM   4001  N   PRO B 280      45.460 -27.957 -94.062  1.00 77.91      B    N  
ATOM   4002  CA  PRO B 280      46.550 -28.873 -94.371  1.00 76.83      B    C  
ATOM   4003  C   PRO B 280      46.037 -30.270 -94.695  1.00 78.76      B    C  
ATOM   4004  O   PRO B 280      44.952 -30.666 -94.278  1.00 73.53      B    O  
ATOM   4005  CB  PRO B 280      47.406 -28.865 -93.102  1.00 73.06      B    C  
ATOM   4006  CG  PRO B 280      46.444 -28.500 -92.027  1.00 70.05      B    C  
ATOM   4007  CD  PRO B 280      45.448 -27.555 -92.650  1.00 71.86      B    C  
ATOM   4008  N   THR B 281      46.848 -31.014 -95.449  1.00 79.62      B    N  
ATOM   4009  CA  THR B 281      46.458 -32.373 -95.819  1.00 79.85      B    C  
ATOM   4010  C   THR B 281      46.263 -33.243 -94.597  1.00 81.18      B    C  
ATOM   4011  O   THR B 281      45.306 -34.016 -94.521  1.00 73.76      B    O  
ATOM   4012  CB  THR B 281      47.500 -32.993 -96.741  1.00 75.57      B    C  
ATOM   4013  CG2 THR B 281      47.017 -34.328 -97.282  1.00 65.04      B    C  
ATOM   4014  OG1 THR B 281      47.773 -32.106 -97.833  1.00 67.22      B    O  
ATOM   4015  N   LEU B 282      47.162 -33.119 -93.635  1.00 78.82      B    N  
ATOM   4016  CA  LEU B 282      47.075 -33.873 -92.391  1.00 80.14      B    C  
ATOM   4017  C   LEU B 282      47.231 -32.901 -91.235  1.00 82.62      B    C  
ATOM   4018  O   LEU B 282      48.209 -32.157 -91.180  1.00 76.83      B    O  
ATOM   4019  CB  LEU B 282      48.152 -34.953 -92.324  1.00 74.96      B    C  
ATOM   4020  CG  LEU B 282      48.124 -35.858 -91.089  1.00 67.40      B    C  
ATOM   4021  CD1 LEU B 282      46.879 -36.717 -91.055  1.00 60.62      B    C  
ATOM   4022  CD2 LEU B 282      49.373 -36.728 -91.047  1.00 60.31      B    C  
ATOM   4023  N   PRO B 283      46.286 -32.877 -90.296  1.00 80.33      B    N  
ATOM   4024  CA  PRO B 283      46.405 -31.946 -89.167  1.00 81.12      B    C  
ATOM   4025  C   PRO B 283      47.692 -32.177 -88.390  1.00 83.69      B    C  
ATOM   4026  O   PRO B 283      48.072 -33.319 -88.131  1.00 78.83      B    O  
ATOM   4027  CB  PRO B 283      45.172 -32.253 -88.318  1.00 77.67      B    C  
ATOM   4028  CG  PRO B 283      44.198 -32.862 -89.264  1.00 74.53      B    C  
ATOM   4029  CD  PRO B 283      45.019 -33.624 -90.259  1.00 76.54      B    C  
ATOM   4030  N   PRO B 284      48.391 -31.112 -87.995  1.00 83.46      B    N  
ATOM   4031  CA  PRO B 284      49.638 -31.272 -87.249  1.00 83.77      B    C  
ATOM   4032  C   PRO B 284      49.391 -31.790 -85.841  1.00 86.13      B    C  
ATOM   4033  O   PRO B 284      48.349 -31.538 -85.234  1.00 82.31      B    O  
ATOM   4034  CB  PRO B 284      50.231 -29.860 -87.220  1.00 79.82      B    C  
ATOM   4035  CG  PRO B 284      49.044 -28.976 -87.323  1.00 77.51      B    C  
ATOM   4036  CD  PRO B 284      48.052 -29.697 -88.209  1.00 80.54      B    C  
ATOM   4037  N   ILE B 285      50.367 -32.521 -85.307  1.00 86.20      B    N  
ATOM   4038  CA  ILE B 285      50.328 -33.021 -83.933  1.00 85.76      B    C  
ATOM   4039  C   ILE B 285      51.043 -31.999 -83.068  1.00 87.19      B    C  
ATOM   4040  O   ILE B 285      52.265 -31.883 -83.100  1.00 82.57      B    O  
ATOM   4041  CB  ILE B 285      50.973 -34.400 -83.813  1.00 82.68      B    C  
ATOM   4042  CG1 ILE B 285      50.234 -35.416 -84.688  1.00 76.59      B    C  
ATOM   4043  CG2 ILE B 285      50.982 -34.853 -82.363  1.00 73.58      B    C  
ATOM   4044  CD1 ILE B 285      50.823 -36.806 -84.661  1.00 66.76      B    C  
ATOM   4045  N   ALA B 286      50.259 -31.256 -82.267  1.00 87.42      B    N  
ATOM   4046  CA  ALA B 286      50.829 -30.250 -81.389  1.00 87.48      B    C  
ATOM   4047  C   ALA B 286      51.486 -30.913 -80.195  1.00 89.24      B    C  
ATOM   4048  O   ALA B 286      51.007 -31.931 -79.678  1.00 85.77      B    O  
ATOM   4049  CB  ALA B 286      49.755 -29.269 -80.930  1.00 84.63      B    C  
ATOM   4050  N   THR B 287      52.584 -30.318 -79.728  1.00 90.94      B    N  
ATOM   4051  CA  THR B 287      53.309 -30.839 -78.584  1.00 91.11      B    C  
ATOM   4052  C   THR B 287      52.630 -30.440 -77.283  1.00 92.44      B    C  
ATOM   4053  O   THR B 287      51.650 -29.686 -77.261  1.00 88.90      B    O  
ATOM   4054  CB  THR B 287      54.756 -30.344 -78.595  1.00 88.12      B    C  
ATOM   4055  CG2 THR B 287      55.494 -30.876 -79.819  1.00 75.21      B    C  
ATOM   4056  OG1 THR B 287      54.770 -28.910 -78.632  1.00 77.20      B    O  
ATOM   4057  N   ASP B 288      53.188 -30.957 -76.180  1.00 93.32      B    N  
ATOM   4058  CA  ASP B 288      52.646 -30.620 -74.872  1.00 93.50      B    C  
ATOM   4059  C   ASP B 288      52.707 -29.120 -74.643  1.00 94.08      B    C  
ATOM   4060  O   ASP B 288      53.629 -28.438 -75.090  1.00 91.12      B    O  
ATOM   4061  CB  ASP B 288      53.410 -31.342 -73.772  1.00 92.15      B    C  
ATOM   4062  CG  ASP B 288      53.245 -32.852 -73.824  1.00 90.29      B    C  
ATOM   4063  OD1 ASP B 288      52.298 -33.327 -74.466  1.00 83.79      B    O  
ATOM   4064  OD2 ASP B 288      54.076 -33.557 -73.221  1.00 83.62      B    O1-
ATOM   4065  N   ALA B 289      51.720 -28.621 -73.946  1.00 94.69      B    N  
ATOM   4066  CA  ALA B 289      51.661 -27.210 -73.593  1.00 94.94      B    C  
ATOM   4067  C   ALA B 289      51.216 -27.074 -72.153  1.00 95.37      B    C  
ATOM   4068  O   ALA B 289      50.379 -27.843 -71.675  1.00 93.33      B    O  
ATOM   4069  CB  ALA B 289      50.705 -26.446 -74.511  1.00 93.71      B    C  
ATOM   4070  N   TRP B 290      51.790 -26.095 -71.440  1.00 95.58      B    N  
ATOM   4071  CA  TRP B 290      51.364 -25.837 -70.084  1.00 95.75      B    C  
ATOM   4072  C   TRP B 290      51.770 -24.438 -69.667  1.00 95.96      B    C  
ATOM   4073  O   TRP B 290      52.658 -23.815 -70.253  1.00 93.86      B    O  
ATOM   4074  CB  TRP B 290      51.915 -26.884 -69.104  1.00 94.62      B    C  
ATOM   4075  CG  TRP B 290      53.371 -26.789 -68.780  1.00 94.71      B    C  
ATOM   4076  CD1 TRP B 290      53.955 -26.004 -67.829  1.00 91.71      B    C  
ATOM   4077  CD2 TRP B 290      54.441 -27.543 -69.375  1.00 92.39      B    C  
ATOM   4078  CE2 TRP B 290      55.638 -27.165 -68.729  1.00 91.97      B    C  
ATOM   4079  CE3 TRP B 290      54.493 -28.514 -70.378  1.00 89.52      B    C  
ATOM   4080  NE1 TRP B 290      55.312 -26.217 -67.791  1.00 90.37      B    N  
ATOM   4081  CZ2 TRP B 290      56.882 -27.705 -69.068  1.00 90.80      B    C  
ATOM   4082  CZ3 TRP B 290      55.719 -29.055 -70.711  1.00 88.90      B    C  
ATOM   4083  CH2 TRP B 290      56.895 -28.645 -70.060  1.00 89.15      B    C  
ATOM   4084  N   VAL B 291      51.115 -23.943 -68.650  1.00 95.72      B    N  
ATOM   4085  CA  VAL B 291      51.406 -22.657 -68.034  1.00 95.70      B    C  
ATOM   4086  C   VAL B 291      51.471 -22.872 -66.537  1.00 95.78      B    C  
ATOM   4087  O   VAL B 291      50.667 -23.611 -65.959  1.00 94.07      B    O  
ATOM   4088  CB  VAL B 291      50.353 -21.589 -68.396  1.00 94.86      B    C  
ATOM   4089  CG1 VAL B 291      48.962 -22.005 -67.926  1.00 85.13      B    C  
ATOM   4090  CG2 VAL B 291      50.731 -20.234 -67.804  1.00 84.98      B    C  
ATOM   4091  N   MET B 292      52.451 -22.244 -65.895  1.00 95.13      B    N  
ATOM   4092  CA  MET B 292      52.621 -22.313 -64.446  1.00 94.73      B    C  
ATOM   4093  C   MET B 292      52.908 -20.917 -63.938  1.00 94.98      B    C  
ATOM   4094  O   MET B 292      53.840 -20.261 -64.406  1.00 92.89      B    O  
ATOM   4095  CB  MET B 292      53.738 -23.265 -64.050  1.00 93.44      B    C  
ATOM   4096  CG  MET B 292      53.848 -23.511 -62.539  1.00 91.69      B    C  
ATOM   4097  SD  MET B 292      54.829 -22.277 -61.647  1.00 88.28      B    S  
ATOM   4098  CE  MET B 292      56.489 -22.818 -62.049  1.00 79.24      B    C  
ATOM   4099  N   SER B 293      52.115 -20.463 -62.972  1.00 95.11      B    N  
ATOM   4100  CA  SER B 293      52.263 -19.143 -62.383  1.00 95.06      B    C  
ATOM   4101  C   SER B 293      52.382 -19.272 -60.873  1.00 94.79      B    C  
ATOM   4102  O   SER B 293      51.543 -19.930 -60.237  1.00 92.00      B    O  
ATOM   4103  CB  SER B 293      51.076 -18.248 -62.744  1.00 94.35      B    C  
ATOM   4104  OG  SER B 293      50.933 -18.135 -64.153  1.00 87.27      B    O  
ATOM   4105  N   ASP B 294      53.428 -18.657 -60.319  1.00 93.39      B    N  
ATOM   4106  CA  ASP B 294      53.605 -18.622 -58.876  1.00 92.43      B    C  
ATOM   4107  C   ASP B 294      54.023 -17.218 -58.456  1.00 93.11      B    C  
ATOM   4108  O   ASP B 294      53.862 -16.261 -59.211  1.00 88.68      B    O  
ATOM   4109  CB  ASP B 294      54.617 -19.691 -58.414  1.00 88.80      B    C  
ATOM   4110  CG  ASP B 294      55.992 -19.506 -59.019  1.00 84.24      B    C  
ATOM   4111  OD1 ASP B 294      56.183 -18.570 -59.815  1.00 77.19      B    O  
ATOM   4112  OD2 ASP B 294      56.890 -20.310 -58.699  1.00 78.77      B    O1-
ATOM   4113  N   GLU B 295      54.530 -17.079 -57.241  1.00 92.57      B    N  
ATOM   4114  CA  GLU B 295      54.893 -15.768 -56.729  1.00 92.24      B    C  
ATOM   4115  C   GLU B 295      55.952 -15.109 -57.595  1.00 92.56      B    C  
ATOM   4116  O   GLU B 295      56.842 -15.766 -58.134  1.00 89.62      B    O  
ATOM   4117  CB  GLU B 295      55.376 -15.870 -55.283  1.00 90.30      B    C  
ATOM   4118  CG  GLU B 295      56.615 -16.716 -55.077  1.00 85.29      B    C  
ATOM   4119  CD  GLU B 295      56.288 -18.189 -54.851  1.00 84.99      B    C  
ATOM   4120  OE1 GLU B 295      55.186 -18.629 -55.233  1.00 75.57      B    O  
ATOM   4121  OE2 GLU B 295      57.140 -18.897 -54.283  1.00 76.90      B    O1-
ATOM   4122  N   GLU B 296      55.855 -13.807 -57.738  1.00 92.13      B    N  
ATOM   4123  CA  GLU B 296      56.734 -13.077 -58.639  1.00 91.61      B    C  
ATOM   4124  C   GLU B 296      58.192 -13.128 -58.214  1.00 92.27      B    C  
ATOM   4125  O   GLU B 296      59.079 -12.894 -59.045  1.00 88.13      B    O  
ATOM   4126  CB  GLU B 296      56.272 -11.623 -58.756  1.00 89.50      B    C  
ATOM   4127  CG  GLU B 296      56.422 -10.806 -57.477  1.00 83.02      B    C  
ATOM   4128  CD  GLU B 296      55.914  -9.385 -57.641  1.00 80.07      B    C  
ATOM   4129  OE1 GLU B 296      54.816  -9.212 -58.201  1.00 73.11      B    O  
ATOM   4130  OE2 GLU B 296      56.626  -8.452 -57.218  1.00 73.47      B    O1-
ATOM   4131  N   GLN B 297      58.472 -13.435 -56.957  1.00 91.54      B    N  
ATOM   4132  CA  GLN B 297      59.845 -13.453 -56.470  1.00 91.15      B    C  
ATOM   4133  C   GLN B 297      60.659 -14.599 -57.062  1.00 91.34      B    C  
ATOM   4134  O   GLN B 297      61.881 -14.497 -57.149  1.00 87.07      B    O  
ATOM   4135  CB  GLN B 297      59.880 -13.534 -54.947  1.00 90.04      B    C  
ATOM   4136  CG  GLN B 297      59.374 -12.291 -54.224  1.00 87.49      B    C  
ATOM   4137  CD  GLN B 297      57.906 -12.384 -53.860  1.00 88.04      B    C  
ATOM   4138  NE2 GLN B 297      57.561 -11.891 -52.678  1.00 76.90      B    N  
ATOM   4139  OE1 GLN B 297      57.090 -12.904 -54.619  1.00 78.17      B    O  
ATOM   4140  N   THR B 298      60.017 -15.687 -57.472  1.00 90.38      B    N  
ATOM   4141  CA  THR B 298      60.747 -16.871 -57.903  1.00 89.25      B    C  
ATOM   4142  C   THR B 298      61.321 -16.728 -59.304  1.00 89.58      B    C  
ATOM   4143  O   THR B 298      62.386 -17.287 -59.588  1.00 82.52      B    O  
ATOM   4144  CB  THR B 298      59.838 -18.110 -57.867  1.00 86.84      B    C  
ATOM   4145  CG2 THR B 298      59.256 -18.305 -56.485  1.00 75.22      B    C  
ATOM   4146  OG1 THR B 298      58.770 -17.941 -58.819  1.00 74.93      B    O  
ATOM   4147  N   HIS B 299      60.652 -15.993 -60.181  1.00 90.47      B    N  
ATOM   4148  CA  HIS B 299      61.031 -15.912 -61.591  1.00 90.98      B    C  
ATOM   4149  C   HIS B 299      61.034 -17.285 -62.245  1.00 91.23      B    C  
ATOM   4150  O   HIS B 299      61.776 -17.537 -63.196  1.00 84.58      B    O  
ATOM   4151  CB  HIS B 299      62.397 -15.241 -61.768  1.00 89.49      B    C  
ATOM   4152  CG  HIS B 299      62.410 -13.779 -61.433  1.00 89.89      B    C  
ATOM   4153  CD2 HIS B 299      61.486 -12.996 -60.829  1.00 77.44      B    C  
ATOM   4154  ND1 HIS B 299      63.468 -12.948 -61.741  1.00 78.18      B    N  
ATOM   4155  CE1 HIS B 299      63.197 -11.734 -61.333  1.00 79.56      B    C  
ATOM   4156  NE2 HIS B 299      62.003 -11.732 -60.783  1.00 81.39      B    N  
ATOM   4157  N   GLU B 300      60.209 -18.195 -61.751  1.00 92.15      B    N  
ATOM   4158  CA  GLU B 300      60.141 -19.558 -62.264  1.00 91.80      B    C  
ATOM   4159  C   GLU B 300      58.881 -19.814 -63.082  1.00 92.74      B    C  
ATOM   4160  O   GLU B 300      58.622 -20.963 -63.447  1.00 88.40      B    O  
ATOM   4161  CB  GLU B 300      60.222 -20.572 -61.125  1.00 89.74      B    C  
ATOM   4162  CG  GLU B 300      61.522 -20.530 -60.333  1.00 86.18      B    C  
ATOM   4163  CD  GLU B 300      62.702 -21.075 -61.124  1.00 83.56      B    C  
ATOM   4164  OE1 GLU B 300      62.479 -21.658 -62.206  1.00 75.76      B    O  
ATOM   4165  OE2 GLU B 300      63.846 -20.921 -60.658  1.00 75.30      B    O1-
ATOM   4166  N   ASP B 301      58.102 -18.780 -63.392  1.00 93.45      B    N  
ATOM   4167  CA  ASP B 301      56.864 -18.960 -64.138  1.00 93.87      B    C  
ATOM   4168  C   ASP B 301      57.152 -19.575 -65.505  1.00 94.12      B    C  
ATOM   4169  O   ASP B 301      58.180 -19.290 -66.134  1.00 90.51      B    O  
ATOM   4170  CB  ASP B 301      56.136 -17.636 -64.292  1.00 92.91      B    C  
ATOM   4171  CG  ASP B 301      55.953 -16.922 -62.969  1.00 92.25      B    C  
ATOM   4172  OD1 ASP B 301      55.114 -17.366 -62.164  1.00 83.27      B    O  
ATOM   4173  OD2 ASP B 301      56.664 -15.927 -62.731  1.00 83.16      B    O1-
ATOM   4174  N   GLN B 302      56.230 -20.413 -65.982  1.00 94.61      B    N  
ATOM   4175  CA  GLN B 302      56.427 -21.159 -67.213  1.00 94.85      B    C  
ATOM   4176  C   GLN B 302      55.277 -20.938 -68.185  1.00 95.33      B    C  
ATOM   4177  O   GLN B 302      54.122 -20.826 -67.780  1.00 93.29      B    O  
ATOM   4178  CB  GLN B 302      56.564 -22.657 -66.943  1.00 93.40      B    C  
ATOM   4179  CG  GLN B 302      57.706 -23.043 -66.017  1.00 91.22      B    C  
ATOM   4180  CD  GLN B 302      57.788 -24.537 -65.817  1.00 91.72      B    C  
ATOM   4181  NE2 GLN B 302      58.587 -25.198 -66.649  1.00 81.17      B    N  
ATOM   4182  OE1 GLN B 302      57.129 -25.098 -64.944  1.00 83.32      B    O  
ATOM   4183  N   HIS B 303      55.612 -20.894 -69.497  1.00 94.71      B    N  
ATOM   4184  CA  HIS B 303      54.632 -20.894 -70.570  1.00 95.14      B    C  
ATOM   4185  C   HIS B 303      55.212 -21.694 -71.724  1.00 95.16      B    C  
ATOM   4186  O   HIS B 303      56.009 -21.178 -72.510  1.00 92.19      B    O  
ATOM   4187  CB  HIS B 303      54.281 -19.472 -70.999  1.00 94.58      B    C  
ATOM   4188  CG  HIS B 303      53.086 -19.402 -71.900  1.00 95.12      B    C  
ATOM   4189  CD2 HIS B 303      52.109 -20.303 -72.154  1.00 88.23      B    C  
ATOM   4190  ND1 HIS B 303      52.776 -18.293 -72.661  1.00 87.87      B    N  
ATOM   4191  CE1 HIS B 303      51.669 -18.523 -73.334  1.00 88.92      B    C  
ATOM   4192  NE2 HIS B 303      51.249 -19.732 -73.047  1.00 90.33      B    N  
ATOM   4193  N   VAL B 304      54.838 -22.960 -71.812  1.00 94.89      B    N  
ATOM   4194  CA  VAL B 304      55.403 -23.898 -72.765  1.00 94.86      B    C  
ATOM   4195  C   VAL B 304      54.369 -24.212 -73.840  1.00 95.01      B    C  
ATOM   4196  O   VAL B 304      53.247 -24.599 -73.527  1.00 92.95      B    O  
ATOM   4197  CB  VAL B 304      55.847 -25.198 -72.068  1.00 94.02      B    C  
ATOM   4198  CG1 VAL B 304      56.362 -26.211 -73.078  1.00 88.33      B    C  
ATOM   4199  CG2 VAL B 304      56.903 -24.890 -71.017  1.00 88.50      B    C  
ATOM   4200  N   TYR B 305      54.782 -24.046 -75.125  1.00 93.78      B    N  
ATOM   4201  CA  TYR B 305      53.923 -24.409 -76.245  1.00 93.48      B    C  
ATOM   4202  C   TYR B 305      54.736 -24.383 -77.534  1.00 93.04      B    C  
ATOM   4203  O   TYR B 305      55.503 -23.463 -77.771  1.00 88.40      B    O  
ATOM   4204  CB  TYR B 305      52.708 -23.484 -76.361  1.00 91.98      B    C  
ATOM   4205  CG  TYR B 305      53.046 -22.031 -76.586  1.00 93.05      B    C  
ATOM   4206  CD1 TYR B 305      53.340 -21.189 -75.523  1.00 88.73      B    C  
ATOM   4207  CD2 TYR B 305      53.048 -21.488 -77.857  1.00 87.79      B    C  
ATOM   4208  CE1 TYR B 305      53.637 -19.860 -75.719  1.00 86.09      B    C  
ATOM   4209  CE2 TYR B 305      53.349 -20.155 -78.072  1.00 86.45      B    C  
ATOM   4210  CZ  TYR B 305      53.638 -19.343 -76.999  1.00 89.37      B    C  
ATOM   4211  OH  TYR B 305      53.944 -18.020 -77.203  1.00 88.44      B    O  
ATOM   4212  N   GLY B 306      54.558 -25.410 -78.369  1.00 89.77      B    N  
ATOM   4213  CA  GLY B 306      55.201 -25.458 -79.669  1.00 88.45      B    C  
ATOM   4214  C   GLY B 306      56.703 -25.362 -79.590  1.00 89.23      B    C  
ATOM   4215  O   GLY B 306      57.368 -26.184 -78.945  1.00 82.62      B    O  
ATOM   4216  N   ALA B 307      57.257 -24.341 -80.223  1.00 87.50      B    N  
ATOM   4217  CA  ALA B 307      58.701 -24.139 -80.243  1.00 87.00      B    C  
ATOM   4218  C   ALA B 307      59.236 -23.675 -78.903  1.00 88.75      B    C  
ATOM   4219  O   ALA B 307      60.448 -23.740 -78.687  1.00 83.29      B    O  
ATOM   4220  CB  ALA B 307      59.075 -23.136 -81.325  1.00 83.75      B    C  
ATOM   4221  N   ARG B 308      58.380 -23.229 -78.036  1.00 89.16      B    N  
ATOM   4222  CA  ARG B 308      58.806 -22.834 -76.697  1.00 89.67      B    C  
ATOM   4223  C   ARG B 308      58.982 -24.089 -75.849  1.00 90.93      B    C  
ATOM   4224  O   ARG B 308      58.050 -24.555 -75.181  1.00 87.81      B    O  
ATOM   4225  CB  ARG B 308      57.799 -21.883 -76.058  1.00 88.29      B    C  
ATOM   4226  CG  ARG B 308      57.724 -20.524 -76.714  1.00 84.95      B    C  
ATOM   4227  CD  ARG B 308      56.712 -19.613 -76.009  1.00 83.31      B    C  
ATOM   4228  NE  ARG B 308      57.048 -19.400 -74.597  1.00 83.22      B    N  
ATOM   4229  CZ  ARG B 308      57.887 -18.473 -74.165  1.00 82.04      B    C  
ATOM   4230  NH1 ARG B 308      58.493 -17.659 -75.025  1.00 73.57      B    N1+
ATOM   4231  NH2 ARG B 308      58.140 -18.346 -72.870  1.00 79.27      B    N  
ATOM   4232  N   MET B 309      60.222 -24.656 -75.924  1.00 90.99      B    N  
ATOM   4233  CA  MET B 309      60.521 -25.876 -75.202  1.00 90.83      B    C  
ATOM   4234  C   MET B 309      60.647 -25.596 -73.701  1.00 91.78      B    C  
ATOM   4235  O   MET B 309      60.919 -24.469 -73.291  1.00 87.46      B    O  
ATOM   4236  CB  MET B 309      61.801 -26.508 -75.727  1.00 87.83      B    C  
ATOM   4237  CG  MET B 309      61.745 -26.863 -77.207  1.00 80.48      B    C  
ATOM   4238  SD  MET B 309      60.498 -28.121 -77.544  1.00 71.50      B    S  
ATOM   4239  CE  MET B 309      60.651 -28.267 -79.321  1.00 61.12      B    C  
ATOM   4240  N   PRO B 310      60.439 -26.608 -72.836  1.00 91.17      B    N  
ATOM   4241  CA  PRO B 310      60.626 -26.427 -71.396  1.00 90.05      B    C  
ATOM   4242  C   PRO B 310      62.010 -25.894 -71.084  1.00 89.55      B    C  
ATOM   4243  O   PRO B 310      62.973 -26.253 -71.755  1.00 82.29      B    O  
ATOM   4244  CB  PRO B 310      60.423 -27.831 -70.828  1.00 87.80      B    C  
ATOM   4245  CG  PRO B 310      59.578 -28.532 -71.830  1.00 85.55      B    C  
ATOM   4246  CD  PRO B 310      60.000 -27.974 -73.168  1.00 88.82      B    C  
ATOM   4247  N   PRO B 311      62.127 -25.028 -70.061  1.00 89.38      B    N  
ATOM   4248  CA  PRO B 311      61.062 -24.681 -69.109  1.00 88.77      B    C  
ATOM   4249  C   PRO B 311      60.113 -23.590 -69.587  1.00 89.67      B    C  
ATOM   4250  O   PRO B 311      59.225 -23.199 -68.835  1.00 82.68      B    O  
ATOM   4251  CB  PRO B 311      61.841 -24.195 -67.884  1.00 85.49      B    C  
ATOM   4252  CG  PRO B 311      63.069 -23.586 -68.466  1.00 81.09      B    C  
ATOM   4253  CD  PRO B 311      63.406 -24.429 -69.673  1.00 84.40      B    C  
ATOM   4254  N   GLY B 312      60.276 -23.106 -70.836  1.00 89.08      B    N  
ATOM   4255  CA  GLY B 312      59.354 -22.120 -71.379  1.00 89.30      B    C  
ATOM   4256  C   GLY B 312      59.434 -20.776 -70.694  1.00 91.06      B    C  
ATOM   4257  O   GLY B 312      58.401 -20.142 -70.453  1.00 85.00      B    O  
ATOM   4258  N   GLN B 313      60.657 -20.356 -70.399  1.00 91.21      B    N  
ATOM   4259  CA  GLN B 313      60.855 -19.113 -69.662  1.00 91.60      B    C  
ATOM   4260  C   GLN B 313      61.499 -18.028 -70.513  1.00 92.35      B    C  
ATOM   4261  O   GLN B 313      61.896 -16.986 -69.984  1.00 87.46      B    O  
ATOM   4262  CB  GLN B 313      61.694 -19.366 -68.410  1.00 89.48      B    C  
ATOM   4263  CG  GLN B 313      61.021 -20.285 -67.401  1.00 88.60      B    C  
ATOM   4264  CD  GLN B 313      61.910 -20.607 -66.213  1.00 86.68      B    C  
ATOM   4265  NE2 GLN B 313      61.292 -20.901 -65.075  1.00 77.67      B    N  
ATOM   4266  OE1 GLN B 313      63.127 -20.613 -66.328  1.00 79.68      B    O  
ATOM   4267  N   ALA B 314      61.595 -18.246 -71.815  1.00 90.85      B    N  
ATOM   4268  CA  ALA B 314      62.159 -17.242 -72.696  1.00 90.72      B    C  
ATOM   4269  C   ALA B 314      61.212 -16.055 -72.822  1.00 91.93      B    C  
ATOM   4270  O   ALA B 314      59.994 -16.197 -72.684  1.00 88.23      B    O  
ATOM   4271  CB  ALA B 314      62.424 -17.843 -74.070  1.00 88.36      B    C  
ATOM   4272  N   PRO B 315      61.732 -14.850 -73.078  1.00 91.95      B    N  
ATOM   4273  CA  PRO B 315      60.861 -13.682 -73.201  1.00 91.97      B    C  
ATOM   4274  C   PRO B 315      59.859 -13.837 -74.334  1.00 92.17      B    C  
ATOM   4275  O   PRO B 315      60.166 -14.392 -75.387  1.00 88.31      B    O  
ATOM   4276  CB  PRO B 315      61.834 -12.531 -73.467  1.00 90.32      B    C  
ATOM   4277  CG  PRO B 315      63.137 -12.999 -72.912  1.00 87.45      B    C  
ATOM   4278  CD  PRO B 315      63.158 -14.486 -73.145  1.00 90.20      B    C  
ATOM   4279  N   GLU B 316      58.666 -13.358 -74.118  1.00 90.34      B    N  
ATOM   4280  CA  GLU B 316      57.617 -13.329 -75.124  1.00 89.47      B    C  
ATOM   4281  C   GLU B 316      57.290 -11.877 -75.447  1.00 90.04      B    C  
ATOM   4282  O   GLU B 316      56.928 -11.109 -74.558  1.00 85.80      B    O  
ATOM   4283  CB  GLU B 316      56.367 -14.069 -74.648  1.00 86.99      B    C  
ATOM   4284  CG  GLU B 316      56.549 -15.565 -74.463  1.00 82.37      B    C  
ATOM   4285  CD  GLU B 316      55.310 -16.237 -73.906  1.00 81.69      B    C  
ATOM   4286  OE1 GLU B 316      55.005 -16.024 -72.723  1.00 73.45      B    O  
ATOM   4287  OE2 GLU B 316      54.635 -16.970 -74.666  1.00 75.08      B    O1-
ATOM   4288  N   ASP B 317      57.441 -11.522 -76.708  1.00 89.61      B    N  
ATOM   4289  CA  ASP B 317      57.210 -10.151 -77.136  1.00 89.27      B    C  
ATOM   4290  C   ASP B 317      58.116  -9.177 -76.388  1.00 90.35      B    C  
ATOM   4291  O   ASP B 317      57.720  -8.050 -76.081  1.00 83.96      B    O  
ATOM   4292  CB  ASP B 317      55.747  -9.748 -76.970  1.00 86.67      B    C  
ATOM   4293  CG  ASP B 317      55.368  -8.538 -77.801  1.00 82.85      B    C  
ATOM   4294  OD1 ASP B 317      55.967  -8.345 -78.872  1.00 76.35      B    O  
ATOM   4295  OD2 ASP B 317      54.459  -7.780 -77.386  1.00 74.80      B    O1-
ATOM   4296  N   GLY B 318      59.324  -9.614 -76.073  1.00 89.63      B    N  
ATOM   4297  CA  GLY B 318      60.288  -8.774 -75.383  1.00 89.85      B    C  
ATOM   4298  C   GLY B 318      60.136  -8.715 -73.883  1.00 91.63      B    C  
ATOM   4299  O   GLY B 318      60.958  -8.065 -73.221  1.00 86.37      B    O  
ATOM   4300  N   LYS B 319      59.140  -9.380 -73.331  1.00 91.55      B    N  
ATOM   4301  CA  LYS B 319      58.911  -9.350 -71.895  1.00 91.94      B    C  
ATOM   4302  C   LYS B 319      59.198 -10.722 -71.292  1.00 92.90      B    C  
ATOM   4303  O   LYS B 319      58.763 -11.739 -71.835  1.00 89.78      B    O  
ATOM   4304  CB  LYS B 319      57.474  -8.929 -71.579  1.00 89.61      B    C  
ATOM   4305  CG  LYS B 319      57.150  -7.497 -71.949  1.00 82.28      B    C  
ATOM   4306  CD  LYS B 319      55.751  -7.121 -71.511  1.00 77.60      B    C  
ATOM   4307  CE  LYS B 319      55.436  -5.679 -71.830  1.00 69.35      B    C  
ATOM   4308  NZ  LYS B 319      54.070  -5.294 -71.374  1.00 61.33      B    N1+
ATOM   4309  N   PRO B 320      59.928 -10.775 -70.190  1.00 92.21      B    N  
ATOM   4310  CA  PRO B 320      60.172 -12.070 -69.549  1.00 92.27      B    C  
ATOM   4311  C   PRO B 320      58.879 -12.739 -69.113  1.00 92.91      B    C  
ATOM   4312  O   PRO B 320      57.881 -12.083 -68.821  1.00 89.95      B    O  
ATOM   4313  CB  PRO B 320      61.047 -11.705 -68.342  1.00 90.44      B    C  
ATOM   4314  CG  PRO B 320      61.619 -10.371 -68.663  1.00 87.16      B    C  
ATOM   4315  CD  PRO B 320      60.586  -9.670 -69.492  1.00 89.91      B    C  
ATOM   4316  N   THR B 321      58.883 -14.067 -69.043  1.00 92.94      B    N  
ATOM   4317  CA  THR B 321      57.703 -14.823 -68.634  1.00 93.01      B    C  
ATOM   4318  C   THR B 321      57.323 -14.533 -67.190  1.00 93.49      B    C  
ATOM   4319  O   THR B 321      56.140 -14.544 -66.838  1.00 90.23      B    O  
ATOM   4320  CB  THR B 321      57.941 -16.319 -68.829  1.00 91.59      B    C  
ATOM   4321  CG2 THR B 321      56.691 -17.112 -68.492  1.00 80.23      B    C  
ATOM   4322  OG1 THR B 321      58.315 -16.577 -70.177  1.00 80.83      B    O  
ATOM   4323  N   TYR B 322      58.334 -14.265 -66.365  1.00 93.39      B    N  
ATOM   4324  CA  TYR B 322      58.053 -13.985 -64.957  1.00 93.13      B    C  
ATOM   4325  C   TYR B 322      57.471 -12.594 -64.738  1.00 93.58      B    C  
ATOM   4326  O   TYR B 322      57.189 -12.234 -63.592  1.00 90.06      B    O  
ATOM   4327  CB  TYR B 322      59.315 -14.160 -64.113  1.00 92.08      B    C  
ATOM   4328  CG  TYR B 322      60.490 -13.287 -64.521  1.00 91.50      B    C  
ATOM   4329  CD1 TYR B 322      60.556 -11.961 -64.138  1.00 85.79      B    C  
ATOM   4330  CD2 TYR B 322      61.539 -13.807 -65.258  1.00 85.37      B    C  
ATOM   4331  CE1 TYR B 322      61.626 -11.164 -64.508  1.00 82.83      B    C  
ATOM   4332  CE2 TYR B 322      62.606 -13.024 -65.631  1.00 83.07      B    C  
ATOM   4333  CZ  TYR B 322      62.648 -11.703 -65.253  1.00 86.28      B    C  
ATOM   4334  OH  TYR B 322      63.711 -10.910 -65.624  1.00 85.53      B    O  
ATOM   4335  N   GLU B 323      57.298 -11.807 -65.797  1.00 93.27      B    N  
ATOM   4336  CA  GLU B 323      56.628 -10.514 -65.703  1.00 92.95      B    C  
ATOM   4337  C   GLU B 323      55.218 -10.546 -66.279  1.00 93.43      B    C  
ATOM   4338  O   GLU B 323      54.434  -9.634 -65.995  1.00 90.21      B    O  
ATOM   4339  CB  GLU B 323      57.449  -9.433 -66.423  1.00 91.54      B    C  
ATOM   4340  CG  GLU B 323      58.791  -9.141 -65.773  1.00 86.70      B    C  
ATOM   4341  CD  GLU B 323      59.524  -8.001 -66.465  1.00 84.39      B    C  
ATOM   4342  OE1 GLU B 323      58.958  -7.421 -67.406  1.00 77.00      B    O  
ATOM   4343  OE2 GLU B 323      60.658  -7.705 -66.054  1.00 77.80      B    O1-
ATOM   4344  N   THR B 324      54.894 -11.566 -67.078  1.00 93.73      B    N  
ATOM   4345  CA  THR B 324      53.590 -11.649 -67.727  1.00 93.86      B    C  
ATOM   4346  C   THR B 324      52.716 -12.731 -67.114  1.00 94.43      B    C  
ATOM   4347  O   THR B 324      51.559 -12.481 -66.775  1.00 91.32      B    O  
ATOM   4348  CB  THR B 324      53.746 -11.909 -69.226  1.00 91.83      B    C  
ATOM   4349  CG2 THR B 324      54.482 -10.750 -69.897  1.00 78.71      B    C  
ATOM   4350  OG1 THR B 324      54.491 -13.118 -69.429  1.00 80.50      B    O  
ATOM   4351  N   HIS B 325      53.255 -13.942 -66.946  1.00 94.02      B    N  
ATOM   4352  CA  HIS B 325      52.486 -15.071 -66.430  1.00 94.29      B    C  
ATOM   4353  C   HIS B 325      52.742 -15.301 -64.943  1.00 94.17      B    C  
ATOM   4354  O   HIS B 325      52.704 -16.435 -64.467  1.00 90.36      B    O  
ATOM   4355  CB  HIS B 325      52.799 -16.335 -67.237  1.00 93.66      B    C  
ATOM   4356  CG  HIS B 325      52.212 -16.329 -68.612  1.00 94.63      B    C  
ATOM   4357  CD2 HIS B 325      52.731 -15.975 -69.800  1.00 86.05      B    C  
ATOM   4358  ND1 HIS B 325      50.915 -16.710 -68.875  1.00 86.29      B    N  
ATOM   4359  CE1 HIS B 325      50.672 -16.593 -70.169  1.00 86.77      B    C  
ATOM   4360  NE2 HIS B 325      51.755 -16.147 -70.749  1.00 88.52      B    N  
ATOM   4361  N   THR B 326      52.981 -14.232 -64.188  1.00 94.33      B    N  
ATOM   4362  CA  THR B 326      53.253 -14.327 -62.756  1.00 94.50      B    C  
ATOM   4363  C   THR B 326      52.022 -13.919 -61.959  1.00 94.81      B    C  
ATOM   4364  O   THR B 326      51.090 -13.292 -62.475  1.00 91.81      B    O  
ATOM   4365  CB  THR B 326      54.447 -13.456 -62.354  1.00 92.92      B    C  
ATOM   4366  CG2 THR B 326      54.108 -11.978 -62.558  1.00 84.46      B    C  
ATOM   4367  OG1 THR B 326      54.778 -13.674 -60.985  1.00 83.71      B    O  
ATOM   4368  N   LEU B 327      52.018 -14.292 -60.681  1.00 94.64      B    N  
ATOM   4369  CA  LEU B 327      50.999 -13.857 -59.743  1.00 95.05      B    C  
ATOM   4370  C   LEU B 327      51.574 -12.777 -58.837  1.00 94.70      B    C  
ATOM   4371  O   LEU B 327      52.638 -12.222 -59.089  1.00 89.89      B    O  
ATOM   4372  CB  LEU B 327      50.477 -15.052 -58.935  1.00 94.51      B    C  
ATOM   4373  CG  LEU B 327      49.805 -16.166 -59.758  1.00 94.21      B    C  
ATOM   4374  CD1 LEU B 327      49.412 -17.336 -58.882  1.00 88.53      B    C  
ATOM   4375  CD2 LEU B 327      48.599 -15.622 -60.497  1.00 87.90      B    C  
ATOM   4376  N   GLY B 328      50.855 -12.463 -57.776  1.00 93.37      B    N  
ATOM   4377  CA  GLY B 328      51.296 -11.430 -56.867  1.00 93.12      B    C  
ATOM   4378  C   GLY B 328      52.459 -11.875 -56.004  1.00 93.76      B    C  
ATOM   4379  O   GLY B 328      52.766 -13.063 -55.888  1.00 89.97      B    O  
ATOM   4380  N   ALA B 329      53.109 -10.899 -55.398  1.00 92.50      B    N  
ATOM   4381  CA  ALA B 329      54.233 -11.196 -54.519  1.00 92.62      B    C  
ATOM   4382  C   ALA B 329      53.739 -11.829 -53.234  1.00 93.07      B    C  
ATOM   4383  O   ALA B 329      52.666 -11.497 -52.732  1.00 89.10      B    O  
ATOM   4384  CB  ALA B 329      55.013  -9.922 -54.214  1.00 91.14      B    C  
ATOM   4385  N   CYS B 330      54.522 -12.752 -52.680  1.00 91.77      B    N  
ATOM   4386  CA  CYS B 330      54.189 -13.414 -51.431  1.00 91.56      B    C  
ATOM   4387  C   CYS B 330      54.954 -12.767 -50.294  1.00 92.60      B    C  
ATOM   4388  O   CYS B 330      56.114 -12.368 -50.436  1.00 89.17      B    O  
ATOM   4389  CB  CYS B 330      54.514 -14.907 -51.502  1.00 88.83      B    C  
ATOM   4390  SG  CYS B 330      56.248 -15.306 -51.809  1.00 83.35      B    S  
ATOM   4391  N   VAL B 331      54.275 -12.633 -49.157  1.00 92.85      B    N  
ATOM   4392  CA  VAL B 331      54.942 -12.206 -47.936  1.00 93.06      B    C  
ATOM   4393  C   VAL B 331      55.510 -13.407 -47.209  1.00 93.49      B    C  
ATOM   4394  O   VAL B 331      56.658 -13.374 -46.740  1.00 90.57      B    O  
ATOM   4395  CB  VAL B 331      53.971 -11.433 -47.034  1.00 92.36      B    C  
ATOM   4396  CG1 VAL B 331      54.656 -11.017 -45.746  1.00 85.45      B    C  
ATOM   4397  CG2 VAL B 331      53.425 -10.220 -47.762  1.00 86.01      B    C  
ATOM   4398  N   VAL B 332      54.727 -14.485 -47.121  1.00 91.98      B    N  
ATOM   4399  CA  VAL B 332      55.188 -15.763 -46.591  1.00 91.34      B    C  
ATOM   4400  C   VAL B 332      55.424 -16.678 -47.779  1.00 91.22      B    C  
ATOM   4401  O   VAL B 332      54.478 -17.167 -48.397  1.00 87.79      B    O  
ATOM   4402  CB  VAL B 332      54.179 -16.363 -45.610  1.00 90.35      B    C  
ATOM   4403  CG1 VAL B 332      54.714 -17.655 -45.031  1.00 83.73      B    C  
ATOM   4404  CG2 VAL B 332      53.854 -15.368 -44.508  1.00 84.79      B    C  
ATOM   4405  N   CYS B 333      56.699 -16.905 -48.127  1.00 90.40      B    N  
ATOM   4406  CA  CYS B 333      57.056 -17.642 -49.332  1.00 88.75      B    C  
ATOM   4407  C   CYS B 333      57.584 -19.023 -48.985  1.00 88.48      B    C  
ATOM   4408  O   CYS B 333      58.168 -19.219 -47.918  1.00 83.13      B    O  
ATOM   4409  CB  CYS B 333      58.095 -16.849 -50.129  1.00 86.86      B    C  
ATOM   4410  SG  CYS B 333      57.585 -15.168 -50.552  1.00 83.41      B    S  
ATOM   4411  N   PRO B 334      57.407 -19.977 -49.890  1.00 88.11      B    N  
ATOM   4412  CA  PRO B 334      56.711 -19.829 -51.173  1.00 87.80      B    C  
ATOM   4413  C   PRO B 334      55.216 -20.084 -51.056  1.00 88.24      B    C  
ATOM   4414  O   PRO B 334      54.756 -20.688 -50.099  1.00 82.83      B    O  
ATOM   4415  CB  PRO B 334      57.362 -20.915 -52.039  1.00 84.90      B    C  
ATOM   4416  CG  PRO B 334      57.666 -22.001 -51.065  1.00 81.15      B    C  
ATOM   4417  CD  PRO B 334      58.010 -21.313 -49.754  1.00 84.90      B    C  
ATOM   4418  N   GLY B 335      54.477 -19.608 -52.039  1.00 88.07      B    N  
ATOM   4419  CA  GLY B 335      53.048 -19.850 -52.074  1.00 88.78      B    C  
ATOM   4420  C   GLY B 335      52.296 -18.733 -52.774  1.00 90.52      B    C  
ATOM   4421  O   GLY B 335      52.729 -17.582 -52.796  1.00 87.04      B    O  
ATOM   4422  N   ILE B 336      51.127 -19.094 -53.330  1.00 92.85      B    N  
ATOM   4423  CA  ILE B 336      50.269 -18.131 -54.007  1.00 93.43      B    C  
ATOM   4424  C   ILE B 336      48.828 -18.241 -53.540  1.00 94.67      B    C  
ATOM   4425  O   ILE B 336      48.002 -17.403 -53.916  1.00 92.68      B    O  
ATOM   4426  CB  ILE B 336      50.331 -18.312 -55.536  1.00 92.10      B    C  
ATOM   4427  CG1 ILE B 336      49.890 -19.734 -55.938  1.00 87.47      B    C  
ATOM   4428  CG2 ILE B 336      51.741 -18.025 -56.054  1.00 85.60      B    C  
ATOM   4429  CD1 ILE B 336      48.430 -19.876 -56.292  1.00 81.42      B    C  
ATOM   4430  N   TRP B 337      48.512 -19.237 -52.725  1.00 95.05      B    N  
ATOM   4431  CA  TRP B 337      47.129 -19.459 -52.336  1.00 95.84      B    C  
ATOM   4432  C   TRP B 337      46.674 -18.364 -51.381  1.00 95.91      B    C  
ATOM   4433  O   TRP B 337      47.391 -18.038 -50.426  1.00 94.32      B    O  
ATOM   4434  CB  TRP B 337      46.958 -20.833 -51.689  1.00 95.51      B    C  
ATOM   4435  CG  TRP B 337      45.524 -21.244 -51.592  1.00 95.61      B    C  
ATOM   4436  CD1 TRP B 337      44.730 -21.244 -50.480  1.00 92.92      B    C  
ATOM   4437  CD2 TRP B 337      44.694 -21.694 -52.670  1.00 95.05      B    C  
ATOM   4438  CE2 TRP B 337      43.416 -21.948 -52.132  1.00 94.63      B    C  
ATOM   4439  CE3 TRP B 337      44.902 -21.891 -54.035  1.00 94.01      B    C  
ATOM   4440  NE1 TRP B 337      43.466 -21.673 -50.790  1.00 93.09      B    N  
ATOM   4441  CZ2 TRP B 337      42.360 -22.403 -52.914  1.00 94.16      B    C  
ATOM   4442  CZ3 TRP B 337      43.854 -22.340 -54.804  1.00 92.44      B    C  
ATOM   4443  CH2 TRP B 337      42.605 -22.595 -54.244  1.00 92.73      B    C  
ATOM   4444  N   PRO B 338      45.494 -17.784 -51.591  1.00 96.23      B    N  
ATOM   4445  CA  PRO B 338      45.032 -16.707 -50.711  1.00 96.09      B    C  
ATOM   4446  C   PRO B 338      44.709 -17.206 -49.321  1.00 96.35      B    C  
ATOM   4447  O   PRO B 338      44.302 -18.350 -49.119  1.00 94.25      B    O  
ATOM   4448  CB  PRO B 338      43.770 -16.192 -51.422  1.00 94.62      B    C  
ATOM   4449  CG  PRO B 338      43.286 -17.354 -52.203  1.00 92.58      B    C  
ATOM   4450  CD  PRO B 338      44.529 -18.082 -52.652  1.00 95.26      B    C  
ATOM   4451  N   TYR B 339      44.902 -16.327 -48.328  1.00 95.86      B    N  
ATOM   4452  CA  TYR B 339      44.522 -16.637 -46.965  1.00 96.20      B    C  
ATOM   4453  C   TYR B 339      43.002 -16.636 -46.832  1.00 96.66      B    C  
ATOM   4454  O   TYR B 339      42.286 -15.949 -47.564  1.00 94.78      B    O  
ATOM   4455  CB  TYR B 339      45.136 -15.638 -45.988  1.00 95.74      B    C  
ATOM   4456  CG  TYR B 339      46.643 -15.702 -45.920  1.00 95.36      B    C  
ATOM   4457  CD1 TYR B 339      47.274 -16.679 -45.164  1.00 90.31      B    C  
ATOM   4458  CD2 TYR B 339      47.425 -14.786 -46.598  1.00 89.89      B    C  
ATOM   4459  CE1 TYR B 339      48.651 -16.742 -45.091  1.00 88.00      B    C  
ATOM   4460  CE2 TYR B 339      48.804 -14.844 -46.534  1.00 88.85      B    C  
ATOM   4461  CZ  TYR B 339      49.412 -15.821 -45.777  1.00 91.09      B    C  
ATOM   4462  OH  TYR B 339      50.777 -15.882 -45.707  1.00 89.65      B    O  
ATOM   4463  N   SER B 340      42.513 -17.423 -45.893  1.00 95.95      B    N  
ATOM   4464  CA  SER B 340      41.078 -17.526 -45.638  1.00 95.90      B    C  
ATOM   4465  C   SER B 340      40.847 -17.620 -44.141  1.00 96.34      B    C  
ATOM   4466  O   SER B 340      41.593 -18.285 -43.424  1.00 93.76      B    O  
ATOM   4467  CB  SER B 340      40.466 -18.738 -46.338  1.00 93.74      B    C  
ATOM   4468  OG  SER B 340      40.604 -18.639 -47.741  1.00 83.14      B    O  
ATOM   4469  N   VAL B 341      39.803 -16.937 -43.663  1.00 96.64      B    N  
ATOM   4470  CA  VAL B 341      39.406 -17.044 -42.270  1.00 96.78      B    C  
ATOM   4471  C   VAL B 341      38.835 -18.435 -42.032  1.00 96.85      B    C  
ATOM   4472  O   VAL B 341      38.015 -18.933 -42.812  1.00 95.33      B    O  
ATOM   4473  CB  VAL B 341      38.373 -15.968 -41.909  1.00 95.89      B    C  
ATOM   4474  CG1 VAL B 341      37.897 -16.134 -40.477  1.00 91.27      B    C  
ATOM   4475  CG2 VAL B 341      38.969 -14.575 -42.121  1.00 89.77      B    C  
ATOM   4476  N   GLY B 342      39.261 -19.063 -40.954  1.00 95.63      B    N  
ATOM   4477  CA  GLY B 342      38.801 -20.392 -40.622  1.00 95.73      B    C  
ATOM   4478  C   GLY B 342      38.282 -20.483 -39.213  1.00 96.55      B    C  
ATOM   4479  O   GLY B 342      38.448 -19.577 -38.394  1.00 94.48      B    O  
ATOM   4480  N   TYR B 343      37.606 -21.599 -38.920  1.00 96.76      B    N  
ATOM   4481  CA  TYR B 343      37.109 -21.873 -37.576  1.00 97.10      B    C  
ATOM   4482  C   TYR B 343      38.221 -22.476 -36.727  1.00 97.09      B    C  
ATOM   4483  O   TYR B 343      39.095 -23.194 -37.226  1.00 95.55      B    O  
ATOM   4484  CB  TYR B 343      35.915 -22.817 -37.634  1.00 97.02      B    C  
ATOM   4485  CG  TYR B 343      35.178 -22.944 -36.323  1.00 97.25      B    C  
ATOM   4486  CD1 TYR B 343      34.346 -21.928 -35.860  1.00 94.66      B    C  
ATOM   4487  CD2 TYR B 343      35.302 -24.082 -35.538  1.00 94.83      B    C  
ATOM   4488  CE1 TYR B 343      33.670 -22.040 -34.669  1.00 94.10      B    C  
ATOM   4489  CE2 TYR B 343      34.636 -24.200 -34.333  1.00 94.51      B    C  
ATOM   4490  CZ  TYR B 343      33.824 -23.176 -33.911  1.00 95.88      B    C  
ATOM   4491  OH  TYR B 343      33.150 -23.291 -32.707  1.00 94.72      B    O  
ATOM   4492  N   ASN B 344      38.203 -22.170 -35.446  1.00 96.49      B    N  
ATOM   4493  CA  ASN B 344      39.208 -22.696 -34.527  1.00 96.73      B    C  
ATOM   4494  C   ASN B 344      38.942 -24.181 -34.290  1.00 96.84      B    C  
ATOM   4495  O   ASN B 344      38.098 -24.547 -33.461  1.00 94.79      B    O  
ATOM   4496  CB  ASN B 344      39.201 -21.911 -33.225  1.00 96.11      B    C  
ATOM   4497  CG  ASN B 344      40.393 -22.226 -32.351  1.00 96.01      B    C  
ATOM   4498  ND2 ASN B 344      40.772 -21.271 -31.500  1.00 89.24      B    N  
ATOM   4499  OD1 ASN B 344      40.976 -23.304 -32.422  1.00 90.57      B    O  
ATOM   4500  N   VAL B 345      39.656 -25.021 -35.005  1.00 96.34      B    N  
ATOM   4501  CA  VAL B 345      39.433 -26.458 -34.918  1.00 96.40      B    C  
ATOM   4502  C   VAL B 345      39.857 -26.994 -33.560  1.00 96.30      B    C  
ATOM   4503  O   VAL B 345      39.286 -27.983 -33.076  1.00 93.88      B    O  
ATOM   4504  CB  VAL B 345      40.166 -27.189 -36.058  1.00 95.23      B    C  
ATOM   4505  CG1 VAL B 345      39.871 -28.687 -36.025  1.00 88.63      B    C  
ATOM   4506  CG2 VAL B 345      39.764 -26.608 -37.404  1.00 87.98      B    C  
ATOM   4507  N   ASP B 346      40.826 -26.366 -32.916  1.00 96.33      B    N  
ATOM   4508  CA  ASP B 346      41.232 -26.798 -31.583  1.00 95.80      B    C  
ATOM   4509  C   ASP B 346      40.115 -26.564 -30.580  1.00 95.79      B    C  
ATOM   4510  O   ASP B 346      39.881 -27.403 -29.697  1.00 93.26      B    O  
ATOM   4511  CB  ASP B 346      42.504 -26.066 -31.163  1.00 94.93      B    C  
ATOM   4512  CG  ASP B 346      43.720 -26.525 -31.931  1.00 92.12      B    C  
ATOM   4513  OD1 ASP B 346      43.740 -27.696 -32.370  1.00 84.50      B    O  
ATOM   4514  OD2 ASP B 346      44.659 -25.719 -32.098  1.00 83.29      B    O1-
ATOM   4515  N   GLU B 347      39.422 -25.442 -30.680  1.00 95.47      B    N  
ATOM   4516  CA  GLU B 347      38.255 -25.218 -29.838  1.00 95.24      B    C  
ATOM   4517  C   GLU B 347      37.133 -26.185 -30.194  1.00 95.22      B    C  
ATOM   4518  O   GLU B 347      36.377 -26.616 -29.311  1.00 93.42      B    O  
ATOM   4519  CB  GLU B 347      37.764 -23.772 -29.977  1.00 94.47      B    C  
ATOM   4520  CG  GLU B 347      38.661 -22.736 -29.314  1.00 91.05      B    C  
ATOM   4521  CD  GLU B 347      38.581 -22.781 -27.789  1.00 89.55      B    C  
ATOM   4522  OE1 GLU B 347      37.826 -23.604 -27.244  1.00 81.96      B    O  
ATOM   4523  OE2 GLU B 347      39.279 -21.973 -27.144  1.00 81.78      B    O1-
ATOM   4524  N   LEU B 348      37.020 -26.535 -31.464  1.00 96.06      B    N  
ATOM   4525  CA  LEU B 348      36.037 -27.537 -31.864  1.00 96.04      B    C  
ATOM   4526  C   LEU B 348      36.315 -28.872 -31.193  1.00 96.13      B    C  
ATOM   4527  O   LEU B 348      35.386 -29.547 -30.730  1.00 94.35      B    O  
ATOM   4528  CB  LEU B 348      36.054 -27.685 -33.390  1.00 95.62      B    C  
ATOM   4529  CG  LEU B 348      35.102 -28.714 -33.999  1.00 94.85      B    C  
ATOM   4530  CD1 LEU B 348      33.658 -28.304 -33.772  1.00 89.57      B    C  
ATOM   4531  CD2 LEU B 348      35.382 -28.874 -35.488  1.00 89.29      B    C  
ATOM   4532  N   HIS B 349      37.585 -29.259 -31.115  1.00 96.16      B    N  
ATOM   4533  CA  HIS B 349      37.962 -30.512 -30.481  1.00 95.91      B    C  
ATOM   4534  C   HIS B 349      37.903 -30.446 -28.961  1.00 95.46      B    C  
ATOM   4535  O   HIS B 349      38.060 -31.480 -28.304  1.00 92.62      B    O  
ATOM   4536  CB  HIS B 349      39.365 -30.930 -30.928  1.00 95.59      B    C  
ATOM   4537  CG  HIS B 349      39.385 -31.620 -32.255  1.00 95.53      B    C  
ATOM   4538  CD2 HIS B 349      39.586 -31.150 -33.506  1.00 84.14      B    C  
ATOM   4539  ND1 HIS B 349      39.165 -32.977 -32.400  1.00 83.75      B    N  
ATOM   4540  CE1 HIS B 349      39.244 -33.307 -33.677  1.00 86.63      B    C  
ATOM   4541  NE2 HIS B 349      39.489 -32.214 -34.376  1.00 89.06      B    N  
ATOM   4542  N   ALA B 350      37.672 -29.262 -28.373  1.00 94.70      B    N  
ATOM   4543  CA  ALA B 350      37.460 -29.175 -26.930  1.00 93.44      B    C  
ATOM   4544  C   ALA B 350      36.216 -29.955 -26.501  1.00 93.10      B    C  
ATOM   4545  O   ALA B 350      36.116 -30.348 -25.339  1.00 88.11      B    O  
ATOM   4546  CB  ALA B 350      37.336 -27.718 -26.498  1.00 91.66      B    C  
ATOM   4547  N   GLY B 351      35.294 -30.172 -27.416  1.00 91.85      B    N  
ATOM   4548  CA  GLY B 351      34.191 -31.067 -27.172  1.00 92.11      B    C  
ATOM   4549  C   GLY B 351      32.916 -30.380 -26.753  1.00 93.26      B    C  
ATOM   4550  O   GLY B 351      32.798 -29.147 -26.771  1.00 89.43      B    O  
ATOM   4551  N   ALA B 352      31.950 -31.207 -26.382  1.00 92.30      B    N  
ATOM   4552  CA  ALA B 352      30.642 -30.710 -26.001  1.00 92.26      B    C  
ATOM   4553  C   ALA B 352      30.679 -29.909 -24.707  1.00 92.46      B    C  
ATOM   4554  O   ALA B 352      29.810 -29.071 -24.485  1.00 88.88      B    O  
ATOM   4555  CB  ALA B 352      29.671 -31.881 -25.856  1.00 90.80      B    C  
ATOM   4556  N   SER B 353      31.686 -30.153 -23.863  1.00 92.37      B    N  
ATOM   4557  CA  SER B 353      31.770 -29.420 -22.600  1.00 91.53      B    C  
ATOM   4558  C   SER B 353      31.968 -27.929 -22.819  1.00 91.60      B    C  
ATOM   4559  O   SER B 353      31.625 -27.131 -21.944  1.00 87.83      B    O  
ATOM   4560  CB  SER B 353      32.908 -29.974 -21.748  1.00 89.82      B    C  
ATOM   4561  OG  SER B 353      34.159 -29.775 -22.373  1.00 79.53      B    O  
ATOM   4562  N   ASN B 354      32.507 -27.539 -23.960  1.00 92.32      B    N  
ATOM   4563  CA  ASN B 354      32.683 -26.133 -24.321  1.00 92.55      B    C  
ATOM   4564  C   ASN B 354      31.851 -25.765 -25.545  1.00 93.27      B    C  
ATOM   4565  O   ASN B 354      32.174 -24.809 -26.256  1.00 89.47      B    O  
ATOM   4566  CB  ASN B 354      34.151 -25.822 -24.577  1.00 90.79      B    C  
ATOM   4567  CG  ASN B 354      34.461 -24.339 -24.478  1.00 87.74      B    C  
ATOM   4568  ND2 ASN B 354      35.444 -23.891 -25.249  1.00 78.24      B    N  
ATOM   4569  OD1 ASN B 354      33.827 -23.610 -23.718  1.00 79.47      B    O  
ATOM   4570  N   HIS B 355      30.783 -26.523 -25.791  1.00 93.59      B    N  
ATOM   4571  CA  HIS B 355      29.859 -26.263 -26.896  1.00 94.31      B    C  
ATOM   4572  C   HIS B 355      30.591 -26.188 -28.238  1.00 95.18      B    C  
ATOM   4573  O   HIS B 355      30.203 -25.437 -29.139  1.00 92.18      B    O  
ATOM   4574  CB  HIS B 355      29.070 -24.978 -26.656  1.00 93.39      B    C  
ATOM   4575  CG  HIS B 355      28.189 -25.047 -25.446  1.00 93.05      B    C  
ATOM   4576  CD2 HIS B 355      27.767 -26.103 -24.708  1.00 82.65      B    C  
ATOM   4577  ND1 HIS B 355      27.632 -23.923 -24.860  1.00 81.71      B    N  
ATOM   4578  CE1 HIS B 355      26.911 -24.285 -23.820  1.00 83.92      B    C  
ATOM   4579  NE2 HIS B 355      26.976 -25.601 -23.705  1.00 86.05      B    N  
ATOM   4580  N   TYR B 356      31.654 -26.987 -28.374  1.00 95.25      B    N  
ATOM   4581  CA  TYR B 356      32.436 -27.072 -29.604  1.00 95.84      B    C  
ATOM   4582  C   TYR B 356      32.981 -25.714 -30.046  1.00 95.83      B    C  
ATOM   4583  O   TYR B 356      33.160 -25.467 -31.242  1.00 92.88      B    O  
ATOM   4584  CB  TYR B 356      31.613 -27.707 -30.728  1.00 95.76      B    C  
ATOM   4585  CG  TYR B 356      31.067 -29.061 -30.366  1.00 96.08      B    C  
ATOM   4586  CD1 TYR B 356      31.877 -30.190 -30.397  1.00 93.00      B    C  
ATOM   4587  CD2 TYR B 356      29.746 -29.219 -29.990  1.00 93.06      B    C  
ATOM   4588  CE1 TYR B 356      31.380 -31.443 -30.063  1.00 92.47      B    C  
ATOM   4589  CE2 TYR B 356      29.238 -30.468 -29.655  1.00 92.75      B    C  
ATOM   4590  CZ  TYR B 356      30.057 -31.569 -29.693  1.00 94.19      B    C  
ATOM   4591  OH  TYR B 356      29.565 -32.809 -29.366  1.00 93.01      B    O  
ATOM   4592  N   GLY B 357      33.258 -24.836 -29.075  1.00 94.46      B    N  
ATOM   4593  CA  GLY B 357      33.852 -23.542 -29.365  1.00 94.43      B    C  
ATOM   4594  C   GLY B 357      32.897 -22.471 -29.845  1.00 95.23      B    C  
ATOM   4595  O   GLY B 357      33.338 -21.367 -30.159  1.00 91.83      B    O  
ATOM   4596  N   GLN B 358      31.605 -22.770 -29.904  1.00 96.00      B    N  
ATOM   4597  CA  GLN B 358      30.632 -21.785 -30.354  1.00 96.13      B    C  
ATOM   4598  C   GLN B 358      30.519 -20.666 -29.325  1.00 96.12      B    C  
ATOM   4599  O   GLN B 358      30.337 -20.928 -28.131  1.00 94.19      B    O  
ATOM   4600  CB  GLN B 358      29.281 -22.460 -30.595  1.00 95.60      B    C  
ATOM   4601  CG  GLN B 358      29.325 -23.443 -31.762  1.00 94.80      B    C  
ATOM   4602  CD  GLN B 358      28.113 -24.342 -31.835  1.00 94.93      B    C  
ATOM   4603  NE2 GLN B 358      27.906 -25.130 -30.784  1.00 82.81      B    N  
ATOM   4604  OE1 GLN B 358      27.394 -24.352 -32.828  1.00 84.82      B    O  
ATOM   4605  N   PRO B 359      30.649 -19.404 -29.748  1.00 96.77      B    N  
ATOM   4606  CA  PRO B 359      30.807 -18.316 -28.775  1.00 96.78      B    C  
ATOM   4607  C   PRO B 359      29.550 -18.030 -27.969  1.00 96.94      B    C  
ATOM   4608  O   PRO B 359      28.436 -18.047 -28.495  1.00 95.16      B    O  
ATOM   4609  CB  PRO B 359      31.178 -17.104 -29.649  1.00 95.50      B    C  
ATOM   4610  CG  PRO B 359      31.552 -17.662 -30.984  1.00 93.72      B    C  
ATOM   4611  CD  PRO B 359      30.778 -18.932 -31.133  1.00 95.99      B    C  
ATOM   4612  N   LYS B 360      29.750 -17.734 -26.685  1.00 96.20      B    N  
ATOM   4613  CA  LYS B 360      28.707 -17.225 -25.813  1.00 96.38      B    C  
ATOM   4614  C   LYS B 360      29.131 -15.837 -25.350  1.00 96.53      B    C  
ATOM   4615  O   LYS B 360      30.199 -15.673 -24.760  1.00 94.67      B    O  
ATOM   4616  CB  LYS B 360      28.482 -18.149 -24.613  1.00 94.77      B    C  
ATOM   4617  CG  LYS B 360      27.387 -17.668 -23.678  1.00 91.68      B    C  
ATOM   4618  CD  LYS B 360      27.168 -18.638 -22.528  1.00 90.04      B    C  
ATOM   4619  CE  LYS B 360      26.576 -19.950 -23.007  1.00 86.80      B    C  
ATOM   4620  NZ  LYS B 360      26.291 -20.868 -21.878  1.00 84.57      B    N1+
ATOM   4621  N   LEU B 361      28.294 -14.848 -25.609  1.00 97.11      B    N  
ATOM   4622  CA  LEU B 361      28.641 -13.450 -25.403  1.00 97.37      B    C  
ATOM   4623  C   LEU B 361      27.857 -12.886 -24.229  1.00 97.34      B    C  
ATOM   4624  O   LEU B 361      26.624 -12.891 -24.233  1.00 95.59      B    O  
ATOM   4625  CB  LEU B 361      28.361 -12.634 -26.672  1.00 96.91      B    C  
ATOM   4626  CG  LEU B 361      28.890 -13.244 -27.971  1.00 95.73      B    C  
ATOM   4627  CD1 LEU B 361      28.472 -12.404 -29.168  1.00 90.14      B    C  
ATOM   4628  CD2 LEU B 361      30.396 -13.397 -27.917  1.00 89.46      B    C  
ATOM   4629  N   TYR B 362      28.568 -12.395 -23.222  1.00 97.10      B    N  
ATOM   4630  CA  TYR B 362      27.962 -11.806 -22.041  1.00 97.15      B    C  
ATOM   4631  C   TYR B 362      27.699 -10.321 -22.239  1.00 97.15      B    C  
ATOM   4632  O   TYR B 362      28.427  -9.630 -22.953  1.00 94.89      B    O  
ATOM   4633  CB  TYR B 362      28.859 -11.995 -20.814  1.00 96.32      B    C  
ATOM   4634  CG  TYR B 362      28.798 -13.365 -20.176  1.00 96.15      B    C  
ATOM   4635  CD1 TYR B 362      28.090 -14.409 -20.758  1.00 93.07      B    C  
ATOM   4636  CD2 TYR B 362      29.468 -13.613 -18.987  1.00 92.87      B    C  
ATOM   4637  CE1 TYR B 362      28.044 -15.656 -20.163  1.00 92.05      B    C  
ATOM   4638  CE2 TYR B 362      29.425 -14.853 -18.388  1.00 92.30      B    C  
ATOM   4639  CZ  TYR B 362      28.720 -15.869 -18.986  1.00 93.80      B    C  
ATOM   4640  OH  TYR B 362      28.675 -17.102 -18.392  1.00 92.16      B    O  
ATOM   4641  N   SER B 363      26.654  -9.837 -21.592  1.00 97.08      B    N  
ATOM   4642  CA  SER B 363      26.362  -8.414 -21.499  1.00 97.05      B    C  
ATOM   4643  C   SER B 363      26.078  -8.080 -20.046  1.00 97.16      B    C  
ATOM   4644  O   SER B 363      25.243  -8.732 -19.405  1.00 95.14      B    O  
ATOM   4645  CB  SER B 363      25.167  -8.028 -22.375  1.00 95.59      B    C  
ATOM   4646  OG  SER B 363      25.498  -8.106 -23.746  1.00 82.81      B    O  
ATOM   4647  N   MET B 364      26.773  -7.067 -19.524  1.00 97.06      B    N  
ATOM   4648  CA  MET B 364      26.618  -6.645 -18.142  1.00 96.80      B    C  
ATOM   4649  C   MET B 364      26.153  -5.205 -18.095  1.00 97.11      B    C  
ATOM   4650  O   MET B 364      26.720  -4.337 -18.757  1.00 95.39      B    O  
ATOM   4651  CB  MET B 364      27.925  -6.778 -17.365  1.00 94.89      B    C  
ATOM   4652  CG  MET B 364      28.430  -8.206 -17.228  1.00 88.32      B    C  
ATOM   4653  SD  MET B 364      29.887  -8.306 -16.177  1.00 88.52      B    S  
ATOM   4654  CE  MET B 364      30.333 -10.021 -16.407  1.00 79.95      B    C  
ATOM   4655  N   LEU B 365      25.116  -4.960 -17.301  1.00 97.25      B    N  
ATOM   4656  CA  LEU B 365      24.624  -3.615 -17.054  1.00 97.47      B    C  
ATOM   4657  C   LEU B 365      24.449  -3.421 -15.561  1.00 97.48      B    C  
ATOM   4658  O   LEU B 365      24.173  -4.374 -14.825  1.00 96.17      B    O  
ATOM   4659  CB  LEU B 365      23.304  -3.362 -17.787  1.00 96.91      B    C  
ATOM   4660  CG  LEU B 365      23.351  -3.352 -19.312  1.00 95.57      B    C  
ATOM   4661  CD1 LEU B 365      21.950  -3.190 -19.880  1.00 91.82      B    C  
ATOM   4662  CD2 LEU B 365      24.265  -2.240 -19.807  1.00 92.12      B    C  
ATOM   4663  N   TYR B 366      24.585  -2.179 -15.115  1.00 96.79      B    N  
ATOM   4664  CA  TYR B 366      24.360  -1.876 -13.718  1.00 96.64      B    C  
ATOM   4665  C   TYR B 366      23.770  -0.483 -13.571  1.00 96.59      B    C  
ATOM   4666  O   TYR B 366      23.975   0.397 -14.414  1.00 95.23      B    O  
ATOM   4667  CB  TYR B 366      25.649  -2.013 -12.896  1.00 95.79      B    C  
ATOM   4668  CG  TYR B 366      26.641  -0.886 -13.059  1.00 95.73      B    C  
ATOM   4669  CD1 TYR B 366      26.680   0.165 -12.154  1.00 93.15      B    C  
ATOM   4670  CD2 TYR B 366      27.554  -0.880 -14.101  1.00 92.89      B    C  
ATOM   4671  CE1 TYR B 366      27.598   1.193 -12.291  1.00 92.07      B    C  
ATOM   4672  CE2 TYR B 366      28.458   0.137 -14.254  1.00 91.94      B    C  
ATOM   4673  CZ  TYR B 366      28.480   1.172 -13.344  1.00 92.59      B    C  
ATOM   4674  OH  TYR B 366      29.393   2.196 -13.494  1.00 91.20      B    O  
ATOM   4675  N   ARG B 367      23.027  -0.300 -12.485  1.00 95.42      B    N  
ATOM   4676  CA  ARG B 367      22.413   0.971 -12.132  1.00 95.07      B    C  
ATOM   4677  C   ARG B 367      22.911   1.363 -10.746  1.00 94.96      B    C  
ATOM   4678  O   ARG B 367      22.732   0.602  -9.792  1.00 92.98      B    O  
ATOM   4679  CB  ARG B 367      20.890   0.880 -12.165  1.00 93.57      B    C  
ATOM   4680  CG  ARG B 367      20.183   2.124 -11.667  1.00 90.14      B    C  
ATOM   4681  CD  ARG B 367      18.672   1.942 -11.612  1.00 90.38      B    C  
ATOM   4682  NE  ARG B 367      18.032   2.125 -12.918  1.00 89.00      B    N  
ATOM   4683  CZ  ARG B 367      17.573   1.130 -13.675  1.00 90.87      B    C  
ATOM   4684  NH1 ARG B 367      17.675  -0.138 -13.264  1.00 80.45      B    N1+
ATOM   4685  NH2 ARG B 367      17.005   1.396 -14.837  1.00 84.73      B    N  
ATOM   4686  N   ASP B 368      23.510   2.543 -10.636  1.00 93.33      B    N  
ATOM   4687  CA  ASP B 368      24.054   3.040  -9.383  1.00 92.52      B    C  
ATOM   4688  C   ASP B 368      23.007   3.906  -8.702  1.00 92.32      B    C  
ATOM   4689  O   ASP B 368      22.680   4.991  -9.184  1.00 88.41      B    O  
ATOM   4690  CB  ASP B 368      25.336   3.832  -9.638  1.00 90.25      B    C  
ATOM   4691  CG  ASP B 368      26.003   4.308  -8.353  1.00 88.09      B    C  
ATOM   4692  OD1 ASP B 368      25.503   3.996  -7.261  1.00 83.12      B    O  
ATOM   4693  OD2 ASP B 368      27.041   4.999  -8.449  1.00 82.88      B    O1-
ATOM   4694  N   TYR B 369      22.479   3.419  -7.585  1.00 92.16      B    N  
ATOM   4695  CA  TYR B 369      21.446   4.152  -6.857  1.00 91.77      B    C  
ATOM   4696  C   TYR B 369      22.005   5.274  -5.991  1.00 90.58      B    C  
ATOM   4697  O   TYR B 369      21.228   5.993  -5.355  1.00 86.31      B    O  
ATOM   4698  CB  TYR B 369      20.626   3.183  -6.002  1.00 91.83      B    C  
ATOM   4699  CG  TYR B 369      19.688   2.323  -6.813  1.00 92.98      B    C  
ATOM   4700  CD1 TYR B 369      18.559   2.866  -7.412  1.00 91.09      B    C  
ATOM   4701  CD2 TYR B 369      19.931   0.975  -6.997  1.00 91.04      B    C  
ATOM   4702  CE1 TYR B 369      17.700   2.087  -8.164  1.00 90.66      B    C  
ATOM   4703  CE2 TYR B 369      19.076   0.186  -7.743  1.00 90.80      B    C  
ATOM   4704  CZ  TYR B 369      17.968   0.751  -8.318  1.00 92.25      B    C  
ATOM   4705  OH  TYR B 369      17.107  -0.025  -9.067  1.00 91.20      B    O  
ATOM   4706  N   ALA B 370      23.308   5.440  -5.941  1.00 90.38      B    N  
ATOM   4707  CA  ALA B 370      23.945   6.544  -5.232  1.00 89.17      B    C  
ATOM   4708  C   ALA B 370      24.770   7.398  -6.187  1.00 89.09      B    C  
ATOM   4709  O   ALA B 370      25.751   8.022  -5.774  1.00 84.33      B    O  
ATOM   4710  CB  ALA B 370      24.820   6.022  -4.093  1.00 87.11      B    C  
ATOM   4711  N   SER B 371      24.371   7.448  -7.457  1.00 88.28      B    N  
ATOM   4712  CA  SER B 371      25.077   8.246  -8.432  1.00 87.81      B    C  
ATOM   4713  C   SER B 371      24.869   9.731  -8.164  1.00 88.19      B    C  
ATOM   4714  O   SER B 371      24.019  10.135  -7.363  1.00 85.07      B    O  
ATOM   4715  CB  SER B 371      24.606   7.903  -9.841  1.00 86.41      B    C  
ATOM   4716  OG  SER B 371      23.238   8.233 -10.013  1.00 80.07      B    O  
ATOM   4717  N   ALA B 372      25.663  10.555  -8.850  1.00 86.83      B    N  
ATOM   4718  CA  ALA B 372      25.537  11.998  -8.688  1.00 86.28      B    C  
ATOM   4719  C   ALA B 372      24.152  12.477  -9.089  1.00 86.76      B    C  
ATOM   4720  O   ALA B 372      23.592  13.376  -8.456  1.00 84.04      B    O  
ATOM   4721  CB  ALA B 372      26.608  12.707  -9.509  1.00 84.97      B    C  
ATOM   4722  N   GLU B 373      23.589  11.893 -10.143  1.00 86.96      B    N  
ATOM   4723  CA  GLU B 373      22.261  12.278 -10.595  1.00 85.93      B    C  
ATOM   4724  C   GLU B 373      21.198  11.904  -9.564  1.00 86.62      B    C  
ATOM   4725  O   GLU B 373      20.277  12.679  -9.303  1.00 84.20      B    O  
ATOM   4726  CB  GLU B 373      21.943  11.635 -11.938  1.00 84.51      B    C  
ATOM   4727  CG  GLU B 373      20.586  12.016 -12.511  1.00 73.78      B    C  
ATOM   4728  CD  GLU B 373      20.304  11.339 -13.844  1.00 64.10      B    C  
ATOM   4729  OE1 GLU B 373      21.179  10.584 -14.305  1.00 54.90      B    O  
ATOM   4730  OE2 GLU B 373      19.218  11.563 -14.412  1.00 55.46      B    O1-
ATOM   4731  N   ARG B 374      21.325  10.713  -8.982  1.00 87.33      B    N  
ATOM   4732  CA  ARG B 374      20.374  10.276  -7.974  1.00 87.41      B    C  
ATOM   4733  C   ARG B 374      20.459  11.143  -6.722  1.00 87.66      B    C  
ATOM   4734  O   ARG B 374      19.438  11.472  -6.109  1.00 85.58      B    O  
ATOM   4735  CB  ARG B 374      20.626   8.811  -7.614  1.00 86.90      B    C  
ATOM   4736  CG  ARG B 374      20.148   7.825  -8.666  1.00 84.71      B    C  
ATOM   4737  CD  ARG B 374      18.695   7.465  -8.460  1.00 82.51      B    C  
ATOM   4738  NE  ARG B 374      18.211   6.509  -9.457  1.00 80.92      B    N  
ATOM   4739  CZ  ARG B 374      17.062   5.836  -9.363  1.00 79.85      B    C  
ATOM   4740  NH1 ARG B 374      16.272   6.014  -8.320  1.00 71.86      B    N1+
ATOM   4741  NH2 ARG B 374      16.696   5.003 -10.320  1.00 76.02      B    N  
ATOM   4742  N   ARG B 375      21.667  11.520  -6.319  1.00 85.98      B    N  
ATOM   4743  CA  ARG B 375      21.834  12.361  -5.142  1.00 85.15      B    C  
ATOM   4744  C   ARG B 375      21.294  13.766  -5.373  1.00 85.41      B    C  
ATOM   4745  O   ARG B 375      20.808  14.410  -4.445  1.00 83.51      B    O  
ATOM   4746  CB  ARG B 375      23.313  12.425  -4.746  1.00 84.29      B    C  
ATOM   4747  CG  ARG B 375      23.863  11.110  -4.228  1.00 81.16      B    C  
ATOM   4748  CD  ARG B 375      25.352  11.198  -3.955  1.00 78.07      B    C  
ATOM   4749  NE  ARG B 375      25.888   9.943  -3.448  1.00 71.32      B    N  
ATOM   4750  CZ  ARG B 375      27.178   9.722  -3.205  1.00 66.09      B    C  
ATOM   4751  NH1 ARG B 375      28.073  10.673  -3.420  1.00 61.07      B    N1+
ATOM   4752  NH2 ARG B 375      27.578   8.542  -2.744  1.00 60.01      B    N  
ATOM   4753  N   ALA B 376      21.377  14.254  -6.605  1.00 85.88      B    N  
ATOM   4754  CA  ALA B 376      20.896  15.590  -6.905  1.00 84.54      B    C  
ATOM   4755  C   ALA B 376      19.378  15.641  -7.004  1.00 84.02      B    C  
ATOM   4756  O   ALA B 376      18.765  16.641  -6.618  1.00 80.64      B    O  
ATOM   4757  CB  ALA B 376      21.514  16.088  -8.210  1.00 83.98      B    C  
ATOM   4758  N   ARG B 377      18.756  14.581  -7.509  1.00 85.32      B    N  
ATOM   4759  CA  ARG B 377      17.306  14.554  -7.713  1.00 85.36      B    C  
ATOM   4760  C   ARG B 377      16.742  13.228  -7.230  1.00 86.74      B    C  
ATOM   4761  O   ARG B 377      16.340  12.374  -8.026  1.00 83.31      B    O  
ATOM   4762  CB  ARG B 377      16.955  14.768  -9.185  1.00 82.00      B    C  
ATOM   4763  CG  ARG B 377      17.406  16.108  -9.736  1.00 74.03      B    C  
ATOM   4764  CD  ARG B 377      17.100  16.226 -11.213  1.00 69.37      B    C  
ATOM   4765  NE  ARG B 377      17.544  17.497 -11.769  1.00 60.78      B    N  
ATOM   4766  CZ  ARG B 377      17.458  17.828 -13.057  1.00 54.58      B    C  
ATOM   4767  NH1 ARG B 377      16.944  16.979 -13.930  1.00 51.15      B    N1+
ATOM   4768  NH2 ARG B 377      17.893  19.004 -13.458  1.00 48.16      B    N  
ATOM   4769  N   PRO B 378      16.694  13.013  -5.910  1.00 85.08      B    N  
ATOM   4770  CA  PRO B 378      16.091  11.781  -5.405  1.00 85.37      B    C  
ATOM   4771  C   PRO B 378      14.576  11.799  -5.561  1.00 87.01      B    C  
ATOM   4772  O   PRO B 378      13.950  12.860  -5.602  1.00 84.32      B    O  
ATOM   4773  CB  PRO B 378      16.500  11.770  -3.930  1.00 82.70      B    C  
ATOM   4774  CG  PRO B 378      16.671  13.204  -3.589  1.00 80.61      B    C  
ATOM   4775  CD  PRO B 378      17.200  13.872  -4.831  1.00 83.12      B    C  
ATOM   4776  N   ASP B 379      13.992  10.606  -5.662  1.00 88.14      B    N  
ATOM   4777  CA  ASP B 379      12.550  10.500  -5.776  1.00 88.85      B    C  
ATOM   4778  C   ASP B 379      11.890  10.888  -4.457  1.00 89.38      B    C  
ATOM   4779  O   ASP B 379      12.490  10.750  -3.386  1.00 86.01      B    O  
ATOM   4780  CB  ASP B 379      12.151   9.081  -6.174  1.00 87.49      B    C  
ATOM   4781  CG  ASP B 379      12.461   8.777  -7.622  1.00 86.85      B    C  
ATOM   4782  OD1 ASP B 379      12.225   9.650  -8.485  1.00 80.39      B    O  
ATOM   4783  OD2 ASP B 379      12.948   7.669  -7.910  1.00 80.10      B    O1-
ATOM   4784  N   PRO B 380      10.655  11.379  -4.496  1.00 88.86      B    N  
ATOM   4785  CA  PRO B 380      10.000  11.815  -3.262  1.00 88.27      B    C  
ATOM   4786  C   PRO B 380       9.884  10.723  -2.203  1.00 88.75      B    C  
ATOM   4787  O   PRO B 380       9.903  11.034  -1.007  1.00 85.36      B    O  
ATOM   4788  CB  PRO B 380       8.615  12.276  -3.737  1.00 86.27      B    C  
ATOM   4789  CG  PRO B 380       8.809  12.630  -5.171  1.00 85.59      B    C  
ATOM   4790  CD  PRO B 380       9.848  11.673  -5.683  1.00 88.57      B    C  
ATOM   4791  N   TRP B 381       9.758   9.466  -2.608  1.00 90.44      B    N  
ATOM   4792  CA  TRP B 381       9.621   8.379  -1.646  1.00 90.74      B    C  
ATOM   4793  C   TRP B 381      10.964   7.946  -1.061  1.00 90.62      B    C  
ATOM   4794  O   TRP B 381      10.968   7.150  -0.107  1.00 86.83      B    O  
ATOM   4795  CB  TRP B 381       8.929   7.183  -2.292  1.00 90.51      B    C  
ATOM   4796  CG  TRP B 381       9.606   6.687  -3.543  1.00 92.22      B    C  
ATOM   4797  CD1 TRP B 381      10.689   5.870  -3.629  1.00 88.62      B    C  
ATOM   4798  CD2 TRP B 381       9.222   6.999  -4.891  1.00 91.77      B    C  
ATOM   4799  CE2 TRP B 381      10.122   6.329  -5.735  1.00 90.92      B    C  
ATOM   4800  CE3 TRP B 381       8.198   7.769  -5.449  1.00 89.96      B    C  
ATOM   4801  NE1 TRP B 381      11.013   5.644  -4.942  1.00 88.83      B    N  
ATOM   4802  CZ2 TRP B 381      10.041   6.409  -7.133  1.00 90.92      B    C  
ATOM   4803  CZ3 TRP B 381       8.117   7.841  -6.839  1.00 87.69      B    C  
ATOM   4804  CH2 TRP B 381       9.035   7.167  -7.654  1.00 88.24      B    C  
ATOM   4805  N   ASN B 382      12.078   8.422  -1.581  1.00 89.26      B    N  
ATOM   4806  CA  ASN B 382      13.384   8.079  -1.055  1.00 88.35      B    C  
ATOM   4807  C   ASN B 382      13.717   8.990   0.126  1.00 87.44      B    C  
ATOM   4808  O   ASN B 382      14.581   9.865   0.044  1.00 82.92      B    O  
ATOM   4809  CB  ASN B 382      14.453   8.191  -2.139  1.00 86.87      B    C  
ATOM   4810  CG  ASN B 382      14.286   7.154  -3.228  1.00 85.87      B    C  
ATOM   4811  ND2 ASN B 382      14.010   5.917  -2.818  1.00 77.63      B    N  
ATOM   4812  OD1 ASN B 382      14.395   7.448  -4.417  1.00 76.74      B    O  
ATOM   4813  N   LEU B 383      13.019   8.768   1.236  1.00 85.43      B    N  
ATOM   4814  CA  LEU B 383      13.211   9.586   2.419  1.00 84.31      B    C  
ATOM   4815  C   LEU B 383      14.313   9.007   3.308  1.00 84.62      B    C  
ATOM   4816  O   LEU B 383      14.494   7.791   3.398  1.00 81.58      B    O  
ATOM   4817  CB  LEU B 383      11.911   9.691   3.222  1.00 82.13      B    C  
ATOM   4818  CG  LEU B 383      10.771  10.508   2.611  1.00 79.10      B    C  
ATOM   4819  CD1 LEU B 383       9.595  10.547   3.564  1.00 73.66      B    C  
ATOM   4820  CD2 LEU B 383      11.233  11.911   2.269  1.00 72.12      B    C  
ATOM   4821  N   PHE B 384      15.030   9.910   3.970  1.00 83.37      B    N  
ATOM   4822  CA  PHE B 384      16.023   9.535   4.965  1.00 83.03      B    C  
ATOM   4823  C   PHE B 384      15.965  10.537   6.107  1.00 83.69      B    C  
ATOM   4824  O   PHE B 384      16.120  11.739   5.894  1.00 80.38      B    O  
ATOM   4825  CB  PHE B 384      17.425   9.496   4.365  1.00 80.71      B    C  
ATOM   4826  CG  PHE B 384      18.510   9.313   5.391  1.00 81.17      B    C  
ATOM   4827  CD1 PHE B 384      18.758   8.070   5.935  1.00 75.70      B    C  
ATOM   4828  CD2 PHE B 384      19.270  10.388   5.807  1.00 74.66      B    C  
ATOM   4829  CE1 PHE B 384      19.741   7.894   6.884  1.00 72.62      B    C  
ATOM   4830  CE2 PHE B 384      20.261  10.223   6.757  1.00 72.08      B    C  
ATOM   4831  CZ  PHE B 384      20.502   8.975   7.298  1.00 75.23      B    C  
ATOM   4832  N   PHE B 385      15.730  10.029   7.312  1.00 83.60      B    N  
ATOM   4833  CA  PHE B 385      15.672  10.902   8.474  1.00 82.81      B    C  
ATOM   4834  C   PHE B 385      15.940  10.096   9.734  1.00 83.39      B    C  
ATOM   4835  O   PHE B 385      15.811   8.864   9.753  1.00 80.84      B    O  
ATOM   4836  CB  PHE B 385      14.316  11.627   8.573  1.00 81.20      B    C  
ATOM   4837  CG  PHE B 385      13.141  10.702   8.741  1.00 82.81      B    C  
ATOM   4838  CD1 PHE B 385      12.750  10.273   9.994  1.00 77.75      B    C  
ATOM   4839  CD2 PHE B 385      12.410  10.294   7.644  1.00 76.92      B    C  
ATOM   4840  CE1 PHE B 385      11.665   9.435  10.153  1.00 75.12      B    C  
ATOM   4841  CE2 PHE B 385      11.323   9.459   7.789  1.00 75.13      B    C  
ATOM   4842  CZ  PHE B 385      10.951   9.023   9.043  1.00 78.89      B    C  
ATOM   4843  N   ARG B 386      16.307  10.807  10.785  1.00 79.90      B    N  
ATOM   4844  CA  ARG B 386      16.473  10.242  12.119  1.00 80.35      B    C  
ATOM   4845  C   ARG B 386      15.381  10.786  13.025  1.00 80.79      B    C  
ATOM   4846  O   ARG B 386      15.116  11.989  13.041  1.00 78.30      B    O  
ATOM   4847  CB  ARG B 386      17.856  10.577  12.675  1.00 78.76      B    C  
ATOM   4848  CG  ARG B 386      18.975   9.728  12.092  1.00 71.95      B    C  
ATOM   4849  CD  ARG B 386      20.337  10.184  12.577  1.00 70.80      B    C  
ATOM   4850  NE  ARG B 386      20.781  11.390  11.888  1.00 62.12      B    N  
ATOM   4851  CZ  ARG B 386      21.502  11.393  10.773  1.00 55.83      B    C  
ATOM   4852  NH1 ARG B 386      21.879  10.252  10.216  1.00 50.84      B    N1+
ATOM   4853  NH2 ARG B 386      21.858  12.549  10.213  1.00 48.90      B    N  
ATOM   4854  N   PHE B 387      14.744   9.898  13.771  1.00 81.22      B    N  
ATOM   4855  CA  PHE B 387      13.590  10.241  14.605  1.00 80.61      B    C  
ATOM   4856  C   PHE B 387      13.920   9.941  16.062  1.00 80.72      B    C  
ATOM   4857  O   PHE B 387      14.138   8.784  16.428  1.00 77.40      B    O  
ATOM   4858  CB  PHE B 387      12.361   9.462  14.152  1.00 78.14      B    C  
ATOM   4859  CG  PHE B 387      11.066   9.998  14.708  1.00 77.79      B    C  
ATOM   4860  CD1 PHE B 387      10.579   9.548  15.920  1.00 72.61      B    C  
ATOM   4861  CD2 PHE B 387      10.336  10.937  14.008  1.00 71.68      B    C  
ATOM   4862  CE1 PHE B 387       9.394  10.035  16.430  1.00 69.11      B    C  
ATOM   4863  CE2 PHE B 387       9.149  11.429  14.513  1.00 69.03      B    C  
ATOM   4864  CZ  PHE B 387       8.676  10.977  15.722  1.00 72.29      B    C  
ATOM   4865  N   ARG B 388      13.956  10.987  16.876  1.00 76.23      B    N  
ATOM   4866  CA  ARG B 388      14.209  10.846  18.305  1.00 76.29      B    C  
ATOM   4867  C   ARG B 388      12.887  10.805  19.048  1.00 76.08      B    C  
ATOM   4868  O   ARG B 388      12.069  11.726  18.941  1.00 72.69      B    O  
ATOM   4869  CB  ARG B 388      15.075  11.994  18.815  1.00 73.26      B    C  
ATOM   4870  CG  ARG B 388      16.527  11.896  18.420  1.00 64.71      B    C  
ATOM   4871  CD  ARG B 388      17.378  12.932  19.142  1.00 61.30      B    C  
ATOM   4872  NE  ARG B 388      17.046  14.288  18.727  1.00 52.73      B    N  
ATOM   4873  CZ  ARG B 388      17.614  14.917  17.712  1.00 46.92      B    C  
ATOM   4874  NH1 ARG B 388      18.554  14.318  16.991  1.00 42.99      B    N1+
ATOM   4875  NH2 ARG B 388      17.242  16.159  17.394  1.00 41.27      B    N  
ATOM   4876  N   PHE B 389      12.671   9.727  19.800  1.00 75.60      B    N  
ATOM   4877  CA  PHE B 389      11.447   9.546  20.554  1.00 74.04      B    C  
ATOM   4878  C   PHE B 389      11.713   8.645  21.744  1.00 72.92      B    C  
ATOM   4879  O   PHE B 389      12.417   7.640  21.615  1.00 67.57      B    O  
ATOM   4880  CB  PHE B 389      10.337   8.961  19.682  1.00 70.92      B    C  
ATOM   4881  CG  PHE B 389       9.122   8.542  20.448  1.00 69.78      B    C  
ATOM   4882  CD1 PHE B 389       8.271   9.489  20.983  1.00 64.49      B    C  
ATOM   4883  CD2 PHE B 389       8.834   7.208  20.633  1.00 63.92      B    C  
ATOM   4884  CE1 PHE B 389       7.149   9.105  21.695  1.00 61.60      B    C  
ATOM   4885  CE2 PHE B 389       7.719   6.811  21.340  1.00 61.72      B    C  
ATOM   4886  CZ  PHE B 389       6.875   7.762  21.878  1.00 64.21      B    C  
ATOM   4887  N   ALA B 390      11.150   9.018  22.878  1.00 69.41      B    N  
ATOM   4888  CA  ALA B 390      11.255   8.232  24.098  1.00 68.69      B    C  
ATOM   4889  C   ALA B 390      12.705   7.969  24.481  1.00 70.24      B    C  
ATOM   4890  O   ALA B 390      13.062   6.869  24.912  1.00 64.70      B    O  
ATOM   4891  CB  ALA B 390      10.486   6.925  23.969  1.00 64.06      B    C  
ATOM   4892  N   GLY B 391      13.554   8.978  24.310  1.00 68.48      B    N  
ATOM   4893  CA  GLY B 391      14.948   8.858  24.681  1.00 68.77      B    C  
ATOM   4894  C   GLY B 391      15.800   8.051  23.722  1.00 71.68      B    C  
ATOM   4895  O   GLY B 391      17.008   7.931  23.948  1.00 66.65      B    O  
ATOM   4896  N   THR B 392      15.207   7.510  22.665  1.00 73.39      B    N  
ATOM   4897  CA  THR B 392      15.927   6.715  21.681  1.00 74.26      B    C  
ATOM   4898  C   THR B 392      15.882   7.406  20.327  1.00 76.23      B    C  
ATOM   4899  O   THR B 392      15.067   8.296  20.085  1.00 72.53      B    O  
ATOM   4900  CB  THR B 392      15.336   5.307  21.565  1.00 70.24      B    C  
ATOM   4901  CG2 THR B 392      15.469   4.566  22.886  1.00 60.84      B    C  
ATOM   4902  OG1 THR B 392      13.955   5.397  21.206  1.00 62.78      B    O  
ATOM   4903  N   GLU B 393      16.778   6.979  19.432  1.00 75.23      B    N  
ATOM   4904  CA  GLU B 393      16.874   7.549  18.099  1.00 76.82      B    C  
ATOM   4905  C   GLU B 393      16.830   6.426  17.069  1.00 78.78      B    C  
ATOM   4906  O   GLU B 393      17.646   5.505  17.118  1.00 75.05      B    O  
ATOM   4907  CB  GLU B 393      18.152   8.362  17.939  1.00 72.74      B    C  
ATOM   4908  CG  GLU B 393      18.252   9.126  16.619  1.00 65.05      B    C  
ATOM   4909  CD  GLU B 393      19.544   9.908  16.499  1.00 60.23      B    C  
ATOM   4910  OE1 GLU B 393      20.581   9.417  16.979  1.00 52.86      B    O  
ATOM   4911  OE2 GLU B 393      19.521  11.017  15.927  1.00 55.85      B    O1-
ATOM   4912  N   THR B 394      15.880   6.511  16.150  1.00 78.02      B    N  
ATOM   4913  CA  THR B 394      15.739   5.542  15.078  1.00 78.50      B    C  
ATOM   4914  C   THR B 394      16.023   6.208  13.741  1.00 80.77      B    C  
ATOM   4915  O   THR B 394      15.933   7.428  13.595  1.00 78.26      B    O  
ATOM   4916  CB  THR B 394      14.341   4.920  15.053  1.00 75.52      B    C  
ATOM   4917  CG2 THR B 394      14.132   4.068  16.281  1.00 65.44      B    C  
ATOM   4918  OG1 THR B 394      13.355   5.956  15.006  1.00 65.61      B    O  
ATOM   4919  N   GLU B 395      16.375   5.391  12.752  1.00 80.18      B    N  
ATOM   4920  CA  GLU B 395      16.732   5.868  11.423  1.00 80.67      B    C  
ATOM   4921  C   GLU B 395      15.863   5.179  10.381  1.00 82.46      B    C  
ATOM   4922  O   GLU B 395      15.722   3.952  10.392  1.00 79.87      B    O  
ATOM   4923  CB  GLU B 395      18.207   5.605  11.140  1.00 77.23      B    C  
ATOM   4924  CG  GLU B 395      18.728   6.268   9.877  1.00 69.67      B    C  
ATOM   4925  CD  GLU B 395      20.204   6.007   9.667  1.00 66.33      B    C  
ATOM   4926  OE1 GLU B 395      20.551   4.896   9.242  1.00 58.00      B    O  
ATOM   4927  OE2 GLU B 395      21.021   6.915   9.951  1.00 60.92      B    O1-
ATOM   4928  N   PHE B 396      15.275   5.965   9.478  1.00 85.45      B    N  
ATOM   4929  CA  PHE B 396      14.485   5.439   8.375  1.00 85.77      B    C  
ATOM   4930  C   PHE B 396      15.182   5.765   7.065  1.00 86.42      B    C  
ATOM   4931  O   PHE B 396      15.563   6.908   6.828  1.00 83.75      B    O  
ATOM   4932  CB  PHE B 396      13.071   6.011   8.370  1.00 84.75      B    C  
ATOM   4933  CG  PHE B 396      12.243   5.547   7.211  1.00 86.61      B    C  
ATOM   4934  CD1 PHE B 396      11.653   4.302   7.223  1.00 82.96      B    C  
ATOM   4935  CD2 PHE B 396      12.050   6.359   6.104  1.00 82.33      B    C  
ATOM   4936  CE1 PHE B 396      10.892   3.863   6.157  1.00 80.19      B    C  
ATOM   4937  CE2 PHE B 396      11.299   5.929   5.033  1.00 80.54      B    C  
ATOM   4938  CZ  PHE B 396      10.718   4.681   5.051  1.00 83.29      B    C
[truncated: 804,521 more chars]
