# Supplementary material for: Tad pili with adaptable tips mediate contact-dependent killing during bacterial predation
Source: Nat Commun. 2025 May 13;16:4425. doi: 10.1038/s41467-025-58967-0 (PMC12075869; doi:10.1038/s41467-025-58967-0)
Supplement: Supplementary file 6 — Supplementary Data 5 [file 41467_2025_58967_MOESM6_ESM.zip › Supplementary Data 5/LILAB_06905_06900_06895.pdb]

ATOM      1  N   GLN A   1      61.263 -30.959 -36.174  1.00 54.68      A    N  
ATOM      2  CA  GLN A   1      61.070 -29.593 -35.662  1.00 60.93      A    C  
ATOM      3  C   GLN A   1      59.603 -29.186 -35.671  1.00 62.15      A    C  
ATOM      4  O   GLN A   1      59.057 -29.015 -34.596  1.00 57.28      A    O  
ATOM      5  CB  GLN A   1      61.953 -28.571 -36.399  1.00 56.32      A    C  
ATOM      6  CG  GLN A   1      63.261 -28.360 -35.644  1.00 51.24      A    C  
ATOM      7  CD  GLN A   1      64.260 -27.512 -36.424  1.00 47.46      A    C  
ATOM      8  NE2 GLN A   1      65.111 -26.760 -35.775  1.00 38.93      A    N  
ATOM      9  OE1 GLN A   1      64.299 -27.557 -37.633  1.00 44.21      A    O  
ATOM     10  N   ALA A   2      58.962 -29.164 -36.826  1.00 57.71      A    N  
ATOM     11  CA  ALA A   2      57.555 -28.750 -36.920  1.00 61.75      A    C  
ATOM     12  C   ALA A   2      56.601 -29.511 -35.983  1.00 63.12      A    C  
ATOM     13  O   ALA A   2      55.677 -28.927 -35.419  1.00 59.55      A    O  
ATOM     14  CB  ALA A   2      57.110 -28.919 -38.381  1.00 58.29      A    C  
ATOM     15  N   MET A   3      56.828 -30.799 -35.768  1.00 62.07      A    N  
ATOM     16  CA  MET A   3      56.004 -31.631 -34.872  1.00 64.00      A    C  
ATOM     17  C   MET A   3      56.208 -31.271 -33.392  1.00 65.46      A    C  
ATOM     18  O   MET A   3      55.272 -31.330 -32.605  1.00 63.29      A    O  
ATOM     19  CB  MET A   3      56.323 -33.104 -35.151  1.00 60.69      A    C  
ATOM     20  CG  MET A   3      55.138 -34.017 -34.867  1.00 55.49      A    C  
ATOM     21  SD  MET A   3      55.472 -35.746 -35.338  1.00 50.65      A    S  
ATOM     22  CE  MET A   3      53.823 -36.442 -35.205  1.00 45.19      A    C  
ATOM     23  N   VAL A   4      57.420 -30.862 -33.012  1.00 63.56      A    N  
ATOM     24  CA  VAL A   4      57.762 -30.410 -31.656  1.00 65.05      A    C  
ATOM     25  C   VAL A   4      57.200 -29.008 -31.397  1.00 65.59      A    C  
ATOM     26  O   VAL A   4      56.595 -28.787 -30.358  1.00 63.01      A    O  
ATOM     27  CB  VAL A   4      59.278 -30.450 -31.413  1.00 62.96      A    C  
ATOM     28  CG1 VAL A   4      59.654 -29.992 -30.003  1.00 56.22      A    C  
ATOM     29  CG2 VAL A   4      59.827 -31.870 -31.594  1.00 57.00      A    C  
ATOM     30  N   GLU A   5      57.314 -28.091 -32.356  1.00 68.58      A    N  
ATOM     31  CA  GLU A   5      56.700 -26.754 -32.275  1.00 64.97      A    C  
ATOM     32  C   GLU A   5      55.168 -26.830 -32.199  1.00 64.38      A    C  
ATOM     33  O   GLU A   5      54.551 -26.098 -31.416  1.00 62.50      A    O  
ATOM     34  CB  GLU A   5      57.113 -25.917 -33.495  1.00 60.68      A    C  
ATOM     35  CG  GLU A   5      58.550 -25.425 -33.402  1.00 59.71      A    C  
ATOM     36  CD  GLU A   5      59.018 -24.688 -34.661  1.00 54.27      A    C  
ATOM     37  OE1 GLU A   5      60.039 -23.974 -34.568  1.00 50.01      A    O  
ATOM     38  OE2 GLU A   5      58.412 -24.904 -35.731  1.00 50.69      A    O1-
ATOM     39  N   ALA A   6      54.556 -27.741 -32.953  1.00 66.87      A    N  
ATOM     40  CA  ALA A   6      53.120 -27.985 -32.859  1.00 66.81      A    C  
ATOM     41  C   ALA A   6      52.715 -28.539 -31.488  1.00 68.34      A    C  
ATOM     42  O   ALA A   6      51.713 -28.112 -30.921  1.00 65.87      A    O  
ATOM     43  CB  ALA A   6      52.696 -28.931 -33.992  1.00 63.66      A    C  
ATOM     44  N   ALA A   7      53.524 -29.446 -30.906  1.00 65.96      A    N  
ATOM     45  CA  ALA A   7      53.265 -29.985 -29.570  1.00 67.04      A    C  
ATOM     46  C   ALA A   7      53.453 -28.935 -28.461  1.00 68.56      A    C  
ATOM     47  O   ALA A   7      52.696 -28.928 -27.490  1.00 66.96      A    O  
ATOM     48  CB  ALA A   7      54.159 -31.203 -29.347  1.00 64.59      A    C  
ATOM     49  N   LEU A   8      54.411 -28.023 -28.597  1.00 65.08      A    N  
ATOM     50  CA  LEU A   8      54.672 -26.939 -27.643  1.00 65.94      A    C  
ATOM     51  C   LEU A   8      53.614 -25.820 -27.694  1.00 67.71      A    C  
ATOM     52  O   LEU A   8      53.323 -25.212 -26.663  1.00 64.80      A    O  
ATOM     53  CB  LEU A   8      56.070 -26.353 -27.915  1.00 62.95      A    C  
ATOM     54  CG  LEU A   8      57.223 -27.256 -27.442  1.00 58.31      A    C  
ATOM     55  CD1 LEU A   8      58.537 -26.782 -28.051  1.00 52.62      A    C  
ATOM     56  CD2 LEU A   8      57.371 -27.217 -25.919  1.00 53.33      A    C  
ATOM     57  N   SER A   9      53.018 -25.560 -28.844  1.00 71.37      A    N  
ATOM     58  CA  SER A   9      51.971 -24.542 -29.012  1.00 71.75      A    C  
ATOM     59  C   SER A   9      50.561 -25.058 -28.722  1.00 74.19      A    C  
ATOM     60  O   SER A   9      49.658 -24.255 -28.476  1.00 70.28      A    O  
ATOM     61  CB  SER A   9      52.048 -23.921 -30.409  1.00 66.53      A    C  
ATOM     62  OG  SER A   9      51.988 -24.905 -31.411  1.00 59.85      A    O  
ATOM     63  N   LEU A  10      50.359 -26.367 -28.669  1.00 74.91      A    N  
ATOM     64  CA  LEU A  10      49.057 -26.981 -28.426  1.00 75.88      A    C  
ATOM     65  C   LEU A  10      48.379 -26.513 -27.124  1.00 78.17      A    C  
ATOM     66  O   LEU A  10      47.202 -26.154 -27.184  1.00 75.82      A    O  
ATOM     67  CB  LEU A  10      49.191 -28.520 -28.473  1.00 72.27      A    C  
ATOM     68  CG  LEU A  10      47.878 -29.216 -28.855  1.00 66.22      A    C  
ATOM     69  CD1 LEU A  10      47.798 -29.418 -30.368  1.00 60.44      A    C  
ATOM     70  CD2 LEU A  10      47.768 -30.582 -28.185  1.00 58.44      A    C  
ATOM     71  N   PRO A  11      49.076 -26.459 -25.974  1.00 79.08      A    N  
ATOM     72  CA  PRO A  11      48.465 -26.003 -24.720  1.00 79.89      A    C  
ATOM     73  C   PRO A  11      47.950 -24.565 -24.808  1.00 80.85      A    C  
ATOM     74  O   PRO A  11      46.855 -24.280 -24.322  1.00 78.53      A    O  
ATOM     75  CB  PRO A  11      49.550 -26.133 -23.642  1.00 77.16      A    C  
ATOM     76  CG  PRO A  11      50.505 -27.178 -24.211  1.00 75.82      A    C  
ATOM     77  CD  PRO A  11      50.436 -26.915 -25.710  1.00 78.17      A    C  
ATOM     78  N   LEU A  12      48.687 -23.671 -25.447  1.00 81.28      A    N  
ATOM     79  CA  LEU A  12      48.299 -22.280 -25.624  1.00 80.25      A    C  
ATOM     80  C   LEU A  12      47.036 -22.144 -26.491  1.00 80.95      A    C  
ATOM     81  O   LEU A  12      46.110 -21.425 -26.131  1.00 79.27      A    O  
ATOM     82  CB  LEU A  12      49.479 -21.511 -26.232  1.00 77.78      A    C  
ATOM     83  CG  LEU A  12      49.240 -19.991 -26.323  1.00 72.25      A    C  
ATOM     84  CD1 LEU A  12      49.299 -19.325 -24.956  1.00 65.70      A    C  
ATOM     85  CD2 LEU A  12      50.294 -19.342 -27.215  1.00 65.40      A    C  
ATOM     86  N   VAL A  13      46.965 -22.878 -27.596  1.00 81.17      A    N  
ATOM     87  CA  VAL A  13      45.800 -22.861 -28.492  1.00 80.26      A    C  
ATOM     88  C   VAL A  13      44.570 -23.446 -27.801  1.00 81.60      A    C  
ATOM     89  O   VAL A  13      43.482 -22.871 -27.877  1.00 80.41      A    O  
ATOM     90  CB  VAL A  13      46.102 -23.616 -29.802  1.00 77.68      A    C  
ATOM     91  CG1 VAL A  13      44.874 -23.719 -30.716  1.00 70.11      A    C  
ATOM     92  CG2 VAL A  13      47.199 -22.905 -30.599  1.00 69.97      A    C  
ATOM     93  N   VAL A  14      44.745 -24.543 -27.080  1.00 81.61      A    N  
ATOM     94  CA  VAL A  14      43.654 -25.152 -26.308  1.00 81.88      A    C  
ATOM     95  C   VAL A  14      43.166 -24.198 -25.218  1.00 82.93      A    C  
ATOM     96  O   VAL A  14      41.956 -24.036 -25.058  1.00 81.54      A    O  
ATOM     97  CB  VAL A  14      44.093 -26.504 -25.710  1.00 80.28      A    C  
ATOM     98  CG1 VAL A  14      43.073 -27.086 -24.725  1.00 73.01      A    C  
ATOM     99  CG2 VAL A  14      44.263 -27.549 -26.818  1.00 73.57      A    C  
ATOM    100  N   PHE A  15      44.085 -23.527 -24.509  1.00 84.80      A    N  
ATOM    101  CA  PHE A  15      43.716 -22.534 -23.508  1.00 84.78      A    C  
ATOM    102  C   PHE A  15      42.990 -21.331 -24.115  1.00 85.42      A    C  
ATOM    103  O   PHE A  15      41.996 -20.899 -23.547  1.00 84.06      A    O  
ATOM    104  CB  PHE A  15      44.945 -22.063 -22.728  1.00 83.44      A    C  
ATOM    105  CG  PHE A  15      44.600 -21.025 -21.691  1.00 83.36      A    C  
ATOM    106  CD1 PHE A  15      44.886 -19.659 -21.905  1.00 78.56      A    C  
ATOM    107  CD2 PHE A  15      43.910 -21.406 -20.520  1.00 77.50      A    C  
ATOM    108  CE1 PHE A  15      44.520 -18.695 -20.956  1.00 74.86      A    C  
ATOM    109  CE2 PHE A  15      43.544 -20.440 -19.562  1.00 74.82      A    C  
ATOM    110  CZ  PHE A  15      43.846 -19.087 -19.780  1.00 77.71      A    C  
ATOM    111  N   LEU A  16      43.434 -20.821 -25.259  1.00 83.37      A    N  
ATOM    112  CA  LEU A  16      42.751 -19.716 -25.939  1.00 82.03      A    C  
ATOM    113  C   LEU A  16      41.296 -20.059 -26.264  1.00 82.77      A    C  
ATOM    114  O   LEU A  16      40.400 -19.274 -25.962  1.00 81.34      A    O  
ATOM    115  CB  LEU A  16      43.530 -19.335 -27.214  1.00 79.77      A    C  
ATOM    116  CG  LEU A  16      44.584 -18.241 -26.955  1.00 72.69      A    C  
ATOM    117  CD1 LEU A  16      45.649 -18.258 -28.051  1.00 66.69      A    C  
ATOM    118  CD2 LEU A  16      43.936 -16.858 -26.950  1.00 65.45      A    C  
ATOM    119  N   VAL A  17      41.045 -21.249 -26.802  1.00 84.28      A    N  
ATOM    120  CA  VAL A  17      39.681 -21.670 -27.146  1.00 83.76      A    C  
ATOM    121  C   VAL A  17      38.842 -21.920 -25.890  1.00 85.23      A    C  
ATOM    122  O   VAL A  17      37.773 -21.316 -25.728  1.00 84.69      A    O  
ATOM    123  CB  VAL A  17      39.697 -22.901 -28.070  1.00 81.28      A    C  
ATOM    124  CG1 VAL A  17      38.281 -23.401 -28.393  1.00 74.65      A    C  
ATOM    125  CG2 VAL A  17      40.368 -22.573 -29.411  1.00 74.51      A    C  
ATOM    126  N   LEU A  18      39.329 -22.750 -24.982  1.00 85.94      A    N  
ATOM    127  CA  LEU A  18      38.592 -23.105 -23.765  1.00 86.35      A    C  
ATOM    128  C   LEU A  18      38.455 -21.923 -22.795  1.00 87.50      A    C  
ATOM    129  O   LEU A  18      37.400 -21.745 -22.186  1.00 86.45      A    O  
ATOM    130  CB  LEU A  18      39.266 -24.297 -23.063  1.00 84.93      A    C  
ATOM    131  CG  LEU A  18      39.226 -25.639 -23.834  1.00 81.81      A    C  
ATOM    132  CD1 LEU A  18      39.947 -26.698 -23.002  1.00 76.54      A    C  
ATOM    133  CD2 LEU A  18      37.806 -26.124 -24.091  1.00 76.27      A    C  
ATOM    134  N   GLY A  19      39.472 -21.098 -22.653  1.00 86.64      A    N  
ATOM    135  CA  GLY A  19      39.493 -19.905 -21.815  1.00 86.46      A    C  
ATOM    136  C   GLY A  19      38.515 -18.844 -22.312  1.00 87.97      A    C  
ATOM    137  O   GLY A  19      37.780 -18.269 -21.519  1.00 86.28      A    O  
ATOM    138  N   THR A  20      38.432 -18.643 -23.618  1.00 89.18      A    N  
ATOM    139  CA  THR A  20      37.432 -17.718 -24.177  1.00 88.69      A    C  
ATOM    140  C   THR A  20      36.017 -18.239 -23.982  1.00 89.13      A    C  
ATOM    141  O   THR A  20      35.117 -17.476 -23.637  1.00 87.44      A    O  
ATOM    142  CB  THR A  20      37.677 -17.444 -25.664  1.00 86.95      A    C  
ATOM    143  CG2 THR A  20      36.902 -16.197 -26.070  1.00 74.66      A    C  
ATOM    144  OG1 THR A  20      39.028 -17.152 -25.944  1.00 74.73      A    O  
ATOM    145  N   LEU A  21      35.803 -19.528 -24.122  1.00 89.11      A    N  
ATOM    146  CA  LEU A  21      34.506 -20.147 -23.859  1.00 88.57      A    C  
ATOM    147  C   LEU A  21      34.100 -19.990 -22.388  1.00 89.53      A    C  
ATOM    148  O   LEU A  21      32.963 -19.621 -22.089  1.00 88.63      A    O  
ATOM    149  CB  LEU A  21      34.577 -21.613 -24.326  1.00 86.68      A    C  
ATOM    150  CG  LEU A  21      33.192 -22.188 -24.699  1.00 77.65      A    C  
ATOM    151  CD1 LEU A  21      33.265 -22.887 -26.056  1.00 72.35      A    C  
ATOM    152  CD2 LEU A  21      32.714 -23.218 -23.676  1.00 71.27      A    C  
ATOM    153  N   GLN A  22      35.048 -20.181 -21.463  1.00 90.56      A    N  
ATOM    154  CA  GLN A  22      34.838 -19.934 -20.036  1.00 90.61      A    C  
ATOM    155  C   GLN A  22      34.545 -18.457 -19.739  1.00 91.27      A    C  
ATOM    156  O   GLN A  22      33.632 -18.172 -18.960  1.00 90.25      A    O  
ATOM    157  CB  GLN A  22      36.064 -20.446 -19.252  1.00 90.25      A    C  
ATOM    158  CG  GLN A  22      35.872 -20.444 -17.728  1.00 86.18      A    C  
ATOM    159  CD  GLN A  22      34.710 -21.331 -17.284  1.00 87.18      A    C  
ATOM    160  NE2 GLN A  22      33.613 -20.739 -16.880  1.00 74.06      A    N  
ATOM    161  OE1 GLN A  22      34.756 -22.549 -17.322  1.00 76.30      A    O  
ATOM    162  N   LEU A  23      35.242 -17.524 -20.375  1.00 90.68      A    N  
ATOM    163  CA  LEU A  23      35.008 -16.086 -20.220  1.00 90.17      A    C  
ATOM    164  C   LEU A  23      33.577 -15.701 -20.621  1.00 90.78      A    C  
ATOM    165  O   LEU A  23      32.900 -15.001 -19.870  1.00 89.74      A    O  
ATOM    166  CB  LEU A  23      36.051 -15.323 -21.053  1.00 88.98      A    C  
ATOM    167  CG  LEU A  23      35.900 -13.785 -20.995  1.00 85.07      A    C  
ATOM    168  CD1 LEU A  23      36.223 -13.237 -19.608  1.00 79.40      A    C  
ATOM    169  CD2 LEU A  23      36.845 -13.141 -22.006  1.00 78.47      A    C  
ATOM    170  N   PHE A  24      33.079 -16.179 -21.759  1.00 91.32      A    N  
ATOM    171  CA  PHE A  24      31.710 -15.885 -22.176  1.00 91.27      A    C  
ATOM    172  C   PHE A  24      30.659 -16.511 -21.252  1.00 91.68      A    C  
ATOM    173  O   PHE A  24      29.655 -15.863 -20.965  1.00 90.19      A    O  
ATOM    174  CB  PHE A  24      31.490 -16.298 -23.634  1.00 90.70      A    C  
ATOM    175  CG  PHE A  24      31.994 -15.267 -24.616  1.00 89.60      A    C  
ATOM    176  CD1 PHE A  24      31.344 -14.025 -24.711  1.00 84.78      A    C  
ATOM    177  CD2 PHE A  24      33.118 -15.529 -25.411  1.00 83.98      A    C  
ATOM    178  CE1 PHE A  24      31.827 -13.042 -25.599  1.00 81.75      A    C  
ATOM    179  CE2 PHE A  24      33.603 -14.549 -26.288  1.00 81.71      A    C  
ATOM    180  CZ  PHE A  24      32.963 -13.304 -26.378  1.00 83.02      A    C  
ATOM    181  N   LEU A  25      30.902 -17.692 -20.728  1.00 91.71      A    N  
ATOM    182  CA  LEU A  25      30.039 -18.279 -19.700  1.00 91.13      A    C  
ATOM    183  C   LEU A  25      30.032 -17.433 -18.415  1.00 91.73      A    C  
ATOM    184  O   LEU A  25      28.977 -17.258 -17.811  1.00 91.00      A    O  
ATOM    185  CB  LEU A  25      30.476 -19.720 -19.393  1.00 90.28      A    C  
ATOM    186  CG  LEU A  25      30.181 -20.741 -20.508  1.00 86.78      A    C  
ATOM    187  CD1 LEU A  25      30.836 -22.077 -20.147  1.00 82.49      A    C  
ATOM    188  CD2 LEU A  25      28.685 -20.981 -20.682  1.00 81.97      A    C  
ATOM    189  N   MET A  26      31.153 -16.849 -18.015  1.00 91.57      A    N  
ATOM    190  CA  MET A  26      31.234 -15.932 -16.880  1.00 91.57      A    C  
ATOM    191  C   MET A  26      30.489 -14.616 -17.144  1.00 92.19      A    C  
ATOM    192  O   MET A  26      29.801 -14.123 -16.259  1.00 90.73      A    O  
ATOM    193  CB  MET A  26      32.692 -15.644 -16.517  1.00 90.59      A    C  
ATOM    194  CG  MET A  26      33.400 -16.874 -15.933  1.00 86.08      A    C  
ATOM    195  SD  MET A  26      35.197 -16.695 -15.760  1.00 84.15      A    S  
ATOM    196  CE  MET A  26      35.256 -15.417 -14.488  1.00 72.26      A    C  
ATOM    197  N   LEU A  27      30.555 -14.070 -18.353  1.00 92.31      A    N  
ATOM    198  CA  LEU A  27      29.798 -12.879 -18.732  1.00 91.84      A    C  
ATOM    199  C   LEU A  27      28.279 -13.135 -18.729  1.00 92.19      A    C  
ATOM    200  O   LEU A  27      27.516 -12.305 -18.245  1.00 91.21      A    O  
ATOM    201  CB  LEU A  27      30.268 -12.389 -20.116  1.00 91.62      A    C  
ATOM    202  CG  LEU A  27      31.692 -11.787 -20.133  1.00 89.04      A    C  
ATOM    203  CD1 LEU A  27      32.134 -11.549 -21.579  1.00 85.65      A    C  
ATOM    204  CD2 LEU A  27      31.767 -10.454 -19.380  1.00 85.39      A    C  
ATOM    205  N   GLN A  28      27.843 -14.309 -19.179  1.00 92.40      A    N  
ATOM    206  CA  GLN A  28      26.447 -14.742 -19.068  1.00 91.51      A    C  
ATOM    207  C   GLN A  28      26.022 -14.914 -17.596  1.00 92.26      A    C  
ATOM    208  O   GLN A  28      24.946 -14.471 -17.198  1.00 91.56      A    O  
ATOM    209  CB  GLN A  28      26.242 -16.069 -19.820  1.00 90.21      A    C  
ATOM    210  CG  GLN A  28      26.346 -15.879 -21.343  1.00 86.28      A    C  
ATOM    211  CD  GLN A  28      26.438 -17.211 -22.109  1.00 85.19      A    C  
ATOM    212  NE2 GLN A  28      26.862 -17.168 -23.344  1.00 75.95      A    N  
ATOM    213  OE1 GLN A  28      26.136 -18.288 -21.617  1.00 77.57      A    O  
ATOM    214  N   ALA A  29      26.892 -15.496 -16.773  1.00 93.10      A    N  
ATOM    215  CA  ALA A  29      26.657 -15.646 -15.344  1.00 93.15      A    C  
ATOM    216  C   ALA A  29      26.553 -14.293 -14.627  1.00 93.76      A    C  
ATOM    217  O   ALA A  29      25.729 -14.157 -13.730  1.00 92.34      A    O  
ATOM    218  CB  ALA A  29      27.759 -16.522 -14.746  1.00 92.59      A    C  
ATOM    219  N   ARG A  30      27.326 -13.281 -15.040  1.00 94.69      A    N  
ATOM    220  CA  ARG A  30      27.217 -11.911 -14.514  1.00 94.41      A    C  
ATOM    221  C   ARG A  30      25.823 -11.312 -14.740  1.00 94.81      A    C  
ATOM    222  O   ARG A  30      25.250 -10.717 -13.829  1.00 93.61      A    O  
ATOM    223  CB  ARG A  30      28.308 -11.033 -15.151  1.00 93.13      A    C  
ATOM    224  CG  ARG A  30      28.426  -9.662 -14.474  1.00 90.66      A    C  
ATOM    225  CD  ARG A  30      29.425  -8.779 -15.218  1.00 87.44      A    C  
ATOM    226  NE  ARG A  30      29.601  -7.482 -14.546  1.00 83.83      A    N  
ATOM    227  CZ  ARG A  30      30.094  -6.368 -15.096  1.00 80.78      A    C  
ATOM    228  NH1 ARG A  30      30.485  -6.318 -16.338  1.00 74.55      A    N1+
ATOM    229  NH2 ARG A  30      30.201  -5.293 -14.381  1.00 75.96      A    N  
ATOM    230  N   VAL A  31      25.263 -11.506 -15.924  1.00 93.91      A    N  
ATOM    231  CA  VAL A  31      23.899 -11.044 -16.253  1.00 93.87      A    C  
ATOM    232  C   VAL A  31      22.850 -11.787 -15.419  1.00 94.00      A    C  
ATOM    233  O   VAL A  31      21.946 -11.168 -14.860  1.00 92.73      A    O  
ATOM    234  CB  VAL A  31      23.641 -11.216 -17.764  1.00 92.87      A    C  
ATOM    235  CG1 VAL A  31      22.205 -10.882 -18.146  1.00 87.68      A    C  
ATOM    236  CG2 VAL A  31      24.560 -10.297 -18.582  1.00 87.93      A    C  
ATOM    237  N   LEU A  32      22.987 -13.099 -15.253  1.00 94.20      A    N  
ATOM    238  CA  LEU A  32      22.103 -13.887 -14.387  1.00 93.85      A    C  
ATOM    239  C   LEU A  32      22.246 -13.504 -12.906  1.00 94.63      A    C  
ATOM    240  O   LEU A  32      21.246 -13.480 -12.198  1.00 93.53      A    O  
ATOM    241  CB  LEU A  32      22.373 -15.381 -14.591  1.00 92.38      A    C  
ATOM    242  CG  LEU A  32      21.705 -15.949 -15.858  1.00 85.60      A    C  
ATOM    243  CD1 LEU A  32      22.267 -17.337 -16.162  1.00 80.69      A    C  
ATOM    244  CD2 LEU A  32      20.187 -16.094 -15.678  1.00 79.42      A    C  
ATOM    245  N   ALA A  33      23.445 -13.151 -12.452  1.00 94.76      A    N  
ATOM    246  CA  ALA A  33      23.679 -12.662 -11.096  1.00 95.04      A    C  
ATOM    247  C   ALA A  33      22.993 -11.311 -10.854  1.00 95.47      A    C  
ATOM    248  O   ALA A  33      22.423 -11.111  -9.786  1.00 93.91      A    O  
ATOM    249  CB  ALA A  33      25.194 -12.601 -10.840  1.00 94.44      A    C  
ATOM    250  N   GLN A  34      22.947 -10.424 -11.848  1.00 95.65      A    N  
ATOM    251  CA  GLN A  34      22.156  -9.184 -11.754  1.00 95.53      A    C  
ATOM    252  C   GLN A  34      20.655  -9.481 -11.639  1.00 95.86      A    C  
ATOM    253  O   GLN A  34      19.965  -8.869 -10.821  1.00 94.66      A    O  
ATOM    254  CB  GLN A  34      22.455  -8.295 -12.974  1.00 95.00      A    C  
ATOM    255  CG  GLN A  34      21.760  -6.923 -12.897  1.00 90.54      A    C  
ATOM    256  CD  GLN A  34      22.228  -6.056 -11.724  1.00 89.38      A    C  
ATOM    257  NE2 GLN A  34      21.428  -5.110 -11.289  1.00 77.67      A    N  
ATOM    258  OE1 GLN A  34      23.322  -6.200 -11.204  1.00 79.99      A    O  
ATOM    259  N   TYR A  35      20.145 -10.440 -12.394  1.00 95.78      A    N  
ATOM    260  CA  TYR A  35      18.758 -10.875 -12.266  1.00 95.20      A    C  
ATOM    261  C   TYR A  35      18.472 -11.519 -10.903  1.00 95.64      A    C  
ATOM    262  O   TYR A  35      17.417 -11.275 -10.316  1.00 94.73      A    O  
ATOM    263  CB  TYR A  35      18.417 -11.840 -13.407  1.00 94.41      A    C  
ATOM    264  CG  TYR A  35      16.986 -12.310 -13.372  1.00 93.99      A    C  
ATOM    265  CD1 TYR A  35      16.674 -13.670 -13.135  1.00 91.51      A    C  
ATOM    266  CD2 TYR A  35      15.935 -11.383 -13.543  1.00 91.83      A    C  
ATOM    267  CE1 TYR A  35      15.341 -14.093 -13.087  1.00 90.82      A    C  
ATOM    268  CE2 TYR A  35      14.595 -11.797 -13.491  1.00 90.44      A    C  
ATOM    269  CZ  TYR A  35      14.306 -13.155 -13.259  1.00 91.05      A    C  
ATOM    270  OH  TYR A  35      12.991 -13.562 -13.202  1.00 89.49      A    O  
ATOM    271  N   ALA A  36      19.410 -12.292 -10.371  1.00 95.16      A    N  
ATOM    272  CA  ALA A  36      19.308 -12.873  -9.043  1.00 95.18      A    C  
ATOM    273  C   ALA A  36      19.301 -11.802  -7.945  1.00 95.83      A    C  
ATOM    274  O   ALA A  36      18.496 -11.900  -7.020  1.00 94.72      A    O  
ATOM    275  CB  ALA A  36      20.454 -13.871  -8.849  1.00 94.45      A    C  
ATOM    276  N   ALA A  37      20.110 -10.755  -8.069  1.00 95.52      A    N  
ATOM    277  CA  ALA A  37      20.097  -9.613  -7.160  1.00 95.92      A    C  
ATOM    278  C   ALA A  37      18.747  -8.882  -7.193  1.00 96.15      A    C  
ATOM    279  O   ALA A  37      18.186  -8.597  -6.130  1.00 94.45      A    O  
ATOM    280  CB  ALA A  37      21.262  -8.679  -7.511  1.00 95.16      A    C  
ATOM    281  N   PHE A  38      18.174  -8.664  -8.379  1.00 96.23      A    N  
ATOM    282  CA  PHE A  38      16.822  -8.117  -8.520  1.00 96.14      A    C  
ATOM    283  C   PHE A  38      15.778  -8.988  -7.805  1.00 96.36      A    C  
ATOM    284  O   PHE A  38      15.026  -8.486  -6.975  1.00 95.57      A    O  
ATOM    285  CB  PHE A  38      16.473  -7.975 -10.012  1.00 96.00      A    C  
ATOM    286  CG  PHE A  38      14.997  -7.756 -10.275  1.00 96.09      A    C  
ATOM    287  CD1 PHE A  38      14.207  -8.788 -10.834  1.00 93.77      A    C  
ATOM    288  CD2 PHE A  38      14.381  -6.540  -9.926  1.00 94.19      A    C  
ATOM    289  CE1 PHE A  38      12.829  -8.585 -11.053  1.00 93.32      A    C  
ATOM    290  CE2 PHE A  38      13.016  -6.340 -10.142  1.00 93.40      A    C  
ATOM    291  CZ  PHE A  38      12.233  -7.360 -10.705  1.00 93.87      A    C  
ATOM    292  N   ARG A  39      15.760 -10.288  -8.072  1.00 96.11      A    N  
ATOM    293  CA  ARG A  39      14.808 -11.225  -7.456  1.00 95.84      A    C  
ATOM    294  C   ARG A  39      14.952 -11.289  -5.939  1.00 95.62      A    C  
ATOM    295  O   ARG A  39      13.951 -11.252  -5.243  1.00 94.23      A    O  
ATOM    296  CB  ARG A  39      14.971 -12.617  -8.084  1.00 94.91      A    C  
ATOM    297  CG  ARG A  39      14.269 -12.749  -9.450  1.00 89.73      A    C  
ATOM    298  CD  ARG A  39      12.756 -12.896  -9.265  1.00 87.76      A    C  
ATOM    299  NE  ARG A  39      12.059 -13.145 -10.547  1.00 83.90      A    N  
ATOM    300  CZ  ARG A  39      10.760 -13.376 -10.676  1.00 81.23      A    C  
ATOM    301  NH1 ARG A  39       9.955 -13.462  -9.653  1.00 72.07      A    N1+
ATOM    302  NH2 ARG A  39      10.237 -13.517 -11.858  1.00 75.84      A    N  
ATOM    303  N   ALA A  40      16.188 -11.332  -5.426  1.00 95.59      A    N  
ATOM    304  CA  ALA A  40      16.454 -11.336  -4.003  1.00 95.42      A    C  
ATOM    305  C   ALA A  40      16.002 -10.035  -3.328  1.00 95.81      A    C  
ATOM    306  O   ALA A  40      15.325 -10.067  -2.309  1.00 94.49      A    O  
ATOM    307  CB  ALA A  40      17.955 -11.583  -3.784  1.00 94.78      A    C  
ATOM    308  N   THR A  41      16.312  -8.886  -3.926  1.00 96.11      A    N  
ATOM    309  CA  THR A  41      15.935  -7.572  -3.385  1.00 96.17      A    C  
ATOM    310  C   THR A  41      14.424  -7.409  -3.349  1.00 96.03      A    C  
ATOM    311  O   THR A  41      13.875  -7.004  -2.329  1.00 94.47      A    O  
ATOM    312  CB  THR A  41      16.548  -6.433  -4.200  1.00 95.46      A    C  
ATOM    313  CG2 THR A  41      16.363  -5.079  -3.521  1.00 86.62      A    C  
ATOM    314  OG1 THR A  41      17.931  -6.623  -4.340  1.00 86.21      A    O  
ATOM    315  N   ARG A  42      13.732  -7.795  -4.414  1.00 95.85      A    N  
ATOM    316  CA  ARG A  42      12.274  -7.749  -4.483  1.00 95.64      A    C  
ATOM    317  C   ARG A  42      11.632  -8.683  -3.448  1.00 95.53      A    C  
ATOM    318  O   ARG A  42      10.750  -8.252  -2.734  1.00 93.51      A    O  
ATOM    319  CB  ARG A  42      11.831  -8.074  -5.906  1.00 94.21      A    C  
ATOM    320  CG  ARG A  42      10.321  -7.850  -6.077  1.00 89.89      A    C  
ATOM    321  CD  ARG A  42       9.893  -8.170  -7.497  1.00 87.99      A    C  
ATOM    322  NE  ARG A  42       8.421  -8.083  -7.619  1.00 86.48      A    N  
ATOM    323  CZ  ARG A  42       7.538  -9.004  -7.261  1.00 86.06      A    C  
ATOM    324  NH1 ARG A  42       7.876 -10.192  -6.869  1.00 74.97      A    N1+
ATOM    325  NH2 ARG A  42       6.282  -8.734  -7.294  1.00 80.50      A    N  
ATOM    326  N   ALA A  43      12.132  -9.909  -3.304  1.00 95.13      A    N  
ATOM    327  CA  ALA A  43      11.660 -10.842  -2.292  1.00 94.77      A    C  
ATOM    328  C   ALA A  43      11.830 -10.281  -0.869  1.00 94.98      A    C  
ATOM    329  O   ALA A  43      10.922 -10.382  -0.050  1.00 92.76      A    O  
ATOM    330  CB  ALA A  43      12.393 -12.176  -2.450  1.00 93.79      A    C  
ATOM    331  N   GLY A  44      12.964  -9.637  -0.592  1.00 94.35      A    N  
ATOM    332  CA  GLY A  44      13.200  -8.956   0.673  1.00 94.06      A    C  
ATOM    333  C   GLY A  44      12.260  -7.768   0.904  1.00 94.74      A    C  
ATOM    334  O   GLY A  44      11.684  -7.644   1.980  1.00 92.81      A    O  
ATOM    335  N   SER A  45      12.047  -6.953  -0.116  1.00 95.23      A    N  
ATOM    336  CA  SER A  45      11.176  -5.776  -0.048  1.00 95.36      A    C  
ATOM    337  C   SER A  45       9.725  -6.125   0.301  1.00 95.11      A    C  
ATOM    338  O   SER A  45       9.118  -5.453   1.138  1.00 92.79      A    O  
ATOM    339  CB  SER A  45      11.236  -5.034  -1.388  1.00 94.73      A    C  
ATOM    340  OG  SER A  45      10.289  -3.980  -1.448  1.00 86.34      A    O  
ATOM    341  N   VAL A  46       9.183  -7.193  -0.273  1.00 95.07      A    N  
ATOM    342  CA  VAL A  46       7.787  -7.604  -0.053  1.00 94.52      A    C  
ATOM    343  C   VAL A  46       7.604  -8.598   1.106  1.00 93.74      A    C  
ATOM    344  O   VAL A  46       6.470  -8.902   1.469  1.00 88.65      A    O  
ATOM    345  CB  VAL A  46       7.127  -8.133  -1.341  1.00 93.40      A    C  
ATOM    346  CG1 VAL A  46       7.216  -7.108  -2.479  1.00 87.65      A    C  
ATOM    347  CG2 VAL A  46       7.708  -9.467  -1.810  1.00 87.74      A    C  
ATOM    348  N   ALA A  47       8.692  -9.098   1.688  1.00 92.77      A    N  
ATOM    349  CA  ALA A  47       8.670 -10.104   2.751  1.00 92.36      A    C  
ATOM    350  C   ALA A  47       9.577  -9.743   3.939  1.00 92.57      A    C  
ATOM    351  O   ALA A  47      10.332 -10.574   4.440  1.00 87.50      A    O  
ATOM    352  CB  ALA A  47       8.969 -11.472   2.146  1.00 90.24      A    C  
ATOM    353  N   HIS A  48       9.513  -8.504   4.393  1.00 93.72      A    N  
ATOM    354  CA  HIS A  48      10.148  -8.021   5.627  1.00 93.65      A    C  
ATOM    355  C   HIS A  48      11.683  -8.144   5.682  1.00 93.42      A    C  
ATOM    356  O   HIS A  48      12.280  -8.050   6.756  1.00 88.37      A    O  
ATOM    357  CB  HIS A  48       9.481  -8.675   6.849  1.00 92.77      A    C  
ATOM    358  CG  HIS A  48       7.980  -8.598   6.839  1.00 93.52      A    C  
ATOM    359  CD2 HIS A  48       7.099  -9.588   6.489  1.00 82.70      A    C  
ATOM    360  ND1 HIS A  48       7.231  -7.497   7.158  1.00 83.09      A    N  
ATOM    361  CE1 HIS A  48       5.932  -7.820   7.010  1.00 84.59      A    C  
ATOM    362  NE2 HIS A  48       5.818  -9.079   6.601  1.00 86.39      A    N  
ATOM    363  N   GLY A  49      12.345  -8.357   4.543  1.00 92.15      A    N  
ATOM    364  CA  GLY A  49      13.792  -8.562   4.463  1.00 92.06      A    C  
ATOM    365  C   GLY A  49      14.258  -9.959   4.880  1.00 92.72      A    C  
ATOM    366  O   GLY A  49      15.419 -10.136   5.233  1.00 88.09      A    O  
ATOM    367  N   GLU A  50      13.392 -10.959   4.837  1.00 93.03      A    N  
ATOM    368  CA  GLU A  50      13.724 -12.329   5.245  1.00 92.96      A    C  
ATOM    369  C   GLU A  50      14.828 -12.944   4.367  1.00 93.54      A    C  
ATOM    370  O   GLU A  50      14.646 -13.186   3.181  1.00 91.67      A    O  
ATOM    371  CB  GLU A  50      12.450 -13.192   5.242  1.00 90.99      A    C  
ATOM    372  CG  GLU A  50      12.704 -14.602   5.789  1.00 86.19      A    C  
ATOM    373  CD  GLU A  50      11.446 -15.486   5.856  1.00 83.59      A    C  
ATOM    374  OE1 GLU A  50      11.544 -16.631   6.360  1.00 76.68      A    O  
ATOM    375  OE2 GLU A  50      10.359 -15.087   5.396  1.00 77.37      A    O1-
ATOM    376  N   CYS A  51      15.967 -13.272   4.981  1.00 93.09      A    N  
ATOM    377  CA  CYS A  51      17.111 -13.844   4.281  1.00 93.54      A    C  
ATOM    378  C   CYS A  51      16.815 -15.181   3.591  1.00 94.28      A    C  
ATOM    379  O   CYS A  51      17.345 -15.429   2.514  1.00 91.06      A    O  
ATOM    380  CB  CYS A  51      18.263 -14.043   5.273  1.00 91.39      A    C  
ATOM    381  SG  CYS A  51      19.179 -12.514   5.606  1.00 85.86      A    S  
ATOM    382  N   GLU A  52      15.978 -16.018   4.175  1.00 93.21      A    N  
ATOM    383  CA  GLU A  52      15.620 -17.311   3.577  1.00 93.33      A    C  
ATOM    384  C   GLU A  52      14.893 -17.102   2.237  1.00 93.98      A    C  
ATOM    385  O   GLU A  52      15.286 -17.678   1.224  1.00 92.18      A    O  
ATOM    386  CB  GLU A  52      14.777 -18.129   4.568  1.00 91.87      A    C  
ATOM    387  CG  GLU A  52      14.616 -19.583   4.101  1.00 84.07      A    C  
ATOM    388  CD  GLU A  52      13.726 -20.442   5.021  1.00 81.07      A    C  
ATOM    389  OE1 GLU A  52      13.627 -21.660   4.758  1.00 72.52      A    O  
ATOM    390  OE2 GLU A  52      13.079 -19.897   5.941  1.00 75.30      A    O1-
ATOM    391  N   ARG A  53      13.912 -16.223   2.204  1.00 94.52      A    N  
ATOM    392  CA  ARG A  53      13.175 -15.897   0.975  1.00 94.62      A    C  
ATOM    393  C   ARG A  53      14.084 -15.270  -0.078  1.00 95.09      A    C  
ATOM    394  O   ARG A  53      14.036 -15.673  -1.239  1.00 93.20      A    O  
ATOM    395  CB  ARG A  53      12.002 -14.951   1.281  1.00 93.29      A    C  
ATOM    396  CG  ARG A  53      10.908 -15.609   2.124  1.00 89.29      A    C  
ATOM    397  CD  ARG A  53       9.690 -14.691   2.169  1.00 87.73      A    C  
ATOM    398  NE  ARG A  53       8.579 -15.268   2.942  1.00 84.40      A    N  
ATOM    399  CZ  ARG A  53       7.280 -15.176   2.670  1.00 82.61      A    C  
ATOM    400  NH1 ARG A  53       6.803 -14.479   1.681  1.00 74.23      A    N1+
ATOM    401  NH2 ARG A  53       6.426 -15.796   3.393  1.00 76.57      A    N  
ATOM    402  N   MET A  54      14.941 -14.355   0.325  1.00 94.31      A    N  
ATOM    403  CA  MET A  54      15.899 -13.712  -0.569  1.00 94.44      A    C  
ATOM    404  C   MET A  54      16.883 -14.717  -1.169  1.00 95.02      A    C  
ATOM    405  O   MET A  54      17.126 -14.706  -2.373  1.00 93.88      A    O  
ATOM    406  CB  MET A  54      16.664 -12.617   0.186  1.00 94.10      A    C  
ATOM    407  CG  MET A  54      15.770 -11.467   0.650  1.00 92.63      A    C  
ATOM    408  SD  MET A  54      16.639 -10.205   1.631  1.00 90.98      A    S  
ATOM    409  CE  MET A  54      17.704  -9.495   0.374  1.00 82.61      A    C  
ATOM    410  N   SER A  55      17.413 -15.618  -0.342  1.00 93.89      A    N  
ATOM    411  CA  SER A  55      18.344 -16.660  -0.776  1.00 94.10      A    C  
ATOM    412  C   SER A  55      17.667 -17.642  -1.735  1.00 94.21      A    C  
ATOM    413  O   SER A  55      18.215 -17.933  -2.790  1.00 92.16      A    O  
ATOM    414  CB  SER A  55      18.922 -17.417   0.423  1.00 92.82      A    C  
ATOM    415  OG  SER A  55      19.664 -16.537   1.245  1.00 77.33      A    O  
ATOM    416  N   HIS A  56      16.457 -18.088  -1.416  1.00 94.34      A    N  
ATOM    417  CA  HIS A  56      15.700 -18.976  -2.294  1.00 94.38      A    C  
ATOM    418  C   HIS A  56      15.412 -18.338  -3.655  1.00 94.00      A    C  
ATOM    419  O   HIS A  56      15.621 -18.980  -4.694  1.00 92.14      A    O  
ATOM    420  CB  HIS A  56      14.387 -19.380  -1.604  1.00 93.78      A    C  
ATOM    421  CG  HIS A  56      14.520 -20.379  -0.497  1.00 94.07      A    C  
ATOM    422  CD2 HIS A  56      15.657 -20.832   0.123  1.00 86.31      A    C  
ATOM    423  ND1 HIS A  56      13.462 -21.072   0.075  1.00 85.00      A    N  
ATOM    424  CE1 HIS A  56      13.962 -21.897   1.008  1.00 87.50      A    C  
ATOM    425  NE2 HIS A  56      15.282 -21.784   1.066  1.00 89.19      A    N  
ATOM    426  N   ALA A  57      15.012 -17.073  -3.679  1.00 94.29      A    N  
ATOM    427  CA  ALA A  57      14.773 -16.345  -4.923  1.00 93.73      A    C  
ATOM    428  C   ALA A  57      16.052 -16.191  -5.766  1.00 93.98      A    C  
ATOM    429  O   ALA A  57      16.024 -16.415  -6.978  1.00 92.02      A    O  
ATOM    430  CB  ALA A  57      14.163 -14.984  -4.576  1.00 93.25      A    C  
ATOM    431  N   ALA A  58      17.183 -15.890  -5.126  1.00 94.18      A    N  
ATOM    432  CA  ALA A  58      18.472 -15.773  -5.804  1.00 93.96      A    C  
ATOM    433  C   ALA A  58      18.942 -17.124  -6.364  1.00 94.41      A    C  
ATOM    434  O   ALA A  58      19.321 -17.205  -7.531  1.00 92.75      A    O  
ATOM    435  CB  ALA A  58      19.491 -15.193  -4.821  1.00 93.50      A    C  
ATOM    436  N   ILE A  59      18.873 -18.199  -5.573  1.00 93.59      A    N  
ATOM    437  CA  ILE A  59      19.283 -19.543  -5.996  1.00 93.19      A    C  
ATOM    438  C   ILE A  59      18.442 -20.013  -7.181  1.00 92.81      A    C  
ATOM    439  O   ILE A  59      18.996 -20.514  -8.157  1.00 91.18      A    O  
ATOM    440  CB  ILE A  59      19.196 -20.532  -4.813  1.00 92.68      A    C  
ATOM    441  CG1 ILE A  59      20.265 -20.198  -3.750  1.00 89.68      A    C  
ATOM    442  CG2 ILE A  59      19.390 -21.990  -5.271  1.00 89.92      A    C  
ATOM    443  CD1 ILE A  59      19.942 -20.798  -2.378  1.00 83.57      A    C  
ATOM    444  N   LEU A  60      17.122 -19.817  -7.137  1.00 92.51      A    N  
ATOM    445  CA  LEU A  60      16.233 -20.189  -8.228  1.00 91.51      A    C  
ATOM    446  C   LEU A  60      16.578 -19.441  -9.528  1.00 91.47      A    C  
ATOM    447  O   LEU A  60      16.602 -20.048 -10.595  1.00 89.56      A    O  
ATOM    448  CB  LEU A  60      14.778 -19.924  -7.809  1.00 90.42      A    C  
ATOM    449  CG  LEU A  60      13.746 -20.467  -8.818  1.00 87.64      A    C  
ATOM    450  CD1 LEU A  60      13.675 -21.995  -8.773  1.00 83.33      A    C  
ATOM    451  CD2 LEU A  60      12.367 -19.910  -8.517  1.00 81.93      A    C  
ATOM    452  N   ALA A  61      16.898 -18.155  -9.434  1.00 91.60      A    N  
ATOM    453  CA  ALA A  61      17.288 -17.352 -10.584  1.00 90.71      A    C  
ATOM    454  C   ALA A  61      18.649 -17.779 -11.165  1.00 90.97      A    C  
ATOM    455  O   ALA A  61      18.863 -17.686 -12.375  1.00 88.40      A    O  
ATOM    456  CB  ALA A  61      17.305 -15.883 -10.162  1.00 90.08      A    C  
ATOM    457  N   LEU A  62      19.549 -18.278 -10.327  1.00 91.53      A    N  
ATOM    458  CA  LEU A  62      20.893 -18.694 -10.727  1.00 91.22      A    C  
ATOM    459  C   LEU A  62      20.975 -20.134 -11.233  1.00 91.00      A    C  
ATOM    460  O   LEU A  62      21.905 -20.453 -11.971  1.00 88.37      A    O  
ATOM    461  CB  LEU A  62      21.859 -18.485  -9.554  1.00 90.80      A    C  
ATOM    462  CG  LEU A  62      22.143 -17.006  -9.245  1.00 90.71      A    C  
ATOM    463  CD1 LEU A  62      22.896 -16.911  -7.924  1.00 87.17      A    C  
ATOM    464  CD2 LEU A  62      22.981 -16.348 -10.340  1.00 87.35      A    C  
ATOM    465  N   LEU A  63      20.014 -20.993 -10.903  1.00 90.03      A    N  
ATOM    466  CA  LEU A  63      19.988 -22.408 -11.301  1.00 88.78      A    C  
ATOM    467  C   LEU A  63      20.361 -22.665 -12.779  1.00 88.09      A    C  
ATOM    468  O   LEU A  63      21.196 -23.542 -13.020  1.00 84.51      A    O  
ATOM    469  CB  LEU A  63      18.612 -23.011 -10.973  1.00 87.30      A    C  
ATOM    470  CG  LEU A  63      18.555 -23.705  -9.605  1.00 83.69      A    C  
ATOM    471  CD1 LEU A  63      17.099 -23.997  -9.237  1.00 79.08      A    C  
ATOM    472  CD2 LEU A  63      19.292 -25.037  -9.624  1.00 78.27      A    C  
ATOM    473  N   PRO A  64      19.839 -21.917 -13.773  1.00 87.07      A    N  
ATOM    474  CA  PRO A  64      20.194 -22.135 -15.179  1.00 84.22      A    C  
ATOM    475  C   PRO A  64      21.675 -21.948 -15.503  1.00 84.13      A    C  
ATOM    476  O   PRO A  64      22.151 -22.500 -16.495  1.00 77.64      A    O  
ATOM    477  CB  PRO A  64      19.338 -21.138 -15.968  1.00 81.88      A    C  
ATOM    478  CG  PRO A  64      18.169 -20.838 -15.038  1.00 81.08      A    C  
ATOM    479  CD  PRO A  64      18.816 -20.901 -13.667  1.00 84.48      A    C  
ATOM    480  N   SER A  65      22.431 -21.194 -14.698  1.00 84.07      A    N  
ATOM    481  CA  SER A  65      23.846 -20.910 -14.970  1.00 82.49      A    C  
ATOM    482  C   SER A  65      24.793 -22.053 -14.586  1.00 83.17      A    C  
ATOM    483  O   SER A  65      25.869 -22.175 -15.167  1.00 77.05      A    O  
ATOM    484  CB  SER A  65      24.273 -19.624 -14.258  1.00 79.76      A    C  
ATOM    485  OG  SER A  65      24.351 -19.798 -12.869  1.00 73.36      A    O  
ATOM    486  N   PHE A  66      24.392 -22.906 -13.637  1.00 85.03      A    N  
ATOM    487  CA  PHE A  66      25.234 -23.998 -13.162  1.00 83.55      A    C  
ATOM    488  C   PHE A  66      24.570 -25.374 -13.213  1.00 82.92      A    C  
ATOM    489  O   PHE A  66      25.257 -26.392 -13.070  1.00 76.89      A    O  
ATOM    490  CB  PHE A  66      25.762 -23.669 -11.760  1.00 82.01      A    C  
ATOM    491  CG  PHE A  66      24.698 -23.644 -10.692  1.00 86.41      A    C  
ATOM    492  CD1 PHE A  66      24.148 -22.415 -10.274  1.00 81.12      A    C  
ATOM    493  CD2 PHE A  66      24.279 -24.825 -10.065  1.00 80.97      A    C  
ATOM    494  CE1 PHE A  66      23.194 -22.381  -9.257  1.00 79.65      A    C  
ATOM    495  CE2 PHE A  66      23.329 -24.801  -9.053  1.00 80.55      A    C  
ATOM    496  CZ  PHE A  66      22.773 -23.582  -8.637  1.00 83.69      A    C  
ATOM    497  N   HIS A  67      23.262 -25.446 -13.440  1.00 81.11      A    N  
ATOM    498  CA  HIS A  67      22.540 -26.711 -13.558  1.00 77.86      A    C  
ATOM    499  C   HIS A  67      21.610 -26.716 -14.766  1.00 76.75      A    C  
ATOM    500  O   HIS A  67      20.818 -25.810 -14.964  1.00 70.26      A    O  
ATOM    501  CB  HIS A  67      21.767 -26.983 -12.264  1.00 74.62      A    C  
ATOM    502  CG  HIS A  67      21.222 -28.373 -12.216  1.00 73.27      A    C  
ATOM    503  CD2 HIS A  67      19.931 -28.767 -12.422  1.00 63.07      A    C  
ATOM    504  ND1 HIS A  67      21.966 -29.515 -11.976  1.00 64.30      A    N  
ATOM    505  CE1 HIS A  67      21.125 -30.560 -12.031  1.00 62.14      A    C  
ATOM    506  NE2 HIS A  67      19.887 -30.144 -12.292  1.00 63.30      A    N  
ATOM    507  N   SER A  68      21.692 -27.778 -15.563  1.00 73.32      A    N  
ATOM    508  CA  SER A  68      20.759 -27.984 -16.660  1.00 70.85      A    C  
ATOM    509  C   SER A  68      19.616 -28.888 -16.212  1.00 70.61      A    C  
ATOM    510  O   SER A  68      19.800 -30.092 -16.037  1.00 64.39      A    O  
ATOM    511  CB  SER A  68      21.469 -28.561 -17.885  1.00 64.15      A    C  
ATOM    512  OG  SER A  68      20.545 -28.688 -18.943  1.00 56.55      A    O  
ATOM    513  N   PHE A  69      18.435 -28.311 -16.082  1.00 63.10      A    N  
ATOM    514  CA  PHE A  69      17.183 -29.045 -15.887  1.00 59.76      A    C  
ATOM    515  C   PHE A  69      16.435 -29.280 -17.209  1.00 57.98      A    C  
ATOM    516  O   PHE A  69      15.315 -29.786 -17.225  1.00 53.17      A    O  
ATOM    517  CB  PHE A  69      16.327 -28.311 -14.841  1.00 55.65      A    C  
ATOM    518  CG  PHE A  69      16.083 -26.857 -15.163  1.00 55.20      A    C  
ATOM    519  CD1 PHE A  69      16.967 -25.863 -14.685  1.00 52.33      A    C  
ATOM    520  CD2 PHE A  69      14.992 -26.467 -15.958  1.00 50.38      A    C  
ATOM    521  CE1 PHE A  69      16.765 -24.518 -15.005  1.00 48.03      A    C  
ATOM    522  CE2 PHE A  69      14.789 -25.120 -16.282  1.00 48.32      A    C  
ATOM    523  CZ  PHE A  69      15.676 -24.148 -15.804  1.00 47.47      A    C  
ATOM    524  N   ILE A  70      17.043 -28.921 -18.325  1.00 54.31      A    N  
ATOM    525  CA  ILE A  70      16.501 -29.152 -19.662  1.00 52.39      A    C  
ATOM    526  C   ILE A  70      16.766 -30.607 -20.043  1.00 52.60      A    C  
ATOM    527  O   ILE A  70      17.912 -31.062 -20.068  1.00 48.19      A    O  
ATOM    528  CB  ILE A  70      17.069 -28.146 -20.686  1.00 47.26      A    C  
ATOM    529  CG1 ILE A  70      16.854 -26.681 -20.214  1.00 43.23      A    C  
ATOM    530  CG2 ILE A  70      16.411 -28.374 -22.052  1.00 42.78      A    C  
ATOM    531  CD1 ILE A  70      17.476 -25.634 -21.135  1.00 38.03      A    C  
ATOM    532  N   GLY A  71      15.700 -31.327 -20.358  1.00 47.50      A    N  
ATOM    533  CA  GLY A  71      15.797 -32.712 -20.812  1.00 46.89      A    C  
ATOM    534  C   GLY A  71      14.506 -33.153 -21.486  1.00 47.18      A    C  
ATOM    535  O   GLY A  71      13.469 -32.515 -21.338  1.00 44.55      A    O  
ATOM    536  N   MET A  72      14.569 -34.250 -22.238  1.00 42.62      A    N  
ATOM    537  CA  MET A  72      13.356 -34.839 -22.794  1.00 42.37      A    C  
ATOM    538  C   MET A  72      12.571 -35.577 -21.698  1.00 42.65      A    C  
ATOM    539  O   MET A  72      13.154 -36.048 -20.729  1.00 39.86      A    O  
ATOM    540  CB  MET A  72      13.685 -35.752 -23.985  1.00 38.93      A    C  
ATOM    541  CG  MET A  72      14.195 -34.930 -25.182  1.00 35.79      A    C  
ATOM    542  SD  MET A  72      14.031 -35.748 -26.793  1.00 32.78      A    S  
ATOM    543  CE  MET A  72      15.488 -36.798 -26.808  1.00 30.22      A    C  
ATOM    544  N   HIS A  73      11.258 -35.706 -21.860  1.00 47.10      A    N  
ATOM    545  CA  HIS A  73      10.389 -36.538 -21.010  1.00 46.22      A    C  
ATOM    546  C   HIS A  73      10.643 -38.041 -21.235  1.00 46.03      A    C  
ATOM    547  O   HIS A  73       9.737 -38.803 -21.567  1.00 43.14      A    O  
ATOM    548  CB  HIS A  73       8.919 -36.167 -21.260  1.00 42.79      A    C  
ATOM    549  CG  HIS A  73       8.477 -34.918 -20.562  1.00 40.11      A    C  
ATOM    550  CD2 HIS A  73       8.297 -33.682 -21.114  1.00 36.15      A    C  
ATOM    551  ND1 HIS A  73       8.054 -34.849 -19.250  1.00 37.67      A    N  
ATOM    552  CE1 HIS A  73       7.624 -33.598 -19.023  1.00 33.13      A    C  
ATOM    553  NE2 HIS A  73       7.758 -32.864 -20.136  1.00 33.70      A    N  
ATOM    554  N   VAL A  74      11.888 -38.472 -21.083  1.00 42.63      A    N  
ATOM    555  CA  VAL A  74      12.234 -39.885 -21.192  1.00 41.97      A    C  
ATOM    556  C   VAL A  74      12.334 -40.456 -19.776  1.00 41.85      A    C  
ATOM    557  O   VAL A  74      13.156 -39.978 -18.987  1.00 39.29      A    O  
ATOM    558  CB  VAL A  74      13.524 -40.117 -21.998  1.00 38.97      A    C  
ATOM    559  CG1 VAL A  74      13.706 -41.609 -22.257  1.00 35.87      A    C  
ATOM    560  CG2 VAL A  74      13.473 -39.410 -23.357  1.00 36.30      A    C  
ATOM    561  N   PRO A  75      11.521 -41.462 -19.430  1.00 42.79      A    N  
ATOM    562  CA  PRO A  75      11.601 -42.116 -18.132  1.00 42.02      A    C  
ATOM    563  C   PRO A  75      13.016 -42.646 -17.867  1.00 42.51      A    C  
ATOM    564  O   PRO A  75      13.637 -43.256 -18.738  1.00 40.51      A    O  
ATOM    565  CB  PRO A  75      10.570 -43.259 -18.171  1.00 38.92      A    C  
ATOM    566  CG  PRO A  75       9.607 -42.848 -19.276  1.00 38.96      A    C  
ATOM    567  CD  PRO A  75      10.477 -42.052 -20.244  1.00 40.85      A    C  
ATOM    568  N   GLY A  76      13.545 -42.410 -16.670  1.00 41.09      A    N  
ATOM    569  CA  GLY A  76      14.849 -42.906 -16.239  1.00 40.59      A    C  
ATOM    570  C   GLY A  76      16.070 -42.106 -16.727  1.00 40.52      A    C  
ATOM    571  O   GLY A  76      17.126 -42.197 -16.103  1.00 38.22      A    O  
ATOM    572  N   VAL A  77      15.953 -41.290 -17.763  1.00 40.35      A    N  
ATOM    573  CA  VAL A  77      17.063 -40.438 -18.203  1.00 39.62      A    C  
ATOM    574  C   VAL A  77      17.210 -39.248 -17.257  1.00 39.23      A    C  
ATOM    575  O   VAL A  77      16.301 -38.431 -17.125  1.00 37.33      A    O  
ATOM    576  CB  VAL A  77      16.925 -39.983 -19.667  1.00 36.99      A    C  
ATOM    577  CG1 VAL A  77      18.110 -39.108 -20.099  1.00 34.22      A    C  
ATOM    578  CG2 VAL A  77      16.891 -41.192 -20.604  1.00 34.76      A    C  
ATOM    579  N   GLY A  78      18.369 -39.156 -16.617  1.00 39.93      A    N  
ATOM    580  CA  GLY A  78      18.655 -38.066 -15.692  1.00 39.64      A    C  
ATOM    581  C   GLY A  78      17.766 -38.083 -14.439  1.00 39.89      A    C  
ATOM    582  O   GLY A  78      17.384 -37.023 -13.965  1.00 38.03      A    O  
ATOM    583  N   ALA A  79      17.468 -39.263 -13.891  1.00 41.71      A    N  
ATOM    584  CA  ALA A  79      16.650 -39.393 -12.676  1.00 41.05      A    C  
ATOM    585  C   ALA A  79      17.149 -38.513 -11.513  1.00 41.50      A    C  
ATOM    586  O   ALA A  79      16.354 -37.901 -10.811  1.00 39.58      A    O  
ATOM    587  CB  ALA A  79      16.603 -40.874 -12.277  1.00 38.75      A    C  
ATOM    588  N   GLN A  80      18.464 -38.371 -11.371  1.00 43.75      A    N  
ATOM    589  CA  GLN A  80      19.090 -37.463 -10.398  1.00 43.79      A    C  
ATOM    590  C   GLN A  80      18.827 -35.973 -10.692  1.00 43.95      A    C  
ATOM    591  O   GLN A  80      18.950 -35.130  -9.807  1.00 40.67      A    O  
ATOM    592  CB  GLN A  80      20.601 -37.708 -10.379  1.00 40.52      A    C  
ATOM    593  CG  GLN A  80      20.971 -39.076  -9.780  1.00 37.90      A    C  
ATOM    594  CD  GLN A  80      22.489 -39.295  -9.738  1.00 34.84      A    C  
ATOM    595  NE2 GLN A  80      22.949 -40.293  -9.028  1.00 31.90      A    N  
ATOM    596  OE1 GLN A  80      23.267 -38.592 -10.345  1.00 33.57      A    O  
ATOM    597  N   HIS A  81      18.472 -35.646 -11.919  1.00 43.90      A    N  
ATOM    598  CA  HIS A  81      18.128 -34.299 -12.371  1.00 42.90      A    C  
ATOM    599  C   HIS A  81      16.614 -34.124 -12.595  1.00 42.34      A    C  
ATOM    600  O   HIS A  81      16.196 -33.238 -13.345  1.00 39.96      A    O  
ATOM    601  CB  HIS A  81      18.954 -33.960 -13.620  1.00 40.20      A    C  
ATOM    602  CG  HIS A  81      20.433 -34.030 -13.396  1.00 38.16      A    C  
ATOM    603  CD2 HIS A  81      21.331 -34.834 -14.054  1.00 35.83      A    C  
ATOM    604  ND1 HIS A  81      21.163 -33.286 -12.502  1.00 36.23      A    N  
ATOM    605  CE1 HIS A  81      22.456 -33.629 -12.613  1.00 34.42      A    C  
ATOM    606  NE2 HIS A  81      22.597 -34.568 -13.548  1.00 33.77      A    N  
ATOM    607  N   GLY A  82      15.786 -34.966 -12.004  1.00 39.31      A    N  
ATOM    608  CA  GLY A  82      14.339 -34.937 -12.200  1.00 37.92      A    C  
ATOM    609  C   GLY A  82      13.893 -35.430 -13.581  1.00 37.80      A    C  
ATOM    610  O   GLY A  82      12.907 -34.941 -14.133  1.00 36.24      A    O  
ATOM    611  N   GLY A  83      14.617 -36.365 -14.175  1.00 41.15      A    N  
ATOM    612  CA  GLY A  83      14.237 -36.959 -15.453  1.00 40.35      A    C  
ATOM    613  C   GLY A  83      12.884 -37.684 -15.363  1.00 40.86      A    C  
ATOM    614  O   GLY A  83      12.579 -38.342 -14.373  1.00 38.95      A    O  
ATOM    615  N   GLY A  84      12.080 -37.565 -16.431  1.00 44.80      A    N  
ATOM    616  CA  GLY A  84      10.763 -38.204 -16.547  1.00 45.10      A    C  
ATOM    617  C   GLY A  84       9.581 -37.368 -16.057  1.00 47.00      A    C  
ATOM    618  O   GLY A  84       8.441 -37.749 -16.309  1.00 43.95      A    O  
ATOM    619  N   VAL A  85       9.832 -36.233 -15.418  1.00 55.07      A    N  
ATOM    620  CA  VAL A  85       8.813 -35.264 -14.997  1.00 56.22      A    C  
ATOM    621  C   VAL A  85       8.864 -33.999 -15.853  1.00 59.23      A    C  
ATOM    622  O   VAL A  85       9.826 -33.774 -16.580  1.00 54.23      A    O  
ATOM    623  CB  VAL A  85       8.871 -34.942 -13.489  1.00 51.12      A    C  
ATOM    624  CG1 VAL A  85       7.832 -35.764 -12.746  1.00 47.08      A    C  
ATOM    625  CG2 VAL A  85      10.233 -35.198 -12.839  1.00 47.50      A    C  
ATOM    626  N   GLY A  86       7.839 -33.176 -15.786  1.00 67.11      A    N  
ATOM    627  CA  GLY A  86       7.748 -31.919 -16.525  1.00 70.13      A    C  
ATOM    628  C   GLY A  86       8.846 -30.913 -16.184  1.00 74.29      A    C  
ATOM    629  O   GLY A  86       9.591 -31.064 -15.213  1.00 70.63      A    O  
ATOM    630  N   ALA A  87       8.973 -29.850 -16.968  1.00 74.13      A    N  
ATOM    631  CA  ALA A  87       9.942 -28.792 -16.699  1.00 75.78      A    C  
ATOM    632  C   ALA A  87       9.727 -28.092 -15.340  1.00 79.18      A    C  
ATOM    633  O   ALA A  87      10.723 -27.878 -14.647  1.00 76.96      A    O  
ATOM    634  CB  ALA A  87       9.962 -27.805 -17.872  1.00 71.31      A    C  
ATOM    635  N   PRO A  88       8.490 -27.820 -14.906  1.00 78.49      A    N  
ATOM    636  CA  PRO A  88       8.225 -27.262 -13.582  1.00 79.38      A    C  
ATOM    637  C   PRO A  88       8.719 -28.145 -12.440  1.00 81.79      A    C  
ATOM    638  O   PRO A  88       9.425 -27.674 -11.555  1.00 80.20      A    O  
ATOM    639  CB  PRO A  88       6.699 -27.091 -13.524  1.00 76.50      A    C  
ATOM    640  CG  PRO A  88       6.287 -26.951 -14.971  1.00 75.01      A    C  
ATOM    641  CD  PRO A  88       7.257 -27.895 -15.675  1.00 77.38      A    C  
ATOM    642  N   GLU A  89       8.422 -29.433 -12.479  1.00 80.67      A    N  
ATOM    643  CA  GLU A  89       8.819 -30.392 -11.453  1.00 80.86      A    C  
ATOM    644  C   GLU A  89      10.340 -30.609 -11.469  1.00 82.23      A    C  
ATOM    645  O   GLU A  89      10.955 -30.724 -10.409  1.00 80.91      A    O  
ATOM    646  CB  GLU A  89       8.089 -31.728 -11.640  1.00 79.69      A    C  
ATOM    647  CG  GLU A  89       6.552 -31.663 -11.531  1.00 73.39      A    C  
ATOM    648  CD  GLU A  89       5.837 -31.142 -12.789  1.00 65.31      A    C  
ATOM    649  OE1 GLU A  89       4.605 -30.947 -12.727  1.00 57.03      A    O  
ATOM    650  OE2 GLU A  89       6.496 -30.917 -13.825  1.00 58.42      A    O1-
ATOM    651  N   ARG A  90      10.972 -30.596 -12.644  1.00 80.70      A    N  
ATOM    652  CA  ARG A  90      12.432 -30.651 -12.756  1.00 80.82      A    C  
ATOM    653  C   ARG A  90      13.114 -29.427 -12.157  1.00 82.64      A    C  
ATOM    654  O   ARG A  90      14.147 -29.591 -11.504  1.00 80.95      A    O  
ATOM    655  CB  ARG A  90      12.866 -30.837 -14.218  1.00 78.40      A    C  
ATOM    656  CG  ARG A  90      12.797 -32.311 -14.607  1.00 73.38      A    C  
ATOM    657  CD  ARG A  90      13.333 -32.527 -16.025  1.00 70.20      A    C  
ATOM    658  NE  ARG A  90      12.342 -32.109 -17.031  1.00 62.25      A    N  
ATOM    659  CZ  ARG A  90      12.574 -31.902 -18.304  1.00 56.57      A    C  
ATOM    660  NH1 ARG A  90      13.758 -32.040 -18.821  1.00 52.75      A    N1+
ATOM    661  NH2 ARG A  90      11.599 -31.549 -19.085  1.00 49.09      A    N  
ATOM    662  N   LEU A  91      12.561 -28.260 -12.334  1.00 83.11      A    N  
ATOM    663  CA  LEU A  91      13.071 -27.041 -11.697  1.00 83.20      A    C  
ATOM    664  C   LEU A  91      12.969 -27.146 -10.168  1.00 84.79      A    C  
ATOM    665  O   LEU A  91      13.951 -26.874  -9.477  1.00 83.85      A    O  
ATOM    666  CB  LEU A  91      12.294 -25.832 -12.240  1.00 82.36      A    C  
ATOM    667  CG  LEU A  91      12.762 -24.483 -11.654  1.00 79.72      A    C  
ATOM    668  CD1 LEU A  91      14.186 -24.128 -12.085  1.00 74.58      A    C  
ATOM    669  CD2 LEU A  91      11.833 -23.370 -12.123  1.00 74.82      A    C  
ATOM    670  N   ALA A  92      11.841 -27.607  -9.648  1.00 84.68      A    N  
ATOM    671  CA  ALA A  92      11.643 -27.819  -8.216  1.00 84.55      A    C  
ATOM    672  C   ALA A  92      12.610 -28.866  -7.647  1.00 85.78      A    C  
ATOM    673  O   ALA A  92      13.253 -28.626  -6.627  1.00 84.60      A    O  
ATOM    674  CB  ALA A  92      10.175 -28.201  -7.975  1.00 83.65      A    C  
ATOM    675  N   MET A  93      12.797 -29.973  -8.334  1.00 85.64      A    N  
ATOM    676  CA  MET A  93      13.769 -30.997  -7.941  1.00 84.47      A    C  
ATOM    677  C   MET A  93      15.215 -30.507  -8.009  1.00 85.28      A    C  
ATOM    678  O   MET A  93      16.044 -30.944  -7.214  1.00 83.30      A    O  
ATOM    679  CB  MET A  93      13.637 -32.248  -8.822  1.00 81.81      A    C  
ATOM    680  CG  MET A  93      12.407 -33.088  -8.468  1.00 72.88      A    C  
ATOM    681  SD  MET A  93      12.411 -34.694  -9.324  1.00 64.83      A    S  
ATOM    682  CE  MET A  93      10.861 -35.374  -8.710  1.00 54.67      A    C  
ATOM    683  N   ALA A  94      15.545 -29.632  -8.932  1.00 85.13      A    N  
ATOM    684  CA  ALA A  94      16.868 -29.028  -9.010  1.00 84.81      A    C  
ATOM    685  C   ALA A  94      17.100 -28.015  -7.878  1.00 86.71      A    C  
ATOM    686  O   ALA A  94      18.226 -27.893  -7.391  1.00 84.98      A    O  
ATOM    687  CB  ALA A  94      17.031 -28.382 -10.386  1.00 82.96      A    C  
ATOM    688  N   PHE A  95      16.053 -27.332  -7.431  1.00 89.12      A    N  
ATOM    689  CA  PHE A  95      16.111 -26.398  -6.312  1.00 89.56      A    C  
ATOM    690  C   PHE A  95      16.192 -27.107  -4.950  1.00 90.66      A    C  
ATOM    691  O   PHE A  95      17.048 -26.746  -4.140  1.00 89.64      A    O  
ATOM    692  CB  PHE A  95      14.894 -25.464  -6.378  1.00 89.48      A    C  
ATOM    693  CG  PHE A  95      14.796 -24.555  -5.177  1.00 91.18      A    C  
ATOM    694  CD1 PHE A  95      13.939 -24.896  -4.110  1.00 88.80      A    C  
ATOM    695  CD2 PHE A  95      15.607 -23.415  -5.082  1.00 89.11      A    C  
ATOM    696  CE1 PHE A  95      13.913 -24.098  -2.958  1.00 88.33      A    C  
ATOM    697  CE2 PHE A  95      15.586 -22.621  -3.936  1.00 88.45      A    C  
ATOM    698  CZ  PHE A  95      14.741 -22.962  -2.866  1.00 89.41      A    C  
ATOM    699  N   ALA A  96      15.387 -28.131  -4.727  1.00 85.74      A    N  
ATOM    700  CA  ALA A  96      15.233 -28.803  -3.434  1.00 84.92      A    C  
ATOM    701  C   ALA A  96      16.555 -29.162  -2.717  1.00 86.07      A    C  
ATOM    702  O   ALA A  96      16.689 -28.836  -1.538  1.00 84.45      A    O  
ATOM    703  CB  ALA A  96      14.335 -30.033  -3.617  1.00 83.53      A    C  
ATOM    704  N   PRO A  97      17.567 -29.789  -3.375  1.00 87.81      A    N  
ATOM    705  CA  PRO A  97      18.829 -30.105  -2.701  1.00 86.60      A    C  
ATOM    706  C   PRO A  97      19.696 -28.872  -2.417  1.00 87.66      A    C  
ATOM    707  O   PRO A  97      20.627 -28.953  -1.625  1.00 84.47      A    O  
ATOM    708  CB  PRO A  97      19.535 -31.093  -3.644  1.00 84.38      A    C  
ATOM    709  CG  PRO A  97      19.005 -30.719  -5.019  1.00 83.85      A    C  
ATOM    710  CD  PRO A  97      17.567 -30.302  -4.726  1.00 87.39      A    C  
ATOM    711  N   ARG A  98      19.405 -27.736  -3.034  1.00 88.13      A    N  
ATOM    712  CA  ARG A  98      20.186 -26.495  -2.944  1.00 88.03      A    C  
ATOM    713  C   ARG A  98      19.501 -25.405  -2.116  1.00 88.51      A    C  
ATOM    714  O   ARG A  98      20.043 -24.313  -2.006  1.00 84.48      A    O  
ATOM    715  CB  ARG A  98      20.511 -25.980  -4.352  1.00 85.74      A    C  
ATOM    716  CG  ARG A  98      21.319 -26.997  -5.163  1.00 85.31      A    C  
ATOM    717  CD  ARG A  98      21.652 -26.417  -6.515  1.00 83.65      A    C  
ATOM    718  NE  ARG A  98      22.354 -27.386  -7.365  1.00 83.15      A    N  
ATOM    719  CZ  ARG A  98      21.810 -28.297  -8.153  1.00 82.91      A    C  
ATOM    720  NH1 ARG A  98      20.528 -28.441  -8.279  1.00 73.60      A    N1+
ATOM    721  NH2 ARG A  98      22.573 -29.078  -8.840  1.00 78.61      A    N  
ATOM    722  N   ARG A  99      18.354 -25.694  -1.524  1.00 89.63      A    N  
ATOM    723  CA  ARG A  99      17.555 -24.721  -0.752  1.00 89.19      A    C  
ATOM    724  C   ARG A  99      18.320 -24.118   0.432  1.00 89.58      A    C  
ATOM    725  O   ARG A  99      18.076 -22.979   0.792  1.00 85.83      A    O  
ATOM    726  CB  ARG A  99      16.243 -25.377  -0.297  1.00 86.95      A    C  
ATOM    727  CG  ARG A  99      16.469 -26.387   0.836  1.00 82.13      A    C  
ATOM    728  CD  ARG A  99      15.185 -27.073   1.247  1.00 81.15      A    C  
ATOM    729  NE  ARG A  99      15.446 -27.912   2.420  1.00 73.42      A    N  
ATOM    730  CZ  ARG A  99      14.547 -28.608   3.104  1.00 68.62      A    C  
ATOM    731  NH1 ARG A  99      13.298 -28.663   2.724  1.00 61.89      A    N1+
ATOM    732  NH2 ARG A  99      14.921 -29.244   4.165  1.00 60.67      A    N  
ATOM    733  N   ASP A 100      19.293 -24.882   0.987  1.00 89.28      A    N  
ATOM    734  CA  ASP A 100      20.116 -24.450   2.120  1.00 89.03      A    C  
ATOM    735  C   ASP A 100      21.356 -23.631   1.672  1.00 90.06      A    C  
ATOM    736  O   ASP A 100      22.361 -23.563   2.378  1.00 83.69      A    O  
ATOM    737  CB  ASP A 100      20.489 -25.666   2.993  1.00 86.33      A    C  
ATOM    738  CG  ASP A 100      19.285 -26.493   3.466  1.00 80.43      A    C  
ATOM    739  OD1 ASP A 100      18.201 -25.920   3.720  1.00 72.17      A    O  
ATOM    740  OD2 ASP A 100      19.436 -27.730   3.529  1.00 72.12      A    O1-
ATOM    741  N   ASN A 101      21.312 -23.056   0.491  1.00 89.07      A    N  
ATOM    742  CA  ASN A 101      22.367 -22.226  -0.089  1.00 89.70      A    C  
ATOM    743  C   ASN A 101      23.724 -22.947  -0.243  1.00 90.72      A    C  
ATOM    744  O   ASN A 101      24.785 -22.341  -0.072  1.00 85.17      A    O  
ATOM    745  CB  ASN A 101      22.427 -20.891   0.674  1.00 86.73      A    C  
ATOM    746  CG  ASN A 101      23.319 -19.866   0.002  1.00 88.90      A    C  
ATOM    747  ND2 ASN A 101      23.862 -18.936   0.765  1.00 81.80      A    N  
ATOM    748  OD1 ASN A 101      23.536 -19.867  -1.195  1.00 82.00      A    O  
ATOM    749  N   ARG A 102      23.709 -24.240  -0.559  1.00 89.62      A    N  
ATOM    750  CA  ARG A 102      24.942 -24.997  -0.796  1.00 89.64      A    C  
ATOM    751  C   ARG A 102      24.902 -25.764  -2.110  1.00 90.04      A    C  
ATOM    752  O   ARG A 102      23.885 -26.358  -2.460  1.00 85.74      A    O  
ATOM    753  CB  ARG A 102      25.260 -25.933   0.372  1.00 87.04      A    C  
ATOM    754  CG  ARG A 102      25.641 -25.131   1.627  1.00 83.27      A    C  
ATOM    755  CD  ARG A 102      26.311 -26.037   2.657  1.00 82.38      A    C  
ATOM    756  NE  ARG A 102      26.669 -25.269   3.863  1.00 78.95      A    N  
ATOM    757  CZ  ARG A 102      27.642 -25.539   4.716  1.00 76.38      A    C  
ATOM    758  NH1 ARG A 102      28.418 -26.576   4.570  1.00 65.73      A    N1+
ATOM    759  NH2 ARG A 102      27.841 -24.756   5.733  1.00 70.78      A    N  
ATOM    760  N   TYR A 103      26.050 -25.805  -2.780  1.00 90.49      A    N  
ATOM    761  CA  TYR A 103      26.279 -26.731  -3.874  1.00 90.17      A    C  
ATOM    762  C   TYR A 103      26.251 -28.175  -3.373  1.00 90.48      A    C  
ATOM    763  O   TYR A 103      26.730 -28.477  -2.276  1.00 87.09      A    O  
ATOM    764  CB  TYR A 103      27.613 -26.418  -4.565  1.00 88.77      A    C  
ATOM    765  CG  TYR A 103      27.596 -25.136  -5.369  1.00 91.42      A    C  
ATOM    766  CD1 TYR A 103      26.818 -25.054  -6.534  1.00 88.21      A    C  
ATOM    767  CD2 TYR A 103      28.367 -24.027  -4.965  1.00 88.62      A    C  
ATOM    768  CE1 TYR A 103      26.807 -23.872  -7.296  1.00 87.68      A    C  
ATOM    769  CE2 TYR A 103      28.357 -22.842  -5.719  1.00 87.91      A    C  
ATOM    770  CZ  TYR A 103      27.573 -22.771  -6.882  1.00 89.69      A    C  
ATOM    771  OH  TYR A 103      27.552 -21.614  -7.613  1.00 87.95      A    O  
ATOM    772  N   GLN A 104      25.719 -29.060  -4.180  1.00 87.85      A    N  
ATOM    773  CA  GLN A 104      25.629 -30.482  -3.863  1.00 87.07      A    C  
ATOM    774  C   GLN A 104      26.738 -31.250  -4.585  1.00 87.22      A    C  
ATOM    775  O   GLN A 104      26.773 -31.280  -5.819  1.00 82.93      A    O  
ATOM    776  CB  GLN A 104      24.232 -31.009  -4.218  1.00 85.20      A    C  
ATOM    777  CG  GLN A 104      23.165 -30.461  -3.273  1.00 81.03      A    C  
ATOM    778  CD  GLN A 104      23.347 -30.928  -1.818  1.00 79.83      A    C  
ATOM    779  NE2 GLN A 104      22.858 -30.173  -0.861  1.00 68.84      A    N  
ATOM    780  OE1 GLN A 104      23.930 -31.959  -1.535  1.00 70.23      A    O  
ATOM    781  N   PRO A 105      27.638 -31.887  -3.833  1.00 86.41      A    N  
ATOM    782  CA  PRO A 105      28.690 -32.696  -4.428  1.00 84.35      A    C  
ATOM    783  C   PRO A 105      28.091 -33.839  -5.258  1.00 83.54      A    C  
ATOM    784  O   PRO A 105      27.106 -34.480  -4.872  1.00 76.72      A    O  
ATOM    785  CB  PRO A 105      29.546 -33.191  -3.253  1.00 81.85      A    C  
ATOM    786  CG  PRO A 105      28.605 -33.138  -2.060  1.00 80.64      A    C  
ATOM    787  CD  PRO A 105      27.684 -31.965  -2.377  1.00 84.34      A    C  
ATOM    788  N   GLY A 106      28.669 -34.066  -6.414  1.00 82.31      A    N  
ATOM    789  CA  GLY A 106      28.145 -34.996  -7.415  1.00 81.20      A    C  
ATOM    790  C   GLY A 106      27.172 -34.334  -8.401  1.00 82.02      A    C  
ATOM    791  O   GLY A 106      27.411 -34.407  -9.607  1.00 76.04      A    O  
ATOM    792  N   LEU A 107      26.147 -33.649  -7.921  1.00 82.45      A    N  
ATOM    793  CA  LEU A 107      25.242 -32.870  -8.778  1.00 81.35      A    C  
ATOM    794  C   LEU A 107      25.939 -31.646  -9.382  1.00 81.55      A    C  
ATOM    795  O   LEU A 107      25.811 -31.381 -10.580  1.00 75.63      A    O  
ATOM    796  CB  LEU A 107      24.005 -32.425  -7.970  1.00 78.32      A    C  
ATOM    797  CG  LEU A 107      22.997 -33.555  -7.701  1.00 73.35      A    C  
ATOM    798  CD1 LEU A 107      21.996 -33.104  -6.634  1.00 68.84      A    C  
ATOM    799  CD2 LEU A 107      22.207 -33.903  -8.961  1.00 67.19      A    C  
ATOM    800  N   ASP A 108      26.718 -30.944  -8.565  1.00 83.30      A    N  
ATOM    801  CA  ASP A 108      27.460 -29.741  -8.955  1.00 81.78      A    C  
ATOM    802  C   ASP A 108      28.966 -30.003  -9.166  1.00 82.12      A    C  
ATOM    803  O   ASP A 108      29.798 -29.097  -9.112  1.00 76.26      A    O  
ATOM    804  CB  ASP A 108      27.162 -28.610  -7.958  1.00 79.39      A    C  
ATOM    805  CG  ASP A 108      25.678 -28.266  -7.972  1.00 79.91      A    C  
ATOM    806  OD1 ASP A 108      25.090 -28.195  -9.077  1.00 74.51      A    O  
ATOM    807  OD2 ASP A 108      25.084 -28.103  -6.888  1.00 74.64      A    O1-
ATOM    808  N   GLY A 109      29.318 -31.251  -9.425  1.00 82.39      A    N  
ATOM    809  CA  GLY A 109      30.705 -31.677  -9.573  1.00 81.57      A    C  
ATOM    810  C   GLY A 109      31.415 -31.756  -8.226  1.00 83.36      A    C  
ATOM    811  O   GLY A 109      31.006 -32.517  -7.351  1.00 77.28      A    O  
ATOM    812  N   VAL A 110      32.504 -30.994  -8.069  1.00 85.39      A    N  
ATOM    813  CA  VAL A 110      33.320 -30.990  -6.844  1.00 85.13      A    C  
ATOM    814  C   VAL A 110      32.916 -29.898  -5.856  1.00 86.22      A    C  
ATOM    815  O   VAL A 110      33.411 -29.894  -4.733  1.00 79.03      A    O  
ATOM    816  CB  VAL A 110      34.827 -30.879  -7.179  1.00 81.45      A    C  
ATOM    817  CG1 VAL A 110      35.305 -32.111  -7.959  1.00 71.38      A    C  
ATOM    818  CG2 VAL A 110      35.159 -29.622  -7.995  1.00 72.91      A    C  
ATOM    819  N   HIS A 111      32.030 -28.998  -6.243  1.00 88.32      A    N  
ATOM    820  CA  HIS A 111      31.659 -27.837  -5.437  1.00 88.24      A    C  
ATOM    821  C   HIS A 111      30.784 -28.229  -4.238  1.00 88.53      A    C  
ATOM    822  O   HIS A 111      29.863 -29.030  -4.366  1.00 84.46      A    O  
ATOM    823  CB  HIS A 111      30.988 -26.783  -6.322  1.00 86.31      A    C  
ATOM    824  CG  HIS A 111      31.879 -26.299  -7.421  1.00 88.50      A    C  
ATOM    825  CD2 HIS A 111      31.828 -26.638  -8.752  1.00 77.42      A    C  
ATOM    826  ND1 HIS A 111      32.968 -25.467  -7.278  1.00 76.96      A    N  
ATOM    827  CE1 HIS A 111      33.545 -25.317  -8.491  1.00 79.50      A    C  
ATOM    828  NE2 HIS A 111      32.880 -26.016  -9.404  1.00 81.83      A    N  
ATOM    829  N   THR A 112      31.100 -27.655  -3.068  1.00 87.89      A    N  
ATOM    830  CA  THR A 112      30.432 -27.949  -1.782  1.00 86.44      A    C  
ATOM    831  C   THR A 112      30.068 -26.697  -0.981  1.00 85.98      A    C  
ATOM    832  O   THR A 112      29.295 -26.778  -0.033  1.00 75.93      A    O  
ATOM    833  CB  THR A 112      31.322 -28.835  -0.897  1.00 82.89      A    C  
ATOM    834  CG2 THR A 112      31.610 -30.198  -1.521  1.00 73.34      A    C  
ATOM    835  OG1 THR A 112      32.568 -28.223  -0.637  1.00 73.57      A    O  
ATOM    836  N   GLY A 113      30.635 -25.553  -1.325  1.00 87.13      A    N  
ATOM    837  CA  GLY A 113      30.433 -24.287  -0.617  1.00 87.34      A    C  
ATOM    838  C   GLY A 113      29.069 -23.639  -0.874  1.00 89.55      A    C  
ATOM    839  O   GLY A 113      28.217 -24.182  -1.580  1.00 84.61      A    O  
ATOM    840  N   SER A 114      28.875 -22.460  -0.307  1.00 90.59      A    N  
ATOM    841  CA  SER A 114      27.692 -21.640  -0.558  1.00 91.04      A    C  
ATOM    842  C   SER A 114      27.604 -21.201  -2.025  1.00 91.89      A    C  
ATOM    843  O   SER A 114      28.614 -21.025  -2.702  1.00 87.74      A    O  
ATOM    844  CB  SER A 114      27.665 -20.430   0.383  1.00 88.29      A    C  
ATOM    845  OG  SER A 114      28.882 -19.721   0.337  1.00 76.27      A    O  
ATOM    846  N   ILE A 115      26.375 -21.050  -2.514  1.00 91.51      A    N  
ATOM    847  CA  ILE A 115      26.088 -20.624  -3.890  1.00 91.58      A    C  
ATOM    848  C   ILE A 115      26.138 -19.099  -3.979  1.00 92.41      A    C  
ATOM    849  O   ILE A 115      26.758 -18.545  -4.890  1.00 89.48      A    O  
ATOM    850  CB  ILE A 115      24.714 -21.171  -4.348  1.00 90.45      A    C  
ATOM    851  CG1 ILE A 115      24.654 -22.711  -4.241  1.00 86.38      A    C  
ATOM    852  CG2 ILE A 115      24.414 -20.732  -5.793  1.00 85.55      A    C  
ATOM    853  CD1 ILE A 115      23.262 -23.311  -4.476  1.00 81.54      A    C  
ATOM    854  N   VAL A 116      25.492 -18.442  -3.030  1.00 93.05      A    N  
ATOM    855  CA  VAL A 116      25.393 -16.978  -2.973  1.00 93.08      A    C  
ATOM    856  C   VAL A 116      25.686 -16.469  -1.575  1.00 93.25      A    C  
ATOM    857  O   VAL A 116      25.308 -17.085  -0.579  1.00 89.95      A    O  
ATOM    858  CB  VAL A 116      24.020 -16.453  -3.437  1.00 90.72      A    C  
ATOM    859  CG1 VAL A 116      23.843 -16.664  -4.936  1.00 81.67      A    C  
ATOM    860  CG2 VAL A 116      22.832 -17.086  -2.714  1.00 82.08      A    C  
ATOM    861  N   TRP A 117      26.330 -15.321  -1.492  1.00 94.82      A    N  
ATOM    862  CA  TRP A 117      26.363 -14.490  -0.299  1.00 94.44      A    C  
ATOM    863  C   TRP A 117      25.521 -13.249  -0.562  1.00 94.33      A    C  
ATOM    864  O   TRP A 117      25.634 -12.634  -1.612  1.00 91.19      A    O  
ATOM    865  CB  TRP A 117      27.803 -14.132   0.060  1.00 93.48      A    C  
ATOM    866  CG  TRP A 117      28.646 -15.251   0.573  1.00 93.10      A    C  
ATOM    867  CD1 TRP A 117      28.257 -16.531   0.811  1.00 88.50      A    C  
ATOM    868  CD2 TRP A 117      30.054 -15.191   0.960  1.00 92.28      A    C  
ATOM    869  CE2 TRP A 117      30.447 -16.462   1.441  1.00 91.92      A    C  
ATOM    870  CE3 TRP A 117      31.027 -14.164   0.953  1.00 89.28      A    C  
ATOM    871  NE1 TRP A 117      29.324 -17.247   1.321  1.00 89.15      A    N  
ATOM    872  CZ2 TRP A 117      31.744 -16.719   1.920  1.00 88.85      A    C  
ATOM    873  CZ3 TRP A 117      32.317 -14.420   1.427  1.00 86.01      A    C  
ATOM    874  CH2 TRP A 117      32.669 -15.682   1.911  1.00 86.67      A    C  
ATOM    875  N   ILE A 118      24.649 -12.906   0.384  1.00 94.26      A    N  
ATOM    876  CA  ILE A 118      23.767 -11.751   0.290  1.00 94.05      A    C  
ATOM    877  C   ILE A 118      24.106 -10.810   1.436  1.00 93.75      A    C  
ATOM    878  O   ILE A 118      23.784 -11.097   2.590  1.00 90.76      A    O  
ATOM    879  CB  ILE A 118      22.281 -12.172   0.275  1.00 92.86      A    C  
ATOM    880  CG1 ILE A 118      21.987 -13.116  -0.910  1.00 90.24      A    C  
ATOM    881  CG2 ILE A 118      21.394 -10.918   0.208  1.00 90.27      A    C  
ATOM    882  CD1 ILE A 118      20.555 -13.670  -0.926  1.00 85.23      A    C  
ATOM    883  N   ASN A 119      24.731  -9.707   1.107  1.00 93.92      A    N  
ATOM    884  CA  ASN A 119      24.989  -8.625   2.034  1.00 93.03      A    C  
ATOM    885  C   ASN A 119      23.886  -7.588   1.865  1.00 92.96      A    C  
ATOM    886  O   ASN A 119      23.599  -7.165   0.742  1.00 89.82      A    O  
ATOM    887  CB  ASN A 119      26.386  -8.044   1.784  1.00 91.05      A    C  
ATOM    888  CG  ASN A 119      27.520  -9.039   1.985  1.00 87.57      A    C  
ATOM    889  ND2 ASN A 119      28.738  -8.592   1.795  1.00 77.34      A    N  
ATOM    890  OD1 ASN A 119      27.361 -10.197   2.324  1.00 76.40      A    O  
ATOM    891  N   ARG A 120      23.255  -7.184   2.966  1.00 93.89      A    N  
ATOM    892  CA  ARG A 120      22.166  -6.210   2.958  1.00 93.00      A    C  
ATOM    893  C   ARG A 120      22.618  -4.885   3.550  1.00 92.54      A    C  
ATOM    894  O   ARG A 120      23.338  -4.852   4.542  1.00 88.58      A    O  
ATOM    895  CB  ARG A 120      20.951  -6.785   3.693  1.00 90.45      A    C  
ATOM    896  CG  ARG A 120      20.422  -8.076   3.041  1.00 87.44      A    C  
ATOM    897  CD  ARG A 120      19.273  -8.673   3.849  1.00 88.31      A    C  
ATOM    898  NE  ARG A 120      19.728  -9.093   5.178  1.00 86.89      A    N  
ATOM    899  CZ  ARG A 120      18.990  -9.359   6.236  1.00 89.19      A    C  
ATOM    900  NH1 ARG A 120      17.697  -9.380   6.190  1.00 79.77      A    N1+
ATOM    901  NH2 ARG A 120      19.568  -9.590   7.371  1.00 81.59      A    N  
ATOM    902  N   GLY A 121      22.146  -3.812   2.975  1.00 92.25      A    N  
ATOM    903  CA  GLY A 121      22.180  -2.470   3.531  1.00 91.76      A    C  
ATOM    904  C   GLY A 121      20.758  -1.932   3.673  1.00 92.83      A    C  
ATOM    905  O   GLY A 121      19.878  -2.285   2.894  1.00 90.22      A    O  
ATOM    906  N   LEU A 122      20.536  -1.079   4.667  1.00 92.58      A    N  
ATOM    907  CA  LEU A 122      19.277  -0.367   4.854  1.00 91.85      A    C  
ATOM    908  C   LEU A 122      19.556   1.131   4.872  1.00 91.01      A    C  
ATOM    909  O   LEU A 122      20.105   1.661   5.837  1.00 86.69      A    O  
ATOM    910  CB  LEU A 122      18.590  -0.863   6.141  1.00 90.05      A    C  
ATOM    911  CG  LEU A 122      17.471  -1.872   5.840  1.00 87.56      A    C  
ATOM    912  CD1 LEU A 122      17.247  -2.778   7.047  1.00 83.83      A    C  
ATOM    913  CD2 LEU A 122      16.160  -1.164   5.516  1.00 83.73      A    C  
ATOM    914  N   ALA A 123      19.185   1.814   3.800  1.00 91.51      A    N  
ATOM    915  CA  ALA A 123      19.247   3.262   3.753  1.00 90.17      A    C  
ATOM    916  C   ALA A 123      18.042   3.869   4.474  1.00 89.38      A    C  
ATOM    917  O   ALA A 123      16.930   3.359   4.375  1.00 83.28      A    O  
ATOM    918  CB  ALA A 123      19.361   3.717   2.292  1.00 87.69      A    C  
ATOM    919  N   GLY A 124      18.262   4.962   5.189  1.00 87.67      A    N  
ATOM    920  CA  GLY A 124      17.229   5.711   5.913  1.00 85.29      A    C  
ATOM    921  C   GLY A 124      17.270   5.583   7.433  1.00 84.00      A    C  
ATOM    922  O   GLY A 124      16.765   6.466   8.122  1.00 73.38      A    O  
ATOM    923  N   GLY A 125      17.890   4.558   7.997  1.00 81.79      A    N  
ATOM    924  CA  GLY A 125      18.068   4.447   9.444  1.00 79.47      A    C  
ATOM    925  C   GLY A 125      18.302   3.032   9.954  1.00 79.79      A    C  
ATOM    926  O   GLY A 125      18.584   2.109   9.190  1.00 67.87      A    O  
ATOM    927  N   GLY A 126      18.201   2.883  11.275  1.00 80.34      A    N  
ATOM    928  CA  GLY A 126      18.360   1.608  11.960  1.00 81.03      A    C  
ATOM    929  C   GLY A 126      17.137   0.693  11.835  1.00 83.53      A    C  
ATOM    930  O   GLY A 126      16.113   1.055  11.266  1.00 77.05      A    O  
ATOM    931  N   VAL A 127      17.281  -0.503  12.407  1.00 84.48      A    N  
ATOM    932  CA  VAL A 127      16.215  -1.497  12.514  1.00 84.74      A    C  
ATOM    933  C   VAL A 127      15.546  -1.336  13.874  1.00 85.59      A    C  
ATOM    934  O   VAL A 127      16.185  -1.579  14.893  1.00 79.85      A    O  
ATOM    935  CB  VAL A 127      16.772  -2.911  12.326  1.00 81.05      A    C  
ATOM    936  CG1 VAL A 127      15.665  -3.956  12.375  1.00 74.19      A    C  
ATOM    937  CG2 VAL A 127      17.498  -3.054  10.982  1.00 75.74      A    C  
ATOM    938  N   GLU A 128      14.275  -0.948  13.889  1.00 84.44      A    N  
ATOM    939  CA  GLU A 128      13.497  -0.908  15.125  1.00 84.16      A    C  
ATOM    940  C   GLU A 128      13.055  -2.308  15.558  1.00 85.25      A    C  
ATOM    941  O   GLU A 128      12.863  -3.210  14.741  1.00 79.62      A    O  
ATOM    942  CB  GLU A 128      12.301   0.044  15.016  1.00 80.05      A    C  
ATOM    943  CG  GLU A 128      12.748   1.507  14.882  1.00 70.30      A    C  
ATOM    944  CD  GLU A 128      11.657   2.518  15.252  1.00 62.83      A    C  
ATOM    945  OE1 GLU A 128      12.017   3.695  15.453  1.00 55.18      A    O  
ATOM    946  OE2 GLU A 128      10.478   2.104  15.394  1.00 55.45      A    O1-
ATOM    947  N   SER A 129      12.911  -2.505  16.866  1.00 85.29      A    N  
ATOM    948  CA  SER A 129      12.509  -3.787  17.440  1.00 84.08      A    C  
ATOM    949  C   SER A 129      11.097  -3.713  18.011  1.00 84.47      A    C  
ATOM    950  O   SER A 129      10.782  -2.738  18.693  1.00 75.94      A    O  
ATOM    951  CB  SER A 129      13.512  -4.208  18.518  1.00 78.73      A    C  
ATOM    952  OG  SER A 129      13.177  -5.492  19.023  1.00 69.82      A    O  
ATOM    953  N   PRO A 130      10.240  -4.716  17.794  1.00 87.68      A    N  
ATOM    954  CA  PRO A 130      10.452  -5.937  17.010  1.00 87.88      A    C  
ATOM    955  C   PRO A 130      10.266  -5.750  15.506  1.00 89.13      A    C  
ATOM    956  O   PRO A 130      10.670  -6.601  14.714  1.00 82.93      A    O  
ATOM    957  CB  PRO A 130       9.421  -6.918  17.585  1.00 84.27      A    C  
ATOM    958  CG  PRO A 130       8.265  -6.001  17.972  1.00 81.71      A    C  
ATOM    959  CD  PRO A 130       8.958  -4.729  18.451  1.00 85.14      A    C  
ATOM    960  N   GLN A 131       9.657  -4.644  15.107  1.00 89.33      A    N  
ATOM    961  CA  GLN A 131       9.314  -4.338  13.717  1.00 90.45      A    C  
ATOM    962  C   GLN A 131       9.325  -2.822  13.507  1.00 91.13      A    C  
ATOM    963  O   GLN A 131       8.943  -2.075  14.402  1.00 87.43      A    O  
ATOM    964  CB  GLN A 131       7.934  -4.944  13.433  1.00 87.85      A    C  
ATOM    965  CG  GLN A 131       7.500  -4.846  11.971  1.00 85.10      A    C  
ATOM    966  CD  GLN A 131       6.123  -5.482  11.728  1.00 87.00      A    C  
ATOM    967  NE2 GLN A 131       5.806  -5.842  10.518  1.00 79.31      A    N  
ATOM    968  OE1 GLN A 131       5.310  -5.664  12.604  1.00 79.88      A    O  
ATOM    969  N   ASP A 132       9.696  -2.395  12.303  1.00 90.41      A    N  
ATOM    970  CA  ASP A 132       9.580  -1.001  11.891  1.00 90.04      A    C  
ATOM    971  C   ASP A 132       8.108  -0.644  11.650  1.00 90.84      A    C  
ATOM    972  O   ASP A 132       7.587  -0.762  10.536  1.00 86.88      A    O  
ATOM    973  CB  ASP A 132      10.460  -0.782  10.649  1.00 87.45      A    C  
ATOM    974  CG  ASP A 132      10.472   0.664  10.166  1.00 86.92      A    C  
ATOM    975  OD1 ASP A 132      10.149   1.563  10.970  1.00 80.91      A    O  
ATOM    976  OD2 ASP A 132      10.862   0.872   8.999  1.00 81.67      A    O1-
ATOM    977  N   ARG A 133       7.401  -0.273  12.705  1.00 89.81      A    N  
ATOM    978  CA  ARG A 133       5.956  -0.002  12.641  1.00 89.92      A    C  
ATOM    979  C   ARG A 133       5.616   1.240  11.813  1.00 90.33      A    C  
ATOM    980  O   ARG A 133       4.518   1.320  11.276  1.00 86.44      A    O  
ATOM    981  CB  ARG A 133       5.389   0.144  14.058  1.00 87.59      A    C  
ATOM    982  CG  ARG A 133       5.463  -1.144  14.882  1.00 84.77      A    C  
ATOM    983  CD  ARG A 133       4.755  -0.911  16.215  1.00 84.89      A    C  
ATOM    984  NE  ARG A 133       4.807  -2.084  17.100  1.00 81.36      A    N  
ATOM    985  CZ  ARG A 133       5.566  -2.229  18.167  1.00 80.94      A    C  
ATOM    986  NH1 ARG A 133       6.455  -1.344  18.528  1.00 72.01      A    N1+
ATOM    987  NH2 ARG A 133       5.428  -3.283  18.918  1.00 74.00      A    N  
ATOM    988  N   GLY A 134       6.552   2.181  11.699  1.00 89.76      A    N  
ATOM    989  CA  GLY A 134       6.386   3.436  10.960  1.00 89.71      A    C  
ATOM    990  C   GLY A 134       6.806   3.372   9.493  1.00 90.94      A    C  
ATOM    991  O   GLY A 134       7.042   4.412   8.898  1.00 87.41      A    O  
ATOM    992  N   PHE A 135       6.915   2.196   8.902  1.00 92.04      A    N  
ATOM    993  CA  PHE A 135       7.454   2.045   7.535  1.00 91.93      A    C  
ATOM    994  C   PHE A 135       6.679   2.831   6.465  1.00 92.10      A    C  
ATOM    995  O   PHE A 135       7.230   3.120   5.397  1.00 87.46      A    O  
ATOM    996  CB  PHE A 135       7.489   0.555   7.154  1.00 90.47      A    C  
ATOM    997  CG  PHE A 135       6.208   0.038   6.535  1.00 92.67      A    C  
ATOM    998  CD1 PHE A 135       5.099  -0.290   7.339  1.00 90.67      A    C  
ATOM    999  CD2 PHE A 135       6.086  -0.059   5.141  1.00 90.94      A    C  
ATOM   1000  CE1 PHE A 135       3.888  -0.696   6.762  1.00 89.54      A    C  
ATOM   1001  CE2 PHE A 135       4.877  -0.475   4.559  1.00 89.44      A    C  
ATOM   1002  CZ  PHE A 135       3.775  -0.785   5.369  1.00 90.33      A    C  
ATOM   1003  N   ASP A 136       5.413   3.136   6.718  1.00 92.78      A    N  
ATOM   1004  CA  ASP A 136       4.518   3.867   5.833  1.00 92.13      A    C  
ATOM   1005  C   ASP A 136       4.298   5.328   6.246  1.00 92.54      A    C  
ATOM   1006  O   ASP A 136       3.519   6.030   5.597  1.00 86.10      A    O  
ATOM   1007  CB  ASP A 136       3.194   3.085   5.690  1.00 88.74      A    C  
ATOM   1008  CG  ASP A 136       2.357   2.979   6.962  1.00 89.90      A    C  
ATOM   1009  OD1 ASP A 136       2.885   3.135   8.079  1.00 82.58      A    O  
ATOM   1010  OD2 ASP A 136       1.157   2.662   6.813  1.00 84.25      A    O1-
ATOM   1011  N   ASP A 137       4.997   5.800   7.276  1.00 91.95      A    N  
ATOM   1012  CA  ASP A 137       4.977   7.207   7.647  1.00 91.63      A    C  
ATOM   1013  C   ASP A 137       5.637   8.061   6.546  1.00 92.26      A    C  
ATOM   1014  O   ASP A 137       6.684   7.688   6.001  1.00 89.98      A    O  
ATOM   1015  CB  ASP A 137       5.660   7.448   9.001  1.00 89.29      A    C  
ATOM   1016  CG  ASP A 137       4.864   6.959  10.209  1.00 84.25      A    C  
ATOM   1017  OD1 ASP A 137       3.627   6.800  10.103  1.00 78.65      A    O  
ATOM   1018  OD2 ASP A 137       5.487   6.804  11.283  1.00 78.43      A    O1-
ATOM   1019  N   PRO A 138       5.071   9.225   6.211  1.00 92.02      A    N  
ATOM   1020  CA  PRO A 138       5.651  10.112   5.222  1.00 91.24      A    C  
ATOM   1021  C   PRO A 138       7.082  10.532   5.582  1.00 90.82      A    C  
ATOM   1022  O   PRO A 138       7.337  11.083   6.647  1.00 83.61      A    O  
ATOM   1023  CB  PRO A 138       4.703  11.317   5.147  1.00 88.83      A    C  
ATOM   1024  CG  PRO A 138       3.370  10.754   5.625  1.00 89.03      A    C  
ATOM   1025  CD  PRO A 138       3.790   9.727   6.663  1.00 92.42      A    C  
ATOM   1026  N   GLY A 139       8.010  10.287   4.671  1.00 89.76      A    N  
ATOM   1027  CA  GLY A 139       9.432  10.582   4.859  1.00 89.32      A    C  
ATOM   1028  C   GLY A 139      10.235   9.476   5.562  1.00 90.65      A    C  
ATOM   1029  O   GLY A 139      11.461   9.571   5.605  1.00 85.35      A    O  
ATOM   1030  N   HIS A 140       9.597   8.414   6.041  1.00 90.11      A    N  
ATOM   1031  CA  HIS A 140      10.258   7.279   6.675  1.00 90.39      A    C  
ATOM   1032  C   HIS A 140      10.837   6.295   5.639  1.00 90.69      A    C  
ATOM   1033  O   HIS A 140      10.336   5.191   5.417  1.00 85.44      A    O  
ATOM   1034  CB  HIS A 140       9.296   6.618   7.670  1.00 87.59      A    C  
ATOM   1035  CG  HIS A 140      10.001   5.704   8.628  1.00 88.67      A    C  
ATOM   1036  CD2 HIS A 140      10.301   4.391   8.444  1.00 79.01      A    C  
ATOM   1037  ND1 HIS A 140      10.413   6.052   9.910  1.00 78.62      A    N  
ATOM   1038  CE1 HIS A 140      10.926   4.947  10.471  1.00 79.64      A    C  
ATOM   1039  NE2 HIS A 140      10.882   3.937   9.610  1.00 81.83      A    N  
ATOM   1040  N   LEU A 141      11.913   6.696   4.975  1.00 90.88      A    N  
ATOM   1041  CA  LEU A 141      12.566   5.850   3.979  1.00 91.49      A    C  
ATOM   1042  C   LEU A 141      13.277   4.663   4.642  1.00 92.32      A    C  
ATOM   1043  O   LEU A 141      14.145   4.833   5.501  1.00 88.83      A    O  
ATOM   1044  CB  LEU A 141      13.531   6.688   3.127  1.00 88.80      A    C  
ATOM   1045  CG  LEU A 141      14.277   5.879   2.044  1.00 88.60      A    C  
ATOM   1046  CD1 LEU A 141      13.342   5.286   0.989  1.00 82.71      A    C  
ATOM   1047  CD2 LEU A 141      15.281   6.773   1.323  1.00 82.01      A    C  
ATOM   1048  N   ARG A 142      12.987   3.470   4.146  1.00 92.86      A    N  
ATOM   1049  CA  ARG A 142      13.801   2.269   4.320  1.00 93.43      A    C  
ATOM   1050  C   ARG A 142      14.033   1.637   2.948  1.00 94.13      A    C  
ATOM   1051  O   ARG A 142      13.159   0.963   2.416  1.00 91.67      A    O  
ATOM   1052  CB  ARG A 142      13.141   1.291   5.296  1.00 91.59      A    C  
ATOM   1053  CG  ARG A 142      13.055   1.815   6.741  1.00 87.74      A    C  
ATOM   1054  CD  ARG A 142      14.429   1.951   7.400  1.00 84.95      A    C  
ATOM   1055  NE  ARG A 142      14.311   2.431   8.790  1.00 82.58      A    N  
ATOM   1056  CZ  ARG A 142      14.199   3.693   9.167  1.00 81.10      A    C  
ATOM   1057  NH1 ARG A 142      14.249   4.684   8.322  1.00 71.36      A    N1+
ATOM   1058  NH2 ARG A 142      14.020   3.980  10.414  1.00 76.00      A    N  
ATOM   1059  N   ARG A 143      15.211   1.873   2.370  1.00 93.87      A    N  
ATOM   1060  CA  ARG A 143      15.601   1.267   1.097  1.00 94.25      A    C  
ATOM   1061  C   ARG A 143      16.491   0.064   1.355  1.00 94.31      A    C  
ATOM   1062  O   ARG A 143      17.551   0.202   1.959  1.00 92.15      A    O  
ATOM   1063  CB  ARG A 143      16.254   2.321   0.195  1.00 92.90      A    C  
ATOM   1064  CG  ARG A 143      16.661   1.738  -1.165  1.00 90.49      A    C  
ATOM   1065  CD  ARG A 143      17.201   2.809  -2.112  1.00 89.89      A    C  
ATOM   1066  NE  ARG A 143      18.429   3.441  -1.600  1.00 85.99      A    N  
ATOM   1067  CZ  ARG A 143      18.610   4.723  -1.324  1.00 89.23      A    C  
ATOM   1068  NH1 ARG A 143      17.698   5.632  -1.542  1.00 76.05      A    N1+
ATOM   1069  NH2 ARG A 143      19.736   5.119  -0.811  1.00 80.11      A    N  
ATOM   1070  N   LEU A 144      16.066  -1.090   0.884  1.00 94.60      A    N  
ATOM   1071  CA  LEU A 144      16.879  -2.294   0.910  1.00 94.48      A    C  
ATOM   1072  C   LEU A 144      17.913  -2.231  -0.213  1.00 94.88      A    C  
ATOM   1073  O   LEU A 144      17.565  -2.238  -1.388  1.00 93.05      A    O  
ATOM   1074  CB  LEU A 144      15.951  -3.520   0.798  1.00 93.81      A    C  
ATOM   1075  CG  LEU A 144      16.692  -4.875   0.906  1.00 93.63      A    C  
ATOM   1076  CD1 LEU A 144      17.286  -5.090   2.297  1.00 89.99      A    C  
ATOM   1077  CD2 LEU A 144      15.705  -6.004   0.626  1.00 90.08      A    C  
ATOM   1078  N   GLU A 145      19.190  -2.210   0.173  1.00 94.52      A    N  
ATOM   1079  CA  GLU A 145      20.320  -2.293  -0.740  1.00 94.29      A    C  
ATOM   1080  C   GLU A 145      20.936  -3.686  -0.622  1.00 94.38      A    C  
ATOM   1081  O   GLU A 145      21.371  -4.090   0.450  1.00 92.60      A    O  
ATOM   1082  CB  GLU A 145      21.342  -1.187  -0.446  1.00 93.15      A    C  
ATOM   1083  CG  GLU A 145      20.740   0.225  -0.554  1.00 90.02      A    C  
ATOM   1084  CD  GLU A 145      21.769   1.359  -0.464  1.00 90.07      A    C  
ATOM   1085  OE1 GLU A 145      21.408   2.502  -0.801  1.00 83.03      A    O  
ATOM   1086  OE2 GLU A 145      22.921   1.107  -0.067  1.00 85.05      A    O1-
ATOM   1087  N   VAL A 146      20.953  -4.434  -1.712  1.00 94.52      A    N  
ATOM   1088  CA  VAL A 146      21.485  -5.792  -1.736  1.00 94.42      A    C  
ATOM   1089  C   VAL A 146      22.748  -5.844  -2.566  1.00 94.33      A    C  
ATOM   1090  O   VAL A 146      22.747  -5.506  -3.742  1.00 92.30      A    O  
ATOM   1091  CB  VAL A 146      20.440  -6.805  -2.240  1.00 93.53      A    C  
ATOM   1092  CG1 VAL A 146      21.016  -8.223  -2.365  1.00 89.75      A    C  
ATOM   1093  CG2 VAL A 146      19.259  -6.875  -1.262  1.00 90.47      A    C  
ATOM   1094  N   ARG A 147      23.821  -6.331  -1.957  1.00 94.19      A    N  
ATOM   1095  CA  ARG A 147      25.064  -6.717  -2.624  1.00 93.76      A    C  
ATOM   1096  C   ARG A 147      25.128  -8.237  -2.651  1.00 94.00      A    C  
ATOM   1097  O   ARG A 147      25.303  -8.872  -1.617  1.00 92.41      A    O  
ATOM   1098  CB  ARG A 147      26.229  -6.063  -1.880  1.00 92.27      A    C  
ATOM   1099  CG  ARG A 147      27.582  -6.350  -2.528  1.00 84.44      A    C  
ATOM   1100  CD  ARG A 147      28.675  -5.735  -1.648  1.00 81.54      A    C  
ATOM   1101  NE  ARG A 147      30.019  -5.987  -2.203  1.00 73.27      A    N  
ATOM   1102  CZ  ARG A 147      31.143  -6.142  -1.546  1.00 67.18      A    C  
ATOM   1103  NH1 ARG A 147      31.223  -6.047  -0.249  1.00 60.42      A    N1+
ATOM   1104  NH2 ARG A 147      32.227  -6.392  -2.203  1.00 58.01      A    N  
ATOM   1105  N   LEU A 148      24.968  -8.818  -3.831  1.00 93.91      A    N  
ATOM   1106  CA  LEU A 148      24.959 -10.259  -4.025  1.00 94.02      A    C  
ATOM   1107  C   LEU A 148      26.290 -10.712  -4.629  1.00 93.93      A    C  
ATOM   1108  O   LEU A 148      26.717 -10.205  -5.663  1.00 91.90      A    O  
ATOM   1109  CB  LEU A 148      23.730 -10.640  -4.871  1.00 93.13      A    C  
ATOM   1110  CG  LEU A 148      23.557 -12.166  -5.071  1.00 92.45      A    C  
ATOM   1111  CD1 LEU A 148      22.077 -12.525  -5.100  1.00 84.31      A    C  
ATOM   1112  CD2 LEU A 148      24.162 -12.642  -6.396  1.00 84.53      A    C  
ATOM   1113  N   ILE A 149      26.911 -11.695  -3.989  1.00 94.45      A    N  
ATOM   1114  CA  ILE A 149      28.125 -12.353  -4.475  1.00 94.18      A    C  
ATOM   1115  C   ILE A 149      27.733 -13.759  -4.913  1.00 94.46      A    C  
ATOM   1116  O   ILE A 149      27.370 -14.598  -4.094  1.00 92.68      A    O  
ATOM   1117  CB  ILE A 149      29.237 -12.349  -3.411  1.00 93.24      A    C  
ATOM   1118  CG1 ILE A 149      29.594 -10.897  -2.997  1.00 89.41      A    C  
ATOM   1119  CG2 ILE A 149      30.482 -13.076  -3.950  1.00 88.60      A    C  
ATOM   1120  CD1 ILE A 149      30.396 -10.818  -1.701  1.00 77.41      A    C  
ATOM   1121  N   TYR A 150      27.811 -14.015  -6.206  1.00 94.29      A    N  
ATOM   1122  CA  TYR A 150      27.589 -15.337  -6.775  1.00 94.34      A    C  
ATOM   1123  C   TYR A 150      28.914 -16.074  -6.933  1.00 94.51      A    C  
ATOM   1124  O   TYR A 150      29.787 -15.641  -7.679  1.00 92.83      A    O  
ATOM   1125  CB  TYR A 150      26.842 -15.205  -8.106  1.00 93.58      A    C  
ATOM   1126  CG  TYR A 150      26.669 -16.510  -8.865  1.00 94.19      A    C  
ATOM   1127  CD1 TYR A 150      26.750 -16.536 -10.275  1.00 90.76      A    C  
ATOM   1128  CD2 TYR A 150      26.427 -17.715  -8.183  1.00 91.69      A    C  
ATOM   1129  CE1 TYR A 150      26.580 -17.735 -10.978  1.00 90.92      A    C  
ATOM   1130  CE2 TYR A 150      26.269 -18.922  -8.873  1.00 90.63      A    C  
ATOM   1131  CZ  TYR A 150      26.344 -18.923 -10.274  1.00 91.62      A    C  
ATOM   1132  OH  TYR A 150      26.174 -20.115 -10.949  1.00 90.18      A    O  
ATOM   1133  N   TRP A 151      29.053 -17.208  -6.264  1.00 94.67      A    N  
ATOM   1134  CA  TRP A 151      30.202 -18.095  -6.389  1.00 94.38      A    C  
ATOM   1135  C   TRP A 151      30.071 -18.965  -7.646  1.00 94.29      A    C  
ATOM   1136  O   TRP A 151      29.700 -20.139  -7.576  1.00 91.26      A    O  
ATOM   1137  CB  TRP A 151      30.356 -18.904  -5.108  1.00 93.62      A    C  
ATOM   1138  CG  TRP A 151      30.707 -18.071  -3.919  1.00 93.69      A    C  
ATOM   1139  CD1 TRP A 151      29.856 -17.654  -2.962  1.00 89.09      A    C  
ATOM   1140  CD2 TRP A 151      32.018 -17.523  -3.571  1.00 92.15      A    C  
ATOM   1141  CE2 TRP A 151      31.875 -16.786  -2.366  1.00 91.34      A    C  
ATOM   1142  CE3 TRP A 151      33.304 -17.587  -4.165  1.00 89.65      A    C  
ATOM   1143  NE1 TRP A 151      30.538 -16.883  -2.030  1.00 89.60      A    N  
ATOM   1144  CZ2 TRP A 151      32.963 -16.125  -1.765  1.00 90.51      A    C  
ATOM   1145  CZ3 TRP A 151      34.384 -16.931  -3.559  1.00 86.56      A    C  
ATOM   1146  CH2 TRP A 151      34.214 -16.210  -2.378  1.00 87.65      A    C  
ATOM   1147  N   TYR A 152      30.357 -18.387  -8.797  1.00 93.39      A    N  
ATOM   1148  CA  TYR A 152      30.182 -19.060 -10.074  1.00 93.03      A    C  
ATOM   1149  C   TYR A 152      31.163 -20.234 -10.245  1.00 93.28      A    C  
ATOM   1150  O   TYR A 152      32.377 -20.014 -10.242  1.00 92.03      A    O  
ATOM   1151  CB  TYR A 152      30.332 -18.051 -11.219  1.00 92.20      A    C  
ATOM   1152  CG  TYR A 152      30.272 -18.696 -12.588  1.00 92.48      A    C  
ATOM   1153  CD1 TYR A 152      31.431 -18.818 -13.371  1.00 89.19      A    C  
ATOM   1154  CD2 TYR A 152      29.065 -19.245 -13.054  1.00 89.74      A    C  
ATOM   1155  CE1 TYR A 152      31.388 -19.475 -14.608  1.00 88.20      A    C  
ATOM   1156  CE2 TYR A 152      29.007 -19.906 -14.286  1.00 87.98      A    C  
ATOM   1157  CZ  TYR A 152      30.169 -20.023 -15.067  1.00 88.94      A    C  
ATOM   1158  OH  TYR A 152      30.114 -20.688 -16.266  1.00 87.26      A    O  
ATOM   1159  N   PRO A 153      30.681 -21.476 -10.448  1.00 92.64      A    N  
ATOM   1160  CA  PRO A 153      31.543 -22.625 -10.681  1.00 91.98      A    C  
ATOM   1161  C   PRO A 153      32.054 -22.641 -12.125  1.00 91.93      A    C  
ATOM   1162  O   PRO A 153      31.294 -22.860 -13.077  1.00 88.76      A    O  
ATOM   1163  CB  PRO A 153      30.675 -23.838 -10.340  1.00 89.62      A    C  
ATOM   1164  CG  PRO A 153      29.250 -23.372 -10.664  1.00 87.27      A    C  
ATOM   1165  CD  PRO A 153      29.288 -21.878 -10.357  1.00 90.98      A    C  
ATOM   1166  N   MET A 154      33.377 -22.505 -12.294  1.00 90.18      A    N  
ATOM   1167  CA  MET A 154      34.027 -22.652 -13.594  1.00 89.32      A    C  
ATOM   1168  C   MET A 154      34.145 -24.140 -13.955  1.00 89.05      A    C  
ATOM   1169  O   MET A 154      34.984 -24.860 -13.420  1.00 85.65      A    O  
ATOM   1170  CB  MET A 154      35.395 -21.965 -13.585  1.00 87.60      A    C  
ATOM   1171  CG  MET A 154      35.288 -20.437 -13.462  1.00 84.85      A    C  
ATOM   1172  SD  MET A 154      36.880 -19.588 -13.645  1.00 83.85      A    S  
ATOM   1173  CE  MET A 154      37.634 -20.003 -12.067  1.00 71.00      A    C  
ATOM   1174  N   ARG A 155      33.297 -24.593 -14.857  1.00 88.46      A    N  
ATOM   1175  CA  ARG A 155      33.177 -26.028 -15.188  1.00 87.38      A    C  
ATOM   1176  C   ARG A 155      34.092 -26.492 -16.325  1.00 88.00      A    C  
ATOM   1177  O   ARG A 155      34.252 -27.700 -16.493  1.00 84.00      A    O  
ATOM   1178  CB  ARG A 155      31.715 -26.372 -15.496  1.00 83.49      A    C  
ATOM   1179  CG  ARG A 155      30.851 -26.321 -14.232  1.00 77.20      A    C  
ATOM   1180  CD  ARG A 155      29.452 -26.846 -14.521  1.00 72.99      A    C  
ATOM   1181  NE  ARG A 155      28.674 -27.004 -13.279  1.00 66.35      A    N  
ATOM   1182  CZ  ARG A 155      27.599 -27.753 -13.117  1.00 61.44      A    C  
ATOM   1183  NH1 ARG A 155      27.008 -28.356 -14.108  1.00 56.56      A    N1+
ATOM   1184  NH2 ARG A 155      27.092 -27.904 -11.933  1.00 54.10      A    N  
ATOM   1185  N   ILE A 156      34.673 -25.606 -17.103  1.00 86.73      A    N  
ATOM   1186  CA  ILE A 156      35.504 -25.991 -18.250  1.00 87.24      A    C  
ATOM   1187  C   ILE A 156      36.872 -26.480 -17.747  1.00 88.55      A    C  
ATOM   1188  O   ILE A 156      37.618 -25.694 -17.158  1.00 85.39      A    O  
ATOM   1189  CB  ILE A 156      35.625 -24.855 -19.289  1.00 85.57      A    C  
ATOM   1190  CG1 ILE A 156      34.207 -24.475 -19.772  1.00 81.72      A    C  
ATOM   1191  CG2 ILE A 156      36.519 -25.298 -20.459  1.00 79.83      A    C  
ATOM   1192  CD1 ILE A 156      34.180 -23.481 -20.919  1.00 73.02      A    C  
ATOM   1193  N   PRO A 157      37.212 -27.749 -17.945  1.00 87.71      A    N  
ATOM   1194  CA  PRO A 157      38.477 -28.293 -17.468  1.00 86.86      A    C  
ATOM   1195  C   PRO A 157      39.664 -27.602 -18.139  1.00 87.04      A    C  
ATOM   1196  O   PRO A 157      39.536 -27.039 -19.228  1.00 82.38      A    O  
ATOM   1197  CB  PRO A 157      38.414 -29.793 -17.772  1.00 84.01      A    C  
ATOM   1198  CG  PRO A 157      37.480 -29.870 -18.980  1.00 83.43      A    C  
ATOM   1199  CD  PRO A 157      36.488 -28.738 -18.711  1.00 86.48      A    C  
ATOM   1200  N   PHE A 158      40.809 -27.671 -17.481  1.00 84.88      A    N  
ATOM   1201  CA  PHE A 158      42.038 -26.971 -17.864  1.00 85.20      A    C  
ATOM   1202  C   PHE A 158      41.916 -25.440 -17.814  1.00 86.73      A    C  
ATOM   1203  O   PHE A 158      42.676 -24.811 -17.078  1.00 83.01      A    O  
ATOM   1204  CB  PHE A 158      42.556 -27.499 -19.214  1.00 82.05      A    C  
ATOM   1205  CG  PHE A 158      43.879 -26.920 -19.646  1.00 81.34      A    C  
ATOM   1206  CD1 PHE A 158      43.940 -25.974 -20.675  1.00 75.33      A    C  
ATOM   1207  CD2 PHE A 158      45.058 -27.329 -19.008  1.00 74.60      A    C  
ATOM   1208  CE1 PHE A 158      45.178 -25.444 -21.083  1.00 72.27      A    C  
ATOM   1209  CE2 PHE A 158      46.298 -26.803 -19.405  1.00 72.65      A    C  
ATOM   1210  CZ  PHE A 158      46.360 -25.858 -20.442  1.00 75.07      A    C  
ATOM   1211  N   ALA A 159      40.952 -24.834 -18.484  1.00 85.98      A    N  
ATOM   1212  CA  ALA A 159      40.741 -23.392 -18.466  1.00 84.91      A    C  
ATOM   1213  C   ALA A 159      40.400 -22.883 -17.063  1.00 86.50      A    C  
ATOM   1214  O   ALA A 159      40.979 -21.892 -16.620  1.00 83.85      A    O  
ATOM   1215  CB  ALA A 159      39.635 -23.031 -19.466  1.00 83.27      A    C  
ATOM   1216  N   ASN A 160      39.533 -23.573 -16.323  1.00 87.88      A    N  
ATOM   1217  CA  ASN A 160      39.193 -23.218 -14.942  1.00 86.84      A    C  
ATOM   1218  C   ASN A 160      40.403 -23.213 -13.999  1.00 87.75      A    C  
ATOM   1219  O   ASN A 160      40.557 -22.290 -13.200  1.00 83.04      A    O  
ATOM   1220  CB  ASN A 160      38.080 -24.153 -14.427  1.00 83.02      A    C  
ATOM   1221  CG  ASN A 160      38.412 -25.639 -14.387  1.00 81.55      A    C  
ATOM   1222  ND2 ASN A 160      37.507 -26.426 -13.848  1.00 76.14      A    N  
ATOM   1223  OD1 ASN A 160      39.443 -26.110 -14.823  1.00 70.47      A    O  
ATOM   1224  N   TRP A 161      41.300 -24.203 -14.127  1.00 86.78      A    N  
ATOM   1225  CA  TRP A 161      42.515 -24.273 -13.323  1.00 85.54      A    C  
ATOM   1226  C   TRP A 161      43.477 -23.126 -13.659  1.00 86.34      A    C  
ATOM   1227  O   TRP A 161      43.904 -22.400 -12.753  1.00 83.87      A    O  
ATOM   1228  CB  TRP A 161      43.192 -25.635 -13.514  1.00 82.71      A    C  
ATOM   1229  CG  TRP A 161      44.559 -25.728 -12.914  1.00 79.35      A    C  
ATOM   1230  CD1 TRP A 161      44.855 -25.559 -11.611  1.00 70.35      A    C  
ATOM   1231  CD2 TRP A 161      45.843 -25.945 -13.600  1.00 75.18      A    C  
ATOM   1232  CE2 TRP A 161      46.866 -25.889 -12.627  1.00 72.37      A    C  
ATOM   1233  CE3 TRP A 161      46.207 -26.180 -14.938  1.00 67.26      A    C  
ATOM   1234  NE1 TRP A 161      46.243 -25.656 -11.424  1.00 67.76      A    N  
ATOM   1235  CZ2 TRP A 161      48.239 -26.063 -12.964  1.00 70.19      A    C  
ATOM   1236  CZ3 TRP A 161      47.553 -26.350 -15.275  1.00 62.62      A    C  
ATOM   1237  CH2 TRP A 161      48.564 -26.291 -14.297  1.00 63.54      A    C  
ATOM   1238  N   VAL A 162      43.793 -22.928 -14.941  1.00 84.93      A    N  
ATOM   1239  CA  VAL A 162      44.713 -21.872 -15.382  1.00 84.00      A    C  
ATOM   1240  C   VAL A 162      44.163 -20.488 -15.041  1.00 85.17      A    C  
ATOM   1241  O   VAL A 162      44.874 -19.677 -14.454  1.00 84.29      A    O  
ATOM   1242  CB  VAL A 162      45.027 -21.984 -16.887  1.00 82.70      A    C  
ATOM   1243  CG1 VAL A 162      45.952 -20.852 -17.349  1.00 75.77      A    C  
ATOM   1244  CG2 VAL A 162      45.726 -23.302 -17.207  1.00 77.97      A    C  
ATOM   1245  N   MET A 163      42.886 -20.224 -15.307  1.00 84.61      A    N  
ATOM   1246  CA  MET A 163      42.232 -18.955 -14.961  1.00 84.10      A    C  
ATOM   1247  C   MET A 163      42.212 -18.726 -13.452  1.00 85.18      A    C  
ATOM   1248  O   MET A 163      42.512 -17.624 -13.019  1.00 83.47      A    O  
ATOM   1249  CB  MET A 163      40.814 -18.909 -15.523  1.00 83.42      A    C  
ATOM   1250  CG  MET A 163      40.788 -18.786 -17.049  1.00 80.90      A    C  
ATOM   1251  SD  MET A 163      39.124 -18.766 -17.772  1.00 79.34      A    S  
ATOM   1252  CE  MET A 163      38.653 -17.051 -17.425  1.00 67.76      A    C  
ATOM   1253  N   SER A 164      41.945 -19.741 -12.633  1.00 86.25      A    N  
ATOM   1254  CA  SER A 164      41.990 -19.604 -11.172  1.00 84.79      A    C  
ATOM   1255  C   SER A 164      43.378 -19.201 -10.678  1.00 85.44      A    C  
ATOM   1256  O   SER A 164      43.494 -18.320  -9.826  1.00 82.51      A    O  
ATOM   1257  CB  SER A 164      41.591 -20.901 -10.465  1.00 83.98      A    C  
ATOM   1258  OG  SER A 164      40.261 -21.249 -10.770  1.00 73.12      A    O  
ATOM   1259  N   ARG A 165      44.430 -19.784 -11.230  1.00 85.95      A    N  
ATOM   1260  CA  ARG A 165      45.807 -19.401 -10.888  1.00 84.73      A    C  
ATOM   1261  C   ARG A 165      46.133 -17.977 -11.335  1.00 85.39      A    C  
ATOM   1262  O   ARG A 165      46.701 -17.225 -10.542  1.00 83.02      A    O  
ATOM   1263  CB  ARG A 165      46.803 -20.418 -11.484  1.00 83.26      A    C  
ATOM   1264  CG  ARG A 165      46.769 -21.780 -10.778  1.00 77.72      A    C  
ATOM   1265  CD  ARG A 165      47.237 -21.648  -9.324  1.00 74.04      A    C  
ATOM   1266  NE  ARG A 165      47.382 -22.957  -8.668  1.00 67.17      A    N  
ATOM   1267  CZ  ARG A 165      47.769 -23.138  -7.419  1.00 62.01      A    C  
ATOM   1268  NH1 ARG A 165      48.050 -22.127  -6.625  1.00 55.37      A    N1+
ATOM   1269  NH2 ARG A 165      47.887 -24.340  -6.939  1.00 54.40      A    N  
ATOM   1270  N   MET A 166      45.736 -17.588 -12.526  1.00 83.96      A    N  
ATOM   1271  CA  MET A 166      45.874 -16.209 -13.008  1.00 82.43      A    C  
ATOM   1272  C   MET A 166      45.128 -15.221 -12.111  1.00 83.45      A    C  
ATOM   1273  O   MET A 166      45.686 -14.192 -11.739  1.00 81.97      A    O  
ATOM   1274  CB  MET A 166      45.360 -16.089 -14.442  1.00 81.20      A    C  
ATOM   1275  CG  MET A 166      46.306 -16.722 -15.465  1.00 75.96      A    C  
ATOM   1276  SD  MET A 166      45.678 -16.651 -17.163  1.00 72.08      A    S  
ATOM   1277  CE  MET A 166      47.158 -17.153 -18.067  1.00 62.84      A    C  
ATOM   1278  N   PHE A 167      43.901 -15.528 -11.690  1.00 84.61      A    N  
ATOM   1279  CA  PHE A 167      43.114 -14.666 -10.809  1.00 83.63      A    C  
ATOM   1280  C   PHE A 167      43.717 -14.552  -9.409  1.00 84.04      A    C  
ATOM   1281  O   PHE A 167      43.814 -13.445  -8.886  1.00 82.26      A    O  
ATOM   1282  CB  PHE A 167      41.659 -15.156 -10.727  1.00 82.67      A    C  
ATOM   1283  CG  PHE A 167      40.869 -15.113 -12.023  1.00 80.45      A    C  
ATOM   1284  CD1 PHE A 167      41.089 -14.114 -12.988  1.00 75.68      A    C  
ATOM   1285  CD2 PHE A 167      39.872 -16.082 -12.247  1.00 74.73      A    C  
ATOM   1286  CE1 PHE A 167      40.338 -14.089 -14.178  1.00 71.21      A    C  
ATOM   1287  CE2 PHE A 167      39.117 -16.060 -13.428  1.00 70.07      A    C  
ATOM   1288  CZ  PHE A 167      39.351 -15.068 -14.400  1.00 72.03      A    C  
ATOM   1289  N   LEU A 168      44.166 -15.647  -8.812  1.00 83.00      A    N  
ATOM   1290  CA  LEU A 168      44.828 -15.611  -7.510  1.00 81.62      A    C  
ATOM   1291  C   LEU A 168      46.110 -14.766  -7.537  1.00 82.48      A    C  
ATOM   1292  O   LEU A 168      46.339 -13.984  -6.605  1.00 80.41      A    O  
ATOM   1293  CB  LEU A 168      45.157 -17.041  -7.045  1.00 80.86      A    C  
ATOM   1294  CG  LEU A 168      43.946 -17.876  -6.592  1.00 81.05      A    C  
ATOM   1295  CD1 LEU A 168      44.439 -19.294  -6.278  1.00 76.14      A    C  
ATOM   1296  CD2 LEU A 168      43.277 -17.330  -5.339  1.00 75.48      A    C  
ATOM   1297  N   ALA A 169      46.897 -14.871  -8.596  1.00 82.55      A    N  
ATOM   1298  CA  ALA A 169      48.098 -14.067  -8.773  1.00 80.11      A    C  
ATOM   1299  C   ALA A 169      47.757 -12.583  -8.976  1.00 80.47      A    C  
ATOM   1300  O   ALA A 169      48.270 -11.720  -8.258  1.00 78.18      A    O  
ATOM   1301  CB  ALA A 169      48.897 -14.651  -9.937  1.00 78.92      A    C  
ATOM   1302  N   GLN A 170      46.839 -12.264  -9.874  1.00 81.32      A    N  
ATOM   1303  CA  GLN A 170      46.422 -10.894 -10.159  1.00 79.47      A    C  
ATOM   1304  C   GLN A 170      45.775 -10.184  -8.965  1.00 79.18      A    C  
ATOM   1305  O   GLN A 170      46.018  -9.001  -8.727  1.00 76.18      A    O  
ATOM   1306  CB  GLN A 170      45.438 -10.893 -11.345  1.00 77.54      A    C  
ATOM   1307  CG  GLN A 170      46.170 -10.720 -12.681  1.00 69.30      A    C  
ATOM   1308  CD  GLN A 170      46.874  -9.371 -12.784  1.00 65.24      A    C  
ATOM   1309  NE2 GLN A 170      47.960  -9.287 -13.508  1.00 56.06      A    N  
ATOM   1310  OE1 GLN A 170      46.461  -8.381 -12.204  1.00 57.68      A    O  
ATOM   1311  N   LEU A 171      44.991 -10.913  -8.175  1.00 79.25      A    N  
ATOM   1312  CA  LEU A 171      44.375 -10.392  -6.956  1.00 77.34      A    C  
ATOM   1313  C   LEU A 171      45.364 -10.311  -5.779  1.00 76.92      A    C  
ATOM   1314  O   LEU A 171      44.981  -9.873  -4.690  1.00 72.74      A    O  
ATOM   1315  CB  LEU A 171      43.143 -11.252  -6.623  1.00 75.83      A    C  
ATOM   1316  CG  LEU A 171      42.013 -11.155  -7.664  1.00 75.02      A    C  
ATOM   1317  CD1 LEU A 171      40.998 -12.267  -7.426  1.00 70.20      A    C  
ATOM   1318  CD2 LEU A 171      41.284  -9.810  -7.601  1.00 71.35      A    C  
ATOM   1319  N   GLY A 172      46.612 -10.746  -5.956  1.00 76.83      A    N  
ATOM   1320  CA  GLY A 172      47.631 -10.767  -4.913  1.00 75.20      A    C  
ATOM   1321  C   GLY A 172      47.294 -11.703  -3.755  1.00 76.21      A    C  
ATOM   1322  O   GLY A 172      47.621 -11.406  -2.605  1.00 70.76      A    O  
ATOM   1323  N   ILE A 173      46.587 -12.793  -4.023  1.00 75.72      A    N  
ATOM   1324  CA  ILE A 173      46.229 -13.812  -3.031  1.00 74.36      A    C  
ATOM   1325  C   ILE A 173      47.312 -14.884  -2.970  1.00 75.20      A    C  
ATOM   1326  O   ILE A 173      47.778 -15.237  -1.886  1.00 70.43      A    O  
ATOM   1327  CB  ILE A 173      44.850 -14.437  -3.340  1.00 71.46      A    C  
ATOM   1328  CG1 ILE A 173      43.741 -13.368  -3.352  1.00 69.80      A    C  
ATOM   1329  CG2 ILE A 173      44.522 -15.526  -2.297  1.00 69.19      A    C  
ATOM   1330  CD1 ILE A 173      42.375 -13.886  -3.830  1.00 64.19      A    C  
ATOM   1331  N   GLN A 174      47.699 -15.403  -4.113  1.00 76.93      A    N  
ATOM   1332  CA  GLN A 174      48.731 -16.419  -4.208  1.00 76.64      A    C  
ATOM   1333  C   GLN A 174      49.468 -16.300  -5.545  1.00 76.67      A    C  
ATOM   1334  O   GLN A 174      48.868 -16.473  -6.605  1.00 70.79      A    O  
ATOM   1335  CB  GLN A 174      48.092 -17.803  -4.039  1.00 73.47      A    C  
ATOM   1336  CG  GLN A 174      49.150 -18.893  -3.846  1.00 69.82      A    C  
ATOM   1337  CD  GLN A 174      48.555 -20.278  -3.566  1.00 66.76      A    C  
ATOM   1338  NE2 GLN A 174      49.306 -21.140  -2.931  1.00 59.30      A    N  
ATOM   1339  OE1 GLN A 174      47.432 -20.623  -3.925  1.00 59.88      A    O  
ATOM   1340  N   ASP A 175      50.783 -16.064  -5.479  1.00 78.60      A    N  
ATOM   1341  CA  ASP A 175      51.627 -16.044  -6.664  1.00 77.14      A    C  
ATOM   1342  C   ASP A 175      51.783 -17.453  -7.246  1.00 76.30      A    C  
ATOM   1343  O   ASP A 175      51.778 -18.460  -6.540  1.00 70.92      A    O  
ATOM   1344  CB  ASP A 175      52.991 -15.421  -6.335  1.00 73.02      A    C  
ATOM   1345  CG  ASP A 175      52.899 -13.956  -5.885  1.00 69.48      A    C  
ATOM   1346  OD1 ASP A 175      51.901 -13.291  -6.237  1.00 62.07      A    O  
ATOM   1347  OD2 ASP A 175      53.836 -13.527  -5.188  1.00 64.33      A    O1-
ATOM   1348  N   TYR A 176      51.957 -17.520  -8.559  1.00 78.50      A    N  
ATOM   1349  CA  TYR A 176      52.228 -18.765  -9.264  1.00 77.07      A    C  
ATOM   1350  C   TYR A 176      53.648 -18.755  -9.823  1.00 77.63      A    C  
ATOM   1351  O   TYR A 176      53.954 -18.050 -10.790  1.00 72.93      A    O  
ATOM   1352  CB  TYR A 176      51.169 -18.992 -10.343  1.00 73.36      A    C  
ATOM   1353  CG  TYR A 176      51.307 -20.329 -11.021  1.00 74.14      A    C  
ATOM   1354  CD1 TYR A 176      51.952 -20.438 -12.269  1.00 69.21      A    C  
ATOM   1355  CD2 TYR A 176      50.819 -21.494 -10.395  1.00 67.21      A    C  
ATOM   1356  CE1 TYR A 176      52.110 -21.688 -12.886  1.00 65.73      A    C  
ATOM   1357  CE2 TYR A 176      50.970 -22.750 -10.998  1.00 67.74      A    C  
ATOM   1358  CZ  TYR A 176      51.621 -22.841 -12.246  1.00 69.87      A    C  
ATOM   1359  OH  TYR A 176      51.785 -24.070 -12.830  1.00 69.07      A    O  
ATOM   1360  N   THR A 177      54.529 -19.568  -9.209  1.00 73.86      A    N  
ATOM   1361  CA  THR A 177      55.965 -19.642  -9.533  1.00 72.46      A    C  
ATOM   1362  C   THR A 177      56.377 -20.964 -10.176  1.00 72.53      A    C  
ATOM   1363  O   THR A 177      57.561 -21.181 -10.432  1.00 65.78      A    O  
ATOM   1364  CB  THR A 177      56.815 -19.380  -8.284  1.00 68.49      A    C  
ATOM   1365  CG2 THR A 177      56.622 -17.964  -7.735  1.00 62.43      A    C  
ATOM   1366  OG1 THR A 177      56.459 -20.281  -7.253  1.00 64.20      A    O  
ATOM   1367  N   ASP A 178      55.398 -21.844 -10.411  1.00 74.20      A    N  
ATOM   1368  CA  ASP A 178      55.649 -23.104 -11.099  1.00 75.12      A    C  
ATOM   1369  C   ASP A 178      55.812 -22.904 -12.620  1.00 75.78      A    C  
ATOM   1370  O   ASP A 178      55.712 -21.802 -13.151  1.00 69.98      A    O  
ATOM   1371  CB  ASP A 178      54.541 -24.113 -10.766  1.00 70.32      A    C  
ATOM   1372  CG  ASP A 178      54.714 -24.792  -9.414  1.00 65.47      A    C  
ATOM   1373  OD1 ASP A 178      55.884 -25.075  -9.055  1.00 60.03      A    O  
ATOM   1374  OD2 ASP A 178      53.680 -25.093  -8.783  1.00 59.01      A    O1-
ATOM   1375  N   ALA A 179      56.100 -24.016 -13.321  1.00 71.42      A    N  
ATOM   1376  CA  ALA A 179      56.237 -23.983 -14.777  1.00 70.52      A    C  
ATOM   1377  C   ALA A 179      54.949 -23.453 -15.433  1.00 71.69      A    C  
ATOM   1378  O   ALA A 179      53.848 -23.913 -15.123  1.00 67.42      A    O  
ATOM   1379  CB  ALA A 179      56.594 -25.382 -15.281  1.00 67.58      A    C  
ATOM   1380  N   ASN A 180      55.117 -22.552 -16.383  1.00 75.74      A    N  
ATOM   1381  CA  ASN A 180      53.990 -21.976 -17.104  1.00 74.34      A    C  
ATOM   1382  C   ASN A 180      53.220 -23.074 -17.868  1.00 75.11      A    C  
ATOM   1383  O   ASN A 180      53.773 -23.675 -18.791  1.00 69.88      A    O  
ATOM   1384  CB  ASN A 180      54.512 -20.871 -18.036  1.00 70.38      A    C  
ATOM   1385  CG  ASN A 180      53.418 -20.110 -18.762  1.00 68.68      A    C  
ATOM   1386  ND2 ASN A 180      53.753 -18.963 -19.334  1.00 62.58      A    N  
ATOM   1387  OD1 ASN A 180      52.275 -20.514 -18.850  1.00 62.43      A    O  
ATOM   1388  N   PRO A 181      51.946 -23.327 -17.532  1.00 75.93      A    N  
ATOM   1389  CA  PRO A 181      51.179 -24.391 -18.166  1.00 74.20      A    C  
ATOM   1390  C   PRO A 181      50.881 -24.128 -19.647  1.00 76.04      A    C  
ATOM   1391  O   PRO A 181      50.540 -25.062 -20.370  1.00 71.46      A    O  
ATOM   1392  CB  PRO A 181      49.895 -24.496 -17.338  1.00 70.91      A    C  
ATOM   1393  CG  PRO A 181      49.720 -23.096 -16.760  1.00 71.31      A    C  
ATOM   1394  CD  PRO A 181      51.156 -22.641 -16.531  1.00 74.75      A    C  
ATOM   1395  N   LEU A 182      50.995 -22.889 -20.086  1.00 74.05      A    N  
ATOM   1396  CA  LEU A 182      50.726 -22.494 -21.472  1.00 73.17      A    C  
ATOM   1397  C   LEU A 182      51.973 -22.558 -22.357  1.00 75.06      A    C  
ATOM   1398  O   LEU A 182      51.876 -22.850 -23.554  1.00 70.83      A    O  
ATOM   1399  CB  LEU A 182      50.148 -21.066 -21.485  1.00 70.01      A    C  
ATOM   1400  CG  LEU A 182      48.896 -20.873 -20.614  1.00 69.01      A    C  
ATOM   1401  CD1 LEU A 182      48.440 -19.413 -20.700  1.00 64.79      A    C  
ATOM   1402  CD2 LEU A 182      47.743 -21.783 -21.058  1.00 65.59      A    C  
ATOM   1403  N   VAL A 183      53.137 -22.302 -21.753  1.00 72.55      A    N  
ATOM   1404  CA  VAL A 183      54.431 -22.304 -22.437  1.00 72.36      A    C  
ATOM   1405  C   VAL A 183      55.386 -23.189 -21.651  1.00 71.84      A    C  
ATOM   1406  O   VAL A 183      56.149 -22.738 -20.801  1.00 67.71      A    O  
ATOM   1407  CB  VAL A 183      54.983 -20.876 -22.616  1.00 69.05      A    C  
ATOM   1408  CG1 VAL A 183      56.240 -20.893 -23.479  1.00 62.23      A    C  
ATOM   1409  CG2 VAL A 183      53.969 -19.946 -23.304  1.00 63.44      A    C  
ATOM   1410  N   LEU A 184      55.394 -24.490 -21.968  1.00 70.92      A    N  
ATOM   1411  CA  LEU A 184      56.175 -25.511 -21.253  1.00 69.37      A    C  
ATOM   1412  C   LEU A 184      57.694 -25.238 -21.195  1.00 69.12      A    C  
ATOM   1413  O   LEU A 184      58.386 -25.807 -20.352  1.00 63.82      A    O  
ATOM   1414  CB  LEU A 184      55.935 -26.868 -21.942  1.00 64.95      A    C  
ATOM   1415  CG  LEU A 184      54.540 -27.471 -21.683  1.00 60.56      A    C  
ATOM   1416  CD1 LEU A 184      54.261 -28.574 -22.703  1.00 55.04      A    C  
ATOM   1417  CD2 LEU A 184      54.449 -28.081 -20.285  1.00 55.40      A    C  
ATOM   1418  N   ALA A 185      58.222 -24.390 -22.071  1.00 67.41      A    N  
ATOM   1419  CA  ALA A 185      59.629 -23.969 -22.051  1.00 66.59      A    C  
ATOM   1420  C   ALA A 185      59.944 -23.015 -20.884  1.00 67.21      A    C  
ATOM   1421  O   ALA A 185      61.104 -22.912 -20.475  1.00 62.54      A    O  
ATOM   1422  CB  ALA A 185      59.943 -23.338 -23.410  1.00 62.85      A    C  
ATOM   1423  N   GLU A 186      58.954 -22.327 -20.343  1.00 71.16      A    N  
ATOM   1424  CA  GLU A 186      59.102 -21.363 -19.263  1.00 71.72      A    C  
ATOM   1425  C   GLU A 186      58.984 -22.089 -17.912  1.00 71.33      A    C  
ATOM   1426  O   GLU A 186      57.912 -22.480 -17.482  1.00 68.27      A    O  
ATOM   1427  CB  GLU A 186      58.078 -20.249 -19.474  1.00 68.85      A    C  
ATOM   1428  CG  GLU A 186      58.474 -18.953 -18.766  1.00 63.27      A    C  
ATOM   1429  CD  GLU A 186      57.502 -17.813 -19.095  1.00 59.65      A    C  
ATOM   1430  OE1 GLU A 186      57.966 -16.657 -19.152  1.00 53.53      A    O  
ATOM   1431  OE2 GLU A 186      56.308 -18.116 -19.295  1.00 57.59      A    O1-
ATOM   1432  N   ARG A 187      60.135 -22.295 -17.239  1.00 72.03      A    N  
ATOM   1433  CA  ARG A 187      60.188 -23.057 -15.979  1.00 72.17      A    C  
ATOM   1434  C   ARG A 187      59.560 -22.334 -14.793  1.00 73.54      A    C  
ATOM   1435  O   ARG A 187      59.186 -23.003 -13.833  1.00 66.96      A    O  
ATOM   1436  CB  ARG A 187      61.630 -23.418 -15.622  1.00 67.27      A    C  
ATOM   1437  CG  ARG A 187      62.197 -24.501 -16.535  1.00 62.48      A    C  
ATOM   1438  CD  ARG A 187      63.563 -24.950 -15.973  1.00 57.34      A    C  
ATOM   1439  NE  ARG A 187      64.160 -26.001 -16.799  1.00 50.09      A    N  
ATOM   1440  CZ  ARG A 187      65.296 -26.630 -16.546  1.00 44.76      A    C  
ATOM   1441  NH1 ARG A 187      66.012 -26.350 -15.491  1.00 42.24      A    N1+
ATOM   1442  NH2 ARG A 187      65.738 -27.544 -17.361  1.00 40.07      A    N  
ATOM   1443  N   ASN A 188      59.506 -21.016 -14.816  1.00 70.17      A    N  
ATOM   1444  CA  ASN A 188      58.892 -20.191 -13.793  1.00 71.07      A    C  
ATOM   1445  C   ASN A 188      57.980 -19.179 -14.484  1.00 71.11      A    C  
ATOM   1446  O   ASN A 188      58.477 -18.268 -15.135  1.00 63.90      A    O  
ATOM   1447  CB  ASN A 188      59.986 -19.536 -12.937  1.00 67.78      A    C  
ATOM   1448  CG  ASN A 188      59.397 -18.751 -11.774  1.00 63.26      A    C  
ATOM   1449  ND2 ASN A 188      60.225 -18.126 -10.958  1.00 57.61      A    N  
ATOM   1450  OD1 ASN A 188      58.205 -18.688 -11.574  1.00 57.12      A    O  
ATOM   1451  N   ALA A 189      56.668 -19.351 -14.337  1.00 70.25      A    N  
ATOM   1452  CA  ALA A 189      55.680 -18.451 -14.912  1.00 67.95      A    C  
ATOM   1453  C   ALA A 189      55.708 -17.062 -14.264  1.00 69.84      A    C  
ATOM   1454  O   ALA A 189      55.386 -16.069 -14.911  1.00 65.21      A    O  
ATOM   1455  CB  ALA A 189      54.295 -19.097 -14.759  1.00 64.44      A    C  
ATOM   1456  N   ASN A 190      56.101 -16.996 -12.985  1.00 68.55      A    N  
ATOM   1457  CA  ASN A 190      56.256 -15.768 -12.216  1.00 69.60      A    C  
ATOM   1458  C   ASN A 190      55.008 -14.868 -12.254  1.00 71.55      A    C  
ATOM   1459  O   ASN A 190      55.097 -13.646 -12.365  1.00 64.36      A    O  
ATOM   1460  CB  ASN A 190      57.581 -15.096 -12.599  1.00 64.22      A    C  
ATOM   1461  CG  ASN A 190      58.363 -14.574 -11.407  1.00 59.38      A    C  
ATOM   1462  ND2 ASN A 190      59.297 -13.680 -11.654  1.00 53.22      A    N  
ATOM   1463  OD1 ASN A 190      58.204 -14.980 -10.277  1.00 54.30      A    O  
ATOM   1464  N   TRP A 191      53.804 -15.477 -12.199  1.00 73.15      A    N  
ATOM   1465  CA  TRP A 191      52.545 -14.743 -12.176  1.00 71.90      A    C  
ATOM   1466  C   TRP A 191      52.335 -14.137 -10.793  1.00 70.86      A    C  
ATOM   1467  O   TRP A 191      52.278 -14.844  -9.791  1.00 67.21      A    O  
ATOM   1468  CB  TRP A 191      51.372 -15.648 -12.569  1.00 69.92      A    C  
ATOM   1469  CG  TRP A 191      51.404 -16.233 -13.945  1.00 69.20      A    C  
ATOM   1470  CD1 TRP A 191      52.224 -15.865 -14.967  1.00 62.24      A    C  
ATOM   1471  CD2 TRP A 191      50.583 -17.323 -14.478  1.00 66.70      A    C  
ATOM   1472  CE2 TRP A 191      50.966 -17.561 -15.819  1.00 68.73      A    C  
ATOM   1473  CE3 TRP A 191      49.559 -18.128 -13.933  1.00 65.16      A    C  
ATOM   1474  NE1 TRP A 191      51.963 -16.655 -16.079  1.00 60.74      A    N  
ATOM   1475  CZ2 TRP A 191      50.377 -18.571 -16.604  1.00 67.87      A    C  
ATOM   1476  CZ3 TRP A 191      48.967 -19.130 -14.712  1.00 64.53      A    C  
ATOM   1477  CH2 TRP A 191      49.379 -19.344 -16.030  1.00 65.46      A    C  
ATOM   1478  N   GLY A 192      52.217 -12.821 -10.756  1.00 65.74      A    N  
ATOM   1479  CA  GLY A 192      52.033 -12.040  -9.549  1.00 65.92      A    C  
ATOM   1480  C   GLY A 192      51.134 -10.821  -9.778  1.00 65.80      A    C  
ATOM   1481  O   GLY A 192      50.690 -10.571 -10.902  1.00 62.73      A    O  
ATOM   1482  N   PRO A 193      50.850 -10.053  -8.711  1.00 64.67      A    N  
ATOM   1483  CA  PRO A 193      50.093  -8.818  -8.835  1.00 63.17      A    C  
ATOM   1484  C   PRO A 193      50.902  -7.740  -9.574  1.00 62.82      A    C  
ATOM   1485  O   PRO A 193      52.128  -7.676  -9.471  1.00 57.23      A    O  
ATOM   1486  CB  PRO A 193      49.768  -8.419  -7.392  1.00 59.62      A    C  
ATOM   1487  CG  PRO A 193      50.934  -8.990  -6.579  1.00 60.59      A    C  
ATOM   1488  CD  PRO A 193      51.294 -10.261  -7.342  1.00 65.82      A    C  
ATOM   1489  N   GLY A 194      50.210  -6.847 -10.278  1.00 58.56      A    N  
ATOM   1490  CA  GLY A 194      50.800  -5.648 -10.881  1.00 56.88      A    C  
ATOM   1491  C   GLY A 194      50.968  -5.678 -12.399  1.00 57.24      A    C  
ATOM   1492  O   GLY A 194      51.389  -4.670 -12.964  1.00 51.59      A    O  
ATOM   1493  N   GLU A 195      50.580  -6.759 -13.071  1.00 56.47      A    N  
ATOM   1494  CA  GLU A 195      50.532  -6.758 -14.545  1.00 55.41      A    C  
ATOM   1495  C   GLU A 195      49.461  -5.808 -15.099  1.00 55.05      A    C  
ATOM   1496  O   GLU A 195      49.623  -5.246 -16.182  1.00 50.42      A    O  
ATOM   1497  CB  GLU A 195      50.291  -8.175 -15.089  1.00 50.88      A    C  
ATOM   1498  CG  GLU A 195      51.496  -9.099 -14.883  1.00 46.77      A    C  
ATOM   1499  CD  GLU A 195      51.385 -10.401 -15.695  1.00 43.74      A    C  
ATOM   1500  OE1 GLU A 195      52.437 -11.037 -15.916  1.00 39.58      A    O  
ATOM   1501  OE2 GLU A 195      50.249 -10.746 -16.109  1.00 42.31      A    O1-
ATOM   1502  N   PHE A 196      48.387  -5.574 -14.336  1.00 52.53      A    N  
ATOM   1503  CA  PHE A 196      47.364  -4.600 -14.677  1.00 52.77      A    C  
ATOM   1504  C   PHE A 196      47.498  -3.326 -13.847  1.00 52.68      A    C  
ATOM   1505  O   PHE A 196      47.779  -3.354 -12.652  1.00 49.00      A    O  
ATOM   1506  CB  PHE A 196      45.968  -5.224 -14.558  1.00 49.51      A    C  
ATOM   1507  CG  PHE A 196      45.737  -6.365 -15.522  1.00 46.92      A    C  
ATOM   1508  CD1 PHE A 196      45.543  -6.110 -16.887  1.00 43.82      A    C  
ATOM   1509  CD2 PHE A 196      45.738  -7.688 -15.062  1.00 42.55      A    C  
ATOM   1510  CE1 PHE A 196      45.351  -7.174 -17.787  1.00 39.19      A    C  
ATOM   1511  CE2 PHE A 196      45.554  -8.755 -15.963  1.00 39.46      A    C  
ATOM   1512  CZ  PHE A 196      45.368  -8.496 -17.324  1.00 37.68      A    C  
ATOM   1513  N   THR A 197      47.252  -2.179 -14.472  1.00 49.89      A    N  
ATOM   1514  CA  THR A 197      47.411  -0.846 -13.875  1.00 49.50      A    C  
ATOM   1515  C   THR A 197      46.380  -0.513 -12.794  1.00 50.76      A    C  
ATOM   1516  O   THR A 197      46.644   0.324 -11.938  1.00 47.08      A    O  
ATOM   1517  CB  THR A 197      47.328   0.236 -14.958  1.00 44.10      A    C  
ATOM   1518  CG2 THR A 197      48.572   0.243 -15.852  1.00 39.24      A    C  
ATOM   1519  OG1 THR A 197      46.218   0.005 -15.797  1.00 40.54      A    O  
ATOM   1520  N   SER A 198      45.205  -1.141 -12.818  1.00 50.78      A    N  
ATOM   1521  CA  SER A 198      44.146  -0.945 -11.836  1.00 51.74      A    C  
ATOM   1522  C   SER A 198      43.893  -2.257 -11.085  1.00 53.38      A    C  
ATOM   1523  O   SER A 198      43.133  -3.092 -11.587  1.00 50.24      A    O  
ATOM   1524  CB  SER A 198      42.868  -0.429 -12.518  1.00 46.74      A    C  
ATOM   1525  OG  SER A 198      42.449  -1.303 -13.541  1.00 43.05      A    O  
ATOM   1526  N   PRO A 199      44.511  -2.470  -9.914  1.00 52.51      A    N  
ATOM   1527  CA  PRO A 199      44.263  -3.665  -9.127  1.00 52.66      A    C  
ATOM   1528  C   PRO A 199      42.807  -3.683  -8.660  1.00 55.52      A    C  
ATOM   1529  O   PRO A 199      42.331  -2.748  -8.012  1.00 52.74      A    O  
ATOM   1530  CB  PRO A 199      45.275  -3.616  -7.976  1.00 46.91      A    C  
ATOM   1531  CG  PRO A 199      45.578  -2.124  -7.819  1.00 45.98      A    C  
ATOM   1532  CD  PRO A 199      45.431  -1.573  -9.231  1.00 48.24      A    C  
ATOM   1533  N   TYR A 200      42.108  -4.759  -8.964  1.00 62.26      A    N  
ATOM   1534  CA  TYR A 200      40.777  -4.997  -8.425  1.00 62.94      A    C  
ATOM   1535  C   TYR A 200      40.908  -5.566  -7.007  1.00 64.68      A    C  
ATOM   1536  O   TYR A 200      41.464  -6.651  -6.817  1.00 61.69      A    O  
ATOM   1537  CB  TYR A 200      39.993  -5.916  -9.370  1.00 58.31      A    C  
ATOM   1538  CG  TYR A 200      38.557  -6.126  -8.947  1.00 54.14      A    C  
ATOM   1539  CD1 TYR A 200      38.176  -7.303  -8.280  1.00 50.25      A    C  
ATOM   1540  CD2 TYR A 200      37.588  -5.129  -9.211  1.00 48.14      A    C  
ATOM   1541  CE1 TYR A 200      36.836  -7.496  -7.895  1.00 44.47      A    C  
ATOM   1542  CE2 TYR A 200      36.257  -5.312  -8.830  1.00 45.01      A    C  
ATOM   1543  CZ  TYR A 200      35.878  -6.504  -8.169  1.00 42.47      A    C  
ATOM   1544  OH  TYR A 200      34.564  -6.693  -7.797  1.00 39.55      A    O  
ATOM   1545  N   ALA A 201      40.424  -4.833  -6.001  1.00 67.07      A    N  
ATOM   1546  CA  ALA A 201      40.464  -5.273  -4.613  1.00 69.18      A    C  
ATOM   1547  C   ALA A 201      39.156  -5.990  -4.258  1.00 72.11      A    C  
ATOM   1548  O   ALA A 201      38.088  -5.384  -4.222  1.00 68.11      A    O  
ATOM   1549  CB  ALA A 201      40.752  -4.065  -3.711  1.00 62.29      A    C  
ATOM   1550  N   LEU A 202      39.262  -7.281  -3.954  1.00 75.33      A    N  
ATOM   1551  CA  LEU A 202      38.166  -8.017  -3.329  1.00 76.40      A    C  
ATOM   1552  C   LEU A 202      38.107  -7.703  -1.830  1.00 79.14      A    C  
ATOM   1553  O   LEU A 202      39.126  -7.459  -1.190  1.00 75.85      A    O  
ATOM   1554  CB  LEU A 202      38.348  -9.528  -3.573  1.00 72.46      A    C  
ATOM   1555  CG  LEU A 202      38.016  -9.974  -5.005  1.00 69.21      A    C  
ATOM   1556  CD1 LEU A 202      38.480 -11.424  -5.201  1.00 65.36      A    C  
ATOM   1557  CD2 LEU A 202      36.519  -9.930  -5.301  1.00 64.48      A    C  
ATOM   1558  N   ALA A 203      36.902  -7.775  -1.263  1.00 81.12      A    N  
ATOM   1559  CA  ALA A 203      36.723  -7.725   0.177  1.00 81.99      A    C  
ATOM   1560  C   ALA A 203      37.447  -8.904   0.853  1.00 84.21      A    C  
ATOM   1561  O   ALA A 203      37.587  -9.981   0.271  1.00 81.66      A    O  
ATOM   1562  CB  ALA A 203      35.226  -7.713   0.491  1.00 78.17      A    C  
ATOM   1563  N   THR A 204      37.920  -8.709   2.083  1.00 83.21      A    N  
ATOM   1564  CA  THR A 204      38.789  -9.667   2.784  1.00 83.53      A    C  
ATOM   1565  C   THR A 204      38.141 -11.036   2.984  1.00 85.34      A    C  
ATOM   1566  O   THR A 204      38.803 -12.062   2.869  1.00 81.78      A    O  
ATOM   1567  CB  THR A 204      39.183  -9.111   4.165  1.00 80.80      A    C  
ATOM   1568  CG2 THR A 204      40.387  -9.833   4.759  1.00 68.38      A    C  
ATOM   1569  OG1 THR A 204      39.539  -7.745   4.059  1.00 70.07      A    O  
ATOM   1570  N   ASP A 205      36.854 -11.067   3.274  1.00 86.79      A    N  
ATOM   1571  CA  ASP A 205      36.056 -12.281   3.439  1.00 86.31      A    C  
ATOM   1572  C   ASP A 205      35.927 -13.058   2.118  1.00 88.34      A    C  
ATOM   1573  O   ASP A 205      36.213 -14.255   2.076  1.00 84.45      A    O  
ATOM   1574  CB  ASP A 205      34.687 -11.908   4.025  1.00 82.38      A    C  
ATOM   1575  CG  ASP A 205      33.874 -10.911   3.182  1.00 75.29      A    C  
ATOM   1576  OD1 ASP A 205      34.477 -10.129   2.426  1.00 64.94      A    O  
ATOM   1577  OD2 ASP A 205      32.628 -10.952   3.301  1.00 69.30      A    O1-
ATOM   1578  N   VAL A 206      35.640 -12.364   1.032  1.00 86.51      A    N  
ATOM   1579  CA  VAL A 206      35.573 -12.953  -0.317  1.00 86.15      A    C  
ATOM   1580  C   VAL A 206      36.934 -13.478  -0.749  1.00 87.77      A    C  
ATOM   1581  O   VAL A 206      37.034 -14.559  -1.324  1.00 86.01      A    O  
ATOM   1582  CB  VAL A 206      35.063 -11.913  -1.342  1.00 84.72      A    C  
ATOM   1583  CG1 VAL A 206      34.937 -12.509  -2.742  1.00 79.26      A    C  
ATOM   1584  CG2 VAL A 206      33.697 -11.364  -0.949  1.00 81.22      A    C  
ATOM   1585  N   ARG A 207      38.001 -12.745  -0.424  1.00 87.04      A    N  
ATOM   1586  CA  ARG A 207      39.378 -13.131  -0.736  1.00 86.24      A    C  
ATOM   1587  C   ARG A 207      39.772 -14.431  -0.041  1.00 87.45      A    C  
ATOM   1588  O   ARG A 207      40.370 -15.308  -0.655  1.00 86.04      A    O  
ATOM   1589  CB  ARG A 207      40.296 -11.968  -0.336  1.00 84.53      A    C  
ATOM   1590  CG  ARG A 207      41.590 -11.948  -1.143  1.00 77.97      A    C  
ATOM   1591  CD  ARG A 207      42.464 -10.780  -0.721  1.00 77.38      A    C  
ATOM   1592  NE  ARG A 207      43.274 -10.297  -1.848  1.00 69.36      A    N  
ATOM   1593  CZ  ARG A 207      44.284  -9.434  -1.797  1.00 63.06      A    C  
ATOM   1594  NH1 ARG A 207      44.725  -8.956  -0.680  1.00 56.79      A    N1+
ATOM   1595  NH2 ARG A 207      44.830  -9.042  -2.903  1.00 54.86      A    N  
ATOM   1596  N   THR A 208      39.408 -14.549   1.239  1.00 87.28      A    N  
ATOM   1597  CA  THR A 208      39.720 -15.719   2.066  1.00 86.78      A    C  
ATOM   1598  C   THR A 208      38.952 -16.945   1.581  1.00 87.58      A    C  
ATOM   1599  O   THR A 208      39.559 -17.994   1.340  1.00 85.46      A    O  
ATOM   1600  CB  THR A 208      39.404 -15.437   3.544  1.00 86.10      A    C  
ATOM   1601  CG2 THR A 208      39.960 -16.527   4.457  1.00 72.07      A    C  
ATOM   1602  OG1 THR A 208      40.005 -14.228   3.947  1.00 74.25      A    O  
ATOM   1603  N   GLU A 209      37.656 -16.803   1.330  1.00 88.32      A    N  
ATOM   1604  CA  GLU A 209      36.815 -17.889   0.813  1.00 87.35      A    C  
ATOM   1605  C   GLU A 209      37.275 -18.355  -0.578  1.00 88.86      A    C  
ATOM   1606  O   GLU A 209      37.355 -19.556  -0.837  1.00 86.91      A    O  
ATOM   1607  CB  GLU A 209      35.362 -17.404   0.786  1.00 86.38      A    C  
ATOM   1608  CG  GLU A 209      34.346 -18.449   0.307  1.00 82.89      A    C  
ATOM   1609  CD  GLU A 209      34.142 -19.662   1.232  1.00 81.67      A    C  
ATOM   1610  OE1 GLU A 209      33.526 -20.639   0.751  1.00 71.02      A    O  
ATOM   1611  OE2 GLU A 209      34.565 -19.624   2.399  1.00 74.04      A    O1-
ATOM   1612  N   LEU A 210      37.651 -17.442  -1.459  1.00 87.91      A    N  
ATOM   1613  CA  LEU A 210      38.197 -17.783  -2.775  1.00 86.80      A    C  
ATOM   1614  C   LEU A 210      39.483 -18.610  -2.646  1.00 87.60      A    C  
ATOM   1615  O   LEU A 210      39.619 -19.635  -3.322  1.00 86.28      A    O  
ATOM   1616  CB  LEU A 210      38.421 -16.496  -3.591  1.00 85.81      A    C  
ATOM   1617  CG  LEU A 210      38.988 -16.740  -5.004  1.00 85.76      A    C  
ATOM   1618  CD1 LEU A 210      38.033 -17.548  -5.889  1.00 79.84      A    C  
ATOM   1619  CD2 LEU A 210      39.253 -15.408  -5.698  1.00 80.73      A    C  
ATOM   1620  N   ALA A 211      40.404 -18.205  -1.772  1.00 88.11      A    N  
ATOM   1621  CA  ALA A 211      41.651 -18.924  -1.541  1.00 86.48      A    C  
ATOM   1622  C   ALA A 211      41.402 -20.341  -1.000  1.00 87.33      A    C  
ATOM   1623  O   ALA A 211      41.993 -21.300  -1.494  1.00 85.10      A    O  
ATOM   1624  CB  ALA A 211      42.530 -18.100  -0.591  1.00 85.01      A    C  
ATOM   1625  N   GLU A 212      40.474 -20.499  -0.051  1.00 87.75      A    N  
ATOM   1626  CA  GLU A 212      40.127 -21.809   0.497  1.00 87.32      A    C  
ATOM   1627  C   GLU A 212      39.480 -22.739  -0.536  1.00 87.72      A    C  
ATOM   1628  O   GLU A 212      39.818 -23.928  -0.604  1.00 85.10      A    O  
ATOM   1629  CB  GLU A 212      39.156 -21.668   1.673  1.00 86.58      A    C  
ATOM   1630  CG  GLU A 212      39.828 -21.190   2.964  1.00 77.03      A    C  
ATOM   1631  CD  GLU A 212      38.922 -21.374   4.193  1.00 72.31      A    C  
ATOM   1632  OE1 GLU A 212      39.437 -21.130   5.301  1.00 63.29      A    O  
ATOM   1633  OE2 GLU A 212      37.772 -21.851   4.013  1.00 66.76      A    O1-
ATOM   1634  N   ARG A 213      38.575 -22.232  -1.349  1.00 89.92      A    N  
ATOM   1635  CA  ARG A 213      37.908 -23.044  -2.380  1.00 89.54      A    C  
ATOM   1636  C   ARG A 213      38.888 -23.489  -3.467  1.00 90.09      A    C  
ATOM   1637  O   ARG A 213      38.915 -24.669  -3.815  1.00 87.48      A    O  
ATOM   1638  CB  ARG A 213      36.737 -22.285  -2.996  1.00 88.58      A    C  
ATOM   1639  CG  ARG A 213      35.577 -22.151  -2.004  1.00 87.05      A    C  
ATOM   1640  CD  ARG A 213      34.361 -21.602  -2.739  1.00 86.56      A    C  
ATOM   1641  NE  ARG A 213      33.314 -21.214  -1.804  1.00 84.84      A    N  
ATOM   1642  CZ  ARG A 213      32.017 -21.110  -2.052  1.00 84.98      A    C  
ATOM   1643  NH1 ARG A 213      31.484 -21.455  -3.189  1.00 78.36      A    N1+
ATOM   1644  NH2 ARG A 213      31.250 -20.609  -1.137  1.00 78.86      A    N  
ATOM   1645  N   VAL A 214      39.729 -22.591  -3.941  1.00 86.61      A    N  
ATOM   1646  CA  VAL A 214      40.755 -22.948  -4.925  1.00 84.71      A    C  
ATOM   1647  C   VAL A 214      41.776 -23.921  -4.328  1.00 85.33      A    C  
ATOM   1648  O   VAL A 214      42.191 -24.861  -5.006  1.00 83.17      A    O  
ATOM   1649  CB  VAL A 214      41.426 -21.692  -5.515  1.00 83.92      A    C  
ATOM   1650  CG1 VAL A 214      42.550 -22.070  -6.488  1.00 77.28      A    C  
ATOM   1651  CG2 VAL A 214      40.411 -20.854  -6.300  1.00 78.87      A    C  
ATOM   1652  N   GLY A 215      42.105 -23.778  -3.053  1.00 86.51      A    N  
ATOM   1653  CA  GLY A 215      42.953 -24.725  -2.320  1.00 85.06      A    C  
ATOM   1654  C   GLY A 215      42.360 -26.141  -2.263  1.00 86.15      A    C  
ATOM   1655  O   GLY A 215      43.087 -27.127  -2.412  1.00 82.75      A    O  
ATOM   1656  N   ARG A 216      41.036 -26.250  -2.179  1.00 87.39      A    N  
ATOM   1657  CA  ARG A 216      40.282 -27.523  -2.274  1.00 86.80      A    C  
ATOM   1658  C   ARG A 216      40.055 -28.002  -3.723  1.00 87.38      A    C  
ATOM   1659  O   ARG A 216      39.389 -29.013  -3.927  1.00 83.70      A    O  
ATOM   1660  CB  ARG A 216      38.962 -27.388  -1.499  1.00 84.74      A    C  
ATOM   1661  CG  ARG A 216      39.215 -27.380   0.028  1.00 79.22      A    C  
ATOM   1662  CD  ARG A 216      37.911 -27.261   0.820  1.00 78.55      A    C  
ATOM   1663  NE  ARG A 216      37.433 -25.863   0.873  1.00 71.65      A    N  
ATOM   1664  CZ  ARG A 216      36.460 -25.389   1.654  1.00 68.18      A    C  
ATOM   1665  NH1 ARG A 216      35.752 -26.169   2.424  1.00 61.40      A    N1+
ATOM   1666  NH2 ARG A 216      36.195 -24.118   1.676  1.00 61.13      A    N  
ATOM   1667  N   ARG A 217      40.616 -27.320  -4.710  1.00 85.96      A    N  
ATOM   1668  CA  ARG A 217      40.413 -27.541  -6.157  1.00 86.11      A    C  
ATOM   1669  C   ARG A 217      38.977 -27.260  -6.636  1.00 87.67      A    C  
ATOM   1670  O   ARG A 217      38.595 -27.701  -7.718  1.00 82.15      A    O  
ATOM   1671  CB  ARG A 217      40.896 -28.923  -6.610  1.00 83.03      A    C  
ATOM   1672  CG  ARG A 217      42.341 -29.244  -6.192  1.00 78.71      A    C  
ATOM   1673  CD  ARG A 217      42.706 -30.634  -6.741  1.00 72.82      A    C  
ATOM   1674  NE  ARG A 217      44.095 -30.986  -6.419  1.00 63.80      A    N  
ATOM   1675  CZ  ARG A 217      44.720 -32.099  -6.778  1.00 56.62      A    C  
ATOM   1676  NH1 ARG A 217      44.107 -33.022  -7.464  1.00 51.81      A    N1+
ATOM   1677  NH2 ARG A 217      45.963 -32.285  -6.451  1.00 50.37      A    N  
ATOM   1678  N   GLU A 218      38.225 -26.506  -5.854  1.00 88.10      A    N  
ATOM   1679  CA  GLU A 218      36.923 -25.983  -6.254  1.00 87.84      A    C  
ATOM   1680  C   GLU A 218      37.131 -24.654  -7.000  1.00 89.17      A    C  
ATOM   1681  O   GLU A 218      37.235 -23.592  -6.391  1.00 86.14      A    O  
ATOM   1682  CB  GLU A 218      36.012 -25.808  -5.031  1.00 86.36      A    C  
ATOM   1683  CG  GLU A 218      35.718 -27.126  -4.307  1.00 82.67      A    C  
ATOM   1684  CD  GLU A 218      34.811 -26.930  -3.085  1.00 81.83      A    C  
ATOM   1685  OE1 GLU A 218      34.892 -27.749  -2.143  1.00 74.05      A    O  
ATOM   1686  OE2 GLU A 218      34.016 -25.970  -3.068  1.00 76.73      A    O1-
ATOM   1687  N   TYR A 219      37.242 -24.720  -8.309  1.00 89.67      A    N  
ATOM   1688  CA  TYR A 219      37.529 -23.538  -9.118  1.00 89.56      A    C  
ATOM   1689  C   TYR A 219      36.271 -22.682  -9.296  1.00 90.32      A    C  
ATOM   1690  O   TYR A 219      35.456 -22.932 -10.183  1.00 87.06      A    O  
ATOM   1691  CB  TYR A 219      38.164 -23.950 -10.453  1.00 88.03      A    C  
ATOM   1692  CG  TYR A 219      39.427 -24.763 -10.314  1.00 88.94      A    C  
ATOM   1693  CD1 TYR A 219      40.532 -24.260  -9.594  1.00 84.01      A    C  
ATOM   1694  CD2 TYR A 219      39.498 -26.054 -10.873  1.00 84.34      A    C  
ATOM   1695  CE1 TYR A 219      41.700 -25.035  -9.452  1.00 82.17      A    C  
ATOM   1696  CE2 TYR A 219      40.665 -26.834 -10.743  1.00 82.51      A    C  
ATOM   1697  CZ  TYR A 219      41.754 -26.315 -10.026  1.00 84.20      A    C  
ATOM   1698  OH  TYR A 219      42.889 -27.073  -9.878  1.00 82.31      A    O  
ATOM   1699  N   VAL A 220      36.138 -21.681  -8.451  1.00 90.39      A    N  
ATOM   1700  CA  VAL A 220      35.036 -20.718  -8.451  1.00 89.90      A    C  
ATOM   1701  C   VAL A 220      35.539 -19.311  -8.776  1.00 90.18      A    C  
ATOM   1702  O   VAL A 220      36.725 -19.004  -8.596  1.00 87.32      A    O  
ATOM   1703  CB  VAL A 220      34.256 -20.722  -7.126  1.00 88.18      A    C  
ATOM   1704  CG1 VAL A 220      33.511 -22.034  -6.934  1.00 79.36      A    C  
ATOM   1705  CG2 VAL A 220      35.159 -20.479  -5.905  1.00 81.25      A    C  
ATOM   1706  N   PHE A 221      34.650 -18.460  -9.218  1.00 90.66      A    N  
ATOM   1707  CA  PHE A 221      34.912 -17.034  -9.380  1.00 90.43      A    C  
ATOM   1708  C   PHE A 221      33.780 -16.229  -8.737  1.00 91.52      A    C  
ATOM   1709  O   PHE A 221      32.617 -16.460  -9.077  1.00 89.43      A    O  
ATOM   1710  CB  PHE A 221      35.075 -16.706 -10.865  1.00 87.89      A    C  
ATOM   1711  CG  PHE A 221      35.473 -15.278 -11.113  1.00 87.32      A    C  
ATOM   1712  CD1 PHE A 221      34.516 -14.320 -11.513  1.00 82.17      A    C  
ATOM   1713  CD2 PHE A 221      36.805 -14.870 -10.915  1.00 81.16      A    C  
ATOM   1714  CE1 PHE A 221      34.898 -12.982 -11.725  1.00 77.91      A    C  
ATOM   1715  CE2 PHE A 221      37.191 -13.542 -11.127  1.00 77.50      A    C  
ATOM   1716  CZ  PHE A 221      36.236 -12.591 -11.528  1.00 78.34      A    C  
ATOM   1717  N   PRO A 222      34.071 -15.301  -7.803  1.00 91.68      A    N  
ATOM   1718  CA  PRO A 222      33.049 -14.467  -7.188  1.00 90.92      A    C  
ATOM   1719  C   PRO A 222      32.588 -13.384  -8.173  1.00 91.41      A    C  
ATOM   1720  O   PRO A 222      33.370 -12.540  -8.606  1.00 88.29      A    O  
ATOM   1721  CB  PRO A 222      33.717 -13.887  -5.937  1.00 88.45      A    C  
ATOM   1722  CG  PRO A 222      35.195 -13.813  -6.315  1.00 87.35      A    C  
ATOM   1723  CD  PRO A 222      35.386 -15.012  -7.248  1.00 90.64      A    C  
ATOM   1724  N   ILE A 223      31.296 -13.402  -8.506  1.00 92.26      A    N  
ATOM   1725  CA  ILE A 223      30.656 -12.362  -9.312  1.00 92.07      A    C  
ATOM   1726  C   ILE A 223      29.827 -11.502  -8.371  1.00 92.21      A    C  
ATOM   1727  O   ILE A 223      28.852 -11.969  -7.792  1.00 90.31      A    O  
ATOM   1728  CB  ILE A 223      29.805 -12.968 -10.439  1.00 91.07      A    C  
ATOM   1729  CG1 ILE A 223      30.671 -13.861 -11.360  1.00 87.91      A    C  
ATOM   1730  CG2 ILE A 223      29.135 -11.841 -11.249  1.00 88.02      A    C  
ATOM   1731  CD1 ILE A 223      29.893 -14.578 -12.457  1.00 83.20      A    C  
ATOM   1732  N   GLU A 224      30.195 -10.241  -8.250  1.00 92.80      A    N  
ATOM   1733  CA  GLU A 224      29.477  -9.281  -7.432  1.00 92.14      A    C  
ATOM   1734  C   GLU A 224      28.494  -8.471  -8.281  1.00 92.55      A    C  
ATOM   1735  O   GLU A 224      28.836  -7.928  -9.330  1.00 90.58      A    O  
ATOM   1736  CB  GLU A 224      30.486  -8.393  -6.698  1.00 90.11      A    C  
ATOM   1737  CG  GLU A 224      29.782  -7.513  -5.661  1.00 79.94      A    C  
ATOM   1738  CD  GLU A 224      30.775  -6.609  -4.917  1.00 75.92      A    C  
ATOM   1739  OE1 GLU A 224      30.376  -5.496  -4.535  1.00 67.95      A    O  
ATOM   1740  OE2 GLU A 224      31.915  -7.039  -4.636  1.00 69.59      A    O1-
ATOM   1741  N   THR A 225      27.256  -8.386  -7.805  1.00 93.57      A    N  
ATOM   1742  CA  THR A 225      26.210  -7.529  -8.368  1.00 93.60      A    C  
ATOM   1743  C   THR A 225      25.413  -6.884  -7.238  1.00 93.91      A    C  
ATOM   1744  O   THR A 225      25.448  -7.339  -6.094  1.00 91.61      A    O  
ATOM   1745  CB  THR A 225      25.268  -8.305  -9.301  1.00 92.11      A    C  
ATOM   1746  CG2 THR A 225      25.972  -8.790 -10.559  1.00 81.78      A    C  
ATOM   1747  OG1 THR A 225      24.723  -9.431  -8.661  1.00 80.22      A    O  
ATOM   1748  N   SER A 226      24.695  -5.816  -7.550  1.00 93.83      A    N  
ATOM   1749  CA  SER A 226      23.869  -5.110  -6.580  1.00 93.72      A    C  
ATOM   1750  C   SER A 226      22.502  -4.757  -7.163  1.00 94.17      A    C  
ATOM   1751  O   SER A 226      22.346  -4.643  -8.382  1.00 90.80      A    O  
ATOM   1752  CB  SER A 226      24.593  -3.860  -6.064  1.00 91.24      A    C  
ATOM   1753  OG  SER A 226      24.926  -2.991  -7.125  1.00 82.77      A    O  
ATOM   1754  N   PHE A 227      21.526  -4.588  -6.290  1.00 95.12      A    N  
ATOM   1755  CA  PHE A 227      20.219  -4.035  -6.620  1.00 95.63      A    C  
ATOM   1756  C   PHE A 227      19.657  -3.288  -5.413  1.00 95.53      A    C  
ATOM   1757  O   PHE A 227      19.971  -3.628  -4.269  1.00 93.99      A    O  
ATOM   1758  CB  PHE A 227      19.283  -5.155  -7.090  1.00 95.37      A    C  
ATOM   1759  CG  PHE A 227      18.147  -4.663  -7.957  1.00 96.11      A    C  
ATOM   1760  CD1 PHE A 227      16.956  -4.198  -7.378  1.00 94.14      A    C  
ATOM   1761  CD2 PHE A 227      18.290  -4.640  -9.353  1.00 94.09      A    C  
ATOM   1762  CE1 PHE A 227      15.927  -3.690  -8.184  1.00 93.01      A    C  
ATOM   1763  CE2 PHE A 227      17.263  -4.138 -10.164  1.00 92.96      A    C  
ATOM   1764  CZ  PHE A 227      16.083  -3.654  -9.580  1.00 93.94      A    C  
ATOM   1765  N   THR A 228      18.833  -2.267  -5.641  1.00 95.48      A    N  
ATOM   1766  CA  THR A 228      18.202  -1.496  -4.572  1.00 95.27      A    C  
ATOM   1767  C   THR A 228      16.706  -1.343  -4.823  1.00 95.39      A    C  
ATOM   1768  O   THR A 228      16.278  -1.113  -5.958  1.00 92.84      A    O  
ATOM   1769  CB  THR A 228      18.850  -0.120  -4.363  1.00 93.61      A    C  
ATOM   1770  CG2 THR A 228      20.373  -0.190  -4.200  1.00 84.21      A    C  
ATOM   1771  OG1 THR A 228      18.603   0.740  -5.432  1.00 83.48      A    O  
ATOM   1772  N   MET A 229      15.910  -1.457  -3.767  1.00 95.19      A    N  
ATOM   1773  CA  MET A 229      14.463  -1.241  -3.817  1.00 95.12      A    C  
ATOM   1774  C   MET A 229      13.979  -0.790  -2.434  1.00 95.40      A    C  
ATOM   1775  O   MET A 229      14.460  -1.292  -1.417  1.00 93.01      A    O  
ATOM   1776  CB  MET A 229      13.781  -2.542  -4.260  1.00 93.78      A    C  
ATOM   1777  CG  MET A 229      12.266  -2.404  -4.449  1.00 91.34      A    C  
ATOM   1778  SD  MET A 229      11.475  -3.896  -5.123  1.00 88.35      A    S  
ATOM   1779  CE  MET A 229       9.765  -3.356  -5.127  1.00 80.83      A    C  
ATOM   1780  N   ARG A 230      13.023   0.119  -2.387  1.00 95.87      A    N  
ATOM   1781  CA  ARG A 230      12.371   0.498  -1.128  1.00 95.84      A    C  
ATOM   1782  C   ARG A 230      11.733  -0.729  -0.471  1.00 96.18      A    C  
ATOM   1783  O   ARG A 230      11.128  -1.553  -1.156  1.00 93.97      A    O  
ATOM   1784  CB  ARG A 230      11.337   1.601  -1.404  1.00 94.55      A    C  
ATOM   1785  CG  ARG A 230      10.652   2.088  -0.117  1.00 92.34      A    C  
ATOM   1786  CD  ARG A 230       9.481   3.021  -0.395  1.00 90.34      A    C  
ATOM   1787  NE  ARG A 230       8.706   3.270   0.823  1.00 88.39      A    N  
ATOM   1788  CZ  ARG A 230       7.393   3.404   0.922  1.00 88.49      A    C  
ATOM   1789  NH1 ARG A 230       6.616   3.409  -0.117  1.00 80.45      A    N1+
ATOM   1790  NH2 ARG A 230       6.831   3.521   2.085  1.00 83.22      A    N  
ATOM   1791  N   MET A 231      11.815  -0.811   0.862  1.00 95.24      A    N  
ATOM   1792  CA  MET A 231      11.028  -1.771   1.624  1.00 94.98      A    C  
ATOM   1793  C   MET A 231       9.544  -1.414   1.513  1.00 95.21      A    C  
ATOM   1794  O   MET A 231       9.110  -0.368   1.999  1.00 93.21      A    O  
ATOM   1795  CB  MET A 231      11.473  -1.779   3.094  1.00 93.64      A    C  
ATOM   1796  CG  MET A 231      12.844  -2.432   3.289  1.00 88.89      A    C  
ATOM   1797  SD  MET A 231      12.940  -4.200   2.894  1.00 88.47      A    S  
ATOM   1798  CE  MET A 231      11.817  -4.893   4.126  1.00 81.27      A    C  
ATOM   1799  N   MET A 232       8.775  -2.286   0.877  1.00 95.02      A    N  
ATOM   1800  CA  MET A 232       7.320  -2.143   0.745  1.00 94.93      A    C  
ATOM   1801  C   MET A 232       6.566  -2.781   1.918  1.00 94.76      A    C  
ATOM   1802  O   MET A 232       5.372  -2.552   2.093  1.00 90.82      A    O  
ATOM   1803  CB  MET A 232       6.863  -2.724  -0.596  1.00 94.26      A    C  
ATOM   1804  CG  MET A 232       7.505  -2.022  -1.804  1.00 93.11      A    C  
ATOM   1805  SD  MET A 232       7.230  -0.224  -1.910  1.00 90.97      A    S  
ATOM   1806  CE  MET A 232       5.461  -0.190  -2.270  1.00 82.97      A    C  
ATOM   1807  N   THR A 233       7.266  -3.537   2.748  1.00 94.64      A    N  
ATOM   1808  CA  THR A 233       6.785  -4.092   4.019  1.00 94.10      A    C  
ATOM   1809  C   THR A 233       7.723  -3.666   5.150  1.00 94.18      A    C  
ATOM   1810  O   THR A 233       8.901  -3.418   4.892  1.00 90.28      A    O  
ATOM   1811  CB  THR A 233       6.692  -5.627   3.962  1.00 92.76      A    C  
ATOM   1812  CG2 THR A 233       5.657  -6.106   2.950  1.00 84.49      A    C  
ATOM   1813  OG1 THR A 233       7.931  -6.206   3.619  1.00 83.49      A    O  
ATOM   1814  N   PRO A 234       7.238  -3.571   6.393  1.00 93.88      A    N  
ATOM   1815  CA  PRO A 234       8.078  -3.154   7.508  1.00 93.28      A    C  
ATOM   1816  C   PRO A 234       9.218  -4.145   7.761  1.00 93.36      A    C  
ATOM   1817  O   PRO A 234       9.041  -5.364   7.705  1.00 89.52      A    O  
ATOM   1818  CB  PRO A 234       7.138  -3.045   8.712  1.00 91.06      A    C  
ATOM   1819  CG  PRO A 234       5.990  -3.986   8.355  1.00 90.72      A    C  
ATOM   1820  CD  PRO A 234       5.889  -3.844   6.842  1.00 93.26      A    C  
ATOM   1821  N   VAL A 235      10.374  -3.611   8.094  1.00 92.87      A    N  
ATOM   1822  CA  VAL A 235      11.542  -4.403   8.479  1.00 92.58      A    C  
ATOM   1823  C   VAL A 235      11.262  -5.105   9.813  1.00 92.33      A    C  
ATOM   1824  O   VAL A 235      10.916  -4.459  10.796  1.00 89.18      A    O  
ATOM   1825  CB  VAL A 235      12.780  -3.504   8.576  1.00 90.96      A    C  
ATOM   1826  CG1 VAL A 235      14.008  -4.276   9.052  1.00 85.59      A    C  
ATOM   1827  CG2 VAL A 235      13.123  -2.885   7.215  1.00 85.42      A    C  
ATOM   1828  N   LYS A 236      11.473  -6.421   9.872  1.00 92.38      A    N  
ATOM   1829  CA  LYS A 236      11.407  -7.186  11.123  1.00 92.39      A    C  
ATOM   1830  C   LYS A 236      12.808  -7.357  11.708  1.00 92.29      A    C  
ATOM   1831  O   LYS A 236      13.693  -7.875  11.034  1.00 89.55      A    O  
ATOM   1832  CB  LYS A 236      10.750  -8.553  10.902  1.00 91.07      A    C  
ATOM   1833  CG  LYS A 236       9.262  -8.431  10.553  1.00 89.33      A    C  
ATOM   1834  CD  LYS A 236       8.615  -9.822  10.492  1.00 89.07      A    C  
ATOM   1835  CE  LYS A 236       7.120  -9.679  10.240  1.00 84.35      A    C  
ATOM   1836  NZ  LYS A 236       6.398 -10.961  10.436  1.00 79.69      A    N1+
ATOM   1837  N   ALA A 237      12.991  -6.981  12.970  1.00 91.24      A    N  
ATOM   1838  CA  ALA A 237      14.293  -7.045  13.637  1.00 90.64      A    C  
ATOM   1839  C   ALA A 237      14.891  -8.466  13.641  1.00 90.94      A    C  
ATOM   1840  O   ALA A 237      16.089  -8.627  13.429  1.00 87.63      A    O  
ATOM   1841  CB  ALA A 237      14.141  -6.511  15.059  1.00 88.92      A    C  
ATOM   1842  N   ARG A 238      14.077  -9.508  13.783  1.00 91.46      A    N  
ATOM   1843  CA  ARG A 238      14.533 -10.910  13.738  1.00 91.02      A    C  
ATOM   1844  C   ARG A 238      15.233 -11.278  12.426  1.00 91.70      A    C  
ATOM   1845  O   ARG A 238      16.159 -12.087  12.433  1.00 89.11      A    O  
ATOM   1846  CB  ARG A 238      13.365 -11.864  14.059  1.00 88.76      A    C  
ATOM   1847  CG  ARG A 238      12.685 -12.481  12.826  1.00 81.76      A    C  
ATOM   1848  CD  ARG A 238      11.588 -13.463  13.202  1.00 79.58      A    C  
ATOM   1849  NE  ARG A 238      11.097 -14.152  11.993  1.00 72.46      A    N  
ATOM   1850  CZ  ARG A 238      10.263 -15.174  11.960  1.00 67.24      A    C  
ATOM   1851  NH1 ARG A 238       9.754 -15.678  13.042  1.00 60.70      A    N1+
ATOM   1852  NH2 ARG A 238       9.930 -15.706  10.831  1.00 60.69      A    N  
ATOM   1853  N   HIS A 239      14.814 -10.683  11.313  1.00 91.24      A    N  
ATOM   1854  CA  HIS A 239      15.422 -10.931  10.007  1.00 91.08      A    C  
ATOM   1855  C   HIS A 239      16.715 -10.148   9.793  1.00 91.23      A    C  
ATOM   1856  O   HIS A 239      17.475 -10.462   8.880  1.00 87.52      A    O  
ATOM   1857  CB  HIS A 239      14.404 -10.637   8.903  1.00 90.04      A    C  
ATOM   1858  CG  HIS A 239      13.203 -11.540   8.943  1.00 91.31      A    C  
ATOM   1859  CD2 HIS A 239      11.887 -11.167   8.829  1.00 80.90      A    C  
ATOM   1860  ND1 HIS A 239      13.226 -12.918   9.085  1.00 80.83      A    N  
ATOM   1861  CE1 HIS A 239      11.959 -13.348   9.063  1.00 83.18      A    C  
ATOM   1862  NE2 HIS A 239      11.116 -12.309   8.908  1.00 85.05      A    N  
ATOM   1863  N   PHE A 240      17.004  -9.177  10.647  1.00 90.72      A    N  
ATOM   1864  CA  PHE A 240      18.172  -8.315  10.594  1.00 90.07      A    C  
ATOM   1865  C   PHE A 240      19.050  -8.452  11.855  1.00 89.24      A    C  
ATOM   1866  O   PHE A 240      19.708  -7.502  12.261  1.00 82.98      A    O  
ATOM   1867  CB  PHE A 240      17.736  -6.873  10.313  1.00 88.60      A    C  
ATOM   1868  CG  PHE A 240      17.256  -6.649   8.894  1.00 91.08      A    C  
ATOM   1869  CD1 PHE A 240      18.132  -6.109   7.934  1.00 88.70      A    C  
ATOM   1870  CD2 PHE A 240      15.947  -6.969   8.529  1.00 88.92      A    C  
ATOM   1871  CE1 PHE A 240      17.687  -5.873   6.629  1.00 87.82      A    C  
ATOM   1872  CE2 PHE A 240      15.499  -6.745   7.220  1.00 88.11      A    C  
ATOM   1873  CZ  PHE A 240      16.368  -6.192   6.264  1.00 89.29      A    C  
ATOM   1874  N   ALA A 241      19.103  -9.650  12.448  1.00 89.87      A    N  
ATOM   1875  CA  ALA A 241      20.042  -9.943  13.529  1.00 88.30      A    C  
ATOM   1876  C   ALA A 241      21.507  -9.715  13.098  1.00 88.47      A    C  
ATOM   1877  O   ALA A 241      22.334  -9.268  13.887  1.00 82.78      A    O  
ATOM   1878  CB  ALA A 241      19.819 -11.391  13.975  1.00 86.57      A    C  
ATOM   1879  N   SER A 242      21.796  -9.964  11.830  1.00 88.99      A    N  
ATOM   1880  CA  SER A 242      22.965  -9.466  11.121  1.00 88.98      A    C  
ATOM   1881  C   SER A 242      22.520  -8.812   9.816  1.00 89.59      A    C  
ATOM   1882  O   SER A 242      21.510  -9.205   9.228  1.00 85.58      A    O  
ATOM   1883  CB  SER A 242      23.973 -10.590  10.872  1.00 86.27      A    C  
ATOM   1884  OG  SER A 242      23.419 -11.608  10.061  1.00 75.89      A    O  
ATOM   1885  N   MET A 243      23.281  -7.828   9.348  1.00 89.54      A    N  
ATOM   1886  CA  MET A 243      22.997  -7.215   8.045  1.00 89.48      A    C  
ATOM   1887  C   MET A 243      23.283  -8.183   6.900  1.00 90.04      A    C  
ATOM   1888  O   MET A 243      22.517  -8.235   5.935  1.00 85.18      A    O  
ATOM   1889  CB  MET A 243      23.779  -5.908   7.879  1.00 86.93      A    C  
ATOM   1890  CG  MET A 243      23.250  -4.811   8.803  1.00 82.47      A    C  
ATOM   1891  SD  MET A 243      21.500  -4.368   8.533  1.00 79.66      A    S  
ATOM   1892  CE  MET A 243      21.647  -3.333   7.068  1.00 69.62      A    C  
ATOM   1893  N   ASP A 244      24.336  -8.994   7.035  1.00 91.28      A    N  
ATOM   1894  CA  ASP A 244      24.624 -10.058   6.085  1.00 91.04      A    C  
ATOM   1895  C   ASP A 244      23.734 -11.275   6.345  1.00 91.58      A    C  
ATOM   1896  O   ASP A 244      23.533 -11.678   7.489  1.00 86.57      A    O  
ATOM   1897  CB  ASP A 244      26.111 -10.429   6.145  1.00 88.15      A    C  
ATOM   1898  CG  ASP A 244      27.048  -9.305   5.695  1.00 83.65      A    C  
ATOM   1899  OD1 ASP A 244      26.564  -8.305   5.110  1.00 74.93      A    O  
ATOM   1900  OD2 ASP A 244      28.264  -9.483   5.884  1.00 76.28      A    O1-
ATOM   1901  N   CYS A 245      23.209 -11.870   5.294  1.00 90.97      A    N  
ATOM   1902  CA  CYS A 245      22.472 -13.118   5.405  1.00 90.55      A    C  
ATOM   1903  C   CYS A 245      23.403 -14.278   5.777  1.00 90.90      A    C  
ATOM   1904  O   CYS A 245      24.589 -14.238   5.450  1.00 85.43      A    O  
ATOM   1905  CB  CYS A 245      21.714 -13.395   4.102  1.00 88.94      A    C  
ATOM   1906  SG  CYS A 245      20.284 -12.301   3.861  1.00 86.37      A    S  
ATOM   1907  N   PRO A 246      22.889 -15.336   6.437  1.00 90.30      A    N  
ATOM   1908  CA  PRO A 246      23.665 -16.534   6.738  1.00 88.77      A    C  
ATOM   1909  C   PRO A 246      24.322 -17.104   5.477  1.00 88.03      A    C  
ATOM   1910  O   PRO A 246      23.712 -17.148   4.412  1.00 80.51      A    O  
ATOM   1911  CB  PRO A 246      22.680 -17.534   7.359  1.00 85.92      A    C  
ATOM   1912  CG  PRO A 246      21.584 -16.642   7.926  1.00 85.14      A    C  
ATOM   1913  CD  PRO A 246      21.541 -15.467   6.955  1.00 89.29      A    C  
ATOM   1914  N   ARG A 247      25.585 -17.546   5.605  1.00 86.99      A    N  
ATOM   1915  CA  ARG A 247      26.446 -17.993   4.510  1.00 85.59      A    C  
ATOM   1916  C   ARG A 247      26.562 -19.516   4.432  1.00 80.39      A    C  
ATOM   1917  O   ARG A 247      26.536 -20.168   5.492  1.00 70.87      A    O  
ATOM   1918  CB  ARG A 247      27.824 -17.328   4.618  1.00 79.87      A    C  
ATOM   1919  CG  ARG A 247      27.737 -15.810   4.396  1.00 78.40      A    C  
ATOM   1920  CD  ARG A 247      29.130 -15.174   4.503  1.00 74.93      A    C  
ATOM   1921  NE  ARG A 247      29.062 -13.727   4.218  1.00 72.99      A    N  
ATOM   1922  CZ  ARG A 247      30.081 -12.880   4.217  1.00 71.86      A    C  
ATOM   1923  NH1 ARG A 247      31.301 -13.257   4.499  1.00 68.97      A    N1+
ATOM   1924  NH2 ARG A 247      29.882 -11.638   3.923  1.00 66.96      A    N  
ATOM   1925  OXT ARG A 247      26.696 -20.015   3.301  1.00 70.41      A    O1-
TER   
ATOM   1926  N   GLN B   1      41.891 -30.670 -41.948  1.00 61.80      B    N  
ATOM   1927  CA  GLN B   1      41.411 -30.757 -40.546  1.00 65.33      B    C  
ATOM   1928  C   GLN B   1      41.495 -29.420 -39.816  1.00 66.52      B    C  
ATOM   1929  O   GLN B   1      40.500 -28.995 -39.249  1.00 62.88      B    O  
ATOM   1930  CB  GLN B   1      42.163 -31.848 -39.762  1.00 60.27      B    C  
ATOM   1931  CG  GLN B   1      41.427 -33.178 -39.857  1.00 54.68      B    C  
ATOM   1932  CD  GLN B   1      42.172 -34.313 -39.132  1.00 49.70      B    C  
ATOM   1933  NE2 GLN B   1      41.515 -35.382 -38.785  1.00 41.22      B    N  
ATOM   1934  OE1 GLN B   1      43.354 -34.242 -38.902  1.00 44.97      B    O  
ATOM   1935  N   THR B   2      42.639 -28.756 -39.856  1.00 68.21      B    N  
ATOM   1936  CA  THR B   2      42.846 -27.446 -39.207  1.00 69.61      B    C  
ATOM   1937  C   THR B   2      41.857 -26.383 -39.682  1.00 71.18      B    C  
ATOM   1938  O   THR B   2      41.278 -25.694 -38.846  1.00 68.49      B    O  
ATOM   1939  CB  THR B   2      44.276 -26.935 -39.450  1.00 64.79      B    C  
ATOM   1940  CG2 THR B   2      45.241 -27.517 -38.418  1.00 56.80      B    C  
ATOM   1941  OG1 THR B   2      44.743 -27.358 -40.721  1.00 58.22      B    O  
ATOM   1942  N   LEU B   3      41.581 -26.296 -40.981  1.00 73.60      B    N  
ATOM   1943  CA  LEU B   3      40.606 -25.352 -41.521  1.00 74.36      B    C  
ATOM   1944  C   LEU B   3      39.178 -25.627 -41.004  1.00 75.73      B    C  
ATOM   1945  O   LEU B   3      38.458 -24.702 -40.642  1.00 73.50      B    O  
ATOM   1946  CB  LEU B   3      40.650 -25.405 -43.060  1.00 70.57      B    C  
ATOM   1947  CG  LEU B   3      40.204 -24.068 -43.697  1.00 63.77      B    C  
ATOM   1948  CD1 LEU B   3      41.422 -23.292 -44.192  1.00 58.89      B    C  
ATOM   1949  CD2 LEU B   3      39.264 -24.289 -44.874  1.00 58.04      B    C  
ATOM   1950  N   VAL B   4      38.792 -26.882 -40.909  1.00 76.96      B    N  
ATOM   1951  CA  VAL B   4      37.477 -27.289 -40.378  1.00 77.79      B    C  
ATOM   1952  C   VAL B   4      37.365 -26.970 -38.884  1.00 77.91      B    C  
ATOM   1953  O   VAL B   4      36.347 -26.422 -38.449  1.00 75.93      B    O  
ATOM   1954  CB  VAL B   4      37.199 -28.787 -40.634  1.00 75.98      B    C  
ATOM   1955  CG1 VAL B   4      35.865 -29.248 -40.033  1.00 66.88      B    C  
ATOM   1956  CG2 VAL B   4      37.154 -29.082 -42.133  1.00 67.58      B    C  
ATOM   1957  N   LEU B   5      38.408 -27.241 -38.113  1.00 76.50      B    N  
ATOM   1958  CA  LEU B   5      38.492 -26.872 -36.693  1.00 74.55      B    C  
ATOM   1959  C   LEU B   5      38.422 -25.356 -36.498  1.00 75.48      B    C  
ATOM   1960  O   LEU B   5      37.736 -24.897 -35.586  1.00 73.93      B    O  
ATOM   1961  CB  LEU B   5      39.792 -27.431 -36.093  1.00 70.94      B    C  
ATOM   1962  CG  LEU B   5      39.635 -28.869 -35.567  1.00 64.62      B    C  
ATOM   1963  CD1 LEU B   5      40.985 -29.574 -35.500  1.00 58.71      B    C  
ATOM   1964  CD2 LEU B   5      39.027 -28.865 -34.157  1.00 57.59      B    C  
ATOM   1965  N   PHE B   6      39.092 -24.591 -37.370  1.00 76.66      B    N  
ATOM   1966  CA  PHE B   6      39.064 -23.132 -37.319  1.00 76.62      B    C  
ATOM   1967  C   PHE B   6      37.668 -22.572 -37.631  1.00 78.41      B    C  
ATOM   1968  O   PHE B   6      37.164 -21.736 -36.888  1.00 77.00      B    O  
ATOM   1969  CB  PHE B   6      40.134 -22.582 -38.283  1.00 72.50      B    C  
ATOM   1970  CG  PHE B   6      40.234 -21.078 -38.201  1.00 65.93      B    C  
ATOM   1971  CD1 PHE B   6      39.560 -20.274 -39.136  1.00 60.71      B    C  
ATOM   1972  CD2 PHE B   6      40.911 -20.502 -37.115  1.00 57.99      B    C  
ATOM   1973  CE1 PHE B   6      39.527 -18.885 -38.957  1.00 52.73      B    C  
ATOM   1974  CE2 PHE B   6      40.880 -19.106 -36.938  1.00 52.20      B    C  
ATOM   1975  CZ  PHE B   6      40.168 -18.302 -37.845  1.00 51.79      B    C  
ATOM   1976  N   VAL B   7      37.004 -23.081 -38.654  1.00 79.57      B    N  
ATOM   1977  CA  VAL B   7      35.629 -22.680 -38.998  1.00 80.20      B    C  
ATOM   1978  C   VAL B   7      34.653 -23.053 -37.884  1.00 81.07      B    C  
ATOM   1979  O   VAL B   7      33.834 -22.222 -37.487  1.00 80.40      B    O  
ATOM   1980  CB  VAL B   7      35.199 -23.286 -40.355  1.00 78.91      B    C  
ATOM   1981  CG1 VAL B   7      33.720 -23.054 -40.666  1.00 70.72      B    C  
ATOM   1982  CG2 VAL B   7      36.002 -22.656 -41.509  1.00 71.13      B    C  
ATOM   1983  N   LEU B   8      34.770 -24.248 -37.323  1.00 79.24      B    N  
ATOM   1984  CA  LEU B   8      33.946 -24.677 -36.188  1.00 78.85      B    C  
ATOM   1985  C   LEU B   8      34.201 -23.829 -34.936  1.00 79.74      B    C  
ATOM   1986  O   LEU B   8      33.245 -23.447 -34.261  1.00 78.43      B    O  
ATOM   1987  CB  LEU B   8      34.211 -26.165 -35.889  1.00 76.67      B    C  
ATOM   1988  CG  LEU B   8      33.492 -27.131 -36.851  1.00 70.00      B    C  
ATOM   1989  CD1 LEU B   8      34.064 -28.545 -36.698  1.00 62.91      B    C  
ATOM   1990  CD2 LEU B   8      31.987 -27.212 -36.548  1.00 62.58      B    C  
ATOM   1991  N   GLY B   9      35.452 -23.485 -34.642  1.00 79.83      B    N  
ATOM   1992  CA  GLY B   9      35.828 -22.611 -33.534  1.00 78.96      B    C  
ATOM   1993  C   GLY B   9      35.263 -21.196 -33.695  1.00 80.57      B    C  
ATOM   1994  O   GLY B   9      34.674 -20.655 -32.759  1.00 78.73      B    O  
ATOM   1995  N   THR B  10      35.349 -20.635 -34.882  1.00 82.19      B    N  
ATOM   1996  CA  THR B  10      34.789 -19.308 -35.188  1.00 82.89      B    C  
ATOM   1997  C   THR B  10      33.260 -19.310 -35.084  1.00 84.02      B    C  
ATOM   1998  O   THR B  10      32.681 -18.394 -34.497  1.00 82.23      B    O  
ATOM   1999  CB  THR B  10      35.212 -18.834 -36.590  1.00 79.98      B    C  
ATOM   2000  CG2 THR B  10      34.924 -17.351 -36.795  1.00 68.79      B    C  
ATOM   2001  OG1 THR B  10      36.594 -18.988 -36.793  1.00 68.52      B    O  
ATOM   2002  N   LEU B  11      32.604 -20.343 -35.589  1.00 83.21      B    N  
ATOM   2003  CA  LEU B  11      31.153 -20.505 -35.455  1.00 83.12      B    C  
ATOM   2004  C   LEU B  11      30.729 -20.602 -33.981  1.00 83.69      B    C  
ATOM   2005  O   LEU B  11      29.767 -19.948 -33.572  1.00 82.73      B    O  
ATOM   2006  CB  LEU B  11      30.722 -21.758 -36.242  1.00 82.12      B    C  
ATOM   2007  CG  LEU B  11      29.187 -21.895 -36.354  1.00 74.99      B    C  
ATOM   2008  CD1 LEU B  11      28.625 -20.984 -37.449  1.00 67.69      B    C  
ATOM   2009  CD2 LEU B  11      28.807 -23.330 -36.679  1.00 67.39      B    C  
ATOM   2010  N   LEU B  12      31.455 -21.370 -33.178  1.00 83.96      B    N  
ATOM   2011  CA  LEU B  12      31.222 -21.499 -31.741  1.00 83.21      B    C  
ATOM   2012  C   LEU B  12      31.369 -20.144 -31.032  1.00 83.96      B    C  
ATOM   2013  O   LEU B  12      30.524 -19.794 -30.206  1.00 82.79      B    O  
ATOM   2014  CB  LEU B  12      32.202 -22.538 -31.168  1.00 81.22      B    C  
ATOM   2015  CG  LEU B  12      31.902 -22.912 -29.698  1.00 74.47      B    C  
ATOM   2016  CD1 LEU B  12      30.736 -23.897 -29.605  1.00 67.90      B    C  
ATOM   2017  CD2 LEU B  12      33.128 -23.558 -29.059  1.00 67.40      B    C  
ATOM   2018  N   MET B  13      32.384 -19.369 -31.380  1.00 84.86      B    N  
ATOM   2019  CA  MET B  13      32.605 -18.035 -30.827  1.00 84.49      B    C  
ATOM   2020  C   MET B  13      31.451 -17.069 -31.148  1.00 86.06      B    C  
ATOM   2021  O   MET B  13      30.936 -16.409 -30.254  1.00 84.46      B    O  
ATOM   2022  CB  MET B  13      33.936 -17.483 -31.355  1.00 81.34      B    C  
ATOM   2023  CG  MET B  13      35.125 -18.102 -30.615  1.00 71.72      B    C  
ATOM   2024  SD  MET B  13      35.212 -17.689 -28.854  1.00 65.45      B    S  
ATOM   2025  CE  MET B  13      35.319 -15.892 -28.996  1.00 55.46      B    C  
ATOM   2026  N   VAL B  14      31.012 -17.029 -32.396  1.00 86.22      B    N  
ATOM   2027  CA  VAL B  14      29.863 -16.208 -32.805  1.00 86.28      B    C  
ATOM   2028  C   VAL B  14      28.594 -16.643 -32.060  1.00 86.56      B    C  
ATOM   2029  O   VAL B  14      27.840 -15.796 -31.572  1.00 85.19      B    O  
ATOM   2030  CB  VAL B  14      29.664 -16.257 -34.331  1.00 85.24      B    C  
ATOM   2031  CG1 VAL B  14      28.379 -15.550 -34.790  1.00 77.09      B    C  
ATOM   2032  CG2 VAL B  14      30.832 -15.568 -35.053  1.00 77.50      B    C  
ATOM   2033  N   LEU B  15      28.384 -17.942 -31.899  1.00 86.82      B    N  
ATOM   2034  CA  LEU B  15      27.277 -18.481 -31.113  1.00 85.92      B    C  
ATOM   2035  C   LEU B  15      27.339 -18.043 -29.649  1.00 86.24      B    C  
ATOM   2036  O   LEU B  15      26.318 -17.630 -29.101  1.00 84.65      B    O  
ATOM   2037  CB  LEU B  15      27.281 -20.020 -31.222  1.00 84.39      B    C  
ATOM   2038  CG  LEU B  15      26.580 -20.529 -32.491  1.00 75.22      B    C  
ATOM   2039  CD1 LEU B  15      26.939 -21.994 -32.756  1.00 68.95      B    C  
ATOM   2040  CD2 LEU B  15      25.069 -20.442 -32.327  1.00 68.05      B    C  
ATOM   2041  N   MET B  16      28.512 -18.052 -29.032  1.00 85.89      B    N  
ATOM   2042  CA  MET B  16      28.687 -17.609 -27.643  1.00 85.27      B    C  
ATOM   2043  C   MET B  16      28.372 -16.118 -27.461  1.00 86.59      B    C  
ATOM   2044  O   MET B  16      27.691 -15.745 -26.506  1.00 84.95      B    O  
ATOM   2045  CB  MET B  16      30.108 -17.933 -27.162  1.00 82.83      B    C  
ATOM   2046  CG  MET B  16      30.302 -19.438 -26.914  1.00 74.65      B    C  
ATOM   2047  SD  MET B  16      29.250 -20.171 -25.631  1.00 68.76      B    S  
ATOM   2048  CE  MET B  16      29.886 -19.344 -24.165  1.00 58.30      B    C  
ATOM   2049  N   VAL B  17      28.806 -15.276 -28.385  1.00 87.42      B    N  
ATOM   2050  CA  VAL B  17      28.505 -13.835 -28.359  1.00 87.04      B    C  
ATOM   2051  C   VAL B  17      27.001 -13.586 -28.490  1.00 87.89      B    C  
ATOM   2052  O   VAL B  17      26.419 -12.845 -27.703  1.00 86.45      B    O  
ATOM   2053  CB  VAL B  17      29.281 -13.096 -29.467  1.00 85.90      B    C  
ATOM   2054  CG1 VAL B  17      28.888 -11.610 -29.560  1.00 78.93      B    C  
ATOM   2055  CG2 VAL B  17      30.793 -13.145 -29.210  1.00 80.35      B    C  
ATOM   2056  N   THR B  18      26.355 -14.230 -29.438  1.00 88.48      B    N  
ATOM   2057  CA  THR B  18      24.915 -14.059 -29.665  1.00 87.83      B    C  
ATOM   2058  C   THR B  18      24.068 -14.635 -28.539  1.00 87.56      B    C  
ATOM   2059  O   THR B  18      23.072 -14.022 -28.160  1.00 84.48      B    O  
ATOM   2060  CB  THR B  18      24.479 -14.670 -30.996  1.00 85.74      B    C  
ATOM   2061  CG2 THR B  18      25.034 -13.876 -32.172  1.00 73.41      B    C  
ATOM   2062  OG1 THR B  18      24.933 -15.994 -31.105  1.00 73.66      B    O  
ATOM   2063  N   LEU B  19      24.476 -15.736 -27.930  1.00 88.33      B    N  
ATOM   2064  CA  LEU B  19      23.853 -16.260 -26.713  1.00 87.20      B    C  
ATOM   2065  C   LEU B  19      23.945 -15.253 -25.565  1.00 88.05      B    C  
ATOM   2066  O   LEU B  19      22.946 -15.020 -24.892  1.00 86.12      B    O  
ATOM   2067  CB  LEU B  19      24.513 -17.589 -26.323  1.00 85.29      B    C  
ATOM   2068  CG  LEU B  19      23.934 -18.813 -27.064  1.00 77.92      B    C  
ATOM   2069  CD1 LEU B  19      24.865 -20.007 -26.931  1.00 72.03      B    C  
ATOM   2070  CD2 LEU B  19      22.568 -19.212 -26.491  1.00 71.23      B    C  
ATOM   2071  N   THR B  20      25.096 -14.614 -25.383  1.00 87.89      B    N  
ATOM   2072  CA  THR B  20      25.287 -13.608 -24.322  1.00 87.64      B    C  
ATOM   2073  C   THR B  20      24.357 -12.400 -24.504  1.00 88.10      B    C  
ATOM   2074  O   THR B  20      23.730 -11.950 -23.547  1.00 85.76      B    O  
ATOM   2075  CB  THR B  20      26.754 -13.156 -24.266  1.00 86.37      B    C  
ATOM   2076  CG2 THR B  20      27.032 -12.296 -23.033  1.00 77.66      B    C  
ATOM   2077  OG1 THR B  20      27.616 -14.264 -24.174  1.00 77.12      B    O  
ATOM   2078  N   LEU B  21      24.201 -11.916 -25.735  1.00 87.77      B    N  
ATOM   2079  CA  LEU B  21      23.240 -10.862 -26.070  1.00 86.73      B    C  
ATOM   2080  C   LEU B  21      21.787 -11.294 -25.814  1.00 87.32      B    C  
ATOM   2081  O   LEU B  21      21.028 -10.555 -25.189  1.00 85.30      B    O  
ATOM   2082  CB  LEU B  21      23.420 -10.471 -27.551  1.00 84.52      B    C  
ATOM   2083  CG  LEU B  21      24.607  -9.520 -27.798  1.00 76.72      B    C  
ATOM   2084  CD1 LEU B  21      24.961  -9.505 -29.283  1.00 70.55      B    C  
ATOM   2085  CD2 LEU B  21      24.256  -8.096 -27.369  1.00 70.26      B    C  
ATOM   2086  N   SER B  22      21.420 -12.501 -26.227  1.00 86.73      B    N  
ATOM   2087  CA  SER B  22      20.073 -13.052 -26.021  1.00 85.65      B    C  
ATOM   2088  C   SER B  22      19.734 -13.186 -24.533  1.00 86.53      B    C  
ATOM   2089  O   SER B  22      18.662 -12.761 -24.108  1.00 84.46      B    O  
ATOM   2090  CB  SER B  22      19.953 -14.407 -26.726  1.00 82.94      B    C  
ATOM   2091  OG  SER B  22      18.646 -14.940 -26.599  1.00 70.60      B    O  
ATOM   2092  N   PHE B  23      20.652 -13.683 -23.712  1.00 87.41      B    N  
ATOM   2093  CA  PHE B  23      20.479 -13.753 -22.261  1.00 87.84      B    C  
ATOM   2094  C   PHE B  23      20.278 -12.374 -21.638  1.00 89.30      B    C  
ATOM   2095  O   PHE B  23      19.374 -12.204 -20.816  1.00 87.49      B    O  
ATOM   2096  CB  PHE B  23      21.688 -14.443 -21.608  1.00 85.48      B    C  
ATOM   2097  CG  PHE B  23      21.555 -15.938 -21.520  1.00 83.69      B    C  
ATOM   2098  CD1 PHE B  23      20.608 -16.511 -20.645  1.00 77.88      B    C  
ATOM   2099  CD2 PHE B  23      22.371 -16.789 -22.285  1.00 75.97      B    C  
ATOM   2100  CE1 PHE B  23      20.467 -17.908 -20.556  1.00 71.96      B    C  
ATOM   2101  CE2 PHE B  23      22.234 -18.183 -22.204  1.00 70.80      B    C  
ATOM   2102  CZ  PHE B  23      21.274 -18.747 -21.340  1.00 70.34      B    C  
ATOM   2103  N   THR B  24      21.070 -11.399 -22.040  1.00 89.59      B    N  
ATOM   2104  CA  THR B  24      20.969 -10.037 -21.498  1.00 89.75      B    C  
ATOM   2105  C   THR B  24      19.612  -9.413 -21.811  1.00 90.35      B    C  
ATOM   2106  O   THR B  24      18.964  -8.874 -20.917  1.00 88.45      B    O  
ATOM   2107  CB  THR B  24      22.081  -9.138 -22.043  1.00 88.75      B    C  
ATOM   2108  CG2 THR B  24      22.080  -7.808 -21.293  1.00 77.23      B    C  
ATOM   2109  OG1 THR B  24      23.349  -9.723 -21.848  1.00 76.04      B    O  
ATOM   2110  N   MET B  25      19.134  -9.533 -23.050  1.00 88.41      B    N  
ATOM   2111  CA  MET B  25      17.822  -9.018 -23.433  1.00 87.21      B    C  
ATOM   2112  C   MET B  25      16.684  -9.735 -22.704  1.00 88.29      B    C  
ATOM   2113  O   MET B  25      15.805  -9.069 -22.171  1.00 86.18      B    O  
ATOM   2114  CB  MET B  25      17.631  -9.104 -24.952  1.00 84.46      B    C  
ATOM   2115  CG  MET B  25      18.392  -7.993 -25.681  1.00 72.99      B    C  
ATOM   2116  SD  MET B  25      17.955  -6.320 -25.153  1.00 66.01      B    S  
ATOM   2117  CE  MET B  25      18.760  -5.349 -26.446  1.00 56.41      B    C  
ATOM   2118  N   LYS B  26      16.725 -11.046 -22.577  1.00 87.68      B    N  
ATOM   2119  CA  LYS B  26      15.706 -11.800 -21.833  1.00 87.43      B    C  
ATOM   2120  C   LYS B  26      15.651 -11.409 -20.359  1.00 89.03      B    C  
ATOM   2121  O   LYS B  26      14.567 -11.306 -19.800  1.00 87.77      B    O  
ATOM   2122  CB  LYS B  26      15.961 -13.303 -21.965  1.00 85.15      B    C  
ATOM   2123  CG  LYS B  26      15.531 -13.817 -23.343  1.00 77.28      B    C  
ATOM   2124  CD  LYS B  26      15.835 -15.319 -23.473  1.00 71.84      B    C  
ATOM   2125  CE  LYS B  26      15.391 -15.787 -24.848  1.00 63.80      B    C  
ATOM   2126  NZ  LYS B  26      15.716 -17.206 -25.081  1.00 57.93      B    N1+
ATOM   2127  N   VAL B  27      16.798 -11.172 -19.727  1.00 90.40      B    N  
ATOM   2128  CA  VAL B  27      16.851 -10.693 -18.338  1.00 91.33      B    C  
ATOM   2129  C   VAL B  27      16.248  -9.295 -18.223  1.00 92.03      B    C  
ATOM   2130  O   VAL B  27      15.413  -9.074 -17.354  1.00 91.32      B    O  
ATOM   2131  CB  VAL B  27      18.290 -10.732 -17.788  1.00 91.10      B    C  
ATOM   2132  CG1 VAL B  27      18.440  -9.969 -16.465  1.00 86.48      B    C  
ATOM   2133  CG2 VAL B  27      18.691 -12.188 -17.524  1.00 87.45      B    C  
ATOM   2134  N   ARG B  28      16.615  -8.388 -19.119  1.00 91.54      B    N  
ATOM   2135  CA  ARG B  28      16.060  -7.030 -19.140  1.00 91.93      B    C  
ATOM   2136  C   ARG B  28      14.546  -7.040 -19.306  1.00 92.48      B    C  
ATOM   2137  O   ARG B  28      13.840  -6.410 -18.521  1.00 91.50      B    O  
ATOM   2138  CB  ARG B  28      16.766  -6.226 -20.244  1.00 91.21      B    C  
ATOM   2139  CG  ARG B  28      16.341  -4.756 -20.196  1.00 87.49      B    C  
ATOM   2140  CD  ARG B  28      17.053  -3.937 -21.266  1.00 86.17      B    C  
ATOM   2141  NE  ARG B  28      16.555  -2.562 -21.227  1.00 83.19      B    N  
ATOM   2142  CZ  ARG B  28      16.890  -1.562 -22.021  1.00 81.36      B    C  
ATOM   2143  NH1 ARG B  28      17.776  -1.687 -22.969  1.00 72.74      B    N1+
ATOM   2144  NH2 ARG B  28      16.322  -0.411 -21.859  1.00 76.05      B    N  
ATOM   2145  N   GLU B  29      14.037  -7.807 -20.258  1.00 90.41      B    N  
ATOM   2146  CA  GLU B  29      12.605  -7.970 -20.499  1.00 89.48      B    C  
ATOM   2147  C   GLU B  29      11.880  -8.616 -19.306  1.00 90.38      B    C  
ATOM   2148  O   GLU B  29      10.737  -8.268 -19.021  1.00 89.12      B    O  
ATOM   2149  CB  GLU B  29      12.405  -8.864 -21.728  1.00 87.65      B    C  
ATOM   2150  CG  GLU B  29      12.774  -8.176 -23.048  1.00 82.12      B    C  
ATOM   2151  CD  GLU B  29      12.697  -9.121 -24.259  1.00 78.10      B    C  
ATOM   2152  OE1 GLU B  29      12.918  -8.647 -25.392  1.00 71.61      B    O  
ATOM   2153  OE2 GLU B  29      12.416 -10.331 -24.098  1.00 73.14      B    O1-
ATOM   2154  N   ARG B  30      12.536  -9.517 -18.580  1.00 91.58      B    N  
ATOM   2155  CA  ARG B  30      11.953 -10.151 -17.394  1.00 91.64      B    C  
ATOM   2156  C   ARG B  30      11.834  -9.176 -16.221  1.00 92.75      B    C  
ATOM   2157  O   ARG B  30      10.809  -9.190 -15.542  1.00 91.43      B    O  
ATOM   2158  CB  ARG B  30      12.766 -11.398 -17.030  1.00 90.00      B    C  
ATOM   2159  CG  ARG B  30      12.114 -12.234 -15.918  1.00 81.03      B    C  
ATOM   2160  CD  ARG B  30      10.815 -12.876 -16.390  1.00 77.27      B    C  
ATOM   2161  NE  ARG B  30      10.155 -13.603 -15.296  1.00 72.62      B    N  
ATOM   2162  CZ  ARG B  30       9.065 -14.346 -15.419  1.00 66.85      B    C  
ATOM   2163  NH1 ARG B  30       8.525 -14.593 -16.576  1.00 60.37      B    N1+
ATOM   2164  NH2 ARG B  30       8.490 -14.844 -14.370  1.00 60.37      B    N  
ATOM   2165  N   ILE B  31      12.850  -8.352 -15.992  1.00 92.51      B    N  
ATOM   2166  CA  ILE B  31      12.822  -7.291 -14.975  1.00 93.25      B    C  
ATOM   2167  C   ILE B  31      11.746  -6.248 -15.326  1.00 93.60      B    C  
ATOM   2168  O   ILE B  31      10.982  -5.846 -14.461  1.00 92.97      B    O  
ATOM   2169  CB  ILE B  31      14.214  -6.643 -14.813  1.00 93.59      B    C  
ATOM   2170  CG1 ILE B  31      15.239  -7.659 -14.270  1.00 91.85      B    C  
ATOM   2171  CG2 ILE B  31      14.145  -5.430 -13.869  1.00 91.95      B    C  
ATOM   2172  CD1 ILE B  31      16.691  -7.174 -14.346  1.00 89.41      B    C  
ATOM   2173  N   GLU B  32      11.656  -5.871 -16.593  1.00 93.18      B    N  
ATOM   2174  CA  GLU B  32      10.633  -4.952 -17.092  1.00 92.81      B    C  
ATOM   2175  C   GLU B  32       9.224  -5.501 -16.846  1.00 93.42      B    C  
ATOM   2176  O   GLU B  32       8.418  -4.839 -16.201  1.00 92.34      B    O  
ATOM   2177  CB  GLU B  32      10.904  -4.700 -18.586  1.00 91.14      B    C  
ATOM   2178  CG  GLU B  32      10.085  -3.558 -19.187  1.00 84.73      B    C  
ATOM   2179  CD  GLU B  32      10.362  -3.370 -20.703  1.00 82.08      B    C  
ATOM   2180  OE1 GLU B  32       9.518  -2.773 -21.401  1.00 74.55      B    O  
ATOM   2181  OE2 GLU B  32      11.378  -3.884 -21.212  1.00 76.04      B    O1-
ATOM   2182  N   ALA B  33       8.944  -6.734 -17.240  1.00 92.18      B    N  
ATOM   2183  CA  ALA B  33       7.653  -7.368 -17.029  1.00 91.91      B    C  
ATOM   2184  C   ALA B  33       7.282  -7.468 -15.543  1.00 92.97      B    C  
ATOM   2185  O   ALA B  33       6.140  -7.193 -15.175  1.00 91.81      B    O  
ATOM   2186  CB  ALA B  33       7.671  -8.758 -17.684  1.00 90.27      B    C  
ATOM   2187  N   GLN B  34       8.233  -7.802 -14.675  1.00 93.95      B    N  
ATOM   2188  CA  GLN B  34       7.992  -7.861 -13.239  1.00 94.49      B    C  
ATOM   2189  C   GLN B  34       7.700  -6.480 -12.653  1.00 95.26      B    C  
ATOM   2190  O   GLN B  34       6.788  -6.343 -11.860  1.00 94.41      B    O  
ATOM   2191  CB  GLN B  34       9.184  -8.518 -12.532  1.00 94.16      B    C  
ATOM   2192  CG  GLN B  34       8.891  -8.801 -11.061  1.00 91.56      B    C  
ATOM   2193  CD  GLN B  34       7.741  -9.800 -10.891  1.00 91.23      B    C  
ATOM   2194  NE2 GLN B  34       6.658  -9.421 -10.272  1.00 79.99      B    N  
ATOM   2195  OE1 GLN B  34       7.808 -10.933 -11.341  1.00 82.31      B    O  
ATOM   2196  N   THR B  35       8.434  -5.452 -13.076  1.00 95.12      B    N  
ATOM   2197  CA  THR B  35       8.218  -4.072 -12.614  1.00 95.47      B    C  
ATOM   2198  C   THR B  35       6.856  -3.544 -13.057  1.00 95.71      B    C  
ATOM   2199  O   THR B  35       6.187  -2.861 -12.292  1.00 94.64      B    O  
ATOM   2200  CB  THR B  35       9.325  -3.149 -13.128  1.00 94.85      B    C  
ATOM   2201  CG2 THR B  35       9.227  -1.743 -12.540  1.00 83.94      B    C  
ATOM   2202  OG1 THR B  35      10.583  -3.662 -12.762  1.00 84.05      B    O  
ATOM   2203  N   VAL B  36       6.396  -3.886 -14.256  1.00 94.78      B    N  
ATOM   2204  CA  VAL B  36       5.044  -3.552 -14.727  1.00 94.57      B    C  
ATOM   2205  C   VAL B  36       3.975  -4.225 -13.869  1.00 94.97      B    C  
ATOM   2206  O   VAL B  36       3.011  -3.575 -13.492  1.00 94.09      B    O  
ATOM   2207  CB  VAL B  36       4.851  -3.955 -16.192  1.00 93.33      B    C  
ATOM   2208  CG1 VAL B  36       3.426  -3.649 -16.695  1.00 89.23      B    C  
ATOM   2209  CG2 VAL B  36       5.810  -3.213 -17.101  1.00 89.55      B    C  
ATOM   2210  N   ALA B  37       4.149  -5.508 -13.556  1.00 95.32      B    N  
ATOM   2211  CA  ALA B  37       3.222  -6.224 -12.691  1.00 95.23      B    C  
ATOM   2212  C   ALA B  37       3.176  -5.612 -11.285  1.00 95.88      B    C  
ATOM   2213  O   ALA B  37       2.100  -5.393 -10.752  1.00 94.77      B    O  
ATOM   2214  CB  ALA B  37       3.602  -7.702 -12.667  1.00 94.39      B    C  
ATOM   2215  N   ASP B  38       4.329  -5.239 -10.730  1.00 96.35      B    N  
ATOM   2216  CA  ASP B  38       4.433  -4.576  -9.431  1.00 96.32      B    C  
ATOM   2217  C   ASP B  38       3.749  -3.216  -9.438  1.00 96.83      B    C  
ATOM   2218  O   ASP B  38       2.943  -2.919  -8.558  1.00 96.08      B    O  
ATOM   2219  CB  ASP B  38       5.915  -4.406  -9.045  1.00 95.56      B    C  
ATOM   2220  CG  ASP B  38       6.625  -5.733  -8.787  1.00 93.90      B    C  
ATOM   2221  OD1 ASP B  38       5.946  -6.761  -8.669  1.00 89.16      B    O  
ATOM   2222  OD2 ASP B  38       7.873  -5.765  -8.682  1.00 88.83      B    O1-
ATOM   2223  N   ALA B  39       3.993  -2.405 -10.462  1.00 96.18      B    N  
ATOM   2224  CA  ALA B  39       3.351  -1.110 -10.621  1.00 96.29      B    C  
ATOM   2225  C   ALA B  39       1.828  -1.229 -10.797  1.00 96.52      B    C  
ATOM   2226  O   ALA B  39       1.076  -0.425 -10.249  1.00 95.26      B    O  
ATOM   2227  CB  ALA B  39       4.008  -0.396 -11.811  1.00 95.71      B    C  
ATOM   2228  N   ALA B  40       1.357  -2.249 -11.510  1.00 96.22      B    N  
ATOM   2229  CA  ALA B  40      -0.062  -2.522 -11.671  1.00 95.91      B    C  
ATOM   2230  C   ALA B  40      -0.723  -2.967 -10.360  1.00 96.10      B    C  
ATOM   2231  O   ALA B  40      -1.766  -2.435  -9.991  1.00 94.99      B    O  
ATOM   2232  CB  ALA B  40      -0.245  -3.555 -12.783  1.00 95.13      B    C  
ATOM   2233  N   ALA B  41      -0.103  -3.872  -9.604  1.00 96.42      B    N  
ATOM   2234  CA  ALA B  41      -0.602  -4.324  -8.308  1.00 96.23      B    C  
ATOM   2235  C   ALA B  41      -0.631  -3.193  -7.275  1.00 96.68      B    C  
ATOM   2236  O   ALA B  41      -1.616  -3.025  -6.561  1.00 95.46      B    O  
ATOM   2237  CB  ALA B  41       0.266  -5.491  -7.826  1.00 95.41      B    C  
ATOM   2238  N   PHE B  42       0.412  -2.357  -7.242  1.00 96.77      B    N  
ATOM   2239  CA  PHE B  42       0.435  -1.172  -6.391  1.00 97.03      B    C  
ATOM   2240  C   PHE B  42      -0.643  -0.162  -6.800  1.00 97.15      B    C  
ATOM   2241  O   PHE B  42      -1.342   0.354  -5.939  1.00 96.36      B    O  
ATOM   2242  CB  PHE B  42       1.832  -0.547  -6.441  1.00 96.79      B    C  
ATOM   2243  CG  PHE B  42       2.002   0.583  -5.443  1.00 97.20      B    C  
ATOM   2244  CD1 PHE B  42       1.861   1.920  -5.847  1.00 95.67      B    C  
ATOM   2245  CD2 PHE B  42       2.300   0.300  -4.102  1.00 95.76      B    C  
ATOM   2246  CE1 PHE B  42       2.028   2.970  -4.925  1.00 95.03      B    C  
ATOM   2247  CE2 PHE B  42       2.468   1.336  -3.179  1.00 94.81      B    C  
ATOM   2248  CZ  PHE B  42       2.332   2.674  -3.590  1.00 95.52      B    C  
ATOM   2249  N   SER B  43      -0.852   0.054  -8.087  1.00 96.85      B    N  
ATOM   2250  CA  SER B  43      -1.909   0.940  -8.586  1.00 96.76      B    C  
ATOM   2251  C   SER B  43      -3.309   0.429  -8.238  1.00 96.73      B    C  
ATOM   2252  O   SER B  43      -4.156   1.217  -7.835  1.00 95.48      B    O  
ATOM   2253  CB  SER B  43      -1.796   1.135 -10.099  1.00 96.00      B    C  
ATOM   2254  OG  SER B  43      -0.543   1.694 -10.435  1.00 87.55      B    O  
ATOM   2255  N   ASN B  44      -3.550  -0.877  -8.317  1.00 96.64      B    N  
ATOM   2256  CA  ASN B  44      -4.794  -1.498  -7.863  1.00 96.24      B    C  
ATOM   2257  C   ASN B  44      -5.013  -1.270  -6.359  1.00 96.51      B    C  
ATOM   2258  O   ASN B  44      -6.113  -0.911  -5.941  1.00 95.16      B    O  
ATOM   2259  CB  ASN B  44      -4.763  -3.006  -8.157  1.00 95.30      B    C  
ATOM   2260  CG  ASN B  44      -4.903  -3.373  -9.624  1.00 93.95      B    C  
ATOM   2261  ND2 ASN B  44      -4.627  -4.628  -9.959  1.00 84.92      B    N  
ATOM   2262  OD1 ASN B  44      -5.294  -2.607 -10.474  1.00 85.54      B    O  
ATOM   2263  N   ALA B  45      -3.970  -1.441  -5.546  1.00 96.57      B    N  
ATOM   2264  CA  ALA B  45      -4.042  -1.202  -4.109  1.00 96.55      B    C  
ATOM   2265  C   ALA B  45      -4.314   0.271  -3.780  1.00 96.75      B    C  
ATOM   2266  O   ALA B  45      -5.168   0.568  -2.955  1.00 95.54      B    O  
ATOM   2267  CB  ALA B  45      -2.743  -1.718  -3.468  1.00 96.00      B    C  
ATOM   2268  N   VAL B  46      -3.661   1.209  -4.475  1.00 96.80      B    N  
ATOM   2269  CA  VAL B  46      -3.898   2.650  -4.326  1.00 96.70      B    C  
ATOM   2270  C   VAL B  46      -5.333   3.022  -4.723  1.00 96.68      B    C  
ATOM   2271  O   VAL B  46      -5.995   3.726  -3.979  1.00 95.61      B    O  
ATOM   2272  CB  VAL B  46      -2.879   3.473  -5.136  1.00 96.11      B    C  
ATOM   2273  CG1 VAL B  46      -3.232   4.959  -5.166  1.00 93.15      B    C  
ATOM   2274  CG2 VAL B  46      -1.480   3.371  -4.536  1.00 93.17      B    C  
ATOM   2275  N   ALA B  47      -5.844   2.511  -5.843  1.00 96.51      B    N  
ATOM   2276  CA  ALA B  47      -7.216   2.767  -6.256  1.00 96.39      B    C  
ATOM   2277  C   ALA B  47      -8.236   2.218  -5.249  1.00 96.40      B    C  
ATOM   2278  O   ALA B  47      -9.233   2.879  -4.938  1.00 95.08      B    O  
ATOM   2279  CB  ALA B  47      -7.427   2.151  -7.640  1.00 95.61      B    C  
ATOM   2280  N   THR B  48      -7.961   1.052  -4.675  1.00 96.53      B    N  
ATOM   2281  CA  THR B  48      -8.785   0.451  -3.618  1.00 96.48      B    C  
ATOM   2282  C   THR B  48      -8.767   1.312  -2.356  1.00 96.52      B    C  
ATOM   2283  O   THR B  48      -9.826   1.671  -1.855  1.00 95.37      B    O  
ATOM   2284  CB  THR B  48      -8.316  -0.981  -3.313  1.00 95.61      B    C  
ATOM   2285  CG2 THR B  48      -9.232  -1.684  -2.317  1.00 86.69      B    C  
ATOM   2286  OG1 THR B  48      -8.318  -1.753  -4.484  1.00 87.22      B    O  
ATOM   2287  N   ALA B  49      -7.586   1.734  -1.898  1.00 96.61      B    N  
ATOM   2288  CA  ALA B  49      -7.449   2.609  -0.739  1.00 96.48      B    C  
ATOM   2289  C   ALA B  49      -8.140   3.967  -0.943  1.00 96.56      B    C  
ATOM   2290  O   ALA B  49      -8.904   4.406  -0.077  1.00 95.31      B    O  
ATOM   2291  CB  ALA B  49      -5.955   2.779  -0.436  1.00 95.86      B    C  
ATOM   2292  N   ARG B  50      -7.985   4.595  -2.102  1.00 96.94      B    N  
ATOM   2293  CA  ARG B  50      -8.691   5.831  -2.478  1.00 96.60      B    C  
ATOM   2294  C   ARG B  50     -10.208   5.659  -2.410  1.00 96.45      B    C  
ATOM   2295  O   ARG B  50     -10.907   6.510  -1.854  1.00 95.25      B    O  
ATOM   2296  CB  ARG B  50      -8.297   6.266  -3.895  1.00 95.73      B    C  
ATOM   2297  CG  ARG B  50      -6.907   6.913  -3.982  1.00 92.80      B    C  
ATOM   2298  CD  ARG B  50      -6.643   7.359  -5.420  1.00 93.62      B    C  
ATOM   2299  NE  ARG B  50      -5.347   8.046  -5.570  1.00 93.13      B    N  
ATOM   2300  CZ  ARG B  50      -4.952   8.720  -6.630  1.00 94.16      B    C  
ATOM   2301  NH1 ARG B  50      -5.682   8.843  -7.707  1.00 89.48      B    N1+
ATOM   2302  NH2 ARG B  50      -3.783   9.284  -6.639  1.00 89.39      B    N  
ATOM   2303  N   THR B  51     -10.716   4.557  -2.935  1.00 96.63      B    N  
ATOM   2304  CA  THR B  51     -12.149   4.264  -2.914  1.00 96.34      B    C  
ATOM   2305  C   THR B  51     -12.655   4.047  -1.492  1.00 96.41      B    C  
ATOM   2306  O   THR B  51     -13.700   4.576  -1.134  1.00 95.19      B    O  
ATOM   2307  CB  THR B  51     -12.477   3.060  -3.798  1.00 95.62      B    C  
ATOM   2308  CG2 THR B  51     -13.978   2.790  -3.867  1.00 87.87      B    C  
ATOM   2309  OG1 THR B  51     -12.040   3.326  -5.110  1.00 87.40      B    O  
ATOM   2310  N   PHE B  52     -11.912   3.348  -0.653  1.00 96.74      B    N  
ATOM   2311  CA  PHE B  52     -12.283   3.118   0.742  1.00 96.87      B    C  
ATOM   2312  C   PHE B  52     -12.257   4.404   1.573  1.00 96.58      B    C  
ATOM   2313  O   PHE B  52     -13.188   4.660   2.334  1.00 94.50      B    O  
ATOM   2314  CB  PHE B  52     -11.379   2.040   1.344  1.00 96.44      B    C  
ATOM   2315  CG  PHE B  52     -11.640   0.610   0.903  1.00 96.89      B    C  
ATOM   2316  CD1 PHE B  52     -12.497   0.281  -0.166  1.00 94.24      B    C  
ATOM   2317  CD2 PHE B  52     -11.010  -0.421   1.620  1.00 94.38      B    C  
ATOM   2318  CE1 PHE B  52     -12.725  -1.057  -0.507  1.00 93.64      B    C  
ATOM   2319  CE2 PHE B  52     -11.235  -1.769   1.274  1.00 93.69      B    C  
ATOM   2320  CZ  PHE B  52     -12.096  -2.085   0.216  1.00 95.01      B    C  
ATOM   2321  N   ASN B  53     -11.258   5.263   1.374  1.00 96.62      B    N  
ATOM   2322  CA  ASN B  53     -11.215   6.585   2.001  1.00 96.40      B    C  
ATOM   2323  C   ASN B  53     -12.384   7.472   1.551  1.00 96.32      B    C  
ATOM   2324  O   ASN B  53     -12.981   8.182   2.356  1.00 95.02      B    O  
ATOM   2325  CB  ASN B  53      -9.852   7.234   1.676  1.00 96.04      B    C  
ATOM   2326  CG  ASN B  53      -8.711   6.550   2.411  1.00 95.74      B    C  
ATOM   2327  ND2 ASN B  53      -7.527   6.579   1.844  1.00 87.43      B    N  
ATOM   2328  OD1 ASN B  53      -8.859   6.002   3.490  1.00 87.99      B    O  
ATOM   2329  N   ASN B  54     -12.748   7.394   0.270  1.00 96.23      B    N  
ATOM   2330  CA  ASN B  54     -13.900   8.090  -0.279  1.00 95.84      B    C  
ATOM   2331  C   ASN B  54     -15.221   7.621   0.365  1.00 96.22      B    C  
ATOM   2332  O   ASN B  54     -16.032   8.440   0.789  1.00 94.68      B    O  
ATOM   2333  CB  ASN B  54     -13.882   7.886  -1.795  1.00 94.35      B    C  
ATOM   2334  CG  ASN B  54     -14.910   8.729  -2.504  1.00 91.45      B    C  
ATOM   2335  ND2 ASN B  54     -15.695   8.154  -3.372  1.00 78.65      B    N  
ATOM   2336  OD1 ASN B  54     -15.002   9.915  -2.315  1.00 78.86      B    O  
ATOM   2337  N   ILE B  55     -15.407   6.305   0.499  1.00 96.11      B    N  
ATOM   2338  CA  ILE B  55     -16.560   5.714   1.198  1.00 96.02      B    C  
ATOM   2339  C   ILE B  55     -16.597   6.175   2.657  1.00 96.20      B    C  
ATOM   2340  O   ILE B  55     -17.637   6.630   3.122  1.00 95.38      B    O  
ATOM   2341  CB  ILE B  55     -16.519   4.173   1.092  1.00 95.54      B    C  
ATOM   2342  CG1 ILE B  55     -16.788   3.711  -0.356  1.00 93.45      B    C  
ATOM   2343  CG2 ILE B  55     -17.548   3.513   2.036  1.00 93.81      B    C  
ATOM   2344  CD1 ILE B  55     -16.386   2.247  -0.627  1.00 89.25      B    C  
ATOM   2345  N   ALA B  56     -15.468   6.126   3.355  1.00 96.30      B    N  
ATOM   2346  CA  ALA B  56     -15.380   6.497   4.757  1.00 96.14      B    C  
ATOM   2347  C   ALA B  56     -15.774   7.956   5.008  1.00 96.28      B    C  
ATOM   2348  O   ALA B  56     -16.566   8.247   5.909  1.00 94.94      B    O  
ATOM   2349  CB  ALA B  56     -13.950   6.215   5.240  1.00 95.49      B    C  
ATOM   2350  N   ILE B  57     -15.291   8.893   4.183  1.00 96.24      B    N  
ATOM   2351  CA  ILE B  57     -15.678  10.300   4.308  1.00 95.83      B    C  
ATOM   2352  C   ILE B  57     -17.161  10.512   3.997  1.00 96.06      B    C  
ATOM   2353  O   ILE B  57     -17.827  11.241   4.717  1.00 95.05      B    O  
ATOM   2354  CB  ILE B  57     -14.747  11.210   3.480  1.00 94.44      B    C  
ATOM   2355  CG1 ILE B  57     -13.437  11.355   4.289  1.00 84.08      B    C  
ATOM   2356  CG2 ILE B  57     -15.377  12.577   3.198  1.00 83.71      B    C  
ATOM   2357  CD1 ILE B  57     -12.509  12.485   3.833  1.00 76.65      B    C  
ATOM   2358  N   ILE B  58     -17.709   9.849   2.973  1.00 96.31      B    N  
ATOM   2359  CA  ILE B  58     -19.141   9.953   2.662  1.00 96.22      B    C  
ATOM   2360  C   ILE B  58     -19.992   9.420   3.821  1.00 96.24      B    C  
ATOM   2361  O   ILE B  58     -20.985  10.047   4.169  1.00 95.42      B    O  
ATOM   2362  CB  ILE B  58     -19.465   9.276   1.317  1.00 95.63      B    C  
ATOM   2363  CG1 ILE B  58     -18.858  10.095   0.159  1.00 93.14      B    C  
ATOM   2364  CG2 ILE B  58     -20.988   9.162   1.123  1.00 93.17      B    C  
ATOM   2365  CD1 ILE B  58     -18.920   9.378  -1.207  1.00 88.12      B    C  
ATOM   2366  N   ASN B  59     -19.583   8.329   4.466  1.00 96.31      B    N  
ATOM   2367  CA  ASN B  59     -20.265   7.817   5.658  1.00 96.11      B    C  
ATOM   2368  C   ASN B  59     -20.285   8.854   6.791  1.00 96.36      B    C  
ATOM   2369  O   ASN B  59     -21.318   9.063   7.428  1.00 94.76      B    O  
ATOM   2370  CB  ASN B  59     -19.596   6.509   6.115  1.00 95.61      B    C  
ATOM   2371  CG  ASN B  59     -19.888   5.335   5.195  1.00 94.99      B    C  
ATOM   2372  ND2 ASN B  59     -19.161   4.252   5.338  1.00 87.98      B    N  
ATOM   2373  OD1 ASN B  59     -20.788   5.359   4.374  1.00 87.38      B    O  
ATOM   2374  N   ARG B  60     -19.194   9.588   6.996  1.00 96.48      B    N  
ATOM   2375  CA  ARG B  60     -19.150  10.697   7.973  1.00 96.47      B    C  
ATOM   2376  C   ARG B  60     -20.053  11.864   7.564  1.00 96.51      B    C  
ATOM   2377  O   ARG B  60     -20.682  12.462   8.431  1.00 95.07      B    O  
ATOM   2378  CB  ARG B  60     -17.706  11.160   8.171  1.00 95.40      B    C  
ATOM   2379  CG  ARG B  60     -16.827  10.128   8.899  1.00 91.42      B    C  
ATOM   2380  CD  ARG B  60     -17.252   9.944  10.356  1.00 91.86      B    C  
ATOM   2381  NE  ARG B  60     -16.347   9.014  11.056  1.00 91.65      B    N  
ATOM   2382  CZ  ARG B  60     -16.436   8.623  12.313  1.00 93.72      B    C  
ATOM   2383  NH1 ARG B  60     -17.366   9.045  13.132  1.00 85.53      B    N1+
ATOM   2384  NH2 ARG B  60     -15.581   7.775  12.779  1.00 87.35      B    N  
ATOM   2385  N   VAL B  61     -20.181  12.168   6.277  1.00 96.48      B    N  
ATOM   2386  CA  VAL B  61     -21.122  13.181   5.782  1.00 96.11      B    C  
ATOM   2387  C   VAL B  61     -22.573  12.749   6.017  1.00 96.30      B    C  
ATOM   2388  O   VAL B  61     -23.383  13.567   6.449  1.00 95.13      B    O  
ATOM   2389  CB  VAL B  61     -20.873  13.512   4.302  1.00 95.50      B    C  
ATOM   2390  CG1 VAL B  61     -21.890  14.530   3.764  1.00 91.38      B    C  
ATOM   2391  CG2 VAL B  61     -19.489  14.139   4.102  1.00 91.61      B    C  
ATOM   2392  N   GLN B  62     -22.911  11.480   5.819  1.00 96.41      B    N  
ATOM   2393  CA  GLN B  62     -24.244  10.949   6.152  1.00 96.04      B    C  
ATOM   2394  C   GLN B  62     -24.547  11.082   7.656  1.00 96.23      B    C  
ATOM   2395  O   GLN B  62     -25.649  11.495   8.019  1.00 95.23      B    O  
ATOM   2396  CB  GLN B  62     -24.354   9.478   5.744  1.00 94.94      B    C  
ATOM   2397  CG  GLN B  62     -24.500   9.261   4.234  1.00 91.31      B    C  
ATOM   2398  CD  GLN B  62     -24.769   7.788   3.902  1.00 91.98      B    C  
ATOM   2399  NE2 GLN B  62     -25.289   7.487   2.741  1.00 82.09      B    N  
ATOM   2400  OE1 GLN B  62     -24.535   6.898   4.707  1.00 83.25      B    O  
ATOM   2401  N   ILE B  63     -23.581  10.807   8.513  1.00 96.33      B    N  
ATOM   2402  CA  ILE B  63     -23.707  11.007   9.967  1.00 96.15      B    C  
ATOM   2403  C   ILE B  63     -23.942  12.488  10.287  1.00 96.05      B    C  
ATOM   2404  O   ILE B  63     -24.837  12.801  11.064  1.00 94.98      B    O  
ATOM   2405  CB  ILE B  63     -22.467  10.433  10.701  1.00 95.56      B    C  
ATOM   2406  CG1 ILE B  63     -22.463   8.893  10.609  1.00 93.56      B    C  
ATOM   2407  CG2 ILE B  63     -22.437  10.875  12.181  1.00 93.96      B    C  
ATOM   2408  CD1 ILE B  63     -21.104   8.254  10.960  1.00 89.31      B    C  
ATOM   2409  N   ALA B  64     -23.216  13.404   9.646  1.00 96.43      B    N  
ATOM   2410  CA  ALA B  64     -23.420  14.842   9.833  1.00 95.86      B    C  
ATOM   2411  C   ALA B  64     -24.832  15.292   9.416  1.00 96.05      B    C  
ATOM   2412  O   ALA B  64     -25.449  16.100  10.103  1.00 94.52      B    O  
ATOM   2413  CB  ALA B  64     -22.324  15.594   9.079  1.00 94.97      B    C  
ATOM   2414  N   HIS B  65     -25.393  14.731   8.343  1.00 96.74      B    N  
ATOM   2415  CA  HIS B  65     -26.788  14.960   7.967  1.00 96.51      B    C  
ATOM   2416  C   HIS B  65     -27.777  14.453   9.027  1.00 96.46      B    C  
ATOM   2417  O   HIS B  65     -28.742  15.157   9.335  1.00 95.39      B    O  
ATOM   2418  CB  HIS B  65     -27.092  14.314   6.610  1.00 96.07      B    C  
ATOM   2419  CG  HIS B  65     -26.711  15.173   5.439  1.00 96.08      B    C  
ATOM   2420  CD2 HIS B  65     -25.661  14.990   4.577  1.00 87.86      B    C  
ATOM   2421  ND1 HIS B  65     -27.395  16.299   5.017  1.00 87.99      B    N  
ATOM   2422  CE1 HIS B  65     -26.766  16.776   3.931  1.00 89.19      B    C  
ATOM   2423  NE2 HIS B  65     -25.713  16.002   3.635  1.00 90.47      B    N  
ATOM   2424  N   ALA B  66     -27.534  13.295   9.629  1.00 96.31      B    N  
ATOM   2425  CA  ALA B  66     -28.369  12.783  10.712  1.00 95.99      B    C  
ATOM   2426  C   ALA B  66     -28.314  13.688  11.962  1.00 96.25      B    C  
ATOM   2427  O   ALA B  66     -29.342  13.985  12.564  1.00 94.68      B    O  
ATOM   2428  CB  ALA B  66     -27.937  11.342  11.026  1.00 95.08      B    C  
ATOM   2429  N   VAL B  67     -27.137  14.209  12.304  1.00 96.13      B    N  
ATOM   2430  CA  VAL B  67     -26.975  15.182  13.396  1.00 95.63      B    C  
ATOM   2431  C   VAL B  67     -27.722  16.487  13.098  1.00 95.66      B    C  
ATOM   2432  O   VAL B  67     -28.390  17.025  13.981  1.00 94.24      B    O  
ATOM   2433  CB  VAL B  67     -25.480  15.437  13.681  1.00 94.89      B    C  
ATOM   2434  CG1 VAL B  67     -25.260  16.527  14.741  1.00 90.98      B    C  
ATOM   2435  CG2 VAL B  67     -24.798  14.163  14.201  1.00 91.42      B    C  
ATOM   2436  N   ALA B  68     -27.701  16.961  11.849  1.00 96.13      B    N  
ATOM   2437  CA  ALA B  68     -28.472  18.132  11.439  1.00 95.63      B    C  
ATOM   2438  C   ALA B  68     -29.992  17.902  11.530  1.00 95.85      B    C  
ATOM   2439  O   ALA B  68     -30.732  18.791  11.953  1.00 94.37      B    O  
ATOM   2440  CB  ALA B  68     -28.039  18.521  10.022  1.00 94.68      B    C  
ATOM   2441  N   GLN B  69     -30.465  16.694  11.212  1.00 96.05      B    N  
ATOM   2442  CA  GLN B  69     -31.873  16.315  11.428  1.00 95.70      B    C  
ATOM   2443  C   GLN B  69     -32.243  16.344  12.914  1.00 96.01      B    C  
ATOM   2444  O   GLN B  69     -33.311  16.841  13.263  1.00 95.30      B    O  
ATOM   2445  CB  GLN B  69     -32.152  14.915  10.861  1.00 95.06      B    C  
ATOM   2446  CG  GLN B  69     -32.148  14.858   9.329  1.00 93.24      B    C  
ATOM   2447  CD  GLN B  69     -32.436  13.434   8.827  1.00 92.69      B    C  
ATOM   2448  NE2 GLN B  69     -33.269  13.284   7.829  1.00 82.88      B    N  
ATOM   2449  OE1 GLN B  69     -31.924  12.447   9.328  1.00 83.96      B    O  
ATOM   2450  N   ALA B  70     -31.372  15.878  13.794  1.00 96.00      B    N  
ATOM   2451  CA  ALA B  70     -31.580  15.955  15.234  1.00 95.89      B    C  
ATOM   2452  C   ALA B  70     -31.649  17.414  15.722  1.00 95.92      B    C  
ATOM   2453  O   ALA B  70     -32.512  17.750  16.524  1.00 94.40      B    O  
ATOM   2454  CB  ALA B  70     -30.478  15.158  15.944  1.00 95.28      B    C  
ATOM   2455  N   GLY B  71     -30.807  18.299  15.167  1.00 95.86      B    N  
ATOM   2456  CA  GLY B  71     -30.868  19.736  15.439  1.00 95.12      B    C  
ATOM   2457  C   GLY B  71     -32.204  20.367  15.032  1.00 95.79      B    C  
ATOM   2458  O   GLY B  71     -32.809  21.093  15.816  1.00 94.33      B    O  
ATOM   2459  N   ALA B  72     -32.724  20.026  13.861  1.00 95.74      B    N  
ATOM   2460  CA  ALA B  72     -34.028  20.499  13.403  1.00 95.55      B    C  
ATOM   2461  C   ALA B  72     -35.174  20.007  14.309  1.00 95.81      B    C  
ATOM   2462  O   ALA B  72     -36.026  20.799  14.711  1.00 94.30      B    O  
ATOM   2463  CB  ALA B  72     -34.222  20.053  11.945  1.00 94.79      B    C  
ATOM   2464  N   ALA B  73     -35.165  18.727  14.681  1.00 95.97      B    N  
ATOM   2465  CA  ALA B  73     -36.155  18.170  15.601  1.00 95.78      B    C  
ATOM   2466  C   ALA B  73     -36.098  18.837  16.984  1.00 96.01      B    C  
ATOM   2467  O   ALA B  73     -37.143  19.121  17.570  1.00 94.15      B    O  
ATOM   2468  CB  ALA B  73     -35.932  16.654  15.692  1.00 94.86      B    C  
ATOM   2469  N   SER B  74     -34.914  19.178  17.466  1.00 96.35      B    N  
ATOM   2470  CA  SER B  74     -34.708  19.857  18.749  1.00 96.00      B    C  
ATOM   2471  C   SER B  74     -35.380  21.228  18.781  1.00 96.10      B    C  
ATOM   2472  O   SER B  74     -36.086  21.538  19.735  1.00 94.31      B    O  
ATOM   2473  CB  SER B  74     -33.218  20.037  19.040  1.00 95.09      B    C  
ATOM   2474  OG  SER B  74     -32.541  18.796  19.026  1.00 85.60      B    O  
ATOM   2475  N   LEU B  75     -35.214  22.026  17.724  1.00 96.15      B    N  
ATOM   2476  CA  LEU B  75     -35.846  23.350  17.634  1.00 95.75      B    C  
ATOM   2477  C   LEU B  75     -37.377  23.266  17.597  1.00 95.80      B    C  
ATOM   2478  O   LEU B  75     -38.053  24.063  18.234  1.00 94.52      B    O  
ATOM   2479  CB  LEU B  75     -35.322  24.059  16.377  1.00 94.85      B    C  
ATOM   2480  CG  LEU B  75     -33.866  24.547  16.485  1.00 93.91      B    C  
ATOM   2481  CD1 LEU B  75     -33.374  24.978  15.103  1.00 89.31      B    C  
ATOM   2482  CD2 LEU B  75     -33.743  25.752  17.415  1.00 88.96      B    C  
ATOM   2483  N   VAL B  76     -37.939  22.289  16.884  1.00 95.83      B    N  
ATOM   2484  CA  VAL B  76     -39.397  22.101  16.812  1.00 95.33      B    C  
ATOM   2485  C   VAL B  76     -39.969  21.648  18.159  1.00 95.45      B    C  
ATOM   2486  O   VAL B  76     -41.000  22.165  18.580  1.00 93.94      B    O  
ATOM   2487  CB  VAL B  76     -39.777  21.119  15.692  1.00 94.46      B    C  
ATOM   2488  CG1 VAL B  76     -41.287  20.868  15.626  1.00 90.41      B    C  
ATOM   2489  CG2 VAL B  76     -39.363  21.668  14.324  1.00 90.55      B    C  
ATOM   2490  N   SER B  77     -39.291  20.728  18.856  1.00 95.90      B    N  
ATOM   2491  CA  SER B  77     -39.714  20.280  20.192  1.00 95.74      B    C  
ATOM   2492  C   SER B  77     -39.629  21.417  21.215  1.00 96.06      B    C  
ATOM   2493  O   SER B  77     -40.602  21.672  21.929  1.00 94.34      B    O  
ATOM   2494  CB  SER B  77     -38.861  19.095  20.641  1.00 94.78      B    C  
ATOM   2495  OG  SER B  77     -39.382  18.556  21.842  1.00 87.08      B    O  
ATOM   2496  N   TRP B  78     -38.528  22.176  21.195  1.00 95.74      B    N  
ATOM   2497  CA  TRP B  78     -38.345  23.349  22.040  1.00 95.95      B    C  
ATOM   2498  C   TRP B  78     -39.432  24.410  21.825  1.00 96.21      B    C  
ATOM   2499  O   TRP B  78     -40.039  24.893  22.782  1.00 94.91      B    O  
ATOM   2500  CB  TRP B  78     -36.956  23.919  21.757  1.00 95.50      B    C  
ATOM   2501  CG  TRP B  78     -36.642  25.208  22.445  1.00 96.22      B    C  
ATOM   2502  CD1 TRP B  78     -36.151  25.341  23.692  1.00 93.78      B    C  
ATOM   2503  CD2 TRP B  78     -36.779  26.564  21.920  1.00 95.33      B    C  
ATOM   2504  CE2 TRP B  78     -36.312  27.459  22.921  1.00 94.81      B    C  
ATOM   2505  CE3 TRP B  78     -37.228  27.104  20.696  1.00 93.94      B    C  
ATOM   2506  NE1 TRP B  78     -35.946  26.679  23.978  1.00 93.76      B    N  
ATOM   2507  CZ2 TRP B  78     -36.271  28.866  22.705  1.00 94.13      B    C  
ATOM   2508  CZ3 TRP B  78     -37.195  28.494  20.489  1.00 92.03      B    C  
ATOM   2509  CH2 TRP B  78     -36.719  29.361  21.483  1.00 92.25      B    C  
ATOM   2510  N   ALA B  79     -39.784  24.715  20.581  1.00 95.88      B    N  
ATOM   2511  CA  ALA B  79     -40.890  25.619  20.284  1.00 95.44      B    C  
ATOM   2512  C   ALA B  79     -42.252  25.035  20.706  1.00 95.65      B    C  
ATOM   2513  O   ALA B  79     -43.160  25.772  21.102  1.00 93.75      B    O  
ATOM   2514  CB  ALA B  79     -40.858  25.942  18.790  1.00 94.87      B    C  
ATOM   2515  N   SER B  80     -42.406  23.722  20.663  1.00 96.19      B    N  
ATOM   2516  CA  SER B  80     -43.627  23.041  21.111  1.00 95.81      B    C  
ATOM   2517  C   SER B  80     -43.790  23.079  22.628  1.00 96.00      B    C  
ATOM   2518  O   SER B  80     -44.920  23.177  23.111  1.00 93.95      B    O  
ATOM   2519  CB  SER B  80     -43.649  21.591  20.622  1.00 94.34      B    C  
ATOM   2520  OG  SER B  80     -43.541  21.557  19.213  1.00 85.08      B    O  
ATOM   2521  N   LEU B  81     -42.694  23.102  23.386  1.00 95.56      B    N  
ATOM   2522  CA  LEU B  81     -42.751  23.269  24.837  1.00 95.55      B    C  
ATOM   2523  C   LEU B  81     -43.344  24.635  25.218  1.00 95.95      B    C  
ATOM   2524  O   LEU B  81     -44.112  24.716  26.171  1.00 94.66      B    O  
ATOM   2525  CB  LEU B  81     -41.348  23.081  25.441  1.00 95.37      B    C  
ATOM   2526  CG  LEU B  81     -41.385  22.963  26.983  1.00 94.93      B    C  
ATOM   2527  CD1 LEU B  81     -41.954  21.615  27.433  1.00 89.67      B    C  
ATOM   2528  CD2 LEU B  81     -39.978  23.095  27.553  1.00 89.89      B    C  
ATOM   2529  N   TYR B  82     -43.087  25.676  24.432  1.00 95.17      B    N  
ATOM   2530  CA  TYR B  82     -43.727  26.972  24.651  1.00 95.04      B    C  
ATOM   2531  C   TYR B  82     -45.253  26.878  24.538  1.00 95.45      B    C  
ATOM   2532  O   TYR B  82     -45.978  27.441  25.355  1.00 94.04      B    O  
ATOM   2533  CB  TYR B  82     -43.166  28.001  23.670  1.00 94.83      B    C  
ATOM   2534  CG  TYR B  82     -43.744  29.387  23.838  1.00 96.00      B    C  
ATOM   2535  CD1 TYR B  82     -44.421  30.021  22.773  1.00 92.66      B    C  
ATOM   2536  CD2 TYR B  82     -43.621  30.056  25.075  1.00 93.44      B    C  
ATOM   2537  CE1 TYR B  82     -44.945  31.310  22.932  1.00 92.81      B    C  
ATOM   2538  CE2 TYR B  82     -44.154  31.344  25.245  1.00 93.01      B    C  
ATOM   2539  CZ  TYR B  82     -44.814  31.972  24.176  1.00 94.35      B    C  
ATOM   2540  OH  TYR B  82     -45.324  33.231  24.355  1.00 93.59      B    O  
ATOM   2541  N   ARG B  83     -45.764  26.095  23.589  1.00 96.13      B    N  
ATOM   2542  CA  ARG B  83     -47.208  25.834  23.476  1.00 95.82      B    C  
ATOM   2543  C   ARG B  83     -47.741  25.053  24.680  1.00 95.92      B    C  
ATOM   2544  O   ARG B  83     -48.837  25.348  25.143  1.00 94.18      B    O  
ATOM   2545  CB  ARG B  83     -47.529  25.081  22.187  1.00 94.89      B    C  
ATOM   2546  CG  ARG B  83     -47.054  25.840  20.934  1.00 92.56      B    C  
ATOM   2547  CD  ARG B  83     -47.564  25.145  19.671  1.00 90.61      B    C  
ATOM   2548  NE  ARG B  83     -49.016  25.276  19.578  1.00 88.46      B    N  
ATOM   2549  CZ  ARG B  83     -49.812  24.790  18.631  1.00 87.20      B    C  
ATOM   2550  NH1 ARG B  83     -49.351  24.073  17.643  1.00 81.28      B    N1+
ATOM   2551  NH2 ARG B  83     -51.083  25.044  18.693  1.00 82.74      B    N  
ATOM   2552  N   ALA B  84     -46.972  24.114  25.196  1.00 95.46      B    N  
ATOM   2553  CA  ALA B  84     -47.303  23.391  26.415  1.00 95.29      B    C  
ATOM   2554  C   ALA B  84     -47.393  24.338  27.614  1.00 95.63      B    C  
ATOM   2555  O   ALA B  84     -48.380  24.295  28.347  1.00 93.64      B    O  
ATOM   2556  CB  ALA B  84     -46.275  22.275  26.635  1.00 94.64      B    C  
ATOM   2557  N   GLN B  85     -46.438  25.264  27.757  1.00 95.21      B    N  
ATOM   2558  CA  GLN B  85     -46.427  26.268  28.814  1.00 94.86      B    C  
ATOM   2559  C   GLN B  85     -47.639  27.214  28.738  1.00 95.18      B    C  
ATOM   2560  O   GLN B  85     -48.301  27.456  29.752  1.00 93.22      B    O  
ATOM   2561  CB  GLN B  85     -45.130  27.086  28.729  1.00 93.88      B    C  
ATOM   2562  CG  GLN B  85     -43.880  26.268  29.101  1.00 92.72      B    C  
ATOM   2563  CD  GLN B  85     -42.577  26.957  28.705  1.00 93.11      B    C  
ATOM   2564  NE2 GLN B  85     -41.450  26.426  29.124  1.00 83.01      B    N  
ATOM   2565  OE1 GLN B  85     -42.542  27.959  28.001  1.00 85.16      B    O  
ATOM   2566  N   LEU B  86     -47.997  27.696  27.543  1.00 95.28      B    N  
ATOM   2567  CA  LEU B  86     -49.186  28.534  27.340  1.00 94.89      B    C  
ATOM   2568  C   LEU B  86     -50.476  27.795  27.720  1.00 95.00      B    C  
ATOM   2569  O   LEU B  86     -51.357  28.368  28.366  1.00 93.41      B    O  
ATOM   2570  CB  LEU B  86     -49.254  28.969  25.866  1.00 94.49      B    C  
ATOM   2571  CG  LEU B  86     -48.187  29.982  25.414  1.00 94.29      B    C  
ATOM   2572  CD1 LEU B  86     -48.270  30.144  23.895  1.00 90.13      B    C  
ATOM   2573  CD2 LEU B  86     -48.381  31.352  26.062  1.00 90.25      B    C  
ATOM   2574  N   ASN B  87     -50.593  26.536  27.336  1.00 95.66      B    N  
ATOM   2575  CA  ASN B  87     -51.760  25.723  27.653  1.00 95.14      B    C  
ATOM   2576  C   ASN B  87     -51.843  25.382  29.144  1.00 95.46      B    C  
ATOM   2577  O   ASN B  87     -52.936  25.487  29.713  1.00 92.78      B    O  
ATOM   2578  CB  ASN B  87     -51.746  24.456  26.782  1.00 94.05      B    C  
ATOM   2579  CG  ASN B  87     -52.205  24.721  25.362  1.00 92.78      B    C  
ATOM   2580  ND2 ASN B  87     -51.699  23.965  24.414  1.00 83.63      B    N  
ATOM   2581  OD1 ASN B  87     -53.058  25.548  25.087  1.00 84.66      B    O  
ATOM   2582  N   ALA B  88     -50.725  25.049  29.776  1.00 94.90      B    N  
ATOM   2583  CA  ALA B  88     -50.659  24.756  31.201  1.00 94.33      B    C  
ATOM   2584  C   ALA B  88     -51.007  25.982  32.047  1.00 94.66      B    C  
ATOM   2585  O   ALA B  88     -51.869  25.907  32.921  1.00 92.10      B    O  
ATOM   2586  CB  ALA B  88     -49.259  24.207  31.516  1.00 93.63      B    C  
ATOM   2587  N   ALA B  89     -50.434  27.153  31.721  1.00 94.66      B    N  
ATOM   2588  CA  ALA B  89     -50.777  28.392  32.408  1.00 94.06      B    C  
ATOM   2589  C   ALA B  89     -52.266  28.740  32.250  1.00 94.56      B    C  
ATOM   2590  O   ALA B  89     -52.920  29.148  33.206  1.00 92.37      B    O  
ATOM   2591  CB  ALA B  89     -49.886  29.512  31.853  1.00 93.31      B    C  
ATOM   2592  N   ARG B  90     -52.830  28.541  31.056  1.00 95.19      B    N  
ATOM   2593  CA  ARG B  90     -54.261  28.756  30.816  1.00 94.77      B    C  
ATOM   2594  C   ARG B  90     -55.131  27.789  31.625  1.00 95.00      B    C  
ATOM   2595  O   ARG B  90     -56.155  28.225  32.145  1.00 93.17      B    O  
ATOM   2596  CB  ARG B  90     -54.545  28.638  29.316  1.00 93.05      B    C  
ATOM   2597  CG  ARG B  90     -55.983  29.070  28.972  1.00 87.27      B    C  
ATOM   2598  CD  ARG B  90     -56.289  28.801  27.495  1.00 86.19      B    C  
ATOM   2599  NE  ARG B  90     -56.422  27.359  27.246  1.00 79.33      B    N  
ATOM   2600  CZ  ARG B  90     -56.150  26.727  26.114  1.00 75.49      B    C  
ATOM   2601  NH1 ARG B  90     -55.831  27.361  25.027  1.00 67.75      B    N1+
ATOM   2602  NH2 ARG B  90     -56.176  25.420  26.067  1.00 67.81      B    N  
ATOM   2603  N   GLY B  91     -54.738  26.531  31.719  1.00 94.10      B    N  
ATOM   2604  CA  GLY B  91     -55.397  25.525  32.542  1.00 93.55      B    C  
ATOM   2605  C   GLY B  91     -55.369  25.909  34.019  1.00 94.50      B    C  
ATOM   2606  O   GLY B  91     -56.428  26.059  34.626  1.00 91.46      B    O  
ATOM   2607  N   GLY B  92     -54.179  26.225  34.539  1.00 93.51      B    N  
ATOM   2608  CA  GLY B  92     -54.001  26.646  35.925  1.00 92.97      B    C  
ATOM   2609  C   GLY B  92     -54.812  27.884  36.301  1.00 93.96      B    C  
ATOM   2610  O   GLY B  92     -55.473  27.909  37.337  1.00 91.26      B    O  
ATOM   2611  N   TYR B  93     -54.876  28.907  35.441  1.00 94.39      B    N  
ATOM   2612  CA  TYR B  93     -55.741  30.068  35.679  1.00 94.46      B    C  
ATOM   2613  C   TYR B  93     -57.236  29.725  35.647  1.00 94.38      B    C  
ATOM   2614  O   TYR B  93     -58.009  30.345  36.373  1.00 91.74      B    O  
ATOM   2615  CB  TYR B  93     -55.442  31.188  34.678  1.00 93.78      B    C  
ATOM   2616  CG  TYR B  93     -54.138  31.923  34.899  1.00 94.89      B    C  
ATOM   2617  CD1 TYR B  93     -53.777  32.386  36.181  1.00 91.06      B    C  
ATOM   2618  CD2 TYR B  93     -53.282  32.182  33.806  1.00 91.62      B    C  
ATOM   2619  CE1 TYR B  93     -52.577  33.082  36.370  1.00 90.02      B    C  
ATOM   2620  CE2 TYR B  93     -52.088  32.877  33.992  1.00 90.37      B    C  
ATOM   2621  CZ  TYR B  93     -51.724  33.324  35.268  1.00 92.68      B    C  
ATOM   2622  OH  TYR B  93     -50.546  33.994  35.458  1.00 91.32      B    O  
ATOM   2623  N   SER B  94     -57.634  28.752  34.826  1.00 94.73      B    N  
ATOM   2624  CA  SER B  94     -59.011  28.267  34.822  1.00 94.15      B    C  
ATOM   2625  C   SER B  94     -59.363  27.537  36.119  1.00 94.50      B    C  
ATOM   2626  O   SER B  94     -60.431  27.779  36.678  1.00 90.79      B    O  
ATOM   2627  CB  SER B  94     -59.252  27.340  33.627  1.00 92.37      B    C  
ATOM   2628  OG  SER B  94     -60.639  27.109  33.459  1.00 82.15      B    O  
ATOM   2629  N   ASP B  95     -58.455  26.717  36.631  1.00 94.14      B    N  
ATOM   2630  CA  ASP B  95     -58.672  25.944  37.857  1.00 93.53      B    C  
ATOM   2631  C   ASP B  95     -58.775  26.829  39.107  1.00 94.09      B    C  
ATOM   2632  O   ASP B  95     -59.434  26.468  40.081  1.00 89.94      B    O  
ATOM   2633  CB  ASP B  95     -57.532  24.924  38.018  1.00 91.60      B    C  
ATOM   2634  CG  ASP B  95     -57.579  23.797  36.974  1.00 85.67      B    C  
ATOM   2635  OD1 ASP B  95     -58.651  23.605  36.343  1.00 78.59      B    O  
ATOM   2636  OD2 ASP B  95     -56.548  23.103  36.845  1.00 78.35      B    O1-
ATOM   2637  N   TRP B  96     -58.215  28.042  39.067  1.00 93.41      B    N  
ATOM   2638  CA  TRP B  96     -58.317  29.023  40.145  1.00 93.65      B    C  
ATOM   2639  C   TRP B  96     -59.496  30.001  39.996  1.00 93.73      B    C  
ATOM   2640  O   TRP B  96     -59.615  30.936  40.804  1.00 89.34      B    O  
ATOM   2641  CB  TRP B  96     -56.974  29.721  40.316  1.00 92.42      B    C  
ATOM   2642  CG  TRP B  96     -55.973  28.904  41.072  1.00 92.72      B    C  
ATOM   2643  CD1 TRP B  96     -54.876  28.310  40.550  1.00 88.13      B    C  
ATOM   2644  CD2 TRP B  96     -55.974  28.571  42.498  1.00 91.10      B    C  
ATOM   2645  CE2 TRP B  96     -54.814  27.793  42.766  1.00 89.45      B    C  
ATOM   2646  CE3 TRP B  96     -56.828  28.872  43.572  1.00 86.36      B    C  
ATOM   2647  NE1 TRP B  96     -54.178  27.654  41.558  1.00 86.86      B    N  
ATOM   2648  CZ2 TRP B  96     -54.513  27.325  44.066  1.00 87.49      B    C  
ATOM   2649  CZ3 TRP B  96     -56.528  28.409  44.874  1.00 83.16      B    C  
ATOM   2650  CH2 TRP B  96     -55.382  27.642  45.102  1.00 84.25      B    C  
ATOM   2651  N   GLU B  97     -60.393  29.832  39.045  1.00 92.86      B    N  
ATOM   2652  CA  GLU B  97     -61.589  30.689  38.942  1.00 92.44      B    C  
ATOM   2653  C   GLU B  97     -62.590  30.453  40.089  1.00 92.97      B    C  
ATOM   2654  O   GLU B  97     -63.269  31.393  40.512  1.00 89.96      B    O  
ATOM   2655  CB  GLU B  97     -62.292  30.509  37.592  1.00 90.55      B    C  
ATOM   2656  CG  GLU B  97     -61.532  31.200  36.448  1.00 87.54      B    C  
ATOM   2657  CD  GLU B  97     -62.264  31.186  35.106  1.00 87.26      B    C  
ATOM   2658  OE1 GLU B  97     -61.788  31.909  34.200  1.00 79.03      B    O  
ATOM   2659  OE2 GLU B  97     -63.307  30.512  34.977  1.00 80.94      B    O1-
ATOM   2660  N   TRP B  98     -62.660  29.261  40.626  1.00 92.97      B    N  
ATOM   2661  CA  TRP B  98     -63.684  28.847  41.588  1.00 92.71      B    C  
ATOM   2662  C   TRP B  98     -63.774  29.703  42.860  1.00 93.07      B    C  
ATOM   2663  O   TRP B  98     -64.897  30.003  43.271  1.00 90.11      B    O  
ATOM   2664  CB  TRP B  98     -63.533  27.357  41.917  1.00 90.87      B    C  
ATOM   2665  CG  TRP B  98     -62.429  27.010  42.866  1.00 89.04      B    C  
ATOM   2666  CD1 TRP B  98     -61.179  26.646  42.529  1.00 83.01      B    C  
ATOM   2667  CD2 TRP B  98     -62.456  27.041  44.334  1.00 87.44      B    C  
ATOM   2668  CE2 TRP B  98     -61.162  26.697  44.801  1.00 85.13      B    C  
ATOM   2669  CE3 TRP B  98     -63.444  27.336  45.287  1.00 81.82      B    C  
ATOM   2670  NE1 TRP B  98     -60.412  26.457  43.675  1.00 81.32      B    N  
ATOM   2671  CZ2 TRP B  98     -60.845  26.669  46.182  1.00 84.05      B    C  
ATOM   2672  CZ3 TRP B  98     -63.144  27.301  46.665  1.00 80.00      B    C  
ATOM   2673  CH2 TRP B  98     -61.846  26.973  47.102  1.00 80.45      B    C  
ATOM   2674  N   PRO B  99     -62.688  30.205  43.482  1.00 92.62      B    N  
ATOM   2675  CA  PRO B  99     -62.800  31.051  44.673  1.00 91.68      B    C  
ATOM   2676  C   PRO B  99     -63.474  32.400  44.375  1.00 92.26      B    C  
ATOM   2677  O   PRO B  99     -64.241  32.920  45.181  1.00 88.71      B    O  
ATOM   2678  CB  PRO B  99     -61.365  31.265  45.179  1.00 89.50      B    C  
ATOM   2679  CG  PRO B  99     -60.544  30.168  44.500  1.00 86.83      B    C  
ATOM   2680  CD  PRO B  99     -61.287  29.972  43.185  1.00 90.92      B    C  
ATOM   2681  N   TYR B 100     -63.185  32.941  43.185  1.00 92.30      B    N  
ATOM   2682  CA  TYR B 100     -63.787  34.193  42.736  1.00 92.07      B    C  
ATOM   2683  C   TYR B 100     -65.249  33.982  42.340  1.00 92.77      B    C  
ATOM   2684  O   TYR B 100     -66.112  34.786  42.697  1.00 89.89      B    O  
ATOM   2685  CB  TYR B 100     -62.971  34.769  41.577  1.00 91.20      B    C  
ATOM   2686  CG  TYR B 100     -61.536  35.082  41.951  1.00 92.71      B    C  
ATOM   2687  CD1 TYR B 100     -61.218  36.267  42.644  1.00 87.82      B    C  
ATOM   2688  CD2 TYR B 100     -60.507  34.165  41.648  1.00 89.69      B    C  
ATOM   2689  CE1 TYR B 100     -59.890  36.549  43.013  1.00 87.40      B    C  
ATOM   2690  CE2 TYR B 100     -59.180  34.434  42.025  1.00 87.88      B    C  
ATOM   2691  CZ  TYR B 100     -58.880  35.625  42.705  1.00 90.42      B    C  
ATOM   2692  OH  TYR B 100     -57.584  35.883  43.071  1.00 89.49      B    O  
ATOM   2693  N   GLN B 101     -65.551  32.881  41.693  1.00 92.03      B    N  
ATOM   2694  CA  GLN B 101     -66.910  32.480  41.337  1.00 91.69      B    C  
ATOM   2695  C   GLN B 101     -67.778  32.280  42.581  1.00 92.04      B    C  
ATOM   2696  O   GLN B 101     -68.900  32.781  42.636  1.00 89.26      B    O  
ATOM   2697  CB  GLN B 101     -66.837  31.214  40.480  1.00 90.74      B    C  
ATOM   2698  CG  GLN B 101     -67.789  31.294  39.283  1.00 83.33      B    C  
ATOM   2699  CD  GLN B 101     -67.618  30.112  38.327  1.00 81.45      B    C  
ATOM   2700  NE2 GLN B 101     -68.122  30.199  37.125  1.00 69.45      B    N  
ATOM   2701  OE1 GLN B 101     -67.050  29.092  38.660  1.00 72.45      B    O  
ATOM   2702  N   LEU B 102     -67.219  31.642  43.620  1.00 92.08      B    N  
ATOM   2703  CA  LEU B 102     -67.892  31.476  44.904  1.00 91.57      B    C  
ATOM   2704  C   LEU B 102     -68.246  32.829  45.538  1.00 91.40      B    C  
ATOM   2705  O   LEU B 102     -69.341  33.018  46.055  1.00 88.33      B    O  
ATOM   2706  CB  LEU B 102     -66.992  30.643  45.836  1.00 91.06      B    C  
ATOM   2707  CG  LEU B 102     -67.799  29.921  46.929  1.00 85.57      B    C  
ATOM   2708  CD1 LEU B 102     -68.197  28.524  46.464  1.00 77.56      B    C  
ATOM   2709  CD2 LEU B 102     -66.989  29.791  48.209  1.00 76.68      B    C  
ATOM   2710  N   ASN B 103     -67.336  33.817  45.464  1.00 91.22      B    N  
ATOM   2711  CA  ASN B 103     -67.590  35.168  45.943  1.00 89.98      B    C  
ATOM   2712  C   ASN B 103     -68.673  35.895  45.128  1.00 90.64      B    C  
ATOM   2713  O   ASN B 103     -69.453  36.655  45.704  1.00 87.06      B    O  
ATOM   2714  CB  ASN B 103     -66.280  35.968  45.969  1.00 88.83      B    C  
ATOM   2715  CG  ASN B 103     -65.470  35.699  47.227  1.00 89.02      B    C  
ATOM   2716  ND2 ASN B 103     -64.375  34.993  47.112  1.00 79.06      B    N  
ATOM   2717  OD1 ASN B 103     -65.817  36.124  48.312  1.00 78.41      B    O  
ATOM   2718  N   VAL B 104     -68.757  35.658  43.833  1.00 92.16      B    N  
ATOM   2719  CA  VAL B 104     -69.826  36.204  42.983  1.00 91.55      B    C  
ATOM   2720  C   VAL B 104     -71.173  35.583  43.355  1.00 91.76      B    C  
ATOM   2721  O   VAL B 104     -72.130  36.317  43.610  1.00 88.54      B    O  
ATOM   2722  CB  VAL B 104     -69.525  35.995  41.488  1.00 90.62      B    C  
ATOM   2723  CG1 VAL B 104     -70.692  36.391  40.579  1.00 83.69      B    C  
ATOM   2724  CG2 VAL B 104     -68.324  36.848  41.063  1.00 84.78      B    C  
ATOM   2725  N   ILE B 105     -71.239  34.259  43.434  1.00 91.81      B    N  
ATOM   2726  CA  ILE B 105     -72.479  33.534  43.739  1.00 91.38      B    C  
ATOM   2727  C   ILE B 105     -73.013  33.907  45.122  1.00 91.16      B    C  
ATOM   2728  O   ILE B 105     -74.215  34.105  45.295  1.00 86.79      B    O  
ATOM   2729  CB  ILE B 105     -72.255  32.010  43.606  1.00 90.71      B    C  
ATOM   2730  CG1 ILE B 105     -71.961  31.628  42.136  1.00 84.33      B    C  
ATOM   2731  CG2 ILE B 105     -73.474  31.211  44.112  1.00 83.31      B    C  
ATOM   2732  CD1 ILE B 105     -71.378  30.213  41.966  1.00 76.24      B    C  
ATOM   2733  N   THR B 106     -72.125  34.054  46.094  1.00 90.78      B    N  
ATOM   2734  CA  THR B 106     -72.519  34.363  47.474  1.00 89.78      B    C  
ATOM   2735  C   THR B 106     -72.677  35.856  47.753  1.00 89.86      B    C  
ATOM   2736  O   THR B 106     -73.391  36.237  48.683  1.00 83.33      B    O  
ATOM   2737  CB  THR B 106     -71.549  33.762  48.492  1.00 87.52      B    C  
ATOM   2738  CG2 THR B 106     -71.498  32.239  48.424  1.00 78.23      B    C  
ATOM   2739  OG1 THR B 106     -70.231  34.240  48.291  1.00 78.26      B    O  
ATOM   2740  N   GLY B 107     -72.040  36.718  47.001  1.00 88.00      B    N  
ATOM   2741  CA  GLY B 107     -72.018  38.159  47.220  1.00 86.40      B    C  
ATOM   2742  C   GLY B 107     -72.996  38.949  46.360  1.00 88.32      B    C  
ATOM   2743  O   GLY B 107     -73.662  39.854  46.861  1.00 83.50      B    O  
ATOM   2744  N   CYS B 108     -73.134  38.632  45.069  1.00 88.24      B    N  
ATOM   2745  CA  CYS B 108     -73.939  39.431  44.143  1.00 87.46      B    C  
ATOM   2746  C   CYS B 108     -75.450  39.448  44.476  1.00 88.79      B    C  
ATOM   2747  O   CYS B 108     -76.033  40.532  44.416  1.00 82.29      B    O  
ATOM   2748  CB  CYS B 108     -73.673  39.009  42.693  1.00 85.12      B    C  
ATOM   2749  SG  CYS B 108     -72.002  39.462  42.165  1.00 81.58      B    S  
ATOM   2750  N   PRO B 109     -76.069  38.324  44.878  1.00 88.87      B    N  
ATOM   2751  CA  PRO B 109     -77.501  38.323  45.206  1.00 88.11      B    C  
ATOM   2752  C   PRO B 109     -77.871  39.217  46.390  1.00 88.75      B    C  
ATOM   2753  O   PRO B 109     -79.001  39.712  46.483  1.00 82.11      B    O  
ATOM   2754  CB  PRO B 109     -77.854  36.861  45.500  1.00 86.07      B    C  
ATOM   2755  CG  PRO B 109     -76.767  36.067  44.779  1.00 85.32      B    C  
ATOM   2756  CD  PRO B 109     -75.550  36.976  44.912  1.00 88.51      B    C  
ATOM   2757  N   CYS B 110     -76.966  39.468  47.321  1.00 86.90      B    N  
ATOM   2758  CA  CYS B 110     -77.183  40.293  48.510  1.00 86.23      B    C  
ATOM   2759  C   CYS B 110     -76.461  41.649  48.463  1.00 88.09      B    C  
ATOM   2760  O   CYS B 110     -76.455  42.381  49.453  1.00 78.09      B    O  
ATOM   2761  CB  CYS B 110     -76.856  39.480  49.764  1.00 81.47      B    C  
ATOM   2762  SG  CYS B 110     -75.168  38.808  49.794  1.00 75.08      B    S  
ATOM   2763  N   ALA B 111     -75.879  42.034  47.333  1.00 83.89      B    N  
ATOM   2764  CA  ALA B 111     -75.058  43.237  47.196  1.00 81.31      B    C  
ATOM   2765  C   ALA B 111     -75.805  44.550  47.491  1.00 82.96      B    C  
ATOM   2766  O   ALA B 111     -75.208  45.525  47.951  1.00 77.06      B    O  
ATOM   2767  CB  ALA B 111     -74.479  43.254  45.779  1.00 77.59      B    C  
ATOM   2768  N   TRP B 112     -77.093  44.560  47.254  1.00 87.43      B    N  
ATOM   2769  CA  TRP B 112     -77.972  45.703  47.529  1.00 86.75      B    C  
ATOM   2770  C   TRP B 112     -78.358  45.838  48.999  1.00 87.42      B    C  
ATOM   2771  O   TRP B 112     -78.793  46.909  49.414  1.00 79.90      B    O  
ATOM   2772  CB  TRP B 112     -79.216  45.568  46.655  1.00 82.63      B    C  
ATOM   2773  CG  TRP B 112     -80.015  44.306  46.830  1.00 77.74      B    C  
ATOM   2774  CD1 TRP B 112     -79.752  43.119  46.247  1.00 68.91      B    C  
ATOM   2775  CD2 TRP B 112     -81.229  44.115  47.617  1.00 70.49      B    C  
ATOM   2776  CE2 TRP B 112     -81.667  42.786  47.414  1.00 66.57      B    C  
ATOM   2777  CE3 TRP B 112     -82.017  44.956  48.444  1.00 62.70      B    C  
ATOM   2778  NE1 TRP B 112     -80.735  42.201  46.594  1.00 61.03      B    N  
ATOM   2779  CZ2 TRP B 112     -82.863  42.290  47.989  1.00 65.66      B    C  
ATOM   2780  CZ3 TRP B 112     -83.204  44.487  49.017  1.00 60.34      B    C  
ATOM   2781  CH2 TRP B 112     -83.619  43.163  48.798  1.00 61.00      B    C  
ATOM   2782  N   LYS B 113     -78.219  44.784  49.807  1.00 87.07      B    N  
ATOM   2783  CA  LYS B 113     -78.569  44.763  51.235  1.00 86.95      B    C  
ATOM   2784  C   LYS B 113     -77.378  44.976  52.171  1.00 87.76      B    C  
ATOM   2785  O   LYS B 113     -77.554  45.504  53.268  1.00 79.52      B    O  
ATOM   2786  CB  LYS B 113     -79.256  43.436  51.596  1.00 82.35      B    C  
ATOM   2787  CG  LYS B 113     -80.697  43.331  51.068  1.00 73.07      B    C  
ATOM   2788  CD  LYS B 113     -81.349  42.040  51.569  1.00 69.83      B    C  
ATOM   2789  CE  LYS B 113     -82.796  41.966  51.086  1.00 59.47      B    C  
ATOM   2790  NZ  LYS B 113     -83.462  40.702  51.482  1.00 53.68      B    N1+
ATOM   2791  N   SER B 114     -76.208  44.551  51.764  1.00 86.48      B    N  
ATOM   2792  CA  SER B 114     -75.031  44.515  52.629  1.00 86.82      B    C  
ATOM   2793  C   SER B 114     -73.780  45.004  51.904  1.00 88.43      B    C  
ATOM   2794  O   SER B 114     -73.479  44.566  50.791  1.00 82.42      B    O  
ATOM   2795  CB  SER B 114     -74.831  43.095  53.156  1.00 81.88      B    C  
ATOM   2796  OG  SER B 114     -73.593  42.971  53.827  1.00 72.46      B    O  
ATOM   2797  N   SER B 115     -72.985  45.841  52.561  1.00 88.13      B    N  
ATOM   2798  CA  SER B 115     -71.688  46.289  52.056  1.00 88.19      B    C  
ATOM   2799  C   SER B 115     -70.662  45.154  51.948  1.00 89.29      B    C  
ATOM   2800  O   SER B 115     -69.813  45.191  51.054  1.00 83.12      B    O  
ATOM   2801  CB  SER B 115     -71.140  47.391  52.957  1.00 85.26      B    C  
ATOM   2802  OG  SER B 115     -70.949  46.921  54.278  1.00 74.87      B    O  
ATOM   2803  N   SER B 116     -70.761  44.141  52.802  1.00 89.03      B    N  
ATOM   2804  CA  SER B 116     -69.902  42.958  52.716  1.00 88.84      B    C  
ATOM   2805  C   SER B 116     -70.224  42.114  51.486  1.00 90.15      B    C  
ATOM   2806  O   SER B 116     -69.310  41.722  50.755  1.00 84.50      B    O  
ATOM   2807  CB  SER B 116     -69.993  42.118  53.990  1.00 85.61      B    C  
ATOM   2808  OG  SER B 116     -71.217  41.426  54.091  1.00 74.09      B    O  
ATOM   2809  N   CYS B 117     -71.500  41.928  51.168  1.00 88.69      B    N  
ATOM   2810  CA  CYS B 117     -71.936  41.257  49.941  1.00 88.00      B    C  
ATOM   2811  C   CYS B 117     -71.519  42.043  48.693  1.00 89.79      B    C  
ATOM   2812  O   CYS B 117     -71.029  41.456  47.731  1.00 84.83      B    O  
ATOM   2813  CB  CYS B 117     -73.457  41.077  49.970  1.00 85.64      B    C  
ATOM   2814  SG  CYS B 117     -74.025  39.824  51.150  1.00 81.23      B    S  
ATOM   2815  N   ALA B 118     -71.642  43.375  48.736  1.00 89.78      B    N  
ATOM   2816  CA  ALA B 118     -71.215  44.225  47.625  1.00 89.48      B    C  
ATOM   2817  C   ALA B 118     -69.704  44.151  47.362  1.00 90.21      B    C  
ATOM   2818  O   ALA B 118     -69.277  44.186  46.209  1.00 86.85      B    O  
ATOM   2819  CB  ALA B 118     -71.656  45.656  47.911  1.00 88.10      B    C  
ATOM   2820  N   ARG B 119     -68.866  44.002  48.406  1.00 90.62      B    N  
ATOM   2821  CA  ARG B 119     -67.422  43.770  48.257  1.00 90.31      B    C  
ATOM   2822  C   ARG B 119     -67.130  42.394  47.671  1.00 91.07      B    C  
ATOM   2823  O   ARG B 119     -66.343  42.324  46.730  1.00 87.83      B    O  
ATOM   2824  CB  ARG B 119     -66.680  43.948  49.588  1.00 88.61      B    C  
ATOM   2825  CG  ARG B 119     -66.447  45.418  49.939  1.00 81.08      B    C  
ATOM   2826  CD  ARG B 119     -65.624  45.531  51.227  1.00 79.42      B    C  
ATOM   2827  NE  ARG B 119     -66.076  46.645  52.060  1.00 69.85      B    N  
ATOM   2828  CZ  ARG B 119     -65.591  46.975  53.252  1.00 63.96      B    C  
ATOM   2829  NH1 ARG B 119     -64.568  46.356  53.784  1.00 58.12      B    N1+
ATOM   2830  NH2 ARG B 119     -66.146  47.933  53.945  1.00 56.95      B    N  
ATOM   2831  N   ARG B 120     -67.804  41.366  48.149  1.00 90.84      B    N  
ATOM   2832  CA  ARG B 120     -67.659  40.008  47.593  1.00 90.52      B    C  
ATOM   2833  C   ARG B 120     -68.018  39.969  46.107  1.00 91.45      B    C  
ATOM   2834  O   ARG B 120     -67.234  39.477  45.312  1.00 88.47      B    O  
ATOM   2835  CB  ARG B 120     -68.519  38.998  48.356  1.00 88.91      B    C  
ATOM   2836  CG  ARG B 120     -67.909  38.612  49.707  1.00 83.83      B    C  
ATOM   2837  CD  ARG B 120     -68.762  37.527  50.352  1.00 83.25      B    C  
ATOM   2838  NE  ARG B 120     -68.289  37.209  51.709  1.00 76.02      B    N  
ATOM   2839  CZ  ARG B 120     -68.815  36.304  52.521  1.00 71.99      B    C  
ATOM   2840  NH1 ARG B 120     -69.829  35.572  52.144  1.00 64.52      B    N1+
ATOM   2841  NH2 ARG B 120     -68.325  36.128  53.715  1.00 64.58      B    N  
ATOM   2842  N   CYS B 121     -69.125  40.544  45.725  1.00 90.91      B    N  
ATOM   2843  CA  CYS B 121     -69.543  40.599  44.323  1.00 90.83      B    C  
ATOM   2844  C   CYS B 121     -68.527  41.355  43.458  1.00 91.93      B    C  
ATOM   2845  O   CYS B 121     -68.181  40.908  42.365  1.00 87.71      B    O  
ATOM   2846  CB  CYS B 121     -70.933  41.244  44.262  1.00 89.28      B    C  
ATOM   2847  SG  CYS B 121     -71.631  41.269  42.595  1.00 85.18      B    S  
ATOM   2848  N   ARG B 122     -67.992  42.476  43.953  1.00 90.84      B    N  
ATOM   2849  CA  ARG B 122     -67.024  43.294  43.222  1.00 90.92      B    C  
ATOM   2850  C   ARG B 122     -65.677  42.599  43.043  1.00 91.78      B    C  
ATOM   2851  O   ARG B 122     -65.151  42.620  41.934  1.00 88.78      B    O  
ATOM   2852  CB  ARG B 122     -66.870  44.666  43.885  1.00 89.25      B    C  
ATOM   2853  CG  ARG B 122     -67.188  45.796  42.915  1.00 79.50      B    C  
ATOM   2854  CD  ARG B 122     -66.976  47.182  43.536  1.00 78.73      B    C  
ATOM   2855  NE  ARG B 122     -68.029  47.503  44.524  1.00 68.58      B    N  
ATOM   2856  CZ  ARG B 122     -68.156  48.653  45.175  1.00 63.19      B    C  
ATOM   2857  NH1 ARG B 122     -67.289  49.620  45.036  1.00 57.19      B    N1+
ATOM   2858  NH2 ARG B 122     -69.155  48.843  45.988  1.00 56.19      B    N  
ATOM   2859  N   CYS B 123     -65.161  42.015  44.109  1.00 91.03      B    N  
ATOM   2860  CA  CYS B 123     -63.873  41.330  44.036  1.00 90.62      B    C  
ATOM   2861  C   CYS B 123     -63.960  40.051  43.205  1.00 92.29      B    C  
ATOM   2862  O   CYS B 123     -63.074  39.822  42.383  1.00 87.52      B    O  
ATOM   2863  CB  CYS B 123     -63.313  41.083  45.443  1.00 86.93      B    C  
ATOM   2864  SG  CYS B 123     -64.046  39.694  46.365  1.00 80.87      B    S  
ATOM   2865  N   GLY B 124     -65.059  39.293  43.324  1.00 90.64      B    N  
ATOM   2866  CA  GLY B 124     -65.277  38.092  42.520  1.00 90.30      B    C  
ATOM   2867  C   GLY B 124     -65.408  38.395  41.035  1.00 92.16      B    C  
ATOM   2868  O   GLY B 124     -64.725  37.791  40.216  1.00 90.02      B    O  
ATOM   2869  N   ASN B 125     -66.215  39.422  40.678  1.00 91.80      B    N  
ATOM   2870  CA  ASN B 125     -66.349  39.830  39.281  1.00 92.12      B    C  
ATOM   2871  C   ASN B 125     -65.045  40.366  38.681  1.00 92.79      B    C  
ATOM   2872  O   ASN B 125     -64.804  40.168  37.492  1.00 90.31      B    O  
ATOM   2873  CB  ASN B 125     -67.446  40.898  39.166  1.00 91.14      B    C  
ATOM   2874  CG  ASN B 125     -68.840  40.301  39.088  1.00 88.41      B    C  
ATOM   2875  ND2 ASN B 125     -69.832  40.972  39.640  1.00 78.74      B    N  
ATOM   2876  OD1 ASN B 125     -69.073  39.271  38.504  1.00 79.45      B    O  
ATOM   2877  N   LYS B 126     -64.246  41.074  39.484  1.00 92.34      B    N  
ATOM   2878  CA  LYS B 126     -62.935  41.537  39.028  1.00 92.17      B    C  
ATOM   2879  C   LYS B 126     -61.983  40.368  38.815  1.00 93.06      B    C  
ATOM   2880  O   LYS B 126     -61.407  40.287  37.738  1.00 89.94      B    O  
ATOM   2881  CB  LYS B 126     -62.367  42.593  39.973  1.00 90.96      B    C  
ATOM   2882  CG  LYS B 126     -60.985  43.062  39.478  1.00 88.59      B    C  
ATOM   2883  CD  LYS B 126     -60.511  44.341  40.185  1.00 84.01      B    C  
ATOM   2884  CE  LYS B 126     -59.044  44.630  39.839  1.00 79.96      B    C  
ATOM   2885  NZ  LYS B 126     -58.783  44.891  38.403  1.00 72.30      B    N1+
ATOM   2886  N   GLY B 127     -61.884  39.454  39.756  1.00 91.68      B    N  
ATOM   2887  CA  GLY B 127     -61.035  38.274  39.649  1.00 90.91      B    C  
ATOM   2888  C   GLY B 127     -61.374  37.419  38.438  1.00 92.38      B    C  
ATOM   2889  O   GLY B 127     -60.489  37.105  37.641  1.00 90.25      B    O  
ATOM   2890  N   LEU B 128     -62.656  37.147  38.198  1.00 92.70      B    N  
ATOM   2891  CA  LEU B 128     -63.098  36.408  37.012  1.00 92.75      B    C  
ATOM   2892  C   LEU B 128     -62.779  37.142  35.709  1.00 93.47      B    C  
ATOM   2893  O   LEU B 128     -62.438  36.511  34.710  1.00 91.14      B    O  
ATOM   2894  CB  LEU B 128     -64.614  36.158  37.104  1.00 91.74      B    C  
ATOM   2895  CG  LEU B 128     -65.031  35.131  38.173  1.00 90.35      B    C  
ATOM   2896  CD1 LEU B 128     -66.561  35.105  38.267  1.00 84.92      B    C  
ATOM   2897  CD2 LEU B 128     -64.550  33.725  37.838  1.00 85.12      B    C  
ATOM   2898  N   ARG B 129     -62.885  38.469  35.687  1.00 93.23      B    N  
ATOM   2899  CA  ARG B 129     -62.582  39.271  34.498  1.00 92.82      B    C  
ATOM   2900  C   ARG B 129     -61.082  39.294  34.195  1.00 93.63      B    C  
ATOM   2901  O   ARG B 129     -60.723  39.197  33.025  1.00 91.11      B    O  
ATOM   2902  CB  ARG B 129     -63.154  40.679  34.673  1.00 91.69      B    C  
ATOM   2903  CG  ARG B 129     -63.423  41.348  33.319  1.00 81.16      B    C  
ATOM   2904  CD  ARG B 129     -63.925  42.780  33.503  1.00 79.54      B    C  
ATOM   2905  NE  ARG B 129     -65.232  42.831  34.195  1.00 69.65      B    N  
ATOM   2906  CZ  ARG B 129     -65.923  43.926  34.505  1.00 63.60      B    C  
ATOM   2907  NH1 ARG B 129     -65.461  45.109  34.225  1.00 57.44      B    N1+
ATOM   2908  NH2 ARG B 129     -67.080  43.831  35.098  1.00 56.90      B    N  
ATOM   2909  N   ASP B 130     -60.277  39.418  35.230  1.00 93.20      B    N  
ATOM   2910  CA  ASP B 130     -58.821  39.436  35.103  1.00 92.57      B    C  
ATOM   2911  C   ASP B 130     -58.296  38.047  34.689  1.00 93.59      B    C  
ATOM   2912  O   ASP B 130     -57.580  37.948  33.694  1.00 90.76      B    O  
ATOM   2913  CB  ASP B 130     -58.180  39.938  36.413  1.00 90.89      B    C  
ATOM   2914  CG  ASP B 130     -58.441  41.422  36.733  1.00 89.12      B    C  
ATOM   2915  OD1 ASP B 130     -58.932  42.179  35.865  1.00 82.73      B    O  
ATOM   2916  OD2 ASP B 130     -58.145  41.838  37.879  1.00 83.30      B    O1-
ATOM   2917  N   LEU B 131     -58.758  36.970  35.332  1.00 92.94      B    N  
ATOM   2918  CA  LEU B 131     -58.423  35.598  34.945  1.00 92.64      B    C  
ATOM   2919  C   LEU B 131     -58.910  35.268  33.526  1.00 93.40      B    C  
ATOM   2920  O   LEU B 131     -58.153  34.732  32.716  1.00 91.69      B    O  
ATOM   2921  CB  LEU B 131     -59.050  34.607  35.953  1.00 91.78      B    C  
ATOM   2922  CG  LEU B 131     -58.350  34.564  37.323  1.00 91.84      B    C  
ATOM   2923  CD1 LEU B 131     -59.200  33.780  38.320  1.00 86.14      B    C  
ATOM   2924  CD2 LEU B 131     -56.980  33.885  37.237  1.00 86.62      B    C  
ATOM   2925  N   GLY B 132     -60.112  35.670  33.157  1.00 93.89      B    N  
ATOM   2926  CA  GLY B 132     -60.626  35.503  31.797  1.00 93.21      B    C  
ATOM   2927  C   GLY B 132     -59.858  36.309  30.757  1.00 94.37      B    C  
ATOM   2928  O   GLY B 132     -59.849  35.947  29.575  1.00 92.48      B    O  
ATOM   2929  N   LYS B 133     -59.207  37.413  31.144  1.00 94.38      B    N  
ATOM   2930  CA  LYS B 133     -58.313  38.182  30.262  1.00 93.95      B    C  
ATOM   2931  C   LYS B 133     -56.963  37.476  30.096  1.00 94.55      B    C  
ATOM   2932  O   LYS B 133     -56.513  37.348  28.959  1.00 92.38      B    O  
ATOM   2933  CB  LYS B 133     -58.166  39.616  30.794  1.00 92.39      B    C  
ATOM   2934  CG  LYS B 133     -57.474  40.530  29.772  1.00 81.20      B    C  
ATOM   2935  CD  LYS B 133     -57.286  41.929  30.371  1.00 78.53      B    C  
ATOM   2936  CE  LYS B 133     -56.544  42.822  29.370  1.00 65.10      B    C  
ATOM   2937  NZ  LYS B 133     -56.133  44.109  29.996  1.00 59.06      B    N1+
ATOM   2938  N   LEU B 134     -56.389  36.972  31.179  1.00 93.53      B    N  
ATOM   2939  CA  LEU B 134     -55.158  36.171  31.155  1.00 93.16      B    C  
ATOM   2940  C   LEU B 134     -55.308  34.936  30.265  1.00 94.19      B    C  
ATOM   2941  O   LEU B 134     -54.524  34.743  29.343  1.00 92.71      B    O  
ATOM   2942  CB  LEU B 134     -54.783  35.769  32.587  1.00 92.60      B    C  
ATOM   2943  CG  LEU B 134     -54.205  36.917  33.433  1.00 91.72      B    C  
ATOM   2944  CD1 LEU B 134     -54.187  36.527  34.911  1.00 85.76      B    C  
ATOM   2945  CD2 LEU B 134     -52.785  37.254  32.997  1.00 86.26      B    C  
ATOM   2946  N   GLN B 135     -56.395  34.189  30.447  1.00 94.54      B    N  
ATOM   2947  CA  GLN B 135     -56.686  33.016  29.615  1.00 93.84      B    C  
ATOM   2948  C   GLN B 135     -56.877  33.376  28.135  1.00 94.48      B    C  
ATOM   2949  O   GLN B 135     -56.458  32.621  27.256  1.00 93.00      B    O  
ATOM   2950  CB  GLN B 135     -57.954  32.327  30.109  1.00 93.35      B    C  
ATOM   2951  CG  GLN B 135     -57.811  31.637  31.476  1.00 90.98      B    C  
ATOM   2952  CD  GLN B 135     -59.157  31.084  31.937  1.00 90.71      B    C  
ATOM   2953  NE2 GLN B 135     -59.403  31.033  33.217  1.00 78.04      B    N  
ATOM   2954  OE1 GLN B 135     -60.010  30.723  31.129  1.00 80.47      B    O  
ATOM   2955  N   ARG B 136     -57.508  34.534  27.831  1.00 94.88      B    N  
ATOM   2956  CA  ARG B 136     -57.641  35.003  26.439  1.00 94.68      B    C  
ATOM   2957  C   ARG B 136     -56.305  35.379  25.828  1.00 95.08      B    C  
ATOM   2958  O   ARG B 136     -56.073  34.996  24.685  1.00 93.39      B    O  
ATOM   2959  CB  ARG B 136     -58.623  36.174  26.335  1.00 94.03      B    C  
ATOM   2960  CG  ARG B 136     -59.975  35.690  25.802  1.00 84.69      B    C  
ATOM   2961  CD  ARG B 136     -60.967  36.851  25.692  1.00 83.31      B    C  
ATOM   2962  NE  ARG B 136     -61.362  37.309  27.038  1.00 74.67      B    N  
ATOM   2963  CZ  ARG B 136     -62.211  38.286  27.317  1.00 68.26      B    C  
ATOM   2964  NH1 ARG B 136     -62.785  38.976  26.374  1.00 60.05      B    N1+
ATOM   2965  NH2 ARG B 136     -62.484  38.567  28.558  1.00 62.97      B    N  
ATOM   2966  N   ASN B 137     -55.466  36.086  26.571  1.00 95.26      B    N  
ATOM   2967  CA  ASN B 137     -54.148  36.462  26.080  1.00 94.54      B    C  
ATOM   2968  C   ASN B 137     -53.297  35.224  25.781  1.00 95.26      B    C  
ATOM   2969  O   ASN B 137     -52.761  35.108  24.682  1.00 92.47      B    O  
ATOM   2970  CB  ASN B 137     -53.455  37.371  27.106  1.00 93.68      B    C  
ATOM   2971  CG  ASN B 137     -54.039  38.771  27.198  1.00 91.41      B    C  
ATOM   2972  ND2 ASN B 137     -53.460  39.578  28.064  1.00 81.89      B    N  
ATOM   2973  OD1 ASN B 137     -54.976  39.187  26.522  1.00 82.18      B    O  
ATOM   2974  N   LEU B 138     -53.282  34.249  26.690  1.00 94.18      B    N  
ATOM   2975  CA  LEU B 138     -52.583  32.975  26.489  1.00 93.79      B    C  
ATOM   2976  C   LEU B 138     -53.145  32.188  25.296  1.00 94.32      B    C  
ATOM   2977  O   LEU B 138     -52.390  31.652  24.501  1.00 92.52      B    O  
ATOM   2978  CB  LEU B 138     -52.706  32.131  27.776  1.00 93.35      B    C  
ATOM   2979  CG  LEU B 138     -51.894  32.682  28.963  1.00 93.96      B    C  
ATOM   2980  CD1 LEU B 138     -52.345  31.991  30.262  1.00 88.92      B    C  
ATOM   2981  CD2 LEU B 138     -50.399  32.430  28.792  1.00 89.77      B    C  
ATOM   2982  N   ARG B 139     -54.477  32.175  25.117  1.00 95.49      B    N  
ATOM   2983  CA  ARG B 139     -55.113  31.510  23.968  1.00 94.80      B    C  
ATOM   2984  C   ARG B 139     -54.799  32.215  22.640  1.00 95.35      B    C  
ATOM   2985  O   ARG B 139     -54.634  31.540  21.635  1.00 93.64      B    O  
ATOM   2986  CB  ARG B 139     -56.617  31.385  24.218  1.00 93.77      B    C  
ATOM   2987  CG  ARG B 139     -57.318  30.524  23.150  1.00 83.97      B    C  
ATOM   2988  CD  ARG B 139     -58.824  30.408  23.425  1.00 81.05      B    C  
ATOM   2989  NE  ARG B 139     -59.116  29.499  24.560  1.00 70.71      B    N  
ATOM   2990  CZ  ARG B 139     -60.314  29.263  25.087  1.00 63.36      B    C  
ATOM   2991  NH1 ARG B 139     -61.371  29.881  24.662  1.00 57.19      B    N1+
ATOM   2992  NH2 ARG B 139     -60.456  28.386  26.043  1.00 57.40      B    N  
ATOM   2993  N   THR B 140     -54.732  33.547  22.640  1.00 95.68      B    N  
ATOM   2994  CA  THR B 140     -54.378  34.330  21.444  1.00 95.28      B    C  
ATOM   2995  C   THR B 140     -52.921  34.072  21.047  1.00 95.58      B    C  
ATOM   2996  O   THR B 140     -52.647  33.896  19.866  1.00 92.73      B    O  
ATOM   2997  CB  THR B 140     -54.596  35.833  21.681  1.00 94.60      B    C  
ATOM   2998  CG2 THR B 140     -54.377  36.666  20.415  1.00 82.32      B    C  
ATOM   2999  OG1 THR B 140     -55.918  36.080  22.088  1.00 84.86      B    O  
ATOM   3000  N   GLU B 141     -52.030  33.985  22.033  1.00 94.67      B    N  
ATOM   3001  CA  GLU B 141     -50.633  33.664  21.777  1.00 94.21      B    C  
ATOM   3002  C   GLU B 141     -50.461  32.228  21.269  1.00 94.89      B    C  
ATOM   3003  O   GLU B 141     -49.780  32.015  20.267  1.00 93.07      B    O  
ATOM   3004  CB  GLU B 141     -49.809  33.935  23.045  1.00 93.51      B    C  
ATOM   3005  CG  GLU B 141     -48.299  33.756  22.861  1.00 90.58      B    C  
ATOM   3006  CD  GLU B 141     -47.657  34.692  21.818  1.00 90.39      B    C  
ATOM   3007  OE1 GLU B 141     -46.464  34.498  21.507  1.00 80.68      B    O  
ATOM   3008  OE2 GLU B 141     -48.332  35.593  21.254  1.00 82.33      B    O1-
ATOM   3009  N   ASP B 142     -51.159  31.248  21.840  1.00 94.68      B    N  
ATOM   3010  CA  ASP B 142     -51.146  29.867  21.323  1.00 94.08      B    C  
ATOM   3011  C   ASP B 142     -51.685  29.792  19.883  1.00 94.41      B    C  
ATOM   3012  O   ASP B 142     -51.151  29.062  19.057  1.00 92.77      B    O  
ATOM   3013  CB  ASP B 142     -51.939  28.945  22.262  1.00 93.01      B    C  
ATOM   3014  CG  ASP B 142     -51.929  27.489  21.770  1.00 90.49      B    C  
ATOM   3015  OD1 ASP B 142     -50.841  26.933  21.489  1.00 83.17      B    O  
ATOM   3016  OD2 ASP B 142     -53.031  26.908  21.615  1.00 82.95      B    O1-
ATOM   3017  N   GLN B 143     -52.695  30.595  19.538  1.00 95.00      B    N  
ATOM   3018  CA  GLN B 143     -53.179  30.678  18.159  1.00 94.52      B    C  
ATOM   3019  C   GLN B 143     -52.157  31.297  17.212  1.00 94.81      B    C  
ATOM   3020  O   GLN B 143     -52.001  30.819  16.078  1.00 92.59      B    O  
ATOM   3021  CB  GLN B 143     -54.480  31.490  18.103  1.00 94.21      B    C  
ATOM   3022  CG  GLN B 143     -55.684  30.663  18.579  1.00 88.01      B    C  
ATOM   3023  CD  GLN B 143     -56.988  31.476  18.589  1.00 82.44      B    C  
ATOM   3024  NE2 GLN B 143     -58.111  30.818  18.740  1.00 70.36      B    N  
ATOM   3025  OE1 GLN B 143     -57.032  32.680  18.461  1.00 73.40      B    O  
ATOM   3026  N   ARG B 144     -51.407  32.320  17.651  1.00 95.06      B    N  
ATOM   3027  CA  ARG B 144     -50.300  32.891  16.878  1.00 94.75      B    C  
ATOM   3028  C   ARG B 144     -49.223  31.845  16.627  1.00 95.50      B    C  
ATOM   3029  O   ARG B 144     -48.883  31.611  15.467  1.00 93.30      B    O  
ATOM   3030  CB  ARG B 144     -49.729  34.116  17.616  1.00 93.66      B    C  
ATOM   3031  CG  ARG B 144     -48.656  34.837  16.785  1.00 89.80      B    C  
ATOM   3032  CD  ARG B 144     -47.908  35.895  17.608  1.00 89.42      B    C  
ATOM   3033  NE  ARG B 144     -47.031  35.306  18.621  1.00 86.13      B    N  
ATOM   3034  CZ  ARG B 144     -45.805  34.809  18.444  1.00 86.53      B    C  
ATOM   3035  NH1 ARG B 144     -45.209  34.807  17.285  1.00 74.64      B    N1+
ATOM   3036  NH2 ARG B 144     -45.153  34.318  19.446  1.00 79.10      B    N  
ATOM   3037  N   VAL B 145     -48.771  31.166  17.674  1.00 94.94      B    N  
ATOM   3038  CA  VAL B 145     -47.768  30.096  17.562  1.00 94.18      B    C  
ATOM   3039  C   VAL B 145     -48.287  28.966  16.679  1.00 94.44      B    C  
ATOM   3040  O   VAL B 145     -47.565  28.506  15.797  1.00 92.36      B    O  
ATOM   3041  CB  VAL B 145     -47.347  29.583  18.947  1.00 93.20      B    C  
ATOM   3042  CG1 VAL B 145     -46.334  28.444  18.852  1.00 87.83      B    C  
ATOM   3043  CG2 VAL B 145     -46.680  30.698  19.765  1.00 88.84      B    C  
ATOM   3044  N   ASN B 146     -49.563  28.587  16.803  1.00 95.05      B    N  
ATOM   3045  CA  ASN B 146     -50.165  27.570  15.946  1.00 93.77      B    C  
ATOM   3046  C   ASN B 146     -50.144  27.974  14.460  1.00 93.95      B    C  
ATOM   3047  O   ASN B 146     -49.892  27.123  13.606  1.00 92.32      B    O  
ATOM   3048  CB  ASN B 146     -51.597  27.284  16.413  1.00 92.72      B    C  
ATOM   3049  CG  ASN B 146     -52.198  26.100  15.682  1.00 90.85      B    C  
ATOM   3050  ND2 ASN B 146     -53.367  26.269  15.090  1.00 80.99      B    N  
ATOM   3051  OD1 ASN B 146     -51.649  25.021  15.624  1.00 82.11      B    O  
ATOM   3052  N   SER B 147     -50.385  29.251  14.150  1.00 94.82      B    N  
ATOM   3053  CA  SER B 147     -50.299  29.744  12.768  1.00 94.30      B    C  
ATOM   3054  C   SER B 147     -48.873  29.657  12.215  1.00 94.38      B    C  
ATOM   3055  O   SER B 147     -48.691  29.253  11.064  1.00 91.72      B    O  
ATOM   3056  CB  SER B 147     -50.874  31.161  12.660  1.00 94.07      B    C  
ATOM   3057  OG  SER B 147     -50.016  32.153  13.163  1.00 79.52      B    O  
ATOM   3058  N   VAL B 148     -47.867  29.936  13.049  1.00 94.75      B    N  
ATOM   3059  CA  VAL B 148     -46.453  29.774  12.690  1.00 93.97      B    C  
ATOM   3060  C   VAL B 148     -46.141  28.299  12.425  1.00 94.33      B    C  
ATOM   3061  O   VAL B 148     -45.587  27.980  11.379  1.00 92.62      B    O  
ATOM   3062  CB  VAL B 148     -45.533  30.351  13.779  1.00 93.26      B    C  
ATOM   3063  CG1 VAL B 148     -44.055  30.091  13.480  1.00 87.96      B    C  
ATOM   3064  CG2 VAL B 148     -45.718  31.866  13.908  1.00 89.02      B    C  
ATOM   3065  N   PHE B 149     -46.566  27.393  13.307  1.00 93.92      B    N  
ATOM   3066  CA  PHE B 149     -46.376  25.956  13.114  1.00 92.90      B    C  
ATOM   3067  C   PHE B 149     -47.044  25.466  11.822  1.00 92.78      B    C  
ATOM   3068  O   PHE B 149     -46.408  24.763  11.039  1.00 90.76      B    O  
ATOM   3069  CB  PHE B 149     -46.916  25.181  14.328  1.00 92.39      B    C  
ATOM   3070  CG  PHE B 149     -45.915  25.005  15.449  1.00 93.51      B    C  
ATOM   3071  CD1 PHE B 149     -45.507  23.705  15.827  1.00 88.72      B    C  
ATOM   3072  CD2 PHE B 149     -45.379  26.110  16.129  1.00 89.08      B    C  
ATOM   3073  CE1 PHE B 149     -44.578  23.527  16.861  1.00 87.98      B    C  
ATOM   3074  CE2 PHE B 149     -44.446  25.934  17.158  1.00 88.47      B    C  
ATOM   3075  CZ  PHE B 149     -44.046  24.644  17.533  1.00 90.72      B    C  
ATOM   3076  N   GLN B 150     -48.262  25.895  11.526  1.00 93.85      B    N  
ATOM   3077  CA  GLN B 150     -48.936  25.510  10.283  1.00 92.62      B    C  
ATOM   3078  C   GLN B 150     -48.214  26.005   9.028  1.00 92.92      B    C  
ATOM   3079  O   GLN B 150     -48.244  25.310   8.014  1.00 91.16      B    O  
ATOM   3080  CB  GLN B 150     -50.388  25.999  10.276  1.00 92.06      B    C  
ATOM   3081  CG  GLN B 150     -51.261  25.176  11.238  1.00 86.25      B    C  
ATOM   3082  CD  GLN B 150     -52.701  25.005  10.762  1.00 78.38      B    C  
ATOM   3083  NE2 GLN B 150     -53.502  24.254  11.483  1.00 64.02      B    N  
ATOM   3084  OE1 GLN B 150     -53.133  25.483   9.727  1.00 66.94      B    O  
ATOM   3085  N   ALA B 151     -47.577  27.170   9.092  1.00 93.42      B    N  
ATOM   3086  CA  ALA B 151     -46.830  27.722   7.973  1.00 92.82      B    C  
ATOM   3087  C   ALA B 151     -45.455  27.052   7.785  1.00 93.11      B    C  
ATOM   3088  O   ALA B 151     -45.047  26.811   6.651  1.00 90.69      B    O  
ATOM   3089  CB  ALA B 151     -46.693  29.235   8.189  1.00 92.48      B    C  
ATOM   3090  N   TYR B 152     -44.760  26.729   8.863  1.00 93.37      B    N  
ATOM   3091  CA  TYR B 152     -43.361  26.299   8.818  1.00 93.17      B    C  
ATOM   3092  C   TYR B 152     -43.147  24.789   9.012  1.00 93.25      B    C  
ATOM   3093  O   TYR B 152     -42.199  24.263   8.433  1.00 90.70      B    O  
ATOM   3094  CB  TYR B 152     -42.528  27.124   9.804  1.00 92.81      B    C  
ATOM   3095  CG  TYR B 152     -42.312  28.542   9.338  1.00 93.58      B    C  
ATOM   3096  CD1 TYR B 152     -41.290  28.839   8.404  1.00 89.61      B    C  
ATOM   3097  CD2 TYR B 152     -43.149  29.580   9.787  1.00 90.43      B    C  
ATOM   3098  CE1 TYR B 152     -41.134  30.133   7.902  1.00 88.54      B    C  
ATOM   3099  CE2 TYR B 152     -43.006  30.886   9.286  1.00 89.16      B    C  
ATOM   3100  CZ  TYR B 152     -42.001  31.152   8.338  1.00 90.04      B    C  
ATOM   3101  OH  TYR B 152     -41.890  32.417   7.808  1.00 88.21      B    O  
ATOM   3102  N   GLU B 153     -44.014  24.059   9.706  1.00 93.08      B    N  
ATOM   3103  CA  GLU B 153     -43.861  22.601   9.837  1.00 92.02      B    C  
ATOM   3104  C   GLU B 153     -43.812  21.851   8.493  1.00 92.52      B    C  
ATOM   3105  O   GLU B 153     -43.011  20.932   8.370  1.00 91.43      B    O  
ATOM   3106  CB  GLU B 153     -44.962  21.966  10.694  1.00 90.36      B    C  
ATOM   3107  CG  GLU B 153     -44.717  22.077  12.198  1.00 84.27      B    C  
ATOM   3108  CD  GLU B 153     -45.739  21.253  12.988  1.00 83.20      B    C  
ATOM   3109  OE1 GLU B 153     -45.373  20.760  14.084  1.00 75.82      B    O  
ATOM   3110  OE2 GLU B 153     -46.875  21.078  12.499  1.00 77.81      B    O1-
ATOM   3111  N   PRO B 154     -44.571  22.228   7.458  1.00 92.80      B    N  
ATOM   3112  CA  PRO B 154     -44.411  21.607   6.137  1.00 92.05      B    C  
ATOM   3113  C   PRO B 154     -43.015  21.822   5.547  1.00 92.76      B    C  
ATOM   3114  O   PRO B 154     -42.475  20.922   4.905  1.00 90.84      B    O  
ATOM   3115  CB  PRO B 154     -45.502  22.232   5.256  1.00 90.79      B    C  
ATOM   3116  CG  PRO B 154     -46.550  22.694   6.257  1.00 89.39      B    C  
ATOM   3117  CD  PRO B 154     -45.709  23.122   7.449  1.00 92.27      B    C  
ATOM   3118  N   LEU B 155     -42.415  22.992   5.788  1.00 93.09      B    N  
ATOM   3119  CA  LEU B 155     -41.046  23.291   5.373  1.00 93.18      B    C  
ATOM   3120  C   LEU B 155     -40.024  22.509   6.200  1.00 93.67      B    C  
ATOM   3121  O   LEU B 155     -39.032  22.042   5.641  1.00 92.56      B    O  
ATOM   3122  CB  LEU B 155     -40.782  24.804   5.476  1.00 93.02      B    C  
ATOM   3123  CG  LEU B 155     -41.590  25.672   4.490  1.00 88.81      B    C  
ATOM   3124  CD1 LEU B 155     -41.430  27.144   4.859  1.00 81.24      B    C  
ATOM   3125  CD2 LEU B 155     -41.107  25.494   3.053  1.00 80.88      B    C  
ATOM   3126  N   VAL B 156     -40.277  22.301   7.496  1.00 93.11      B    N  
ATOM   3127  CA  VAL B 156     -39.454  21.427   8.347  1.00 92.98      B    C  
ATOM   3128  C   VAL B 156     -39.514  19.981   7.843  1.00 93.32      B    C  
ATOM   3129  O   VAL B 156     -38.478  19.337   7.722  1.00 92.10      B    O  
ATOM   3130  CB  VAL B 156     -39.871  21.496   9.824  1.00 92.39      B    C  
ATOM   3131  CG1 VAL B 156     -39.071  20.515  10.698  1.00 87.71      B    C  
ATOM   3132  CG2 VAL B 156     -39.635  22.899  10.392  1.00 88.19      B    C  
ATOM   3133  N   ALA B 157     -40.702  19.502   7.463  1.00 93.41      B    N  
ATOM   3134  CA  ALA B 157     -40.829  18.182   6.852  1.00 92.36      B    C  
ATOM   3135  C   ALA B 157     -40.006  18.068   5.560  1.00 92.94      B    C  
ATOM   3136  O   ALA B 157     -39.386  17.038   5.304  1.00 91.75      B    O  
ATOM   3137  CB  ALA B 157     -42.314  17.898   6.601  1.00 91.33      B    C  
ATOM   3138  N   LEU B 158     -39.964  19.135   4.761  1.00 92.80      B    N  
ATOM   3139  CA  LEU B 158     -39.146  19.216   3.548  1.00 92.83      B    C  
ATOM   3140  C   LEU B 158     -37.653  19.225   3.864  1.00 93.20      B    C  
ATOM   3141  O   LEU B 158     -36.894  18.544   3.179  1.00 92.29      B    O  
ATOM   3142  CB  LEU B 158     -39.595  20.455   2.745  1.00 92.71      B    C  
ATOM   3143  CG  LEU B 158     -39.962  20.130   1.282  1.00 85.51      B    C  
ATOM   3144  CD1 LEU B 158     -41.083  21.046   0.795  1.00 79.24      B    C  
ATOM   3145  CD2 LEU B 158     -38.764  20.303   0.358  1.00 78.34      B    C  
ATOM   3146  N   GLN B 159     -37.232  19.926   4.912  1.00 93.79      B    N  
ATOM   3147  CA  GLN B 159     -35.858  19.923   5.418  1.00 93.60      B    C  
ATOM   3148  C   GLN B 159     -35.426  18.515   5.844  1.00 94.28      B    C  
ATOM   3149  O   GLN B 159     -34.414  18.010   5.351  1.00 92.93      B    O  
ATOM   3150  CB  GLN B 159     -35.736  20.927   6.574  1.00 92.84      B    C  
ATOM   3151  CG  GLN B 159     -34.340  20.951   7.217  1.00 90.91      B    C  
ATOM   3152  CD  GLN B 159     -34.227  21.938   8.380  1.00 90.62      B    C  
ATOM   3153  NE2 GLN B 159     -33.063  22.045   8.995  1.00 82.64      B    N  
ATOM   3154  OE1 GLN B 159     -35.159  22.621   8.760  1.00 84.31      B    O  
ATOM   3155  N   MET B 160     -36.219  17.863   6.682  1.00 93.49      B    N  
ATOM   3156  CA  MET B 160     -35.931  16.520   7.198  1.00 93.00      B    C  
ATOM   3157  C   MET B 160     -35.818  15.486   6.069  1.00 93.58      B    C  
ATOM   3158  O   MET B 160     -34.877  14.699   6.024  1.00 92.04      B    O  
ATOM   3159  CB  MET B 160     -37.018  16.108   8.198  1.00 92.56      B    C  
ATOM   3160  CG  MET B 160     -37.007  16.947   9.487  1.00 90.04      B    C  
ATOM   3161  SD  MET B 160     -35.560  16.697  10.554  1.00 87.47      B    S  
ATOM   3162  CE  MET B 160     -36.056  15.160  11.385  1.00 79.00      B    C  
ATOM   3163  N   ARG B 161     -36.763  15.536   5.118  1.00 93.72      B    N  
ATOM   3164  CA  ARG B 161     -36.728  14.677   3.927  1.00 93.28      B    C  
ATOM   3165  C   ARG B 161     -35.579  15.051   2.984  1.00 93.54      B    C  
ATOM   3166  O   ARG B 161     -35.012  14.160   2.361  1.00 92.25      B    O  
ATOM   3167  CB  ARG B 161     -38.071  14.736   3.197  1.00 91.95      B    C  
ATOM   3168  CG  ARG B 161     -39.192  14.073   4.002  1.00 87.94      B    C  
ATOM   3169  CD  ARG B 161     -40.523  14.272   3.290  1.00 87.13      B    C  
ATOM   3170  NE  ARG B 161     -41.662  13.905   4.160  1.00 81.74      B    N  
ATOM   3171  CZ  ARG B 161     -42.933  14.156   3.940  1.00 78.99      B    C  
ATOM   3172  NH1 ARG B 161     -43.357  14.699   2.830  1.00 70.44      B    N1+
ATOM   3173  NH2 ARG B 161     -43.819  13.881   4.848  1.00 72.92      B    N  
ATOM   3174  N   GLY B 162     -35.228  16.322   2.900  1.00 93.95      B    N  
ATOM   3175  CA  GLY B 162     -34.082  16.798   2.137  1.00 93.99      B    C  
ATOM   3176  C   GLY B 162     -32.760  16.196   2.624  1.00 94.87      B    C  
ATOM   3177  O   GLY B 162     -31.965  15.738   1.810  1.00 93.65      B    O  
ATOM   3178  N   HIS B 163     -32.587  16.104   3.937  1.00 95.35      B    N  
ATOM   3179  CA  HIS B 163     -31.427  15.415   4.514  1.00 95.23      B    C  
ATOM   3180  C   HIS B 163     -31.398  13.929   4.150  1.00 95.22      B    C  
ATOM   3181  O   HIS B 163     -30.352  13.433   3.738  1.00 93.74      B    O  
ATOM   3182  CB  HIS B 163     -31.408  15.594   6.038  1.00 94.68      B    C  
ATOM   3183  CG  HIS B 163     -30.938  16.950   6.479  1.00 95.14      B    C  
ATOM   3184  CD2 HIS B 163     -31.686  17.940   7.072  1.00 85.74      B    C  
ATOM   3185  ND1 HIS B 163     -29.644  17.426   6.394  1.00 85.83      B    N  
ATOM   3186  CE1 HIS B 163     -29.614  18.659   6.916  1.00 87.71      B    C  
ATOM   3187  NE2 HIS B 163     -30.835  19.008   7.339  1.00 88.98      B    N  
ATOM   3188  N   GLN B 164     -32.521  13.232   4.195  1.00 94.04      B    N  
ATOM   3189  CA  GLN B 164     -32.589  11.833   3.750  1.00 93.00      B    C  
ATOM   3190  C   GLN B 164     -32.287  11.686   2.258  1.00 93.41      B    C  
ATOM   3191  O   GLN B 164     -31.638  10.727   1.850  1.00 92.16      B    O  
ATOM   3192  CB  GLN B 164     -33.978  11.247   4.023  1.00 91.90      B    C  
ATOM   3193  CG  GLN B 164     -34.253  10.992   5.499  1.00 87.51      B    C  
ATOM   3194  CD  GLN B 164     -35.561  10.226   5.654  1.00 86.40      B    C  
ATOM   3195  NE2 GLN B 164     -35.537   9.079   6.271  1.00 75.06      B    N  
ATOM   3196  OE1 GLN B 164     -36.618  10.645   5.196  1.00 77.89      B    O  
ATOM   3197  N   LEU B 165     -32.756  12.625   1.443  1.00 93.49      B    N  
ATOM   3198  CA  LEU B 165     -32.499  12.617   0.004  1.00 92.67      B    C  
ATOM   3199  C   LEU B 165     -31.008  12.817  -0.291  1.00 92.72      B    C  
ATOM   3200  O   LEU B 165     -30.462  12.123  -1.143  1.00 92.12      B    O  
ATOM   3201  CB  LEU B 165     -33.398  13.682  -0.653  1.00 92.10      B    C  
ATOM   3202  CG  LEU B 165     -34.084  13.184  -1.937  1.00 82.25      B    C  
ATOM   3203  CD1 LEU B 165     -35.478  13.799  -2.067  1.00 76.66      B    C  
ATOM   3204  CD2 LEU B 165     -33.291  13.552  -3.186  1.00 75.83      B    C  
ATOM   3205  N   ALA B 166     -30.346  13.697   0.456  1.00 94.15      B    N  
ATOM   3206  CA  ALA B 166     -28.904  13.878   0.388  1.00 93.70      B    C  
ATOM   3207  C   ALA B 166     -28.152  12.608   0.824  1.00 94.38      B    C  
ATOM   3208  O   ALA B 166     -27.267  12.157   0.104  1.00 93.46      B    O  
ATOM   3209  CB  ALA B 166     -28.512  15.093   1.236  1.00 93.50      B    C  
ATOM   3210  N   GLN B 167     -28.557  11.983   1.924  1.00 93.72      B    N  
ATOM   3211  CA  GLN B 167     -27.966  10.727   2.399  1.00 93.14      B    C  
ATOM   3212  C   GLN B 167     -28.094   9.597   1.365  1.00 93.62      B    C  
ATOM   3213  O   GLN B 167     -27.115   8.902   1.090  1.00 92.16      B    O  
ATOM   3214  CB  GLN B 167     -28.648  10.302   3.717  1.00 92.35      B    C  
ATOM   3215  CG  GLN B 167     -28.221  11.145   4.927  1.00 91.72      B    C  
ATOM   3216  CD  GLN B 167     -29.050  10.836   6.174  1.00 92.43      B    C  
ATOM   3217  NE2 GLN B 167     -28.486  11.009   7.354  1.00 83.69      B    N  
ATOM   3218  OE1 GLN B 167     -30.206  10.442   6.121  1.00 85.08      B    O  
ATOM   3219  N   ASN B 168     -29.248   9.457   0.730  1.00 93.93      B    N  
ATOM   3220  CA  ASN B 168     -29.470   8.443  -0.303  1.00 93.09      B    C  
ATOM   3221  C   ASN B 168     -28.684   8.748  -1.598  1.00 93.30      B    C  
ATOM   3222  O   ASN B 168     -28.163   7.834  -2.224  1.00 91.89      B    O  
ATOM   3223  CB  ASN B 168     -30.976   8.332  -0.586  1.00 91.85      B    C  
ATOM   3224  CG  ASN B 168     -31.753   7.706   0.562  1.00 88.82      B    C  
ATOM   3225  ND2 ASN B 168     -33.045   7.941   0.610  1.00 78.58      B    N  
ATOM   3226  OD1 ASN B 168     -31.247   6.995   1.403  1.00 79.87      B    O  
ATOM   3227  N   ALA B 169     -28.574  10.022  -1.978  1.00 93.62      B    N  
ATOM   3228  CA  ALA B 169     -27.757  10.421  -3.115  1.00 92.92      B    C  
ATOM   3229  C   ALA B 169     -26.258  10.142  -2.869  1.00 93.45      B    C  
ATOM   3230  O   ALA B 169     -25.560   9.686  -3.770  1.00 92.51      B    O  
ATOM   3231  CB  ALA B 169     -28.011  11.902  -3.409  1.00 92.65      B    C  
ATOM   3232  N   LEU B 170     -25.791  10.359  -1.636  1.00 94.40      B    N  
ATOM   3233  CA  LEU B 170     -24.424  10.023  -1.222  1.00 94.33      B    C  
ATOM   3234  C   LEU B 170     -24.174   8.514  -1.279  1.00 94.69      B    C  
ATOM   3235  O   LEU B 170     -23.134   8.103  -1.779  1.00 93.66      B    O  
ATOM   3236  CB  LEU B 170     -24.180  10.569   0.196  1.00 93.94      B    C  
ATOM   3237  CG  LEU B 170     -24.020  12.101   0.259  1.00 93.79      B    C  
ATOM   3238  CD1 LEU B 170     -24.119  12.580   1.708  1.00 90.83      B    C  
ATOM   3239  CD2 LEU B 170     -22.654  12.544  -0.279  1.00 90.82      B    C  
ATOM   3240  N   TYR B 171     -25.140   7.698  -0.853  1.00 94.36      B    N  
ATOM   3241  CA  TYR B 171     -25.050   6.242  -0.973  1.00 93.95      B    C  
ATOM   3242  C   TYR B 171     -24.951   5.790  -2.437  1.00 94.10      B    C  
ATOM   3243  O   TYR B 171     -24.079   4.995  -2.766  1.00 93.23      B    O  
ATOM   3244  CB  TYR B 171     -26.258   5.594  -0.297  1.00 93.42      B    C  
ATOM   3245  CG  TYR B 171     -26.334   4.099  -0.536  1.00 94.03      B    C  
ATOM   3246  CD1 TYR B 171     -27.306   3.558  -1.410  1.00 92.00      B    C  
ATOM   3247  CD2 TYR B 171     -25.391   3.239   0.068  1.00 92.25      B    C  
ATOM   3248  CE1 TYR B 171     -27.347   2.179  -1.652  1.00 91.30      B    C  
ATOM   3249  CE2 TYR B 171     -25.424   1.861  -0.169  1.00 91.14      B    C  
ATOM   3250  CZ  TYR B 171     -26.406   1.322  -1.027  1.00 91.56      B    C  
ATOM   3251  OH  TYR B 171     -26.445  -0.034  -1.252  1.00 90.22      B    O  
ATOM   3252  N   LEU B 172     -25.783   6.329  -3.323  1.00 94.32      B    N  
ATOM   3253  CA  LEU B 172     -25.709   6.004  -4.746  1.00 93.66      B    C  
ATOM   3254  C   LEU B 172     -24.350   6.388  -5.350  1.00 93.56      B    C  
ATOM   3255  O   LEU B 172     -23.800   5.632  -6.150  1.00 92.86      B    O  
ATOM   3256  CB  LEU B 172     -26.845   6.726  -5.491  1.00 93.59      B    C  
ATOM   3257  CG  LEU B 172     -28.245   6.133  -5.237  1.00 89.20      B    C  
ATOM   3258  CD1 LEU B 172     -29.308   7.069  -5.816  1.00 82.84      B    C  
ATOM   3259  CD2 LEU B 172     -28.421   4.762  -5.881  1.00 82.58      B    C  
ATOM   3260  N   ALA B 173     -23.780   7.512  -4.929  1.00 94.97      B    N  
ATOM   3261  CA  ALA B 173     -22.447   7.928  -5.360  1.00 94.20      B    C  
ATOM   3262  C   ALA B 173     -21.348   6.979  -4.846  1.00 94.67      B    C  
ATOM   3263  O   ALA B 173     -20.426   6.656  -5.604  1.00 93.29      B    O  
ATOM   3264  CB  ALA B 173     -22.217   9.378  -4.905  1.00 93.67      B    C  
ATOM   3265  N   GLN B 174     -21.453   6.498  -3.614  1.00 94.66      B    N  
ATOM   3266  CA  GLN B 174     -20.547   5.469  -3.076  1.00 94.07      B    C  
ATOM   3267  C   GLN B 174     -20.643   4.175  -3.886  1.00 94.63      B    C  
ATOM   3268  O   GLN B 174     -19.624   3.641  -4.300  1.00 93.46      B    O  
ATOM   3269  CB  GLN B 174     -20.897   5.116  -1.624  1.00 92.10      B    C  
ATOM   3270  CG  GLN B 174     -20.491   6.161  -0.594  1.00 87.06      B    C  
ATOM   3271  CD  GLN B 174     -20.893   5.727   0.816  1.00 90.00      B    C  
ATOM   3272  NE2 GLN B 174     -20.111   6.027   1.813  1.00 80.61      B    N  
ATOM   3273  OE1 GLN B 174     -21.916   5.093   1.051  1.00 81.09      B    O  
ATOM   3274  N   GLN B 175     -21.860   3.714  -4.122  1.00 94.20      B    N  
ATOM   3275  CA  GLN B 175     -22.113   2.446  -4.788  1.00 93.63      B    C  
ATOM   3276  C   GLN B 175     -21.588   2.465  -6.225  1.00 94.14      B    C  
ATOM   3277  O   GLN B 175     -20.925   1.527  -6.644  1.00 92.96      B    O  
ATOM   3278  CB  GLN B 175     -23.614   2.147  -4.730  1.00 92.58      B    C  
ATOM   3279  CG  GLN B 175     -23.897   0.662  -5.007  1.00 84.24      B    C  
ATOM   3280  CD  GLN B 175     -25.385   0.312  -4.970  1.00 81.35      B    C  
ATOM   3281  NE2 GLN B 175     -25.713  -0.959  -4.889  1.00 67.84      B    N  
ATOM   3282  OE1 GLN B 175     -26.265   1.155  -5.030  1.00 70.26      B    O  
ATOM   3283  N   GLN B 176     -21.803   3.559  -6.946  1.00 94.83      B    N  
ATOM   3284  CA  GLN B 176     -21.262   3.733  -8.293  1.00 94.19      B    C  
ATOM   3285  C   GLN B 176     -19.735   3.688  -8.296  1.00 94.50      B    C  
ATOM   3286  O   GLN B 176     -19.148   2.951  -9.085  1.00 93.57      B    O  
ATOM   3287  CB  GLN B 176     -21.804   5.042  -8.882  1.00 93.42      B    C  
ATOM   3288  CG  GLN B 176     -21.322   5.215 -10.336  1.00 84.50      B    C  
ATOM   3289  CD  GLN B 176     -21.793   6.506 -10.999  1.00 77.86      B    C  
ATOM   3290  NE2 GLN B 176     -21.291   6.769 -12.182  1.00 64.51      B    N  
ATOM   3291  OE1 GLN B 176     -22.590   7.278 -10.490  1.00 67.70      B    O  
ATOM   3292  N   ASN B 177     -19.081   4.439  -7.411  1.00 94.56      B    N  
ATOM   3293  CA  ASN B 177     -17.618   4.472  -7.341  1.00 94.24      B    C  
ATOM   3294  C   ASN B 177     -17.019   3.117  -6.939  1.00 95.06      B    C  
ATOM   3295  O   ASN B 177     -15.962   2.734  -7.436  1.00 93.55      B    O  
ATOM   3296  CB  ASN B 177     -17.234   5.578  -6.349  1.00 93.09      B    C  
ATOM   3297  CG  ASN B 177     -15.741   5.798  -6.283  1.00 91.38      B    C  
ATOM   3298  ND2 ASN B 177     -15.140   5.554  -5.146  1.00 81.37      B    N  
ATOM   3299  OD1 ASN B 177     -15.096   6.241  -7.211  1.00 80.45      B    O  
ATOM   3300  N   PHE B 178     -17.698   2.380  -6.078  1.00 94.61      B    N  
ATOM   3301  CA  PHE B 178     -17.285   1.037  -5.691  1.00 94.86      B    C  
ATOM   3302  C   PHE B 178     -17.450   0.035  -6.837  1.00 95.02      B    C  
ATOM   3303  O   PHE B 178     -16.564  -0.783  -7.069  1.00 94.00      B    O  
ATOM   3304  CB  PHE B 178     -18.075   0.613  -4.456  1.00 94.72      B    C  
ATOM   3305  CG  PHE B 178     -17.688  -0.755  -3.949  1.00 95.63      B    C  
ATOM   3306  CD1 PHE B 178     -18.622  -1.815  -3.930  1.00 93.23      B    C  
ATOM   3307  CD2 PHE B 178     -16.373  -0.998  -3.494  1.00 93.57      B    C  
ATOM   3308  CE1 PHE B 178     -18.254  -3.083  -3.480  1.00 92.98      B    C  
ATOM   3309  CE2 PHE B 178     -15.994  -2.270  -3.045  1.00 92.96      B    C  
ATOM   3310  CZ  PHE B 178     -16.936  -3.309  -3.034  1.00 93.68      B    C  
ATOM   3311  N   GLN B 179     -18.540   0.133  -7.604  1.00 94.49      B    N  
ATOM   3312  CA  GLN B 179     -18.745  -0.708  -8.777  1.00 93.74      B    C  
ATOM   3313  C   GLN B 179     -17.694  -0.432  -9.854  1.00 94.06      B    C  
ATOM   3314  O   GLN B 179     -17.104  -1.363 -10.394  1.00 92.87      B    O  
ATOM   3315  CB  GLN B 179     -20.175  -0.502  -9.304  1.00 93.36      B    C  
ATOM   3316  CG  GLN B 179     -20.687  -1.744 -10.031  1.00 83.30      B    C  
ATOM   3317  CD  GLN B 179     -20.954  -2.943  -9.106  1.00 75.27      B    C  
ATOM   3318  NE2 GLN B 179     -21.047  -4.129  -9.648  1.00 62.00      B    N  
ATOM   3319  OE1 GLN B 179     -21.087  -2.832  -7.902  1.00 64.81      B    O  
ATOM   3320  N   GLU B 180     -17.375   0.840 -10.089  1.00 94.57      B    N  
ATOM   3321  CA  GLU B 180     -16.300   1.243 -11.003  1.00 93.91      B    C  
ATOM   3322  C   GLU B 180     -14.932   0.697 -10.553  1.00 94.22      B    C  
ATOM   3323  O   GLU B 180     -14.140   0.283 -11.398  1.00 92.64      B    O  
ATOM   3324  CB  GLU B 180     -16.233   2.781 -11.101  1.00 93.27      B    C  
ATOM   3325  CG  GLU B 180     -17.372   3.394 -11.934  1.00 86.47      B    C  
ATOM   3326  CD  GLU B 180     -17.369   4.938 -11.957  1.00 81.66      B    C  
ATOM   3327  OE1 GLU B 180     -18.344   5.528 -12.494  1.00 73.89      B    O  
ATOM   3328  OE2 GLU B 180     -16.408   5.556 -11.448  1.00 76.14      B    O1-
ATOM   3329  N   LEU B 181     -14.665   0.645  -9.249  1.00 94.54      B    N  
ATOM   3330  CA  LEU B 181     -13.446   0.028  -8.718  1.00 94.47      B    C  
ATOM   3331  C   LEU B 181     -13.400  -1.462  -9.029  1.00 94.82      B    C  
ATOM   3332  O   LEU B 181     -12.392  -1.939  -9.539  1.00 93.83      B    O  
ATOM   3333  CB  LEU B 181     -13.340   0.271  -7.204  1.00 94.30      B    C  
ATOM   3334  CG  LEU B 181     -12.141  -0.447  -6.545  1.00 94.88      B    C  
ATOM   3335  CD1 LEU B 181     -10.805   0.176  -6.938  1.00 92.16      B    C  
ATOM   3336  CD2 LEU B 181     -12.266  -0.410  -5.024  1.00 92.07      B    C  
ATOM   3337  N   LYS B 182     -14.475  -2.191  -8.753  1.00 94.79      B    N  
ATOM   3338  CA  LYS B 182     -14.551  -3.632  -9.007  1.00 94.24      B    C  
ATOM   3339  C   LYS B 182     -14.296  -3.940 -10.480  1.00 93.79      B    C  
ATOM   3340  O   LYS B 182     -13.422  -4.744 -10.787  1.00 91.91      B    O  
ATOM   3341  CB  LYS B 182     -15.908  -4.190  -8.544  1.00 93.43      B    C  
ATOM   3342  CG  LYS B 182     -16.010  -4.190  -7.002  1.00 90.36      B    C  
ATOM   3343  CD  LYS B 182     -17.401  -4.595  -6.508  1.00 88.98      B    C  
ATOM   3344  CE  LYS B 182     -17.661  -6.080  -6.792  1.00 82.99      B    C  
ATOM   3345  NZ  LYS B 182     -18.885  -6.542  -6.113  1.00 79.26      B    N1+
ATOM   3346  N   ASP B 183     -14.955  -3.214 -11.372  1.00 93.70      B    N  
ATOM   3347  CA  ASP B 183     -14.771  -3.375 -12.807  1.00 92.90      B    C  
ATOM   3348  C   ASP B 183     -13.342  -3.013 -13.257  1.00 92.90      B    C  
ATOM   3349  O   ASP B 183     -12.759  -3.692 -14.102  1.00 90.48      B    O  
ATOM   3350  CB  ASP B 183     -15.785  -2.493 -13.556  1.00 92.08      B    C  
ATOM   3351  CG  ASP B 183     -17.253  -2.912 -13.395  1.00 86.09      B    C  
ATOM   3352  OD1 ASP B 183     -17.523  -4.037 -12.927  1.00 79.54      B    O  
ATOM   3353  OD2 ASP B 183     -18.115  -2.091 -13.784  1.00 79.73      B    O1-
ATOM   3354  N   ALA B 184     -12.741  -1.964 -12.674  1.00 93.61      B    N  
ATOM   3355  CA  ALA B 184     -11.389  -1.544 -13.020  1.00 93.13      B    C  
ATOM   3356  C   ALA B 184     -10.321  -2.545 -12.572  1.00 93.40      B    C  
ATOM   3357  O   ALA B 184      -9.369  -2.808 -13.320  1.00 91.07      B    O  
ATOM   3358  CB  ALA B 184     -11.125  -0.163 -12.418  1.00 92.34      B    C  
ATOM   3359  N   VAL B 185     -10.463  -3.101 -11.386  1.00 93.86      B    N  
ATOM   3360  CA  VAL B 185      -9.506  -4.066 -10.827  1.00 93.09      B    C  
ATOM   3361  C   VAL B 185      -9.662  -5.439 -11.488  1.00 92.59      B    C  
ATOM   3362  O   VAL B 185      -8.654  -6.083 -11.784  1.00 88.75      B    O  
ATOM   3363  CB  VAL B 185      -9.659  -4.128  -9.293  1.00 91.76      B    C  
ATOM   3364  CG1 VAL B 185      -8.734  -5.155  -8.658  1.00 83.34      B    C  
ATOM   3365  CG2 VAL B 185      -9.299  -2.787  -8.639  1.00 83.56      B    C  
ATOM   3366  N   ASP B 186     -10.888  -5.846 -11.817  1.00 92.44      B    N  
ATOM   3367  CA  ASP B 186     -11.156  -7.112 -12.501  1.00 91.14      B    C  
ATOM   3368  C   ASP B 186     -10.691  -7.093 -13.967  1.00 91.27      B    C  
ATOM   3369  O   ASP B 186     -10.063  -8.037 -14.454  1.00 87.39      B    O  
ATOM   3370  CB  ASP B 186     -12.657  -7.417 -12.391  1.00 88.90      B    C  
ATOM   3371  CG  ASP B 186     -12.979  -8.881 -12.683  1.00 82.31      B    C  
ATOM   3372  OD1 ASP B 186     -12.340  -9.752 -12.049  1.00 74.43      B    O  
ATOM   3373  OD2 ASP B 186     -13.907  -9.134 -13.477  1.00 73.61      B    O1-
ATOM   3374  N   SER B 187     -10.886  -5.968 -14.662  1.00 91.89      B    N  
ATOM   3375  CA  SER B 187     -10.410  -5.785 -16.039  1.00 91.04      B    C  
ATOM   3376  C   SER B 187      -8.928  -5.424 -16.163  1.00 90.82      B    C  
ATOM   3377  O   SER B 187      -8.440  -5.222 -17.279  1.00 85.44      B    O  
ATOM   3378  CB  SER B 187     -11.274  -4.746 -16.770  1.00 89.43      B    C  
ATOM   3379  OG  SER B 187     -11.139  -3.460 -16.200  1.00 82.00      B    O  
ATOM   3380  N   GLN B 188      -8.211  -5.284 -15.043  1.00 90.85      B    N  
ATOM   3381  CA  GLN B 188      -6.823  -4.809 -14.986  1.00 91.47      B    C  
ATOM   3382  C   GLN B 188      -6.608  -3.472 -15.730  1.00 92.59      B    C  
ATOM   3383  O   GLN B 188      -5.638  -3.294 -16.470  1.00 90.13      B    O  
ATOM   3384  CB  GLN B 188      -5.834  -5.900 -15.426  1.00 90.10      B    C  
ATOM   3385  CG  GLN B 188      -5.904  -7.179 -14.582  1.00 88.13      B    C  
ATOM   3386  CD  GLN B 188      -4.642  -8.030 -14.816  1.00 87.58      B    C  
ATOM   3387  NE2 GLN B 188      -4.756  -9.152 -15.475  1.00 77.72      B    N  
ATOM   3388  OE1 GLN B 188      -3.550  -7.665 -14.422  1.00 79.96      B    O  
ATOM   3389  N   ARG B 189      -7.497  -2.519 -15.530  1.00 92.57      B    N  
ATOM   3390  CA  ARG B 189      -7.433  -1.195 -16.165  1.00 92.52      B    C  
ATOM   3391  C   ARG B 189      -6.074  -0.520 -15.972  1.00 93.39      B    C  
ATOM   3392  O   ARG B 189      -5.515   0.011 -16.934  1.00 91.16      B    O  
ATOM   3393  CB  ARG B 189      -8.575  -0.323 -15.622  1.00 90.72      B    C  
ATOM   3394  CG  ARG B 189      -8.503   1.135 -16.107  1.00 85.40      B    C  
ATOM   3395  CD  ARG B 189      -9.648   1.978 -15.553  1.00 83.29      B    C  
ATOM   3396  NE  ARG B 189      -9.402   3.417 -15.759  1.00 77.72      B    N  
ATOM   3397  CZ  ARG B 189     -10.179   4.413 -15.388  1.00 73.38      B    C  
ATOM   3398  NH1 ARG B 189     -11.351   4.205 -14.864  1.00 65.87      B    N1+
ATOM   3399  NH2 ARG B 189      -9.784   5.656 -15.530  1.00 64.46      B    N  
ATOM   3400  N   PHE B 190      -5.532  -0.563 -14.776  1.00 93.44      B    N  
ATOM   3401  CA  PHE B 190      -4.261   0.083 -14.450  1.00 93.63      B    C  
ATOM   3402  C   PHE B 190      -3.081  -0.572 -15.168  1.00 93.90      B    C  
ATOM   3403  O   PHE B 190      -2.228   0.136 -15.691  1.00 91.97      B    O  
ATOM   3404  CB  PHE B 190      -4.047   0.085 -12.934  1.00 93.45      B    C  
ATOM   3405  CG  PHE B 190      -5.148   0.806 -12.190  1.00 94.77      B    C  
ATOM   3406  CD1 PHE B 190      -5.265   2.205 -12.287  1.00 92.27      B    C  
ATOM   3407  CD2 PHE B 190      -6.097   0.073 -11.449  1.00 92.11      B    C  
ATOM   3408  CE1 PHE B 190      -6.332   2.869 -11.671  1.00 91.29      B    C  
ATOM   3409  CE2 PHE B 190      -7.168   0.734 -10.831  1.00 91.40      B    C  
ATOM   3410  CZ  PHE B 190      -7.292   2.129 -10.951  1.00 92.87      B    C  
ATOM   3411  N   ALA B 191      -3.059  -1.889 -15.303  1.00 92.48      B    N  
ATOM   3412  CA  ALA B 191      -2.039  -2.583 -16.081  1.00 91.92      B    C  
ATOM   3413  C   ALA B 191      -2.040  -2.115 -17.543  1.00 92.32      B    C  
ATOM   3414  O   ALA B 191      -0.980  -1.825 -18.107  1.00 91.03      B    O  
ATOM   3415  CB  ALA B 191      -2.255  -4.092 -15.971  1.00 91.59      B    C  
ATOM   3416  N   ASN B 192      -3.214  -1.932 -18.152  1.00 92.13      B    N  
ATOM   3417  CA  ASN B 192      -3.342  -1.398 -19.512  1.00 90.81      B    C  
ATOM   3418  C   ASN B 192      -2.853   0.060 -19.620  1.00 91.01      B    C  
ATOM   3419  O   ASN B 192      -2.167   0.400 -20.584  1.00 89.20      B    O  
ATOM   3420  CB  ASN B 192      -4.796  -1.532 -19.969  1.00 89.58      B    C  
ATOM   3421  CG  ASN B 192      -5.138  -2.959 -20.345  1.00 85.42      B    C  
ATOM   3422  ND2 ASN B 192      -6.132  -3.540 -19.721  1.00 75.09      B    N  
ATOM   3423  OD1 ASN B 192      -4.522  -3.555 -21.209  1.00 76.63      B    O  
ATOM   3424  N   GLN B 193      -3.157   0.908 -18.630  1.00 91.67      B    N  
ATOM   3425  CA  GLN B 193      -2.678   2.295 -18.592  1.00 91.58      B    C  
ATOM   3426  C   GLN B 193      -1.145   2.357 -18.464  1.00 92.02      B    C  
ATOM   3427  O   GLN B 193      -0.498   3.076 -19.224  1.00 90.37      B    O  
ATOM   3428  CB  GLN B 193      -3.350   3.059 -17.451  1.00 91.39      B    C  
ATOM   3429  CG  GLN B 193      -4.830   3.369 -17.729  1.00 89.85      B    C  
ATOM   3430  CD  GLN B 193      -5.499   4.098 -16.566  1.00 90.15      B    C  
ATOM   3431  NE2 GLN B 193      -6.333   5.083 -16.834  1.00 81.45      B    N  
ATOM   3432  OE1 GLN B 193      -5.303   3.803 -15.407  1.00 83.11      B    O  
ATOM   3433  N   ILE B 194      -0.566   1.557 -17.586  1.00 91.29      B    N  
ATOM   3434  CA  ILE B 194       0.888   1.481 -17.381  1.00 90.99      B    C  
ATOM   3435  C   ILE B 194       1.596   1.005 -18.658  1.00 91.11      B    C  
ATOM   3436  O   ILE B 194       2.590   1.603 -19.076  1.00 89.52      B    O  
ATOM   3437  CB  ILE B 194       1.194   0.575 -16.172  1.00 91.20      B    C  
ATOM   3438  CG1 ILE B 194       0.701   1.242 -14.866  1.00 90.81      B    C  
ATOM   3439  CG2 ILE B 194       2.702   0.278 -16.056  1.00 91.49      B    C  
ATOM   3440  CD1 ILE B 194       0.539   0.250 -13.711  1.00 87.29      B    C  
ATOM   3441  N   LEU B 195       1.058  -0.011 -19.326  1.00 90.30      B    N  
ATOM   3442  CA  LEU B 195       1.611  -0.511 -20.584  1.00 88.86      B    C  
ATOM   3443  C   LEU B 195       1.586   0.536 -21.702  1.00 88.24      B    C  
ATOM   3444  O   LEU B 195       2.523   0.595 -22.501  1.00 86.37      B    O  
ATOM   3445  CB  LEU B 195       0.844  -1.766 -21.018  1.00 88.00      B    C  
ATOM   3446  CG  LEU B 195       1.188  -3.017 -20.184  1.00 86.69      B    C  
ATOM   3447  CD1 LEU B 195       0.266  -4.152 -20.599  1.00 83.04      B    C  
ATOM   3448  CD2 LEU B 195       2.627  -3.463 -20.393  1.00 83.41      B    C  
ATOM   3449  N   SER B 196       0.576   1.405 -21.735  1.00 89.31      B    N  
ATOM   3450  CA  SER B 196       0.516   2.487 -22.721  1.00 87.76      B    C  
ATOM   3451  C   SER B 196       1.673   3.485 -22.593  1.00 87.14      B    C  
ATOM   3452  O   SER B 196       2.121   4.045 -23.595  1.00 82.57      B    O  
ATOM   3453  CB  SER B 196      -0.840   3.201 -22.648  1.00 86.09      B    C  
ATOM   3454  OG  SER B 196      -0.923   4.132 -21.597  1.00 73.28      B    O  
ATOM   3455  N   ASN B 197       2.228   3.642 -21.374  1.00 88.74      B    N  
ATOM   3456  CA  ASN B 197       3.384   4.497 -21.109  1.00 87.92      B    C  
ATOM   3457  C   ASN B 197       4.730   3.796 -21.359  1.00 88.04      B    C  
ATOM   3458  O   ASN B 197       5.746   4.466 -21.559  1.00 84.19      B    O  
ATOM   3459  CB  ASN B 197       3.293   5.018 -19.671  1.00 86.44      B    C  
ATOM   3460  CG  ASN B 197       2.166   6.017 -19.491  1.00 86.32      B    C  
ATOM   3461  ND2 ASN B 197       1.544   6.024 -18.330  1.00 78.65      B    N  
ATOM   3462  OD1 ASN B 197       1.856   6.802 -20.355  1.00 79.01      B    O  
ATOM   3463  N   ILE B 198       4.749   2.464 -21.370  1.00 87.16      B    N  
ATOM   3464  CA  ILE B 198       5.944   1.692 -21.737  1.00 85.29      B    C  
ATOM   3465  C   ILE B 198       6.137   1.672 -23.239  1.00 84.08      B    C  
ATOM   3466  O   ILE B 198       7.264   1.838 -23.714  1.00 78.49      B    O  
ATOM   3467  CB  ILE B 198       5.846   0.274 -21.149  1.00 83.52      B    C  
ATOM   3468  CG1 ILE B 198       6.011   0.429 -19.622  1.00 78.84      B    C  
ATOM   3469  CG2 ILE B 198       6.899  -0.692 -21.729  1.00 78.39      B    C  
ATOM   3470  CD1 ILE B 198       5.937  -0.870 -18.873  1.00 72.43      B    C  
ATOM   3471  N   VAL B 199       5.050   1.510 -23.984  1.00 79.62      B    N  
ATOM   3472  CA  VAL B 199       5.063   1.444 -25.450  1.00 75.31      B    C  
ATOM   3473  C   VAL B 199       4.304   2.640 -26.040  1.00 74.33      B    C  
ATOM   3474  O   VAL B 199       3.254   2.475 -26.671  1.00 68.58      B    O  
ATOM   3475  CB  VAL B 199       4.551   0.086 -25.957  1.00 70.04      B    C  
ATOM   3476  CG1 VAL B 199       4.893  -0.077 -27.438  1.00 63.29      B    C  
ATOM   3477  CG2 VAL B 199       5.185  -1.088 -25.202  1.00 65.38      B    C  
ATOM   3478  N   PRO B 200       4.805   3.876 -25.871  1.00 69.78      B    N  
ATOM   3479  CA  PRO B 200       4.140   5.051 -26.406  1.00 66.33      B    C  
ATOM   3480  C   PRO B 200       4.112   5.007 -27.932  1.00 65.90      B    C  
ATOM   3481  O   PRO B 200       5.118   4.756 -28.595  1.00 60.25      B    O  
ATOM   3482  CB  PRO B 200       4.912   6.250 -25.847  1.00 62.24      B    C  
ATOM   3483  CG  PRO B 200       6.311   5.699 -25.603  1.00 62.24      B    C  
ATOM   3484  CD  PRO B 200       6.051   4.246 -25.214  1.00 66.16      B    C  
ATOM   3485  N   GLY B 201       2.949   5.278 -28.509  1.00 57.06      B    N  
ATOM   3486  CA  GLY B 201       2.796   5.442 -29.960  1.00 53.26      B    C  
ATOM   3487  C   GLY B 201       2.897   4.163 -30.806  1.00 53.23      B    C  
ATOM   3488  O   GLY B 201       3.139   4.274 -32.002  1.00 48.84      B    O  
ATOM   3489  N   ARG B 202       2.675   2.978 -30.223  1.00 51.86      B    N  
ATOM   3490  CA  ARG B 202       2.829   1.676 -30.897  1.00 50.80      B    C  
ATOM   3491  C   ARG B 202       4.199   1.532 -31.562  1.00 51.32      B    C  
ATOM   3492  O   ARG B 202       4.293   1.396 -32.790  1.00 47.16      B    O  
ATOM   3493  CB  ARG B 202       1.713   1.400 -31.921  1.00 46.31      B    C  
ATOM   3494  CG  ARG B 202       0.316   1.194 -31.342  1.00 42.52      B    C  
ATOM   3495  CD  ARG B 202      -0.618   0.829 -32.497  1.00 39.27      B    C  
ATOM   3496  NE  ARG B 202      -1.987   0.537 -32.029  1.00 35.71      B    N  
ATOM   3497  CZ  ARG B 202      -3.022   0.238 -32.797  1.00 31.86      B    C  
ATOM   3498  NH1 ARG B 202      -2.914   0.175 -34.098  1.00 31.22      B    N1+
ATOM   3499  NH2 ARG B 202      -4.185  -0.015 -32.269  1.00 28.19      B    N  
ATOM   3500  N   ASN B 203       5.254   1.559 -30.786  1.00 44.07      B    N  
ATOM   3501  CA  ASN B 203       6.587   1.328 -31.317  1.00 43.25      B    C  
ATOM   3502  C   ASN B 203       6.685  -0.112 -31.858  1.00 44.48      B    C  
ATOM   3503  O   ASN B 203       6.591  -1.056 -31.077  1.00 41.52      B    O  
ATOM   3504  CB  ASN B 203       7.612   1.666 -30.221  1.00 38.60      B    C  
ATOM   3505  CG  ASN B 203       8.970   2.031 -30.775  1.00 35.10      B    C  
ATOM   3506  ND2 ASN B 203       9.890   2.374 -29.910  1.00 31.97      B    N  
ATOM   3507  OD1 ASN B 203       9.216   2.039 -31.974  1.00 33.20      B    O  
ATOM   3508  N   PRO B 204       6.814  -0.331 -33.181  1.00 40.83      B    N  
ATOM   3509  CA  PRO B 204       6.680  -1.664 -33.774  1.00 39.38      B    C  
ATOM   3510  C   PRO B 204       7.816  -2.612 -33.403  1.00 40.72      B    C  
ATOM   3511  O   PRO B 204       7.719  -3.814 -33.641  1.00 38.59      B    O  
ATOM   3512  CB  PRO B 204       6.615  -1.407 -35.287  1.00 34.48      B    C  
ATOM   3513  CG  PRO B 204       7.367  -0.099 -35.463  1.00 34.86      B    C  
ATOM   3514  CD  PRO B 204       7.020   0.677 -34.200  1.00 37.26      B    C  
ATOM   3515  N   THR B 205       8.898  -2.090 -32.840  1.00 45.23      B    N  
ATOM   3516  CA  THR B 205      10.046  -2.871 -32.369  1.00 44.36      B    C  
ATOM   3517  C   THR B 205       9.865  -3.417 -30.960  1.00 45.04      B    C  
ATOM   3518  O   THR B 205      10.622  -4.313 -30.573  1.00 41.75      B    O  
ATOM   3519  CB  THR B 205      11.328  -2.039 -32.413  1.00 40.71      B    C  
ATOM   3520  CG2 THR B 205      11.728  -1.710 -33.850  1.00 37.57      B    C  
ATOM   3521  OG1 THR B 205      11.165  -0.809 -31.738  1.00 38.39      B    O  
ATOM   3522  N   ASP B 206       8.899  -2.893 -30.201  1.00 55.32      B    N  
ATOM   3523  CA  ASP B 206       8.640  -3.384 -28.857  1.00 54.38      B    C  
ATOM   3524  C   ASP B 206       7.745  -4.616 -28.887  1.00 56.52      B    C  
ATOM   3525  O   ASP B 206       6.870  -4.800 -29.734  1.00 52.19      B    O  
ATOM   3526  CB  ASP B 206       8.111  -2.264 -27.948  1.00 48.45      B    C  
ATOM   3527  CG  ASP B 206       9.228  -1.352 -27.424  1.00 44.27      B    C  
ATOM   3528  OD1 ASP B 206      10.380  -1.831 -27.295  1.00 41.05      B    O  
ATOM   3529  OD2 ASP B 206       8.926  -0.174 -27.121  1.00 40.20      B    O1-
ATOM   3530  N   SER B 207       8.014  -5.504 -27.939  1.00 57.97      B    N  
ATOM   3531  CA  SER B 207       7.300  -6.759 -27.784  1.00 57.55      B    C  
ATOM   3532  C   SER B 207       5.830  -6.529 -27.448  1.00 62.15      B    C  
ATOM   3533  O   SER B 207       5.482  -5.638 -26.676  1.00 57.52      B    O  
ATOM   3534  CB  SER B 207       7.963  -7.592 -26.692  1.00 51.36      B    C  
ATOM   3535  OG  SER B 207       8.375  -6.731 -25.662  1.00 47.17      B    O  
ATOM   3536  N   ALA B 208       4.960  -7.386 -27.977  1.00 72.99      B    N  
ATOM   3537  CA  ALA B 208       3.538  -7.295 -27.719  1.00 75.08      B    C  
ATOM   3538  C   ALA B 208       3.228  -7.689 -26.268  1.00 79.67      B    C  
ATOM   3539  O   ALA B 208       3.346  -8.848 -25.879  1.00 76.40      B    O  
ATOM   3540  CB  ALA B 208       2.782  -8.151 -28.733  1.00 68.02      B    C  
ATOM   3541  N   TRP B 209       2.786  -6.695 -25.505  1.00 83.58      B    N  
ATOM   3542  CA  TRP B 209       2.244  -6.887 -24.171  1.00 84.36      B    C  
ATOM   3543  C   TRP B 209       0.825  -7.439 -24.229  1.00 84.71      B    C  
ATOM   3544  O   TRP B 209       0.056  -7.108 -25.126  1.00 82.16      B    O  
ATOM   3545  CB  TRP B 209       2.290  -5.556 -23.427  1.00 83.73      B    C  
ATOM   3546  CG  TRP B 209       3.677  -5.071 -23.136  1.00 85.29      B    C  
ATOM   3547  CD1 TRP B 209       4.354  -4.133 -23.832  1.00 81.39      B    C  
ATOM   3548  CD2 TRP B 209       4.544  -5.487 -22.047  1.00 84.80      B    C  
ATOM   3549  CE2 TRP B 209       5.722  -4.709 -22.109  1.00 83.97      B    C  
ATOM   3550  CE3 TRP B 209       4.419  -6.423 -20.995  1.00 82.54      B    C  
ATOM   3551  NE1 TRP B 209       5.585  -3.906 -23.222  1.00 81.65      B    N  
ATOM   3552  CZ2 TRP B 209       6.747  -4.823 -21.137  1.00 82.86      B    C  
ATOM   3553  CZ3 TRP B 209       5.443  -6.543 -20.037  1.00 79.66      B    C  
ATOM   3554  CH2 TRP B 209       6.578  -5.751 -20.103  1.00 80.79      B    C  
ATOM   3555  N   GLN B 210       0.494  -8.260 -23.258  1.00 85.94      B    N  
ATOM   3556  CA  GLN B 210      -0.829  -8.835 -23.080  1.00 85.90      B    C  
ATOM   3557  C   GLN B 210      -1.224  -8.709 -21.613  1.00 87.34      B    C  
ATOM   3558  O   GLN B 210      -0.429  -9.004 -20.723  1.00 85.04      B    O  
ATOM   3559  CB  GLN B 210      -0.849 -10.301 -23.536  1.00 82.44      B    C  
ATOM   3560  CG  GLN B 210      -0.573 -10.437 -25.037  1.00 75.79      B    C  
ATOM   3561  CD  GLN B 210      -0.580 -11.887 -25.550  1.00 75.16      B    C  
ATOM   3562  NE2 GLN B 210      -0.604 -12.074 -26.843  1.00 65.60      B    N  
ATOM   3563  OE1 GLN B 210      -0.551 -12.860 -24.828  1.00 66.71      B    O  
ATOM   3564  N   VAL B 211      -2.465  -8.291 -21.373  1.00 86.87      B    N  
ATOM   3565  CA  VAL B 211      -3.066  -8.241 -20.046  1.00 86.83      B    C  
ATOM   3566  C   VAL B 211      -4.161  -9.316 -20.013  1.00 87.28      B    C  
ATOM   3567  O   VAL B 211      -5.219  -9.107 -20.607  1.00 83.85      B    O  
ATOM   3568  CB  VAL B 211      -3.608  -6.837 -19.727  1.00 85.41      B    C  
ATOM   3569  CG1 VAL B 211      -4.199  -6.783 -18.323  1.00 80.59      B    C  
ATOM   3570  CG2 VAL B 211      -2.478  -5.812 -19.801  1.00 82.77      B    C  
ATOM   3571  N   PRO B 212      -3.895 -10.476 -19.427  1.00 88.32      B    N  
ATOM   3572  CA  PRO B 212      -4.848 -11.577 -19.414  1.00 87.88      B    C  
ATOM   3573  C   PRO B 212      -5.960 -11.340 -18.383  1.00 88.98      B    C  
ATOM   3574  O   PRO B 212      -5.793 -10.535 -17.465  1.00 85.79      B    O  
ATOM   3575  CB  PRO B 212      -4.004 -12.811 -19.080  1.00 85.22      B    C  
ATOM   3576  CG  PRO B 212      -2.933 -12.250 -18.162  1.00 85.30      B    C  
ATOM   3577  CD  PRO B 212      -2.662 -10.860 -18.757  1.00 87.62      B    C  
ATOM   3578  N   PRO B 213      -7.092 -12.053 -18.483  1.00 87.37      B    N  
ATOM   3579  CA  PRO B 213      -8.065 -12.108 -17.410  1.00 86.98      B    C  
ATOM   3580  C   PRO B 213      -7.475 -12.800 -16.177  1.00 87.50      B    C  
ATOM   3581  O   PRO B 213      -6.677 -13.730 -16.297  1.00 83.81      B    O  
ATOM   3582  CB  PRO B 213      -9.265 -12.868 -17.987  1.00 84.30      B    C  
ATOM   3583  CG  PRO B 213      -8.627 -13.790 -19.033  1.00 83.19      B    C  
ATOM   3584  CD  PRO B 213      -7.466 -12.956 -19.567  1.00 86.20      B    C  
ATOM   3585  N   ILE B 214      -7.898 -12.356 -14.990  1.00 88.81      B    N  
ATOM   3586  CA  ILE B 214      -7.385 -12.834 -13.690  1.00 88.07      B    C  
ATOM   3587  C   ILE B 214      -8.387 -13.697 -12.911  1.00 86.93      B    C  
ATOM   3588  O   ILE B 214      -8.080 -14.144 -11.817  1.00 77.86      B    O  
ATOM   3589  CB  ILE B 214      -6.875 -11.652 -12.848  1.00 85.38      B    C  
ATOM   3590  CG1 ILE B 214      -7.933 -10.534 -12.758  1.00 77.24      B    C  
ATOM   3591  CG2 ILE B 214      -5.547 -11.142 -13.429  1.00 72.61      B    C  
ATOM   3592  CD1 ILE B 214      -7.577  -9.457 -11.735  1.00 71.72      B    C  
ATOM   3593  N   GLY B 215      -9.572 -13.965 -13.465  1.00 85.16      B    N  
ATOM   3594  CA  GLY B 215     -10.515 -14.949 -12.917  1.00 82.99      B    C  
ATOM   3595  C   GLY B 215     -11.373 -14.490 -11.733  1.00 83.29      B    C  
ATOM   3596  O   GLY B 215     -12.002 -15.337 -11.105  1.00 72.63      B    O  
ATOM   3597  N   GLY B 216     -11.430 -13.199 -11.446  1.00 85.20      B    N  
ATOM   3598  CA  GLY B 216     -12.365 -12.642 -10.467  1.00 85.91      B    C  
ATOM   3599  C   GLY B 216     -11.879 -12.626  -9.017  1.00 88.40      B    C  
ATOM   3600  O   GLY B 216     -12.590 -12.078  -8.179  1.00 83.52      B    O  
ATOM   3601  N   VAL B 217     -10.681 -13.112  -8.688  1.00 88.47      B    N  
ATOM   3602  CA  VAL B 217     -10.139 -13.082  -7.312  1.00 88.88      B    C  
ATOM   3603  C   VAL B 217     -10.152 -11.667  -6.728  1.00 90.33      B    C  
ATOM   3604  O   VAL B 217     -10.622 -11.447  -5.620  1.00 87.93      B    O  
ATOM   3605  CB  VAL B 217      -8.706 -13.661  -7.252  1.00 86.96      B    C  
ATOM   3606  CG1 VAL B 217      -8.095 -13.573  -5.851  1.00 79.64      B    C  
ATOM   3607  CG2 VAL B 217      -8.704 -15.131  -7.674  1.00 81.10      B    C  
ATOM   3608  N   ASN B 218      -9.732 -10.672  -7.507  1.00 91.27      B    N  
ATOM   3609  CA  ASN B 218      -9.750  -9.276  -7.065  1.00 91.66      B    C  
ATOM   3610  C   ASN B 218     -11.167  -8.754  -6.783  1.00 92.58      B    C  
ATOM   3611  O   ASN B 218     -11.349  -7.857  -5.963  1.00 89.21      B    O  
ATOM   3612  CB  ASN B 218      -9.114  -8.403  -8.153  1.00 90.12      B    C  
ATOM   3613  CG  ASN B 218      -7.631  -8.636  -8.380  1.00 90.72      B    C  
ATOM   3614  ND2 ASN B 218      -7.057  -7.909  -9.320  1.00 84.76      B    N  
ATOM   3615  OD1 ASN B 218      -6.964  -9.433  -7.760  1.00 83.79      B    O  
ATOM   3616  N   ASN B 219     -12.168  -9.271  -7.487  1.00 91.24      B    N  
ATOM   3617  CA  ASN B 219     -13.562  -8.900  -7.311  1.00 91.07      B    C  
ATOM   3618  C   ASN B 219     -14.151  -9.571  -6.053  1.00 91.86      B    C  
ATOM   3619  O   ASN B 219     -14.831  -8.913  -5.264  1.00 88.10      B    O  
ATOM   3620  CB  ASN B 219     -14.298  -9.271  -8.612  1.00 88.48      B    C  
ATOM   3621  CG  ASN B 219     -15.615  -8.569  -8.804  1.00 85.39      B    C  
ATOM   3622  ND2 ASN B 219     -16.007  -8.364 -10.051  1.00 74.88      B    N  
ATOM   3623  OD1 ASN B 219     -16.323  -8.197  -7.899  1.00 74.33      B    O  
ATOM   3624  N   ASP B 220     -13.810 -10.835  -5.831  1.00 90.13      B    N  
ATOM   3625  CA  ASP B 220     -14.227 -11.601  -4.652  1.00 89.46      B    C  
ATOM   3626  C   ASP B 220     -13.651 -11.005  -3.360  1.00 90.12      B    C  
ATOM   3627  O   ASP B 220     -14.388 -10.830  -2.388  1.00 87.20      B    O  
ATOM   3628  CB  ASP B 220     -13.823 -13.075  -4.822  1.00 87.71      B    C  
ATOM   3629  CG  ASP B 220     -14.586 -13.801  -5.928  1.00 81.65      B    C  
ATOM   3630  OD1 ASP B 220     -15.697 -13.344  -6.299  1.00 74.55      B    O  
ATOM   3631  OD2 ASP B 220     -14.080 -14.844  -6.383  1.00 75.94      B    O1-
ATOM   3632  N   GLU B 221     -12.398 -10.569  -3.372  1.00 91.48      B    N  
ATOM   3633  CA  GLU B 221     -11.732  -9.877  -2.252  1.00 91.00      B    C  
ATOM   3634  C   GLU B 221     -12.422  -8.555  -1.858  1.00 92.23      B    C  
ATOM   3635  O   GLU B 221     -12.344  -8.124  -0.709  1.00 89.80      B    O  
ATOM   3636  CB  GLU B 221     -10.281  -9.578  -2.648  1.00 89.66      B    C  
ATOM   3637  CG  GLU B 221      -9.374 -10.821  -2.617  1.00 86.95      B    C  
ATOM   3638  CD  GLU B 221      -8.923 -11.220  -1.199  1.00 86.81      B    C  
ATOM   3639  OE1 GLU B 221      -8.529 -12.389  -1.033  1.00 77.92      B    O  
ATOM   3640  OE2 GLU B 221      -8.853 -10.342  -0.314  1.00 79.64      B    O1-
ATOM   3641  N   LEU B 222     -13.118  -7.912  -2.796  1.00 92.12      B    N  
ATOM   3642  CA  LEU B 222     -13.863  -6.674  -2.539  1.00 92.42      B    C  
ATOM   3643  C   LEU B 222     -15.336  -6.916  -2.209  1.00 92.71      B    C  
ATOM   3644  O   LEU B 222     -15.960  -6.089  -1.548  1.00 89.36      B    O  
ATOM   3645  CB  LEU B 222     -13.714  -5.747  -3.756  1.00 91.45      B    C  
ATOM   3646  CG  LEU B 222     -12.286  -5.196  -3.970  1.00 92.40      B    C  
ATOM   3647  CD1 LEU B 222     -12.221  -4.434  -5.298  1.00 89.11      B    C  
ATOM   3648  CD2 LEU B 222     -11.877  -4.237  -2.853  1.00 88.99      B    C  
ATOM   3649  N   THR B 223     -15.920  -8.017  -2.660  1.00 92.84      B    N  
ATOM   3650  CA  THR B 223     -17.364  -8.255  -2.606  1.00 91.67      B    C  
ATOM   3651  C   THR B 223     -17.797  -8.910  -1.297  1.00 91.01      B    C  
ATOM   3652  O   THR B 223     -17.838 -10.133  -1.182  1.00 85.68      B    O  
ATOM   3653  CB  THR B 223     -17.838  -9.067  -3.823  1.00 89.92      B    C  
ATOM   3654  CG2 THR B 223     -19.369  -9.137  -3.886  1.00 79.68      B    C  
ATOM   3655  OG1 THR B 223     -17.429  -8.444  -5.017  1.00 79.77      B    O  
ATOM   3656  N   GLY B 224     -18.220  -8.102  -0.331  1.00 90.67      B    N  
ATOM   3657  CA  GLY B 224     -18.870  -8.582   0.894  1.00 88.78      B    C  
ATOM   3658  C   GLY B 224     -20.349  -8.949   0.714  1.00 89.16      B    C  
ATOM   3659  O   GLY B 224     -20.922  -9.685   1.521  1.00 82.05      B    O  
ATOM   3660  N   GLY B 225     -20.968  -8.462  -0.355  1.00 87.79      B    N  
ATOM   3661  CA  GLY B 225     -22.352  -8.750  -0.700  1.00 87.58      B    C  
ATOM   3662  C   GLY B 225     -23.382  -8.058   0.207  1.00 89.22      B    C  
ATOM   3663  O   GLY B 225     -23.093  -7.149   0.983  1.00 83.71      B    O  
ATOM   3664  N   LEU B 226     -24.642  -8.494   0.074  1.00 88.16      B    N  
ATOM   3665  CA  LEU B 226     -25.749  -7.990   0.892  1.00 86.26      B    C  
ATOM   3666  C   LEU B 226     -25.632  -8.511   2.327  1.00 84.44      B    C  
ATOM   3667  O   LEU B 226     -25.507  -9.718   2.542  1.00 75.62      B    O  
ATOM   3668  CB  LEU B 226     -27.080  -8.426   0.251  1.00 83.51      B    C  
ATOM   3669  CG  LEU B 226     -27.519  -7.481  -0.884  1.00 78.51      B    C  
ATOM   3670  CD1 LEU B 226     -28.330  -8.240  -1.935  1.00 71.83      B    C  
ATOM   3671  CD2 LEU B 226     -28.400  -6.359  -0.346  1.00 70.94      B    C  
ATOM   3672  N   ALA B 227     -25.719  -7.617   3.288  1.00 85.45      B    N  
ATOM   3673  CA  ALA B 227     -25.672  -7.929   4.714  1.00 84.99      B    C  
ATOM   3674  C   ALA B 227     -24.406  -8.695   5.159  1.00 86.68      B    C  
ATOM   3675  O   ALA B 227     -24.466  -9.480   6.101  1.00 80.04      B    O  
ATOM   3676  CB  ALA B 227     -26.975  -8.613   5.134  1.00 81.73      B    C  
ATOM   3677  N   CYS B 228     -23.296  -8.460   4.486  1.00 86.31      B    N  
ATOM   3678  CA  CYS B 228     -22.017  -9.097   4.790  1.00 86.71      B    C  
ATOM   3679  C   CYS B 228     -22.059 -10.635   4.732  1.00 88.19      B    C  
ATOM   3680  O   CYS B 228     -21.492 -11.322   5.585  1.00 82.02      B    O  
ATOM   3681  CB  CYS B 228     -21.469  -8.542   6.112  1.00 84.54      B    C  
ATOM   3682  SG  CYS B 228     -21.280  -6.737   6.136  1.00 82.05      B    S  
ATOM   3683  N   THR B 229     -22.749 -11.161   3.724  1.00 88.18      B    N  
ATOM   3684  CA  THR B 229     -22.849 -12.609   3.495  1.00 87.37      B    C  
ATOM   3685  C   THR B 229     -21.720 -13.167   2.621  1.00 87.33      B    C  
ATOM   3686  O   THR B 229     -21.503 -14.374   2.609  1.00 82.02      B    O  
ATOM   3687  CB  THR B 229     -24.200 -12.978   2.865  1.00 85.95      B    C  
ATOM   3688  CG2 THR B 229     -25.358 -12.755   3.834  1.00 78.35      B    C  
ATOM   3689  OG1 THR B 229     -24.473 -12.202   1.714  1.00 79.33      B    O  
ATOM   3690  N   GLY B 230     -21.005 -12.308   1.898  1.00 88.26      B    N  
ATOM   3691  CA  GLY B 230     -19.823 -12.659   1.119  1.00 87.79      B    C  
ATOM   3692  C   GLY B 230     -18.527 -12.623   1.939  1.00 88.69      B    C  
ATOM   3693  O   GLY B 230     -18.518 -12.179   3.084  1.00 84.37      B    O  
ATOM   3694  N   GLY B 231     -17.436 -13.061   1.336  1.00 87.97      B    N  
ATOM   3695  CA  GLY B 231     -16.108 -13.072   1.968  1.00 87.48      B    C  
ATOM   3696  C   GLY B 231     -15.291 -11.789   1.781  1.00 88.87      B    C  
ATOM   3697  O   GLY B 231     -14.284 -11.609   2.454  1.00 82.41      B    O  
ATOM   3698  N   GLY B 232     -15.707 -10.898   0.878  1.00 90.18      B    N  
ATOM   3699  CA  GLY B 232     -14.956  -9.693   0.537  1.00 90.85      B    C  
ATOM   3700  C   GLY B 232     -15.090  -8.554   1.557  1.00 92.41      B    C  
ATOM   3701  O   GLY B 232     -15.892  -8.600   2.484  1.00 89.00      B    O  
ATOM   3702  N   ALA B 233     -14.312  -7.506   1.346  1.00 92.08      B    N  
ATOM   3703  CA  ALA B 233     -14.112  -6.442   2.326  1.00 92.39      B    C  
ATOM   3704  C   ALA B 233     -15.301  -5.483   2.510  1.00 93.22      B    C  
ATOM   3705  O   ALA B 233     -15.449  -4.892   3.585  1.00 89.84      B    O  
ATOM   3706  CB  ALA B 233     -12.861  -5.663   1.909  1.00 90.79      B    C  
ATOM   3707  N   VAL B 234     -16.134  -5.276   1.485  1.00 93.33      B    N  
ATOM   3708  CA  VAL B 234     -17.176  -4.233   1.481  1.00 93.86      B    C  
ATOM   3709  C   VAL B 234     -18.559  -4.836   1.280  1.00 93.71      B    C  
ATOM   3710  O   VAL B 234     -18.816  -5.519   0.296  1.00 90.66      B    O  
ATOM   3711  CB  VAL B 234     -16.910  -3.155   0.423  1.00 92.89      B    C  
ATOM   3712  CG1 VAL B 234     -17.958  -2.043   0.474  1.00 89.20      B    C  
ATOM   3713  CG2 VAL B 234     -15.549  -2.502   0.614  1.00 89.97      B    C  
ATOM   3714  N   CYS B 235     -19.477  -4.501   2.188  1.00 92.54      B    N  
ATOM   3715  CA  CYS B 235     -20.872  -4.896   2.124  1.00 91.80      B    C  
ATOM   3716  C   CYS B 235     -21.716  -3.791   1.471  1.00 92.44      B    C  
ATOM   3717  O   CYS B 235     -21.722  -2.661   1.949  1.00 87.93      B    O  
ATOM   3718  CB  CYS B 235     -21.368  -5.192   3.541  1.00 89.35      B    C  
ATOM   3719  SG  CYS B 235     -20.335  -6.399   4.410  1.00 84.57      B    S  
ATOM   3720  N   ASP B 236     -22.482  -4.127   0.430  1.00 91.83      B    N  
ATOM   3721  CA  ASP B 236     -23.406  -3.184  -0.218  1.00 91.03      B    C  
ATOM   3722  C   ASP B 236     -24.521  -2.709   0.717  1.00 91.59      B    C  
ATOM   3723  O   ASP B 236     -25.015  -1.589   0.610  1.00 87.33      B    O  
ATOM   3724  CB  ASP B 236     -24.053  -3.855  -1.435  1.00 88.73      B    C  
ATOM   3725  CG  ASP B 236     -23.084  -4.139  -2.580  1.00 84.52      B    C  
ATOM   3726  OD1 ASP B 236     -22.241  -3.261  -2.880  1.00 76.16      B    O  
ATOM   3727  OD2 ASP B 236     -23.219  -5.227  -3.177  1.00 76.26      B    O1-
ATOM   3728  N   VAL B 237     -24.945  -3.575   1.623  1.00 89.98      B    N  
ATOM   3729  CA  VAL B 237     -25.881  -3.272   2.702  1.00 89.50      B    C  
ATOM   3730  C   VAL B 237     -25.249  -3.737   4.012  1.00 89.42      B    C  
ATOM   3731  O   VAL B 237     -24.907  -4.912   4.127  1.00 84.84      B    O  
ATOM   3732  CB  VAL B 237     -27.247  -3.945   2.477  1.00 87.48      B    C  
ATOM   3733  CG1 VAL B 237     -28.214  -3.648   3.622  1.00 82.70      B    C  
ATOM   3734  CG2 VAL B 237     -27.902  -3.445   1.185  1.00 84.21      B    C  
ATOM   3735  N   PRO B 238     -25.105  -2.855   5.016  1.00 89.81      B    N  
ATOM   3736  CA  PRO B 238     -24.460  -3.206   6.269  1.00 89.14      B    C  
ATOM   3737  C   PRO B 238     -25.249  -4.279   7.034  1.00 89.54      B    C  
ATOM   3738  O   PRO B 238     -26.482  -4.242   7.097  1.00 85.33      B    O  
ATOM   3739  CB  PRO B 238     -24.352  -1.896   7.055  1.00 86.44      B    C  
ATOM   3740  CG  PRO B 238     -25.474  -1.034   6.486  1.00 86.35      B    C  
ATOM   3741  CD  PRO B 238     -25.534  -1.468   5.023  1.00 89.60      B    C  
ATOM   3742  N   ALA B 239     -24.545  -5.197   7.681  1.00 88.08      B    N  
ATOM   3743  CA  ALA B 239     -25.156  -6.184   8.578  1.00 86.96      B    C  
ATOM   3744  C   ALA B 239     -25.702  -5.542   9.862  1.00 87.46      B    C  
ATOM   3745  O   ALA B 239     -26.685  -5.999  10.438  1.00 82.64      B    O  
ATOM   3746  CB  ALA B 239     -24.101  -7.251   8.905  1.00 85.20      B    C  
ATOM   3747  N   THR B 240     -25.067  -4.448  10.300  1.00 88.29      B    N  
ATOM   3748  CA  THR B 240     -25.497  -3.646  11.444  1.00 88.60      B    C  
ATOM   3749  C   THR B 240     -25.263  -2.169  11.166  1.00 89.51      B    C  
ATOM   3750  O   THR B 240     -24.281  -1.804  10.525  1.00 86.59      B    O  
ATOM   3751  CB  THR B 240     -24.782  -4.087  12.730  1.00 86.25      B    C  
ATOM   3752  CG2 THR B 240     -23.259  -3.955  12.691  1.00 78.51      B    C  
ATOM   3753  OG1 THR B 240     -25.247  -3.320  13.815  1.00 76.42      B    O  
ATOM   3754  N   VAL B 241     -26.127  -1.303  11.696  1.00 89.69      B    N  
ATOM   3755  CA  VAL B 241     -25.954   0.150  11.658  1.00 89.78      B    C  
ATOM   3756  C   VAL B 241     -25.574   0.730  13.017  1.00 90.86      B    C  
ATOM   3757  O   VAL B 241     -25.469   1.934  13.173  1.00 87.95      B    O  
ATOM   3758  CB  VAL B 241     -27.188   0.852  11.051  1.00 87.75      B    C  
ATOM   3759  CG1 VAL B 241     -27.488   0.330   9.635  1.00 82.50      B    C  
ATOM   3760  CG2 VAL B 241     -28.441   0.678  11.908  1.00 83.78      B    C  
ATOM   3761  N   GLN B 242     -25.372  -0.121  14.022  1.00 88.63      B    N  
ATOM   3762  CA  GLN B 242     -25.219   0.313  15.414  1.00 88.83      B    C  
ATOM   3763  C   GLN B 242     -24.017   1.244  15.619  1.00 90.27      B    C  
ATOM   3764  O   GLN B 242     -24.132   2.258  16.311  1.00 89.09      B    O  
ATOM   3765  CB  GLN B 242     -25.120  -0.932  16.311  1.00 87.59      B    C  
ATOM   3766  CG  GLN B 242     -25.201  -0.555  17.798  1.00 85.73      B    C  
ATOM   3767  CD  GLN B 242     -25.308  -1.774  18.721  1.00 84.76      B    C  
ATOM   3768  NE2 GLN B 242     -25.730  -1.575  19.944  1.00 75.46      B    N  
ATOM   3769  OE1 GLN B 242     -25.020  -2.908  18.375  1.00 77.52      B    O  
ATOM   3770  N   HIS B 243     -22.886   0.952  14.985  1.00 92.21      B    N  
ATOM   3771  CA  HIS B 243     -21.684   1.785  15.058  1.00 92.48      B    C  
ATOM   3772  C   HIS B 243     -21.875   3.156  14.414  1.00 93.09      B    C  
ATOM   3773  O   HIS B 243     -21.410   4.150  14.955  1.00 91.17      B    O  
ATOM   3774  CB  HIS B 243     -20.511   1.030  14.409  1.00 91.35      B    C  
ATOM   3775  CG  HIS B 243     -20.761   0.601  13.000  1.00 92.17      B    C  
ATOM   3776  CD2 HIS B 243     -20.139   1.093  11.876  1.00 82.41      B    C  
ATOM   3777  ND1 HIS B 243     -21.662  -0.369  12.580  1.00 81.62      B    N  
ATOM   3778  CE1 HIS B 243     -21.566  -0.450  11.254  1.00 84.54      B    C  
ATOM   3779  NE2 HIS B 243     -20.667   0.413  10.793  1.00 86.53      B    N  
ATOM   3780  N   ALA B 244     -22.625   3.250  13.310  1.00 92.70      B    N  
ATOM   3781  CA  ALA B 244     -22.942   4.522  12.674  1.00 92.58      B    C  
ATOM   3782  C   ALA B 244     -23.906   5.355  13.537  1.00 93.16      B    C  
ATOM   3783  O   ALA B 244     -23.716   6.562  13.695  1.00 91.87      B    O  
ATOM   3784  CB  ALA B 244     -23.515   4.240  11.283  1.00 92.18      B    C  
ATOM   3785  N   VAL B 245     -24.916   4.726  14.163  1.00 92.65      B    N  
ATOM   3786  CA  VAL B 245     -25.839   5.388  15.092  1.00 92.14      B    C  
ATOM   3787  C   VAL B 245     -25.096   5.909  16.326  1.00 92.62      B    C  
ATOM   3788  O   VAL B 245     -25.287   7.059  16.705  1.00 91.36      B    O  
ATOM   3789  CB  VAL B 245     -26.995   4.452  15.505  1.00 91.62      B    C  
ATOM   3790  CG1 VAL B 245     -27.922   5.106  16.539  1.00 87.82      B    C  
ATOM   3791  CG2 VAL B 245     -27.860   4.086  14.299  1.00 88.85      B    C  
ATOM   3792  N   ASN B 246     -24.200   5.112  16.897  1.00 93.42      B    N  
ATOM   3793  CA  ASN B 246     -23.374   5.551  18.024  1.00 93.09      B    C  
ATOM   3794  C   ASN B 246     -22.464   6.721  17.634  1.00 93.63      B    C  
ATOM   3795  O   ASN B 246     -22.360   7.690  18.387  1.00 91.60      B    O  
ATOM   3796  CB  ASN B 246     -22.542   4.365  18.535  1.00 91.77      B    C  
ATOM   3797  CG  ASN B 246     -23.369   3.301  19.231  1.00 90.23      B    C  
ATOM   3798  ND2 ASN B 246     -22.793   2.135  19.404  1.00 82.11      B    N  
ATOM   3799  OD1 ASN B 246     -24.499   3.487  19.644  1.00 82.69      B    O  
ATOM   3800  N   ALA B 247     -21.873   6.681  16.439  1.00 93.81      B    N  
ATOM   3801  CA  ALA B 247     -21.075   7.785  15.930  1.00 93.52      B    C  
ATOM   3802  C   ALA B 247     -21.906   9.064  15.755  1.00 94.06      B    C  
ATOM   3803  O   ALA B 247     -21.427  10.152  16.079  1.00 92.36      B    O  
ATOM   3804  CB  ALA B 247     -20.411   7.353  14.622  1.00 93.15      B    C  
ATOM   3805  N   ALA B 248     -23.153   8.960  15.300  1.00 94.41      B    N  
ATOM   3806  CA  ALA B 248     -24.065  10.099  15.214  1.00 94.07      B    C  
ATOM   3807  C   ALA B 248     -24.425  10.651  16.601  1.00 94.44      B    C  
ATOM   3808  O   ALA B 248     -24.362  11.861  16.815  1.00 92.83      B    O  
ATOM   3809  CB  ALA B 248     -25.315   9.684  14.437  1.00 93.85      B    C  
ATOM   3810  N   MET B 249     -24.741   9.790  17.566  1.00 94.40      B    N  
ATOM   3811  CA  MET B 249     -25.024  10.189  18.945  1.00 93.88      B    C  
ATOM   3812  C   MET B 249     -23.841  10.919  19.586  1.00 93.91      B    C  
ATOM   3813  O   MET B 249     -24.034  11.966  20.187  1.00 92.12      B    O  
ATOM   3814  CB  MET B 249     -25.418   8.954  19.775  1.00 93.45      B    C  
ATOM   3815  CG  MET B 249     -26.810   8.417  19.411  1.00 91.03      B    C  
ATOM   3816  SD  MET B 249     -28.200   9.529  19.805  1.00 89.45      B    S  
ATOM   3817  CE  MET B 249     -28.217   9.415  21.603  1.00 81.22      B    C  
ATOM   3818  N   GLY B 250     -22.626  10.421  19.387  1.00 93.48      B    N  
ATOM   3819  CA  GLY B 250     -21.395  11.052  19.859  1.00 92.93      B    C  
ATOM   3820  C   GLY B 250     -20.946  12.284  19.061  1.00 93.64      B    C  
ATOM   3821  O   GLY B 250     -20.066  13.016  19.513  1.00 90.37      B    O  
ATOM   3822  N   SER B 251     -21.557  12.557  17.913  1.00 94.49      B    N  
ATOM   3823  CA  SER B 251     -21.260  13.734  17.072  1.00 94.36      B    C  
ATOM   3824  C   SER B 251     -22.244  14.884  17.268  1.00 94.49      B    C  
ATOM   3825  O   SER B 251     -22.170  15.883  16.555  1.00 90.48      B    O  
ATOM   3826  CB  SER B 251     -21.178  13.337  15.594  1.00 93.11      B    C  
ATOM   3827  OG  SER B 251     -20.215  12.326  15.392  1.00 87.53      B    O  
ATOM   3828  N   ARG B 252     -23.165  14.801  18.220  1.00 93.95      B    N  
ATOM   3829  CA  ARG B 252     -24.098  15.897  18.530  1.00 93.56      B    C  
ATOM   3830  C   ARG B 252     -23.356  17.008  19.277  1.00 93.28      B    C  
ATOM   3831  O   ARG B 252     -23.272  17.000  20.500  1.00 88.97      B    O  
ATOM   3832  CB  ARG B 252     -25.298  15.363  19.337  1.00 91.46      B    C  
ATOM   3833  CG  ARG B 252     -26.188  14.405  18.540  1.00 90.06      B    C  
ATOM   3834  CD  ARG B 252     -27.312  13.843  19.409  1.00 90.37      B    C  
ATOM   3835  NE  ARG B 252     -26.763  13.000  20.468  1.00 88.32      B    N  
ATOM   3836  CZ  ARG B 252     -27.251  12.760  21.677  1.00 90.75      B    C  
ATOM   3837  NH1 ARG B 252     -28.424  13.162  22.068  1.00 80.43      B    N1+
ATOM   3838  NH2 ARG B 252     -26.534  12.102  22.522  1.00 83.40      B    N  
ATOM   3839  N   GLY B 253     -22.814  17.951  18.539  1.00 92.89      B    N  
ATOM   3840  CA  GLY B 253     -21.955  18.994  19.097  1.00 92.03      B    C  
ATOM   3841  C   GLY B 253     -22.674  20.124  19.838  1.00 92.93      B    C  
ATOM   3842  O   GLY B 253     -22.057  20.786  20.668  1.00 89.09      B    O  
ATOM   3843  N   PHE B 254     -23.962  20.356  19.583  1.00 92.79      B    N  
ATOM   3844  CA  PHE B 254     -24.729  21.337  20.343  1.00 92.69      B    C  
ATOM   3845  C   PHE B 254     -25.227  20.741  21.662  1.00 93.05      B    C  
ATOM   3846  O   PHE B 254     -25.924  19.728  21.645  1.00 90.43      B    O  
ATOM   3847  CB  PHE B 254     -25.910  21.857  19.520  1.00 91.03      B    C  
ATOM   3848  CG  PHE B 254     -25.531  22.645  18.301  1.00 92.10      B    C  
ATOM   3849  CD1 PHE B 254     -24.725  23.796  18.414  1.00 88.26      B    C  
ATOM   3850  CD2 PHE B 254     -26.016  22.267  17.034  1.00 88.37      B    C  
ATOM   3851  CE1 PHE B 254     -24.412  24.553  17.280  1.00 86.61      B    C  
ATOM   3852  CE2 PHE B 254     -25.706  23.029  15.892  1.00 86.72      B    C  
ATOM   3853  CZ  PHE B 254     -24.897  24.167  16.021  1.00 88.42      B    C  
ATOM   3854  N   HIS B 255     -24.967  21.409  22.774  1.00 92.87      B    N  
ATOM   3855  CA  HIS B 255     -25.596  21.046  24.042  1.00 93.05      B    C  
ATOM   3856  C   HIS B 255     -27.123  21.205  23.970  1.00 93.66      B    C  
ATOM   3857  O   HIS B 255     -27.850  20.412  24.547  1.00 90.74      B    O  
ATOM   3858  CB  HIS B 255     -25.004  21.845  25.204  1.00 91.36      B    C  
ATOM   3859  CG  HIS B 255     -25.737  23.109  25.511  1.00 90.10      B    C  
ATOM   3860  CD2 HIS B 255     -26.675  23.287  26.492  1.00 81.13      B    C  
ATOM   3861  ND1 HIS B 255     -25.628  24.308  24.825  1.00 80.30      B    N  
ATOM   3862  CE1 HIS B 255     -26.482  25.186  25.381  1.00 82.33      B    C  
ATOM   3863  NE2 HIS B 255     -27.128  24.598  26.392  1.00 84.37      B    N  
ATOM   3864  N   PHE B 256     -27.623  22.149  23.153  1.00 93.49      B    N  
ATOM   3865  CA  PHE B 256     -29.047  22.296  22.854  1.00 93.13      B    C  
ATOM   3866  C   PHE B 256     -29.678  21.012  22.281  1.00 93.68      B    C  
ATOM   3867  O   PHE B 256     -30.852  20.747  22.502  1.00 91.01      B    O  
ATOM   3868  CB  PHE B 256     -29.223  23.461  21.875  1.00 92.27      B    C  
ATOM   3869  CG  PHE B 256     -30.664  23.748  21.546  1.00 94.14      B    C  
ATOM   3870  CD1 PHE B 256     -31.234  23.279  20.353  1.00 91.90      B    C  
ATOM   3871  CD2 PHE B 256     -31.467  24.435  22.478  1.00 92.08      B    C  
ATOM   3872  CE1 PHE B 256     -32.592  23.500  20.084  1.00 90.99      B    C  
ATOM   3873  CE2 PHE B 256     -32.819  24.652  22.215  1.00 91.05      B    C  
ATOM   3874  CZ  PHE B 256     -33.388  24.180  21.024  1.00 92.25      B    C  
ATOM   3875  N   VAL B 257     -28.911  20.196  21.562  1.00 93.69      B    N  
ATOM   3876  CA  VAL B 257     -29.393  18.918  21.021  1.00 93.39      B    C  
ATOM   3877  C   VAL B 257     -29.231  17.793  22.037  1.00 93.55      B    C  
ATOM   3878  O   VAL B 257     -30.135  16.968  22.183  1.00 90.46      B    O  
ATOM   3879  CB  VAL B 257     -28.687  18.575  19.699  1.00 92.41      B    C  
ATOM   3880  CG1 VAL B 257     -29.159  17.238  19.113  1.00 88.21      B    C  
ATOM   3881  CG2 VAL B 257     -28.935  19.652  18.645  1.00 89.87      B    C  
ATOM   3882  N   THR B 258     -28.118  17.758  22.748  1.00 94.22      B    N  
ATOM   3883  CA  THR B 258     -27.833  16.671  23.700  1.00 93.62      B    C  
ATOM   3884  C   THR B 258     -28.562  16.847  25.022  1.00 93.36      B    C  
ATOM   3885  O   THR B 258     -29.179  15.893  25.513  1.00 88.83      B    O  
ATOM   3886  CB  THR B 258     -26.326  16.533  23.973  1.00 92.20      B    C  
ATOM   3887  CG2 THR B 258     -25.566  16.114  22.717  1.00 84.47      B    C  
ATOM   3888  OG1 THR B 258     -25.758  17.745  24.408  1.00 82.96      B    O  
ATOM   3889  N   TRP B 259     -28.536  18.049  25.584  1.00 93.59      B    N  
ATOM   3890  CA  TRP B 259     -29.131  18.348  26.882  1.00 93.39      B    C  
ATOM   3891  C   TRP B 259     -29.467  19.838  27.009  1.00 93.01      B    C  
ATOM   3892  O   TRP B 259     -28.660  20.635  27.495  1.00 87.14      B    O  
ATOM   3893  CB  TRP B 259     -28.206  17.879  28.004  1.00 91.42      B    C  
ATOM   3894  CG  TRP B 259     -28.843  17.618  29.337  1.00 91.09      B    C  
ATOM   3895  CD1 TRP B 259     -30.121  17.872  29.695  1.00 84.78      B    C  
ATOM   3896  CD2 TRP B 259     -28.210  16.991  30.502  1.00 89.20      B    C  
ATOM   3897  CE2 TRP B 259     -29.189  16.900  31.513  1.00 87.88      B    C  
ATOM   3898  CE3 TRP B 259     -26.919  16.497  30.764  1.00 84.00      B    C  
ATOM   3899  NE1 TRP B 259     -30.324  17.445  30.995  1.00 83.82      B    N  
ATOM   3900  CZ2 TRP B 259     -28.887  16.319  32.770  1.00 85.14      B    C  
ATOM   3901  CZ3 TRP B 259     -26.620  15.920  32.012  1.00 78.16      B    C  
ATOM   3902  CH2 TRP B 259     -27.597  15.833  32.997  1.00 79.69      B    C  
ATOM   3903  N   ARG B 260     -30.666  20.200  26.555  1.00 93.65      B    N  
ATOM   3904  CA  ARG B 260     -31.226  21.541  26.787  1.00 92.81      B    C  
ATOM   3905  C   ARG B 260     -31.432  21.745  28.284  1.00 92.89      B    C  
ATOM   3906  O   ARG B 260     -31.992  20.870  28.938  1.00 89.28      B    O  
ATOM   3907  CB  ARG B 260     -32.550  21.709  26.020  1.00 90.87      B    C  
ATOM   3908  CG  ARG B 260     -32.335  21.635  24.504  1.00 88.90      B    C  
ATOM   3909  CD  ARG B 260     -33.637  21.856  23.722  1.00 89.25      B    C  
ATOM   3910  NE  ARG B 260     -34.558  20.720  23.782  1.00 87.54      B    N  
ATOM   3911  CZ  ARG B 260     -34.479  19.578  23.098  1.00 90.72      B    C  
ATOM   3912  NH1 ARG B 260     -33.496  19.301  22.292  1.00 77.41      B    N1+
ATOM   3913  NH2 ARG B 260     -35.420  18.693  23.202  1.00 82.65      B    N  
ATOM   3914  N   GLN B 261     -30.992  22.887  28.807  1.00 93.22      B    N  
ATOM   3915  CA  GLN B 261     -31.099  23.250  30.220  1.00 92.35      B    C  
ATOM   3916  C   GLN B 261     -31.920  24.538  30.382  1.00 92.55      B    C  
ATOM   3917  O   GLN B 261     -32.356  25.135  29.393  1.00 86.90      B    O  
ATOM   3918  CB  GLN B 261     -29.693  23.374  30.827  1.00 89.78      B    C  
ATOM   3919  CG  GLN B 261     -28.891  22.058  30.773  1.00 85.58      B    C  
ATOM   3920  CD  GLN B 261     -28.422  21.552  32.126  1.00 81.55      B    C  
ATOM   3921  NE2 GLN B 261     -27.946  20.320  32.185  1.00 68.61      B    N  
ATOM   3922  OE1 GLN B 261     -28.470  22.200  33.148  1.00 71.93      B    O  
ATOM   3923  N   ASP B 262     -32.114  24.953  31.601  1.00 90.97      B    N  
ATOM   3924  CA  ASP B 262     -32.860  26.168  31.957  1.00 90.19      B    C  
ATOM   3925  C   ASP B 262     -32.446  27.412  31.155  1.00 91.10      B    C  
ATOM   3926  O   ASP B 262     -33.305  28.172  30.694  1.00 86.39      B    O  
ATOM   3927  CB  ASP B 262     -32.700  26.411  33.459  1.00 86.19      B    C  
ATOM   3928  CG  ASP B 262     -31.261  26.669  33.931  1.00 78.47      B    C  
ATOM   3929  OD1 ASP B 262     -30.321  26.086  33.356  1.00 68.34      B    O  
ATOM   3930  OD2 ASP B 262     -31.104  27.472  34.874  1.00 69.50      B    O1-
ATOM   3931  N   MET B 263     -31.170  27.606  30.908  1.00 91.27      B    N  
ATOM   3932  CA  MET B 263     -30.666  28.735  30.132  1.00 90.58      B    C  
ATOM   3933  C   MET B 263     -31.156  28.728  28.679  1.00 91.60      B    C  
ATOM   3934  O   MET B 263     -31.318  29.799  28.097  1.00 87.43      B    O  
ATOM   3935  CB  MET B 263     -29.133  28.768  30.151  1.00 87.83      B    C  
ATOM   3936  CG  MET B 263     -28.579  29.141  31.534  1.00 77.11      B    C  
ATOM   3937  SD  MET B 263     -27.007  30.039  31.462  1.00 65.97      B    S  
ATOM   3938  CE  MET B 263     -26.667  30.212  33.222  1.00 56.29      B    C  
ATOM   3939  N   ASP B 264     -31.436  27.563  28.102  1.00 91.37      B    N  
ATOM   3940  CA  ASP B 264     -31.948  27.463  26.734  1.00 91.90      B    C  
ATOM   3941  C   ASP B 264     -33.412  27.914  26.624  1.00 93.14      B    C  
ATOM   3942  O   ASP B 264     -33.877  28.283  25.548  1.00 89.64      B    O  
ATOM   3943  CB  ASP B 264     -31.786  26.027  26.224  1.00 90.36      B    C  
ATOM   3944  CG  ASP B 264     -30.324  25.604  26.186  1.00 89.98      B    C  
ATOM   3945  OD1 ASP B 264     -29.524  26.310  25.524  1.00 82.26      B    O  
ATOM   3946  OD2 ASP B 264     -30.000  24.580  26.815  1.00 82.68      B    O1-
ATOM   3947  N   TYR B 265     -34.124  27.962  27.736  1.00 92.74      B    N  
ATOM   3948  CA  TYR B 265     -35.533  28.368  27.798  1.00 93.14      B    C  
ATOM   3949  C   TYR B 265     -35.732  29.841  28.186  1.00 93.56      B    C  
ATOM   3950  O   TYR B 265     -36.869  30.278  28.400  1.00 90.05      B    O  
ATOM   3951  CB  TYR B 265     -36.305  27.410  28.708  1.00 92.34      B    C  
ATOM   3952  CG  TYR B 265     -36.245  25.977  28.246  1.00 94.56      B    C  
ATOM   3953  CD1 TYR B 265     -37.083  25.515  27.211  1.00 90.84      B    C  
ATOM   3954  CD2 TYR B 265     -35.319  25.084  28.836  1.00 91.80      B    C  
ATOM   3955  CE1 TYR B 265     -37.011  24.175  26.781  1.00 90.43      B    C  
ATOM   3956  CE2 TYR B 265     -35.239  23.752  28.407  1.00 91.43      B    C  
ATOM   3957  CZ  TYR B 265     -36.085  23.304  27.386  1.00 93.14      B    C  
ATOM   3958  OH  TYR B 265     -36.004  21.987  26.975  1.00 92.08      B    O  
ATOM   3959  N   VAL B 266     -34.674  30.659  28.205  1.00 93.26      B    N  
ATOM   3960  CA  VAL B 266     -34.778  32.107  28.484  1.00 92.86      B    C  
ATOM   3961  C   VAL B 266     -35.724  32.807  27.506  1.00 93.16      B    C  
ATOM   3962  O   VAL B 266     -36.487  33.693  27.897  1.00 90.46      B    O  
ATOM   3963  CB  VAL B 266     -33.381  32.761  28.458  1.00 91.35      B    C  
ATOM   3964  CG1 VAL B 266     -33.432  34.291  28.532  1.00 81.85      B    C  
ATOM   3965  CG2 VAL B 266     -32.549  32.291  29.655  1.00 81.98      B    C  
ATOM   3966  N   ALA B 267     -35.771  32.380  26.257  1.00 92.79      B    N  
ATOM   3967  CA  ALA B 267     -36.714  32.902  25.269  1.00 92.75      B    C  
ATOM   3968  C   ALA B 267     -38.174  32.591  25.636  1.00 93.69      B    C  
ATOM   3969  O   ALA B 267     -39.052  33.425  25.413  1.00 90.49      B    O  
ATOM   3970  CB  ALA B 267     -36.350  32.332  23.898  1.00 91.18      B    C  
ATOM   3971  N   HIS B 268     -38.444  31.430  26.222  1.00 94.09      B    N  
ATOM   3972  CA  HIS B 268     -39.776  31.087  26.725  1.00 94.00      B    C  
ATOM   3973  C   HIS B 268     -40.170  32.039  27.857  1.00 94.10      B    C  
ATOM   3974  O   HIS B 268     -41.252  32.617  27.827  1.00 91.69      B    O  
ATOM   3975  CB  HIS B 268     -39.821  29.628  27.223  1.00 93.07      B    C  
ATOM   3976  CG  HIS B 268     -39.646  28.570  26.177  1.00 94.82      B    C  
ATOM   3977  CD2 HIS B 268     -38.923  28.628  25.008  1.00 85.51      B    C  
ATOM   3978  ND1 HIS B 268     -40.194  27.302  26.215  1.00 85.22      B    N  
ATOM   3979  CE1 HIS B 268     -39.812  26.641  25.115  1.00 86.59      B    C  
ATOM   3980  NE2 HIS B 268     -39.043  27.411  24.365  1.00 89.02      B    N  
ATOM   3981  N   LEU B 269     -39.274  32.272  28.788  1.00 93.55      B    N  
ATOM   3982  CA  LEU B 269     -39.449  33.191  29.907  1.00 92.53      B    C  
ATOM   3983  C   LEU B 269     -39.763  34.615  29.438  1.00 93.04      B    C  
ATOM   3984  O   LEU B 269     -40.712  35.235  29.916  1.00 91.34      B    O  
ATOM   3985  CB  LEU B 269     -38.158  33.124  30.760  1.00 91.50      B    C  
ATOM   3986  CG  LEU B 269     -38.440  32.707  32.210  1.00 87.26      B    C  
ATOM   3987  CD1 LEU B 269     -37.225  31.989  32.799  1.00 79.26      B    C  
ATOM   3988  CD2 LEU B 269     -38.751  33.919  33.075  1.00 78.71      B    C  
ATOM   3989  N   ALA B 270     -39.010  35.114  28.459  1.00 93.18      B    N  
ATOM   3990  CA  ALA B 270     -39.204  36.443  27.904  1.00 92.71      B    C  
ATOM   3991  C   ALA B 270     -40.559  36.589  27.187  1.00 93.05      B    C  
ATOM   3992  O   ALA B 270     -41.273  37.567  27.397  1.00 90.59      B    O  
ATOM   3993  CB  ALA B 270     -38.029  36.747  26.964  1.00 92.34      B    C  
ATOM   3994  N   ASN B 271     -40.953  35.602  26.370  1.00 93.48      B    N  
ATOM   3995  CA  ASN B 271     -42.244  35.621  25.684  1.00 92.99      B    C  
ATOM   3996  C   ASN B 271     -43.426  35.481  26.654  1.00 93.77      B    C  
ATOM   3997  O   ASN B 271     -44.413  36.202  26.522  1.00 91.14      B    O  
ATOM   3998  CB  ASN B 271     -42.273  34.536  24.603  1.00 92.47      B    C  
ATOM   3999  CG  ASN B 271     -41.549  34.968  23.343  1.00 93.13      B    C  
ATOM   4000  ND2 ASN B 271     -40.308  34.571  23.175  1.00 82.55      B    N  
ATOM   4001  OD1 ASN B 271     -42.076  35.668  22.498  1.00 82.32      B    O  
ATOM   4002  N   LEU B 272     -43.320  34.615  27.662  1.00 93.55      B    N  
ATOM   4003  CA  LEU B 272     -44.338  34.476  28.699  1.00 92.81      B    C  
ATOM   4004  C   LEU B 272     -44.511  35.764  29.501  1.00 93.34      B    C  
ATOM   4005  O   LEU B 272     -45.643  36.188  29.732  1.00 91.38      B    O  
ATOM   4006  CB  LEU B 272     -43.986  33.296  29.628  1.00 92.31      B    C  
ATOM   4007  CG  LEU B 272     -44.228  31.912  28.999  1.00 92.61      B    C  
ATOM   4008  CD1 LEU B 272     -43.584  30.836  29.875  1.00 87.36      B    C  
ATOM   4009  CD2 LEU B 272     -45.715  31.589  28.873  1.00 87.90      B    C  
ATOM   4010  N   ALA B 273     -43.417  36.454  29.830  1.00 93.66      B    N  
ATOM   4011  CA  ALA B 273     -43.473  37.749  30.501  1.00 92.63      B    C  
ATOM   4012  C   ALA B 273     -44.124  38.840  29.637  1.00 92.80      B    C  
ATOM   4013  O   ALA B 273     -44.710  39.787  30.165  1.00 89.12      B    O  
ATOM   4014  CB  ALA B 273     -42.048  38.148  30.901  1.00 91.38      B    C  
ATOM   4015  N   TRP B 274     -44.068  38.711  28.314  1.00 94.16      B    N  
ATOM   4016  CA  TRP B 274     -44.728  39.638  27.397  1.00 93.46      B    C  
ATOM   4017  C   TRP B 274     -46.231  39.355  27.255  1.00 93.77      B    C  
ATOM   4018  O   TRP B 274     -47.037  40.284  27.165  1.00 89.61      B    O  
ATOM   4019  CB  TRP B 274     -44.012  39.605  26.046  1.00 91.82      B    C  
ATOM   4020  CG  TRP B 274     -44.167  40.848  25.241  1.00 83.76      B    C  
ATOM   4021  CD1 TRP B 274     -43.450  41.977  25.403  1.00 73.18      B    C  
ATOM   4022  CD2 TRP B 274     -45.115  41.117  24.163  1.00 77.08      B    C  
ATOM   4023  CE2 TRP B 274     -44.893  42.447  23.710  1.00 73.96      B    C  
ATOM   4024  CE3 TRP B 274     -46.127  40.365  23.522  1.00 67.59      B    C  
ATOM   4025  NE1 TRP B 274     -43.878  42.939  24.488  1.00 67.19      B    N  
ATOM   4026  CZ2 TRP B 274     -45.656  43.015  22.668  1.00 72.22      B    C  
ATOM   4027  CZ3 TRP B 274     -46.877  40.936  22.476  1.00 63.25      B    C  
ATOM   4028  CH2 TRP B 274     -46.644  42.247  22.056  1.00 65.73      B    C  
ATOM   4029  N   VAL B 275     -46.630  38.084  27.289  1.00 93.74      B    N  
ATOM   4030  CA  VAL B 275     -48.038  37.655  27.213  1.00 92.71      B    C  
ATOM   4031  C   VAL B 275     -48.769  37.860  28.542  1.00 93.29      B    C  
ATOM   4032  O   VAL B 275     -49.940  38.247  28.556  1.00 89.38      B    O  
ATOM   4033  CB  VAL B 275     -48.117  36.186  26.767  1.00 91.76      B    C  
ATOM   4034  CG1 VAL B 275     -49.550  35.653  26.733  1.00 85.60      B    C  
ATOM   4035  CG2 VAL B 275     -47.558  36.027  25.346  1.00 86.48      B    C  
ATOM   4036  N   VAL B 276     -48.086  37.616  29.649  1.00 93.12      B    N  
ATOM   4037  CA  VAL B 276     -48.579  37.789  31.018  1.00 92.11      B    C  
ATOM   4038  C   VAL B 276     -47.723  38.852  31.716  1.00 91.91      B    C  
ATOM   4039  O   VAL B 276     -46.786  38.521  32.438  1.00 87.97      B    O  
ATOM   4040  CB  VAL B 276     -48.588  36.446  31.780  1.00 90.59      B    C  
ATOM   4041  CG1 VAL B 276     -49.185  36.609  33.175  1.00 84.76      B    C  
ATOM   4042  CG2 VAL B 276     -49.425  35.396  31.036  1.00 85.52      B    C  
ATOM   4043  N   PRO B 277     -48.004  40.138  31.476  1.00 92.62      B    N  
ATOM   4044  CA  PRO B 277     -47.203  41.216  32.036  1.00 91.35      B    C  
ATOM   4045  C   PRO B 277     -47.413  41.359  33.543  1.00 91.68      B    C  
ATOM   4046  O   PRO B 277     -48.462  40.956  34.069  1.00 86.79      B    O  
ATOM   4047  CB  PRO B 277     -47.624  42.467  31.258  1.00 89.03      B    C  
ATOM   4048  CG  PRO B 277     -49.081  42.175  30.898  1.00 87.50      B    C  
ATOM   4049  CD  PRO B 277     -49.081  40.674  30.657  1.00 90.77      B    C  
ATOM   4050  N   PRO B 278     -46.485  41.999  34.256  1.00 92.21      B    N  
ATOM   4051  CA  PRO B 278     -46.658  42.342  35.662  1.00 90.80      B    C  
ATOM   4052  C   PRO B 278     -47.965  43.099  35.906  1.00 90.00      B    C  
ATOM   4053  O   PRO B 278     -48.393  43.888  35.057  1.00 82.45      B    O  
ATOM   4054  CB  PRO B 278     -45.436  43.187  36.037  1.00 88.82      B    C  
ATOM   4055  CG  PRO B 278     -44.377  42.768  35.014  1.00 86.11      B    C  
ATOM   4056  CD  PRO B 278     -45.201  42.457  33.769  1.00 90.13      B    C  
ATOM   4057  N   PRO B 279     -48.618  42.932  37.067  1.00 91.42      B    N  
ATOM   4058  CA  PRO B 279     -48.172  42.247  38.272  1.00 90.75      B    C  
ATOM   4059  C   PRO B 279     -48.411  40.736  38.287  1.00 91.81      B    C  
ATOM   4060  O   PRO B 279     -48.029  40.074  39.254  1.00 83.54      B    O  
ATOM   4061  CB  PRO B 279     -48.959  42.934  39.400  1.00 87.64      B    C  
ATOM   4062  CG  PRO B 279     -50.293  43.226  38.722  1.00 85.11      B    C  
ATOM   4063  CD  PRO B 279     -49.887  43.608  37.309  1.00 88.30      B    C  
ATOM   4064  N   ASP B 280     -49.040  40.187  37.243  1.00 92.39      B    N  
ATOM   4065  CA  ASP B 280     -49.167  38.744  37.073  1.00 92.05      B    C  
ATOM   4066  C   ASP B 280     -47.860  38.191  36.500  1.00 92.35      B    C  
ATOM   4067  O   ASP B 280     -47.042  38.930  35.946  1.00 87.46      B    O  
ATOM   4068  CB  ASP B 280     -50.384  38.410  36.201  1.00 90.40      B    C  
ATOM   4069  CG  ASP B 280     -51.669  39.059  36.726  1.00 90.08      B    C  
ATOM   4070  OD1 ASP B 280     -51.894  39.021  37.955  1.00 82.04      B    O  
ATOM   4071  OD2 ASP B 280     -52.421  39.631  35.914  1.00 83.29      B    O1-
ATOM   4072  N   ASN B 281     -47.645  36.904  36.647  1.00 92.38      B    N  
ATOM   4073  CA  ASN B 281     -46.402  36.311  36.183  1.00 92.45      B    C  
ATOM   4074  C   ASN B 281     -46.584  34.847  35.795  1.00 93.80      B    C  
ATOM   4075  O   ASN B 281     -47.332  34.112  36.443  1.00 89.72      B    O  
ATOM   4076  CB  ASN B 281     -45.338  36.478  37.277  1.00 87.50      B    C  
ATOM   4077  CG  ASN B 281     -43.921  36.429  36.735  1.00 82.75      B    C  
ATOM   4078  ND2 ASN B 281     -42.943  36.584  37.597  1.00 72.99      B    N  
ATOM   4079  OD1 ASN B 281     -43.670  36.275  35.556  1.00 71.55      B    O  
ATOM   4080  N   VAL B 282     -45.877  34.417  34.756  1.00 92.25      B    N  
ATOM   4081  CA  VAL B 282     -45.681  33.011  34.409  1.00 92.05      B    C  
ATOM   4082  C   VAL B 282     -44.183  32.803  34.246  1.00 92.43      B    C  
ATOM   4083  O   VAL B 282     -43.565  33.421  33.378  1.00 89.69      B    O  
ATOM   4084  CB  VAL B 282     -46.451  32.591  33.141  1.00 91.00      B    C  
ATOM   4085  CG1 VAL B 282     -46.253  31.105  32.855  1.00 84.87      B    C  
ATOM   4086  CG2 VAL B 282     -47.953  32.834  33.285  1.00 86.44      B    C  
ATOM   4087  N   MET B 283     -43.604  31.977  35.093  1.00 93.34      B    N  
ATOM   4088  CA  MET B 283     -42.176  31.676  35.088  1.00 92.27      B    C  
ATOM   4089  C   MET B 283     -41.937  30.235  34.661  1.00 92.71      B    C  
ATOM   4090  O   MET B 283     -42.698  29.342  35.010  1.00 88.23      B    O  
ATOM   4091  CB  MET B 283     -41.558  31.947  36.460  1.00 89.26      B    C  
ATOM   4092  CG  MET B 283     -41.210  33.426  36.628  1.00 79.50      B    C  
ATOM   4093  SD  MET B 283     -40.263  33.785  38.132  1.00 71.24      B    S  
ATOM   4094  CE  MET B 283     -39.519  35.365  37.681  1.00 60.85      B    C  
ATOM   4095  N   VAL B 284     -40.864  30.026  33.928  1.00 92.98      B    N  
ATOM   4096  CA  VAL B 284     -40.338  28.685  33.640  1.00 91.78      B    C  
ATOM   4097  C   VAL B 284     -39.463  28.255  34.815  1.00 91.58      B    C  
ATOM   4098  O   VAL B 284     -38.610  29.029  35.255  1.00 87.54      B    O  
ATOM   4099  CB  VAL B 284     -39.558  28.681  32.320  1.00 89.82      B    C  
ATOM   4100  CG1 VAL B 284     -39.053  27.287  31.960  1.00 84.39      B    C  
ATOM   4101  CG2 VAL B 284     -40.428  29.172  31.154  1.00 85.86      B    C  
ATOM   4102  N   GLU B 285     -39.665  27.060  35.333  1.00 91.26      B    N  
ATOM   4103  CA  GLU B 285     -38.845  26.546  36.423  1.00 90.30      B    C  
ATOM   4104  C   GLU B 285     -37.472  26.064  35.943  1.00 90.30      B    C  
ATOM   4105  O   GLU B 285     -37.293  25.637  34.808  1.00 86.22      B    O  
ATOM   4106  CB  GLU B 285     -39.553  25.431  37.197  1.00 87.36      B    C  
ATOM   4107  CG  GLU B 285     -40.682  25.955  38.089  1.00 79.55      B    C  
ATOM   4108  CD  GLU B 285     -41.056  24.968  39.211  1.00 72.49      B    C  
ATOM   4109  OE1 GLU B 285     -41.647  25.433  40.207  1.00 62.89      B    O  
ATOM   4110  OE2 GLU B 285     -40.734  23.767  39.084  1.00 64.29      B    O1-
ATOM   4111  N   VAL B 286     -36.517  26.064  36.863  1.00 89.86      B    N  
ATOM   4112  CA  VAL B 286     -35.110  25.690  36.613  1.00 87.27      B    C  
ATOM   4113  C   VAL B 286     -34.953  24.213  36.230  1.00 85.30      B    C  
ATOM   4114  O   VAL B 286     -33.995  23.838  35.577  1.00 75.98      B    O  
ATOM   4115  CB  VAL B 286     -34.252  26.009  37.857  1.00 83.76      B    C  
ATOM   4116  CG1 VAL B 286     -32.757  25.859  37.595  1.00 72.76      B    C  
ATOM   4117  CG2 VAL B 286     -34.469  27.451  38.359  1.00 72.69      B    C  
ATOM   4118  N   ALA B 287     -35.912  23.367  36.580  1.00 87.92      B    N  
ATOM   4119  CA  ALA B 287     -35.892  21.940  36.250  1.00 88.59      B    C  
ATOM   4120  C   ALA B 287     -36.261  21.637  34.783  1.00 90.51      B    C  
ATOM   4121  O   ALA B 287     -36.306  20.473  34.394  1.00 83.92      B    O  
ATOM   4122  CB  ALA B 287     -36.809  21.214  37.238  1.00 83.19      B    C  
ATOM   4123  N   THR B 288     -36.548  22.645  33.974  1.00 91.55      B    N  
ATOM   4124  CA  THR B 288     -36.906  22.465  32.565  1.00 92.43      B    C  
ATOM   4125  C   THR B 288     -35.692  21.992  31.773  1.00 92.83      B    C  
ATOM   4126  O   THR B 288     -34.650  22.640  31.766  1.00 89.34      B    O  
ATOM   4127  CB  THR B 288     -37.476  23.746  31.953  1.00 91.55      B    C  
ATOM   4128  CG2 THR B 288     -38.035  23.521  30.554  1.00 82.56      B    C  
ATOM   4129  OG1 THR B 288     -38.556  24.197  32.738  1.00 81.51      B    O  
ATOM   4130  N   GLN B 289     -35.837  20.866  31.089  1.00 93.92      B    N  
ATOM   4131  CA  GLN B 289     -34.772  20.240  30.322  1.00 93.35      B    C  
ATOM   4132  C   GLN B 289     -35.319  19.566  29.068  1.00 94.00      B    C  
ATOM   4133  O   GLN B 289     -36.516  19.285  28.952  1.00 90.76      B    O  
ATOM   4134  CB  GLN B 289     -33.993  19.245  31.198  1.00 90.14      B    C  
ATOM   4135  CG  GLN B 289     -34.863  18.117  31.762  1.00 84.88      B    C  
ATOM   4136  CD  GLN B 289     -34.072  17.108  32.595  1.00 84.63      B    C  
ATOM   4137  NE2 GLN B 289     -34.744  16.338  33.415  1.00 73.85      B    N  
ATOM   4138  OE1 GLN B 289     -32.869  16.965  32.513  1.00 75.74      B    O  
ATOM   4139  N   GLY B 290     -34.437  19.263  28.139  1.00 93.67      B    N  
ATOM   4140  CA  GLY B 290     -34.796  18.521  26.949  1.00 93.65      B    C  
ATOM   4141  C   GLY B 290     -33.608  17.800  26.331  1.00 94.59      B    C  
ATOM   4142  O   GLY B 290     -32.446  18.149  26.550  1.00 91.51      B    O  
ATOM   4143  N   THR B 291     -33.903  16.785  25.526  1.00 94.21      B    N  
ATOM   4144  CA  THR B 291     -32.890  16.025  24.796  1.00 94.48      B    C  
ATOM   4145  C   THR B 291     -33.427  15.559  23.448  1.00 94.66      B    C  
ATOM   4146  O   THR B 291     -34.631  15.374  23.269  1.00 91.07      B    O  
ATOM   4147  CB  THR B 291     -32.364  14.853  25.642  1.00 92.40      B    C  
ATOM   4148  CG2 THR B 291     -33.404  13.776  25.936  1.00 82.20      B    C  
ATOM   4149  OG1 THR B 291     -31.282  14.236  24.988  1.00 80.71      B    O  
ATOM   4150  N   THR B 292     -32.530  15.363  22.486  1.00 94.55      B    N  
ATOM   4151  CA  THR B 292     -32.865  14.786  21.175  1.00 94.76      B    C  
ATOM   4152  C   THR B 292     -31.939  13.625  20.875  1.00 94.96      B    C  
ATOM   4153  O   THR B 292     -30.722  13.744  21.001  1.00 92.50      B    O  
ATOM   4154  CB  THR B 292     -32.795  15.829  20.056  1.00 94.24      B    C  
ATOM   4155  CG2 THR B 292     -33.323  15.295  18.742  1.00 87.48      B    C  
ATOM   4156  OG1 THR B 292     -33.599  16.926  20.416  1.00 85.69      B    O  
ATOM   4157  N   HIS B 293     -32.510  12.512  20.460  1.00 94.54      B    N  
ATOM   4158  CA  HIS B 293     -31.793  11.271  20.208  1.00 94.38      B    C  
ATOM   4159  C   HIS B 293     -32.442  10.474  19.069  1.00 94.34      B    C  
ATOM   4160  O   HIS B 293     -33.525  10.801  18.588  1.00 91.76      B    O  
ATOM   4161  CB  HIS B 293     -31.727  10.459  21.512  1.00 92.75      B    C  
ATOM   4162  CG  HIS B 293     -33.068  10.097  22.063  1.00 94.17      B    C  
ATOM   4163  CD2 HIS B 293     -33.826  10.833  22.945  1.00 80.90      B    C  
ATOM   4164  ND1 HIS B 293     -33.803   8.961  21.772  1.00 81.09      B    N  
ATOM   4165  CE1 HIS B 293     -34.949   9.020  22.462  1.00 84.12      B    C  
ATOM   4166  NE2 HIS B 293     -34.999  10.148  23.177  1.00 87.09      B    N  
ATOM   4167  N   PHE B 294     -31.786   9.415  18.635  1.00 93.60      B    N  
ATOM   4168  CA  PHE B 294     -32.276   8.530  17.567  1.00 93.04      B    C  
ATOM   4169  C   PHE B 294     -33.078   7.328  18.097  1.00 92.20      B    C  
ATOM   4170  O   PHE B 294     -33.417   6.417  17.339  1.00 87.45      B    O  
ATOM   4171  CB  PHE B 294     -31.095   8.112  16.686  1.00 92.54      B    C  
ATOM   4172  CG  PHE B 294     -30.389   9.277  16.023  1.00 94.19      B    C  
ATOM   4173  CD1 PHE B 294     -30.925   9.860  14.861  1.00 91.38      B    C  
ATOM   4174  CD2 PHE B 294     -29.223   9.821  16.584  1.00 91.40      B    C  
ATOM   4175  CE1 PHE B 294     -30.299  10.958  14.257  1.00 90.33      B    C  
ATOM   4176  CE2 PHE B 294     -28.593  10.925  15.989  1.00 90.61      B    C  
ATOM   4177  CZ  PHE B 294     -29.132  11.497  14.824  1.00 92.34      B    C  
ATOM   4178  N   GLY B 295     -33.376   7.303  19.375  1.00 91.53      B    N  
ATOM   4179  CA  GLY B 295     -34.108   6.226  20.033  1.00 90.81      B    C  
ATOM   4180  C   GLY B 295     -35.626   6.405  20.015  1.00 91.60      B    C  
ATOM   4181  O   GLY B 295     -36.207   7.114  19.189  1.00 88.79      B    O  
ATOM   4182  N   ARG B 296     -36.276   5.730  20.932  1.00 90.86      B    N  
ATOM   4183  CA  ARG B 296     -37.712   5.853  21.191  1.00 90.60      B    C  
ATOM   4184  C   ARG B 296     -37.977   6.880  22.286  1.00 91.16      B    C  
ATOM   4185  O   ARG B 296     -37.090   7.212  23.064  1.00 87.65      B    O  
ATOM   4186  CB  ARG B 296     -38.315   4.487  21.561  1.00 88.46      B    C  
ATOM   4187  CG  ARG B 296     -38.190   3.485  20.413  1.00 82.45      B    C  
ATOM   4188  CD  ARG B 296     -38.852   2.161  20.795  1.00 80.08      B    C  
ATOM   4189  NE  ARG B 296     -38.662   1.157  19.738  1.00 70.91      B    N  
ATOM   4190  CZ  ARG B 296     -39.091  -0.093  19.760  1.00 63.99      B    C  
ATOM   4191  NH1 ARG B 296     -39.771  -0.556  20.767  1.00 58.10      B    N1+
ATOM   4192  NH2 ARG B 296     -38.835  -0.890  18.755  1.00 55.77      B    N  
ATOM   4193  N   LYS B 297     -39.225   7.295  22.371  1.00 90.32      B    N  
ATOM   4194  CA  LYS B 297     -39.709   8.154  23.451  1.00 90.20      B    C  
ATOM   4195  C   LYS B 297     -39.402   7.540  24.826  1.00 89.86      B    C  
ATOM   4196  O   LYS B 297     -39.456   6.317  24.980  1.00 83.46      B    O  
ATOM   4197  CB  LYS B 297     -41.210   8.406  23.232  1.00 87.79      B    C  
ATOM   4198  CG  LYS B 297     -41.681   9.668  23.966  1.00 83.36      B    C  
ATOM   4199  CD  LYS B 297     -43.161   9.945  23.710  1.00 81.33      B    C  
ATOM   4200  CE  LYS B 297     -43.552  11.167  24.540  1.00 73.09      B    C  
ATOM   4201  NZ  LYS B 297     -44.965  11.575  24.339  1.00 66.70      B    N1+
ATOM   4202  N   GLY B 298     -39.060   8.375  25.800  1.00 89.16      B    N  
ATOM   4203  CA  GLY B 298     -38.594   7.956  27.123  1.00 88.36      B    C  
ATOM   4204  C   GLY B 298     -37.077   7.761  27.200  1.00 89.45      B    C  
ATOM   4205  O   GLY B 298     -36.602   6.982  28.028  1.00 81.94      B    O  
ATOM   4206  N   ARG B 299     -36.334   8.414  26.328  1.00 88.27      B    N  
ATOM   4207  CA  ARG B 299     -34.855   8.359  26.264  1.00 88.17      B    C  
ATOM   4208  C   ARG B 299     -34.315   6.929  26.060  1.00 88.44      B    C  
ATOM   4209  O   ARG B 299     -33.217   6.595  26.503  1.00 81.69      B    O  
ATOM   4210  CB  ARG B 299     -34.228   9.077  27.475  1.00 85.60      B    C  
ATOM   4211  CG  ARG B 299     -34.750  10.507  27.693  1.00 83.65      B    C  
ATOM   4212  CD  ARG B 299     -34.065  11.140  28.899  1.00 81.94      B    C  
ATOM   4213  NE  ARG B 299     -34.703  12.410  29.260  1.00 75.81      B    N  
ATOM   4214  CZ  ARG B 299     -34.495  13.112  30.359  1.00 70.41      B    C  
ATOM   4215  NH1 ARG B 299     -33.570  12.816  31.227  1.00 65.73      B    N1+
ATOM   4216  NH2 ARG B 299     -35.252  14.141  30.628  1.00 63.75      B    N  
ATOM   4217  N   GLN B 300     -35.054   6.083  25.375  1.00 87.39      B    N  
ATOM   4218  CA  GLN B 300     -34.691   4.684  25.151  1.00 86.21      B    C  
ATOM   4219  C   GLN B 300     -33.917   4.512  23.842  1.00 86.98      B    C  
ATOM   4220  O   GLN B 300     -34.511   4.461  22.762  1.00 81.97      B    O  
ATOM   4221  CB  GLN B 300     -35.935   3.787  25.198  1.00 82.95      B    C  
ATOM   4222  CG  GLN B 300     -36.524   3.693  26.603  1.00 77.52      B    C  
ATOM   4223  CD  GLN B 300     -37.641   2.652  26.717  1.00 71.63      B    C  
ATOM   4224  NE2 GLN B 300     -38.135   2.419  27.909  1.00 60.64      B    N  
ATOM   4225  OE1 GLN B 300     -38.075   2.031  25.753  1.00 63.21      B    O  
ATOM   4226  N   MET B 301     -32.603   4.342  23.958  1.00 87.17      B    N  
ATOM   4227  CA  MET B 301     -31.771   3.850  22.859  1.00 86.71      B    C  
ATOM   4228  C   MET B 301     -31.811   2.312  22.843  1.00 87.45      B    C  
ATOM   4229  O   MET B 301     -31.380   1.682  23.806  1.00 82.63      B    O  
ATOM   4230  CB  MET B 301     -30.342   4.376  23.003  1.00 84.27      B    C  
ATOM   4231  CG  MET B 301     -30.239   5.861  22.617  1.00 82.51      B    C  
ATOM   4232  SD  MET B 301     -30.618   6.225  20.878  1.00 81.36      B    S  
ATOM   4233  CE  MET B 301     -29.193   5.498  20.056  1.00 74.47      B    C  
ATOM   4234  N   PRO B 302     -32.340   1.694  21.768  1.00 85.94      B    N  
ATOM   4235  CA  PRO B 302     -32.471   0.246  21.705  1.00 85.29      B    C  
ATOM   4236  C   PRO B 302     -31.106  -0.439  21.536  1.00 86.38      B    C  
ATOM   4237  O   PRO B 302     -30.279  -0.019  20.727  1.00 81.13      B    O  
ATOM   4238  CB  PRO B 302     -33.420  -0.021  20.532  1.00 80.68      B    C  
ATOM   4239  CG  PRO B 302     -33.194   1.181  19.618  1.00 81.10      B    C  
ATOM   4240  CD  PRO B 302     -32.891   2.323  20.579  1.00 84.67      B    C  
ATOM   4241  N   MET B 303     -30.914  -1.547  22.251  1.00 84.38      B    N  
ATOM   4242  CA  MET B 303     -29.739  -2.419  22.090  1.00 82.90      B    C  
ATOM   4243  C   MET B 303     -29.900  -3.478  20.988  1.00 83.79      B    C  
ATOM   4244  O   MET B 303     -28.949  -4.176  20.647  1.00 79.06      B    O  
ATOM   4245  CB  MET B 303     -29.427  -3.126  23.416  1.00 79.30      B    C  
ATOM   4246  CG  MET B 303     -28.901  -2.162  24.474  1.00 71.15      B    C  
ATOM   4247  SD  MET B 303     -28.220  -3.057  25.917  1.00 62.34      B    S  
ATOM   4248  CE  MET B 303     -27.461  -1.688  26.807  1.00 53.52      B    C  
ATOM   4249  N   LEU B 304     -31.120  -3.622  20.465  1.00 83.35      B    N  
ATOM   4250  CA  LEU B 304     -31.471  -4.564  19.411  1.00 83.65      B    C  
ATOM   4251  C   LEU B 304     -32.058  -3.808  18.214  1.00 84.10      B    C  
ATOM   4252  O   LEU B 304     -32.636  -2.731  18.411  1.00 80.29      B    O  
ATOM   4253  CB  LEU B 304     -32.468  -5.603  19.955  1.00 81.18      B    C  
ATOM   4254  CG  LEU B 304     -31.879  -6.569  20.999  1.00 77.34      B    C  
ATOM   4255  CD1 LEU B 304     -33.002  -7.418  21.601  1.00 72.61      B    C  
ATOM   4256  CD2 LEU B 304     -30.848  -7.520  20.389  1.00 71.42      B    C  
ATOM   4257  N   PRO B 305     -31.960  -4.339  16.997  1.00 84.21      B    N  
ATOM   4258  CA  PRO B 305     -32.544  -3.706  15.817  1.00 83.72      B    C  
ATOM   4259  C   PRO B 305     -34.047  -3.422  15.981  1.00 84.05      B    C  
ATOM   4260  O   PRO B 305     -34.764  -4.233  16.557  1.00 78.17      B    O  
ATOM   4261  CB  PRO B 305     -32.278  -4.660  14.650  1.00 80.29      B    C  
ATOM   4262  CG  PRO B 305     -31.102  -5.500  15.127  1.00 78.70      B    C  
ATOM   4263  CD  PRO B 305     -31.284  -5.564  16.640  1.00 81.75      B    C  
ATOM   4264  N   PRO B 306     -34.556  -2.293  15.442  1.00 84.37      B    N  
ATOM   4265  CA  PRO B 306     -33.825  -1.226  14.770  1.00 85.00      B    C  
ATOM   4266  C   PRO B 306     -33.074  -0.330  15.771  1.00 86.79      B    C  
ATOM   4267  O   PRO B 306     -33.639   0.070  16.782  1.00 81.75      B    O  
ATOM   4268  CB  PRO B 306     -34.891  -0.454  14.001  1.00 80.25      B    C  
ATOM   4269  CG  PRO B 306     -36.133  -0.602  14.881  1.00 77.24      B    C  
ATOM   4270  CD  PRO B 306     -35.984  -2.003  15.463  1.00 80.31      B    C  
ATOM   4271  N   PHE B 307     -31.833   0.006  15.470  1.00 87.06      B    N  
ATOM   4272  CA  PHE B 307     -30.989   0.819  16.354  1.00 86.60      B    C  
ATOM   4273  C   PHE B 307     -31.328   2.311  16.331  1.00 87.04      B    C  
ATOM   4274  O   PHE B 307     -31.161   2.997  17.339  1.00 82.00      B    O  
ATOM   4275  CB  PHE B 307     -29.518   0.615  15.977  1.00 85.05      B    C  
ATOM   4276  CG  PHE B 307     -29.049  -0.812  16.125  1.00 87.41      B    C  
ATOM   4277  CD1 PHE B 307     -28.879  -1.363  17.407  1.00 84.52      B    C  
ATOM   4278  CD2 PHE B 307     -28.795  -1.597  14.989  1.00 85.16      B    C  
ATOM   4279  CE1 PHE B 307     -28.461  -2.694  17.557  1.00 83.21      B    C  
ATOM   4280  CE2 PHE B 307     -28.377  -2.930  15.130  1.00 83.44      B    C  
ATOM   4281  CZ  PHE B 307     -28.204  -3.478  16.411  1.00 84.89      B    C  
ATOM   4282  N   ALA B 308     -31.827   2.817  15.208  1.00 87.84      B    N  
ATOM   4283  CA  ALA B 308     -32.347   4.169  15.061  1.00 88.51      B    C  
ATOM   4284  C   ALA B 308     -33.815   4.108  14.611  1.00 89.49      B    C  
ATOM   4285  O   ALA B 308     -34.103   4.298  13.428  1.00 85.06      B    O  
ATOM   4286  CB  ALA B 308     -31.447   4.946  14.095  1.00 85.95      B    C  
ATOM   4287  N   PRO B 309     -34.752   3.802  15.518  1.00 88.62      B    N  
ATOM   4288  CA  PRO B 309     -36.161   3.666  15.151  1.00 87.42      B    C  
ATOM   4289  C   PRO B 309     -36.802   4.985  14.729  1.00 88.34      B    C  
ATOM   4290  O   PRO B 309     -37.710   4.985  13.898  1.00 82.88      B    O  
ATOM   4291  CB  PRO B 309     -36.832   3.075  16.400  1.00 84.40      B    C  
ATOM   4292  CG  PRO B 309     -35.928   3.506  17.548  1.00 86.28      B    C  
ATOM   4293  CD  PRO B 309     -34.541   3.494  16.916  1.00 89.57      B    C  
ATOM   4294  N   ALA B 310     -36.360   6.105  15.285  1.00 90.85      B    N  
ATOM   4295  CA  ALA B 310     -36.897   7.436  15.035  1.00 90.69      B    C  
ATOM   4296  C   ALA B 310     -35.864   8.514  15.380  1.00 91.79      B    C  
ATOM   4297  O   ALA B 310     -34.880   8.239  16.062  1.00 89.02      B    O  
ATOM   4298  CB  ALA B 310     -38.164   7.609  15.879  1.00 88.14      B    C  
ATOM   4299  N   ILE B 311     -36.142   9.747  14.964  1.00 91.82      B    N  
ATOM   4300  CA  ILE B 311     -35.522  10.941  15.546  1.00 92.15      B    C  
ATOM   4301  C   ILE B 311     -36.506  11.485  16.566  1.00 92.54      B    C  
ATOM   4302  O   ILE B 311     -37.572  11.981  16.195  1.00 90.85      B    O  
ATOM   4303  CB  ILE B 311     -35.172  11.984  14.466  1.00 92.05      B    C  
ATOM   4304  CG1 ILE B 311     -34.260  11.381  13.376  1.00 90.04      B    C  
ATOM   4305  CG2 ILE B 311     -34.504  13.203  15.118  1.00 90.85      B    C  
ATOM   4306  CD1 ILE B 311     -34.142  12.261  12.134  1.00 85.17      B    C  
ATOM   4307  N   THR B 312     -36.180  11.352  17.839  1.00 94.22      B    N  
ATOM   4308  CA  THR B 312     -37.063  11.715  18.952  1.00 93.93      B    C  
ATOM   4309  C   THR B 312     -36.485  12.906  19.702  1.00 94.13      B    C  
ATOM   4310  O   THR B 312     -35.349  12.840  20.176  1.00 91.80      B    O  
ATOM   4311  CB  THR B 312     -37.264  10.524  19.892  1.00 92.74      B    C  
ATOM   4312  CG2 THR B 312     -38.296  10.817  20.980  1.00 83.65      B    C  
ATOM   4313  OG1 THR B 312     -37.753   9.422  19.162  1.00 82.94      B    O  
ATOM   4314  N   ALA B 313     -37.261  13.972  19.816  1.00 94.63      B    N  
ATOM   4315  CA  ALA B 313     -36.962  15.115  20.659  1.00 94.25      B    C  
ATOM   4316  C   ALA B 313     -37.987  15.183  21.797  1.00 94.42      B    C  
ATOM   4317  O   ALA B 313     -39.187  15.097  21.554  1.00 92.24      B    O  
ATOM   4318  CB  ALA B 313     -36.956  16.383  19.806  1.00 93.60      B    C  
ATOM   4319  N   GLU B 314     -37.508  15.311  23.012  1.00 95.19      B    N  
ATOM   4320  CA  GLU B 314     -38.317  15.327  24.229  1.00 94.61      B    C  
ATOM   4321  C   GLU B 314     -37.901  16.519  25.090  1.00 94.75      B    C  
ATOM   4322  O   GLU B 314     -36.717  16.706  25.353  1.00 91.82      B    O  
ATOM   4323  CB  GLU B 314     -38.147  14.011  25.007  1.00 91.81      B    C  
ATOM   4324  CG  GLU B 314     -38.661  12.795  24.221  1.00 86.54      B    C  
ATOM   4325  CD  GLU B 314     -38.406  11.461  24.930  1.00 86.81      B    C  
ATOM   4326  OE1 GLU B 314     -37.878  10.532  24.266  1.00 78.84      B    O  
ATOM   4327  OE2 GLU B 314     -38.767  11.309  26.105  1.00 80.75      B    O1-
ATOM   4328  N   ASP B 315     -38.873  17.307  25.499  1.00 94.77      B    N  
ATOM   4329  CA  ASP B 315     -38.694  18.418  26.426  1.00 94.65      B    C  
ATOM   4330  C   ASP B 315     -39.689  18.263  27.570  1.00 94.74      B    C  
ATOM   4331  O   ASP B 315     -40.867  17.983  27.351  1.00 91.80      B    O  
ATOM   4332  CB  ASP B 315     -38.899  19.764  25.709  1.00 93.69      B    C  
ATOM   4333  CG  ASP B 315     -37.822  20.058  24.677  1.00 93.95      B    C  
ATOM   4334  OD1 ASP B 315     -36.820  20.724  25.015  1.00 86.00      B    O  
ATOM   4335  OD2 ASP B 315     -37.952  19.627  23.516  1.00 86.27      B    O1-
ATOM   4336  N   GLU B 316     -39.228  18.470  28.794  1.00 94.53      B    N  
ATOM   4337  CA  GLU B 316     -40.032  18.383  30.010  1.00 93.91      B    C  
ATOM   4338  C   GLU B 316     -39.640  19.489  30.987  1.00 94.08      B    C  
ATOM   4339  O   GLU B 316     -38.500  19.960  31.020  1.00 89.03      B    O  
ATOM   4340  CB  GLU B 316     -39.926  16.982  30.632  1.00 90.10      B    C  
ATOM   4341  CG  GLU B 316     -38.521  16.630  31.157  1.00 81.33      B    C  
ATOM   4342  CD  GLU B 316     -38.383  15.204  31.707  1.00 80.37      B    C  
ATOM   4343  OE1 GLU B 316     -37.249  14.860  32.135  1.00 70.49      B    O  
ATOM   4344  OE2 GLU B 316     -39.358  14.424  31.685  1.00 72.76      B    O1-
ATOM   4345  N   GLY B 317     -40.598  19.912  31.794  1.00 94.06      B    N  
ATOM   4346  CA  GLY B 317     -40.359  20.934  32.796  1.00 93.57      B    C  
ATOM   4347  C   GLY B 317     -41.625  21.269  33.564  1.00 94.78      B    C  
ATOM   4348  O   GLY B 317     -42.621  20.546  33.529  1.00 91.29      B    O  
ATOM   4349  N   SER B 318     -41.579  22.392  34.237  1.00 93.86      B    N  
ATOM   4350  CA  SER B 318     -42.723  22.945  34.952  1.00 93.82      B    C  
ATOM   4351  C   SER B 318     -42.760  24.461  34.807  1.00 94.47      B    C  
ATOM   4352  O   SER B 318     -41.757  25.120  34.516  1.00 90.35      B    O  
ATOM   4353  CB  SER B 318     -42.723  22.494  36.420  1.00 91.23      B    C  
ATOM   4354  OG  SER B 318     -41.426  22.499  36.984  1.00 81.90      B    O  
ATOM   4355  N   ILE B 319     -43.954  25.019  34.985  1.00 93.99      B    N  
ATOM   4356  CA  ILE B 319     -44.161  26.458  35.042  1.00 93.54      B    C  
ATOM   4357  C   ILE B 319     -44.758  26.842  36.389  1.00 94.20      B    C  
ATOM   4358  O   ILE B 319     -45.574  26.124  36.968  1.00 91.65      B    O  
ATOM   4359  CB  ILE B 319     -45.024  26.982  33.882  1.00 91.38      B    C  
ATOM   4360  CG1 ILE B 319     -46.426  26.341  33.838  1.00 83.04      B    C  
ATOM   4361  CG2 ILE B 319     -44.270  26.788  32.548  1.00 81.17      B    C  
ATOM   4362  CD1 ILE B 319     -47.411  27.125  32.966  1.00 79.07      B    C  
ATOM   4363  N   LEU B 320     -44.392  28.029  36.866  1.00 93.78      B    N  
ATOM   4364  CA  LEU B 320     -45.030  28.692  37.984  1.00 93.11      B    C  
ATOM   4365  C   LEU B 320     -45.905  29.823  37.437  1.00 93.63      B    C  
ATOM   4366  O   LEU B 320     -45.398  30.766  36.840  1.00 91.17      B    O  
ATOM   4367  CB  LEU B 320     -43.949  29.161  38.962  1.00 92.25      B    C  
ATOM   4368  CG  LEU B 320     -44.541  29.670  40.291  1.00 87.50      B    C  
ATOM   4369  CD1 LEU B 320     -43.883  28.974  41.470  1.00 75.82      B    C  
ATOM   4370  CD2 LEU B 320     -44.339  31.177  40.462  1.00 75.30      B    C  
ATOM   4371  N   TYR B 321     -47.208  29.732  37.633  1.00 93.55      B    N  
ATOM   4372  CA  TYR B 321     -48.146  30.772  37.238  1.00 93.49      B    C  
ATOM   4373  C   TYR B 321     -48.704  31.485  38.473  1.00 93.64      B    C  
ATOM   4374  O   TYR B 321     -49.002  30.866  39.490  1.00 91.33      B    O  
ATOM   4375  CB  TYR B 321     -49.243  30.209  36.324  1.00 92.39      B    C  
ATOM   4376  CG  TYR B 321     -50.168  29.230  36.988  1.00 93.86      B    C  
ATOM   4377  CD1 TYR B 321     -49.820  27.859  37.083  1.00 90.84      B    C  
ATOM   4378  CD2 TYR B 321     -51.383  29.668  37.564  1.00 91.57      B    C  
ATOM   4379  CE1 TYR B 321     -50.652  26.962  37.747  1.00 89.91      B    C  
ATOM   4380  CE2 TYR B 321     -52.223  28.768  38.238  1.00 89.62      B    C  
ATOM   4381  CZ  TYR B 321     -51.852  27.420  38.332  1.00 90.73      B    C  
ATOM   4382  OH  TYR B 321     -52.662  26.539  39.021  1.00 90.07      B    O  
ATOM   4383  N   LEU B 322     -48.846  32.809  38.387  1.00 93.56      B    N  
ATOM   4384  CA  LEU B 322     -49.326  33.655  39.466  1.00 93.26      B    C  
ATOM   4385  C   LEU B 322     -50.300  34.706  38.930  1.00 93.45      B    C  
ATOM   4386  O   LEU B 322     -49.972  35.457  38.009  1.00 90.51      B    O  
ATOM   4387  CB  LEU B 322     -48.108  34.298  40.161  1.00 91.56      B    C  
ATOM   4388  CG  LEU B 322     -48.444  34.858  41.549  1.00 85.90      B    C  
ATOM   4389  CD1 LEU B 322     -48.228  33.811  42.632  1.00 77.15      B    C  
ATOM   4390  CD2 LEU B 322     -47.565  36.066  41.884  1.00 76.74      B    C  
ATOM   4391  N   TYR B 323     -51.471  34.804  39.549  1.00 92.68      B    N  
ATOM   4392  CA  TYR B 323     -52.395  35.918  39.403  1.00 92.43      B    C  
ATOM   4393  C   TYR B 323     -52.406  36.734  40.698  1.00 93.01      B    C  
ATOM   4394  O   TYR B 323     -52.845  36.252  41.741  1.00 90.40      B    O  
ATOM   4395  CB  TYR B 323     -53.791  35.410  39.020  1.00 91.65      B    C  
ATOM   4396  CG  TYR B 323     -54.870  36.458  39.159  1.00 92.79      B    C  
ATOM   4397  CD1 TYR B 323     -55.911  36.306  40.095  1.00 87.86      B    C  
ATOM   4398  CD2 TYR B 323     -54.812  37.637  38.375  1.00 89.55      B    C  
ATOM   4399  CE1 TYR B 323     -56.879  37.305  40.256  1.00 89.17      B    C  
ATOM   4400  CE2 TYR B 323     -55.780  38.642  38.537  1.00 88.93      B    C  
ATOM   4401  CZ  TYR B 323     -56.806  38.472  39.473  1.00 91.33      B    C  
ATOM   4402  OH  TYR B 323     -57.740  39.460  39.633  1.00 90.76      B    O  
ATOM   4403  N   ASN B 324     -51.940  37.984  40.624  1.00 91.87      B    N  
ATOM   4404  CA  ASN B 324     -51.911  38.894  41.760  1.00 91.35      B    C  
ATOM   4405  C   ASN B 324     -53.161  39.791  41.774  1.00 91.27      B    C  
ATOM   4406  O   ASN B 324     -53.152  40.924  41.295  1.00 84.89      B    O  
ATOM   4407  CB  ASN B 324     -50.582  39.645  41.764  1.00 89.01      B    C  
ATOM   4408  CG  ASN B 324     -50.335  40.342  43.094  1.00 87.06      B    C  
ATOM   4409  ND2 ASN B 324     -49.093  40.687  43.365  1.00 77.96      B    N  
ATOM   4410  OD1 ASN B 324     -51.217  40.587  43.886  1.00 78.42      B    O  
ATOM   4411  N   HIS B 325     -54.234  39.274  42.343  1.00 92.07      B    N  
ATOM   4412  CA  HIS B 325     -55.508  39.984  42.432  1.00 91.33      B    C  
ATOM   4413  C   HIS B 325     -55.391  41.334  43.142  1.00 91.85      B    C  
ATOM   4414  O   HIS B 325     -55.964  42.332  42.691  1.00 88.30      B    O  
ATOM   4415  CB  HIS B 325     -56.505  39.087  43.162  1.00 89.86      B    C  
ATOM   4416  CG  HIS B 325     -57.872  39.698  43.298  1.00 91.29      B    C  
ATOM   4417  CD2 HIS B 325     -58.442  40.214  44.437  1.00 82.64      B    C  
ATOM   4418  ND1 HIS B 325     -58.788  39.863  42.285  1.00 81.78      B    N  
ATOM   4419  CE1 HIS B 325     -59.879  40.443  42.810  1.00 83.92      B    C  
ATOM   4420  NE2 HIS B 325     -59.705  40.675  44.104  1.00 85.57      B    N  
ATOM   4421  N   MET B 326     -54.644  41.400  44.225  1.00 92.04      B    N  
ATOM   4422  CA  MET B 326     -54.483  42.602  45.039  1.00 90.95      B    C  
ATOM   4423  C   MET B 326     -53.674  43.684  44.308  1.00 90.91      B    C  
ATOM   4424  O   MET B 326     -54.086  44.844  44.294  1.00 86.10      B    O  
ATOM   4425  CB  MET B 326     -53.861  42.195  46.382  1.00 88.37      B    C  
ATOM   4426  CG  MET B 326     -53.869  43.339  47.396  1.00 78.28      B    C  
ATOM   4427  SD  MET B 326     -53.413  42.800  49.071  1.00 71.55      B    S  
ATOM   4428  CE  MET B 326     -52.989  44.381  49.821  1.00 60.78      B    C  
ATOM   4429  N   ALA B 327     -52.601  43.335  43.638  1.00 90.63      B    N  
ATOM   4430  CA  ALA B 327     -51.795  44.271  42.853  1.00 89.85      B    C  
ATOM   4431  C   ALA B 327     -52.533  44.772  41.598  1.00 90.15      B    C  
ATOM   4432  O   ALA B 327     -52.358  45.920  41.197  1.00 84.72      B    O  
ATOM   4433  CB  ALA B 327     -50.467  43.598  42.513  1.00 88.78      B    C  
ATOM   4434  N   ASN B 328     -53.429  43.977  41.039  1.00 89.75      B    N  
ATOM   4435  CA  ASN B 328     -54.331  44.391  39.950  1.00 87.77      B    C  
ATOM   4436  C   ASN B 328     -55.501  45.290  40.414  1.00 87.93      B    C  
ATOM   4437  O   ASN B 328     -56.408  45.599  39.633  1.00 79.20      B    O  
ATOM   4438  CB  ASN B 328     -54.813  43.134  39.212  1.00 86.03      B    C  
ATOM   4439  CG  ASN B 328     -53.799  42.657  38.190  1.00 86.63      B    C  
ATOM   4440  ND2 ASN B 328     -53.362  41.423  38.272  1.00 76.36      B    N  
ATOM   4441  OD1 ASN B 328     -53.414  43.393  37.303  1.00 76.59      B    O  
ATOM   4442  N   GLY B 329     -55.519  45.715  41.670  1.00 87.98      B    N  
ATOM   4443  CA  GLY B 329     -56.583  46.535  42.255  1.00 86.52      B    C  
ATOM   4444  C   GLY B 329     -57.804  45.737  42.717  1.00 87.55      B    C  
ATOM   4445  O   GLY B 329     -58.891  46.291  42.845  1.00 78.11      B    O  
ATOM   4446  N   GLY B 330     -57.643  44.449  42.939  1.00 86.87      B    N  
ATOM   4447  CA  GLY B 330     -58.637  43.594  43.583  1.00 84.76      B    C  
ATOM   4448  C   GLY B 330     -58.671  43.808  45.095  1.00 85.29      B    C  
ATOM   4449  O   GLY B 330     -57.672  44.138  45.721  1.00 77.31      B    O  
ATOM   4450  N   GLY B 331     -59.849  43.619  45.684  1.00 86.05      B    N  
ATOM   4451  CA  GLY B 331     -60.055  43.792  47.111  1.00 84.99      B    C  
ATOM   4452  C   GLY B 331     -60.352  42.488  47.853  1.00 86.64      B    C  
ATOM   4453  O   GLY B 331     -60.612  41.448  47.253  1.00 79.51      B    O  
ATOM   4454  N   ALA B 332     -60.380  42.597  49.178  1.00 87.00      B    N  
ATOM   4455  CA  ALA B 332     -60.883  41.537  50.037  1.00 86.39      B    C  
ATOM   4456  C   ALA B 332     -62.410  41.387  49.883  1.00 86.35      B    C  
ATOM   4457  O   ALA B 332     -63.085  42.348  49.534  1.00 78.20      B    O  
ATOM   4458  CB  ALA B 332     -60.466  41.863  51.477  1.00 82.38      B    C  
ATOM   4459  N   PRO B 333     -62.984  40.227  50.175  1.00 88.73      B    N  
ATOM   4460  CA  PRO B 333     -62.400  39.029  50.781  1.00 88.39      B    C  
ATOM   4461  C   PRO B 333     -61.901  37.976  49.786  1.00 89.96      B    C  
ATOM   4462  O   PRO B 333     -61.647  36.845  50.183  1.00 82.72      B    O  
ATOM   4463  CB  PRO B 333     -63.526  38.480  51.650  1.00 84.26      B    C  
ATOM   4464  CG  PRO B 333     -64.752  38.748  50.792  1.00 80.68      B    C  
ATOM   4465  CD  PRO B 333     -64.417  40.096  50.131  1.00 83.90      B    C  
ATOM   4466  N   CYS B 334     -61.758  38.317  48.503  1.00 88.80      B    N  
ATOM   4467  CA  CYS B 334     -61.207  37.399  47.515  1.00 88.53      B    C  
ATOM   4468  C   CYS B 334     -59.730  37.087  47.807  1.00 90.42      B    C  
ATOM   4469  O   CYS B 334     -59.059  37.910  48.431  1.00 86.34      B    O  
ATOM   4470  CB  CYS B 334     -61.391  37.996  46.119  1.00 86.29      B    C  
ATOM   4471  SG  CYS B 334     -63.129  38.179  45.617  1.00 83.74      B    S  
ATOM   4472  N   PRO B 335     -59.192  35.966  47.348  1.00 90.40      B    N  
ATOM   4473  CA  PRO B 335     -57.776  35.646  47.497  1.00 90.25      B    C  
ATOM   4474  C   PRO B 335     -56.898  36.769  46.936  1.00 91.03      B    C  
ATOM   4475  O   PRO B 335     -57.143  37.251  45.829  1.00 87.39      B    O  
ATOM   4476  CB  PRO B 335     -57.556  34.324  46.757  1.00 87.90      B    C  
ATOM   4477  CG  PRO B 335     -58.933  33.695  46.710  1.00 86.18      B    C  
ATOM   4478  CD  PRO B 335     -59.877  34.903  46.648  1.00 89.01      B    C  
ATOM   4479  N   ALA B 336     -55.884  37.184  47.674  1.00 91.16      B    N  
ATOM   4480  CA  ALA B 336     -54.978  38.258  47.267  1.00 91.01      B    C  
ATOM   4481  C   ALA B 336     -54.078  37.867  46.091  1.00 91.76      B    C  
ATOM   4482  O   ALA B 336     -53.735  38.707  45.275  1.00 86.19      B    O  
ATOM   4483  CB  ALA B 336     -54.141  38.666  48.486  1.00 89.04      B    C  
ATOM   4484  N   ALA B 337     -53.721  36.604  46.012  1.00 91.41      B    N  
ATOM   4485  CA  ALA B 337     -53.016  36.002  44.900  1.00 91.52      B    C  
ATOM   4486  C   ALA B 337     -53.420  34.532  44.773  1.00 92.28      B    C  
ATOM   4487  O   ALA B 337     -53.699  33.870  45.774  1.00 87.68      B    O  
ATOM   4488  CB  ALA B 337     -51.507  36.150  45.109  1.00 89.03      B    C  
ATOM   4489  N   VAL B 338     -53.459  34.034  43.561  1.00 92.52      B    N  
ATOM   4490  CA  VAL B 338     -53.647  32.613  43.257  1.00 92.15      B    C  
ATOM   4491  C   VAL B 338     -52.618  32.185  42.237  1.00 92.64      B    C  
ATOM   4492  O   VAL B 338     -52.230  32.963  41.366  1.00 88.71      B    O  
ATOM   4493  CB  VAL B 338     -55.066  32.269  42.775  1.00 89.68      B    C  
ATOM   4494  CG1 VAL B 338     -56.082  32.477  43.893  1.00 80.29      B    C  
ATOM   4495  CG2 VAL B 338     -55.500  33.067  41.548  1.00 80.33      B    C  
ATOM   4496  N   GLY B 339     -52.177  30.966  42.348  1.00 92.13      B    N  
ATOM   4497  CA  GLY B 339     -51.143  30.423  41.482  1.00 91.41      B    C  
ATOM   4498  C   GLY B 339     -50.826  28.984  41.838  1.00 92.56      B    C  
ATOM   4499  O   GLY B 339     -51.433  28.403  42.734  1.00 87.56      B    O  
ATOM   4500  N   GLY B 340     -49.866  28.423  41.114  1.00 92.99      B    N  
ATOM   4501  CA  GLY B 340     -49.434  27.053  41.325  1.00 93.03      B    C  
ATOM   4502  C   GLY B 340     -48.281  26.695  40.405  1.00 94.15      B    C  
ATOM   4503  O   GLY B 340     -47.770  27.536  39.659  1.00 90.80      B    O  
ATOM   4504  N   ILE B 341     -47.895  25.451  40.488  1.00 93.58      B    N  
ATOM   4505  CA  ILE B 341     -46.897  24.852  39.607  1.00 93.40      B    C  
ATOM   4506  C   ILE B 341     -47.624  23.805  38.767  1.00 93.45      B    C  
ATOM   4507  O   ILE B 341     -48.351  22.980  39.314  1.00 89.64      B    O  
ATOM   4508  CB  ILE B 341     -45.732  24.267  40.413  1.00 91.97      B    C  
ATOM   4509  CG1 ILE B 341     -45.035  25.362  41.250  1.00 85.88      B    C  
ATOM   4510  CG2 ILE B 341     -44.719  23.594  39.458  1.00 85.10      B    C  
ATOM   4511  CD1 ILE B 341     -44.021  24.834  42.268  1.00 76.29      B    C  
ATOM   4512  N   GLU B 342     -47.417  23.841  37.451  1.00 93.33      B    N  
ATOM   4513  CA  GLU B 342     -47.934  22.824  36.531  1.00 92.62      B    C  
ATOM   4514  C   GLU B 342     -46.785  22.218  35.726  1.00 93.42      B    C  
ATOM   4515  O   GLU B 342     -45.879  22.922  35.284  1.00 90.38      B    O  
ATOM   4516  CB  GLU B 342     -48.992  23.418  35.599  1.00 90.62      B    C  
ATOM   4517  CG  GLU B 342     -50.406  23.358  36.198  1.00 83.29      B    C  
ATOM   4518  CD  GLU B 342     -51.427  22.630  35.304  1.00 80.20      B    C  
ATOM   4519  OE1 GLU B 342     -52.628  22.618  35.695  1.00 70.82      B    O  
ATOM   4520  OE2 GLU B 342     -51.034  22.081  34.246  1.00 71.05      B    O1-
ATOM   4521  N   GLY B 343     -46.850  20.915  35.539  1.00 93.36      B    N  
ATOM   4522  CA  GLY B 343     -45.926  20.204  34.665  1.00 93.64      B    C  
ATOM   4523  C   GLY B 343     -46.217  20.492  33.189  1.00 94.47      B    C  
ATOM   4524  O   GLY B 343     -47.375  20.568  32.783  1.00 90.50      B    O  
ATOM   4525  N   VAL B 344     -45.171  20.618  32.397  1.00 93.99      B    N  
ATOM   4526  CA  VAL B 344     -45.241  20.801  30.950  1.00 93.93      B    C  
ATOM   4527  C   VAL B 344     -44.366  19.771  30.259  1.00 94.15      B    C  
ATOM   4528  O   VAL B 344     -43.264  19.475  30.702  1.00 90.36      B    O  
ATOM   4529  CB  VAL B 344     -44.877  22.225  30.507  1.00 92.12      B    C  
ATOM   4530  CG1 VAL B 344     -45.945  23.218  30.959  1.00 84.47      B    C  
ATOM   4531  CG2 VAL B 344     -43.522  22.706  31.026  1.00 84.50      B    C  
ATOM   4532  N   GLU B 345     -44.865  19.249  29.150  1.00 94.48      B    N  
ATOM   4533  CA  GLU B 345     -44.151  18.255  28.356  1.00 94.28      B    C  
ATOM   4534  C   GLU B 345     -44.380  18.524  26.860  1.00 94.68      B    C  
ATOM   4535  O   GLU B 345     -45.489  18.883  26.446  1.00 91.13      B    O  
ATOM   4536  CB  GLU B 345     -44.612  16.848  28.757  1.00 91.27      B    C  
ATOM   4537  CG  GLU B 345     -43.580  15.756  28.418  1.00 79.53      B    C  
ATOM   4538  CD  GLU B 345     -44.084  14.327  28.687  1.00 78.03      B    C  
ATOM   4539  OE1 GLU B 345     -43.307  13.385  28.432  1.00 67.75      B    O  
ATOM   4540  OE2 GLU B 345     -45.269  14.161  29.051  1.00 69.74      B    O1-
ATOM   4541  N   ALA B 346     -43.352  18.356  26.059  1.00 94.52      B    N  
ATOM   4542  CA  ALA B 346     -43.447  18.335  24.609  1.00 94.57      B    C  
ATOM   4543  C   ALA B 346     -42.603  17.195  24.045  1.00 94.78      B    C  
ATOM   4544  O   ALA B 346     -41.523  16.885  24.536  1.00 92.18      B    O  
ATOM   4545  CB  ALA B 346     -43.035  19.690  24.028  1.00 93.34      B    C  
ATOM   4546  N   SER B 347     -43.100  16.562  22.979  1.00 94.36      B    N  
ATOM   4547  CA  SER B 347     -42.371  15.496  22.307  1.00 94.04      B    C  
ATOM   4548  C   SER B 347     -42.639  15.493  20.815  1.00 94.23      B    C  
ATOM   4549  O   SER B 347     -43.790  15.607  20.382  1.00 90.34      B    O  
ATOM   4550  CB  SER B 347     -42.719  14.133  22.917  1.00 91.49      B    C  
ATOM   4551  OG  SER B 347     -44.098  13.840  22.764  1.00 84.60      B    O  
ATOM   4552  N   LEU B 348     -41.582  15.291  20.037  1.00 93.95      B    N  
ATOM   4553  CA  LEU B 348     -41.627  15.126  18.598  1.00 93.69      B    C  
ATOM   4554  C   LEU B 348     -40.953  13.807  18.228  1.00 93.83      B    C  
ATOM   4555  O   LEU B 348     -39.794  13.582  18.576  1.00 92.03      B    O  
ATOM   4556  CB  LEU B 348     -40.947  16.342  17.948  1.00 92.90      B    C  
ATOM   4557  CG  LEU B 348     -40.878  16.260  16.419  1.00 92.61      B    C  
ATOM   4558  CD1 LEU B 348     -42.263  16.369  15.778  1.00 87.04      B    C  
ATOM   4559  CD2 LEU B 348     -40.019  17.393  15.885  1.00 87.43      B    C  
ATOM   4560  N   VAL B 349     -41.661  12.970  17.485  1.00 92.96      B    N  
ATOM   4561  CA  VAL B 349     -41.155  11.697  16.981  1.00 91.92      B    C  
ATOM   4562  C   VAL B 349     -41.261  11.696  15.460  1.00 92.09      B    C  
ATOM   4563  O   VAL B 349     -42.350  11.562  14.907  1.00 89.77      B    O  
ATOM   4564  CB  VAL B 349     -41.908  10.510  17.605  1.00 90.85      B    C  
ATOM   4565  CG1 VAL B 349     -41.341   9.184  17.108  1.00 86.60      B    C  
ATOM   4566  CG2 VAL B 349     -41.818  10.516  19.134  1.00 88.44      B    C  
ATOM   4567  N   ASN B 350     -40.116  11.830  14.775  1.00 92.57      B    N  
ATOM   4568  CA  ASN B 350     -40.026  11.653  13.330  1.00 91.66      B    C  
ATOM   4569  C   ASN B 350     -39.626  10.213  13.029  1.00 91.55      B    C  
ATOM   4570  O   ASN B 350     -38.560   9.765  13.457  1.00 88.25      B    O  
ATOM   4571  CB  ASN B 350     -39.008  12.641  12.745  1.00 90.97      B    C  
ATOM   4572  CG  ASN B 350     -39.423  14.086  12.942  1.00 89.38      B    C  
ATOM   4573  ND2 ASN B 350     -38.725  14.813  13.788  1.00 78.27      B    N  
ATOM   4574  OD1 ASN B 350     -40.352  14.579  12.340  1.00 77.49      B    O  
ATOM   4575  N   SER B 351     -40.447   9.479  12.279  1.00 91.23      B    N  
ATOM   4576  CA  SER B 351     -40.197   8.067  11.992  1.00 90.20      B    C  
ATOM   4577  C   SER B 351     -40.588   7.686  10.563  1.00 89.89      B    C  
ATOM   4578  O   SER B 351     -41.262   8.443   9.858  1.00 84.64      B    O  
ATOM   4579  CB  SER B 351     -40.913   7.184  13.019  1.00 87.48      B    C  
ATOM   4580  OG  SER B 351     -42.290   7.069  12.720  1.00 80.90      B    O  
ATOM   4581  N   GLY B 352     -40.230   6.485  10.150  1.00 87.25      B    N  
ATOM   4582  CA  GLY B 352     -40.590   5.911   8.853  1.00 84.37      B    C  
ATOM   4583  C   GLY B 352     -42.059   5.468   8.725  1.00 83.44      B    C  
ATOM   4584  O   GLY B 352     -42.435   4.892   7.704  1.00 74.89      B    O  
ATOM   4585  N   GLY B 353     -42.885   5.708   9.714  1.00 81.77      B    N  
ATOM   4586  CA  GLY B 353     -44.334   5.462   9.685  1.00 80.25      B    C  
ATOM   4587  C   GLY B 353     -44.860   4.442  10.691  1.00 81.77      B    C  
ATOM   4588  O   GLY B 353     -46.040   4.498  11.037  1.00 75.39      B    O  
ATOM   4589  N   PHE B 354     -44.043   3.540  11.168  1.00 82.25      B    N  
ATOM   4590  CA  PHE B 354     -44.431   2.502  12.132  1.00 80.61      B    C  
ATOM   4591  C   PHE B 354     -43.261   2.094  13.033  1.00 79.36      B    C  
ATOM   4592  O   PHE B 354     -42.105   2.180  12.628  1.00 69.94      B    O  
ATOM   4593  CB  PHE B 354     -45.038   1.300  11.392  1.00 75.91      B    C  
ATOM   4594  CG  PHE B 354     -44.290   0.860  10.144  1.00 71.85      B    C  
ATOM   4595  CD1 PHE B 354     -44.616   1.406   8.885  1.00 65.82      B    C  
ATOM   4596  CD2 PHE B 354     -43.262  -0.094  10.232  1.00 64.00      B    C  
ATOM   4597  CE1 PHE B 354     -43.921   1.015   7.728  1.00 56.43      B    C  
ATOM   4598  CE2 PHE B 354     -42.556  -0.485   9.069  1.00 56.02      B    C  
ATOM   4599  CZ  PHE B 354     -42.888   0.071   7.829  1.00 55.79      B    C  
ATOM   4600  N   MET B 355     -43.568   1.672  14.249  1.00 82.05      B    N  
ATOM   4601  CA  MET B 355     -42.637   1.200  15.278  1.00 82.17      B    C  
ATOM   4602  C   MET B 355     -41.435   2.119  15.597  1.00 83.72      B    C  
ATOM   4603  O   MET B 355     -40.287   1.684  15.475  1.00 76.71      B    O  
ATOM   4604  CB  MET B 355     -42.170  -0.232  14.979  1.00 76.70      B    C  
ATOM   4605  CG  MET B 355     -43.289  -1.271  14.992  1.00 69.98      B    C  
ATOM   4606  SD  MET B 355     -42.629  -2.946  14.787  1.00 62.61      B    S  
ATOM   4607  CE  MET B 355     -44.121  -3.921  15.063  1.00 53.91      B    C  
ATOM   4608  N   PRO B 356     -41.632   3.385  16.055  1.00 85.40      B    N  
ATOM   4609  CA  PRO B 356     -42.882   4.041  16.454  1.00 86.31      B    C  
ATOM   4610  C   PRO B 356     -43.584   4.739  15.280  1.00 87.75      B    C  
ATOM   4611  O   PRO B 356     -42.993   5.003  14.235  1.00 82.34      B    O  
ATOM   4612  CB  PRO B 356     -42.457   5.034  17.532  1.00 81.79      B    C  
ATOM   4613  CG  PRO B 356     -41.068   5.466  17.064  1.00 79.24      B    C  
ATOM   4614  CD  PRO B 356     -40.504   4.201  16.440  1.00 81.81      B    C  
ATOM   4615  N   THR B 357     -44.852   5.083  15.460  1.00 86.71      B    N  
ATOM   4616  CA  THR B 357     -45.555   5.986  14.547  1.00 86.87      B    C  
ATOM   4617  C   THR B 357     -45.098   7.427  14.763  1.00 87.87      B    C  
ATOM   4618  O   THR B 357     -44.816   7.787  15.906  1.00 83.83      B    O  
ATOM   4619  CB  THR B 357     -47.080   5.904  14.734  1.00 84.42      B    C  
ATOM   4620  CG2 THR B 357     -47.624   4.563  14.231  1.00 73.13      B    C  
ATOM   4621  OG1 THR B 357     -47.432   6.020  16.087  1.00 73.05      B    O  
ATOM   4622  N   PRO B 358     -45.084   8.275  13.711  1.00 89.44      B    N  
ATOM   4623  CA  PRO B 358     -44.804   9.693  13.865  1.00 89.40      B    C  
ATOM   4624  C   PRO B 358     -45.785  10.337  14.845  1.00 90.54      B    C  
ATOM   4625  O   PRO B 358     -46.995  10.100  14.770  1.00 86.61      B    O  
ATOM   4626  CB  PRO B 358     -44.935  10.313  12.470  1.00 86.53      B    C  
ATOM   4627  CG  PRO B 358     -44.785   9.130  11.524  1.00 85.95      B    C  
ATOM   4628  CD  PRO B 358     -45.346   7.954  12.322  1.00 89.00      B    C  
ATOM   4629  N   GLU B 359     -45.255  11.136  15.751  1.00 91.02      B    N  
ATOM   4630  CA  GLU B 359     -46.036  11.784  16.793  1.00 91.42      B    C  
ATOM   4631  C   GLU B 359     -45.460  13.166  17.089  1.00 92.76      B    C  
ATOM   4632  O   GLU B 359     -44.248  13.339  17.185  1.00 89.26      B    O  
ATOM   4633  CB  GLU B 359     -46.035  10.879  18.039  1.00 87.89      B    C  
ATOM   4634  CG  GLU B 359     -47.154  11.245  19.012  1.00 79.46      B    C  
ATOM   4635  CD  GLU B 359     -47.235  10.296  20.211  1.00 79.55      B    C  
ATOM   4636  OE1 GLU B 359     -48.371   9.947  20.623  1.00 70.28      B    O  
ATOM   4637  OE2 GLU B 359     -46.200   9.941  20.796  1.00 73.40      B    O1-
ATOM   4638  N   HIS B 360     -46.353  14.153  17.250  1.00 92.78      B    N  
ATOM   4639  CA  HIS B 360     -46.005  15.473  17.753  1.00 93.15      B    C  
ATOM   4640  C   HIS B 360     -47.030  15.864  18.804  1.00 93.38      B    C  
ATOM   4641  O   HIS B 360     -48.201  16.063  18.490  1.00 90.39      B    O  
ATOM   4642  CB  HIS B 360     -45.934  16.457  16.585  1.00 91.69      B    C  
ATOM   4643  CG  HIS B 360     -45.484  17.847  16.948  1.00 92.85      B    C  
ATOM   4644  CD2 HIS B 360     -44.855  18.265  18.085  1.00 83.88      B    C  
ATOM   4645  ND1 HIS B 360     -45.613  18.958  16.130  1.00 83.77      B    N  
ATOM   4646  CE1 HIS B 360     -45.082  19.996  16.766  1.00 85.63      B    C  
ATOM   4647  NE2 HIS B 360     -44.608  19.615  17.954  1.00 87.72      B    N  
ATOM   4648  N   ARG B 361     -46.616  15.917  20.057  1.00 92.79      B    N  
ATOM   4649  CA  ARG B 361     -47.475  16.196  21.210  1.00 92.87      B    C  
ATOM   4650  C   ARG B 361     -46.835  17.227  22.125  1.00 93.79      B    C  
ATOM   4651  O   ARG B 361     -45.620  17.283  22.267  1.00 89.96      B    O  
ATOM   4652  CB  ARG B 361     -47.783  14.916  21.993  1.00 90.37      B    C  
ATOM   4653  CG  ARG B 361     -48.701  13.960  21.227  1.00 80.55      B    C  
ATOM   4654  CD  ARG B 361     -49.170  12.822  22.131  1.00 78.44      B    C  
ATOM   4655  NE  ARG B 361     -50.061  11.902  21.417  1.00 67.15      B    N  
ATOM   4656  CZ  ARG B 361     -50.660  10.850  21.933  1.00 59.33      B    C  
ATOM   4657  NH1 ARG B 361     -50.564  10.534  23.188  1.00 53.84      B    N1+
ATOM   4658  NH2 ARG B 361     -51.361  10.077  21.170  1.00 50.38      B    N  
ATOM   4659  N   TRP B 362     -47.696  18.001  22.753  1.00 94.49      B    N  
ATOM   4660  CA  TRP B 362     -47.347  18.911  23.832  1.00 94.47      B    C  
ATOM   4661  C   TRP B 362     -48.519  18.980  24.811  1.00 94.32      B    C  
ATOM   4662  O   TRP B 362     -49.652  18.621  24.473  1.00 90.38      B    O  
ATOM   4663  CB  TRP B 362     -46.984  20.283  23.266  1.00 93.31      B    C  
ATOM   4664  CG  TRP B 362     -48.051  20.950  22.456  1.00 94.58      B    C  
ATOM   4665  CD1 TRP B 362     -48.961  21.819  22.914  1.00 91.16      B    C  
ATOM   4666  CD2 TRP B 362     -48.328  20.785  21.021  1.00 93.56      B    C  
ATOM   4667  CE2 TRP B 362     -49.444  21.600  20.705  1.00 92.68      B    C  
ATOM   4668  CE3 TRP B 362     -47.740  20.037  19.987  1.00 90.27      B    C  
ATOM   4669  NE1 TRP B 362     -49.796  22.212  21.872  1.00 90.47      B    N  
ATOM   4670  CZ2 TRP B 362     -49.987  21.656  19.388  1.00 91.57      B    C  
ATOM   4671  CZ3 TRP B 362     -48.273  20.088  18.680  1.00 88.87      B    C  
ATOM   4672  CH2 TRP B 362     -49.385  20.882  18.398  1.00 89.27      B    C  
ATOM   4673  N   THR B 363     -48.298  19.448  26.015  1.00 93.56      B    N  
ATOM   4674  CA  THR B 363     -49.340  19.583  27.040  1.00 92.03      B    C  
ATOM   4675  C   THR B 363     -50.512  20.422  26.524  1.00 91.70      B    C  
ATOM   4676  O   THR B 363     -50.349  21.552  26.069  1.00 85.29      B    O  
ATOM   4677  CB  THR B 363     -48.755  20.200  28.319  1.00 90.99      B    C  
ATOM   4678  CG2 THR B 363     -49.769  20.229  29.468  1.00 80.98      B    C  
ATOM   4679  OG1 THR B 363     -47.669  19.411  28.758  1.00 82.06      B    O  
ATOM   4680  N   GLY B 364     -51.692  19.839  26.534  1.00 91.09      B    N  
ATOM   4681  CA  GLY B 364     -52.912  20.481  26.053  1.00 89.76      B    C  
ATOM   4682  C   GLY B 364     -53.089  20.521  24.528  1.00 90.77      B    C  
ATOM   4683  O   GLY B 364     -54.030  21.157  24.056  1.00 82.28      B    O  
ATOM   4684  N   GLY B 365     -52.254  19.850  23.763  1.00 90.84      B    N  
ATOM   4685  CA  GLY B 365     -52.376  19.806  22.315  1.00 90.12      B    C  
ATOM   4686  C   GLY B 365     -51.576  18.699  21.632  1.00 91.60      B    C  
ATOM   4687  O   GLY B 365     -50.720  18.045  22.221  1.00 86.80      B    O  
ATOM   4688  N   SER B 366     -51.882  18.493  20.345  1.00 91.07      B    N  
ATOM   4689  CA  SER B 366     -51.126  17.595  19.478  1.00 90.58      B    C  
ATOM   4690  C   SER B 366     -51.342  17.971  18.015  1.00 90.59      B    C  
ATOM   4691  O   SER B 366     -52.396  18.513  17.671  1.00 83.46      B    O  
ATOM   4692  CB  SER B 366     -51.543  16.133  19.697  1.00 87.27      B    C  
ATOM   4693  OG  SER B 366     -52.904  15.921  19.366  1.00 80.92      B    O  
ATOM   4694  N   ASP B 367     -50.406  17.631  17.144  1.00 90.52      B    N  
ATOM   4695  CA  ASP B 367     -50.647  17.713  15.704  1.00 89.22      B    C  
ATOM   4696  C   ASP B 367     -51.706  16.668  15.296  1.00 89.49      B    C  
ATOM   4697  O   ASP B 367     -51.524  15.474  15.545  1.00 84.99      B    O  
ATOM   4698  CB  ASP B 367     -49.333  17.532  14.927  1.00 86.40      B    C  
ATOM   4699  CG  ASP B 367     -49.468  17.871  13.437  1.00 81.83      B    C  
ATOM   4700  OD1 ASP B 367     -50.587  17.774  12.876  1.00 75.14      B    O  
ATOM   4701  OD2 ASP B 367     -48.459  18.245  12.804  1.00 75.46      B    O1-
ATOM   4702  N   PRO B 368     -52.806  17.076  14.651  1.00 87.68      B    N  
ATOM   4703  CA  PRO B 368     -53.838  16.147  14.200  1.00 85.62      B    C  
ATOM   4704  C   PRO B 368     -53.398  15.271  13.024  1.00 85.83      B    C  
ATOM   4705  O   PRO B 368     -54.013  14.237  12.762  1.00 77.65      B    O  
ATOM   4706  CB  PRO B 368     -55.030  17.045  13.849  1.00 83.20      B    C  
ATOM   4707  CG  PRO B 368     -54.373  18.363  13.425  1.00 82.41      B    C  
ATOM   4708  CD  PRO B 368     -53.164  18.455  14.344  1.00 86.08      B    C  
ATOM   4709  N   SER B 369     -52.361  15.663  12.290  1.00 86.06      B    N  
ATOM   4710  CA  SER B 369     -51.874  14.958  11.100  1.00 85.31      B    C  
ATOM   4711  C   SER B 369     -50.360  14.671  11.151  1.00 86.73      B    C  
ATOM   4712  O   SER B 369     -49.637  15.011  10.199  1.00 80.31      B    O  
ATOM   4713  CB  SER B 369     -52.301  15.711   9.835  1.00 81.33      B    C  
ATOM   4714  OG  SER B 369     -51.755  17.005   9.769  1.00 71.63      B    O  
ATOM   4715  N   PRO B 370     -49.863  14.020  12.202  1.00 85.57      B    N  
ATOM   4716  CA  PRO B 370     -48.430  13.843  12.409  1.00 84.95      B    C  
ATOM   4717  C   PRO B 370     -47.766  13.044  11.286  1.00 86.83      B    C  
ATOM   4718  O   PRO B 370     -46.623  13.312  10.911  1.00 81.65      B    O  
ATOM   4719  CB  PRO B 370     -48.293  13.150  13.769  1.00 81.36      B    C  
ATOM   4720  CG  PRO B 370     -49.613  12.414  13.934  1.00 80.63      B    C  
ATOM   4721  CD  PRO B 370     -50.613  13.339  13.246  1.00 83.68      B    C  
ATOM   4722  N   ARG B 371     -48.484  12.128  10.645  1.00 85.94      B    N  
ATOM   4723  CA  ARG B 371     -47.968  11.361   9.503  1.00 85.45      B    C  
ATOM   4724  C   ARG B 371     -47.660  12.221   8.274  1.00 86.79      B    C  
ATOM   4725  O   ARG B 371     -46.767  11.873   7.514  1.00 81.14      B    O  
ATOM   4726  CB  ARG B 371     -48.942  10.245   9.106  1.00 81.81      B    C  
ATOM   4727  CG  ARG B 371     -48.960   9.106  10.133  1.00 76.95      B    C  
ATOM   4728  CD  ARG B 371     -49.804   7.952   9.604  1.00 71.51      B    C  
ATOM   4729  NE  ARG B 371     -49.787   6.811  10.529  1.00 64.94      B    N  
ATOM   4730  CZ  ARG B 371     -50.390   5.647  10.340  1.00 57.75      B    C  
ATOM   4731  NH1 ARG B 371     -51.115   5.402   9.279  1.00 53.42      B    N1+
ATOM   4732  NH2 ARG B 371     -50.274   4.702  11.232  1.00 53.39      B    N  
ATOM   4733  N   MET B 372     -48.371  13.308   8.045  1.00 86.28      B    N  
ATOM   4734  CA  MET B 372     -48.095  14.183   6.899  1.00 85.14      B    C  
ATOM   4735  C   MET B 372     -46.853  15.041   7.108  1.00 86.61      B    C  
ATOM   4736  O   MET B 372     -46.137  15.313   6.149  1.00 80.68      B    O  
ATOM   4737  CB  MET B 372     -49.293  15.080   6.588  1.00 81.66      B    C  
ATOM   4738  CG  MET B 372     -50.312  14.387   5.676  1.00 73.74      B    C  
ATOM   4739  SD  MET B 372     -51.507  15.552   4.972  1.00 64.47      B    S  
ATOM   4740  CE  MET B 372     -52.407  14.472   3.847  1.00 55.16      B    C  
ATOM   4741  N   ARG B 373     -46.635  15.480   8.350  1.00 86.00      B    N  
ATOM   4742  CA  ARG B 373     -45.590  16.463   8.673  1.00 86.68      B    C  
ATOM   4743  C   ARG B 373     -44.315  15.833   9.229  1.00 88.28      B    C  
ATOM   4744  O   ARG B 373     -43.232  16.327   8.943  1.00 82.82      B    O  
ATOM   4745  CB  ARG B 373     -46.173  17.491   9.656  1.00 82.51      B    C  
ATOM   4746  CG  ARG B 373     -47.291  18.318   9.015  1.00 79.36      B    C  
ATOM   4747  CD  ARG B 373     -47.837  19.294  10.048  1.00 76.21      B    C  
ATOM   4748  NE  ARG B 373     -48.905  20.145   9.503  1.00 71.35      B    N  
ATOM   4749  CZ  ARG B 373     -49.633  20.974  10.226  1.00 66.68      B    C  
ATOM   4750  NH1 ARG B 373     -49.504  21.056  11.513  1.00 63.33      B    N1+
ATOM   4751  NH2 ARG B 373     -50.513  21.745   9.658  1.00 60.50      B    N  
ATOM   4752  N   HIS B 374     -44.447  14.724   9.946  1.00 88.92      B    N  
ATOM   4753  CA  HIS B 374     -43.346  14.110  10.699  1.00 88.67      B    C  
ATOM   4754  C   HIS B 374     -43.003  12.680  10.237  1.00 89.39      B    C  
ATOM   4755  O   HIS B 374     -42.216  11.980  10.873  1.00 83.79      B    O  
ATOM   4756  CB  HIS B 374     -43.671  14.170  12.195  1.00 86.43      B    C  
ATOM   4757  CG  HIS B 374     -44.020  15.560  12.643  1.00 88.47      B    C  
ATOM   4758  CD2 HIS B 374     -45.234  15.977  13.124  1.00 79.71      B    C  
ATOM   4759  ND1 HIS B 374     -43.209  16.674  12.556  1.00 79.37      B    N  
ATOM   4760  CE1 HIS B 374     -43.928  17.733  12.972  1.00 80.16      B    C  
ATOM   4761  NE2 HIS B 374     -45.157  17.339  13.318  1.00 82.35      B    N  
ATOM   4762  N   MET B 375     -43.581  12.233   9.121  1.00 88.34      B    N  
ATOM   4763  CA  MET B 375     -43.198  10.975   8.496  1.00 87.60      B    C  
ATOM   4764  C   MET B 375     -41.998  11.212   7.574  1.00 88.80      B    C  
ATOM   4765  O   MET B 375     -42.073  12.015   6.635  1.00 84.58      B    O  
ATOM   4766  CB  MET B 375     -44.397  10.358   7.781  1.00 84.00      B    C  
ATOM   4767  CG  MET B 375     -44.106   8.959   7.248  1.00 79.72      B    C  
ATOM   4768  SD  MET B 375     -45.615   8.109   6.672  1.00 73.88      B    S  
ATOM   4769  CE  MET B 375     -44.867   6.686   5.872  1.00 64.38      B    C  
ATOM   4770  N   LEU B 376     -40.919  10.504   7.841  1.00 87.73      B    N  
ATOM   4771  CA  LEU B 376     -39.730  10.470   7.012  1.00 87.38      B    C  
ATOM   4772  C   LEU B 376     -39.948   9.574   5.789  1.00 87.73      B    C  
ATOM   4773  O   LEU B 376     -40.963   8.883   5.668  1.00 83.00      B    O  
ATOM   4774  CB  LEU B 376     -38.542  10.028   7.888  1.00 84.72      B    C  
ATOM   4775  CG  LEU B 376     -38.201  11.005   9.025  1.00 87.20      B    C  
ATOM   4776  CD1 LEU B 376     -37.097  10.428   9.904  1.00 83.18      B    C  
ATOM   4777  CD2 LEU B 376     -37.728  12.367   8.501  1.00 83.83      B    C  
ATOM   4778  N   MET B 377     -38.989   9.597   4.856  1.00 86.91      B    N  
ATOM   4779  CA  MET B 377     -39.040   8.695   3.710  1.00 85.02      B    C  
ATOM   4780  C   MET B 377     -39.038   7.230   4.152  1.00 85.00      B    C  
ATOM   4781  O   MET B 377     -38.439   6.908   5.183  1.00 80.81      B    O  
ATOM   4782  CB  MET B 377     -37.897   8.975   2.733  1.00 82.66      B    C  
ATOM   4783  CG  MET B 377     -38.191  10.217   1.882  1.00 76.43      B    C  
ATOM   4784  SD  MET B 377     -37.143  10.369   0.415  1.00 70.51      B    S  
ATOM   4785  CE  MET B 377     -35.652  11.060   1.137  1.00 60.80      B    C  
ATOM   4786  N   PRO B 378     -39.682   6.340   3.379  1.00 82.10      B    N  
ATOM   4787  CA  PRO B 378     -39.680   4.909   3.666  1.00 79.79      B    C  
ATOM   4788  C   PRO B 378     -38.254   4.387   3.827  1.00 80.44      B    C  
ATOM   4789  O   PRO B 378     -37.349   4.776   3.088  1.00 74.40      B    O  
ATOM   4790  CB  PRO B 378     -40.396   4.230   2.498  1.00 76.35      B    C  
ATOM   4791  CG  PRO B 378     -41.250   5.347   1.906  1.00 73.76      B    C  
ATOM   4792  CD  PRO B 378     -40.436   6.602   2.173  1.00 76.27      B    C  
ATOM   4793  N   CYS B 379     -38.081   3.481   4.767  1.00 80.38      B    N  
ATOM   4794  CA  CYS B 379     -36.803   2.838   5.003  1.00 79.22      B    C  
ATOM   4795  C   CYS B 379     -36.354   2.046   3.769  1.00 81.12      B    C  
ATOM   4796  O   CYS B 379     -37.104   1.216   3.257  1.00 75.51      B    O  
ATOM   4797  CB  CYS B 379     -36.939   1.945   6.230  1.00 74.95      B    C  
ATOM   4798  SG  CYS B 379     -35.460   0.981   6.582  1.00 69.20      B    S  
ATOM   4799  N   MET B 380     -35.128   2.273   3.310  1.00 80.15      B    N  
ATOM   4800  CA  MET B 380     -34.543   1.588   2.156  1.00 79.81      B    C  
ATOM   4801  C   MET B 380     -33.611   0.431   2.546  1.00 81.04      B    C  
ATOM   4802  O   MET B 380     -33.228  -0.341   1.677  1.00 75.34      B    O  
ATOM   4803  CB  MET B 380     -33.819   2.594   1.258  1.00 76.00      B    C  
ATOM   4804  CG  MET B 380     -34.766   3.622   0.628  1.00 71.10      B    C  
ATOM   4805  SD  MET B 380     -34.256   4.139  -1.020  1.00 64.94      B    S  
ATOM   4806  CE  MET B 380     -35.556   5.303  -1.427  1.00 56.03      B    C  
ATOM   4807  N   ASN B 381     -33.268   0.291   3.819  1.00 79.25      B    N  
ATOM   4808  CA  ASN B 381     -32.422  -0.790   4.320  1.00 80.36      B    C  
ATOM   4809  C   ASN B 381     -33.266  -1.848   5.053  1.00 81.71      B    C  
ATOM   4810  O   ASN B 381     -33.395  -1.794   6.285  1.00 77.49      B    O  
ATOM   4811  CB  ASN B 381     -31.313  -0.187   5.195  1.00 77.25      B    C  
ATOM   4812  CG  ASN B 381     -30.384  -1.245   5.767  1.00 77.67      B    C  
ATOM   4813  ND2 ASN B 381     -29.383  -0.823   6.498  1.00 72.77      B    N  
ATOM   4814  OD1 ASN B 381     -30.548  -2.438   5.590  1.00 71.87      B    O  
ATOM   4815  N   PRO B 382     -33.839  -2.823   4.341  1.00 80.43      B    N  
ATOM   4816  CA  PRO B 382     -34.728  -3.808   4.953  1.00 79.21      B    C  
ATOM   4817  C   PRO B 382     -34.008  -4.778   5.890  1.00 79.81      B    C  
ATOM   4818  O   PRO B 382     -34.663  -5.438   6.690  1.00 74.29      B    O  
ATOM   4819  CB  PRO B 382     -35.375  -4.532   3.773  1.00 76.35      B    C  
ATOM   4820  CG  PRO B 382     -34.320  -4.438   2.675  1.00 75.21      B    C  
ATOM   4821  CD  PRO B 382     -33.696  -3.067   2.926  1.00 78.77      B    C  
ATOM   4822  N   VAL B 383     -32.680  -4.869   5.789  1.00 79.77      B    N  
ATOM   4823  CA  VAL B 383     -31.911  -5.895   6.491  1.00 78.33      B    C  
ATOM   4824  C   VAL B 383     -31.543  -5.465   7.907  1.00 79.26      B    C  
ATOM   4825  O   VAL B 383     -31.813  -6.194   8.862  1.00 72.29      B    O  
ATOM   4826  CB  VAL B 383     -30.660  -6.284   5.695  1.00 74.79      B    C  
ATOM   4827  CG1 VAL B 383     -29.955  -7.450   6.381  1.00 68.42      B    C  
ATOM   4828  CG2 VAL B 383     -30.999  -6.717   4.265  1.00 69.46      B    C  
ATOM   4829  N   SER B 384     -30.919  -4.288   8.054  1.00 79.97      B    N  
ATOM   4830  CA  SER B 384     -30.305  -3.869   9.321  1.00 79.99      B    C  
ATOM   4831  C   SER B 384     -30.896  -2.589   9.932  1.00 82.00      B    C  
ATOM   4832  O   SER B 384     -30.624  -2.306  11.095  1.00 74.63      B    O  
ATOM   4833  CB  SER B 384     -28.794  -3.742   9.147  1.00 75.44      B    C  
ATOM   4834  OG  SER B 384     -28.482  -2.801   8.145  1.00 72.00      B    O  
ATOM   4835  N   SER B 385     -31.711  -1.844   9.184  1.00 82.41      B    N  
ATOM   4836  CA  SER B 385     -32.310  -0.598   9.666  1.00 82.81      B    C  
ATOM   4837  C   SER B 385     -33.833  -0.635   9.771  1.00 84.65      B    C  
ATOM   4838  O   SER B 385     -34.386  -0.084  10.717  1.00 77.35      B    O  
ATOM   4839  CB  SER B 385     -31.867   0.570   8.787  1.00 78.51      B    C  
ATOM   4840  OG  SER B 385     -32.347   1.786   9.291  1.00 72.00      B    O  
ATOM   4841  N   CYS B 386     -34.555  -1.257   8.838  1.00 81.91      B    N  
ATOM   4842  CA  CYS B 386     -36.010  -1.242   8.834  1.00 79.89      B    C  
ATOM   4843  C   CYS B 386     -36.609  -1.945  10.066  1.00 80.66      B    C  
ATOM   4844  O   CYS B 386     -36.133  -3.004  10.456  1.00 71.91      B    O  
ATOM   4845  CB  CYS B 386     -36.550  -1.837   7.537  1.00 76.68      B    C  
ATOM   4846  SG  CYS B 386     -36.126  -0.924   6.036  1.00 73.82      B    S  
ATOM   4847  N   PRO B 387     -37.649  -1.370  10.686  1.00 82.62      B    N  
ATOM   4848  CA  PRO B 387     -38.409  -0.184  10.301  1.00 82.50      B    C  
ATOM   4849  C   PRO B 387     -37.800   1.158  10.749  1.00 83.44      B    C  
ATOM   4850  O   PRO B 387     -38.490   2.167  10.746  1.00 74.07      B    O  
ATOM   4851  CB  PRO B 387     -39.790  -0.422  10.922  1.00 77.46      B    C  
ATOM   4852  CG  PRO B 387     -39.453  -1.130  12.224  1.00 74.85      B    C  
ATOM   4853  CD  PRO B 387     -38.265  -2.020  11.833  1.00 78.21      B    C  
ATOM   4854  N   GLY B 388     -36.552   1.185  11.135  1.00 85.25      B    N  
ATOM   4855  CA  GLY B 388     -35.840   2.392  11.535  1.00 86.06      B    C  
ATOM   4856  C   GLY B 388     -35.624   3.388  10.389  1.00 88.34      B    C  
ATOM   4857  O   GLY B 388     -36.095   3.213   9.269  1.00 84.58      B    O  
ATOM   4858  N   ILE B 389     -34.900   4.458  10.690  1.00 88.78      B    N  
ATOM   4859  CA  ILE B 389     -34.704   5.596   9.776  1.00 88.80      B    C  
ATOM   4860  C   ILE B 389     -33.292   5.694   9.204  1.00 90.37      B    C  
ATOM   4861  O   ILE B 389     -33.027   6.591   8.417  1.00 86.75      B    O  
ATOM   4862  CB  ILE B 389     -35.074   6.911  10.486  1.00 86.19      B    C  
ATOM   4863  CG1 ILE B 389     -34.217   7.129  11.753  1.00 81.47      B    C  
ATOM   4864  CG2 ILE B 389     -36.579   6.929  10.838  1.00 78.33      B    C  
ATOM   4865  CD1 ILE B 389     -33.965   8.608  12.024  1.00 74.10      B    C  
ATOM   4866  N   TRP B 390     -32.382   4.826   9.632  1.00 90.55      B    N  
ATOM   4867  CA  TRP B 390     -30.982   4.964   9.251  1.00 91.52      B    C  
ATOM   4868  C   TRP B 390     -30.794   4.695   7.759  1.00 92.01      B    C  
ATOM   4869  O   TRP B 390     -31.335   3.706   7.255  1.00 89.39      B    O  
ATOM   4870  CB  TRP B 390     -30.097   4.071  10.120  1.00 90.72      B    C  
ATOM   4871  CG  TRP B 390     -28.685   4.556  10.154  1.00 92.03      B    C  
ATOM   4872  CD1 TRP B 390     -27.663   4.081   9.403  1.00 88.90      B    C  
ATOM   4873  CD2 TRP B 390     -28.159   5.698  10.903  1.00 92.54      B    C  
ATOM   4874  CE2 TRP B 390     -26.808   5.864  10.524  1.00 92.14      B    C  
ATOM   4875  CE3 TRP B 390     -28.713   6.607  11.832  1.00 91.29      B    C  
ATOM   4876  NE1 TRP B 390     -26.534   4.859   9.631  1.00 89.94      B    N  
ATOM   4877  CZ2 TRP B 390     -26.031   6.935  11.024  1.00 91.64      B    C  
ATOM   4878  CZ3 TRP B 390     -27.936   7.657  12.340  1.00 89.29      B    C  
ATOM   4879  CH2 TRP B 390     -26.618   7.828  11.924  1.00 90.26      B    C  
ATOM   4880  N   PRO B 391     -30.067   5.543   7.028  1.00 91.44      B    N  
ATOM   4881  CA  PRO B 391     -29.899   5.395   5.587  1.00 90.78      B    C  
ATOM   4882  C   PRO B 391     -29.030   4.187   5.228  1.00 91.69      B    C  
ATOM   4883  O   PRO B 391     -28.318   3.627   6.059  1.00 88.68      B    O  
ATOM   4884  CB  PRO B 391     -29.264   6.710   5.125  1.00 88.14      B    C  
ATOM   4885  CG  PRO B 391     -28.449   7.148   6.339  1.00 88.87      B    C  
ATOM   4886  CD  PRO B 391     -29.337   6.709   7.499  1.00 91.39      B    C  
ATOM   4887  N   LEU B 392     -29.068   3.820   3.946  1.00 90.16      B    N  
ATOM   4888  CA  LEU B 392     -28.100   2.887   3.375  1.00 90.83      B    C  
ATOM   4889  C   LEU B 392     -26.721   3.547   3.297  1.00 92.00      B    C  
ATOM   4890  O   LEU B 392     -26.597   4.720   2.953  1.00 90.15      B    O  
ATOM   4891  CB  LEU B 392     -28.571   2.453   1.981  1.00 88.23      B    C  
ATOM   4892  CG  LEU B 392     -29.711   1.417   2.008  1.00 85.86      B    C  
ATOM   4893  CD1 LEU B 392     -30.348   1.290   0.629  1.00 80.54      B    C  
ATOM   4894  CD2 LEU B 392     -29.190   0.035   2.409  1.00 80.67      B    C  
ATOM   4895  N   PHE B 393     -25.697   2.764   3.558  1.00 92.61      B    N  
ATOM   4896  CA  PHE B 393     -24.301   3.122   3.339  1.00 92.58      B    C  
ATOM   4897  C   PHE B 393     -23.487   1.860   3.069  1.00 92.85      B    C  
ATOM   4898  O   PHE B 393     -23.892   0.757   3.446  1.00 90.32      B    O  
ATOM   4899  CB  PHE B 393     -23.762   3.908   4.543  1.00 91.04      B    C  
ATOM   4900  CG  PHE B 393     -23.696   3.138   5.850  1.00 92.79      B    C  
ATOM   4901  CD1 PHE B 393     -24.847   2.977   6.648  1.00 90.40      B    C  
ATOM   4902  CD2 PHE B 393     -22.479   2.601   6.297  1.00 90.43      B    C  
ATOM   4903  CE1 PHE B 393     -24.777   2.281   7.863  1.00 89.25      B    C  
ATOM   4904  CE2 PHE B 393     -22.403   1.905   7.511  1.00 89.57      B    C  
ATOM   4905  CZ  PHE B 393     -23.557   1.747   8.294  1.00 90.02      B    C  
ATOM   4906  N   LEU B 394     -22.351   2.009   2.383  1.00 92.17      B    N  
ATOM   4907  CA  LEU B 394     -21.392   0.923   2.228  1.00 92.53      B    C  
ATOM   4908  C   LEU B 394     -20.609   0.760   3.532  1.00 92.60      B    C  
ATOM   4909  O   LEU B 394     -20.090   1.736   4.066  1.00 89.71      B    O  
ATOM   4910  CB  LEU B 394     -20.445   1.192   1.050  1.00 91.92      B    C  
ATOM   4911  CG  LEU B 394     -21.115   1.215  -0.327  1.00 91.15      B    C  
ATOM   4912  CD1 LEU B 394     -20.073   1.500  -1.409  1.00 85.66      B    C  
ATOM   4913  CD2 LEU B 394     -21.778  -0.121  -0.678  1.00 86.08      B    C  
ATOM   4914  N   ASP B 395     -20.512  -0.461   4.015  1.00 93.33      B    N  
ATOM   4915  CA  ASP B 395     -19.852  -0.764   5.280  1.00 93.22      B    C  
ATOM   4916  C   ASP B 395     -18.796  -1.851   5.119  1.00 93.80      B    C  
ATOM   4917  O   ASP B 395     -18.790  -2.606   4.152  1.00 89.74      B    O  
ATOM   4918  CB  ASP B 395     -20.914  -1.148   6.328  1.00 90.60      B    C  
ATOM   4919  CG  ASP B 395     -20.390  -1.067   7.760  1.00 89.80      B    C  
ATOM   4920  OD1 ASP B 395     -19.376  -0.375   8.009  1.00 83.54      B    O  
ATOM   4921  OD2 ASP B 395     -21.036  -1.664   8.656  1.00 84.24      B    O1-
ATOM   4922  N   TYR B 396     -17.891  -1.933   6.078  1.00 93.79      B    N  
ATOM   4923  CA  TYR B 396     -16.864  -2.960   6.123  1.00 93.79      B    C  
ATOM   4924  C   TYR B 396     -17.453  -4.313   6.531  1.00 93.50      B    C  
ATOM   4925  O   TYR B 396     -18.363  -4.388   7.372  1.00 89.37      B    O  
ATOM   4926  CB  TYR B 396     -15.748  -2.523   7.068  1.00 92.87      B    C  
ATOM   4927  CG  TYR B 396     -14.505  -3.368   6.932  1.00 95.11      B    C  
ATOM   4928  CD1 TYR B 396     -14.193  -4.347   7.905  1.00 93.18      B    C  
ATOM   4929  CD2 TYR B 396     -13.669  -3.200   5.819  1.00 93.40      B    C  
ATOM   4930  CE1 TYR B 396     -13.052  -5.144   7.754  1.00 92.41      B    C  
ATOM   4931  CE2 TYR B 396     -12.529  -4.000   5.664  1.00 92.58      B    C  
ATOM   4932  CZ  TYR B 396     -12.225  -4.968   6.627  1.00 93.64      B    C  
ATOM   4933  OH  TYR B 396     -11.108  -5.744   6.464  1.00 91.91      B    O  
ATOM   4934  N   ASN B 397     -16.911  -5.392   5.975  1.00 92.07      B    N  
ATOM   4935  CA  ASN B 397     -17.336  -6.732   6.336  1.00 91.69      B    C  
ATOM   4936  C   ASN B 397     -16.805  -7.129   7.717  1.00 91.66      B    C  
ATOM   4937  O   ASN B 397     -15.726  -7.712   7.868  1.00 87.69      B    O  
ATOM   4938  CB  ASN B 397     -16.930  -7.722   5.230  1.00 89.50      B    C
[truncated: 286,111 more chars]
