# Supplementary material for: Tad pili with adaptable tips mediate contact-dependent killing during bacterial predation
Source: Nat Commun. 2025 May 13;16:4425. doi: 10.1038/s41467-025-58967-0 (PMC12075869; doi:10.1038/s41467-025-58967-0)
Supplement: Supplementary file 10 — Source Data [file 41467_2025_58967_MOESM10_ESM.xlsx]

## Sheet: Fig.1c
Source Data Figure 1c
			KilP pilus labelling with AlexaFluor488-C5-maleimide
			Pilus and cell lengths estimated with ImagJ (n= 14)
	pilus #	pilus length (µm)	E. coli width (µm)	ratio (pilus length / prey width)
	1	1.015	0.666	1.52402
	2	1.057	0.807	1.30979
	3	0.945	0.788	1.19924
	4	1.874	0.899	2.08454
	5	1.141	0.801	1.42447
	6	1.084	0.663	1.63499
	7	0.978	0.776	1.26031
	8	0.734	0.578	1.2699
	9	0.904	0.884	1.02262
	10	1.099	0.921	1.19327
	11	1.034	0.921	1.12269
	12	1.157	0.842	1.37411
	13	0.891	0.601	1.48253
	14	0.847	0.644	1.31522
		Average E. coli width:	0.770786

## Sheet: Fig.1e,f,g
Source Data Figure 1e,f,g
		Quantifications performed on 3 independent movies of 30 min		contacts n=	lyses n=
Movie 1 (30 min)		Number of Myxococcus cells observed for quantification n= 100 / movie		1037	479		Movie 2 (30 min)							Movie 3 (30 min)
∆pilA∆aglQ_KilP(A96C)		KilP pilus labelling with AlexaFluor488-C5-maleimide					∆pilA∆aglQ_KilP(A96C)							∆pilA∆aglQ_KilP(A96C)
Myxo #	number of contacts	pilus assembly	prey lysis	pilus assembly and prey lysis			Myxo #	number of contacts	pilus assembly	prey lysis	pilus assembly and prey lysis			Myxo #	number of contacts	pilus assembly	prey lysis	pilus assembly and prey lysis
1	1	1	1	1			1	6	5	5	5			1	7	2	2	2
2	4	4	4	4			2	3	1	1	1			2	5	1	0	0
3	2	0	0	0			3	7	2	2	2			3	7	4	3	3
4	2	1	1	1			4	3	0	0	0			4	7	0	0	0
5	4	1	1	1			5	9	1	3	1			5	1	0	0	0
6	2	2	2	2			6	1	1	1	1			6	2	0	0	0
7	2	1	1	1			7	4	3	4	3			7	4	1	1	1
8	1	1	1	1			8	3	2	1	2			8	5	1	1	1
9	3	1	1	1			9	3	3	3	3			9	1	1	1	1
10	1	1	1	1			10	3	2	2	2			10	5	4	4	4
11	3	2	2	2			11	3	1	1	1			11	3	0	0	0
12	3	0	0	0			12	4	3	2	2			12	4	1	1	1
13	5	4	5	4			13	4	1	2	1			13	4	2	1	1
14	3	0	0	0			14	2	1	2	1			14	5	2	2	2
15	2	1	1	1			15	3	3	3	3			15	3	1	1	0
16	3	1	1	1			16	2	2	2	2			16	4	2	3	2
17	3	2	3	2			17	2	1	1	1			17	2	1	2	1
18	3	0	1	0			18	3	1	1	1			18	3	1	1	1
19	1	1	1	1			19	1	1	1	1			19	2	2	2	2
20	3	2	3	2			20	4	0	1	0			20	2	1	1	1
21	3	1	1	1			21	1	1	1	1			21	4	3	4	3
22	2	0	0	0			22	4	0	1	0			22	4	1	1	1
23	2	0	0	0			23	1	1	1	1			23	3	2	1	1
24	3	1	1	1			24	4	2	3	2			24	4	3	2	2
25	4	3	2	2			25	1	1	1	1			25	3	3	3	3
26	6	4	3	3			26	4	0	4	0			26	3	2	2	2
27	1	1	1	1			27	5	3	4	3			27	3	0	1	0
28	2	0	0	0			28	6	5	5	5			28	6	3	3	3
29	4	1	1	1			29	3	0	1	0			29	4	3	3	3
30	1	0	0	0			30	1	1	1	1			30	4	2	2	2
31	7	0	2	0			31	6	2	2	2			31	6	0	1	0
32	5	1	3	1			32	4	4	4	4			32	6	2	2	2
33	2	0	0	0			33	2	1	1	1			33	5	2	2	2
34	3	1	1	1			34	5	3	4	3			34	5	0	1	0
35	2	1	1	1			35	2	1	2	1			35	1	0	0	0
36	1	1	1	1			36	2	3	2	2			36	4	0	0	0
37	2	0	0	0			37	3	1	1	1			37	5	2	3	2
38	3	1	3	1			38	4	1	3	1			38	2	1	0	0
39	2	1	2	1			39	3	2	1	1			39	5	1	2	1
40	2	2	2	2			40	4	3	2	2			40	4	1	1	1
41	2	2	2	2			41	3	1	1	1			41	4	1	1	1
42	3	1	0	0			42	3	0	1	0			42	8	0	0	0
43	1	1	1	1			43	2	2	2	2			43	4	3	3	3
44	4	2	2	2			44	3	3	3	3			44	4	3	2	1
45	3	0	0	0			45	3	3	3	3			45	9	0	0	0
46	1	0	0	0			46	1	0	0	0			46	2	1	0	0
47	4	0	0	0			47	2	2	2	2			47	6	2	2	2
48	1	0	0	0			48	1	1	1	1			48	4	2	3	2
49	7	4	4	4			49	7	5	4	4			49	3	1	1	1
50	6	2	2	2			50	8	6	7	6			50	3	1	1	1
51	3	0	0	0			51	4	3	4	3			51	9	2	4	2
52	2	0	0	0			52	3	0	0	0			52	2	1	1	1
53	1	1	1	1			53	4	3	4	3			53	3	2	2	1
54	4	3	3	3			54	5	1	2	1			54	2	2	2	2
55	1	1	0	0			55	2	0	0	0			55	3	2	2	2
56	1	1	1	1			56	2	2	2	2			56	3	2	1	1
57	2	1	2	1			57	5	2	5	2			57	1	1	1	1
58	1	0	0	0			58	5	3	3	3			58	1	0	1	0
59	1	1	1	1			59	6	2	1	1			59	4	4	4	4
60	2	2	2	2			60	5	4	5	4			60	3	2	1	1
61	5	1	1	1			61	3	0	0	0			61	4	2	2	2
62	1	0	0	0			62	6	5	5	5			62	3	1	1	1
63	3	1	1	1			63	6	3	3	3			63	5	0	2	0
64	4	0	1	0			64	8	6	5	4			64	3	2	1	1
65	2	2	1	1			65	6	1	1	1			65	5	1	1	1
66	2	0	0	0			66	3	2	3	2			66	3	3	2	2
67	1	0	0	0			67	5	3	5	3			67	6	5	5	5
68	1	0	0	0			68	9	1	1	1			68	5	0	1	0
69	1	1	1	1			69	4	4	4	4			69	3	1	1	1
70	1	0	0	0			70	6	2	4	2			70	2	2	2	2
71	3	0	0	0			71	6	2	3	2			71	4	2	1	1
72	2	2	2	2			72	5	1	0	0			72	4	2	1	0
73	2	2	2	2			73	6	3	3	3			73	1	1	1	1
74	4	2	2	2			74	7	2	2	2			74	7	0	2	0
75	1	1	1	1			75	2	2	2	2			75	4	0	0	0
76	5	4	4	4			76	6	1	2	1			76	5	1	0	0
77	2	0	0	0			77	6	1	1	1			77	5	3	3	3
78	2	1	1	1			78	5	0	0	0			78	2	1	1	1
79	3	2	1	1			79	8	1	1	1			79	2	2	1	2
80	3	1	1	1			80	4	1	1	1			80	3	3	3	3
81	2	1	1	1			81	3	0	0	0			81	4	1	1	1
82	1	0	0	0			82	2	0	0	0			82	6	2	2	2
83	1	0	0	0			83	3	2	2	2			83	3	3	2	3
84	1	0	0	0			84	6	2	2	2			84	7	1	1	1
85	4	4	4	4			85	5	0	0	0			85	1	1	1	1
86	2	0	0	0			86	3	1	2	1			86	3	2	1	0
87	2	1	1	1			87	4	4	4	4			87	1	1	1	1
88	1	1	1	1			88	4	4	4	4			88	1	1	1	1
89	3	0	0	0			89	4	0	0	0			89	5	1	2	1
90	2	0	0	0			90	3	2	2	2			90	1	0	0	0
91	6	0	3	0			91	6	2	2	2			91	2	1	1	1
92	1	1	2	1			92	5	0	0	0			92	4	0	1	0
93	2	1	1	1			93	2	1	1	1			93	5	0	0	0
94	2	1	2	1			94	4	2	2	1			94	5	1	1	1
95	3	1	2	1			95	3	2	2	2			95	3	0	0	0
96	1	0	0	0			96	5	3	4	3			96	7	2	3	2
97	3	1	1	1			97	4	0	2	0			97	6	1	0	0
98	3	1	1	1			98	5	2	3	2			98	7	1	2	1
99	2	0	1	0			99	4	3	4	3			99	5	0	2	0
100	3	2	2	2			100	2	2	2	2			100	2	1	2	1
TOTAL	251	102	116	96			TOTAL	397	185	216	175			TOTAL	389	142	147	120
		40.6375	46.2151	82.7586					46.5995	54.4081	81.0185					36.5039	37.7892	81.6327
		% contacts leading to pilus assembly	% contacts leading to prey lysis	% lyses associated with pilus assembly					% contacts leading to pilus assembly	% contacts leading to prey lysis	% lyses associated with pilus assembly					% contacts leading to pilus assembly	% contacts leading to prey lysis	% lyses associated with pilus assembly
		Quantifications performed on 3 independent movies of 30 min		contacts n=	lyses n=
Movie 1 (30 min)		Number of Myxococcus cells observed for quantification n= 100 / movie		931	15		Movie 2 (30 min)							Movie 3 (30 min)
∆pilA∆aglQ∆kilF_KilP(A96C)		KilP pilus labelling with AlexaFluor488-C5-maleimide					∆pilA∆aglQ∆kilF_KilP(A96C)							∆pilA∆aglQ∆kilF_KilP(A96C)
Myxo #	number of contacts	pilus assembly	prey lysis	pilus assembly and prey lysis			Myxo #	number of contacts	pilus assembly	prey lysis	pilus assembly and prey lysis			Myxo #	number of contacts	pilus assembly	prey lysis	pilus assembly and prey lysis
1	1	0	0	0			1	3	0	0	0			1	4	0	0	0
2	3	0	0	0			2	5	0	0	0			2	7	0	0	0
3	3	0	0	0			3	4	0	0	0			3	2	0	0	0
4	3	0	0	0			4	1	0	0	0			4	1	0	0	0
5	4	0	0	0			5	3	0	0	0			5	1	0	0	0
6	2	0	0	0			6	2	0	0	0			6	4	0	0	0
7	1	0	0	0			7	3	0	0	0			7	2	0	0	0
8	6	0	0	0			8	2	0	0	0			8	3	0	0	0
9	5	0	0	0			9	5	0	0	0			9	5	0	0	0
10	6	0	0	0			10	4	0	0	0			10	4	0	0	0
11	6	0	0	0			11	2	0	0	0			11	4	0	0	0
12	5	0	0	0			12	5	0	0	0			12	1	0	0	0
13	4	0	1	0			13	5	0	0	0			13	2	0	0	0
14	3	0	1	0			14	4	0	0	0			14	1	0	0	0
15	2	0	1	0			15	3	0	0	0			15	6	0	0	0
16	5	0	0	0			16	3	0	0	0			16	4	0	0	0
17	4	0	0	0			17	2	0	0	0			17	3	0	0	0
18	3	0	0	0			18	3	0	0	0			18	2	0	0	0
19	4	0	0	0			19	4	0	0	0			19	2	0	0	0
20	3	0	0	0			20	4	0	0	0			20	6	0	0	0
21	2	0	0	0			21	4	0	0	0			21	2	0	0	0
22	3	0	0	0			22	3	0	0	0			22	1	0	0	0
23	1	0	0	0			23	2	0	0	0			23	3	0	0	0
24	2	0	0	0			24	5	0	0	0			24	3	0	0	0
25	4	0	0	0			25	7	0	0	0			25	3	0	1	0
26	4	0	0	0			26	5	0	0	0			26	1	0	0	0
27	2	0	0	0			27	2	0	0	0			27	3	0	0	0
28	2	0	0	0			28	5	0	0	0			28	2	0	0	0
29	1	0	0	0			29	4	0	0	0			29	3	0	0	0
30	3	0	0	0			30	6	0	0	0			30	1	0	0	0
31	6	0	0	0			31	3	0	0	0			31	3	0	0	0
32	1	0	0	0			32	5	0	0	0			32	5	0	0	0
33	4	0	0	0			33	5	0	0	0			33	3	0	0	0
34	2	0	0	0			34	3	0	0	0			34	2	0	0	0
35	2	0	0	0			35	3	0	0	0			35	3	0	0	0
36	1	0	0	0			36	4	0	0	0			36	3	0	0	0
37	1	0	0	0			37	2	0	0	0			37	3	0	0	0
38	3	0	0	0			38	3	0	0	0			38	3	0	0	0
39	2	0	0	0			39	3	0	0	0			39	1	0	0	0
40	2	0	0	0			40	4	0	0	0			40	3	0	0	0
41	4	0	0	0			41	1	0	0	0			41	2	0	0	0
42	2	0	0	0			42	1	0	0	0			42	3	0	1	0
43	1	0	0	0			43	2	0	0	0			43	6	0	0	0
44	4	0	0	0			44	2	0	0	0			44	3	0	0	0
45	5	0	0	0			45	3	0	0	0			45	3	0	0	0
46	3	0	0	0			46	2	0	0	0			46	1	0	0	0
47	4	0	0	0			47	6	0	0	0			47	3	0	0	0
48	1	0	0	0			48	1	0	0	0			48	3	0	0	0
49	1	0	0	0			49	1	0	0	0			49	6	0	0	0
50	2	0	0	0			50	2	0	0	0			50	3	0	0	0
51	3	0	0	0			51	4	0	0	0			51	1	0	1	0
52	4	0	0	0			52	2	0	0	0			52	3	0	0	0
53	1	0	0	0			53	3	0	0	0			53	7	0	0	0
54	2	0	0	0			54	3	0	0	0			54	3	0	0	0
55	3	0	0	0			55	3	0	0	0			55	2	0	0	0
56	3	0	0	0			56	4	0	0	0			56	2	0	0	0
57	3	0	0	0			57	5	0	0	0			57	2	0	0	0
58	4	0	0	0			58	3	0	0	0			58	3	0	1	0
59	2	0	0	0			59	1	0	0	0			59	1	0	0	0
60	1	0	0	0			60	1	0	0	0			60	5	0	0	0
61	3	0	0	0			61	4	0	0	0			61	1	0	0	0
62	3	0	0	0			62	9	0	0	0			62	2	0	0	0
63	3	0	0	0			63	2	0	0	0			63	4	0	0	0
64	1	0	0	0			64	4	0	0	0			64	2	0	0	0
65	3	0	0	0			65	3	0	0	0			65	3	0	1	0
66	3	0	0	0			66	5	0	0	0			66	1	0	1	0
67	3	0	0	0			67	3	0	0	0			67	5	0	1	0
68	1	0	0	0			68	4	0	0	0			68	4	0	0	0
69	1	0	1	0			69	3	0	0	0			69	1	0	0	0
70	1	0	0	0			70	2	0	0	0			70	1	0	0	0
71	1	0	0	0			71	1	0	0	0			71	3	0	0	0
72	1	0	0	0			72	3	0	0	0			72	4	0	0	0
73	2	0	0	0			73	2	0	0	0			73	1	0	0	0
74	2	0	0	0			74	2	0	0	0			74	3	0	0	0
75	6	0	0	0			75	3	0	0	0			75	1	0	0	0
76	8	0	0	0			76	4	0	0	0			76	2	0	0	0
77	3	0	0	0			77	4	0	0	0			77	2	0	0	0
78	5	0	0	0			78	7	0	0	0			78	1	0	0	0
79	7	0	0	0			79	6	0	0	0			79	1	0	0	0
80	5	0	0	0			80	3	0	0	0			80	5	0	0	0
81	5	0	0	0			81	3	0	0	0			81	5	0	0	0
82	1	0	0	0			82	3	0	0	0			82	4	0	0	0
83	5	0	0	0			83	2	0	0	0			83	6	0	0	0
84	3	0	0	0			84	2	0	0	0			84	1	0	0	0
85	7	0	0	0			85	3	0	0	0			85	2	0	0	0
86	4	0	0	0			86	2	0	0	0			86	3	0	0	0
87	5	0	0	0			87	5	0	0	0			87	4	0	0	0
88	7	0	0	0			88	7	0	0	0			88	1	0	0	0
89	4	0	0	0			89	4	0	0	0			89	1	0	0	0
90	3	0	0	0			90	5	0	0	0			90	4	0	0	0
91	4	0	0	0			91	6	0	0	0			91	3	0	0	0
92	2	0	0	0			92	2	0	0	0			92	2	0	1	0
93	1	0	0	0			93	3	0	0	0			93	2	0	0	0
94	1	0	1	0			94	4	0	0	0			94	1	0	0	0
95	4	0	0	0			95	3	0	0	0			95	5	0	1	0
96	3	0	0	0			96	4	0	0	0			96	8	0	0	0
97	3	0	0	0			97	7	0	0	0			97	3	0	1	0
98	1	0	0	0			98	4	0	0	0			98	3	0	0	0
99	2	0	0	0			99	1	0	0	0			99	1	0	0	0
100	1	0	0	0			100	4	0	0	0			100	3	0	0	0
TOTAL	302	0	5	0			TOTAL	343	0	0	0			TOTAL	286	0	10	0
		0	1.65563	0					0	0	0					0	3.4965	0
		% contacts leading to pilus assembly	% contacts leading to prey lysis	% lyses associated with pilus assembly					% contacts leading to pilus assembly	% contacts leading to prey lysis	% lyses associated with pilus assembly					% contacts leading to pilus assembly	% contacts leading to prey lysis	% lyses associated with pilus assembly

## Sheet: Fig.3a
Source Data Figure 3a
			Prey-predator 8:1 ratio							n= 12 per strain
			Four independent experiments (for each experiment, 3 colony pictures were analyzed per strain )
			WT	∆kilACF	∆kilP	∆Tip1	∆Tip2	∆Tip3	∆Tip4	∆Tip12	∆Tip13	∆Tip14	∆Tip23	∆Tip24	∆Tip34	∆Tip123	∆Tip124	∆Tip134	∆Tip234	∆Tip1234	∆T3SS*
Exp1	picture #1	prey colony surface area	1282824	1368556	1471993	1331432	1233061	1380964	1310964	1286812	1302860	1317020	1199868	1318835	1262792	1176660	1439924	1408153	1241033	1313141	1192064
		surface of colony remaining after predation	0	1368556	1471993	0	0	0	0	0	226267	664414	0	0	580555	0	1439924	1408153	0	1313141	0
		% lysed surface	100	0	0	100	100	100	100	100	82.6331	49.5517	100	100	54.0261	100	0	0	100	0	100
	picture #2	prey colony surface area	1262792	1352970	1418740	1323252	1271806	1331432	1329365	1337557	1281754	1316124	1266788	1252684	1355030	1242924	1399753	1333501	1270800	1314461	1254828
		surface of colony remaining after predation	0	1352970	1418740	0	0	0	0	0	224968	731571	0	23796	716991	0	1399753	1333501	0	1314461	0
		% lysed surface	100	0	0	100	100	100	100	100	82.4484	44.4147	100	98.1004	47.0867	100	0	0	100	0	100
	picture #3	prey colony surface area	1315068	1368556	1504452	1258784	1246884	1349873	1302948	1174773	1347900	1246872	1252877	1199868	1258784	1270800	1387205	1366421	1229020	1380964	1286812
		surface of colony remaining after predation	0	1368556	1504452	0	0	0	0	0	173630	410136	0	8145	632204	0	1387205	1366421	44274	1380964	0
		% lysed surface	100	0	0	100	100	100	100	100	87.1185	67.1068	100	99.3212	49.7766	100	0	0	96.3976	0	100
Exp2	picture #1	prey colony surface area	1456992	1601548	1559281	1266788	1288833	1374729	1321233	1306984	1306984	1500628	1354001	1429233	1416597	1319224	1420789	1389364	1349873	1401428	1190193
		surface of colony remaining after predation	0	1601548	1559281	0	0	0	0	0	0	751161	0	123460	136232	0	461598	1389364	90708	1401428	0
		% lysed surface	100	0	0	100	100	100	100	100	100	49.9436	100	91.3618	90.3832	100	67.5112	0	93.2803	0	100
	picture #2	prey colony surface area	1305013	1552660	1511590	1292857	1354001	1319224	1252877	1266788	1395629	1422976	1298964	1425022	1422989	1401888	1412438	1403953	1416597	1433217	1288833
		surface of colony remaining after predation	0	1552660	1511590	0	0	0	0	0	0	460389	0	122520	144617	0	651052	1403953	114199	1433217	0
		% lysed surface	100	0	0	100	100	100	100	100	100	67.646	100	91.4022	89.8371	100	53.9058	0	91.9385	0	100
	picture #3	prey colony surface area	1487048	1506581	1487048	1302948	1345825	1343728	1310964	1368556	1368556	1314722	1456992	1441889	1343728	1286812	1319225	1370557	1341750	1408153	1389360
		surface of colony remaining after predation	0	1506581	1487048	0	0	0	14829	0	0	589230	0	108094	188432	0	583960	1370557	115450	1408153	0
		% lysed surface	100	0	0	100	100	100	98.8688	100	100	55.1822	100	92.5033	85.9769	100	55.7346	0	91.3956	0	100
Exp3	picture #1	prey colony surface area	1376800	1378857	1552660	1233061	1286812	1231164	1274752	1389360	1380964	1433562	1397672	1308997	1315068	1370557	1364304	1372652	1327360	1302951	1252877
		surface of colony remaining after predation	0	1378857	1552660	0	0	0	42007	0	0	1433562	0	160485	28251	0	1364304	1372652	235084	1302951	0
		% lysed surface	100	0	0	100	100	100	96.7047	100	100	0	100	87.7398	97.8517	100	0	0	82.2894	0	100
	picture #2	prey colony surface area	1272825	1399753	1425021	1217377	1317137	1254828	1248906	1339600	1331432	1314096	1360172	1288839	1347903	1268793	1394400	1408153	1362319	1446365	1254828
		surface of colony remaining after predation	0	1399753	1425021	0	0	0	26281	0	0	1314096	0	171731	45907	0	1394400	1408153	285701	1446365	0
		% lysed surface	100	0	0	100	100	100	97.8957	100	100	0	100	86.6755	96.5942	100	0	0	79.0283	0	100
	picture #3	prey colony surface area	1262792	1345723	1412425	1250896	1196024	1248901	1276789	1241033	1290868	1300728	1317137	1301890	1309057	1280765	1395629	1448440	1329365	1469768	1244985
		surface of colony remaining after predation	0	1345723	1412425	0	0	0	15918	0	0	1300728	0	248872	0	0	1395629	1448440	116715	1469768	0
		% lysed surface	100	0	0	100	100	100	98.7533	100	100	0	100	80.8838	100	100	0	0	91.2202	0	100
Exp4	picture #1	prey colony surface area	1368556	1487048	1435616	1280765	1380964	1274752	1299594	1215472	1165236	1298965	1182449	1223300	1242924	1331432	1319224	409404	1172840	1360172	1305013
		surface of colony remaining after predation	0	1487048	1435616	0	0	0	73795	0	0	1298965	0	205204	143086	0	1119299	378807	196664	1360172	0
		% lysed surface	100	0	0	100	100	100	94.3217	100	100	0	100	83.2254	88.488	100	15.1547	7.47355	83.2318	0	100
	picture #2	prey colony surface area	1327360	1434124	1278844	1258699	1347900	1315068	1335540	1233061	1233061	1276789	1217377	1248902	1203792	1364304	1339600	1741339	1264818	1395629	1288833
		surface of colony remaining after predation	0	1434124	1278844	0	0	0	145912	0	0	1212472	0	241894	125016	0	693806	754619	205314	1395629	0
		% lysed surface	100	0	0	100	100	100	89.0747	100	100	5.0374	100	80.6315	89.6148	100	48.208	56.6644	83.7673	0	100
	picture #3	prey colony surface area	1302948	1389360	1370557	1358141	1288833	1347900	1298965	1260817	1266788	1387205	1188220	1319227	1395629	377181	1256861	1779010	1207632	1351976	1420928
		surface of colony remaining after predation	1612	1389360	1370557	0	0	0	137288	0	0	1071161	0	232721	90987	0	989003	1384040	180250	1351976	0
		% lysed surface	99.8763	0	0	100	100	100	89.431	100	100	22.7828	100	82.3593	93.4806	100	21.3117	22.2017	85.0741	0	100
			Surface areas (in pixels) were measured using Fiji
		Ordinary One-way ANOVA
		Dunnett's multiple comparisons test	Summary	Adjusted P Value
		WT vs. ∆kilACF	****	<0.0001
		WT vs. ∆T3SS	ns	>0.9999
		WT vs. ∆kilP	****	<0.0001
		WT vs. ∆Tip1+2+3	ns	>0.9999
		WT vs. ∆Tip2+3+4	ns	0.1267
		WT vs. ∆Tip1+2+4	****	<0.0001
		WT vs. ∆Tip1+3+4	****	<0.0001
		WT vs. ∆Tip1+2+3+4	****	<0.0001

## Sheet: Fig.3b
Source Data Figure 3b		Note: Source Data of Figure 3b and Supplementary Figure 1c come from a common set of experiments											n= 9 per strain
		Liquid predation assay		(100 µl E. coli OD600 = 10 + 100 µl Myxo OD600 = 0.5)
				140 µl Z-Buffer supplemented with 20µg/ml CPRG + 10 µl prey cell lysat. Stopped with 65 µl Sodium Carbonate (1M)
				3 independent experiments (each with 3 replicates per strain)
Absorbance 576 nm
			WT	∆KilACF	∆T3SS*	∆KilP	∆Tip1	∆Tip2	∆Tip3	∆Tip4	∆Tip12	∆Tip13	∆Tip14	∆Tip23	∆Tip24	∆Tip34	∆Tip123	∆Tip124	∆Tip134	∆Tip234	∆Tip1234	CF alone	Ecoli alone	Myxo alone
Experiment 1		CF average	0.4848	0.064	0.0625	0.0599	0.2752	0.3707	0.3864	0.4866	0.2616	0.1305	0.2772	0.3304	0.4299	0.4516	0.1436	0.2794	0.0995	0.4182	0.0634	0.0502	0.0777	0.0565
10 µl lysat		0.0492	0.4751	0.0642	0.0621	0.0607	0.2882	0.3613	0.3855	0.487	0.2517	0.1294	0.262	0.3314	0.4353	0.4456	0.1405	0.2784	0.1043	0.4405	0.0612	0.0489	0.0834	0.0533
6 min incubation			0.4707	0.0617	0.0658	0.058	0.2697	0.3439	0.3663	0.4703	0.2585	0.1262	0.2644	0.3341	0.4271	0.4451	0.1468	0.2709	0.1069	0.4696	0.0613	0.0485	0.076	0.0504
Experiment 2		CF average	0.4632	0.0634	0.0609	0.0616	0.1626	0.2882	0.2909	0.4174	0.1532	0.0946	0.1724	0.2305	0.2752	0.3379	0.1133	0.2024	0.0735	0.3629	0.059	0.0486	0.0777	0.0509
10 µl lysat		0.0487667	0.4259	0.0595	0.0647	0.0576	0.1629	0.2606	0.2811	0.3917	0.1387	0.0924	0.1495	0.2019	0.2742	0.3246	0.1128	0.2057	0.0767	0.3988	0.0615	0.0494	0.0801	0.0528
5 min incubation			0.3931	0.0589	0.061	0.0551	0.1598	0.2752	0.2883	0.4082	0.14	0.0898	0.159	0.2196	0.2876	0.3426	0.1141	0.2077	0.0791	0.4096	0.0595	0.0483	0.0638	0.0517
Experiment 3		CF average	0.3963	0.0649	0.0643	0.058	0.1251	0.2465	0.2573	0.4183	0.147	0.0895	0.1301	0.2059	0.3609	0.3869	0.1063	0.228	0.0715	0.2516	0.0692	0.0487	0.0667	0.0512
10 µl lysat		0.0484333	0.4223	0.0637	0.0651	0.0573	0.1311	0.2268	0.2433	0.3696	0.1598	0.1065	0.2002	0.2698	0.3431	0.4059	0.1216	0.2509	0.0788	0.2851	0.0635	0.0484	0.079	0.0522
6 min incubation			0.3746	0.0632	0.0662	0.0558	0.1265	0.2385	0.2511	0.4127	0.1832	0.1105	0.1777	0.2865	0.4214	0.4017	0.1214	0.2642	0.0788	0.396	0.065	0.0482	0.0703	0.054
Miller Units
			WT	∆KilACF	∆T3SS*	∆KilP	∆Tip1	∆Tip2	∆Tip3	∆Tip4	∆Tip12	∆Tip13	∆Tip14	∆Tip23	∆Tip24	∆Tip34	∆Tip123	∆Tip124	∆Tip134	∆Tip234	∆Tip1234	CF alone	Ecoli alone	Myxo alone
Experiment 1		CF average	7260	246.667	221.667	178.333	3766.67	5358.33	5620	7290	3540	1355	3800	4686.67	6345	6706.67	1573.33	3836.67	838.333	6150	236.667	0	475	121.667
10 µl lysat		0.0492	7098.33	250	215	191.667	3983.33	5201.67	5605	7296.67	3375	1336.67	3546.67	4703.33	6435	6606.67	1521.67	3820	918.333	6521.67	200	0	570	68.3333
6 min incubation			7025	208.333	276.667	146.667	3675	4911.67	5285	7018.33	3488.33	1283.33	3586.67	4748.33	6298.33	6598.33	1626.67	3695	961.667	7006.67	201.667	0	446.667	20
Experiment 2		CF average	8288.67	292.666	242.666	256.666	2276.67	4788.67	4842.67	7372.67	2088.67	916.666	2472.67	3634.67	4528.67	5782.67	1290.67	3072.67	494.666	6282.67	204.666	0	578.666	42.666
10 µl lysat		0.0487667	7542.67	214.666	318.666	176.666	2282.67	4236.67	4646.67	6858.67	1798.67	872.666	2014.67	3062.67	4508.67	5516.67	1280.67	3138.67	558.666	7000.67	254.666	0	626.666	80.666
5 min incubation			6886.67	202.666	244.666	126.666	2220.67	4528.67	4790.67	7188.67	1824.67	820.666	2204.67	3416.67	4776.67	5876.67	1306.67	3178.67	606.666	7216.67	214.666	0	300.666	58.666
Experiment 3		CF average	5797.78	274.445	264.445	159.445	1277.78	3301.11	3481.11	6164.44	1642.78	684.445	1361.11	2624.45	5207.78	5641.11	964.445	2992.78	384.445	3386.11	346.112	0	304.445	46.1117
10 µl lysat		0.0484333	6231.11	254.445	277.778	147.778	1377.78	2972.78	3247.78	5352.78	1856.11	967.778	2529.44	3689.44	4911.11	5957.78	1219.45	3374.45	506.112	3944.45	251.112	0	509.445	62.7783
6 min incubation			5436.11	246.112	296.112	122.778	1301.11	3167.78	3377.78	6071.11	2246.11	1034.45	2154.45	3967.78	6216.11	5887.78	1216.11	3596.11	506.112	5792.78	276.112	0	364.445	92.7783
		Ordinary One-way ANOVA
		Dunnett's multiple comparisons test				Summary		Adjusted P Value
		WT vs. ∆kilACF				****		<0.0001
		WT vs. ∆T3SS*				****		<0.0001
		WT vs. ∆kilP				****		<0.0001
		WT vs. ∆Tip1+3+4				****		<0.0001
		WT vs. ∆Tip1+2+3				****		<0.0001
		WT vs. ∆Tip1+2+4				****		<0.0001
		WT vs. ∆Tip2+3+4				**		0.0064
		WT vs. ∆Tip1+2+3+4				****		<0.0001

## Sheet: Fig.3c,d,e
Source Data Figure 3c,d,e
		Quantifications performed on 3 independent movies of 30 min		contacts n =	pilus n =
Movie 1 (30 min)		Number of Myxococcus cells observed for quantification n= 100 / movie		1021	370		Movie 2 (30 min)							Movie 3 (30 min)
∆pilA∆aglQ_KilP(A96C)		KilP pilus labelling with AlexaFluor488-C5-maleimide					∆pilA∆aglQ_KilP(A96C)							∆pilA∆aglQ_KilP(A96C)
Myxo #	number of contacts	pilus assembly	prey lysis	pilus assembly and prey lysis			Myxo #	number of contacts	pilus assembly	prey lysis	pilus assembly and prey lysis			Myxo #	number of contacts	pilus assembly	prey lysis	pilus assembly and prey lysis
1	6	3	2	3			1	9	4	3	3			1	3	1	1	1
2	1	1	1	1			2	3	1	1	1			2	2	0	0	0
3	6	0	1	0			3	4	2	1	1			3	1	1	1	1
4	2	1	1	1			4	5	1	1	1			4	4	0	0	0
5	2	0	0	0			5	1	0	0	0			5	2	0	0	0
6	4	1	1	1			6	2	2	2	2			6	2	0	0	0
7	2	1	1	1			7	5	1	1	1			7	2	0	1	0
8	3	1	1	1			8	4	1	1	1			8	2	1	1	1
9	2	1	1	1			9	6	3	3	3			9	1	1	1	1
10	2	2	2	2			10	2	0	1	0			10	3	0	1	0
11	1	1	1	1			11	4	2	2	2			11	1	1	1	1
12	1	1	0	0			12	3	2	2	2			12	3	2	2	1
13	1	1	1	1			13	5	1	1	1			13	5	0	0	0
14	3	0	0	0			14	2	2	2	2			14	1	1	1	1
15	3	1	1	1			15	8	3	2	2			15	3	0	0	0
16	3	1	1	1			16	3	1	2	1			16	3	1	1	1
17	2	0	0	0			17	5	2	1	1			17	2	1	1	1
18	1	1	1	1			18	6	4	4	4			18	5	2	2	2
19	4	2	3	2			19	4	1	2	1			19	3	1	1	1
20	4	1	1	1			20	6	2	2	2			20	3	1	1	1
21	2	1	1	1			21	2	1	1	1			21	2	1	1	1
22	2	1	1	1			22	4	1	1	1			22	3	1	1	1
23	3	0	1	0			23	7	5	5	5			23	3	1	1	1
24	1	1	1	1			24	3	1	1	1			24	3	3	3	3
25	2	1	1	1			25	1	0	0	0			25	2	1	1	1
26	3	1	1	1			26	3	3	3	3			26	6	0	0	0
27	2	2	2	2			27	3	1	2	1			27	4	1	1	1
28	7	4	4	4			28	6	5	5	5			28	6	2	2	2
29	4	1	1	1			29	11	2	3	2			29	3	1	1	1
30	1	1	1	1			30	4	1	2	1			30	4	1	1	1
31	2	1	1	1			31	7	3	3	3			31	1	1	1	1
32	4	2	3	3			32	3	3	3	3			32	6	1	1	1
33	3	2	2	2			33	6	6	6	6			33	3	0	2	0
34	3	1	1	1			34	2	2	2	2			34	2	2	2	2
35	3	0	2	0			35	3	2	2	2			35	5	1	1	1
36	5	1	2	1			36	4	1	1	1			36	4	1	1	1
37	3	0	0	0			37	3	0	0	0			37	4	1	1	1
38	4	0	0	0			38	5	2	2	2			38	6	1	1	1
39	1	0	0	0			39	5	0	0	0			39	5	1	1	1
40	1	1	1	1			40	5	4	4	4			40	2	1	1	1
41	1	1	1	1			41	4	1	1	1			41	3	1	3	1
42	3	2	1	1			42	3	0	0	0			42	3	2	2	2
43	3	0	0	0			43	5	1	1	1			43	2	2	2	2
44	2	1	1	1			44	4	2	3	2			44	3	1	2	1
45	3	1	1	1			45	9	7	4	4			45	5	2	2	2
46	1	1	1	1			46	5	4	4	4			46	3	1	1	1
47	5	0	0	0			47	6	0	0	0			47	2	0	1	0
48	4	2	3	2			48	3	1	1	1			48	3	2	3	2
49	2	1	1	1			49	2	1	1	1			49	3	0	1	0
50	2	0	0	0			50	5	3	3	3			50	4	0	0	0
51	3	1	1	1			51	3	0	0	0			51	3	1	3	1
52	3	1	1	1			52	5	3	3	3			52	3	1	1	1
53	6	1	2	1			53	3	1	1	1			53	3	1	1	1
54	4	0	0	0			54	6	4	4	4			54	7	4	4	4
55	2	2	1	1			55	3	0	1	0			55	1	0	1	0
56	4	2	2	2			56	7	0	3	0			56	6	0	0	0
57	4	0	0	0			57	5	0	0	0			57	3	1	1	1
58	4	2	2	2			58	6	1	0	0			58	4	1	1	1
59	4	3	3	3			59	5	0	0	0			59	3	1	1	1
60	4	1	1	1			60	3	0	0	0			60	2	2	2	2
61	2	2	2	2			61	2	0	0	0			61	4	0	2	0
62	3	2	2	2			62	3	0	0	0			62	8	2	2	2
63	1	1	1	1			63	5	0	0	0			63	2	1	2	1
64	4	1	1	1			64	2	2	2	2			64	2	2	2	2
65	1	1	1	1			65	5	3	3	3			65	1	1	1	1
66	2	1	2	1			66	1	1	1	1			66	3	2	2	2
67	3	2	2	2			67	5	3	3	3			67	4	2	2	2
68	3	2	2	2			68	4	2	1	1			68	1	1	1	1
69	1	0	0	0			69	5	3	2	2			69	1	1	1	1
70	1	1	1	1			70	2	0	0	0			70	7	2	2	2
71	2	1	1	1			71	7	2	2	2			71	1	0	0	0
72	1	1	1	1			72	1	1	0	0			72	5	2	3	2
73	3	2	2	2			73	2	1	1	1			73	1	1	1	1
74	1	0	0	0			74	3	3	3	3			74	4	0	0	0
75	3	0	0	0			75	3	2	2	2			75	1	0	0	0
76	3	1	1	1			76	6	0	0	0			76	3	0	0	0
77	5	0	2	0			77	6	3	1	1			77	3	2	2	2
78	3	1	1	1			78	9	4	3	3			78	2	1	1	1
79	3	0	1	0			79	2	2	2	2			79	2	1	1	1
80	1	1	1	1			80	4	2	2	2			80	4	2	3	2
81	3	0	0	0			81	1	1	1	1			81	1	1	1	1
82	4	2	2	2			82	5	2	2	2			82	3	2	2	2
83	1	0	1	0			83	2	0	1	0			83	4	1	2	1
84	1	1	1	1			84	4	2	2	1			84	3	1	1	1
85	2	2	2	2			85	4	1	3	1			85	2	1	1	1
86	4	1	1	1			86	6	1	2	1			86	2	2	2	2
87	3	0	0	0			87	7	2	2	2			87	4	0	0	0
88	2	2	2	2			88	3	2	2	2			88	8	4	4	4
89	3	1	1	1			89	3	0	0	0			89	5	0	1	0
90	4	1	1	1			90	5	1	3	1			90	3	1	1	1
91	8	1	1	1			91	2	1	0	0			91	4	0	1	0
92	1	1	1	1			92	1	1	1	1			92	5	0	1	0
93	2	2	2	2			93	5	0	1	0			93	5	1	2	1
94	5	0	1	0			94	5	0	0	0			94	3	3	2	3
95	3	2	2	2			95	4	0	0	0			95	7	1	1	1
96	3	1	1	1			96	6	0	0	0			96	2	1	1	1
97	1	0	0	0			97	3	0	0	0			97	4	2	3	2
98	5	3	3	3			98	3	1	1	1			98	3	1	2	1
99	2	2	2	2			99	4	0	2	0			99	3	0	0	0
100	1	1	1	1			100	4	2	2	2			100	3	2	2	2
TOTAL	277	106	117	104			TOTAL	420	158	163	142			TOTAL	324	106	130	105
		38.2671	42.2383	98.1132					37.619	38.8095	89.8734					32.716	40.1235	99.0566
		% contacts leading to pilus assembly	% contacts leading to prey lysis	% pili associated with prey lysis					% contacts leading du pili assembly	% contacts leading to prey lysis	% pili associated with prey lysis					% contacts leading du pili assembly	% contacts leading to prey lysis	% pili associated with prey lysis
		Quantifications performed on 3 independent movies of 30 min		contacts n =	pilus n =
Movie 1 (30 min)		Number of Myxococcus cells observed for quantification n= 100 / movie		983	461		Movie 2 (30 min)							Movie 3 (30 min)
∆pilA∆aglQ∆Tip234_KilP(A96C)		KilP pilus labelling with AlexaFluor488-C5-maleimide					∆pilA∆aglQ∆Tip234_KilP(A96C)							∆pilA∆aglQ∆Tip234_KilP(A96C)
Myxo #	number of contacts	pilus assembly	prey lysis	pilus assembly and prey lysis			Myxo #	number of contacts	pilus assembly	prey lysis	pilus assembly and prey lysis			Myxo #	number of contacts	pilus assembly	prey lysis	pilus assembly and prey lysis
1	3	2	0	0			1	2	2	1	1			1	2	2	2	2
2	1	1	1	1			2	2	2	2	2			2	3	2	2	2
3	4	3	3	3			3	3	2	2	2			3	2	0	1	0
4	3	1	3	1			4	4	1	3	1			4	2	1	1	1
5	1	1	1	1			5	9	3	4	3			5	2	2	2	2
6	5	2	1	2			6	6	2	2	2			6	2	1	2	1
7	5	4	2	2			7	2	1	1	1			7	3	0	1	0
8	6	2	3	2			8	3	2	1	1			8	4	2	3	2
9	2	2	2	2			9	3	2	2	2			9	2	1	2	1
10	4	0	1	0			10	1	0	1	0			10	2	2	2	2
11	4	2	2	2			11	2	1	2	1			11	3	1	2	1
12	8	0	1	0			12	4	1	1	1			12	4	3	4	3
13	1	1	1	1			13	8	0	0	0			13	2	2	2	2
14	3	1	2	1			14	3	1	2	1			14	3	1	2	1
15	3	2	2	2			15	3	3	3	3			15	1	1	1	1
16	3	0	1	0			16	2	1	1	1			16	2	1	2	1
17	3	3	2	2			17	10	3	2	2			17	5	3	2	2
18	3	1	3	1			18	1	1	1	1			18	3	1	2	1
19	2	1	2	1			19	7	3	4	3			19	3	2	2	2
20	6	4	4	4			20	7	3	5	3			20	4	2	2	2
21	4	4	4	4			21	2	2	2	2			21	4	3	4	3
22	5	2	2	2			22	4	1	3	1			22	5	2	1	1
23	3	0	0	0			23	5	3	4	3			23	1	1	1	1
24	5	2	4	2			24	4	4	4	3			24	3	2	2	2
25	2	2	2	2			25	6	4	4	3			25	2	0	1	0
26	4	0	2	0			26	7	3	3	3			26	2	2	2	2
27	6	4	5	4			27	5	2	2	2			27	4	2	4	2
28	1	1	1	1			28	3	2	3	2			28	4	0	3	0
29	1	1	1	1			29	3	1	1	1			29	1	1	1	1
30	3	3	3	3			30	4	1	3	1			30	2	2	2	2
31	3	3	3	3			31	4	0	3	0			31	4	4	3	3
32	3	2	2	2			32	5	2	2	2			32	9	1	1	1
33	2	2	2	2			33	2	1	2	1			33	3	1	1	1
34	1	1	1	1			34	3	3	2	2			34	5	3	3	3
35	1	1	1	1			35	8	3	4	3			35	1	1	1	1
36	1	0	0	0			36	4	2	3	2			36	1	1	1	1
37	5	1	3	1			37	4	1	2	1			37	2	2	2	2
38	3	1	1	1			38	3	0	0	0			38	2	2	2	2
39	3	1	3	1			39	3	1	1	1			39	5	2	3	2
40	3	1	1	1			40	6	2	1	1			40	2	0	0	0
41	2	2	2	2			41	8	4	3	3			41	3	2	3	2
42	4	2	3	2			42	3	1	2	1			42	1	0	0	0
43	4	3	3	3			43	1	1	1	1			43	4	4	3	4
44	6	5	5	5			44	4	2	2	2			44	4	2	3	2
45	2	1	2	1			45	6	5	5	4			45	4	0	1	0
46	5	1	1	1			46	3	1	1	1			46	3	2	2	2
47	4	1	4	1			47	2	0	0	0			47	3	1	1	1
48	5	2	2	2			48	0	2	0	0			48	4	1	3	1
49	1	1	1	1			49	1	1	1	1			49	1	1	1	1
50	7	6	7	6			50	4	2	2	2			50	4	0	2	0
51	4	2	2	2			51	4	2	2	1			51	4	3	4	3
52	2	1	2	1			52	8	1	2	1			52	2	0	1	0
53	2	2	1	2			53	2	3	2	3			53	2	1	1	1
54	3	2	3	2			54	7	2	2	2			54	3	2	3	2
55	6	4	4	4			55	3	1	1	1			55	3	2	3	2
56	3	1	2	1			56	6	1	3	1			56	2	0	1	0
57	3	1	2	1			57	3	3	3	3			57	1	1	1	1
58	3	3	3	3			58	3	2	2	2			58	4	3	2	2
59	2	1	2	1			59	4	0	0	0			59	2	0	1	0
60	4	2	3	2			60	4	1	2	1			60	6	3	4	3
61	2	1	2	1			61	3	0	0	0			61	1	0	0	0
62	3	3	3	3			62	2	1	1	1			62	1	0	0	0
63	2	1	2	1			63	3	2	2	2			63	1	1	1	1
64	3	1	1	1			64	4	2	3	2			64	2	2	2	2
65	2	0	0	0			65	6	1	1	1			65	2	2	2	2
66	2	2	2	2			66	5	2	2	2			66	1	0	0	0
67	4	1	3	1			67	3	1	1	1			67	2	0	1	0
68	4	0	1	0			68	3	0	1	0			68	2	2	2	2
69	1	0	1	0			69	2	1	2	1			69	1	1	1	1
70	5	1	3	1			70	2	1	2	1			70	2	2	2	2
71	4	2	3	2			71	4	3	2	2			71	3	1	1	1
72	2	1	2	1			72	3	3	3	3			72	1	1	1	1
73	1	1	1	1			73	3	2	2	2			73	2	2	2	2
74	1	1	1	1			74	3	3	2	2			74	7	4	5	3
75	2	1	1	1			75	9	0	0	0			75	3	2	2	2
76	4	1	2	1			76	3	1	1	1			76	4	3	2	1
77	1	1	1	1			77	1	1	1	1			77	2	2	2	2
78	2	1	1	1			78	4	2	2	2			78	1	0	0	0
79	5	1	1	1			79	4	1	2	1			79	5	4	4	4
80	6	0	0	0			80	5	2	2	1			80	3	2	2	2
81	2	1	1	1			81	5	2	3	2			81	1	1	1	1
82	2	2	2	2			82	4	0	3	0			82	2	2	2	2
83	2	0	0	0			83	6	1	3	1			83	2	1	1	1
84	2	1	2	1			84	5	3	3	3			84	2	0	1	0
85	1	1	1	1			85	3	1	1	1			85	3	0	0	0
86	5	0	0	0			86	4	0	2	0			86	1	0	0	0
87	3	3	3	3			87	7	1	3	1			87	2	1	1	1
88	1	1	1	1			88	4	0	4	0			88	3	0	1	0
89	3	3	2	2			89	2	1	2	1			89	3	2	2	2
90	3	1	3	1			90	5	3	3	3			90	3	2	2	2
91	3	1	1	1			91	2	1	1	1			91	1	1	1	1
92	1	0	0	0			92	6	2	1	1			92	1	1	1	1
93	7	1	2	1			93	5	2	3	2			93	2	2	2	2
94	5	2	5	2			94	7	1	2	1			94	1	0	0	0
95	4	1	1	1			95	3	1	2	1			95	2	0	0	0
96	4	1	2	1			96	3	3	3	3			96	5	3	4	3
97	3	0	2	0			97	9	4	5	4			97	3	0	2	0
98	2	1	2	1			98	2	2	2	2			98	2	2	2	2
99	4	1	1	1			99	3	2	3	2			99	1	1	1	1
100	1	1	1	1			100	5	4	4	4			100	1	1	1	1
TOTAL	315	150	195	144			TOTAL	405	170	210	154			TOTAL	263	141	174	134
		47.619	61.9048	96					41.9753	51.8519	90.5882					53.6122	66.1597	95.0355
		% contacts leading to pilus assembly	% contacts leading to prey lysis	% pili associated with prey lysis					% contacts leading to pilus assembly	% contacts leading to prey lysis	% pili associated with prey lysis					% contacts leading to pilus assembly	% contacts leading to prey lysis	% pili associated with prey lysis
		Quantifications performed on 3 independent movies of 30 min		contacts n =	pilus n =
Movie 1 (30 min)		Number of Myxococcus cells observed for quantification n= 100 / movie		1182	72		Movie 2 (30 min)							Movie 3 (30 min)
∆pilA∆aglQ∆Tip134_KilP(A96C)		KilP pilus labelling with AlexaFluor488-C5-maleimide					∆pilA∆aglQ∆Tip134_KilP(A96C)							∆pilA∆aglQ∆Tip134_KilP(A96C)
Myxo #	number of contacts	pilus assembly	prey lysis	pilus assembly and prey lysis			Myxo #	number of contacts	pilus assembly	prey lysis	pilus assembly and prey lysis			Myxo #	number of contacts	pilus assembly	prey lysis	pilus assembly and prey lysis
1	2	1	1	1			1	5	0	0	0			1	2	2	2	2
2	1	0	0	0			2	4	0	0	0			2	3	0	0	0
3	1	0	0	0			3	3	0	0	0			3	5	1	2	1
4	6	1	1	1			4	4	0	0	0			4	2	0	0	0
5	5	0	0	0			5	3	0	0	0			5	9	0	0	0
6	6	1	1	1			6	3	0	0	0			6	4	0	0	0
7	4	0	0	0			7	4	0	0	0			7	2	0	0	0
8	3	0	0	0			8	2	1	1	1			8	5	0	0	0
9	5	0	0	0			9	5	0	1	0			9	8	0	0	0
10	3	1	1	1			10	7	0	0	0			10	7	1	1	1
11	4	1	1	1			11	4	0	0	0			11	4	1	0	0
12	1	0	0	0			12	4	0	3	0			12	4	0	0	0
13	3	0	0	0			13	4	1	1	1			13	4	0	0	0
14	2	1	1	1			14	5	0	0	0			14	3	1	1	1
15	4	0	1	0			15	5	0	0	0			15	5	0	0	0
16	4	0	0	0			16	3	1	2	1			16	4	0	1	0
17	4	0	0	0			17	6	0	0	0			17	2	1	2	1
18	4	0	0	0			18	3	0	0	0			18	2	1	1	1
19	6	0	0	0			19	5	2	2	2			19	4	0	0	0
20	5	0	0	0			20	4	0	0	0			20	3	0	0	0
21	5	0	0	0			21	3	0	0	0			21	4	0	0	0
22	3	0	0	0			22	6	0	0	0			22	4	0	0	0
23	7	0	0	0			23	2	0	0	0			23	4	0	0	0
24	8	0	0	0			24	3	0	0	0			24	2	0	0	0
25	6	0	2	0			25	3	0	1	0			25	2	1	1	1
26	10	0	0	0			26	5	0	0	0			26	3	0	0	0
27	7	0	0	0			27	9	0	0	0			27	2	0	0	0
28	9	0	2	0			28	4	0	0	0			28	3	1	2	1
29	7	0	0	0			29	3	0	0	0			29	7	0	0	0
30	5	0	0	0			30	3	0	0	0			30	3	0	0	0
31	6	0	0	0			31	4	1	1	1			31	6	0	0	0
32	7	0	0	0			32	1	1	1	1			32	3	0	0	0
33	5	1	2	1			33	4	0	0	0			33	4	0	0	0
34	5	0	0	0			34	4	0	2	0			34	4	0	0	0
35	4	0	0	0			35	7	0	0	0			35	4	0	0	0
36	1	0	0	0			36	2	0	0	0			36	4	0	0	0
37	5	0	0	0			37	8	0	0	0			37	7	0	1	0
38	6	0	1	0			38	4	0	0	0			38	2	0	0	0
39	8	1	0	0			39	4	0	0	0			39	4	0	0	0
40	5	0	0	0			40	3	0	0	0			40	3	0	0	0
41	4	0	1	0			41	3	1	1	1			41	4	0	0	0
42	7	1	2	0			42	3	0	0	0			42	3	0	0	0
43	2	0	0	0			43	5	0	1	0			43	6	0	0	0
44	4	0	0	0			44	6	1	1	1			44	2	0	0	0
45	3	1	1	1			45	1	0	0	0			45	3	0	0	0
46	5	0	0	0			46	5	0	0	0			46	2	0	1	0
47	2	0	0	0			47	1	1	1	1			47	5	0	0	0
48	1	0	0	0			48	4	1	2	1			48	2	0	0	0
49	3	0	0	0			49	4	0	0	0			49	2	0	0	0
50	2	0	0	0			50	3	0	0	0			50	3	0	0	0
51	7	0	0	0			51	4	0	0	0			51	2	0	0	0
52	6	1	2	1			52	7	0	0	0			52	1	0	0	0
53	6	0	0	0			53	4	0	3	0			53	2	0	0	0
54	6	0	0	0			54	3	0	0	0			54	3	0	0	0
55	5	0	0	0			55	3	0	0	0			55	1	0	0	0
56	4	0	2	0			56	3	1	1	1			56	4	0	0	0
57	6	0	0	0			57	2	0	2	0			57	3	0	1	0
58	5	0	0	0			58	5	0	1	0			58	2	0	0	0
59	3	0	0	0			59	2	0	0	0			59	1	0	0	0
60	3	1	1	1			60	3	0	0	0			60	1	0	0	0
61	2	0	0	0			61	3	1	1	0			61	3	0	0	0
62	3	0	0	0			62	2	0	1	0			62	7	0	0	0
63	1	1	1	1			63	3	0	0	0			63	3	0	0	0
64	2	2	2	2			64	1	1	1	1			64	1	0	0	0
65	3	0	0	0			65	5	0	0	0			65	2	0	0	0
66	2	1	1	1			66	5	0	0	0			66	4	0	0	0
67	6	1	2	1			67	4	0	1	0			67	2	0	0	0
68	8	0	0	0			68	9	5	7	5			68	3	0	0	0
69	6	0	1	0			69	4	2	2	2			69	1	0	0	0
70	2	1	0	0			70	3	1	1	1			70	1	0	0	0
71	9	0	2	0			71	5	1	1	1			71	5	0	0	0
72	4	1	1	1			72	6	0	0	0			72	6	0	0	0
73	5	0	0	0			73	2	0	0	0			73	4	0	0	0
74	6	0	0	0			74	3	1	1	1			74	4	0	0	0
75	4	1	2	1			75	4	0	1	0			75	5	0	0	0
76	2	0	0	0			76	1	0	0	0			76	4	0	0	0
77	5	0	0	0			77	3	0	0	0			77	4	0	0	0
78	6	0	0	0			78	3	0	0	0			78	6	0	0	0
79	3	1	2	1			79	3	0	1	0			79	3	0	0	0
80	6	0	0	0			80	1	1	1	1			80	3	0	0	0
81	5	0	0	0			81	3	3	2	2			81	2	0	0	0
82	1	1	1	1			82	1	0	0	0			82	6	0	0	0
83	3	1	1	1			83	6	0	1	0			83	6	0	0	0
84	3	0	0	0			84	4	1	2	1			84	2	0	0	0
85	5	1	1	1			85	4	0	0	0			85	1	0	0	0
86	5	2	2	2			86	5	0	0	0			86	2	0	0	0
87	3	0	0	0			87	3	0	0	0			87	3	0	0	0
88	5	0	0	0			88	4	0	0	0			88	4	0	1	0
89	4	0	0	0			89	2	0	0	0			89	6	0	0	0
90	7	0	2	0			90	3	2	3	2			90	3	0	0	0
91	5	0	0	0			91	4	0	0	0			91	5	0	3	0
92	11	0	0	0			92	4	0	1	0			92	2	0	0	0
93	7	0	0	0			93	4	0	0	0			93	1	0	0	0
94	8	0	0	0			94	3	1	1	1			94	2	0	0	0
95	8	1	1	1			95	4	1	1	1			95	5	0	0	0
96	6	0	0	0			96	3	0	0	0			96	4	0	0	0
97	5	0	0	0			97	2	0	0	0			97	1	0	0	0
98	3	1	0	0			98	4	0	0	0			98	1	0	0	0
99	6	1	0	0			99	5	0	0	0			99	2	0	0	0
100	2	0	0	0			100	4	0	0	0			100	3	0	0	0
TOTAL	463	29	45	24			TOTAL	378	33	58	31			TOTAL	341	10	20	9
		6.2635	9.71922	82.7586					8.73016	15.3439	93.9394					2.93255	5.8651	90
		% contacts leading to pilus assembly	% contacts leading to prey lysis	% pili associated with prey lysis					% contacts leading to pilus assembly	% contacts leading to prey lysis	% pili associated with prey lysis					% contacts leading to pilus assembly	% contacts leading to prey lysis	% pili associated with prey lysis
		Quantifications performed on 3 independent movies of 30 min		contacts n =	pilus n =
Movie 1 (30 min)		Number of Myxococcus cells observed for quantification n= 100 / movie		1133	215		Movie 2 (30 min)							Movie 3 (30 min)
∆pilA∆aglQ∆Tip124_KilP(A96C)		KilP pilus labelling with AlexaFluor488-C5-maleimide					∆pilA∆aglQ∆Tip124_KilP(A96C)							∆pilA∆aglQ∆Tip124_KilP(A96C)
Myxo #	number of contacts	pilus assembly	prey lysis	pilus assembly and prey lysis			Myxo #	number of contacts	pilus assembly	prey lysis	pilus assembly and prey lysis			Myxo #	number of contacts	pilus assembly	prey lysis	pilus assembly and prey lysis
1	5	1	1	1			1	8	1	3	1			1	4	2	3	2
2	5	0	0	0			2	4	4	4	4			2	6	1	2	1
3	6	1	1	1			3	4	1	3	1			3	4	0	0	0
4	3	0	0	0			4	3	0	0	0			4	4	1	4	1
5	3	0	0	0			5	5	1	2	1			5	3	1	2	1
6	2	0	0	0			6	2	0	0	0			6	7	0	0	0
7	3	1	1	1			7	2	2	2	2			7	1	1	1	1
8	5	1	1	1			8	2	0	0	0			8	4	3	3	3
9	7	1	1	1			9	6	0	0	0			9	4	2	3	2
10	5	1	1	1			10	2	0	0	0			10	5	1	1	1
11	3	1	1	1			11	5	3	3	3			11	3	1	1	1
12	1	1	1	1			12	3	1	2	1			12	3	1	1	1
13	3	1	1	1			13	2	0	0	0			13	4	1	2	1
14	8	2	2	2			14	4	3	3	3			14	3	2	2	2
15	1	1	1	1			15	8	2	2	2			15	3	1	1	1
16	1	1	1	1			16	8	1	2	1			16	6	2	3	2
17	1	1	1	1			17	11	0	1	0			17	4	1	1	1
18	4	1	1	1			18	3	3	2	3			18	4	2	2	2
19	3	1	1	1			19	3	0	0	0			19	10	1	3	1
20	1	1	1	1			20	3	1	1	1			20	9	2	3	1
21	3	1	2	1			21	3	0	0	0			21	4	0	3	0
22	4	1	1	1			22	4	0	3	0			22	2	0	0	0
23	4	1	1	1			23	5	2	3	2			23	5	1	3	1
24	5	0	1	0			24	8	0	6	0			24	2	1	1	1
25	3	0	0	0			25	5	0	0	0			25	5	1	1	1
26	1	0	0	0			26	5	1	3	1			26	3	2	3	2
27	2	0	0	0			27	5	0	1	0			27	1	1	1	1
28	2	0	0	0			28	4	0	2	0			28	2	2	2	2
29	2	0	0	0			29	9	0	0	0			29	2	1	1	1
30	2	0	0	0			30	4	1	1	1			30	2	2	2	2
31	4	0	0	0			31	5	3	3	3			31	2	1	1	1
32	3	0	1	0			32	3	0	0	0			32	3	1	2	1
33	5	1	0	0			33	4	1	2	1			33	5	3	3	3
34	3	0	0	0			34	3	0	0	0			34	3	1	2	1
35	1	0	0	0			35	2	0	0	0			35	6	2	2	2
36	1	0	0	0			36	2	1	2	1			36	3	0	2	0
37	1	0	0	0			37	6	1	1	1			37	11	0	0	0
38	4	0	0	0			38	3	1	1	1			38	2	1	2	1
39	4	0	0	0			39	10	5	5	5			39	3	2	2	2
40	3	0	0	0			40	3	2	2	2			40	3	1	1	1
41	1	1	0	0			41	4	0	0	0			41	3	2	2	2
42	2	0	1	0			42	3	0	0	0			42	2	1	1	1
43	5	0	1	0			43	3	0	1	0			43	2	1	2	1
44	1	0	0	0			44	3	0	0	0			44	5	1	3	1
45	2	0	0	0			45	3	2	2	2			45	7	2	3	2
46	1	0	0	0			46	1	1	1	1			46	2	2	2	2
47	1	0	0	0			47	2	1	1	1			47	3	0	0	0
48	1	0	0	0			48	5	0	0	0			48	6	6	6	6
49	4	0	0	0			49	6	1	4	1			49	3	0	1	0
50	3	0	0	0			50	3	0	0	0			50	3	0	0	0
51	1	0	0	0			51	6	1	1	1			51	6	0	0	0
52	2	0	0	0			52	2	1	1	1			52	2	0	0	0
53	1	0	0	0			53	2	1	1	1			53	2	1	1	1
54	2	0	0	0			54	3	2	3	2			54	3	2	3	2
55	5	0	0	0			55	3	0	0	0			55	7	0	1	0
56	3	0	0	0			56	3	0	0	0			56	5	0	0	0
57	2	0	0	0			57	3	1	1	0			57	3	3	3	3
58	3	0	0	0			58	2	2	2	2			58	4	0	0	0
59	3	0	0	0			59	2	2	2	2			59	6	2	5	2
60	3	0	0	0			60	5	1	3	1			60	5	0	0	0
61	6	0	0	0			61	3	1	2	1			61	2	1	2	1
62	1	0	0	0			62	4	3	3	3			62	4	1	1	1
63	2	0	0	0			63	5	3	3	3			63	5	0	0	0
64	2	0	0	0			64	1	1	1	1			64	4	0	0	0
65	3	0	0	0			65	4	0	0	0			65	6	0	0	0
66	5	0	1	0			66	2	1	1	1			66	5	2	3	2
67	5	0	1	0			67	4	0	3	0			67	7	1	1	1
68	4	0	0	0			68	5	0	3	0			68	7	0	1	0
69	2	1	0	0			69	5	0	1	0			69	4	0	0	0
70	6	0	0	0			70	6	4	5	4			70	4	2	2	2
71	2	0	0	0			71	3	1	1	1			71	3	0	0	0
72	1	0	0	0			72	4	0	0	0			72	4	0	2	0
73	5	0	0	0			73	2	0	0	0			73	4	1	1	1
74	6	0	0	0			74	4	0	0	0			74	5	0	0	0
75	4	0	0	0			75	3	0	0	0			75	2	1	2	1
76	7	1	0	0			76	4	3	3	3			76	4	2	2	2
77	5	1	1	1			77	4	2	3	2			77	4	2	2	2
78	3	0	0	0			78	3	0	0	0			78	4	0	0	0
79	3	0	1	0			79	2	0	0	0			79	4	0	0	0
80	2	0	0	0			80	4	3	3	3			80	2	0	0	0
81	1	0	0	0			81	4	2	2	2			81	1	1	1	1
82	2	0	1	0			82	3	0	0	0			82	4	0	0	0
83	4	0	0	0			83	3	0	0	0			83	5	1	2	1
84	3	0	0	0			84	3	0	0	0			84	1	1	1	1
85	5	0	0	0			85	3	2	2	2			85	2	0	0	0
86	6	0	0	0			86	12	0	0	0			86	9	1	3	1
87	3	0	0	0			87	3	0	0	0			87	5	0	0	0
88	3	0	0	0			88	3	0	0	0			88	3	3	3	3
89	3	0	0	0			89	8	2	3	2			89	8	2	2	2
90	4	0	0	0			90	6	2	2	2			90	4	0	0	0
91	1	0	0	0			91	3	2	2	2			91	6	0	0	0
92	3	0	1	0			92	3	2	2	2			92	8	0	0	0
93	7	0	2	0			93	5	2	3	2			93	6	0	0	0
94	6	0	1	0			94	1	1	1	1			94	5	0	0	0
95	1	1	1	1			95	3	0	1	0			95	4	0	0	0
96	3	0	1	0			96	6	0	0	0			96	1	1	1	1
97	2	0	1	0			97	2	0	0	0			97	3	0	1	0
98	5	0	0	0			98	6	0	0	0			98	3	0	0	0
99	3	0	0	0			99	4	0	0	0			99	5	0	1	0
100	2	0	1	0			100	7	0	0	0			100	8	0	1	0
TOTAL	314	26	38	22			TOTAL	405	94	138	93			TOTAL	414	95	140	94
		8.28025	12.1019	84.6154					23.2099	34.0741	98.9362					22.9469	33.8164	98.9474
		% contacts leading to pilus assembly	% contacts leading to prey lysis	% pili associated with prey lysis					% contacts leading to pilus assembly	% contacts leading to prey lysis	% pili associated with prey lysis					% contacts leading to pilus assembly	% contacts leading to prey lysis	% pili associated with prey lysis
		Quantifications performed on 3 independent movies of 30 min		contacts n =	pilus n =
Movie 1 (30 min)		Number of Myxococcus cells observed for quantification n= 100 / movie		1007	368		Movie 2 (30 min)							Movie 3 (30 min)
∆pilA∆aglQ∆Tip123_KilP(A96C)		KilP pilus labelling with AlexaFluor488-C5-maleimide					∆pilA∆aglQ∆Tip123_KilP(A96C)							∆pilA∆aglQ∆Tip123_KilP(A96C)
Myxo #	number of contacts	pilus assembly	prey lysis	pilus assembly and prey lysis			Myxo #	number of contacts	pilus assembly	prey lysis	pilus assembly and prey lysis			Myxo #	number of contacts	pilus assembly	prey lysis	pilus assembly and prey lysis
1	4	2	2	2			1	3	1	2	1			1	1	1	1	1
2	7	4	4	4			2	5	2	2	2			2	1	0	0	0
3	6	6	6	6			3	9	3	4	3			3	2	2	2	2
4	3	2	3	2			4	1	1	1	1			4	2	2	2	2
5	1	1	1	1			5	4	2	2	2			5	4	2	2	2
6	1	1	1	1			6	6	0	0	0			6	1	2	1	2
7	3	0	0	0			7	3	2	3	2			7	3	2	3	2
8	2	1	2	1			8	1	0	0	0			8	2	2	1	1
9	2	2	2	2			9	2	2	2	2			9	2	0	0	0
10	2	1	1	1			10	5	3	3	3			10	1	1	1	1
11	1	1	1	1			11	1	1	1	1			11	2	1	2	1
12	3	1	2	1			12	3	1	1	1			12	2	0	0	0
13	2	1	1	1			13	1	1	1	1			13	7	2	4	2
14	2	2	2	2			14	5	2	2	2			14	1	1	1	1
15	1	0	0	0			15	4	4	4	4			15	4	3	3	3
16	8	3	4	3			16	4	2	3	2			16	1	0	0	0
17	3	0	0	0			17	6	1	3	1			17	3	1	1	1
18	2	0	0	0			18	2	2	2	2			18	1	1	1	1
19	1	0	0	0			19	4	2	2	2			19	5	3	3	3
20	3	1	3	1			20	2	2	2	2			20	4	0	3	0
21	3	0	1	0			21	5	1	1	1			21	1	1	1	1
22	4	1	3	1			22	7	1	2	1			22	2	1	1	1
23	3	3	2	2			23	8	3	4	3			23	1	1	1	1
24	2	1	1	1			24	6	3	4	3			24	1	1	1	1
25	2	1	2	1			25	5	3	4	3			25	3	1	1	1
26	3	1	2	1			26	2	0	0	0			26	1	0	0	0
27	2	2	2	2			27	6	5	4	4			27	2	1	2	1
28	2	2	2	2			28	8	4	4	4			28	2	1	1	1
29	3	1	1	1			29	6	2	4	2			29	2	0	0	0
30	6	3	3	2			30	6	1	3	0			30	1	1	1	1
31	5	2	2	2			31	5	3	3	3			31	2	1	1	1
32	1	0	1	0			32	8	3	4	3			32	3	0	2	0
33	5	0	0	0			33	3	1	2	1			33	3	1	3	1
34	5	2	2	2			34	3	2	2	2			34	1	1	1	1
35	3	0	1	0			35	6	1	3	1			35	4	0	0	0
36	4	1	1	1			36	5	2	2	2			36	1	0	0	0
37	2	1	1	1			37	7	0	0	0			37	2	2	2	2
38	2	1	0	0			38	5	2	2	2			38	2	2	2	2
39	4	2	2	2			39	2	1	2	1			39	3	2	3	2
40	2	0	0	0			40	8	1	3	1			40	3	1	1	1
41	5	0	2	0			41	11	2	2	2			41	2	0	0	0
42	5	1	2	1			42	1	1	1	1			42	2	1	1	1
43	4	2	3	2			43	3	2	2	2			43	3	0	0	0
44	4	0	0	0			44	3	1	1	1			44	1	0	0	0
45	4	2	3	2			45	9	3	3	3			45	1	0	1	0
46	1	1	1	1			46	2	2	2	2			46	1	1	1	1
47	8	1	3	1			47	1	1	1	1			47	2	0	1	0
48	4	0	0	0			48	1	1	1	1			48	2	1	1	1
49	1	1	1	1			49	12	3	5	3			49	3	2	1	1
50	5	0	0	0			50	3	1	2	1			50	3	1	2	1
51	4	2	1	2			51	7	2	2	2			51	2	0	0	0
52	1	1	1	1			52	6	2	2	2			52	3	0	2	0
53	1	1	1	1			53	5	2	3	2			53	1	0	1	0
54	5	0	0	0			54	6	1	1	1			54	2	0	0	0
55	5	1	2	1			55	3	3	3	3			55	1	1	1	1
56	3	0	0	0			56	6	2	4	2			56	3	2	2	2
57	8	0	3	0			57	5	1	0	0			57	3	1	1	1
58	3	1	1	1			58	5	2	2	2			58	3	0	0	0
59	2	0	0	0			59	9	1	1	1			59	4	0	0	0
60	4	2	3	2			60	2	2	2	2			60	2	0	0	0
61	3	2	2	2			61	2	1	1	1			61	2	0	0	0
62	2	1	1	1			62	3	1	2	1			62	2	1	2	1
63	1	1	1	1			63	4	1	1	1			63	2	0	0	0
64	4	3	3	3			64	2	1	1	1			64	2	1	2	1
65	5	0	1	0			65	5	2	3	2			65	4	0	3	0
66	3	0	0	0			66	2	0	0	0			66	3	1	1	1
67	7	3	3	3			67	3	0	2	0			67	3	1	2	1
68	2	0	0	0			68	2	1	1	1			68	5	0	0	0
69	5	1	1	1			69	3	1	2	1			69	2	0	0	0
70	4	0	0	0			70	1	1	1	1			70	3	1	1	1
71	2	2	2	2			71	3	0	1	0			71	1	1	1	1
72	6	1	3	1			72	6	3	3	3			72	4	0	0	0
73	5	1	2	1			73	7	2	3	2			73	1	1	1	1
74	2	2	2	2			74	2	1	1	1			74	1	1	1	1
75	3	0	0	0			75	9	3	4	3			75	2	2	2	2
76	5	3	3	3			76	3	1	1	1			76	2	1	1	1
77	3	3	3	3			77	2	1	1	1			77	2	1	1	1
78	4	2	2	2			78	4	4	4	4			78	3	3	3	3
79	3	2	2	2			79	6	3	4	3			79	3	0	0	0
80	3	1	1	1			80	3	1	2	1			80	1	1	1	1
81	9	2	3	2			81	2	1	1	1			81	2	1	1	1
82	1	1	1	1			82	5	1	2	1			82	4	1	2	1
83	3	2	2	2			83	4	3	3	3			83	3	0	0	0
84	6	1	1	1			84	2	1	1	1			84	2	2	2	2
85	4	0	3	0			85	3	1	2	1			85	2	1	2	1
86	3	1	2	1			86	2	2	2	2			86	4	2	3	2
87	2	2	2	2			87	6	2	2	2			87	1	0	0	0
88	1	1	1	1			88	8	0	0	0			88	1	1	1	1
89	3	1	1	1			89	5	1	1	1			89	1	1	1	1
90	3	1	0	0			90	2	1	2	1			90	2	1	1	1
91	4	1	2	1			91	4	1	1	1			91	2	2	2	2
92	1	1	1	1			92	6	1	1	1			92	2	0	0	0
93	2	0	0	0			93	4	3	4	3			93	2	1	1	1
94	2	1	1	1			94	6	1	1	1			94	2	0	0	0
95	7	0	0	0			95	4	1	1	1			95	2	0	0	0
96	3	2	2	2			96	5	2	3	2			96	1	1	1	1
97	2	1	2	1			97	10	1	1	1			97	1	0	1	0
98	4	2	3	2			98	9	1	2	1			98	1	0	0	0
99	2	2	2	2			99	5	1	1	1			99	1	1	1	1
100	4	2	2	2			100	8	0	2	0			100	1	1	1	1
TOTAL	335	121	154	117			TOTAL	454	161	204	158			TOTAL	218	86	112	84
		36.1194	45.9701	96.6942					35.4626	44.9339	98.1366					39.4495	51.3761	97.6744
		% contacts leading to pilus assembly	% contacts leading to prey lysis	% pili associated with prey lysis					% contacts leading to pilus assembly	% contacts leading to prey lysis	% pili associated with prey lysis					% contacts leading to pilus assembly	% contacts leading to prey lysis	% pili associated with prey lysis
		Quantifications performed on 3 independent movies of 30 min		contacts n =	pilus n =
Movie 1 (30 min)		Number of Myxococcus cells observed for quantification n= 100 / movie		1192	0		Movie 2 (30 min)							Movie 3 (30 min)
∆pilA∆aglQ∆Tip1234_KilP(A96C)		KilP pilus labelling with AlexaFluor488-C5-maleimide					∆pilA∆aglQ∆Tip1234_KilP(A96C)							∆pilA∆aglQ∆Tip1234_KilP(A96C)
Myxo #	number of contacts	pilus assembly	prey lysis	pilus assembly and prey lysis			Myxo #	number of contacts	pilus assembly	prey lysis	pilus assembly and prey lysis			Myxo #	number of contacts	pilus assembly	prey lysis	pilus assembly and prey lysis
1	4	0	0	0			1	4	0	1	0			1	4	0	0	0
2	4	0	0	0			2	5	0	0	0			2	4	0	0	0
3	3	0	0	0			3	4	0	0	0			3	4	0	0	0
4	4	0	0	0			4	3	0	0	0			4	3	0	0	0
5	2	0	0	0			5	4	0	0	0			5	3	0	0	0
6	1	0	0	0			6	4	0	1	0			6	5	0	0	0
7	11	0	0	0			7	3	0	0	0			7	4	0	0	0
8	5	0	0	0			8	3	0	1	0			8	6	0	0	0
9	5	0	0	0			9	7	0	0	0			9	1	0	0	0
10	5	0	0	0			10	3	0	0	0			10	4	0	0	0
11	5	0	0	0			11	4	0	0	0			11	4	0	1	0
12	3	0	0	0			12	2	0	1	0			12	2	0	0	0
13	2	0	0	0			13	5	0	1	0			13	3	0	0	0
14	6	0	0	0			14	4	0	0	0			14	3	0	0	0
15	4	0	0	0			15	4	0	0	0			15	7	0	0	0
16	2	0	0	0			16	2	0	1	0			16	3	0	1	0
17	5	0	1	0			17	5	0	0	0			17	4	0	1	0
18	3	0	0	0			18	9	0	0	0			18	3	0	0	0
19	4	0	0	0			19	3	0	0	0			19	3	0	1	0
20	3	0	0	0			20	2	0	0	0			20	4	0	0	0
21	6	0	0	0			21	2	0	0	0			21	5	0	0	0
22	4	0	0	0			22	6	0	0	0			22	3	0	0	0
23	4	0	0	0			23	7	0	0	0			23	5	0	0	0
24	3	0	0	0			24	3	0	0	0			24	7	0	0	0
25	4	0	0	0			25	4	0	0	0			25	7	0	1	0
26	3	0	0	0			26	4	0	0	0			26	4	0	0	0
27	4	0	0	0			27	5	0	0	0			27	2	0	1	0
28	4	0	1	0			28	4	0	0	0			28	4	0	0	0
29	4	0	1	0			29	4	0	0	0			29	4	0	0	0
30	3	0	0	0			30	9	0	0	0			30	5	0	0	0
31	5	0	0	0			31	4	0	0	0			31	4	0	1	0
32	3	0	0	0			32	6	0	0	0			32	2	0	0	0
33	2	0	0	0			33	6	0	0	0			33	4	0	0	0
34	4	0	0	0			34	3	0	0	0			34	6	0	1	0
35	4	0	1	0			35	4	0	0	0			35	8	0	0	0
36	5	0	0	0			36	3	0	0	0			36	4	0	0	0
37	4	0	0	0			37	2	0	0	0			37	4	0	0	0
38	9	0	0	0			38	2	0	0	0			38	3	0	0	0
39	4	0	0	0			39	3	0	1	0			39	3	0	0	0
40	3	0	0	0			40	3	0	0	0			40	2	0	0	0
41	3	0	0	0			41	4	0	0	0			41	2	0	0	0
42	3	0	0	0			42	3	0	0	0			42	3	0	1	0
43	7	0	0	0			43	3	0	1	0			43	4	0	0	0
44	4	0	0	0			44	3	0	0	0			44	2	0	0	0
45	7	0	0	0			45	2	0	0	0			45	3	0	1	0
46	7	0	0	0			46	4	0	0	0			46	3	0	0	0
47	3	0	0	0			47	2	0	1	0			47	4	0	0	0
48	4	0	0	0			48	5	0	1	0			48	3	0	0	0
49	5	0	0	0			49	2	0	0	0			49	1	0	0	0
50	3	0	0	0			50	4	0	0	0			50	3	0	0	0
51	3	0	0	0			51	3	0	0	0			51	6	0	0	0
52	4	0	0	0			52	4	0	0	0			52	4	0	0	0
53	5	0	0	0			53	4	0	0	0			53	5	0	0	0
54	4	0	0	0			54	5	0	0	0			54	4	0	0	0
55	3	0	0	0			55	5	0	0	0			55	4	0	0	0
56	2	0	0	0			56	1	0	0	0			56	4	0	0	0
57	2	0	0	0			57	4	0	0	0			57	6	0	0	0
58	1	0	0	0			58	6	0	0	0			58	8	0	3	0
59	4	0	0	0			59	4	0	0	0			59	3	0	0	0
60	5	0	0	0			60	6	0	0	0			60	5	0	0	0
61	2	0	0	0			61	3	0	0	0			61	5	0	0	0
62	3	0	0	0			62	3	0	0	0			62	4	0	0	0
63	4	0	0	0			63	3	0	0	0			63	4	0	0	0
64	4	0	0	0			64	1	0	0	0			64	5	0	0	0
65	4	0	0	0			65	2	0	0	0			65	4	0	0	0
66	7	0	0	0			66	2	0	0	0			66	3	0	0	0
67	3	0	0	0			67	4	0	0	0			67	3	0	0	0
68	2	0	0	0			68	6	0	0	0			68	2	0	0	0
69	3	0	0	0			69	4	0	0	0			69	7	0	0	0
70	5	0	1	0			70	2	0	0	0			70	4	0	0	0
71	2	0	0	0			71	2	0	0	0			71	3	0	0	0
72	3	0	0	0			72	3	0	0	0			72	2	0	0	0
73	3	0	0	0			73	7	0	1	0			73	4	0	0	0
74	4	0	0	0			74	3	0	0	0			74	5	0	0	0
75	2	0	0	0			75	3	0	0	0			75	6	0	2	0
76	7	0	0	0			76	5	0	0	0			76	3	0	0	0
77	3	0	0	0			77	5	0	1	0			77	5	0	0	0
78	4	0	0	0			78	5	0	0	0			78	4	0	0	0
79	3	0	0	0			79	2	0	0	0			79	2	0	0	0
80	4	0	0	0			80	3	0	0	0			80	6	0	0	0
81	6	0	0	0			81	3	0	0	0			81	4	0	0	0
82	4	0	0	0			82	3	0	0	0			82	7	0	0	0
83	4	0	0	0			83	3	0	0	0			83	3	0	0	0
84	2	0	0	0			84	5	0	0	0			84	2	0	0	0
85	6	0	0	0			85	3	0	0	0			85	4	0	0	0
86	4	0	0	0			86	3	0	0	0			86	5	0	0	0
87	4	0	0	0			87	7	0	0	0			87	3	0	0	0
88	1	0	0	0			88	8	0	0	0			88	6	0	0	0
89	2	0	0	0			89	4	0	0	0			89	3	0	0	0
90	3	0	0	0			90	4	0	0	0			90	8	0	0	0
91	7	0	0	0			91	2	0	1	0			91	6	0	0	0
92	2	0	0	0			92	4	0	0	0			92	5	0	0	0
93	4	0	0	0			93	4	0	0	0			93	5	0	0	0
94	6	0	0	0			94	5	0	0	0			94	6	0	0	0
95	4	0	0	0			95	2	0	0	0			95	5	0	0	0
96	3	0	0	0			96	6	0	0	0			96	5	0	0	0
97	3	0	0	0			97	2	0	0	0			97	4	0	0	0
98	3	0	0	0			98	7	0	0	0			98	6	0	0	0
99	6	0	0	0			99	1	0	0	0			99	5	0	0	0
100	6	0	0	0			100	3	0	0	0			100	3	0	0	0
TOTAL	394	0	5	0			TOTAL	385	0	13	0			TOTAL	413	0	15	0
		0	1.26904	0					0	3.37662	0					0	3.63196	0
		% contacts leading to pilus assembly	% contacts leading to prey lysis	% pili associated with prey lysis					% contacts leading to pilus assembly	% contacts leading to prey lysis	% pili associated with prey lysis					% contacts leading to pilus assembly	% contacts leading to prey lysis	% pili associated with prey lysis
	% contacts leading to prey lysis (Fig. 3c)
	Ordinary One-way ANOVA
	Dunnett's multiple comparisons test		Summary	Adjusted P Value
	∆pilA∆AglQ vs. ∆pilA∆AglQ ∆Tip2+3+4		*	0.0119
	∆pilA∆AglQ vs. ∆pilA∆AglQ ∆Tip1+2+3		ns	0.559
	∆pilA∆AglQ vs. ∆pilA∆AglQ ∆Tip1+2+4		ns	0.086
	∆pilA∆AglQ vs. ∆pilA∆AglQ ∆Tip1+3+4		***	0.0004
	∆pilA∆AglQ vs. ∆pilA∆AglQ ∆Tip1+2+3+4		****	<0.0001
	% contacts leading to pilus assembly (Fig. 3d)
	Ordinary One-way ANOVA
	Dunnett's multiple comparisons test		Summary	Adjusted P Value
	∆pilA∆AglQ vs. ∆pilA∆AglQ ∆Tip2+3+4		*	0.0383
	∆pilA∆AglQ vs. ∆pilA∆AglQ ∆Tip1+2+3		ns	0.9996
	∆pilA∆AglQ vs. ∆pilA∆AglQ ∆Tip1+2+4		**	0.0019
	∆pilA∆AglQ vs. ∆pilA∆AglQ ∆Tip1+3+4		****	<0.0001
	∆pilA∆AglQ vs. ∆pilA∆AglQ ∆Tip1+2+3+4		****	<0.0001
	% pili associated with lysis (Fig. 3e)
	Ordinary One-way ANOVA
	Dunnett's multiple comparisons test		Summary	Adjusted P Value
	∆pilA∆AglQ vs. ∆pilA∆AglQ ∆Tip2+3+4		ns	0.9841
	∆pilA∆AglQ vs. ∆pilA∆AglQ ∆Tip1+2+3		ns	0.9853
	∆pilA∆AglQ vs. ∆pilA∆AglQ ∆Tip1+2+4		ns	0.992
	∆pilA∆AglQ vs. ∆pilA∆AglQ ∆Tip1+3+4		ns	0.3219
	∆pilA∆AglQ vs. ∆pilA∆AglQ ∆Tip1+2+3+4		****	<0.0001

## Sheet: Fig.3f,g,h
Source Data Figure 3f,g,h
		Quantifications performed on 3 independent movies of 30 min		n=
Movie 1 (30 min)		Number of E. coli cells observed for quantification n= 100 / movie		1312			Movie 2 (30 min)							Movie 3 (30 min)							Movie 4 (30 min)							Movie 5 (30 min)
WT_NG-KilD		NG-KilD used as a proxy to track the Kil system assembly					WT_NG-KilD							WT_NG-KilD							WT_NG-KilD							WT_NG-KilD
E. coli #	Number of contacts	Pauses	Recruitment of NG-KilD	E. coli Lysis			E. coli #	Number of contacts	Pauses	Recruitment of NG-KilD	E. coli Lysis			E. coli #	Number of contacts	Pauses	Recruitment of NG-KilD	E. coli Lysis			E. coli #	Number of contacts	Pauses	Recruitment of NG-KilD	E. coli Lysis			E. coli #	Number of contacts	Pauses	Recruitment of NG-KilD	E. coli Lysis
1	3	0	2	0			1	1	1	1	1			1	2	1	1	1			1	1	1	1	1			1	1	1	1	1
2	3	0	1	0			2	1	1	1	1			2	4	0	0	0			2	1	1	1	1			2	1	0	2	0
3	4	1	1	0			3	1	2	1	1			3	2	0	0	0			3	1	1	1	1			3	4	0	3	0
4	2	1	1	1			4	1	2	2	1			4	4	2	2	1			4	2	0	0	0			4	1	1	1	1
5	2	1	1	1			5	1	1	1	1			5	3	2	1	1			5	2	0	0	0			5	1	1	1	1
6	2	1	1	1			6	1	1	0	0			6	3	1	1	1			6	1	1	1	1			6	2	0	1	0
7	3	0	1	0			7	2	1	1	1			7	3	1	1	1			7	1	1	1	1			7	1	1	1	1
8	2	2	2	1			8	4	1	0	0			8	1	1	1	1			8	1	1	1	1			8	1	0	1	0
9	1	1	1	1			9	3	1	1	1			9	3	2	0	0			9	3	1	1	1			9	1	1	1	1
10	2	2	2	1			10	7	1	3	1			10	4	1	1	1			10	2	1	1	1			10	2	2	2	1
11	1	1	1	1			11	3	1	3	1			11	3	1	1	0			11	1	1	1	1			11	2	2	2	1
12	1	1	1	1			12	1	1	1	1			12	1	1	0	0			12	1	1	1	1			12	1	1	1	1
13	1	1	1	1			13	2	1	2	0			13	2	1	2	0			13	1	1	1	1			13	4	0	0	0
14	2	1	0	0			14	3	0	0	0			14	2	0	0	0			14	2	1	1	1			14	1	1	1	1
15	1	1	1	1			15	7	0	1	1			15	5	1	1	1			15	2	1	1	1			15	1	1	1	1
16	1	1	1	1			16	4	0	1	0			16	3	1	1	1			16	1	1	1	1			16	1	1	1	1
17	1	1	1	1			17	4	0	1	0			17	1	1	1	1			17	1	1	1	1			17	9	0	6	0
18	2	0	1	0			18	3	0	0	0			18	2	1	1	0			18	1	1	1	1			18	3	0	1	1
19	1	1	1	1			19	1	0	1	1			19	2	1	2	1			19	1	1	1	1			19	1	1	1	1
20	1	1	1	1			20	4	1	2	0			20	3	1	1	0			20	1	1	1	1			20	1	0	0	0
21	5	2	2	1			21	3	0	0	0			21	1	0	0	0			21	1	1	1	1			21	2	1	1	1
22	5	2	2	1			22	3	1	2	1			22	1	1	1	1			22	1	1	1	1			22	2	1	1	0
23	5	2	2	0			23	7	0	1	0			23	6	1	1	1			23	5	0	2	0			23	1	1	1	1
24	4	0	1	0			24	9	1	2	1			24	2	1	2	1			24	3	0	0	0			24	1	0	1	1
25	2	0	0	0			25	9	1	2	1			25	8	1	0	0			25	2	0	0	0			25	1	0	0	0
26	3	1	1	1			26	2	1	2	0			26	1	1	1	0			26	4	0	1	0			26	1	0	0	0
27	1	1	1	1			27	1	1	1	1			27	2	1	1	1			27	1	0	0	0			27	1	1	1	1
28	2	0	0	0			28	1	1	1	1			28	1	1	1	1			28	2	0	0	0			28	1	1	1	1
29	3	0	0	0			29	1	1	1	1			29	6	0	0	0			29	1	1	1	1			29	2	0	1	1
30	4	0	0	0			30	1	1	2	1			30	4	1	1	1			30	1	1	1	1			30	1	0	1	0
31	1	1	1	1			31	2	1	1	1			31	3	1	1	1			31	1	1	1	0			31	1	0	1	1
32	3	1	1	0			32	3	1	2	1			32	3	1	2	1			32	3	3	2	1			32	1	0	0	0
33	2	1	1	1			33	3	1	1	1			33	3	1	1	1			33	1	1	1	1			33	1	1	1	1
34	2	1	1	1			34	3	2	2	1			34	3	0	0	0			34	1	1	1	1			34	1	1	1	1
35	2	0	0	0			35	1	0	1	0			35	3	1	1	1			35	2	1	1	1			35	1	1	1	1
36	3	0	0	0			36	2	1	1	1			36	4	2	2	1			36	3	1	2	0			36	1	1	1	1
37	2	0	0	0			37	2	1	1	0			37	3	1	1	1			37	2	1	1	1			37	1	1	1	1
38	2	1	1	1			38	3	2	0	0			38	3	0	0	0			38	1	1	1	1			38	1	1	1	1
39	2	1	1	1			39	2	1	2	1			39	1	1	1	1			39	1	0	1	0			39	1	1	1	1
40	1	0	1	0			40	1	1	1	1			40	1	1	1	1			40	1	1	1	1			40	1	1	1	1
41	1	1	3	1			41	2	1	1	1			41	5	0	0	0			41	4	0	0	0			41	1	1	1	0
42	1	1	3	1			42	3	1	1	1			42	2	0	0	0			42	1	0	0	0			42	1	0	0	0
43	2	1	1	1			43	4	1	1	1			43	4	0	0	0			43	3	1	1	1			43	1	1	1	1
44	7	1	1	0			44	3	0	1	1			44	2	0	1	0			44	3	1	2	1			44	1	1	1	1
45	9	0	0	0			45	3	1	1	1			45	1	1	1	1			45	1	1	1	1			45	1	1	1	1
46	1	1	1	1			46	4	1	0	0			46	1	1	1	0			46	2	1	1	1			46	1	1	2	1
47	1	2	2	0			47	3	0	0	1			47	2	2	2	1			47	1	1	1	1			47	1	0	0	0
48	1	1	3	1			48	5	2	1	1			48	1	0	1	0			48	3	0	0	0			48	1	0	0	0
49	3	1	1	0			49	2	1	1	1			49	1	1	1	1			49	4	0	1	0			49	1	0	0	0
50	5	1	0	0			50	2	1	1	1			50	2	1	1	1			50	2	0	0	0			50	2	0	1	0
51	6	1	1	1			51	4	1	1	1			51	1	0	0	0			51	1	1	1	1			51	2	0	0	0
52	2	1	1	1			52	4	1	1	1			52	3	0	1	0			52	1	1	1	1			52	1	0	0	0
53	2	1	1	1			53	4	0	0	0			53	3	0	0	0			53	1	1	1	1			53	1	1	1	0
54	2	0	0	0			54	1	1	1	1			54	1	0	0	0			54	2	0	0	0			54	1	1	1	1
55	4	1	1	1			55	2	0	0	0			55	1	1	1	1			55	2	0	0	1			55	1	1	1	1
56	4	1	1	1			56	3	0	0	0			56	1	1	1	1			56	2	1	1	1			56	1	0	0	0
57	2	0	2	0			57	2	0	0	0			57	1	1	1	1			57	2	1	1	1			57	1	1	0	0
58	6	0	0	0			58	1	1	1	1			58	1	1	1	1			58	1	1	1	1			58	16	0	0	0
59	5	0	0	0			59	1	1	1	1			59	4	1	1	0			59	1	1	2	1			59	1	1	1	1
60	2	1	1	1			60	8	0	0	0			60	4	1	1	1			60	1	0	0	0			60	1	1	1	1
61	12	1	1	1			61	5	0	0	0			61	2	1	1	1			61	1	1	1	1			61	1	1	1	1
62	13	1	1	1			62	4	0	1	0			62	2	1	2	0			62	1	1	1	1			62	1	1	1	1
63	5	0	0	0			63	9	1	3	1			63	7	3	2	1			63	1	1	1	1			63	1	1	1	1
64	7	0	0	0			64	6	1	1	1			64	9	4	2	0			64	1	1	1	0			64	1	1	1	1
65	3	0	0	0			65	4	1	1	1			65	4	1	1	1			65	4	1	1	1			65	2	0	0	0
66	1	1	1	1			66	7	1	1	1			66	2	1	1	1			66	5	1	2	1			66	2	0	0	0
67	1	1	1	1			67	6	1	1	1			67	6	1	1	1			67	1	0	1	0			67	2	0	0	0
68	1	1	1	1			68	6	1	1	1			68	6	0	0	0			68	1	1	4	0			68	1	0	2	0
69	3	1	1	0			69	5	1	1	1			69	2	2	2	1			69	1	1	1	1			69	1	0	1	0
70	3	0	0	0			70	5	0	0	0			70	7	0	0	0			70	1	1	1	1			70	1	0	1	0
71	1	1	1	1			71	6	0	0	0			71	7	0	0	0			71	5	0	0	0			71	1	0	1	0
72	1	1	1	1			72	1	1	1	1			72	1	1	1	0			72	1	0	0	0			72	1	0	2	0
73	2	1	1	1			73	2	1	1	0			73	3	1	1	1			73	1	0	0	0			73	1	0	1	0
74	1	1	1	1			74	1	1	1	1			74	8	0	0	0			74	1	0	0	0			74	1	0	1	0
75	1	1	1	1			75	1	1	1	0			75	7	0	0	0			75	3	0	1	0			75	1	0	0	0
76	7	1	1	1			76	3	1	1	1			76	9	0	1	0			76	4	0	2	0			76	1	1	1	1
77	9	2	3	1			77	4	1	2	0			77	3	1	1	1			77	6	1	1	1			77	1	1	1	1
78	2	0	1	1			78	4	1	1	1			78	5	1	1	1			78	4	1	2	1			78	1	1	1	1
79	7	1	1	1			79	9	1	2	1			79	5	1	1	1			79	1	0	1	1			79	1	1	1	1
80	7	0	1	0			80	10	0	1	0			80	2	1	2	1			80	2	0	0	0			80	2	1	1	1
81	6	0	0	0			81	1	1	1	1			81	5	2	1	0			81	1	0	0	0			81	1	1	1	1
82	2	0	0	0			82	1	1	1	1			82	3	1	1	1			82	2	1	1	1			82	1	1	1	1
83	5	0	2	0			83	4	0	0	0			83	2	1	1	1			83	4	1	1	1			83	1	1	1	1
84	7	0	1	0			84	1	1	1	1			84	9	2	0	0			84	1	1	1	0			84	1	1	1	1
85	2	1	1	1			85	1	1	1	1			85	1	1	1	1			85	2	0	1	0			85	1	1	1	1
86	7	1	1	1			86	1	1	1	1			86	1	1	1	1			86	1	1	1	1			86	1	1	1	1
87	1	1	1	1			87	6	0	2	0			87	1	0	0	0			87	1	1	1	1			87	1	1	1	1
88	1	1	1	1			88	2	1	1	1			88	9	0	0	0			88	1	1	1	1			88	1	1	1	1
89	5	1	1	1			89	4	1	1	1			89	12	0	0	0			89	2	0	0	0			89	1	1	1	1
90	2	1	1	1			90	2	1	1	1			90	4	1	1	1			90	1	0	1	0			90	1	1	1	1
91	4	2	2	1			91	4	0	1	1			91	3	0	0	0			91	1	0	1	0			91	1	1	1	1
92	2	1	1	1			92	3	1	1	1			92	9	0	0	0			92	2	1	1	1			92	1	0	0	0
93	4	1	1	1			93	5	1	1	1			93	6	1	1	1			93	4	3	3	1			93	4	0	0	0
94	3	1	2	1			94	1	1	1	1			94	5	0	0	0			94	3	1	1	1			94	2	1	1	1
95	2	2	2	1			95	1	1	1	1			95	7	1	1	1			95	10	0	0	0			95	1	1	1	1
96	1	1	1	1			96	3	1	1	1			96	3	1	1	1			96	2	1	1	1			96	1	0	0	0
97	2	1	1	1			97	3	2	2	1			97	4	1	1	1			97	2	1	1	1			97	2	0	0	0
98	2	0	0	0			98	1	1	1	1			98	4	1	0	0			98	1	1	0	1			98	2	1	2	1
99	2	0	0	0			99	2	1	1	1			99	4	1	0	0			99	2	1	1	1			99	1	1	1	1
100	1	1	1	1			100	1	1	1	1			100	5	1	1	1			100	3	0	0	0			100	1	1	1	1
Total	304	79	99	62			Total	319	82	104	70			Total	347	85	82	55			Total	193	71	90	64			Total	149	63	92	61
		25.9868	32.5658	20.3947					25.7053	32.6019	21.9436					24.4957	23.6311	15.8501					36.7876	46.6321	33.1606					42.2819	61.745	40.9396
		% contacts leading to pause	% contacts leading to NG-KilD recruitment	% contacts leading to prey lysis					% contacts leading to pause	% contacts leading to NG-KilD recruitment	% contacts leading to prey lysis					% contacts leading to pause	% contacts leading to NG-KilD recruitment	% contacts leading to prey lysis					% contacts leading to pause	% contacts leading to NG-KilD recruitment	% contacts leading to prey lysis					% contacts leading to pause	% contacts leading to NG-KilD recruitment	% contacts leading to prey lysis
		Quantifications performed on 3 independent movies of 30 min		n=
Movie 1 (30 min)		Number of E. coli cells observed for quantification n= 100 / movie		2916			Movie 2 (30 min)							Movie 3 (30 min)							Movie 4 (30 min)							Movie 5 (30 min)
∆kilP_NG-KilD		NG-KilD used as a proxy to track the Kil system assembly					∆kilP_NG-KilD							∆kilP_NG-KilD							∆kilP_NG-KilD							∆kilP_NG-KilD
E. coli #	Number of contacts	Pauses	Recruitment of NG-KilD	E. coli Lysis			E. coli #	Number of contacts	Pauses	Recruitment of NG-KilD	E. coli Lysis			E. coli #	Number of contacts	Pauses	Recruitment of NG-KilD	E. coli Lysis			E. coli #	Number of contacts	Pauses	Recruitment of NG-KilD	E. coli Lysis			E. coli #	Number of contacts	Pauses	Recruitment of NG-KilD	E. coli Lysis
1	3	0	0	0			1	9	0	0	0			1	7	0	0	0			1	8	0	0	0			1	6	0	4	0
2	8	0	0	0			2	4	0	0	0			2	12	0	0	0			2	13	0	0	0			2	1	0	0	0
3	12	0	0	0			3	9	1	1	0			3	13	0	3	0			3	7	1	2	0			3	8	0	0	0
4	3	0	0	0			4	2	1	1	1			4	3	0	0	0			4	6	0	0	0			4	3	0	0	0
5	4	0	0	0			5	7	1	1	0			5	5	0	0	0			5	3	0	0	0			5	4	0	0	0
6	3	0	0	0			6	9	1	1	0			6	2	0	0	0			6	5	0	1	0			6	2	0	1	0
7	6	0	1	0			7	6	0	0	0			7	3	0	0	0			7	2	0	0	0			7	5	0	0	0
8	4	0	0	0			8	1	1	1	1			8	3	1	0	0			8	6	0	3	0			8	8	0	0	0
9	8	0	0	0			9	3	1	2	0			9	5	1	0	0			9	1	0	0	0			9	11	0	0	0
10	2	0	0	0			10	3	0	1	0			10	1	1	1	0			10	9	0	2	0			10	4	0	0	0
11	7	2	1	0			11	3	0	1	0			11	2	0	0	0			11	9	0	0	0			11	4	0	1	0
12	10	1	1	0			12	5	0	0	0			12	3	0	0	0			12	1	0	1	0			12	3	0	0	0
13	8	0	0	0			13	6	0	1	0			13	4	0	1	0			13	7	0	2	0			13	4	0	0	0
14	5	0	0	0			14	8	0	1	0			14	1	0	1	0			14	7	0	0	0			14	6	0	1	0
15	5	0	0	0			15	6	0	3	0			15	1	0	1	0			15	7	1	2	0			15	3	0	0	0
16	4	0	0	0			16	4	0	0	0			16	8	1	4	0			16	5	0	0	0			16	3	0	0	0
17	5	2	0	0			17	4	0	0	0			17	8	0	1	0			17	5	1	2	0			17	4	0	1	0
18	2	0	0	0			18	6	0	0	0			18	12	1	1	0			18	2	0	0	0			18	5	0	0	0
19	2	0	0	0			19	7	0	0	0			19	7	0	1	0			19	6	0	0	0			19	2	0	0	0
20	2	0	0	0			20	2	0	0	0			20	21	1	4	0			20	8	0	0	0			20	1	0	0	0
21	10	0	0	0			21	2	0	0	0			21	13	2	5	0			21	6	0	0	0			21	6	0	1	0
22	13	0	0	0			22	1	0	0	0			22	10	0	0	0			22	8	0	0	0			22	4	0	0	0
23	10	0	0	0			23	1	0	1	0			23	14	2	2	0			23	8	0	3	0			23	5	0	3	0
24	11	0	0	0			24	3	0	0	0			24	4	0	1	0			24	8	0	2	0			24	2	0	1	0
25	10	0	0	0			25	5	0	0	0			25	1	1	1	0			25	3	0	0	0			25	3	1	2	0
26	27	0	0	0			26	3	0	2	0			26	1	1	1	0			26	2	0	0	0			26	3	0	0	0
27	10	0	0	0			27	2	0	1	0			27	2	1	1	0			27	7	0	1	0			27	14	1	3	0
28	3	1	1	0			28	10	0	0	0			28	3	1	1	0			28	19	2	3	0			28	6	0	0	0
29	3	1	0	0			29	3	0	0	0			29	5	0	0	0			29	7	0	1	0			29	5	0	0	0
30	3	1	1	0			30	19	0	0	0			30	6	0	0	0			30	8	0	0	0			30	6	1	0	0
31	3	1	1	0			31	9	0	0	0			31	4	0	0	0			31	11	0	1	0			31	7	0	0	0
32	9	0	0	0			32	6	0	0	0			32	7	1	0	0			32	8	0	2	0			32	7	1	2	0
33	13	0	0	0			33	8	0	2	0			33	1	0	0	0			33	5	0	0	0			33	11	1	0	0
34	15	0	0	0			34	6	0	1	0			34	4	2	2	0			34	8	0	0	0			34	4	0	2	0
35	6	0	0	0			35	8	0	1	0			35	3	2	3	0			35	5	1	0	0			35	7	1	0	0
36	5	0	0	0			36	12	0	1	0			36	5	3	3	0			36	6	0	0	0			36	2	0	1	0
37	10	0	0	0			37	3	0	0	0			37	2	1	1	0			37	7	1	1	0			37	7	0	3	0
38	9	0	1	0			38	6	0	0	0			38	5	0	0	0			38	7	0	2	0			38	12	0	1	0
39	2	0	0	0			39	1	0	1	0			39	3	0	0	0			39	6	0	0	0			39	11	0	1	0
40	2	0	0	0			40	3	1	1	1			40	8	0	0	0			40	12	0	2	0			40	9	0	0	0
41	12	1	1	0			41	8	1	3	0			41	7	0	0	0			41	11	0	2	0			41	5	0	0	0
42	6	2	0	0			42	7	1	1	0			42	18	0	3	0			42	10	0	1	0			42	5	0	0	0
43	14	0	0	0			43	8	1	3	0			43	11	0	1	0			43	7	0	0	0			43	3	0	0	0
44	5	0	0	0			44	4	1	1	0			44	5	0	0	0			44	3	0	0	0			44	5	0	1	0
45	3	0	0	0			45	4	0	0	0			45	13	0	2	0			45	5	0	0	0			45	5	0	0	0
46	3	1	1	0			46	4	0	0	0			46	7	0	4	0			46	9	0	0	0			46	2	0	0	0
47	3	1	2	0			47	4	0	0	0			47	5	0	2	0			47	3	0	0	0			47	6	0	0	0
48	3	1	1	0			48	5	1	1	1			48	10	1	2	0			48	3	0	0	0			48	3	0	0	0
49	4	0	0	0			49	5	1	1	0			49	10	0	0	0			49	2	0	1	0			49	3	0	0	0
50	3	0	0	0			50	3	0	0	0			50	5	0	0	0			50	2	0	1	0			50	7	0	0	0
51	2	0	0	0			51	2	0	0	0			51	6	1	4	0			51	4	0	1	0			51	4	0	0	0
52	3	0	0	0			52	7	0	2	0			52	2	1	1	1			52	5	0	2	0			52	5	3	2	0
53	2	0	0	0			53	14	0	4	0			53	14	2	3	0			53	8	0	1	0			53	1	1	1	1
54	7	1	1	0			54	7	0	0	0			54	16	3	2	0			54	18	0	2	0			54	1	0	0	0
55	7	0	0	0			55	7	0	2	0			55	10	0	3	0			55	2	0	0	0			55	1	1	1	0
56	8	1	0	0			56	7	0	2	0			56	12	0	7	0			56	3	1	0	0			56	7	0	1	0
57	4	0	0	0			57	7	0	0	0			57	12	0	2	0			57	6	1	1	0			57	9	0	0	0
58	8	1	1	0			58	5	0	1	0			58	1	0	0	0			58	5	0	2	0			58	4	1	1	0
59	11	1	1	0			59	14	0	0	0			59	9	0	1	0			59	5	1	1	0			59	15	1	4	0
60	9	1	1	0			60	10	1	2	1			60	4	1	1	0			60	2	0	0	0			60	10	1	0	0
61	3	0	0	0			61	3	0	0	0			61	8	2	2	0			61	3	0	0	0			61	4	0	1	0
62	4	0	0	0			62	3	0	1	0			62	6	0	2	0			62	3	0	0	0			62	7	1	1	0
63	1	0	0	0			63	5	1	1	1			63	10	0	0	0			63	4	1	1	0			63	5	0	1	0
64	4	1	1	0			64	17	0	1	0			64	7	0	0	0			64	1	0	1	0			64	8	1	3	0
65	2	1	0	0			65	12	1	2	0			65	13	0	0	0			65	2	0	1	0			65	2	0	1	0
66	3	0	0	0			66	5	1	4	0			66	1	1	1	1			66	1	0	2	0			66	5	0	2	0
67	3	0	0	0			67	4	0	2	0			67	1	0	0	0			67	3	0	1	0			67	6	1	3	0
68	2	0	0	0			68	2	1	1	1			68	1	1	1	0			68	4	0	0	0			68	3	0	1	0
69	3	0	1	0			69	3	0	1	0			69	2	0	0	0			69	4	0	0	0			69	7	0	0	0
70	6	0	0	0			70	5	0	0	0			70	3	0	0	0			70	4	1	1	0			70	5	1	2	0
71	12	0	0	0			71	7	0	1	0			71	5	0	0	0			71	1	0	0	0			71	8	0	2	0
72	7	1	0	0			72	6	0	0	0			72	2	0	0	0			72	2	1	1	0			72	8	0	1	0
73	8	0	0	0			73	7	0	0	0			73	2	0	0	0			73	4	0	1	0			73	10	0	0	0
74	7	1	0	0			74	5	0	2	0			74	2	0	0	0			74	3	0	0	0			74	12	0	3	0
75	8	1	0	0			75	18	0	3	0			75	4	0	1	0			75	2	0	2	0			75	10	0	0	0
76	3	0	0	0			76	2	0	1	0			76	4	0	4	0			76	2	0	0	0			76	2	0	1	0
77	8	0	0	0			77	4	0	0	0			77	8	0	0	0			77	2	0	0	0			77	2	0	0	0
78	4	0	0	0			78	3	0	0	0			78	8	0	0	0			78	5	0	2	0			78	16	0	1	0
79	8	1	0	0			79	11	0	0	0			79	7	1	0	0			79	5	1	1	0			79	8	0	0	0
80	2	0	0	0			80	5	0	2	0			80	6	1	0	0			80	11	1	2	0			80	7	0	1	0
81	3	0	0	0			81	4	0	0	0			81	1	0	1	0			81	7	0	0	0			81	11	0	1	0
82	7	0	0	0			82	8	0	1	0			82	11	0	1	0			82	8	0	0	0			82	8	0	1	0
83	2	0	0	0			83	2	0	1	0			83	12	0	2	0			83	4	0	1	0			83	13	0	3	0
84	4	0	0	0			84	2	0	0	0			84	3	0	0	0			84	6	0	2	0			84	3	0	0	0
85	8	0	0	0			85	2	0	0	0			85	2	0	0	0			85	9	0	4	0			85	3	0	0	0
86	8	0	0	0			86	4	0	0	0			86	4	0	0	0			86	9	0	0	0			86	5	0	1	0
87	11	1	0	0			87	4	0	0	0			87	3	0	0	0			87	2	0	0	0			87	3	0	0	0
88	8	0	0	0			88	4	0	0	0			88	1	0	0	0			88	1	0	0	0			88	2	0	1	0
89	12	0	0	0			89	3	0	0	0			89	3	0	0	0			89	9	0	0	0			89	9	0	2	0
90	9	0	1	0			90	4	0	0	0			90	9	1	1	0			90	8	0	1	0			90	5	0	4	0
91	6	0	0	0			91	3	0	1	0			91	4	1	1	0			91	4	0	1	0			91	8	0	1	0
92	3	0	1	0			92	5	0	2	0			92	9	1	1	0			92	11	0	0	0			92	12	0	4	0
93	5	0	0	0			93	5	1	1	0			93	5	0	2	0			93	3	0	0	1			93	4	0	0	0
94	2	0	0	0			94	5	1	1	0			94	3	0	0	0			94	5	0	0	0			94	2	0	0	0
95	2	0	0	0			95	5	1	1	1			95	3	0	0	0			95	3	0	0	0			95	1	0	0	0
96	7	0	1	0			96	6	0	0	0			96	8	0	2	0			96	4	0	0	0			96	2	0	0	0
97	9	2	0	0			97	3	0	1	0			97	6	0	1	0			97	4	0	1	0			97	1	0	0	0
98	8	0	1	0			98	8	0	0	0			98	10	0	0	0			98	1	0	0	0			98	10	0	1	0
99	15	0	0	0			99	9	0	0	0			99	2	0	0	0			99	3	0	0	0			99	10	0	3	0
100	2	0	0	0			100	12	0	0	0			100	5	0	1	0			100	3	0	0	0			100	1	0	0	0
Total	623	29	22	0			Total	572	21	79	8			Total	603	41	101	2			Total	551	15	74	1			Total	567	18	85	1
		4.6549	3.5313	0					3.67133	13.8112	1.3986					6.79934	16.7496	0.331675					2.72232	13.4301	0.181488					3.1746	14.9912	0.176367
		% contacts leading to pause	% contacts leading to NG-KilD recruitment	% contacts leading to prey lysis					% contacts leading to pause	% contacts leading to NG-KilD recruitment	% contacts leading to prey lysis					% contacts leading to pause	% contacts leading to NG-KilD recruitment	% contacts leading to prey lysis					% contacts leading to pause	% contacts leading to NG-KilD recruitment	% contacts leading to prey lysis					% contacts leading to pause	% contacts leading to NG-KilD recruitment	% contacts leading to prey lysis
		Quantifications performed on 3 independent movies of 30 min		n=
Movie 1 (30 min)		Number of E. coli cells observed for quantification n= 100 / movie		1251			Movie 2 (30 min)							Movie 3 (30 min)							Movie 4 (30 min)							Movie 5 (30 min)
∆Tip234_NG-KilD		NG-KilD used as a proxy to track the Kil system assembly					∆Tip234_NG-KilD							∆Tip234_NG-KilD							∆Tip234_NG-KilD							∆Tip234_NG-KilD
E. coli #	Number of contacts	Pauses	Recruitment of NG-KilD	E. coli Lysis			E. coli #	Number of contacts	Pauses	Recruitment of NG-KilD	E. coli Lysis			E. coli #	Number of contacts	Pauses	Recruitment of NG-KilD	E. coli Lysis			E. coli #	Number of contacts	Pauses	Recruitment of NG-KilD	E. coli Lysis			E. coli #	Number of contacts	Pauses	Recruitment of NG-KilD	E. coli Lysis
1	4	1	1	0			1	3	1	1	1			1	2	1	2	1			1	1	1	1	1			1	1	1	1	0
2	1	1	1	1			2	2	1	1	1			2	2	1	2	1			2	1	0	0	0			2	1	1	1	1
3	3	0	0	0			3	3	1	1	1			3	2	0	0	0			3	2	0	0	0			3	3	0	0	0
4	4	0	1	0			4	8	0	0	0			4	1	0	0	0			4	6	2	2	1			4	1	1	1	0
5	2	0	1	0			5	5	1	2	1			5	2	0	0	0			5	3	0	2	1			5	1	1	1	1
6	5	0	0	0			6	7	1	2	0			6	1	1	1	1			6	2	1	1	1			6	2	2	2	0
7	1	1	1	1			7	5	1	0	1			7	1	0	0	0			7	4	1	2	1			7	1	1	0	0
8	2	1	1	0			8	4	0	1	0			8	1	1	1	1			8	2	2	2	1			8	1	1	1	0
9	1	1	1	1			9	3	0	0	1			9	1	0	0	0			9	3	2	2	1			9	1	1	1	1
10	1	1	1	0			10	8	0	0	0			10	4	1	1	1			10	1	1	1	1			10	1	1	1	1
11	1	1	1	1			11	2	1	2	1			11	1	1	1	1			11	1	1	1	1			11	2	1	3	1
12	1	1	1	1			12	1	1	1	1			12	7	1	0	0			12	1	1	1	1			12	3	0	1	0
13	2	0	0	0			13	1	1	1	1			13	2	1	0	0			13	2	1	0	0			13	1	1	1	1
14	2	0	0	0			14	2	2	2	1			14	1	1	1	1			14	2	1	2	0			14	1	0	0	0
15	2	0	0	0			15	2	2	2	1			15	2	1	1	1			15	3	1	1	0			15	1	0	0	0
16	5	0	2	0			16	1	1	1	1			16	2	1	1	0			16	3	1	4	1			16	1	1	1	1
17	1	1	1	1			17	1	1	1	1			17	1	1	1	1			17	1	1	1	1			17	1	1	0	0
18	3	1	1	1			18	2	1	1	0			18	1	1	1	1			18	1	1	1	1			18	5	1	1	1
19	3	1	2	1			19	1	1	1	0			19	3	1	1	1			19	1	1	2	0			19	1	1	1	1
20	3	0	0	0			20	3	1	2	1			20	3	1	1	1			20	1	1	1	1			20	1	1	1	1
21	2	0	2	0			21	3	1	1	1			21	1	1	1	1			21	9	5	6	1			21	2	2	2	1
22	1	0	1	0			22	4	1	1	1			22	3	1	1	1			22	2	1	1	1			22	4	1	1	0
23	2	0	1	0			23	3	0	0	0			23	1	1	1	1			23	1	0	0	0			23	1	1	1	1
24	4	0	3	0			24	3	0	0	0			24	1	0	0	0			24	2	0	0	0			24	1	0	1	0
25	5	0	1	0			25	1	0	0	0			25	1	0	0	0			25	6	1	1	1			25	3	1	1	1
26	2	1	1	1			26	2	0	0	0			26	1	1	1	1			26	1	1	0	0			26	5	1	1	1
27	2	2	1	1			27	2	0	0	0			27	2	2	2	1			27	5	1	1	1			27	2	1	2	1
28	2	1	2	1			28	1	1	1	1			28	3	2	1	0			28	1	1	1	1			28	3	0	2	0
29	4	1	1	1			29	1	1	1	1			29	1	1	1	1			29	1	1	1	1			29	3	0	0	0
30	2	2	1	1			30	2	1	1	1			30	2	0	2	1			30	1	1	1	0			30	1	1	1	1
31	13	1	2	0			31	1	1	1	1			31	1	1	1	1			31	2	0	0	0			31	2	1	3	1
32	6	2	1	1			32	1	1	1	1			32	1	0	1	0			32	3	1	2	0			32	4	3	4	1
33	1	0	1	0			33	1	2	1	1			33	3	0	0	0			33	2	0	0	0			33	1	1	1	1
34	9	1	2	1			34	1	1	1	1			34	1	1	1	1			34	1	0	0	0			34	2	0	0	0
35	1	0	1	0			35	1	1	1	1			35	1	1	1	1			35	1	0	0	0			35	1	1	1	1
36	4	0	2	0			36	1	0	1	1			36	3	0	0	0			36	1	0	1	0			36	1	0	0	0
37	3	1	3	1			37	1	1	1	1			37	8	0	0	0			37	4	1	1	1			37	4	2	0	0
38	4	1	3	1			38	2	1	2	1			38	1	1	1	1			38	1	1	1	1			38	1	1	1	1
39	6	1	3	1			39	1	0	0	0			39	1	1	1	1			39	3	3	3	1			39	1	1	1	1
40	2	0	1	1			40	3	2	3	1			40	1	1	1	1			40	3	1	1	1			40	2	1	2	1
41	2	0	0	0			41	3	0	1	1			41	1	1	1	0			41	2	1	1	1			41	1	0	0	0
42	3	0	2	0			42	5	0	0	0			42	1	0	0	0			42	4	0	0	0			42	1	1	1	1
43	3	1	1	1			43	2	1	2	1			43	1	0	0	0			43	2	0	0	0			43	1	1	1	1
44	3	2	4	0			44	4	2	1	1			44	1	0	0	0			44	2	0	0	0			44	5	1	1	1
45	7	3	3	1			45	4	1	3	1			45	1	0	0	0			45	1	1	1	0			45	1	1	1	1
46	1	1	1	0			46	2	0	0	0			46	1	1	1	1			46	1	1	1	1			46	2	1	1	0
47	1	1	1	1			47	2	0	0	0			47	1	0	0	0			47	1	0	0	0			47	4	1	2	1
48	3	2	3	1			48	2	0	0	0			48	1	1	1	1			48	2	2	2	1			48	3	0	0	0
49	2	1	1	0			49	1	1	1	0			49	1	1	1	1			49	2	2	1	1			49	2	2	2	1
50	8	1	1	1			50	1	1	1	0			50	2	1	1	1			50	1	0	0	0			50	6	2	3	1
51	7	1	0	0			51	2	0	0	0			51	2	1	1	1			51	1	0	0	0			51	4	1	1	1
52	8	2	1	1			52	3	1	1	1			52	4	2	2	1			52	1	1	1	1			52	3	1	2	1
53	3	1	1	1			53	3	0	0	0			53	2	2	2	1			53	1	1	1	0			53	1	2	2	1
54	2	1	1	1			54	1	1	1	1			54	1	0	0	0			54	1	1	0	0			54	2	1	1	1
55	1	1	1	1			55	1	1	1	1			55	1	2	2	1			55	3	0	0	0			55	2	1	2	1
56	8	1	0	0			56	4	1	1	1			56	1	1	1	1			56	2	1	1	0			56	6	2	2	1
57	5	1	2	1			57	1	0	0	1			57	2	2	2	1			57	2	1	2	1			57	1	1	1	1
58	5	1	1	1			58	3	1	1	0			58	1	1	1	1			58	4	0	1	0			58	1	2	3	1
59	3	2	3	1			59	3	0	0	0			59	1	1	1	1			59	4	1	2	1			59	1	2	2	1
60	2	1	1	1			60	3	1	1	1			60	3	1	3	1			60	2	0	0	0			60	1	1	1	1
61	3	1	1	1			61	1	0	0	0			61	2	1	2	1			61	1	1	1	1			61	1	1	1	1
62	2	1	1	1			62	1	1	1	1			62	2	0	0	0			62	1	1	1	1			62	2	1	3	1
63	3	1	1	1			63	2	2	1	1			63	1	0	0	0			63	3	2	3	0			63	2	0	1	0
64	1	1	1	1			64	1	2	1	1			64	6	1	0	0			64	2	3	2	0			64	2	0	1	0
65	2	0	0	0			65	2	1	1	1			65	5	2	1	1			65	1	1	1	0			65	1	0	0	0
66	2	0	6	1			66	2	1	1	1			66	4	0	0	0			66	4	1	1	0			66	3	1	1	0
67	13	0	2	0			67	2	1	1	1			67	5	2	3	0			67	5	0	1	0			67	2	1	1	1
68	13	0	0	0			68	5	1	2	1			68	4	1	0	0			68	3	0	0	0			68	4	1	2	1
69	2	0	2	1			69	8	1	1	1			69	3	1	1	1			69	3	1	1	1			69	1	1	1	1
70	4	0	1	0			70	14	1	0	0			70	1	1	1	1			70	3	1	1	1			70	2	1	2	1
71	10	0	2	0			71	2	1	1	1			71	1	1	1	1			71	1	1	2	1			71	1	1	1	1
72	4	0	1	0			72	9	0	2	0			72	1	1	1	1			72	2	1	1	1			72	1	0	0	0
73	10	0	0	0			73	1	0	1	1			73	1	1	0	1			73	2	1	1	1			73	2	1	1	1
74	1	1	1	1			74	2	1	1	1			74	2	2	2	0			74	1	1	1	1			74	5	1	1	1
75	7	2	1	1			75	4	1	1	1			75	4	0	1	0			75	1	1	1	1			75	11	0	0	0
76	8	1	6	1			76	1	1	1	0			76	3	0	1	1			76	1	1	1	1			76	2	1	1	1
77	7	0	2	0			77	1	1	1	1			77	2	0	0	0			77	3	0	0	0			77	2	1	2	1
78	6	1	2	1			78	1	0	0	0			78	1	0	0	0			78	3	0	0	0			78	1	1	2	1
79	1	0	0	0			79	2	1	1	1			79	2	0	0	0			79	3	2	2	0			79	1	1	1	1
80	2	0	0	0			80	2	1	1	1			80	3	0	0	0			80	5	2	2	1			80	2	0	1	0
81	2	1	1	1			81	1	1	1	1			81	2	0	0	0			81	1	1	1	1			81	2	0	0	0
82	4	0	1	0			82	1	0	1	0			82	1	0	0	0			82	1	1	1	1			82	5	0	4	0
83	3	0	1	0			83	1	1	1	1			83	1	0	0	0			83	2	1	1	1			83	2	0	2	0
84	9	2	4	0			84	1	1	1	1			84	2	1	1	1			84	2	1	1	1			84	4	0	1	0
85	3	2	2	1			85	5	1	3	1			85	1	1	1	1			85	2	1	1	1			85	1	0	1	0
86	2	0	1	0			86	4	1	1	0			86	2	1	1	0			86	2	1	1	1			86	2	0	0	0
87	2	0	2	0			87	1	1	2	1			87	2	0	0	0			87	5	1	1	0			87	1	0	0	0
88	2	0	1	0			88	4	0	0	1			88	4	0	2	0			88	6	1	3	1			88	2	1	1	1
89	1	0	0	0			89	1	1	1	1			89	3	3	3	1			89	6	2	2	1			89	3	2	2	1
90	4	0	0	0			90	1	1	1	1			90	3	3	3	1			90	3	0	1	0			90	1	1	1	1
91	3	0	2	0			91	1	1	1	1			91	2	1	1	1			91	2	0	1	0			91	1	1	0	0
92	1	0	2	0			92	8	1	2	0			92	2	1	1	1			92	1	1	2	1			92	2	1	0	0
93	2	0	0	0			93	4	2	2	1			93	1	1	1	1			93	2	2	2	1			93	1	1	1	1
94	2	1	1	1			94	1	1	1	1			94	1	1	1	1			94	1	1	1	1			94	1	1	1	1
95	2	1	2	1			95	5	0	0	0			95	2	0	0	0			95	2	1	1	0			95	3	0	0	0
96	2	0	0	0			96	4	0	1	0			96	3	0	0	0			96	2	1	1	0			96	3	0	1	0
97	2	0	0	0			97	2	1	1	1			97	1	1	1	1			97	2	1	1	1			97	3	0	0	0
98	1	0	1	1			98	1	1	1	1			98	1	0	0	0			98	4	1	2	1			98	2	0	0	0
99	5	2	2	1			99	2	2	2	1			99	1	1	1	1			99	1	1	1	1			99	3	0	0	0
100	1	0	1	0			100	2	2	2	1			100	2	1	0	0			100	1	1	1	1			100	2	0	0	0
Total	353	67	131	48			Total	262	82	98	68			Total	196	78	83	56			Total	226	93	111	57			Total	214	82	110	58
		18.9802	37.1105	13.5977					31.2977	37.4046	25.9542					39.7959	42.3469	28.5714					41.1504	49.115	25.2212					38.3178	51.4019	27.1028
		% contacts leading to pause	% contacts leading to NG-KilD recruitment	% contacts leading to prey lysis					% contacts leading to pause	% contacts leading to NG-KilD recruitment	% contacts leading to prey lysis					% contacts leading to pause	% contacts leading to NG-KilD recruitment	% contacts leading to prey lysis					% contacts leading to pause	% contacts leading to NG-KilD recruitment	% contacts leading to prey lysis					% contacts leading to pause	% contacts leading to NG-KilD recruitment	% contacts leading to prey lysis
		Quantifications performed on 3 independent movies of 30 min		n=
Movie 1 (30 min)		Number of E. coli cells observed for quantification n= 100 / movie		3529			Movie 2 (30 min)							Movie 3 (30 min)							Movie 4 (30 min)							Movie 5 (30 min)
∆Tip134_NG-KilD		NG-KilD used as a proxy to track the Kil system assembly					∆Tip134_NG-KilD							∆Tip134_NG-KilD							∆Tip134_NG-KilD							∆Tip134_NG-KilD
E. coli #	Number of contacts	Pauses	Recruitment of NG-KilD	E. coli Lysis			E. coli #	Number of contacts	Pauses	Recruitment of NG-KilD	E. coli Lysis			E. coli #	Number of contacts	Pauses	Recruitment of NG-KilD	E. coli Lysis			E. coli #	Number of contacts	Pauses	Recruitment of NG-KilD	E. coli Lysis			E. coli #	Number of contacts	0	Recruitment of NG-KilD	E. coli Lysis
1	5	0	2	0			1	5	0	0	0			1	10	1	1	0			1	9	0	0	0			1	1	1	1	1
2	10	1	1	0			2	5	0	0	0			2	4	0	0	0			2	16	0	0	0			2	4	0	0	0
3	4	0	0	0			3	2	0	0	0			3	7	0	0	0			3	3	0	0	0			3	5	0	0	0
4	3	0	0	0			4	8	1	2	1			4	3	1	1	1			4	2	0	0	0			4	4	0	0	0
5	12	1	1	0			5	7	0	0	0			5	15	1	7	0			5	1	0	0	0			5	2	1	1	1
6	3	0	0	0			6	11	1	0	0			6	18	0	1	0			6	12	0	2	0			6	9	0	2	0
7	2	0	0	0			7	1	1	1	0			7	16	0	4	0			7	12	0	0	0			7	4	0	1	0
8	10	1	1	0			8	5	1	1	0			8	24	1	2	0			8	9	0	1	0			8	11	0	3	0
9	3	0	0	0			9	1	1	1	1			9	15	1	0	0			9	10	0	0	0			9	11	0	1	0
10	16	3	4	0			10	13	0	2	0			10	7	0	0	0			10	10	0	0	0			10	13	0	0	0
11	5	1	0	0			11	4	0	0	0			11	18	0	0	0			11	3	0	0	0			11	8	0	0	0
12	5	0	0	0			12	15	3	3	0			12	1	0	0	0			12	4	0	0	0			12	4	0	0	0
13	17	1	3	0			13	3	1	1	0			13	4	0	0	0			13	7	0	0	0			13	18	0	0	0
14	16	1	3	0			14	3	1	1	1			14	5	0	0	0			14	10	0	2	0			14	5	0	2	0
15	13	0	2	0			15	13	2	1	1			15	7	0	2	0			15	11	2	2	0			15	8	0	1	1
16	3	0	0	0			16	5	0	0	0			16	11	0	2	0			16	15	0	0	0			16	3	0	1	0
17	3	0	0	0			17	5	0	3	0			17	6	0	2	0			17	7	0	0	0			17	18	0	0	0
18	10	1	1	1			18	1	1	1	1			18	1	0	0	0			18	6	0	0	0			18	21	0	0	0
19	8	0	0	0			19	2	1	2	1			19	6	0	4	0			19	4	0	0	0			19	18	0	1	0
20	8	0	1	0			20	17	1	2	0			20	3	0	0	0			20	7	0	1	0			20	17	0	2	0
21	11	0	1	0			21	4	1	1	1			21	5	0	0	0			21	3	0	0	0			21	2	0	0	0
22	3	2	2	1			22	3	0	0	0			22	3	0	0	1			22	4	0	2	0			22	9	0	1	0
23	1	1	1	1			23	11	1	6	0			23	9	0	5	0			23	6	0	1	0			23	12	0	0	0
24	14	0	1	0			24	5	0	4	0			24	3	0	2	0			24	3	0	0	0			24	13	0	1	0
25	9	1	1	0			25	6	0	3	0			25	2	0	2	0			25	7	0	3	0			25	7	0	0	0
26	6	0	0	0			26	13	0	4	0			26	7	0	2	0			26	7	0	0	0			26	10	0	2	0
27	10	0	0	0			27	3	1	3	0			27	3	0	2	0			27	6	0	1	0			27	14	0	2	0
28	9	0	0	0			28	7	0	3	0			28	10	0	1	0			28	4	0	0	0			28	8	0	0	0
29	2	0	0	0			29	14	0	1	0			29	2	0	0	0			29	2	0	0	0			29	2	0	0	0
30	7	0	0	0			30	12	1	0	0			30	8	0	2	0			30	12	0	0	0			30	6	0	0	0
31	1	0	0	0			31	3	1	1	1			31	12	0	0	0			31	9	0	0	0			31	4	0	0	0
32	9	1	2	0			32	4	0	1	0			32	3	1	1	1			32	9	1	2	0			32	5	0	0	0
33	10	0	1	0			33	4	0	1	0			33	6	0	1	0			33	1	1	1	1			33	6	0	1	0
34	4	0	0	0			34	6	0	1	0			34	6	0	0	0			34	13	0	0	0			34	3	0	1	0
35	11	0	0	0			35	7	0	0	0			35	8	0	1	0			35	10	0	0	0			35	3	0	0	0
36	5	0	2	0			36	4	0	1	0			36	6	0	0	0			36	12	0	0	0			36	4	0	0	0
37	9	2	2	0			37	9	1	4	0			37	5	0	0	0			37	6	0	0	0			37	8	0	0	0
38	10	1	0	0			38	9	0	1	0			38	9	0	2	0			38	5	0	0	0			38	7	0	0	0
39	4	0	0	0			39	3	1	0	0			39	6	0	2	0			39	4	0	0	0			39	8	0	0	0
40	3	0	0	0			40	3	1	4	0			40	6	0	2	0			40	2	0	0	0			40	3	0	0	0
41	2	0	0	1			41	4	2	2	0			41	6	0	1	0			41	11	0	0	0			41	4	0	0	0
42	2	0	2	0			42	3	0	2	0			42	5	0	1	0			42	9	0	2	0			42	12	0	1	0
43	8	0	0	0			43	7	0	1	0			43	2	0	1	0			43	3	0	0	0			43	20	0	0	0
44	8	0	0	0			44	11	1	5	0			44	1	0	0	0			44	4	0	0	0			44	18	0	0	0
45	4	1	2	0			45	3	0	0	0			45	9	0	1	0			45	3	0	1	0			45	4	2	1	1
46	5	0	2	0			46	2	1	1	1			46	9	1	2	0			46	12	0	1	0			46	20	0	1	0
47	17	0	0	0			47	5	0	0	0			47	12	0	1	0			47	1	0	0	0			47	14	0	1	0
48	5	0	0	0			48	7	0	1	0			48	11	0	0	0			48	4	0	0	0			48	8	0	1	0
49	4	0	3	0			49	5	0	3	0			49	9	0	0	0			49	8	0	0	0			49	21	0	2	0
50	3	1	1	1			50	9	0	0	0			50	9	0	1	0			50	3	0	0	0			50	5	0	0	0
51	11	0	2	0			51	2	1	2	1			51	9	0	1	0			51	5	0	0	0			51	2	0	0	0
52	6	0	1	0			52	8	0	1	0			52	11	0	1	0			52	1	1	1	1			52	6	0	0	0
53	4	0	1	0			53	8	0	2	0			53	11	0	3	0			53	1	1	1	1			53	2	0	1	0
54	9	0	0	0			54	8	0	3	0			54	6	0	0	0			54	5	0	0	0			54	4	0	0	0
55	13	0	0	0			55	5	0	2	0			55	1	0	0	0			55	5	0	0	0			55	4	0	1	0
56	11	0	2	0			56	4	0	1	0			56	10	0	0	0			56	6	0	0	0			56	6	0	4	0
57	8	0	1	0			57	6	0	4	0			57	20	0	1	0			57	4	0	0	0			57	4	0	0	0
58	11	1	4	0			58	2	0	4	0			58	17	0	3	0			58	8	0	2	0			58	14	0	3	0
59	3	0	2	0			59	3	0	0	0			59	10	0	0	0			59	5	0	0	0			59	7	0	0	0
60	4	0	0	0			60	3	0	0	0			60	8	0	1	0			60	4	1	0	0			60	9	0	1	0
61	3	0	2	0			61	3	0	3	0			61	3	0	1	0			61	3	0	0	0			61	7	0	1	0
62	3	1	2	0			62	2	0	0	0			62	4	2	2	0			62	12	0	0	0			62	1	0	0	0
63	4	0	0	0			63	17	0	6	0			63	4	0	0	0			63	11	0	2	0			63	4	0	0	0
64	5	0	0	0			64	6	0	0	0			64	16	0	2	0			64	3	0	0	0			64	5	0	2	0
65	8	0	0	0			65	5	0	1	0			65	9	1	2	0			65	7	0	0	0			65	3	0	2	0
66	7	0	2	0			66	15	0	1	0			66	10	0	1	0			66	8	0	0	0			66	24	0	1	0
67	5	0	0	0			67	5	1	1	0			67	2	0	1	0			67	13	0	1	0			67	10	0	1	0
68	1	1	0	0			68	4	2	2	0			68	8	1	0	0			68	2	0	0	0			68	8	0	1	0
69	1	1	1	0			69	3	1	1	1			69	5	0	2	0			69	17	0	1	0			69	4	0	0	0
70	1	1	1	0			70	13	0	0	0			70	5	0	2	0			70	6	0	1	0			70	13	1	2	0
71	8	2	3	0			71	9	0	3	0			71	5	0	2	0			71	3	0	0	0			71	12	0	1	0
72	10	0	6	0			72	9	0	1	0			72	2	0	0	0			72	4	0	0	0			72	12	0	0	0
73	5	1	0	0			73	10	0	2	0			73	9	0	3	0			73	6	0	0	0			73	2	0	1	0
74	12	2	4	0			74	7	0	1	0			74	8	0	4	0			74	5	0	1	0			74	1	1	1	1
75	6	0	1	0			75	3	1	1	1			75	2	0	0	0			75	10	0	0	0			75	4	0	1	0
76	2	0	0	0			76	6	0	0	0			76	6	0	0	0			76	9	0	0	0			76	8	0	0	0
77	3	0	0	0			77	4	0	0	0			77	5	0	0	0			77	2	0	0	0			77	10	0	1	0
78	7	1	2	0			78	6	0	0	0			78	9	0	0	0			78	1	0	0	0			78	6	0	2	0
79	7	1	0	0			79	2	0	0	1			79	13	0	1	0			79	8	0	0	0			79	5	0	0	0
80	11	1	4	0			80	5	1	1	1			80	5	0	0	0			80	4	0	0	0			80	4	0	0	0
81	7	0	2	0			81	8	0	3	0			81	8	0	0	0			81	2	0	0	0			81	3	0	0	0
82	5	0	1	0			82	5	2	1	0			82	6	1	0	0			82	5	0	1	0			82	10	0	2	0
83	5	0	0	0			83	1	0	0	0			83	9	0	3	0			83	2	0	0	0			83	7	0	0	0
84	4	0	0	0			84	6	0	2	0			84	7	0	0	0			84	2	0	0	0			84	11	0	2	0
85	4	1	0	0			85	14	2	5	0			85	7	0	1	0			85	5	0	0	0			85	9	0	1	0
86	5	1	0	0			86	2	0	0	0			86	4	0	1	0			86	12	0	0	0			86	10	0	5	0
87	5	1	0	0			87	2	0	2	0			87	1	0	0	0			87	6	0	0	0			87	18	0	0	0
88	4	0	0	0			88	4	0	0	0			88	8	0	0	0			88	5	0	1	0			88	17	0	1	0
89	4	0	0	0			89	3	1	3	1			89	19	0	2	0			89	7	0	0	0			89	12	0	3	0
90	5	0	1	0			90	7	0	0	0			90	5	0	0	0			90	7	0	0	0			90	13	0	0	0
91	3	0	0	0			91	3	1	1	1			91	5	0	0	0			91	6	0	0	0			91	14	0	0	0
92	5	0	0	0			92	4	1	1	1			92	17	0	4	0			92	6	0	0	0			92	13	0	2	0
93	11	0	1	0			93	2	1	1	1			93	6	1	5	0			93	3	0	0	0			93	12	0	0	0
94	9	0	2	0			94	10	0	0	0			94	16	2	1	0			94	3	0	0	0			94	4	0	1	0
95	6	0	1	0			95	3	0	0	0			95	7	0	1	0			95	2	0	0	0			95	13	1	1	1
96	5	0	0	0			96	3	0	1	0			96	14	0	0	0			96	18	0	1	0			96	16	1	1	0
97	3	0	0	0			97	8	0	2	0			97	9	0	4	0			97	2	0	0	0			97	16	1	4	1
98	2	0	0	0			98	5	0	2	0			98	8	0	0	0			98	10	0	1	0			98	18	0	0	0
99	6	0	0	0			99	1	0	1	0			99	4	0	0	0			99	8	0	0	0			99	12	0	1	0
100	3	0	0	0			100	16	0	3	0			100	1	0	1	0			100	8	0	1	0			100	7	0	1	0
Total	642	36	91	5			Total	602	42	146	18			Total	767	15	115	3			Total	638	7	37	3			Total	880	9	83	7
		5.60748	14.1745	0.778816					6.97674	24.2525	2.99003					1.95567	14.9935	0.391134					1.09718	5.79937	0.470219					1.02273	9.43182	0.795455
		% contacts leading to pause	% contacts leading to NG-KilD recruitment	% contacts leading to prey lysis					% contacts leading to pause	% contacts leading to NG-KilD recruitment	% contacts leading to prey lysis					% contacts leading to pause	% contacts leading to NG-KilD recruitment	% contacts leading to prey lysis					% contacts leading to pause	% contacts leading to NG-KilD recruitment	% contacts leading to prey lysis					% contacts leading to pause	% contacts leading to NG-KilD recruitment	% contacts leading to prey lysis
		Quantifications performed on 3 independent movies of 30 min		n=
Movie 1 (30 min)		Number of E. coli cells observed for quantification n= 100 / movie		2005			Movie 2 (30 min)							Movie 3 (30 min)							Movie 4 (30 min)							Movie 5 (30 min)
∆Tip124_NG-KilD		NG-KilD used as a proxy to track the Kil system assembly					∆Tip124_NG-KilD							∆Tip124_NG-KilD							∆Tip124_NG-KilD							∆Tip124_NG-KilD
E. coli #	Number of contacts	Pauses	Recruitment of NG-KilD	E. coli Lysis			E. coli #	Number of contacts	Pauses	Recruitment of NG-KilD	E. coli Lysis			E. coli #	Number of contacts	Pauses	Recruitment of NG-KilD	E. coli Lysis			E. coli #	Number of contacts	Pauses	Recruitment of NG-KilD	E. coli Lysis			E. coli #	Number of contacts	Pauses	Recruitment of NG-KilD	E. coli Lysis
1	4	0	0	0			1	2	1	0	0			1	6	2	2	0			1	18	0	2	0			1	8	0	5	1
2	2	1	1	1			2	4	0	1	0			2	15	0	2	0			2	18	0	0	0			2	10	1	5	1
3	3	0	0	0			3	5	0	0	0			3	5	1	4	0			3	8	0	0	0			3	1	0	0	0
4	1	1	2	1			4	1	1	1	1			4	3	0	0	0			4	1	0	0	0			4	3	0	0	0
5	9	1	2	1			5	2	0	0	0			5	5	1	2	1			5	6	0	5	0			5	1	1	1	1
6	13	0	0	0			6	5	2	2	1			6	2	0	1	0			6	7	1	3	1			6	5	0	0	0
7	3	1	1	1			7	2	0	0	0			7	2	1	2	1			7	2	1	1	1			7	3	0	0	0
8	1	1	1	1			8	4	1	1	0			8	6	0	0	0			8	10	1	4	1			8	4	0	0	0
9	5	0	0	0			9	2	1	0	0			9	1	1	1	1			9	10	1	1	1			9	1	1	1	1
10	3	0	2	0			10	4	2	2	0			10	5	2	1	0			10	11	2	3	1			10	4	0	1	0
11	8	0	0	0			11	3	0	0	0			11	4	0	0	0			11	2	0	2	0			11	2	1	1	1
12	3	1	1	1			12	4	1	1	1			12	4	0	1	0			12	2	1	1	1			12	4	0	0	0
13	2	2	2	1			13	1	0	1	0			13	2	0	1	0			13	1	0	0	0			13	6	0	0	0
14	6	0	2	0			14	1	0	0	0			14	3	1	2	0			14	2	1	1	1			14	5	0	1	0
15	2	0	1	0			15	3	1	1	1			15	3	1	1	1			15	1	0	1	0			15	4	1	0	0
16	1	1	1	1			16	3	0	2	0			16	2	1	2	1			16	1	1	1	1			16	14	0	0	0
17	9	0	0	0			17	3	0	1	0			17	4	1	1	1			17	4	1	1	1			17	4	0	1	0
18	4	0	0	0			18	3	0	0	0			18	1	1	1	1			18	4	1	3	1			18	16	0	1	0
19	2	1	1	1			19	2	1	1	1			19	3	1	1	0			19	1	1	1	1			19	2	0	2	0
20	6	1	1	1			20	3	0	0	0			20	1	0	0	0			20	7	0	1	0			20	2	1	3	1
21	1	1	1	1			21	11	1	1	0			21	1	0	1	0			21	4	0	0	0			21	4	1	1	1
22	7	0	0	0			22	1	0	0	0			22	7	0	3	0			22	2	0	1	0			22	1	1	1	1
23	1	1	1	1			23	4	1	1	0			23	3	0	2	0			23	1	1	1	1			23	2	1	3	1
24	5	0	0	0			24	1	1	1	0			24	7	0	0	0			24	1	1	1	1			24	3	0	0	0
25	5	2	1	1			25	10	1	1	1			25	6	0	3	0			25	1	0	0	0			25	3	1	2	1
26	3	1	1	1			26	12	1	4	0			26	5	1	0	0			26	2	0	1	0			26	5	2	1	1
27	3	1	1	1			27	6	0	1	0			27	4	1	2	1			27	6	0	1	0			27	3	1	0	0
28	10	1	1	0			28	2	1	1	1			28	3	1	3	1			28	4	1	0	0			28	5	0	2	0
29	6	0	1	0			29	2	1	1	0			29	2	1	2	1			29	2	1	2	0			29	1	0	1	0
30	11	0	0	0			30	1	1	1	1			30	4	1	1	0			30	4	0	0	0			30	3	0	0	0
31	1	1	1	1			31	3	0	2	0			31	4	0	0	0			31	8	0	5	0			31	2	0	1	0
32	1	1	1	1			32	5	0	1	0			32	7	0	1	0			32	4	1	1	1			32	1	1	1	1
33	5	0	0	0			33	4	1	1	1			33	5	0	0	0			33	1	1	1	1			33	1	1	1	1
34	5	0	0	0			34	1	1	1	1			34	5	0	1	0			34	7	1	3	0			34	2	0	0	0
35	7	0	0	0			35	1	0	0	0			35	6	0	0	0			35	5	0	1	0			35	4	0	0	0
36	2	1	1	1			36	2	0	0	0			36	7	0	2	0			36	5	0	2	0			36	2	1	1	1
37	4	0	1	0			37	3	1	4	1			37	8	1	2	1			37	5	0	0	0			37	2	0	2	0
38	8	1	2	0			38	1	0	1	0			38	2	1	1	1			38	3	0	1	0			38	9	0	1	0
39	2	1	1	1			39	4	2	3	1			39	3	1	0	0			39	1	1	1	0			39	2	1	1	1
40	5	0	0	0			40	2	1	1	1			40	2	0	0	0			40	3	1	1	1			40	1	1	1	1
41	4	0	2	0			41	4	0	0	0			41	6	1	2	1			41	2	1	1	1			41	1	1	1	1
42	1	1	1	1			42	4	0	0	0			42	9	1	2	1			42	3	1	2	0			42	1	1	1	1
43	1	1	1	1			43	9	0	0	0			43	9	1	1	1			43	3	1	3	0			43	1	1	1	1
44	6	0	0	0			44	1	1	1	1			44	9	0	1	0			44	3	0	1	0			44	2	0	0	0
45	2	2	2	1			45	2	1	2	1			45	7	0	4	0			45	5	0	1	0			45	3	0	0	0
46	1	1	1	1			46	4	1	1	1			46	1	1	1	1			46	3	0	0	0			46	2	0	0	0
47	8	0	1	0			47	3	0	0	0			47	1	0	0	0			47	3	0	0	0			47	3	1	2	1
48	5	1	1	1			48	9	0	0	0			48	2	0	0	0			48	2	0	0	0			48	8	2	2	1
49	10	2	2	1			49	7	1	1	1			49	8	1	2	0			49	5	1	1	1			49	2	1	1	1
50	2	1	1	1			50	12	0	0	0			50	6	4	3	1			50	3	1	2	1			50	2	1	1	1
51	3	1	2	1			51	4	1	0	0			51	6	0	0	0			51	5	0	1	0			51	11	1	1	1
52	4	0	1	0			52	3	1	1	0			52	6	0	1	0			52	6	0	3	0			52	4	0	0	0
53	12	0	0	0			53	2	1	1	1			53	5	1	1	0			53	6	0	1	0			53	5	1	1	1
54	3	1	1	0			54	4	0	0	0			54	7	0	1	0			54	2	1	1	1			54	4	1	1	1
55	7	1	2	1			55	5	0	0	0			55	2	0	2	0			55	3	1	2	0			55	1	1	1	1
56	9	0	0	0			56	4	1	1	0			56	1	1	1	1			56	1	1	1	0			56	5	1	3	1
57	6	0	0	0			57	1	1	1	1			57	3	0	2	0			57	1	1	2	0			57	10	1	2	0
58	7	0	0	0			58	1	1	1	1			58	4	0	2	0			58	3	1	1	1			58	4	0	2	0
59	7	0	1	0			59	1	1	1	1			59	4	1	1	1			59	5	0	1	0			59	5	0	3	0
60	11	0	1	0			60	4	2	2	0			60	5	0	0	0			60	2	0	0	0			60	2	0	1	0
61	7	0	2	0			61	1	1	1	1			61	3	1	1	1			61	1	0	0	0			61	5	0	1	0
62	11	0	3	0			62	4	1	1	1			62	7	2	2	1			62	2	1	1	1			62	3	1	1	1
63	6	1	3	0			63	13	0	0	0			63	2	2	1	1			63	3	0	1	0			63	2	1	1	1
64	3	0	1	0			64	14	0	0	0			64	3	1	1	1			64	5	0	1	0			64	4	1	3	1
65	1	0	0	0			65	3	0	0	0			65	3	0	0	0			65	8	0	0	0			65	3	1	1	1
66	2	0	0	0			66	2	0	0	0			66	2	0	1	0			66	4	1	1	1			66	8	0	1	0
67	4	0	0	0			67	3	1	1	1			67	2	2	2	0			67	3	1	2	1			67	5	0	1	0
68	2	0	2	0			68	6	1	3	1			68	2	1	1	0			68	4	0	0	0			68	5	0	0	0
69	2	0	0	0			69	8	1	2	0			69	2	0	1	0			69	4	0	0	0			69	2	1	1	1
70	3	0	0	0			70	4	1	2	1			70	2	0	3	0			70	4	1	1	0			70	3	0	0	0
71	5	0	0	0			71	1	1	1	1			71	2	0	2	0			71	5	1	0	0			71	3	0	0	0
72	2	0	0	0			72	3	2	2	2			72	7	1	1	1			72	3	0	0	0			72	2	1	1	1
73	1	0	0	0			73	4	2	1	1			73	13	0	2	0			73	4	0	0	0			73	4	1	1	1
74	5	0	0	0			74	2	1	2	1			74	8	1	2	1			74	3	0	0	0			74	1	1	1	1
75	6	0	1	0			75	9	0	2	0			75	2	0	1	0			75	11	3	3	0			75	3	0	1	0
76	4	0	0	0			76	3	1	1	1			76	5	0	1	0			76	1	0	0	0			76	3	0	3	0
77	1	0	0	0			77	2	0	0	0			77	5	0	3	0			77	3	0	1	0			77	2	1	0	0
78	3	0	0	0			78	2	0	0	0			78	12	1	5	1			78	5	0	1	0			78	2	1	0	0
79	3	1	1	1			79	2	1	1	1			79	12	1	2	0			79	1	1	1	1			79	4	1	0	0
80	1	1	1	1			80	10	6	0	0			80	3	0	0	0			80	5	1	1	0			80	2	0	0	0
81	2	0	0	0			81	1	1	1	1			81	2	1	1	1			81	5	1	1	0			81	6	0	0	0
82	1	0	0	0			82	2	1	2	1			82	3	1	2	1			82	2	1	1	0			82	4	0	1	0
83	5	0	0	0			83	4	0	0	0			83	4	2	1	1			83	2	0	0	0			83	2	2	3	1
84	5	0	0	0			84	7	1	2	0			84	4	1	1	0			84	3	0	3	0			84	2	1	1	1
85	7	0	0	0			85	1	0	0	0			85	2	1	1	0			85	2	2	2	0			85	3	0	0	0
86	9	0	0	0			86	7	0	5	0			86	3	0	0	0			86	3	1	1	0			86	4	0	1	0
87	4	0	0	0			87	2	1	1	1			87	6	0	1	0			87	2	1	1	1			87	2	1	4	1
88	2	0	0	0			88	2	1	1	1			88	5	0	2	0			88	2	1	1	1			88	3	0	0	0
89	1	0	0	0			89	5	0	1	0			89	1	0	1	0			89	6	2	3	0			89	3	1	4	0
90	7	1	2	1			90	6	0	0	0			90	1	3	0	0			90	5	1	1	1			90	1	1	1	1
91	2	0	0	0			91	2	0	0	0			91	1	1	1	1			91	6	0	3	0			91	1	1	1	1
92	8	1	2	1			92	3	1	1	1			92	6	1	0	0			92	7	0	2	0			92	1	0	1	0
93	2	0	0	0			93	6	1	2	0			93	5	1	0	0			93	5	0	1	0			93	1	0	0	0
94	1	0	0	0			94	1	1	1	1			94	3	1	1	1			94	9	0	3	0			94	2	0	0	0
95	3	0	2	0			95	1	1	1	1			95	3	0	0	0			95	6	0	1	0			95	2	0	0	0
96	4	0	1	0			96	2	1	1	1			96	1	1	1	1			96	5	0	0	0			96	2	0	0	0
97	2	0	0	0			97	2	1	1	0			97	4	0	0	0			97	2	1	1	0			97	1	1	1	1
98	1	1	1	1			98	5	1	1	1			98	4	0	0	0			98	3	0	1	0			98	4	0	2	0
99	5	1	0	0			99	1	0	0	0			99	4	0	0	0			99	6	0	2	0			99	3	1	1	0
100	5	0	1	0			100	1	1	1	1			100	5	2	2	1			100	1	1	1	1			100	6	0	0	0
Total	436	42	75	33			Total	374	71	95	43			Total	433	63	123	33			Total	412	53	121	29			Total	350	52	104	42
		9.63303	17.2018	7.56881					18.984	25.4011	11.4973					14.5497	28.4065	7.62125					12.8641	29.3689	7.03883					14.8571	29.7143	12
		% contacts leading to pause	% contacts leading to NG-KilD recruitment	% contacts leading to prey lysis					% contacts leading to pause	% contacts leading to NG-KilD recruitment	% contacts leading to prey lysis					% contacts leading to pause	% contacts leading to NG-KilD recruitment	% contacts leading to prey lysis					% contacts leading to pause	% contacts leading to NG-KilD recruitment	% contacts leading to prey lysis					% contacts leading to pause	% contacts leading to NG-KilD recruitment	% contacts leading to prey lysis
		Quantifications performed on 3 independent movies of 30 min		n=
Movie 1 (30 min)		Number of E. coli cells observed for quantification n= 100 / movie		1294			Movie 2 (30 min)							Movie 3 (30 min)							Movie 4 (30 min)							Movie 5 (30 min)
∆Tip123_NG-KilD		NG-KilD used as a proxy to track the Kil system assembly					∆Tip123_NG-KilD							∆Tip123_NG-KilD							∆Tip123_NG-KilD							∆Tip123_NG-KilD
E. coli #	Number of contacts	Pauses	Recruitment of NG-KilD	E. coli Lysis			E. coli #	Number of contacts	Pauses	Recruitment of NG-KilD	E. coli Lysis			E. coli #	Number of contacts	Pauses	Recruitment of NG-KilD	E. coli Lysis			E. coli #	Number of contacts	Pauses	Recruitment of NG-KilD	E. coli Lysis			E. coli #	Number of contacts	Pauses	Recruitment of NG-KilD	E. coli Lysis
1	4	0	1	0			1	4	0	1	0			1	2	0	0	0			1	1	1	1	1			1	1	1	1	1
2	4	0	1	0			2	8	0	2	0			2	3	1	1	1			2	1	1	1	1			2	1	1	1	1
3	3	0	0	0			3	1	1	1	1			3	1	1	1	1			3	1	0	1	0			3	1	1	1	1
4	3	0	0	0			4	7	1	1	0			4	1	1	1	1			4	1	1	2	1			4	5	0	0	0
5	1	1	1	1			5	4	1	2	1			5	1	0	0	0			5	1	1	3	1			5	1	0	1	0
6	1	1	1	1			6	4	0	3	0			6	1	0	0	0			6	4	0	0	0			6	2	1	1	1
7	7	1	5	0			7	4	0	3	0			7	4	1	2	1			7	2	2	2	1			7	2	1	1	1
8	3	0	2	0			8	1	1	1	1			8	1	0	0	0			8	1	1	1	1			8	3	0	1	1
9	3	0	0	0			9	1	1	1	1			9	3	1	1	0			9	1	1	1	1			9	1	1	1	1
10	1	0	1	0			10	2	0	1	0			10	1	1	1	0			10	4	0	1	0			10	6	1	2	1
11	1	1	1	1			11	2	0	1	0			11	1	1	1	1			11	4	0	1	0			11	2	1	3	1
12	2	0	0	0			12	2	1	1	1			12	1	1	1	1			12	1	0	0	0			12	2	2	1	1
13	3	1	1	0			13	1	1	1	1			13	1	1	1	1			13	2	0	0	0			13	2	1	2	1
14	3	1	1	1			14	1	1	1	1			14	2	1	1	1			14	3	2	2	1			14	2	1	1	1
15	2	0	1	0			15	1	1	1	1			15	1	1	1	0			15	5	1	1	1			15	1	0	0	0
16	2	1	1	1			16	1	1	1	1			16	2	1	2	0			16	1	1	1	1			16	1	0	1	1
17	3	1	2	1			17	2	1	1	1			17	5	0	0	0			17	5	2	5	1			17	6	1	1	0
18	3	0	2	0			18	5	0	0	0			18	2	0	0	0			18	4	1	1	0			18	4	1	1	1
19	4	0	2	0			19	5	0	1	0			19	2	1	1	1			19	1	1	1	1			19	4	0	3	0
20	2	0	1	0			20	1	1	1	1			20	4	1	1	0			20	1	0	0	0			20	4	0	1	1
21	1	1	1	1			21	1	1	1	1			21	1	0	1	1			21	1	1	1	1			21	3	0	1	1
22	5	0	1	0			22	1	0	0	0			22	1	1	1	1			22	1	1	1	1			22	3	0	0	0
23	2	1	1	1			23	4	0	0	0			23	3	0	1	0			23	1	1	1	1			23	1	1	1	1
24	8	0	1	0			24	3	0	0	0			24	2	0	0	0			24	5	0	1	0			24	2	0	0	0
25	3	1	1	1			25	3	0	0	0			25	1	1	3	1			25	1	1	1	1			25	2	0	0	0
26	2	1	1	1			26	3	0	3	0			26	1	1	1	1			26	1	1	1	1			26	1	1	1	1
27	3	0	0	0			27	1	0	0	0			27	1	1	1	1			27	4	1	1	0			27	1	1	1	1
28	1	1	1	1			28	10	1	1	1			28	2	0	0	0			28	1	1	1	1			28	1	1	1	0
29	6	1	1	1			29	7	0	1	0			29	5	0	0	0			29	1	1	1	1			29	1	1	1	1
30	1	1	1	1			30	2	1	1	1			30	1	1	1	1			30	3	0	1	0			30	1	1	1	1
31	5	1	2	1			31	2	1	1	1			31	6	0	2	0			31	2	0	0	0			31	1	1	1	1
32	3	0	1	0			32	2	1	1	1			32	1	1	1	1			32	2	0	1	0			32	1	1	1	1
33	3	0	1	0			33	1	0	0	0			33	2	0	0	0			33	4	1	0	0			33	1	1	1	1
34	11	0	2	0			34	1	0	1	0			34	2	1	1	1			34	4	1	2	0			34	2	1	1	1
35	7	0	3	0			35	1	0	1	0			35	1	1	1	1			35	1	0	1	0			35	1	1	1	1
36	4	1	2	1			36	1	1	1	1			36	1	1	1	1			36	1	0	2	0			36	1	0	0	0
37	6	0	2	0			37	1	0	1	0			37	2	1	1	0			37	3	1	1	1			37	1	0	0	0
38	8	0	2	0			38	1	0	1	0			38	2	1	1	1			38	2	1	1	1			38	1	1	1	1
39	4	0	0	0			39	1	1	1	1			39	2	1	1	0			39	3	1	1	1			39	1	1	1	1
40	1	1	1	1			40	1	1	1	1			40	3	2	2	1			40	2	1	1	1			40	1	1	2	0
41	1	1	1	1			41	1	1	1	1			41	1	1	1	1			41	2	1	1	1			41	1	2	1	1
42	3	1	1	1			42	3	1	1	1			42	2	2	2	1			42	4	0	1	0			42	1	1	1	1
43	3	0	1	0			43	2	1	1	1			43	5	0	0	0			43	4	1	2	1			43	2	1	1	0
44	3	0	0	0			44	1	1	1	1			44	1	1	1	1			44	6	1	0	0			44	3	1	1	1
45	4	0	0	0			45	7	0	1	0			45	1	1	1	1			45	5	0	0	0			45	4	1	2	1
46	2	1	1	1			46	8	1	3	1			46	11	0	4	0			46	6	0	1	0			46	4	1	1	1
47	2	1	1	0			47	3	1	2	1			47	1	1	1	1			47	1	1	1	1			47	2	1	1	0
48	1	1	1	1			48	3	1	1	1			48	1	1	1	1			48	2	1	1	1			48	3	0	0	0
49	3	2	1	1			49	3	1	1	1			49	1	1	1	1			49	5	0	0	0			49	2	0	0	0
50	1	1	1	1			50	1	1	1	1			50	1	0	0	0			50	1	1	1	1			50	4	1	1	1
51	3	1	1	1			51	6	0	0	0			51	1	1	2	1			51	5	1	1	0			51	5	0	0	0
52	2	0	1	0			52	3	1	1	0			52	1	1	1	1			52	6	1	2	1			52	1	1	1	1
53	2	0	0	0			53	4	1	1	1			53	6	3	4	1			53	7	0	0	0			53	1	1	1	1
54	1	0	1	0			54	3	0	0	0			54	2	1	1	0			54	3	0	0	0			54	3	1	2	1
55	6	0	1	0			55	3	0	0	0			55	1	1	1	1			55	1	1	1	1			55	1	1	1	1
56	1	1	1	1			56	5	0	0	0			56	1	0	0	0			56	2	1	1	1			56	4	1	0	0
57	1	0	0	0			57	4	0	1	0			57	1	0	1	1			57	5	1	1	1			57	1	1	1	1
58	6	0	2	0			58	2	1	3	1			58	1	0	1	1			58	1	1	1	1			58	1	1	1	1
59	3	0	1	0			59	1	1	1	1			59	2	0	0	0			59	1	1	1	0			59	3	0	0	0
60	2	0	0	0			60	3	1	1	1			60	2	1	1	1			60	1	1	1	1			60	4	0	0	0
61	5	0	1	0			61	9	0	1	0			61	1	0	1	0			61	1	1	1	1			61	2	1	2	1
62	8	2	3	1			62	2	1	1	1			62	3	2	3	0			62	1	1	1	1			62	2	0	0	0
63	6	1	1	1			63	2	0	0	0			63	1	0	0	0			63	2	0	0	0			63	2	0	0	0
64	1	1	1	1			64	1	1	2	1			64	1	0	1	1			64	1	0	0	0			64	11	0	0	0
65	1	0	0	0			65	6	1	1	1			65	1	0	1	0			65	1	1	1	1			65	11	0	1	0
66	2	1	1	1			66	5	2	2	1			66	1	0	1	1			66	1	1	1	1			66	1	0	1	1
67	1	0	1	0			67	5	0	0	0			67	1	0	1	0			67	3	0	0	0			67	6	0	5	0
68	1	1	1	1			68	1	1	1	1			68	2	1	2	1			68	3	0	0	0			68	4	0	2	0
69	9	0	0	0			69	1	1	1	1			69	2	1	4	0			69	1	0	0	0			69	3	0	1	1
70	1	0	0	0			70	8	0	0	0			70	2	1	1	1			70	1	0	0	0			70	3	1	1	1
71	2	1	1	1			71	8	0	0	0			71	1	1	2	1			71	2	0	0	0			71	2	1	1	1
72	7	1	0	0			72	4	0	0	0			72	6	1	2	0			72	3	0	2	0			72	1	1	1	1
73	6	1	1	1			73	3	1	1	1			73	2	2	3	0			73	3	1	1	1			73	1	1	1	1
74	1	1	1	1			74	1	1	1	0			74	1	1	1	1			74	3	2	2	2			74	1	1	1	1
75	1	1	1	1			75	1	1	1	1			75	1	1	1	1			75	6	1	1	0			75	1	1	1	1
76	3	1	1	1			76	3	2	2	1			76	1	0	1	0			76	5	1	3	1			76	1	1	1	0
77	2	1	1	1			77	1	1	1	1			77	1	1	1	1			77	1	1	1	1			77	1	1	1	1
78	1	0	0	0			78	2	0	0	0			78	6	1	3	0			78	5	2	2	0			78	2	1	1	1
79	3	0	0	0			79	2	2	2	1			79	2	0	0	0			79	5	0	0	0			79	5	0	0	1
80	1	0	0	0			80	1	1	2	1			80	1	1	1	1			80	1	0	0	0			80	1	0	2	0
81	1	0	1	0			81	3	1	1	1			81	1	1	1	1			81	1	1	1	1			81	7	0	1	0
82	5	1	0	0			82	5	2	0	0			82	1	1	1	1			82	2	1	2	0			82	2	1	1	1
83	1	0	1	0			83	1	1	1	1			83	1	1	1	1			83	2	0	1	0			83	4	0	1	0
84	4	1	1	0			84	3	1	1	1			84	3	1	3	0			84	1	1	1	1			84	1	0	0	0
85	1	1	1	1			85	12	1	3	1			85	3	0	0	0			85	5	0	0	0			85	3	0	1	0
86	9	1	2	0			86	3	1	1	1			86	1	1	1	1			86	1	0	0	0			86	3	1	1	1
87	4	1	0	0			87	1	0	0	0			87	1	1	1	1			87	1	0	1	0			87	3	1	1	1
88	2	0	0	0			88	9	0	0	0			88	2	2	2	1			88	1	1	1	1			88	2	0	0	0
89	5	0	0	0			89	6	1	1	1			89	2	2	2	1			89	6	0	0	0			89	2	0	0	0
90	3	0	0	0			90	2	1	1	1			90	1	1	1	0			90	2	1	1	1			90	1	1	1	1
91	1	0	1	0			91	7	1	1	1			91	1	1	1	1			91	2	0	1	0			91	1	0	0	0
92	4	1	4	1			92	1	1	1	1			92	2	1	1	1			92	2	1	1	1			92	1	0	0	0
93	4	1	5	1			93	5	2	3	1			93	1	1	1	1			93	1	1	1	1			93	1	0	1	0
94	5	1	2	1			94	1	1	1	1			94	1	1	0	0			94	2	1	1	1			94	1	0	1	0
95	1	1	1	1			95	2	2	2	1			95	1	1	1	1			95	2	0	1	0			95	1	1	1	0
96	2	1	2	1			96	3	1	1	1			96	1	1	1	0			96	1	1	1	0			96	1	1	1	1
97	5	0	0	0			97	3	0	4	0			97	1	1	0	0			97	1	1	1	1			97	1	0	0	0
98	1	1	1	1			98	2	0	0	0			98	2	0	1	1			98	2	0	0	0			98	3	0	1	0
99	1	1	1	1			99	6	0	1	0			99	3	2	2	1			99	4	0	1	0			99	2	1	1	1
100	1	1	1	1			100	4	1	2	1			100	4	1	2	1			100	3	1	1	1			100	1	1	1	1
Total	311	54	104	44			Total	315	68	106	58			Total	192	79	113	58			Total	246	67	95	52			Total	230	62	93	59
		17.3633	33.4405	14.1479					21.5873	33.6508	18.4127					41.1458	58.8542	30.2083					27.2358	38.6179	21.1382					26.9565	40.4348	25.6522
		% contacts leading to pause	% contacts leading to NG-KilD recruitment	% contacts leading to prey lysis					% contacts leading to pause	% contacts leading to NG-KilD recruitment	% contacts leading to prey lysis					% contacts leading to pause	% contacts leading to NG-KilD recruitment	% contacts leading to prey lysis					% contacts leading to pause	% contacts leading to NG-KilD recruitment	% contacts leading to prey lysis					% contacts leading to pause	% contacts leading to NG-KilD recruitment	% contacts leading to prey lysis
		Quantifications performed on 3 independent movies of 30 min		n=
Movie 1 (30 min)		Number of E. coli cells observed for quantification n= 100 / movie		2614			Movie 2 (30 min)							Movie 3 (30 min)							Movie 4 (30 min)							Movie 5 (30 min)
∆Tip1234_NG-KilD		NG-KilD used as a proxy to track the Kil system assembly					∆Tip1234_NG-KilD							∆Tip1234_NG-KilD							∆Tip1234_NG-KilD							∆Tip1234_NG-KilD
E. coli #	Number of contacts	Pauses	Recruitment of NG-KilD	E. coli Lysis			E. coli #	Number of contacts	Pauses	Recruitment of NG-KilD	E. coli Lysis			E. coli #	Number of contacts	Pauses	Recruitment of NG-KilD	E. coli Lysis			E. coli #	Number of contacts	Pauses	Recruitment of NG-KilD	E. coli Lysis			E. coli #	Number of contacts	Pauses	Recruitment of NG-KilD	E. coli Lysis
1	8	0	1	0			1	8	0	2	0			1	2	0	1	0			1	2	1	1	1			1	4	0	0	0
2	15	0	1	0			2	1	0	0	0			2	8	0	0	0			2	2	0	0	0			2	5	0	0	0
3	7	0	0	0			3	9	0	1	0			3	8	0	1	0			3	3	0	0	0			3	6	0	0	0
4	25	0	5	0			4	7	0	0	0			4	4	0	0	0			4	7	0	1	0			4	3	0	0	0
5	5	0	1	0			5	1	0	0	0			5	1	0	0	0			5	3	0	1	0			5	9	0	0	0
6	13	1	3	0			6	2	0	0	0			6	6	0	0	0			6	3	0	0	0			6	4	0	0	0
7	1	0	0	0			7	7	0	0	0			7	1	1	1	1			7	4	0	0	0			7	4	0	1	0
8	5	0	0	0			8	4	0	0	0			8	2	1	1	0			8	12	2	2	0			8	8	0	0	0
9	8	0	0	0			9	6	0	0	0			9	2	0	1	0			9	5	1	1	0			9	2	0	0	0
10	7	0	3	0			10	3	0	0	0			10	3	0	1	0			10	8	0	0	0			10	6	0	1	0
11	6	0	3	0			11	1	0	0	0			11	2	0	0	0			11	6	0	0	0			11	3	1	1	0
12	2	0	2	0			12	7	0	2	0			12	2	0	1	0			12	5	0	0	0			12	3	0	0	0
13	1	0	0	0			13	12	0	1	0			13	2	1	0	0			13	2	1	1	0			13	12	1	2	0
14	4	0	0	0			14	6	1	1	0			14	1	0	1	0			14	2	0	1	0			14	9	0	0	0
15	4	0	0	0			15	1	0	0	0			15	1	0	1	0			15	5	2	1	0			15	5	0	0	0
16	4	0	0	0			16	2	0	0	0			16	2	0	0	0			16	3	0	0	0			16	6	0	1	0
17	3	0	2	0			17	2	0	0	0			17	5	0	5	0			17	7	1	1	0			17	7	1	1	0
18	3	0	1	0			18	1	1	1	0			18	9	0	4	0			18	5	1	1	1			18	6	0	1	0
19	3	0	0	0			19	1	1	1	1			19	1	1	1	0			19	3	0	1	0			19	3	0	1	0
20	5	0	0	0			20	1	1	1	0			20	3	0	1	0			20	4	0	2	0			20	5	0	0	0
21	7	0	0	0			21	1	1	1	1			21	1	0	1	0			21	10	1	1	0			21	7	0	0	0
22	4	0	2	0			22	3	1	0	0			22	3	0	1	0			22	6	0	0	0			22	12	0	2	0
23	3	0	0	0			23	6	2	2	0			23	5	1	1	0			23	4	1	1	1			23	12	0	1	0
24	2	0	0	0			24	3	1	0	0			24	4	2	2	0			24	3	1	1	1			24	6	0	3	1
25	1	0	0	0			25	3	0	0	0			25	11	1	1	0			25	8	0	2	0			25	2	0	0	0
26	3	0	0	0			26	7	0	1	0			26	1	0	1	0			26	3	0	1	0			26	11	0	0	0
27	5	0	1	0			27	5	0	1	0			27	6	0	0	0			27	9	0	0	0			27	7	1	0	0
28	11	1	5	0			28	2	0	1	0			28	2	0	0	0			28	9	0	0	0			28	8	0	1	0
29	3	0	0	0			29	4	0	0	0			29	6	0	0	0			29	6	0	0	0			29	8	1	2	0
30	13	0	1	0			30	4	0	0	0			30	6	0	0	0			30	9	0	0	0			30	11	1	2	0
31	2	0	0	0			31	4	0	0	0			31	5	0	0	0			31	6	1	1	0			31	3	0	0	0
32	4	0	0	0			32	4	1	0	0			32	7	0	4	0			32	6	0	0	0			32	1	0	0	0
33	3	0	0	0			33	3	0	0	0			33	2	0	0	0			33	2	0	2	0			33	1	0	0	0
34	7	0	1	0			34	5	0	1	0			34	1	0	0	0			34	6	0	0	0			34	5	0	0	0
35	8	1	1	0			35	3	0	0	0			35	4	1	2	0			35	13	0	1	0			35	4	0	1	0
36	10	1	2	0			36	5	0	0	0			36	4	0	0	0			36	1	1	1	1			36	5	0	0	0
37	4	0	0	0			37	5	0	1	0			37	1	0	1	0			37	2	0	0	0			37	5	0	0	0
38	5	0	0	0			38	1	1	1	1			38	8	0	2	0			38	3	0	0	0			38	16	1	2	0
39	10	0	1	0			39	11	0	2	0			39	3	0	0	0			39	8	1	2	0			39	1	0	0	0
40	19	1	3	0			40	3	0	0	0			40	2	0	0	0			40	9	0	1	0			40	6	0	1	0
41	9	0	1	0			41	6	0	1	0			41	3	0	0	0			41	3	0	0	0			41	7	0	1	0
42	10	1	2	0			42	3	0	0	0			42	2	0	0	0			42	10	1	1	0			42	7	0	0	0
43	12	1	3	0			43	5	0	1	0			43	13	0	0	0			43	5	0	1	0			43	13	1	0	0
44	13	1	2	0			44	2	0	0	0			44	10	0	0	0			44	4	0	0	0			44	7	0	0	0
45	8	0	1	0			45	1	0	0	0			45	12	0	0	0			45	2	0	0	0			45	9	0	0	0
46	4	0	0	0			46	6	0	0	0			46	2	0	0	0			46	2	0	0	0			46	6	0	2	0
47	5	1	1	0			47	2	0	0	0			47	11	0	2	0			47	3	0	1	0			47	7	0	1	0
48	12	0	3	0			48	1	0	0	0			48	6	0	0	0			48	3	0	0	0			48	8	0	0	0
49	6	0	0	0			49	2	0	0	0			49	7	0	2	0			49	2	0	1	0			49	10	1	0	0
50	3	0	0	0			50	3	0	0	0			50	9	1	0	0			50	4	0	0	0			50	8	0	1	0
51	4	0	0	0			51	7	1	1	0			51	12	0	0	0			51	3	0	0	0			51	13	0	0	0
52	2	0	0	0			52	9	0	1	0			52	1	1	1	1			52	4	0	0	0			52	1	1	1	1
53	5	0	0	0			53	6	0	1	0			53	8	0	0	0			53	4	1	1	1			53	11	0	1	0
54	11	1	3	0			54	9	0	1	0			54	3	0	0	0			54	3	1	1	0			54	3	0	0	0
55	6	1	0	0			55	5	0	0	0			55	3	0	0	0			55	2	1	1	0			55	6	0	1	0
56	7	2	1	0			56	5	0	0	0			56	4	0	0	0			56	6	0	1	0			56	3	0	0	0
57	3	1	0	0			57	12	0	0	0			57	2	0	0	0			57	6	0	0	0			57	4	0	1	0
58	10	0	1	0			58	9	0	1	0			58	4	0	0	0			58	2	1	1	0			58	2	1	0	0
59	11	0	2	0			59	3	1	1	0			59	5	0	0	0			59	2	2	2	0			59	5	0	1	0
60	11	0	2	0			60	1	1	1	0			60	15	0	0	0			60	7	0	1	0			60	3	0	0	0
61	1	1	1	1			61	2	1	0	0			61	4	0	0	0			61	6	1	1	0			61	6	1	0	0
62	1	0	0	0			62	1	0	0	0			62	13	0	0	0			62	5	0	0	0			62	4	0	0	0
63	3	0	0	0			63	2	0	0	0			63	9	1	3	0			63	6	0	0	0			63	12	0	0	0
64	1	0	0	0			64	1	0	0	0			64	4	0	1	0			64	4	0	0	0			64	9	0	0	0
65	2	0	1	0			65	2	0	0	0			65	6	0	1	0			65	5	0	0	0			65	5	0	0	0
66	1	0	0	0			66	2	0	0	0			66	4	1	1	0			66	4	0	1	0			66	3	0	1	0
67	4	1	2	1			67	2	0	0	0			67	8	0	0	0			67	2	0	2	0			67	4	0	0	0
68	1	1	1	1			68	1	0	0	0			68	3	0	0	0			68	1	0	1	0			68	2	0	0	0
69	1	1	1	1			69	3	1	0	0			69	10	0	0	0			69	4	0	0	0			69	5	0	0	0
70	1	1	1	1			70	1	1	1	0			70	10	0	0	0			70	13	0	2	0			70	3	0	1	0
71	12	1	2	0			71	1	0	1	0			71	3	0	0	0			71	11	0	1	0			71	8	0	0	0
72	7	1	0	0			72	2	0	0	0			72	4	0	0	0			72	9	0	0	0			72	4	0	0	0
73	6	0	1	0			73	3	0	1	0			73	3	0	0	0			73	9	0	0	0			73	3	0	0	0
74	1	0	0	0			74	12	0	0	0			74	2	0	0	0			74	2	0	0	0			74	5	0	0	0
75	6	2	1	0			75	4	0	0	0			75	6	0	0	0			75	11	0	0	0			75	3	0	1	0
76	9	0	0	0			76	7	1	3	1			76	4	0	0	0			76	3	0	0	0			76	3	0	1	0
77	3	0	0	0			77	2	0	1	0			77	17	0	0	0			77	2	0	0	0			77	3	0	1	0
78	3	0	0	0			78	1	0	0	0			78	6	0	0	0			78	1	0	0	0			78	3	1	1	1
79	1	0	0	0			79	3	1	1	0			79	10	2	1	0			79	1	0	0	0			79	5	0	0	0
80	4	0	0	0			80	3	1	1	1			80	9	1	0	0			80	8	0	0	0			80	5	1	0	0
81	3	0	0	0			81	1	1	1	0			81	1	0	0	0			81	10	0	0	0			81	5	1	2	0
82	6	0	1	0			82	8	0	1	0			82	4	0	0	0			82	11	0	0	0			82	4	0	0	0
83	3	0	1	0			83	8	1	2	0			83	6	0	0	0			83	12	0	0	0			83	3	0	0	0
84	3	0	0	0			84	11	1	3	1			84	5	0	0	0			84	2	0	0	0			84	6	0	2	0
85	3	0	0	0			85	10	1	1	1			85	9	0	0	0			85	1	1	1	1			85	5	0	0	0
86	3	0	0	0			86	9	1	1	1			86	6	0	0	0			86	4	1	0	0			86	7	0	0	0
87	1	0	0	0			87	8	0	1	0			87	9	0	1	0			87	1	0	0	0			87	2	0	1	0
88	9	1	2	0			88	6	0	0	0			88	6	0	0	0			88	1	0	0	0			88	10	0	1	0
89	7	1	1	0			89	17	1	1	0			89	16	0	1	0			89	2	0	0	0			89	9	0	0	0
90	7	0	3	0			90	10	1	2	0			90	18	0	1	0			90	1	0	0	0			90	5	0	1	0
91	3	0	0	0			91	7	0	1	0			91	2	0	0	0			91	3	1	1	0			91	8	0	2	0
92	5	1	0	0			92	2	0	1	0			92	1	1	2	0			92	1	0	1	0			92	7	0	0	0
93	9	2	2	0			93	3	0	1	0			93	1	1	1	0			93	2	0	0	0			93	4	0	0	0
94	3	0	0	0			94	7	0	1	0			94	1	0	0	0			94	3	0	0	0			94	5	0	0	0
95	11	0	1	0			95	9	0	1	0			95	4	0	1	0			95	2	0	1	0			95	4	0	0	0
96	7	0	0	0			96	7	0	0	0			96	7	1	1	0			96	2	0	2	0			96	2	0	2	0
97	8	0	0	0			97	11	0	0	0			97	7	0	2	0			97	4	0	0	0			97	3	0	0	0
98	8	3	3	0			98	9	0	0	0			98	7	2	0	0			98	6	0	0	0			98	2	0	1	0
99	7	1	1	0			99	2	0	0	0			99	1	1	1	1			99	5	0	0	0			99	2	0	0	0
100	6	0	0	0			100	2	0	0	0			100	2	1	2	1			100	5	0	0	0			100	1	0	1	0
Total	585	32	87	5			Total	463	27	57	8			Total	527	23	61	4			Total	476	26	54	7			Total	563	15	53	3
		5.47009	14.8718	0.854701					5.83153	12.311	1.72786					4.36433	11.575	0.759013					5.46218	11.3445	1.47059					2.6643	9.41385	0.53286
		% contacts leading to pause	% contacts leading to NG-KilD recruitment	% contacts leading to prey lysis					% contacts leading to pause	% contacts leading to NG-KilD recruitment	% contacts leading to prey lysis					% contacts leading to pause	% contacts leading to NG-KilD recruitment	% contacts leading to prey lysis					% contacts leading to pause	% contacts leading to NG-KilD recruitment	% contacts leading to prey lysis					% contacts leading to pause	% contacts leading to NG-KilD recruitment	% contacts leading to prey lysis
	% contacts leading to motility pauses (Fig. 3f)
	Ordinary One-way ANOVA
	Dunnett's multiple comparisons test		Summary	Adjusted P Value
	WT vs. ∆kilP		****	<0.0001
	WT vs. ∆Tip2+3+4		ns	0.9376
	WT vs. ∆Tip1+2+3		ns	0.7516
	WT vs. ∆Tip1+2+4		***	0.0007
	WT vs. ∆Tip1+3+4		****	<0.0001
	WT vs. ∆Tip1+2+3+4		****	<0.0001
	% contacts leading to prey lysis (Fig. 3g)
	Ordinary One-way ANOVA
	Dunnett's multiple comparisons test		Summary	Adjusted P Value
	WT vs. ∆kilP		****	<0.0001
	WT vs. ∆Tip2+3+4		ns	0.9483
	WT vs. ∆Tip1+2+3		ns	0.5597
	WT vs. ∆Tip1+2+4		****	<0.0001
	WT vs. ∆Tip1+3+4		****	<0.0001
	WT vs. ∆Tip1+2+3+4		****	<0.0001
	% contacts leading to NG-KilD recruitment (Fig. 3h)
	Ordinary One-way ANOVA
	Dunnett's multiple comparisons test		Summary	Adjusted P Value
	WT vs. ∆kilP		***	0.0001
	WT vs. ∆Tip2+3+4		ns	0.932
	WT vs. ∆Tip1+2+3		ns	0.9994
	WT vs. ∆Tip1+2+4		ns	0.0731
	WT vs. ∆Tip1+3+4		***	0.0002
	WT vs. ∆Tip1+2+3+4		****	<0.0001

## Sheet: Fig.4b
Source Data Figure 4b
	Prey-predator ratio 4:1				n= 4 per strain
	Prey survival after 5 hours of predation
	4 independent experiments
	Prey	E. coli		WT				Prey	E. coli		∆Tip234				Prey	E. coli		∆Tip134				Prey	E. coli		∆Tip124				Prey	E. coli		∆Tip123				Prey	E. coli		∆Tip1234				Prey	E. coli		∆kilP
		Experiment	dilution factor	colonies	CFU	Log10(CFU)			Experiment	dilution factor	colonies	CFU	Log10(CFU)			Experiment	dilution factor	colonies	CFU	Log10(CFU)			Experiment	dilution factor	colonies	CFU	Log10(CFU)			Experiment	dilution factor	colonies	CFU	Log10(CFU)			Experiment	dilution factor	colonies	CFU	Log10(CFU)			Experiment	dilution factor	colonies	CFU	Log10(CFU)
	5 hours	Exp1	100	1	100	2		5 hours	Exp1	10000	8	80000	4.90309		5 hours	Exp1	1000000	4	4000000	6.60206		5 hours	Exp1	1000000	12	12000000	7.07918		5 hours	Exp1	100	3	300	2.47712		5 hours	Exp1	10000000	6	60000000	7.77815		5 hours	Exp1	10000000	7	70000000	7.8451
		Exp2	100000	9	900000	5.95424			Exp2	10000	4	40000	4.60206			Exp2	10000	13	130000	5.11394			Exp2	10000	17	170000	5.23045			Exp2	100	1	100	2			Exp2	10000000	4	40000000	7.60206			Exp2	1000000	13	13000000	7.11394
		Exp3	100000	8	800000	5.90309			Exp3	10000	26	260000	5.41497			Exp3	10000000	1	10000000	7			Exp3	1000000	7	7000000	6.8451			Exp3	1000	4	4000	3.60206			Exp3	10000000	6	60000000	7.77815			Exp3	10000000	5	50000000	7.69897
		Exp4	100	1	100	2			Exp4	10000	24	240000	5.38021			Exp4	100000	34	3400000	6.53148			Exp4	1000000	13	13000000	7.11394			Exp4	100	3	300	2.47712			Exp4	10000000	3	30000000	7.47712			Exp4	10000000	5	50000000	7.69897
	prey	E. coli		∆T3SS*				prey	E. coli		∆Tip234 + ∆T3SS*				prey	E. coli		∆Tip134 + ∆T3SS*				prey	E. coli		∆Tip124 + ∆T3SS*				prey	E. coli		∆Tip123 + ∆T3SS*				prey	E. coli		∆Tip1234 + ∆T3SS*				prey	E. coli		∆kilP + ∆T3SS*
		Experiment	dilution factor	colonies	CFU	Log10(CFU)			Experiment	dilution factor	colonies	CFU	Log10(CFU)			Experiment	dilution factor	colonies	CFU	Log10(CFU)			Experiment	dilution factor	colonies	CFU	Log10(CFU)			Experiment	dilution factor	colonies	CFU	Log10(CFU)			Experiment	dilution factor	colonies	CFU	Log10(CFU)			Experiment	dilution factor	colonies	CFU	Log10(CFU)
	5 hours	Exp1	1000	3	3000	3.47712		5 hours	Exp1	10000000	4	40000000	7.60206		5 hours	Exp1	10000000	5	50000000	7.69897		5 hours	Exp1	10000000	8	80000000	7.90309		5 hours	Exp1	100	1	100	2		5 hours	Exp1	10000000	3	30000000	7.47712		5 hours	Exp1	10000000	7	70000000	7.8451
		Exp2	100000	19	1900000	6.27875			Exp2	10000000	8	80000000	7.90309			Exp2	10000000	6	60000000	7.77815			Exp2	10000000	14	140000000	8.14613			Exp2	100	6	600	2.77815			Exp2	10000000	5	50000000	7.69897			Exp2	10000000	9	90000000	7.95424
		Exp3	100000	4	400000	5.60206			Exp3	10000000	6	60000000	7.77815			Exp3	100000000	3	300000000	8.47712			Exp3	100000000	1	100000000	8			Exp3	100	19	1900	3.27875			Exp3	10000000	3	30000000	7.47712			Exp3	10000000	12	120000000	8.07918
		Exp4	100	5	500	2.69897			Exp4	10000000	7	70000000	7.8451			Exp4	10000000	7	70000000	7.8451			Exp4	10000000	13	130000000	8.11394			Exp4	1000	10	10000	4			Exp4	10000000	9	90000000	7.95424			Exp4	10000000	4	40000000	7.60206
		Two tailed unpaired t-test		P value summary		P value
		WT vs ∆T3SS*		ns		0.7099
		∆Tip2+3+4 vs ∆Tip2+3+4 ∆T3SS*		****		<0.0001
		∆Tip1+3+4 vs ∆Tip1+3+4 ∆T3SS*		*		0.0107
		∆Tip1+2+4 vs ∆Tip1+2+4 ∆T3SS*		*		0.0175
		∆Tip1+2+3 vs ∆Tip1+2+3 ∆T3SS*		ns		0.5139
[truncated: 6 more columns]

## Sheet: Fig.4c
Source Data Figure 4c		n=	420
∆pilA∆aglQ		after 2-hour incubation + 30 µM Propidium Iodide							∆pilA∆aglQ		after 2-hour incubation + 30 µM Propidium Iodide							∆pilA∆aglQ		after 2-hour incubation + 30 µM Propidium Iodide
Quantification 1									Quantification 2									Quantification 3
	Myxo #	number of contacts	prey lysed	prey stained dead	prey intact					Myxo #	number of contacts	prey lysed	prey stained dead	prey intact					Myxo #	number of contacts	prey lysed	prey stained dead	prey intact
	1	1	1	0	0					1	3	0	0	3					1	4	3	1	0
	2	3	0	0	3					2	3	3	0	0					2	2	2	0	0
	3	1	1	0	0					3	3	3	0	0					3	1	1	0	0
	4	2	1	0	1					4	2	2	0	0					4	1	1	0	0
	5	3	3	0	0					5	4	1	1	2					5	2	2	0	0
	6	1	0	0	1					6	4	0	0	4					6	3	2	0	1
	7	1	1	0	0					7	3	1	0	2					7	4	3	0	1
	8	2	1	0	1					8	6	1	1	4					8	3	3	0	0
	9	3	2	1	0					9	2	1	0	1					9	2	2	0	0
	10	1	1	0	0					10	8	6	1	1					10	4	3	0	1
	11	3	3	0	0					11	9	8	0	1					11	2	1	0	1
	12	2	1	1	0					12	3	2	1	0					12	1	0	0	1
	13	2	2	0	0					13	3	3	0	0					13	6	5	0	1
	14	2	2	0	0					14	3	3	0	0					14	2	1	0	1
	15	2	2	0	0					15	6	0	1	5					15	3	1	0	2
	16	2	2	0	0					16	8	8	0	0					16	2	1	0	1
	17	1	1	0	0					17	4	0	0	4					17	1	0	0	1
	18	2	1	1	0					18	6	5	0	1					18	1	1	0	0
	19	2	2	0	0					19	4	3	0	1					19	1	1	0	0
	20	2	2	0	0					20	4	3	1	0					20	1	0	0	1
	21	2	1	1	0					21	5	5	0	0					21	1	1	0	0
	22	2	2	0	0					22	4	4	0	0					22	1	1	0	0
	23	2	2	0	0					23	5	5	0	0					23	1	1	0	0
	24	1	1	0	0					24	5	5	0	0					24	1	1	0	0
	25	4	3	0	1					25	3	3	0	0					25	1	1	0	0
	26	3	2	0	1					26	6	1	0	5					26	1	1	0	0
	27	1	0	0	1					27	2	0	1	1					27	6	4	1	1
	28	1	0	1	0					28	7	7	0	0					28	6	3	1	2
	29	1	1	0	0					29	5	4	0	1					29	1	1	0	0
	30	1	1	0	0					30	2	0	1	1					30	1	1	0	0
	31	3	3	0	0					31	3	3	0	0					31	1	1	0	0
	32	2	2	0	0					32	6	4	0	2					32	1	1	0	0
	33	1	1	0	0					33	2	2	0	0					33	3	3	0	0
	34	4	2	0	2					34	3	2	1	0					34	1	0	0	1
	35	1	1	0	0					35	3	3	0	0					35	5	4	0	1
	36	3	3	0	0					36	5	5	0	0					36	2	2	0	0
	37	2	2	0	0					37	5	5	0	0					37	2	1	0	1
	38	2	1	1	0					38	4	4	0	0					38	1	1	0	0
	39	3	1	1	1					39	7	6	0	1					39	2	2	0	0
	40	2	2	0	0					40	3	3	0	0					40	2	2	0	0
	41	4	3	1	0					41	2	1	0	1					41	1	1	0	0
	42	1	1	0	0					42	5	4	1	0					42	1	1	0	0
	43	1	1	0	0					43	3	3	0	0					43	3	3	0	0
	44	2	2	0	0					44	3	3	0	0					44	5	4	1	0
	45	1	0	1	0					45	5	4	1	0					45	1	1	0	0
	46	2	2	0	0					46	5	0	1	4					46	3	3	0	0
	47	2	2	0	0					47	3	0	2	1					47	3	3	0	0
	48	1	0	1	0					48	5	5	0	0					48	1	1	0	0
	49	3	1	1	1					49	6	6	0	0					49	4	3	0	1
	50	1	0	1	0					50	4	4	0	0					50	1	1	0	0
	Total :	97	72	12	13					Total	214	154	14	46					Total	109	86	4	19
		% contacts leading to prey	lysis :	killing without lysis :	no death :						% contacts leading to prey	lysis :	killing without lysis :	no death :						% contacts leading to prey	lysis :	killing without lysis :	no death :
			74.2268	12.3711	13.4021							71.9626	6.54206	21.4953							78.8991	3.66972	17.4312
		n=	476
∆pilA∆aglQ∆T3SS*		after 2-hour incubation + 30 µM Propidium Iodide							∆pilA∆aglQ∆T3SS*		after 2-hour incubation + 30 µM Propidium Iodide							∆pilA∆aglQ∆T3SS*		after 2-hour incubation + 30 µM Propidium Iodide
Quantification 1									Quantification 2									Quantification 3
	Myxo #	number of contacts	prey lysed	prey stained dead	prey intact					Myxo #	number of contacts	prey lysed	prey stained dead	prey intact					Myxo #	number of contacts	prey lysed	prey stained dead	prey intact
	1	1	0	1	0					1	2	0	1	1					1	2	0	2	0
	2	1	0	1	0					2	2	0	2	0					2	4	0	4	0
	3	3	0	3	0					3	1	0	1	0					3	3	0	2	1
	4	2	0	2	0					4	4	0	4	0					4	2	0	2	0
	5	4	1	2	1					5	4	0	3	1					5	3	0	3	0
	6	1	0	0	1					6	3	0	3	0					6	1	0	1	0
	7	1	0	1	0					7	5	0	5	0					7	1	0	1	0
	8	1	0	1	0					8	3	0	2	1					8	3	0	2	1
	9	2	0	2	0					9	4	0	4	0					9	2	0	2	0
	10	2	0	2	0					10	3	0	3	0					10	5	0	5	0
	11	5	1	4	0					11	1	0	1	0					11	1	0	1	0
	12	4	0	3	1					12	3	0	3	0					12	1	0	0	1
	13	2	0	2	0					13	4	0	4	0					13	2	0	2	0
	14	3	0	3	0					14	4	0	4	0					14	3	0	3	0
	15	2	0	2	0					15	5	0	5	0					15	4	0	4	0
	16	1	0	1	0					16	7	0	7	0					16	5	0	5	0
	17	1	0	1	0					17	4	0	4	0					17	4	0	4	0
	18	1	0	1	0					18	4	0	2	2					18	5	0	5	0
	19	3	0	2	1					19	3	0	1	2					19	5	0	5	0
	20	1	0	0	1					20	1	0	1	0					20	4	0	4	0
	21	2	0	2	0					21	4	0	4	0					21	5	0	5	0
	22	2	0	0	2					22	1	0	1	0					22	4	0	3	1
	23	1	0	1	0					23	1	0	1	0					23	4	0	4	0
	24	1	0	1	0					24	2	0	2	0					24	3	0	2	1
	25	2	0	0	2					25	6	0	6	0					25	5	0	0	5
	26	3	0	2	1					26	4	0	3	1					26	6	0	6	0
	27	3	0	1	2					27	3	0	2	1					27	3	0	3	0
	28	4	0	4	0					28	4	0	2	2					28	3	0	2	1
	29	7	0	6	1					29	3	0	3	0					29	4	0	3	1
	30	3	0	0	3					30	3	0	2	1					30	4	0	4	0
	31	3	0	1	2					31	1	0	1	0					31	2	0	1	1
	32	4	0	4	0					32	3	0	3	0					32	5	0	5	0
	33	2	1	1	0					33	2	0	2	0					33	3	0	2	1
	34	8	0	8	0					34	1	0	0	1					34	1	0	1	0
	35	7	0	4	3					35	2	0	2	0					35	4	0	4	0
	36	6	0	5	1					36	2	0	2	0					36	2	0	2	0
	37	4	0	3	1					37	3	0	2	1					37	4	0	3	1
	38	3	0	3	0					38	2	0	2	0					38	3	0	3	0
	39	1	0	1	0					39	2	0	1	1					39	4	0	4	0
	40	10	0	10	0					40	5	0	4	1					40	5	0	3	2
	41	4	0	4	0					41	5	0	5	0					41	5	0	5	0
	42	2	0	2	0					42	2	0	2	0					42	6	0	6	0
	43	2	0	2	0					43	1	0	1	0					43	3	0	3	0
	44	7	0	6	1					44	4	0	4	0					44	5	0	4	1
	45	2	0	0	2					45	3	0	2	1					45	3	0	3	0
	46	2	0	2	0					46	3	0	2	1					46	5	0	5	0
	47	4	0	3	1					47	3	0	3	0					47	3	0	3	0
	48	5	0	5	0					48	2	0	2	0					48	3	0	3	0
	49	1	0	1	0					49	5	0	5	0					49	3	0	3	0
	50	2	0	2	0					50	5	0	0	5					50	4	0	4	0
	Total	148	3	118	27					Total	154	0	131	23					Total	174	0	156	18
		% contacts leading to prey	lysis :	killing without lysis :	no death :						% contacts leading to prey	lysis :	killing without lysis :	no death :						% contacts leading to prey	lysis :	killing without lysis :	no death :
			2.02703	79.7297	18.2432							0	85.0649	14.9351							0	89.6552	10.3448
		n=	582
∆pilA∆aglQ_noTips		after 2-hour incubation + 30 µM Propidium Iodide							∆pilA∆aglQ_noTips		after 2-hour incubation + 30 µM Propidium Iodide							∆pilA∆aglQ_noTips		after 2-hour incubation + 30 µM Propidium Iodide
Quantification 1									Quantification 2									Quantification 3
	Myxo #	number of contacts	prey lysed	prey stained dead	prey intact					Myxo #	number of contacts	prey lysed	prey stained dead	prey intact					Myxo #	number of contacts	prey lysed	prey stained dead	prey intact
	1	5	0	0	5					1	3	0	0	3					1	6	0	0	6
	2	3	1	1	1					2	3	3	0	0					2	6	0	0	6
	3	2	0	0	2					3	1	0	0	1					3	7	0	0	7
	4	4	0	0	4					4	6	1	0	5					4	1	0	0	1
	5	4	0	0	4					5	4	1	1	2					5	7	0	0	7
	6	5	0	0	5					6	7	0	1	6					6	2	0	0	2
	7	5	0	0	5					7	6	1	0	5					7	2	0	0	2
	8	3	0	0	3					8	4	0	0	4					8	3	0	0	3
	9	2	0	0	2					9	4	0	0	4					9	2	0	0	2
	10	1	0	0	1					10	3	1	0	2					10	5	0	0	5
	11	2	1	0	1					11	1	0	1	0					11	3	0	0	3
	12	4	0	0	4					12	4	0	0	4					12	4	0	0	4
	13	4	0	0	4					13	3	0	0	3					13	1	0	0	1
	14	3	0	0	3					14	4	0	0	4					14	2	0	0	2
	15	2	2	0	0					15	5	0	0	5					15	2	0	0	2
	16	3	0	0	3					16	4	1	0	3					16	2	0	0	2
	17	2	1	0	1					17	2	0	0	2					17	5	0	0	5
	18	2	0	0	2					18	3	0	0	3					18	2	0	0	2
	19	3	0	0	3					19	4	0	2	2					19	4	0	0	4
	20	3	0	0	3					20	3	1	0	2					20	3	0	0	3
	21	1	1	0	0					21	6	2	0	4					21	2	0	0	2
	22	1	1	0	0					22	2	0	2	0					22	2	0	0	2
	23	6	0	0	6					23	5	2	0	3					23	5	0	0	5
	24	2	1	1	0					24	6	0	0	6					24	9	0	0	9
	25	4	0	0	4					25	4	1	0	3					25	4	0	0	4
	26	2	0	0	2					26	3	0	0	3					26	2	0	0	2
	27	5	0	0	5					27	3	0	2	1					27	3	0	0	3
	28	2	0	0	2					28	2	0	1	1					28	4	0	1	3
	29	2	0	0	2					29	7	0	0	7					29	3	0	1	2
	30	6	0	0	6					30	4	0	2	2					30	4	0	0	4
	31	7	0	0	7					31	4	0	0	4					31	9	0	0	9
	32	5	0	0	5					32	5	1	0	4					32	3	0	0	3
	33	3	0	0	3					33	2	0	0	2					33	1	0	0	1
	34	5	1	0	4					34	7	0	0	7					34	4	0	0	4
	35	5	0	0	5					35	6	0	0	6					35	4	0	0	4
	36	1	0	0	1					36	3	0	0	3					36	3	0	0	3
	37	1	0	0	1					37	3	0	0	3					37	2	0	0	2
	38	3	0	0	3					38	8	0	1	7					38	4	0	0	4
	39	2	1	1	0					39	5	0	0	5					39	3	0	0	3
	40	6	1	0	5					40	3	1	0	2					40	2	0	0	2
	41	6	0	0	6					41	6	0	0	6					41	3	0	0	3
	42	6	0	0	6					42	6	0	0	6					42	1	0	0	1
	43	5	0	0	5					43	6	0	0	6					43	5	0	0	5
	44	7	2	0	5					44	3	0	0	3					44	5	0	1	4
	45	9	0	0	9					45	6	1	0	5					45	4	0	0	4
	46	2	0	0	2					46	7	0	1	6					46	4	0	0	4
	47	10	3	1	6					47	3	0	0	3					47	3	0	0	3
	48	8	0	0	8					48	3	0	0	3					48	5	0	0	5
	49	5	1	0	4					49	6	1	0	5					49	4	0	0	4
	50	3	0	0	3					50	3	1	0	2					50	3	0	0	3
	Total	192	17	4	171					Total	211	19	14	178					Total	179	0	3	176
		% contacts leading to prey	lysis :	killing without lysis :	no death :						% contacts leading to prey	lysis :	killing without lysis :	no death :						% contacts leading to prey	lysis :	killing without lysis :	no death :
			8.85417	2.08333	89.0625							9.00474	6.63507	84.3602							0	1.67598	98.324
		n=	521
∆pilA∆aglQ_noTips_∆T3SS*		after 2-hour incubation + 30 µM Propidium Iodide							∆pilA∆aglQ_noTips_∆T3SS*		after 2-hour incubation + 30 µM Propidium Iodide							∆pilA∆aglQ_noTips_∆T3SS*		after 2-hour incubation + 30 µM Propidium Iodide
Quantification 1									Quantification 2									Quantification 3
	Myxo #	number of contacts	prey lysed	prey stained dead	prey intact					Myxo #	number of contacts	prey lysed	prey stained dead	prey intact					Myxo #	number of contacts	prey lysed	prey stained dead	prey intact
	1	3	0	0	3					1	4	0	0	4					1	3	0	1	2
	2	3	0	0	3					2	2	0	0	2					2	2	0	0	2
	3	2	0	0	2					3	8	0	0	8					3	2	0	0	2
	4	3	0	0	3					4	8	0	0	8					4	4	0	0	4
	5	5	0	0	5					5	3	0	0	3					5	1	0	0	1
	6	4	0	0	4					6	2	0	0	2					6	4	0	0	4
	7	6	0	0	6					7	3	0	0	3					7	1	0	0	1
	8	4	0	0	4					8	4	0	0	4					8	4	0	0	4
	9	4	0	0	4					9	2	0	0	2					9	2	0	0	2
	10	5	0	0	5					10	3	0	0	3					10	2	0	0	2
	11	5	0	0	5					11	4	0	0	4					11	1	0	0	1
	12	3	0	0	3					12	1	0	0	1					12	1	0	0	1
	13	2	0	0	2					13	4	0	0	4					13	1	0	0	1
	14	2	0	0	2					14	5	0	0	5					14	1	0	0	1
	15	4	0	0	4					15	5	0	0	5					15	2	0	0	2
	16	3	0	0	3					16	7	0	0	7					16	1	0	0	1
	17	4	0	0	4					17	4	0	0	4					17	8	0	0	8
	18	4	0	0	4					18	3	0	0	3					18	4	0	0	4
	19	1	0	0	1					19	1	0	0	1					19	3	0	0	3
	20	4	0	0	4					20	4	0	0	4					20	5	0	1	4
	21	8	0	0	8					21	3	0	0	3					21	1	0	0	1
	22	2	0	1	1					22	2	0	0	2					22	2	0	0	2
	23	3	0	0	3					23	3	0	0	3					23	5	0	0	5
	24	6	0	0	6					24	1	0	0	1					24	5	0	0	5
	25	3	0	0	3					25	4	0	0	4					25	2	0	0	2
	26	3	0	0	3					26	6	0	0	6					26	4	0	0	4
	27	3	0	0	3					27	3	0	0	3					27	1	0	0	1
	28	3	0	0	3					28	1	0	0	1					28	2	0	0	2
	29	3	0	0	3					29	3	0	0	3					29	2	0	0	2
	30	4	0	0	4					30	4	0	0	4					30	3	0	0	3
	31	4	0	0	4					31	4	0	0	4					31	2	0	0	2
	32	4	0	0	4					32	8	0	0	8					32	1	0	1	0
	33	5	0	0	5					33	1	0	0	1					33	2	0	0	2
	34	5	0	0	5					34	4	0	0	4					34	4	0	0	4
	35	4	0	0	4					35	5	0	0	5					35	3	0	0	3
	36	2	0	0	2					36	2	0	0	2					36	1	0	0	1
	37	8	0	0	8					37	5	0	0	5					37	3	0	0	3
	38	3	0	0	3					38	4	0	0	4					38	2	0	0	2
	39	7	0	0	7					39	5	0	0	5					39	2	0	0	2
	40	4	0	0	4					40	4	0	0	4					40	2	0	0	2
	41	6	0	0	6					41	4	0	0	4					41	1	0	0	1
	42	6	0	0	6					42	1	0	0	1					42	2	0	0	2
	43	8	0	0	8					43	4	0	0	4					43	1	0	0	1
	44	6	0	0	6					44	3	0	0	3					44	2	0	0	2
	45	5	0	0	5					45	4	0	0	4					45	3	0	0	3
	46	4	0	0	4					46	6	0	0	6					46	4	0	0	4
	47	5	0	0	5					47	5	0	0	5					47	5	0	0	5
	48	3	0	0	3					48	4	0	0	4					48	2	0	0	2
	49	8	0	0	8					49	3	0	0	3					49	1	0	0	1
	50	5	0	0	5					50	3	0	0	3					50	2	0	0	2
	Total	211	0	1	210					Total	186	0	0	186					Total	124	0	3	121
		% contacts leading to prey	lysis :	killing without lysis :	no death :						% contacts leading to prey	lysis :	killing without lysis :	no death :						% contacts leading to prey	lysis :	killing without lysis :	no death :
			0	0.473934	99.5261							0	0	100							0	2.41935	97.5806
		n=	548
∆pilA∆aglQ_Tip1		after 2-hour incubation + 30 µM Propidium Iodide							∆pilA∆aglQ_Tip1		after 2-hour incubation + 30 µM Propidium Iodide							∆pilA∆aglQ_Tip1		after 2-hour incubation + 30 µM Propidium Iodide
Quantification 1									Quantification 2									Quantification 3
	Myxo #	number of contacts with prey	prey lysed	prey stained dead	prey intact					Myxo #	number of contacts with prey	prey lysed	prey stained dead	prey intact					Myxo #	number of contacts with prey	prey lysed	prey stained dead	prey intact
	1	10	10	0	0					1	1	1	0	0					1	2	1	0	1
	2	2	2	0	0					2	5	4	0	1					2	6	3	0	3
	3	4	4	0	0					3	6	6	0	0					3	2	2	0	0
	4	10	9	1	0					4	1	1	0	0					4	1	0	0	1
	5	5	5	0	0					5	2	0	0	2					5	4	4	0	0
	6	7	4	0	3					6	1	1	0	0					6	2	2	0	0
	7	4	4	0	0					7	5	4	0	1					7	3	0	0	3
	8	1	1	0	0					8	1	1	0	0					8	2	2	0	0
	9	3	3	0	0					9	2	2	0	0					9	3	2	0	1
	10	5	5	0	0					10	2	0	0	2					10	2	2	0	0
	11	4	0	2	2					11	1	0	0	1					11	1	1	0	0
	12	4	4	0	0					12	1	0	0	1					12	4	3	0	1
	13	9	0	0	9					13	3	3	0	0					13	2	2	0	0
	14	2	2	0	0					14	3	3	0	0					14	5	4	1	0
	15	3	3	0	0					15	4	4	0	0					15	4	4	0	0
	16	4	4	0	0					16	4	4	0	0					16	7	6	1	0
	17	5	5	0	0					17	1	1	0	0					17	4	4	0	0
	18	3	3	0	0					18	5	5	0	0					18	6	4	1	1
	19	4	4	0	0					19	1	1	0	0					19	6	4	2	0
	20	11	6	5	0					20	2	2	0	0					20	2	2	0	0
	21	1	1	0	0					21	2	2	0	0					21	4	4	0	0
	22	4	4	0	0					22	4	3	0	1					22	4	3	0	1
	23	5	4	0	1					23	1	1	0	0					23	2	2	0	0
	24	4	4	0	0					24	4	1	1	2					24	2	2	0	0
	25	6	5	1	0					25	6	5	0	1					25	3	3	0	0
	26	7	7	0	0					26	6	4	2	0					26	2	0	1	1
	27	7	7	0	0					27	4	2	1	1					27	3	3	0	0
	28	5	5	0	0					28	6	5	0	1					28	2	2	0	0
	29	8	8	0	0					29	3	3	0	0					29	1	1	0	0
	30	5	5	0	0					30	4	4	0	0					30	4	3	1	0
	31	1	1	0	0					31	2	1	0	1					31	2	2	0	0
	32	1	1	0	0					32	4	4	0	0					32	1	1	0	0
	33	8	8	0	0					33	3	2	1	0					33	1	1	0	0
	34	6	5	1	0					34	3	2	1	0					34	2	2	0	0
	35	7	4	3	0					35	1	1	0	0					35	1	1	0	0
	36	5	5	0	0					36	6	4	0	2					36	4	4	0	0
	37	1	1	0	0					37	4	4	0	0					37	1	1	0	0
	38	5	5	0	0					38	6	5	1	0					38	3	3	0	0
	39	6	6	0	0					39	4	4	0	0					39	2	2	0	0
	40	6	3	2	1					40	4	4	0	0					40	1	1	0	0
	41	7	7	0	0					41	2	2	0	0					41	1	0	0	1
	42	4	3	0	1					42	3	3	0	0					42	3	2	0	1
	43	6	6	0	0					43	1	1	0	0					43	5	4	1	0
	44	3	3	0	0					44	1	1	0	0					44	5	3	0	2
	45	5	5	0	0					45	1	1	0	0					45	2	2	0	0
	46	4	4	0	0					46	8	7	0	1					46	3	3	0	0
	47	3	3	0	0					47	2	2	0	0					47	3	3	0	0
	48	6	6	0	0					48	3	3	0	0					48	4	4	0	0
	49	5	5	0	0					49	3	3	0	0					49	3	3	0	0
	50	7	6	0	1					50	1	1	0	0					50	5	4	1	0
	Total	248	215	15	18					Total	153	128	7	18					Total	147	121	9	17
		% contacts leading to prey	lysis :	killing without lysis :	no death :						% contacts leading to prey	lysis :	killing without lysis :	no death :						% contacts leading to prey	lysis :	killing without lysis :	no death :
			86.6935	6.04839	7.25806							83.6601	4.57516	11.7647							82.3129	6.12245	11.5646
		n=	450
∆pilA∆aglQ_Tip1∆T3SS*		after 2-hour incubation + 30 µM Propidium Iodide							∆pilA∆aglQ_Tip1∆T3SS*		after 2-hour incubation + 30 µM Propidium Iodide							∆pilA∆aglQ_Tip1∆T3SS*		after 2-hour incubation + 30 µM Propidium Iodide
Quantification 1									Quantification 2									Quantification 3
	Myxo #	number of contacts with prey	prey lysed	prey stained dead	prey intact					Myxo #	number of contacts with prey	prey lysed	prey stained dead	prey intact					Myxo #	number of contacts with prey	prey lysed	prey stained dead	prey intact
	1	1	0	0	1					1	2	0	0	2					1	2	0	0	2
	2	2	0	0	2					2	3	0	0	3					2	2	0	0	2
	3	3	0	0	3					3	3	0	0	3					3	4	0	0	4
	4	3	0	0	3					4	4	0	0	4					4	5	0	0	5
	5	4	0	0	4					5	7	0	0	7					5	3	0	0	3
	6	3	0	0	3					6	4	0	0	4					6	1	0	0	1
	7	3	0	0	3					7	1	0	0	1					7	1	0	0	1
	8	4	0	0	4					8	4	0	0	4					8	2	0	0	2
	9	5	0	0	5					9	4	0	0	4					9	4	0	0	4
	10	4	0	0	4					10	4	0	0	4					10	4	0	0	4
	11	3	0	0	3					11	2	0	0	2					11	2	0	0	2
	12	1	0	1	0					12	4	0	0	4					12	4	0	0	4
	13	3	0	0	3					13	4	0	0	4					13	4	0	0	4
	14	3	0	0	3					14	4	0	0	4					14	3	0	0	3
	15	3	0	0	3					15	3	0	0	3					15	3	0	0	3
	16	4	0	0	4					16	2	0	0	2					16	6	0	0	6
	17	2	0	0	2					17	4	0	0	4					17	3	0	1	2
	18	2	0	0	2					18	5	0	0	5					18	5	0	0	5
	19	3	0	0	3					19	2	0	0	2					19	5	0	0	5
	20	2	0	0	2					20	5	0	0	5					20	1	0	0	1
	21	4	0	0	4					21	4	0	0	4					21	1	0	0	1
	22	2	0	0	2					22	2	0	0	2					22	4	0	0	4
	23	4	0	0	4					23	2	0	0	2					23	2	0	0	2
	24	6	0	0	6					24	3	0	0	3					24	2	0	0	2
	25	5	0	0	5					25	5	0	0	5					25	2	0	0	2
	26	6	0	0	6					26	4	0	0	4					26	1	0	0	1
	27	4	0	0	4					27	2	0	0	2					27	4	0	0	4
	28	4	0	0	4					28	5	0	0	5					28	1	0	1	0
	29	3	0	0	3					29	5	0	0	5					29	6	0	0	6
	30	1	0	0	1					30	4	0	0	4					30	5	0	0	5
	31	4	0	0	4					31	2	0	0	2					31	1	0	0	1
	32	5	0	0	5					32	4	0	0	4					32	4	0	0	4
	33	3	0	0	3					33	4	0	0	4					33	1	0	0	1
	34	8	0	0	8					34	3	0	0	3					34	2	0	0	2
	35	2	0	0	2					35	2	0	0	2					35	3	0	0	3
	36	2	0	0	2					36	2	0	0	2					36	2	0	0	2
	37	2	0	0	2					37	5	0	0	5					37	4	0	0	4
	38	2	0	0	2					38	2	0	0	2					38	4	0	0	4
	39	4	0	0	4					39	2	0	0	2					39	2	0	0	2
	40	2	0	0	2					40	3	0	0	3					40	2	0	0	2
	41	2	0	0	2					41	3	0	0	3					41	2	0	0	2
	42	1	0	0	1					42	1	0	0	1					42	2	0	0	2
	43	2	0	0	2					43	2	0	0	2					43	2	0	0	2
	44	1	0	0	1					44	3	0	0	3					44	1	0	0	1
	45	5	0	0	5					45	3	0	0	3					45	2	0	0	2
	46	1	0	0	1					46	3	0	0	3					46	4	0	0	4
	47	1	0	0	1					47	1	0	0	1					47	4	0	0	4
	48	3	0	0	3					48	3	0	0	3					48	1	0	0	1
	49	2	0	0	2					49	2	0	0	2					49	1	0	0	1
	50	2	0	0	2					50	2	0	0	2					50	4	0	0	4
	Total	151	0	1	150					Total	159	0	0	159					Total	140	0	2	138
		% contacts leading to prey	lysis :	killing without lysis :	no death :						% contacts leading to prey	lysis :	killing without lysis :	no death :						% contacts leading to prey	lysis :	killing without lysis :	no death :
			0	0.662252	99.3377							0	0	100							0	1.42857	98.5714
		n=	463
∆pilA∆aglQ_Tip2		after 2-hour incubation + 30 µM Propidium Iodide							∆pilA∆aglQ_Tip2		after 2-hour incubation + 30 µM Propidium Iodide							∆pilA∆aglQ_Tip2		after 2-hour incubation + 30 µM Propidium Iodide
Quantification 1									Quantification 2									Quantification 3
	Myxo #	number of contacts with prey	prey lysed	prey stained dead	prey intact					Myxo #	number of contacts with prey	prey lysed	prey stained dead	prey intact					Myxo #	number of contacts with prey	prey lysed	prey stained dead	prey intact
	1	1	1	0	0					1	4	2	1	1					1	2	2	0	0
	2	1	1	0	0					2	3	2	0	1					2	4	1	0	3
	3	1	1	0	0					3	2	2	0	0					3	3	2	0	1
	4	2	2	0	0					4	2	0	0	2					4	3	2	0	1
	5	4	2	0	2					5	2	2	0	0					5	3	1	0	2
	6	2	2	0	0					6	5	5	0	0					6	2	2	0	0
	7	1	1	0	0					7	1	1	0	0					7	2	0	2	0
	8	8	6	1	1					8	4	3	0	1					8	2	0	1	1
	9	2	0	1	1					9	3	3	0	0					9	3	1	0	2
	10	3	3	0	0					10	3	2	1	0					10	2	2	0	0
	11	1	0	0	1					11	2	0	0	2					11	4	4	0	0
	12	1	0	0	1					12	3	3	0	0					12	3	2	0	1
	13	6	5	0	1					13	3	2	0	1					13	1	1	0	0
	14	1	1	0	0					14	4	3	0	1					14	3	2	0	1
	15	3	0	1	2					15	3	0	0	3					15	3	0	3	0
	16	6	3	0	3					16	2	2	0	0					16	3	3	0	0
	17	2	0	0	2					17	2	1	0	1					17	4	1	0	3
	18	5	4	0	1					18	3	0	0	3					18	5	1	4	0
	19	1	0	0	1					19	4	0	0	4					19	3	3	0	0
	20	1	0	0	1					20	4	4	0	0					20	6	3	0	3
	21	4	0	0	4					21	6	1	1	4					21	3	3	0	0
	22	1	0	0	1					22	2	2	0	0					22	3	1	0	2
	23	1	0	0	1					23	2	2	0	0					23	5	5	0	0
	24	6	5	0	1					24	4	3	0	1					24	4	0	0	4
	25	4	2	0	2					25	4	4	0	0					25	4	0	0	4
	26	3	0	0	3					26	3	3	0	0					26	3	3	0	0
	27	6	5	0	1					27	4	3	0	1					27	3	0	0	3
	28	5	5	0	0					28	1	1	0	0					28	1	1	0	0
	29	2	2	0	0					29	8	3	0	5					29	2	2	0	0
	30	1	0	0	1					30	6	3	0	3					30	3	1	1	1
	31	3	3	0	0					31	5	4	1	0					31	4	1	0	3
	32	2	2	0	0					32	5	4	1	0					32	2	0	0	2
	33	2	1	0	1					33	6	1	1	4					33	2	0	0	2
	34	3	0	0	3					34	7	0	1	6					34	1	0	1	0
	35	1	1	0	0					35	4	2	0	2					35	4	4	0	0
	36	4	3	0	1					36	4	4	0	0					36	4	1	0	3
	37	6	4	0	2					37	4	4	0	0					37	3	3	0	0
	38	2	1	0	1					38	4	1	0	3					38	3	3	0	0
	39	3	0	0	3					39	2	2	0	0					39	5	4	0	1
	40	4	3	0	1					40	3	3	0	0					40	2	0	2	0
	41	3	2	0	1					41	4	2	0	2					41	4	4	0	0
	42	2	1	0	1					42	4	4	0	0					42	2	2	0	0
	43	4	2	1	1					43	2	1	0	1					43	2	2	0	0
	44	1	0	0	1					44	5	4	1	0					44	3	0	1	2
	45	1	0	0	1					45	5	0	0	5					45	1	0	1	0
	46	1	1	0	0					46	4	4	0	0					46	2	2	0	0
	47	1	1	0	0					47	4	0	0	4					47	3	3	0	0
	48	1	1	0	0					48	5	4	0	1					48	3	0	1	2
	49	1	0	0	1					49	2	2	0	0					49	4	0	0	4
	50	2	2	0	0					50	4	4	0	0					50	3	1	0	2
	Total	132	79	4	49					Total	182	112	8	62					Total	149	79	17	53
		% contacts leading to prey	lysis :	killing without lysis :	no death :						% contacts leading to prey	lysis :	killing without lysis :	no death :						% contacts leading to prey	lysis :	killing without lysis :	no death :
			59.8485	3.0303	37.1212							61.5385	4.3956	34.0659							53.0201	11.4094	35.5705
		n=	460
∆pilA∆aglQ_Tip2∆T3SS*		after 2-hour incubation + 30 µM Propidium Iodide							∆pilA∆aglQ_Tip2∆T3SS*		after 2-hour incubation + 30 µM Propidium Iodide							∆pilA∆aglQ_Tip2∆T3SS*		after 2-hour incubation + 30 µM Propidium Iodide
Quantification 1									Quantification 2									Quantification 3
	Myxo #	number of contacts with prey	prey lysed	prey stained dead	prey intact					Myxo #	number of contacts with prey	prey lysed	prey stained dead	prey intact					Myxo #	number of contacts with prey	prey lysed	prey stained dead	prey intact
	1	5	0	0	5					1	4	0	0	4					1	2	0	0	2
	2	5	0	0	5					2	4	0	0	4					2	4	0	0	4
	3	5	0	0	5					3	2	0	1	1					3	2	0	0	2
	4	5	0	0	5					4	4	0	0	4					4	1	0	0	1
	5	5	0	0	5					5	7	0	0	7					5	2	0	0	2
	6	5	0	0	5					6	4	0	0	4					6	2	0	0	2
	7	5	0	0	5					7	3	0	0	3					7	2	0	0	2
	8	5	0	0	5					8	2	0	0	2					8	2	0	0	2
	9	3	0	1	2					9	3	0	0	3					9	1	0	0	1
	10	3	0	0	3					10	2	0	0	2					10	2	0	0	2
	11	1	0	0	1					11	3	0	0	3					11	2	0	0	2
	12	3	0	0	3					12	5	0	0	5					12	1	0	0	1
	13	3	0	0	3					13	5	0	0	5					13	2	0	0	2
	14	4	0	0	4					14	4	0	0	4					14	6	0	0	6
	15	5	0	0	5					15	3	0	0	3					15	5	0	0	5
	16	3	0	0	3					16	3	0	0	3					16	6	0	0	6
	17	3	0	0	3					17	5	0	0	5					17	3	0	0	3
	18	2	0	0	2					18	5	0	0	5					18	2	0	0	2
	19	3	0	0	3					19	6	0	0	6					19	3	0	0	3
	20	3	0	0	3					20	3	0	0	3					20	1	0	0	1
	21	4	0	0	4					21	4	0	0	4					21	1	0	0	1
	22	2	0	0	2					22	6	0	0	6					22	2	0	0	2
	23	2	0	0	2					23	4	0	0	4					23	3	0	0	3
	24	3	0	0	3					24	2	0	0	2					24	1	0	0	1
	25	3	0	0	3					25	5	0	0	5					25	4	0	0	4
	26	2	0	0	2					26	3	0	0	3					26	1	0	0	1
	27	2	0	0	2					27	3	0	0	3					27	2	0	0	2
	28	1	0	0	1					28	2	0	0	2					28	1	0	0	1
	29	1	0	0	1					29	5	0	0	5					29	1	0	0	1
	30	3	0	0	3					30	2	0	0	2					30	5	0	0	5
	31	2	0	0	2					31	3	0	0	3					31	3	0	0	3
	32	2	0	0	2					32	5	0	0	5					32	4	0	0	4
	33	2	0	0	2					33	5	0	0	5					33	3	0	0	3
	34	2	0	0	2					34	2	0	0	2					34	4	0	0	4
	35	3	0	0	3					35	3	0	0	3					35	3	0	0	3
	36	3	0	0	3					36	4	0	0	4					36	3	0	0	3
	37	3	0	0	3					37	3	0	0	3					37	4	0	1	3
	38	4	0	0	4					38	4	0	0	4					38	4	0	1	3
	39	2	0	0	2					39	3	0	0	3					39	4	0	0	4
	40	2	0	0	2					40	1	0	0	1					40	3	0	0	3
	41	3	0	0	3					41	7	0	0	7					41	3	0	0	3
	42	2	0	0	2					42	4	0	0	4					42	3	0	0	3
	43	2	0	0	2					43	3	0	0	3					43	3	0	0	3
	44	1	0	0	1					44	3	0	0	3					44	3	0	0	3
	45	2	0	0	2					45	2	0	0	2					45	3	0	0	3
	46	2	0	0	2					46	1	0	0	1					46	5	0	0	5
	47	3	0	0	3					47	3	0	0	3					47	3	0	0	3
	48	3	0	0	3					48	2	0	0	2					48	2	0	0	2
	49	2	0	0	2					49	4	0	0	4					49	2	0	0	2
	50	2	0	0	2					50	3	0	0	3					50	2	0	0	2
	Total	146	0	1	145					Total	178	0	1	177					Total	136	0	2	134
		% contacts leading to prey	lysis :	killing without lysis :	no death :						% contacts leading to prey	lysis :	killing without lysis :	no death :						% contacts leading to prey	lysis :	killing without lysis :	no death :
			0	0.684932	99.3151							0	0.561798	99.4382							0	1.47059	98.5294
		n=	497
∆pilA∆aglQ_Tip3		after 2-hour incubation + 30 µM Propidium Iodide							∆pilA∆aglQ_Tip3		after 2-hour incubation + 30 µM Propidium Iodide							∆pilA∆aglQ_Tip3		after 2-hour incubation + 30 µM Propidium Iodide
Quantification 1									Quantification 2									Quantification 3
	Myxo #	number of contacts with prey	prey lysed	prey stained dead	prey intact					Myxo #	number of contacts with prey	prey lysed	prey stained dead	prey intact					Myxo #	number of contacts with prey	prey lysed	prey stained dead	prey intact
	1	1	0	0	1					1	4	2	1	1					1	2	0	0	2
	2	2	2	0	0					2	1	1	0	0					2	4	4	0	0
	3	1	1	0	0					3	6	4	1	1					3	3	2	0	1
	4	1	1	0	0					4	6	0	0	6					4	2	0	0	2
	5	5	2	0	3					5	4	1	0	3					5	6	0	1	5
	6	2	2	0	0					6	4	4	0	0					6	2	1	0	1
	7	5	5	0	0					7	4	0	1	3					7	3	0	0	3
	8	5	3	0	2					8	3	3	0	0					8	2	2	0	0
	9	1	1	0	0					9	2	2	0	0					9	3	3	0	0
	10	2	1	1	0					10	6	0	1	5					10	4	0	0	4
	11	3	2	0	1					11	5	4	0	1					11	4	4	0	0
	12	4	4	0	0					12	2	2	0	0					12	3	0	0	3
	13	1	0	0	1					13	5	5	0	0					13	2	1	0	1
	14	4	1	1	2					14	5	0	0	5					14	1	0	0	1
	15	3	0	2	1					15	5	5	0	0					15	4	2	1	1
	16	2	2	0	0					16	3	3	0	0					16	3	3	0	0
	17	2	2	0	0					17	3	3	0	0					17	2	0	0	2
	18	4	4	0	0					18	4	3	0	1					18	2	1	0	1
	19	4	3	0	1					19	2	1	0	1					19	2	0	0	2
	20	1	0	0	1					20	4	3	1	0					20	5	3	0	2
	21	3	3	0	0					21	3	0	1	2					21	2	2	0	0
	22	3	3	0	0					22	2	0	0	2					22	4	3	0	1
	23	1	0	0	1					23	1	0	1	0					23	3	0	0	3
	24	2	0	0	2					24	6	6	0	0					24	4	4	0	0
	25	3	3	0	0					25	5	0	1	4					25	1	0	1	0
	26	1	1	0	0					26	3	1	0	2					26	1	1	0	0
	27	2	0	0	2					27	4	3	0	1					27	2	1	0	1
	28	4	1	0	3					28	5	5	0	0					28	4	0	0	4
	29	3	3	0	0					29	2	2	0	0					29	2	0	0	2
	30	2	0	0	2					30	1	1	0	0					30	4	0	0	4
	31	6	6	0	0					31	4	3	0	1					31	4	4	0	0
	32	4	4	0	0					32	1	0	0	1					32	4	1	1	2
	33	3	3	0	0					33	4	0	0	4					33	2	1	1	0
	34	5	4	0	1					34	4	3	0	1					34	3	3	0	0
	35	3	0	0	3					35	3	2	0	1					35	3	2	0	1
	36	3	3	0	0					36	5	1	1	3					36	6	6	0	0
	37	4	4	0	0					37	3	3	0	0					37	2	2	0	0
	38	1	0	0	1					38	4	4	0	0					38	3	0	0	3
	39	4	0	1	3					39	3	0	1	2					39	7	5	0	2
	40	5	5	0	0					40	5	4	0	1					40	3	1	0	2
	41	5	4	0	1					41	5	5	0	0					41	5	3	0	2
	42	5	5	0	0					42	5	5	0	0					42	4	4	0	0
	43	2	2	0	0					43	6	2	1	3					43	4	4	0	0
	44	2	2	0	0					44	6	4	0	2					44	1	1	0	0
	45	2	2	0	0					45	4	3	0	1					45	7	7	0	0
	46	4	1	0	3					46	6	2	0	4					46	3	3	0	0
	47	3	0	0	3					47	2	2	0	0					47	2	0	0	2
	48	4	4	0	0					48	2	2	0	0					48	4	3	0	1
	49	2	2	0	0					49	3	1	0	2					49	5	4	0	1
	50	4	3	1	0					50	3	0	0	3					50	3	3	0	0
	Total	148	104	6	38					Total	188	110	11	67					Total	161	94	5	62
		% contacts leading to prey	lysis :	killing without lysis :	no death :						% contacts leading to prey	lysis :	killing without lysis :	no death :						% contacts leading to prey	lysis :	killing without lysis :	no death :
			70.2703	4.05405	25.6757							58.5106	5.85106	35.6383							58.3851	3.10559	38.5093
		n=	451
∆pilA∆aglQ_Tip3∆T3SS*		after 2-hour incubation + 30 µM Propidium Iodide							∆pilA∆aglQ_Tip3∆T3SS*		after 2-hour incubation + 30 µM Propidium Iodide							∆pilA∆aglQ_Tip3∆T3SS*		after 2-hour incubation + 30 µM Propidium Iodide
Quantification 1									Quantification 2									Quantification 3
	Myxo #	number of contacts with prey	prey lysed	prey stained dead	prey intact					Myxo #	number of contacts with prey	prey lysed	prey stained dead	prey intact					Myxo #	number of contacts with prey	prey lysed	prey stained dead	prey intact
	1	1	0	0	1					1	3	0	0	3					1	2	0	0	2
	2	5	0	0	5					2	2	0	0	2					2	2	0	0	2
	3	2	0	0	2					3	1	0	0	1					3	3	0	0	3
	4	6	0	0	6					4	5	0	0	5					4	1	0	0	1
	5	5	0	0	5					5	5	0	0	5					5	2	0	0	2
	6	2	0	0	2					6	3	0	0	3					6	2	0	0	2
	7	1	0	0	1					7	2	0	0	2					7	1	0	0	1
	8	5	0	0	5					8	5	0	0	5					8	3	0	0	3
	9	4	0	0	4					9	2	0	0	2					9	4	0	0	4
	10	4	0	0	4					10	3	0	0	3					10	2	0	0	2
	11	3	0	0	3					11	2	0	0	2					11	2	0	0	2
	12	1	0	0	1					12	5	0	0	5					12	2	0	0	2
	13	4	0	0	4					13	7	0	0	7					13	3	0	0	3
	14	2	0	0	2					14	1	0	0	1					14	1	0	0	1
	15	7	0	0	7					15	5	0	0	5					15	4	0	0	4
	16	2	0	0	2					16	4	0	0	4					16	2	0	0	2
	17	3	0	0	3					17	4	0	0	4					17	4	0	0	4
	18	8	0	0	8					18	4	0	0	4					18	4	0	0	4
	19	3	0	0	3					19	4	0	0	4					19	3	0	0	3
	20	2	0	0	2					20	2	0	0	2					20	4	0	0	4
	21	3	0	0	3					21	3	0	0	3					21	4	0	0	4
	22	4	0	0	4					22	6	0	0	6					22	4	0	1	3
	23	1	0	0	1					23	7	0	0	7					23	5	0	1	4
	24	1	0	0	1					24	1	0	0	1					24	4	0	0	4
	25	3	0	0	3					25	2	0	0	2					25	2	0	0	2
	26	4	0	0	4					26	2	0	0	2					26	3	0	0	3
	27	2	0	0	2					27	3	0	0	3					27	4	0	0	4
	28	2	0	0	2					28	4	0	0	4					28	1	0	0	1
	29	2	0	0	2					29	2	0	0	2					29	3	0	0	3
	30	2	0	0	2					30	3	0	0	3					30	7	0	0	7
	31	2	0	0	2					31	4	0	0	4					31	1	0	0	1
	32	2	0	0	2					32	3	0	0	3					32	6	0	0	6
	33	2	0	0	2					33	3	0	0	3					33	2	0	0	2
	34	5	0	0	5					34	1	0	0	1					34	1	0	1	0
	35	2	0	0	2					35	4	0	0	4					35	3	0	0	3
	36	3	0	0	3					36	2	0	0	2					36	2	0	1	1
	37	4	0	0	4					37	4	0	0	4					37	4	0	1	3
	38	2	0	0	2					38	4	0	0	4					38	2	0	0	2
	39	2	0	0	2					39	3	0	0	3					39	6	0	1	5
	40	2	0	0	2					40	5	0	0	5					40	3	0	1	2
	41	2	0	0	2					41	2	0	0	2					41	2	0	0	2
	42	4	0	0	4					42	1	0	0	1					42	1	0	0	1
	43	3	0	0	3					43	3	0	0	3					43	3	0	0	3
	44	3	0	0	3					44	5	0	0	5					44	1	0	0	1
	45	4	0	0	4					45	5	0	0	5					45	1	0	0	1
	46	2	0	0	2					46	3	0	0	3					46	3	0	0	3
	47	4	0	0	4					47	5	0	0	5					47	2	0	0	2
	48	2	0	0	2					48	5	0	0	5					48	1	0	0	1
	49	2	0	0	2					49	2	0	0	2					49	2	0	0	2
	50	3	0	0	3					50	1	0	0	1					50	1	0	0	1
	Total	149	0	0	149					Total	167	0	0	167					Total	135	0	7	128
		% contacts leading to prey	lysis :	killing without lysis :	no death :						% contacts leading to prey	lysis :	killing without lysis :	no death :						% contacts leading to prey	lysis :	killing without lysis :	no death :
			0	0	100							0	0	100							0	5.18519	94.8148
		n=	470
∆pilA∆aglQ_Tip4		after 2-hour incubation + 30 µM Propidium Iodide							∆pilA∆aglQ_Tip4		after 2-hour incubation + 30 µM Propidium Iodide							∆pilA∆aglQ_Tip4		after 2-hour incubation + 30 µM Propidium Iodide
Quantification 1									Quantification 2									Quantification 3
	Myxo #	number of contacts with prey	prey lysed	prey stained dead	prey intact					Myxo #	number of contacts with prey	prey lysed	prey stained dead	prey intact					Myxo #	number of contacts with prey	prey lysed	prey stained dead	prey intact
	1	3	3	0	0					1	6	6	0	0					1	3	2	1	0
	2	2	2	0	0					2	5	3	1	1					2	3	3	0	0
	3	1	1	0	0					3	6	6	0	0					3	1	1	0	0
	4	4	2	2	0					4	2	2	0	0					4	6	5	0	1
	5	2	1	1	0					5	8	8	0	0					5	2	2	0	0
	6	4	4	0	0					6	2	1	1	0					6	4	3	0	1
	7	3	3	0	0					7	6	3	0	3					7	6	4	0	2
	8	3	1	0	2					8	2	0	1	1					8	4	4	0	0
	9	5	5	0	0					9	3	2	1	0					9	1	1	0	0
	10	4	3	0	1					10	1	0	1	0					10	4	4	0	0
	11	2	2	0	0					11	2	2	0	0					11	1	0	1	0
	12	5	3	0	2					12	4	3	1	0					12	3	2	0	1
	13	2	2	0	0					13	5	4	1	0					13	8	6	0	2
	14	2	2	0	0					14	4	2	1	1					14	2	1	0	1
	15	2	2	0	0					15	1	0	0	1					15	2	2	0	0
	16	8	4	0	4					16	4	3	1	0					16	4	2	0	2
	17	3	2	0	1					17	3	2	0	1					17	1	0	0	1
	18	5	5	0	0					18	3	3	0	0					18	3	3	0	0
	19	2	2	0	0					19	4	4	0	0					19	3	2	0	1
	20	2	2	0	0					20	3	3	0	0					20	2	2	0	0
	21	2	2	0	0					21	7	7	0	0					21	2	2	0	0
	22	1	1	0	0					22	2	2	0	0					22	2	2	0	0
	23	2	1	1	0					23	2	0	0	2					23	2	2	0	0
	24	9	9	0	0					24	4	4	0	0					24	2	0	2	0
	25	2	2	0	0					25	4	4	0	0					25	4	4	0	0
	26	7	5	1	1					26	1	1	0	0					26	1	1	0	0
	27	8	3	1	4					27	4	4	0	0					27	1	0	0	1
	28	2	2	0	0					28	5	4	0	1					28	3	3	0	0
	29	3	3	0	0					29	1	0	0	1					29	4	4	0	0
	30	2	2	0	0					30	1	0	1	0					30	1	1	0	0
	31	6	5	1	0					31	4	4	0	0					31	3	3	0	0
	32	2	2	0	0					32	1	1	0	0					32	1	0	0	1
	33	5	5	0	0					33	4	3	0	1					33	1	0	1	0
	34	4	3	0	1					34	1	1	0	0					34	2	2	0	0
	35	2	2	0	0					35	4	4	0	0					35	2	2	0	0
	36	6	6	0	0					36	4	4	0	0					36	4	3	0	1
	37	3	2	0	1					37	3	1	0	2					37	6	4	1	1
	38	3	2	0	1					38	4	4	0	0					38	1	1	0	0
	39	3	3	0	0					39	5	4	0	1					39	3	3	0	0
	40	3	3	0	0					40	2	2	0	0					40	1	1	0	0
	41	2	2	0	0					41	2	2	0	0					41	1	1	0	0
	42	6	3	0	3					42	1	1	0	0					42	3	3	0	0
	43	4	4	0	0					43	4	3	0	1					43	2	2	0	0
	44	6	6	0	0					44	1	1	0	0					44	5	4	1	0
	45	2	0	0	2					45	2	2	0	0					45	3	3	0	0
	46	2	2	0	0					46	2	2	0	0					46	1	1	0	0
	47	5	5	0	0					47	3	3	0	0					47	4	3	0	1
	48	3	3	0	0					48	4	3	0	1					48	4	4	0	0
	49	2	2	0	0					49	2	2	0	0					49	3	2	0	1
	50	3	3	0	0					50	2	1	0	1					50	1	1	0	0
	Total	174	144	7	23					Total	160	131	10	19					Total	136	111	7	18
		% contacts leading to prey	lysis :	killing without lysis :	no death :						% contacts leading to prey	lysis :	killing without lysis :	no death :						% contacts leading to prey	lysis :	killing without lysis :	no death :
			82.7586	4.02299	13.2184							81.875	6.25	11.875							81.6176	5.14706	13.2353
		n=	485
∆pilA∆aglQ_Tip4∆T3SS*		after 2-hour incubation + 30 µM Propidium Iodide							∆pilA∆aglQ_Tip4∆T3SS*		after 2-hour incubation + 30 µM Propidium Iodide							∆pilA∆aglQ_Tip4∆T3SS*		after 2-hour incubation + 30 µM Propidium Iodide
Quantification 1									Quantification 2									Quantification 3
	Myxo #	number of contacts with prey	prey lysed	prey stained dead	prey intact					Myxo #	number of contacts with prey	prey lysed	prey stained dead	prey intact					Myxo #	number of contacts with prey	prey lysed	prey stained dead	prey intact
	1	2	0	2	0					1	2	0	2	0					1	1	0	1	0
	2	6	0	6	0					2	4	0	3	1					2	4	0	2	2
	3	4	0	4	0					3	2	0	1	1					3	3	0	3	0
	4	1	0	1	0					4	3	0	0	3					4	1	0	1	0
	5	4	0	4	0					5	4	0	3	1					5	3	0	3	0
	6	7	0	7	0					6	4	0	4	0					6	5	0	2	3
	7	4	0	4	0					7	5	0	4	1					7	4	0	4	0
	8	1	0	1	0					8	2	0	2	0					8	2	0	2	0
	9	5	0	4	1					9	4	0	4	0					9	2	0	2	0
	10	4	0	4	0					10	5	0	4	1					10	2	0	0	2
	11	2	0	2	0					11	11	0	8	3					11	4	0	4	0
	12	5	0	4	1					12	6	0	3	3					12	3	0	3	0
	13	3	0	2	1					13	4	0	2	2					13	2	0	2	0
	14	3	0	3	0					14	5	0	4	1					14	1	0	1	0
	15	1	0	1	0					15	6	0	5	1					15	1	0	1	0
	16	2	0	2	0					16	4	0	4	0					16	2	0	2	0
	17	2	0	2	0					17	8	0	6	2					17	1	0	1	0
	18	4	0	3	1					18	5	0	4	1					18	1	0	1	0
	19	3	0	3	0					19	4	0	4	0					19	2	0	2	0
	20	6	0	4	2					20	4	0	4	0					20	1	0	1	0
	21	3	0	2	1					21	5	0	5	0					21	4	0	4	0
	22	3	0	3	0					22	5	0	4	1					22	3	0	3	0
	23	6	0	4	2					23	4	0	3	1					23	1	0	1	0
	24	6	0	4	2					24	3	0	3	0					24	1	0	1	0
	25	1	0	1	0					25	3	0	3	0					25	3	0	2	1
	26	3	0	3	0					26	6	0	5	1					26	2	0	2	0
	27	5	0	5	0					27	5	0	5	0					27	1	0	1	0
	28	3	0	2	1					28	4	0	3	1					28	4	0	4	0
	29	6	0	6	0					29	5	0	4	1					29	2	0	0	2
	30	3	0	2	1					30	1	0	0	1					30	1	0	1	0
	31	3	0	3	0					31	2	0	2	0					31	1	0	1	0
	32	4	0	2	2					32	5	0	1	4					32	4	0	4	0
	33	2	0	2	0					33	2	0	2	0					33	5	0	5	0
	34	2	0	2	0					34	8	0	7	1					34	2	0	2	0
	35	2	0	2	0					35	3	0	2	1					35	4	0	4	0
	36	1	0	1	0					36	2	0	2	0					36	2	0	2	0
	37	3	0	3	0					37	3	0	3	0					37	2	0	2	0
	38	2	0	2	0					38	1	0	1	0					38	3	0	3	0
	39	3	0	2	1					39	3	0	3	0					39	1	0	1	0
	40	6	0	5	1					40	3	0	3	0					40	3	0	1	2
	41	3	0	3	0					41	4	0	2	2					41	1	0	1	0
	42	6	0	5	1					42	3	0	3	0					42	4	0	3	1
	43	2	0	2	0					43	5	0	3	2					43	1	0	1	0
	44	4	0	4	0					44	3	0	2	1					44	4	0	4	0
	45	2	0	1	1					45	4	0	4	0					45	2	0	1	1
	46	3	0	2	1					46	6	0	5	1					46	2	0	2	0
	47	3	0	3	0					47	5	0	4	1					47	3	0	2	1
	48	1	0	1	0					48	2	0	2	0					48	2	0	2	0
	49	4	0	3	1					49	3	0	3	0					49	1	0	1	0
	50	3	0	3	0					50	3	0	3	0					50	1	0	1	0
	Total	167	0	146	21					Total	203	0	163	40					Total	115	0	100	15
		% contacts leading to prey	lysis :	killing without lysis :	no death :						% contacts leading to prey	lysis :	killing without lysis :	no death :						% contacts leading to prey	lysis :	killing without lysis :	no death :
			0	87.4251	12.5749							0	80.2956	19.7044							0	86.9565	13.0435

## Sheet: Fig.5a
Source Data Figure 5a
			Prey-predator 4:1 ratio										n= 8 per strain
			Four independent experiments (for each experiment, 2 colony pictures were analyzed per strain )
			WT	∆kilP	∆kilA	∆Tip1234	∆Tip123	∆Tip124	∆Tip134	∆Tip234	∆kilA + ∆Tip123	∆kilA + ∆Tip124	∆kilA + ∆Tip134	∆kilA + ∆Tip234
Exp1	picture #1	prey colony surface area	1474136	1606129	1412425	1568125	1439924	1585897	1554841	1497873	1528449	1570352	1601548	1608281
		surface of colony remaining after predation	0	1606129	0	1568125	0	90028	1068115	0	1528449	1570352	1601548	0
		% lysed surface	100	0	100	0	100	94.3232	31.3039	100	0	0	0	100
	picture #2	prey colony surface area	1548192	1515285	1391437	1393460	1502245	1513124	1537221	1515285	1563661	1515285	1585897	1541637
		surface of colony remaining after predation	0	1515285	0	1393460	0	0	759841	0	1512964	1515285	1585897	42483
		% lysed surface	100	0	100	0	100	100	50.5705	100	3.2422	0	0	97.2443
Exp2	picture #1	prey colony surface area	1157580	1310964	1221301	1466486	1256862	1246884	1217377	1262792	1302948	1315068	1434612	1403953
		surface of colony remaining after predation	0	1310964	0	1466486	0	108063	0	0	1302948	879840	591572	0
		% lysed surface	100	0	100	0	100	91.3334	100	100	0	33.0955	58.7643	100
	picture #2	prey colony surface area	1121549	1272825	1244985	1397672	1207632	1362317	1211548	1362317	1331432	1280765	1362317	1319224
		surface of colony remaining after predation	0	1272825	0	1397672	0	140944	0	0	1331432	1000832	620942	0
		% lysed surface	100	0	100	0	100	89.6541	100	100	0	21.8567	54.4202	100
Exp3	picture #1	prey colony surface area	1278844	1414424	1329365	1410304	1315068	1315068	1376800	1347900	1408093	1391437	1459073	1302948
		surface of colony remaining after predation	0	1414424	0	1410304	0	118227	0	0	838183	1319215	896114	31668
		% lysed surface	100	0	100	0	100	91.0098	100	100	40.4739	5.19046	38.5833	97.5695
	picture #2	prey colony surface area	1296881	1543776	1292857	1446365	1335540	1378857	1292857	1321233	1435616	1444148	1389360	1298964
		surface of colony remaining after predation	0	1543776	0	1446365	0	331658	0	0	860561	1444148	833004	0
		% lysed surface	100	0	100	0	100	75.9469	100	100	40.0563	0	40.044	100
Exp4	picture #1	prey colony surface area	1237089	1374729	1262792	1292857	1167045	1378857	1314983	1403953	1270800	1286812	1272825	1471993
		surface of colony remaining after predation	0	1374729	0	1292857	0	715534	197291	247866	1270800	1286812	1189021	100640
		% lysed surface	100	0	100	0	100	48.1067	84.9967	82.3451	0	0	6.58409	93.163
	picture #2	prey colony surface area	1219396	1389360	1376800	1341741	1176660	1337557	1431420	1420789	1231478	1231164	1362317	1491428
		surface of colony remaining after predation	0	1389360	0	1341741	0	738691	273397	275412	1231478	1231164	1362317	110773
		% lysed surface	100	0	100	0	100	44.7731	80.9003	80.6156	0	0	0	92.5727
			Surface areas (in pixels) were measured using Fiji
		Two tailed unpaired t-test		P value summary		P value
		WT vs ∆kilA		ns		>0.9999
		∆Tip2+3+4 vs ∆Tip2+3+4 ∆kilA		ns		0.5071
		∆Tip1+3+4 vs ∆Tip1+3+4 ∆kilA		***		0.0007
		∆Tip1+2+4 vs ∆Tip1+2+4 ∆kilA		****		<0.0001
		∆Tip1+2+3 vs ∆Tip1+2+3 ∆kilA		****		<0.0001

## Sheet: Fig.5b
Source Data Figure 5b
			Prey-predator 4:1 ratio										n=8 per strain
			Four independent experiments (for each experiment, 2 colony pictures were analyzed per strain )
			WT	∆kilP	∆Tip1234	∆Tip123	∆Tip124	∆Tip134	∆Tip234	∆kilO	∆kilO + ∆Tip123	∆kilO + ∆Tip124	∆kilO + ∆Tip134	∆kilO + ∆Tip234	∆kilK	∆kilK + ∆Tip123	∆kilK + ∆Tip124	∆kilK + ∆Tip134	∆kilK + ∆Tip234	∆kilKO
Exp1	picture #1	prey colony surface area	1360172	1683408	1561476	1585897	1532801	1606128	1435616	1579204	1497873	1606128	1557024	1420789	1484933	1478452	1529732	1510965	1504452	1274752
		surface of colony remaining after predation	0	1683408	1561476	0	362429	900879	0	0	0	1606128	266343	0	212994	1478452	353556	1510965	1504452	1274752
		% lysed surface	100	0	0	100	76.3551	43.9099	100	100	100	0	82.8941	100	85.6563	0	76.8877	0	0	0
	picture #2	prey colony surface area	1435616	1704121	1628631	1559281	1515285	1506576	1543776	1513124	1626365	1646776	1565940	1435616	1597136	1465484	1456992	1480581	1456992	1393460
		surface of colony remaining after predation	0	1704121	1628631	0	472969	833103	0	0	0	1646776	385467	0	0	1465484	164463	1480581	1456992	1393460
		% lysed surface	100	0	0	100	68.7868	44.7022	100	100	100	0	75.3843	100	100	0	88.7122	0	0	0
Exp2	picture #1	prey colony surface area	1242924	1266788	1461272	1169012	1242924	1262792	1315068	1349873	1252877	1456992	1276789	1246884	1227184	1241033	1249768	1227184	1196024	1469768
		surface of colony remaining after predation	0	1266788	1461272	0	50925	0	0	0	0	1238337	0	0	223832	1241033	56979	1227184	1196024	1469768
		% lysed surface	100	0	0	100	95.9028	100	100	100	100	15.0073	100	100	81.7605	0	95.4408	0	0	0
	picture #2	prey colony surface area	1288833	1395629	1345825	1403953	1258784	1358141	1416597	1199868	1237089	1431420	1225245	1176660	1192064	1343728	1331432	1205741	1260817	1454829
		surface of colony remaining after predation	0	1395629	1345825	0	102087	20439	0	0	0	1204215	0	0	192719	1343728	25401	1205741	1260817	1454829
		% lysed surface	100	0	0	100	91.89	98.4951	100	100	100	15.8727	100	100	83.8332	0	98.0922	0	0	0
Exp3	picture #1	prey colony surface area	1172840	1282824	1416597	1250896	1268793	1256861	1290868	1370557	1268793	1459073	1248901	1280765	1246884	1231164	1248901	1199868	1213481	1435616
		surface of colony remaining after predation	0	1282824	1416597	0	45234	0	0	0	0	1270754	0	0	191661	1231164	64088	1199868	1213481	1435616
		% lysed surface	100	0	0	100	96.4349	100	100	100	100	12.9068	100	100	84.6288	0	94.8684	0	0	0
	picture #2	prey colony surface area	1385160	1416597	1347900	1467745	1280765	1380964	1387205	1203792	1329365	1469768	1258784	1146140	1205741	1347900	1329365	1223300	1266788	1448440
		surface of colony remaining after predation	0	1416597	1347900	0	70109	16710	0	0	0	1293029	0	0	170438	1347900	0	1223300	1266788	1448440
		% lysed surface	100	0	0	100	94.526	98.79	100	100	100	12.025	100	100	85.8645	0	100	0	0	0
Exp4	picture #1	prey colony surface area	1219396	1309053	1366421	1431420	1338516	1308797	1306984	1364304	1132865	1323252	1256861	1366421	1311666	1217377	1163267	1227184	1264817	1550449
		surface of colony remaining after predation	0	1309053	1366421	0	461245	325407	303729	0	0	1323252	294958	151076	433451	1217377	440051	1227184	1264817	1550449
		% lysed surface	100	0	0	100	65.5406	75.1369	76.7611	100	100	0	76.5322	88.9437	66.9542	0	62.1711	0	0	0
	picture #2	prey colony surface area	1341741	1349873	1323252	1246884	1408173	1248901	1388012	1260817	1184416	1349873	1319224	1362317	1453666	1146892	1163267	1286812	1286812	1583736
		surface of colony remaining after predation	0	1349873	1323252	0	533742	227571	326529	0	1245	1349873	273642	196914	1035409	1146792	448280	1286812	1286812	1583736
		% lysed surface	100	0	0	100	62.0968	81.7783	76.4751	100	99.8949	0	79.2574	85.5457	28.7726	0.00871922	61.4637	0	0	0
			Surface areas (in pixels) were measured using Fiji
		Ordinary One-way ANOVA
		Dunnett's multiple comparisons test		P value summary		Adjusted P value
		WT vs ∆kilK		**		0.0027
		WT vs ∆kilO		ns		>0.9999
		∆Tip2+3+4 vs ∆Tip2+3+4 ∆kilK		****		<0.0001
		∆Tip2+3+4 vs ∆Tip2+3+4 ∆kilO		ns		0.681
		∆Tip1+3+4 vs ∆Tip1+3+4 ∆kilK		****		<0.0001
		∆Tip1+3+4 vs ∆Tip1+3+4 ∆kilO		ns		0.4219
		∆Tip1+2+4 vs ∆Tip1+2+4 ∆kilK		ns		0.8406
		∆Tip1+2+4 vs ∆Tip1+2+4 ∆kilO		****		<0.0001
		∆Tip1+2+3 vs ∆Tip1+2+3 ∆kilK		****		<0.0001
		∆Tip1+2+3 vs ∆Tip1+2+3 ∆kilO		ns		0.3833

[truncated: 16 more sheets: Fig.7a, Supplementary Fig.1c, Supplementary Fig.1d, Supplementary Fig.1f, Supplementary Fig.1g, Supplementary Fig.9b, Supplementary Fig.13b, Supplementary Fig.13c, Supplementary Fig.14c, Supplementary Fig.15d, Supplementary Fig.15f, Supplementary Fig.17c, Supplementary Fig.17e, Supplementary Fig.17f, Supplementary Fig.17g, Supplementary Fig.18]
